# Supplementary material for: Algorithmic Probability-Guided Machine Learning on Non-Differentiable Spaces
Source: Front Artif Intell. 2021 Jan 25;3:567356. doi: 10.3389/frai.2020.567356 (PMC7944352; doi:10.3389/frai.2020.567356)
Supplement: Supplementary file 2 [file datasheet2.zip]

Archive with 31 entries (28 files):
- code/AlgClassification/
- code/AlgClassification/D5.m
- code/AlgClassification/dataB6-4v2.m
- code/AlgClassification/ECAClassification.nb
- code/AlgClassification/ECAInitialization.cdf
- code/AlgClassification/ECAInitialization.nb
- code/AlgClassification/ECAInitialization.wls
- code/AlgClassification/KNConnectivity.nb
- code/AlgClassification/KNConnectivity.wls
- code/AlgClassification/KNTopologyAndRules.nb
- code/AlgClassification/MiningCAData.nb
- code/AlgClassification/README
- code/AlgClassification/rulesN4K2.m
- code/AlgClassification/topoN4K2.m
- code/AlgWeighting/
- code/AlgWeighting/BDM.py
- code/AlgWeighting/D5.CSV
- code/AlgWeighting/K-10.json
- code/AlgWeighting/K-12m.json
- code/AlgWeighting/K-3.json
- code/AlgWeighting/K-4x4.json
- code/AlgWeighting/K-5.json
- code/AlgWeighting/K-6.json
- code/AlgWeighting/K-9.json
- code/AlgWeighting/LICENSE(BDM.py)
- code/AlgWeighting/README(BDM.PY).md
- code/AlgWeighting/SpeedSaltedFinalV1.ipynb
- code/AlgWeighting/SurfaceFinalV2.ipynb
- code/conditionalBDM/
- code/conditionalBDM/D5.m
- code/conditionalBDM/StringConditionalExperimentsV6.nb
