# Supplementary material for: Algorithmic Probability-Guided Machine Learning on Non-Differentiable Spaces
Source: Front Artif Intell. 2021 Jan 25;3:567356. doi: 10.3389/frai.2020.567356 (PMC7944352; doi:10.3389/frai.2020.567356)
Supplement: Supplementary file 2 [file datasheet2.zip › code/AlgClassification/D5.m]

{{"1", 37727163056/215539496521}, {"0", 37727163056/215539496521}, 
 {"11", 42943540841/431078993042}, {"10", 42943540841/431078993042}, 
 {"01", 42943540841/431078993042}, {"00", 42943540841/431078993042}, 
 {"111", 20472501247/862157986084}, {"000", 20472501247/862157986084}, 
 {"110", 19780852887/862157986084}, {"100", 19780852887/862157986084}, 
 {"011", 19780852887/862157986084}, {"001", 19780852887/862157986084}, 
 {"101", 18980230591/862157986084}, {"010", 18980230591/862157986084}, 
 {"1111", 3533212367/862157986084}, {"0000", 3533212367/862157986084}, 
 {"1110", 2958370347/862157986084}, {"1000", 2958370347/862157986084}, 
 {"0111", 2958370347/862157986084}, {"0001", 2958370347/862157986084}, 
 {"1101", 5634053701/1724315972168}, {"1011", 5634053701/1724315972168}, 
 {"0100", 5634053701/1724315972168}, {"0010", 5634053701/1724315972168}, 
 {"1010", 703735134/215539496521}, {"0101", 703735134/215539496521}, 
 {"1100", 665543103/215539496521}, {"0011", 665543103/215539496521}, 
 {"1001", 635117270/215539496521}, {"0110", 635117270/215539496521}, 
 {"11111", 513782487/862157986084}, {"00000", 513782487/862157986084}, 
 {"11110", 21314859/50715175652}, {"10000", 21314859/50715175652}, 
 {"01111", 21314859/50715175652}, {"00001", 21314859/50715175652}, 
 {"11101", 336753189/862157986084}, {"10111", 336753189/862157986084}, 
 {"01000", 336753189/862157986084}, {"00010", 336753189/862157986084}, 
 {"11011", 312368493/862157986084}, {"00100", 312368493/862157986084}, 
 {"10110", 591657615/1724315972168}, {"10010", 591657615/1724315972168}, 
 {"01101", 591657615/1724315972168}, {"01001", 591657615/1724315972168}, 
 {"10101", 144983907/431078993042}, {"01010", 144983907/431078993042}, 
 {"11010", 571696479/1724315972168}, {"10100", 571696479/1724315972168}, 
 {"01011", 571696479/1724315972168}, {"00101", 571696479/1724315972168}, 
 {"11100", 68312262/215539496521}, {"11000", 68312262/215539496521}, 
 {"00111", 68312262/215539496521}, {"00011", 68312262/215539496521}, 
 {"11001", 262710711/862157986084}, {"10011", 262710711/862157986084}, 
 {"01100", 262710711/862157986084}, {"00110", 262710711/862157986084}, 
 {"10001", 59038053/215539496521}, {"01110", 59038053/215539496521}, 
 {"111111", 40362663/431078993042}, {"000000", 40362663/431078993042}, 
 {"111110", 95930199/1724315972168}, {"100000", 95930199/1724315972168}, 
 {"011111", 95930199/1724315972168}, {"000001", 95930199/1724315972168}, 
 {"111101", 86673993/1724315972168}, {"101111", 86673993/1724315972168}, 
 {"010000", 86673993/1724315972168}, {"000010", 86673993/1724315972168}, 
 {"101010", 9581193/215539496521}, {"010101", 9581193/215539496521}, 
 {"101101", 1120281/25357587826}, {"010010", 1120281/25357587826}, 
 {"111011", 70042833/1724315972168}, {"110111", 70042833/1724315972168}, 
 {"001000", 70042833/1724315972168}, {"000100", 70042833/1724315972168}, 
 {"110101", 66360669/1724315972168}, {"101011", 66360669/1724315972168}, 
 {"010100", 66360669/1724315972168}, {"001010", 66360669/1724315972168}, 
 {"101001", 31942227/862157986084}, {"100101", 31942227/862157986084}, 
 {"011010", 31942227/862157986084}, {"010110", 31942227/862157986084}, 
 {"110110", 62316999/1724315972168}, {"100100", 62316999/1724315972168}, 
 {"011011", 62316999/1724315972168}, {"001001", 62316999/1724315972168}, 
 {"111100", 59086629/1724315972168}, {"110000", 59086629/1724315972168}, 
 {"001111", 59086629/1724315972168}, {"000011", 59086629/1724315972168}, 
 {"101110", 57048849/1724315972168}, {"100010", 57048849/1724315972168}, 
 {"011101", 57048849/1724315972168}, {"010001", 57048849/1724315972168}, 
 {"110010", 13439235/431078993042}, {"101100", 13439235/431078993042}, 
 {"010011", 13439235/431078993042}, {"001101", 13439235/431078993042}, 
 {"111001", 53562405/1724315972168}, {"100111", 53562405/1724315972168}, 
 {"011000", 53562405/1724315972168}, {"000110", 53562405/1724315972168}, 
 {"111010", 26732787/862157986084}, {"101000", 26732787/862157986084}, 
 {"010111", 26732787/862157986084}, {"000101", 26732787/862157986084}, 
 {"100110", 6224859/215539496521}, {"011001", 6224859/215539496521}, 
 {"110011", 23597787/862157986084}, {"001100", 23597787/862157986084}, 
 {"100001", 23169519/862157986084}, {"011110", 23169519/862157986084}, 
 {"110100", 21784923/862157986084}, {"001011", 21784923/862157986084}, 
 {"111000", 21304155/862157986084}, {"000111", 21304155/862157986084}, 
 {"110001", 20410803/862157986084}, {"100011", 20410803/862157986084}, 
 {"011100", 20410803/862157986084}, {"001110", 20410803/862157986084}, 
 {"1111111", 5832387/431078993042}, {"0000000", 5832387/431078993042}, 
 {"1111110", 6520977/862157986084}, {"1000000", 6520977/862157986084}, 
 {"0111111", 6520977/862157986084}, {"0000001", 6520977/862157986084}, 
 {"1010101", 5443509/862157986084}, {"0101010", 5443509/862157986084}, 
 {"1111101", 10878915/1724315972168}, {"1011111", 10878915/1724315972168}, 
 {"0100000", 10878915/1724315972168}, {"0000010", 10878915/1724315972168}, 
 {"1111011", 4712379/862157986084}, {"1101111", 4712379/862157986084}, 
 {"0010000", 4712379/862157986084}, {"0000100", 4712379/862157986084}, 
 {"1110111", 4257999/862157986084}, {"0001000", 4257999/862157986084}, 
 {"1111100", 3380499/862157986084}, {"1100000", 3380499/862157986084}, 
 {"0011111", 3380499/862157986084}, {"0000011", 3380499/862157986084}, 
 {"1011010", 6724215/1724315972168}, {"1010010", 6724215/1724315972168}, 
 {"0101101", 6724215/1724315972168}, {"0100101", 6724215/1724315972168}, 
 {"1101101", 3333225/862157986084}, {"1011011", 3333225/862157986084}, 
 {"0100100", 3333225/862157986084}, {"0010010", 3333225/862157986084}, 
 {"1111001", 3311865/862157986084}, {"1001111", 3311865/862157986084}, 
 {"0110000", 3311865/862157986084}, {"0000110", 3311865/862157986084}, 
 {"1110101", 6511299/1724315972168}, {"1010111", 6511299/1724315972168}, 
 {"0101000", 6511299/1724315972168}, {"0001010", 6511299/1724315972168}, 
 {"1101110", 6360699/1724315972168}, {"1000100", 6360699/1724315972168}, 
 {"0111011", 6360699/1724315972168}, {"0010001", 6360699/1724315972168}, 
 {"1101010", 789849/215539496521}, {"1010100", 789849/215539496521}, 
 {"0101011", 789849/215539496521}, {"0010101", 789849/215539496521}, 
 {"1010110", 1528749/431078993042}, {"1001010", 1528749/431078993042}, 
 {"0110101", 1528749/431078993042}, {"0101001", 1528749/431078993042}, 
 {"1111010", 3040737/862157986084}, {"1010000", 3040737/862157986084}, 
 {"0101111", 3040737/862157986084}, {"0000101", 3040737/862157986084}, 
 {"1110110", 5928945/1724315972168}, {"1001000", 5928945/1724315972168}, 
 {"0110111", 5928945/1724315972168}, {"0001001", 5928945/1724315972168}, 
 {"1010001", 42510/12678793913}, {"1000101", 42510/12678793913}, 
 {"0111010", 42510/12678793913}, {"0101110", 42510/12678793913}, 
 {"1011110", 5645739/1724315972168}, {"1000010", 5645739/1724315972168}, 
 {"0111101", 5645739/1724315972168}, {"0100001", 5645739/1724315972168}, 
 {"1011101", 1410591/431078993042}, {"0100010", 1410591/431078993042}, 
 {"1101011", 1296579/431078993042}, {"0010100", 1296579/431078993042}, 
 {"1001001", 1277547/431078993042}, {"0110110", 1277547/431078993042}, 
 {"1110011", 2547675/862157986084}, {"1100111", 2547675/862157986084}, 
 {"0011000", 2547675/862157986084}, {"0001100", 2547675/862157986084}, 
 {"1100101", 593784/215539496521}, {"1010011", 593784/215539496521}, 
 {"0101100", 593784/215539496521}, {"0011010", 593784/215539496521}, 
 {"1011001", 4672041/1724315972168}, {"1001101", 4672041/1724315972168}, 
 {"0110010", 4672041/1724315972168}, {"0100110", 4672041/1724315972168}, 
 {"1000001", 2288673/862157986084}, {"0111110", 2288673/862157986084}, 
 {"11111111", 570462/215539496521}, {"00000000", 570462/215539496521}, 
 {"1111000", 4442769/1724315972168}, {"1110000", 4442769/1724315972168}, 
 {"0001111", 4442769/1724315972168}, {"0000111", 4442769/1724315972168}, 
 {"1101001", 4405551/1724315972168}, {"1001011", 4405551/1724315972168}, 
 {"0110100", 4405551/1724315972168}, {"0010110", 4405551/1724315972168}, 
 {"1110010", 1061097/431078993042}, {"1011000", 1061097/431078993042}, 
 {"0100111", 1061097/431078993042}, {"0001101", 1061097/431078993042}, 
 {"1101100", 4213239/1724315972168}, {"1100100", 4213239/1724315972168}, 
 {"0011011", 4213239/1724315972168}, {"0010011", 4213239/1724315972168}, 
 {"1100010", 2096883/862157986084}, {"1011100", 2096883/862157986084}, 
 {"0100011", 2096883/862157986084}, {"0011101", 2096883/862157986084}, 
 {"1100110", 4103127/1724315972168}, {"1001100", 4103127/1724315972168}, 
 {"0110011", 4103127/1724315972168}, {"0011001", 4103127/1724315972168}, 
 {"1001110", 499890/215539496521}, {"1000110", 499890/215539496521}, 
 {"0111001", 499890/215539496521}, {"0110001", 499890/215539496521}, 
 {"1100001", 1898523/862157986084}, {"1000011", 1898523/862157986084}, 
 {"0111100", 1898523/862157986084}, {"0011110", 1898523/862157986084}, 
 {"1110001", 219903/101430351304}, {"1000111", 219903/101430351304}, 
 {"0111000", 219903/101430351304}, {"0001110", 219903/101430351304}, 
 {"1100011", 428085/215539496521}, {"0011100", 428085/215539496521}, 
 {"1110100", 3313671/1724315972168}, {"1101000", 3313671/1724315972168}, 
 {"0010111", 3313671/1724315972168}, {"0001011", 3313671/1724315972168}, 
 {"11111110", 1066125/862157986084}, {"10000000", 1066125/862157986084}, 
 {"01111111", 1066125/862157986084}, {"00000001", 1066125/862157986084}, 
 {"10101010", 921087/862157986084}, {"01010101", 921087/862157986084}, 
 {"11110111", 872709/862157986084}, {"11101111", 872709/862157986084}, 
 {"00010000", 872709/862157986084}, {"00001000", 872709/862157986084}, 
 {"11111101", 867573/862157986084}, {"10111111", 867573/862157986084}, 
 {"01000000", 867573/862157986084}, {"00000010", 867573/862157986084}, 
 {"11010101", 625221/862157986084}, {"10101011", 625221/862157986084}, 
 {"01010100", 625221/862157986084}, {"00101010", 625221/862157986084}, 
 {"10110101", 611985/862157986084}, {"10101101", 611985/862157986084}, 
 {"01010010", 611985/862157986084}, {"01001010", 611985/862157986084}, 
 {"11111011", 1220169/1724315972168}, {"11011111", 1220169/1724315972168}, 
 {"00100000", 1220169/1724315972168}, {"00000100", 1220169/1724315972168}, 
 {"111111111", 516207/862157986084}, {"000000000", 516207/862157986084}, 
 {"10101001", 1003125/1724315972168}, {"10010101", 1003125/1724315972168}, 
 {"01101010", 1003125/1724315972168}, {"01010110", 1003125/1724315972168}, 
 {"11111100", 984243/1724315972168}, {"11000000", 984243/1724315972168}, 
 {"00111111", 984243/1724315972168}, {"00000011", 984243/1724315972168}, 
 {"10100101", 28131/50715175652}, {"01011010", 28131/50715175652}, 
 {"10111101", 460029/862157986084}, {"01000010", 460029/862157986084}, 
 {"11011011", 228297/431078993042}, {"00100100", 228297/431078993042}, 
 {"11110101", 893757/1724315972168}, {"10101111", 893757/1724315972168}, 
 {"01010000", 893757/1724315972168}, {"00001010", 893757/1724315972168}, 
 {"11101110", 110289/215539496521}, {"10001000", 110289/215539496521}, 
 {"01110111", 110289/215539496521}, {"00010001", 110289/215539496521}, 
 {"11111001", 437613/862157986084}, {"10011111", 437613/862157986084}, 
 {"01100000", 437613/862157986084}, {"00000110", 437613/862157986084}, 
 {"10110110", 102888/215539496521}, {"10010010", 102888/215539496521}, 
 {"01101101", 102888/215539496521}, {"01001001", 102888/215539496521}, 
 {"11111010", 805653/1724315972168}, {"10100000", 805653/1724315972168}, 
 {"01011111", 805653/1724315972168}, {"00000101", 805653/1724315972168}, 
 {"11011101", 801117/1724315972168}, {"10111011", 801117/1724315972168}, 
 {"01000100", 801117/1724315972168}, {"00100010", 801117/1724315972168}, 
 {"11101010", 780615/1724315972168}, {"10101000", 780615/1724315972168}, 
 {"01010111", 780615/1724315972168}, {"00010101", 780615/1724315972168}, 
 {"11101101", 777909/1724315972168}, {"10110111", 777909/1724315972168}, 
 {"01001000", 777909/1724315972168}, {"00010010", 777909/1724315972168}, 
 {"11110011", 94323/215539496521}, {"11001111", 94323/215539496521}, 
 {"00110000", 94323/215539496521}, {"00001100", 94323/215539496521}, 
 {"11011110", 729063/1724315972168}, {"10000100", 729063/1724315972168}, 
 {"01111011", 729063/1724315972168}, {"00100001", 729063/1724315972168}, 
 {"11110110", 177435/431078993042}, {"10010000", 177435/431078993042}, 
 {"01101111", 177435/431078993042}, {"00001001", 177435/431078993042}, 
 {"11011010", 351711/862157986084}, {"10100100", 351711/862157986084}, 
 {"01011011", 351711/862157986084}, {"00100101", 351711/862157986084}, 
 {"10111010", 86556/215539496521}, {"10100010", 86556/215539496521}, 
 {"01011101", 86556/215539496521}, {"01000101", 86556/215539496521}, 
 {"10111110", 169323/431078993042}, {"10000010", 169323/431078993042}, 
 {"01111101", 169323/431078993042}, {"01000001", 169323/431078993042}, 
 {"11100111", 333345/862157986084}, {"00011000", 333345/862157986084}, 
 {"11101011", 165537/431078993042}, {"11010111", 165537/431078993042}, 
 {"00101000", 165537/431078993042}, {"00010100", 165537/431078993042}, 
 {"10000001", 321927/862157986084}, {"01111110", 321927/862157986084}, 
 {"10110010", 159261/431078993042}, {"01001101", 159261/431078993042}, 
 {"10101110", 317841/862157986084}, {"10001010", 317841/862157986084}, 
 {"01110101", 317841/862157986084}, {"01010001", 317841/862157986084}, 
 {"11110010", 157341/431078993042}, {"10110000", 157341/431078993042}, 
 {"01001111", 157341/431078993042}, {"00001101", 157341/431078993042}, 
 {"11001001", 70077/215539496521}, {"10010011", 70077/215539496521}, 
 {"01101100", 70077/215539496521}, {"00110110", 70077/215539496521}, 
 {"10010001", 555177/1724315972168}, {"10001001", 555177/1724315972168}, 
 {"01110110", 555177/1724315972168}, {"01101110", 555177/1724315972168}, 
 {"11010010", 551343/1724315972168}, {"10110100", 551343/1724315972168}, 
 {"01001011", 551343/1724315972168}, {"00101101", 551343/1724315972168}, 
 {"111111110", 67098/215539496521}, {"100000000", 67098/215539496521}, 
 {"011111111", 67098/215539496521}, {"000000001", 67098/215539496521}, 
 {"11110001", 535197/1724315972168}, {"10001111", 535197/1724315972168}, 
 {"01110000", 535197/1724315972168}, {"00001110", 535197/1724315972168}, 
 {"11100101", 517725/1724315972168}, {"10100111", 517725/1724315972168}, 
 {"01011000", 517725/1724315972168}, {"00011010", 517725/1724315972168}, 
 {"11001010", 62637/215539496521}, {"10101100", 62637/215539496521}, 
 {"01010011", 62637/215539496521}, {"00110101", 62637/215539496521}, 
 {"11011001", 246885/862157986084}, {"10011011", 246885/862157986084}, 
 {"01100100", 246885/862157986084}, {"00100110", 246885/862157986084}, 
 {"11111000", 122289/431078993042}, {"11100000", 122289/431078993042}, 
 {"00011111", 122289/431078993042}, {"00000111", 122289/431078993042}, 
 {"111101111", 61101/215539496521}, {"000010000", 61101/215539496521}, 
 {"10111001", 484587/1724315972168}, {"10011101", 484587/1724315972168}, 
 {"01100010", 484587/1724315972168}, {"01000110", 484587/1724315972168}, 
 {"11001101", 473877/1724315972168}, {"10110011", 473877/1724315972168}, 
 {"01001100", 473877/1724315972168}, {"00110010", 473877/1724315972168}, 
 {"10100001", 467895/1724315972168}, {"10000101", 467895/1724315972168}, 
 {"01111010", 467895/1724315972168}, {"01011110", 467895/1724315972168}, 
 {"10110001", 464367/1724315972168}, {"10001101", 464367/1724315972168}, 
 {"01110010", 464367/1724315972168}, {"01001110", 464367/1724315972168}, 
 {"10011001", 220533/862157986084}, {"01100110", 220533/862157986084}, 
 {"11110000", 110229/431078993042}, {"00001111", 110229/431078993042}, 
 {"11010110", 438891/1724315972168}, {"10010100", 438891/1724315972168}, 
 {"01101011", 438891/1724315972168}, {"00101001", 438891/1724315972168}, 
 {"11110100", 206673/862157986084}, {"11010000", 206673/862157986084}, 
 {"00101111", 206673/862157986084}, {"00001011", 206673/862157986084}, 
 {"11000101", 410253/1724315972168}, {"10100011", 410253/1724315972168}, 
 {"01011100", 410253/1724315972168}, {"00111010", 410253/1724315972168}, 
 {"10100110", 100965/431078993042}, {"10011010", 100965/431078993042}, 
 {"01100101", 100965/431078993042}, {"01011001", 100965/431078993042}, 
 {"11010011", 403395/1724315972168}, {"11001011", 403395/1724315972168}, 
 {"00110100", 403395/1724315972168}, {"00101100", 403395/1724315972168}, 
 {"11100110", 403245/1724315972168}, {"10011000", 403245/1724315972168}, 
 {"01100111", 403245/1724315972168}, {"00011001", 403245/1724315972168}, 
 {"101010101", 201369/862157986084}, {"010101010", 201369/862157986084}, 
 {"11000010", 402447/1724315972168}, {"10111100", 402447/1724315972168}, 
 {"01000011", 402447/1724315972168}, {"00111101", 402447/1724315972168}, 
 {"11010100", 49029/215539496521}, {"00101011", 49029/215539496521}, 
 {"11001110", 391359/1724315972168}, {"10001100", 391359/1724315972168}, 
 {"01110011", 391359/1724315972168}, {"00110001", 391359/1724315972168}, 
 {"11100001", 383289/1724315972168}, {"10000111", 383289/1724315972168}, 
 {"01111000", 383289/1724315972168}, {"00011110", 383289/1724315972168}, 
 {"10010110", 190335/862157986084}, {"01101001", 190335/862157986084}, 
 {"11100100", 380451/1724315972168}, {"11011000", 380451/1724315972168}, 
 {"00100111", 380451/1724315972168}, {"00011011", 380451/1724315972168}, 
 {"11011100", 94461/431078993042}, {"11000100", 94461/431078993042}, 
 {"00111011", 94461/431078993042}, {"00100011", 94461/431078993042}, 
 {"11010001", 376059/1724315972168}, {"10001011", 376059/1724315972168}, 
 {"01110100", 376059/1724315972168}, {"00101110", 376059/1724315972168}, 
 {"10011110", 368121/1724315972168}, {"10000110", 368121/1724315972168}, 
 {"01111001", 368121/1724315972168}, {"01100001", 368121/1724315972168}, 
 {"11000001", 91725/431078993042}, {"10000011", 91725/431078993042}, 
 {"01111100", 91725/431078993042}, {"00111110", 91725/431078993042}, 
 {"11100010", 365469/1724315972168}, {"10111000", 365469/1724315972168}, 
 {"01000111", 365469/1724315972168}, {"00011101", 365469/1724315972168}, 
 {"11101001", 45246/215539496521}, {"10010111", 45246/215539496521}, 
 {"01101000", 45246/215539496521}, {"00010110", 45246/215539496521}, 
 {"11100011", 43470/215539496521}, {"11000111", 43470/215539496521}, 
 {"00111000", 43470/215539496521}, {"00011100", 43470/215539496521}, 
 {"11101100", 347409/1724315972168}, {"11001000", 347409/1724315972168}, 
 {"00110111", 347409/1724315972168}, {"00010011", 347409/1724315972168}, 
 {"10001110", 165027/862157986084}, {"01110001", 165027/862157986084}, 
 {"111111101", 74853/431078993042}, {"101111111", 74853/431078993042}, 
 {"010000000", 74853/431078993042}, {"000000010", 74853/431078993042}, 
 {"11000011", 74331/431078993042}, {"00111100", 74331/431078993042}, 
 {"11000110", 141999/862157986084}, {"10011100", 141999/862157986084}, 
 {"01100011", 141999/862157986084}, {"00111001", 141999/862157986084}, 
 {"11001100", 134097/862157986084}, {"00110011", 134097/862157986084}, 
 {"111111011", 133749/862157986084}, {"110111111", 133749/862157986084}, 
 {"001000000", 133749/862157986084}, {"000000100", 133749/862157986084}, 
 {"11101000", 64161/431078993042}, {"00010111", 64161/431078993042}, 
 {"1111111111", 59679/431078993042}, {"0000000000", 59679/431078993042}, 
 {"111110111", 235191/1724315972168}, {"111011111", 235191/1724315972168}, 
 {"000100000", 235191/1724315972168}, {"000001000", 235191/1724315972168}, 
 {"111101110", 29160/215539496521}, {"100010000", 29160/215539496521}, 
 {"011101111", 29160/215539496521}, {"000010001", 29160/215539496521}, 
 {"111010101", 218193/1724315972168}, {"101010111", 218193/1724315972168}, 
 {"010101000", 218193/1724315972168}, {"000101010", 218193/1724315972168}, 
 {"110101010", 214437/1724315972168}, {"101010100", 214437/1724315972168}, 
 {"010101011", 214437/1724315972168}, {"001010101", 214437/1724315972168}, 
 {"110110110", 172545/1724315972168}, {"100100100", 172545/1724315972168}, 
 {"011011011", 172545/1724315972168}, {"001001001", 172545/1724315972168}, 
 {"101001001", 84663/862157986084}, {"100100101", 84663/862157986084}, 
 {"011011010", 84663/862157986084}, {"010110110", 84663/862157986084}, 
 {"111111010", 84147/862157986084}, {"101000000", 84147/862157986084}, 
 {"010111111", 84147/862157986084}, {"000000101", 84147/862157986084}, 
 {"101010110", 84117/862157986084}, {"100101010", 84117/862157986084}, 
 {"011010101", 84117/862157986084}, {"010101001", 84117/862157986084}, 
 {"111111001", 162591/1724315972168}, {"100111111", 162591/1724315972168}, 
 {"011000000", 162591/1724315972168}, {"000000110", 162591/1724315972168}, 
 {"101101101", 40317/431078993042}, {"010010010", 40317/431078993042}, 
 {"101101010", 19050/215539496521}, {"101010010", 19050/215539496521}, 
 {"010101101", 19050/215539496521}, {"010010101", 19050/215539496521}, 
 {"111111100", 73563/862157986084}, {"110000000", 73563/862157986084}, 
 {"001111111", 73563/862157986084}, {"000000011", 73563/862157986084}, 
 {"111011011", 70323/862157986084}, {"110110111", 70323/862157986084}, 
 {"001001000", 70323/862157986084}, {"000100100", 70323/862157986084}, 
 {"110101011", 35019/431078993042}, {"001010100", 35019/431078993042}, 
 {"111100111", 132015/1724315972168}, {"111001111", 132015/1724315972168}, 
 {"000110000", 132015/1724315972168}, {"000011000", 132015/1724315972168}, 
 {"110111011", 16443/215539496521}, {"001000100", 16443/215539496521}, 
 {"111110101", 64647/862157986084}, {"101011111", 64647/862157986084}, 
 {"010100000", 64647/862157986084}, {"000001010", 64647/862157986084}, 
 {"111011110", 123591/1724315972168}, {"100001000", 123591/1724315972168}, 
 {"011110111", 123591/1724315972168}, {"000100001", 123591/1724315972168}, 
 {"110111110", 117309/1724315972168}, {"100000100", 117309/1724315972168}, 
 {"011111011", 117309/1724315972168}, {"001000001", 117309/1724315972168}, 
 {"110010101", 6807/101430351304}, {"101010011", 6807/101430351304}, 
 {"010101100", 6807/101430351304}, {"001101010", 6807/101430351304}, 
 {"111110011", 115449/1724315972168}, {"110011111", 115449/1724315972168}, 
 {"001100000", 115449/1724315972168}, {"000001100", 115449/1724315972168}, 
 {"111011101", 57405/862157986084}, {"101110111", 57405/862157986084}, 
 {"010001000", 57405/862157986084}, {"000100010", 57405/862157986084}, 
 {"111101011", 114117/1724315972168}, {"110101111", 114117/1724315972168}, 
 {"001010000", 114117/1724315972168}, {"000010100", 114117/1724315972168}, 
 {"110110101", 113799/1724315972168}, {"101011011", 113799/1724315972168}, 
 {"010100100", 113799/1724315972168}, {"001001010", 113799/1724315972168}, 
 {"110111101", 14103/215539496521}, {"101111011", 14103/215539496521}, 
 {"010000100", 14103/215539496521}, {"001000010", 14103/215539496521}, 
 {"101011010", 111051/1724315972168}, {"101001010", 111051/1724315972168}, 
 {"010110101", 111051/1724315972168}, {"010100101", 111051/1724315972168}, 
 {"100000001", 55503/862157986084}, {"011111110", 55503/862157986084}, 
 {"111101101", 27399/431078993042}, {"101101111", 27399/431078993042}, 
 {"010010000", 27399/431078993042}, {"000010010", 27399/431078993042}, 
 {"111010111", 27111/431078993042}, {"000101000", 27111/431078993042}, 
 {"1111111110", 26919/431078993042}, {"1000000000", 26919/431078993042}, 
 {"0111111111", 26919/431078993042}, {"0000000001", 26919/431078993042}, 
 {"1010101010", 13407/215539496521}, {"0101010101", 13407/215539496521}, 
 {"101111110", 26067/431078993042}, {"100000010", 26067/431078993042}, 
 {"011111101", 26067/431078993042}, {"010000001", 26067/431078993042}, 
 {"111111000", 102237/1724315972168}, {"111000000", 102237/1724315972168}, 
 {"000111111", 102237/1724315972168}, {"000000111", 102237/1724315972168}, 
 {"101010001", 50625/862157986084}, {"100010101", 50625/862157986084}, 
 {"011101010", 50625/862157986084}, {"010101110", 50625/862157986084}, 
 {"110100101", 94593/1724315972168}, {"101001011", 94593/1724315972168}, 
 {"010110100", 94593/1724315972168}, {"001011010", 94593/1724315972168}, 
 {"101111010", 11715/215539496521}, {"101000010", 11715/215539496521}, 
 {"010111101", 11715/215539496521}, {"010000101", 11715/215539496521}, 
 {"111101010", 5505/101430351304}, {"101010000", 5505/101430351304}, 
 {"010101111", 5505/101430351304}, {"000010101", 5505/101430351304}, 
 {"100010001", 46707/862157986084}, {"011101110", 46707/862157986084}, 
 {"1111110101", 46557/862157986084}, {"1010111111", 46557/862157986084}, 
 {"0101000000", 46557/862157986084}, {"0000001010", 46557/862157986084}, 
 {"110010010", 22965/431078993042}, {"101101100", 22965/431078993042}, 
 {"010010011", 22965/431078993042}, {"001101101", 22965/431078993042}, 
 {"101110101", 45465/862157986084}, {"101011101", 45465/862157986084}, 
 {"010100010", 45465/862157986084}, {"010001010", 45465/862157986084}, 
 {"110111010", 11178/215539496521}, {"101000100", 11178/215539496521}, 
 {"010111011", 11178/215539496521}, {"001000101", 11178/215539496521}, 
 {"111100101", 88221/1724315972168}, {"101001111", 88221/1724315972168}, 
 {"010110000", 88221/1724315972168}, {"000011010", 88221/1724315972168}, 
 {"111011010", 86655/1724315972168}, {"101001000", 86655/1724315972168}, 
 {"010110111", 86655/1724315972168}, {"000100101", 86655/1724315972168}, 
 {"111110110", 43311/862157986084}, {"100100000", 43311/862157986084}, 
 {"011011111", 43311/862157986084}, {"000001001", 43311/862157986084}, 
 {"111010100", 10779/215539496521}, {"110101000", 10779/215539496521}, 
 {"001010111", 10779/215539496521}, {"000101011", 10779/215539496521}, 
 {"111110001", 41601/862157986084}, {"100011111", 41601/862157986084}, 
 {"011100000", 41601/862157986084}, {"000001110", 41601/862157986084}, 
 {"110101101", 82383/1724315972168}, {"101101011", 82383/1724315972168}, 
 {"010010100", 82383/1724315972168}, {"001010010", 82383/1724315972168}, 
 {"110101001", 82197/1724315972168}, {"100101011", 82197/1724315972168}, 
 {"011010100", 82197/1724315972168}, {"001010110", 82197/1724315972168}, 
 {"1101010101", 81267/1724315972168}, {"1010101011", 81267/1724315972168}, 
 {"0101010100", 81267/1724315972168}, {"0010101010", 81267/1724315972168}, 
 {"101000101", 10140/215539496521}, {"010111010", 10140/215539496521}, 
 {"101101001", 80649/1724315972168}, {"100101101", 80649/1724315972168}, 
 {"011010010", 80649/1724315972168}, {"010010110", 80649/1724315972168}, 
 {"11111111111", 19563/431078993042}, {"00000000000", 19563/431078993042}, 
 {"101101110", 78111/1724315972168}, {"100010010", 78111/1724315972168}, 
 {"011101101", 78111/1724315972168}, {"010010001", 78111/1724315972168}, 
 {"101100101", 75369/1724315972168}, {"101001101", 75369/1724315972168}, 
 {"010110010", 75369/1724315972168}, {"010011010", 75369/1724315972168}, 
 {"111110010", 18669/431078993042}, {"101100000", 18669/431078993042}, 
 {"010011111", 18669/431078993042}, {"000001101", 18669/431078993042}, 
 {"1111011101", 36777/862157986084}, {"1011101111", 36777/862157986084}, 
 {"0100010000", 36777/862157986084}, {"0000100010", 36777/862157986084}, 
 {"1111111101", 36645/862157986084}, {"1011111111", 36645/862157986084}, 
 {"0100000000", 36645/862157986084}, {"0000000010", 36645/862157986084}, 
 {"110110010", 72393/1724315972168}, {"101100100", 72393/1724315972168}, 
 {"010011011", 72393/1724315972168}, {"001001101", 72393/1724315972168}, 
 {"101110110", 72309/1724315972168}, {"100100010", 72309/1724315972168}, 
 {"011011101", 72309/1724315972168}, {"010001001", 72309/1724315972168}, 
 {"101011110", 36015/862157986084}, {"100001010", 36015/862157986084}, 
 {"011110101", 36015/862157986084}, {"010100001", 36015/862157986084}, 
 {"111100100", 71787/1724315972168}, {"110110000", 71787/1724315972168}, 
 {"001001111", 71787/1724315972168}, {"000011011", 71787/1724315972168}, 
 {"1111100101", 71673/1724315972168}, {"1010011111", 71673/1724315972168}, 
 {"0101100000", 71673/1724315972168}, {"0000011010", 71673/1724315972168}, 
 {"110111001", 70515/1724315972168}, {"100111011", 70515/1724315972168}, 
 {"011000100", 70515/1724315972168}, {"001000110", 70515/1724315972168}, 
 {"101111101", 17355/431078993042}, {"010000010", 17355/431078993042}, 
 {"1111101111", 34419/862157986084}, {"1111011111", 34419/862157986084}, 
 {"0000100000", 34419/862157986084}, {"0000010000", 34419/862157986084}, 
 {"1011101110", 8523/215539496521}, {"1000100010", 8523/215539496521}, 
 {"0111011101", 8523/215539496521}, {"0100010001", 8523/215539496521}, 
 {"100110110", 67407/1724315972168}, {"100100110", 67407/1724315972168}, 
 {"011011001", 67407/1724315972168}, {"011001001", 67407/1724315972168}, 
 {"111010110", 65217/1724315972168}, {"100101000", 65217/1724315972168}, 
 {"011010111", 65217/1724315972168}, {"000101001", 65217/1724315972168}, 
 {"1111110111", 15807/431078993042}, {"1110111111", 15807/431078993042}, 
 {"0001000000", 15807/431078993042}, {"0000001000", 15807/431078993042}, 
 {"101110010", 7893/215539496521}, {"101100010", 7893/215539496521}, 
 {"010011101", 7893/215539496521}, {"010001101", 7893/215539496521}, 
 {"111110000", 62703/1724315972168}, {"111100000", 62703/1724315972168}, 
 {"000011111", 62703/1724315972168}, {"000001111", 62703/1724315972168}, 
 {"101011001", 61485/1724315972168}, {"100110101", 61485/1724315972168}, 
 {"011001010", 61485/1724315972168}, {"010100110", 61485/1724315972168}, 
 {"110001010", 60651/1724315972168}, {"101011100", 60651/1724315972168}, 
 {"010100011", 60651/1724315972168}, {"001110101", 60651/1724315972168}, 
 {"111100011", 7500/215539496521}, {"110001111", 7500/215539496521}, 
 {"001110000", 7500/215539496521}, {"000011100", 7500/215539496521}, 
 {"111100010", 59841/1724315972168}, {"101110000", 59841/1724315972168}, 
 {"010001111", 59841/1724315972168}, {"000011101", 59841/1724315972168}, 
 {"111001010", 58551/1724315972168}, {"101011000", 58551/1724315972168}, 
 {"010100111", 58551/1724315972168}, {"000110101", 58551/1724315972168}, 
 {"101111001", 29199/862157986084}, {"100111101", 29199/862157986084}, 
 {"011000010", 29199/862157986084}, {"010000110", 29199/862157986084}, 
 {"110011101", 58077/1724315972168}, {"101110011", 58077/1724315972168}, 
 {"010001100", 58077/1724315972168}, {"001100010", 58077/1724315972168}, 
 {"110110100", 7188/215539496521}, {"110100100", 7188/215539496521}, 
 {"001011011", 7188/215539496521}, {"001001011", 7188/215539496521}, 
 {"110011110", 28197/862157986084}, {"100001100", 28197/862157986084}, 
 {"011110011", 28197/862157986084}, {"001100001", 28197/862157986084}, 
 {"111011001", 56343/1724315972168}, {"100110111", 56343/1724315972168}, 
 {"011001000", 56343/1724315972168}, {"000100110", 56343/1724315972168}, 
 {"101000001", 56331/1724315972168}, {"100000101", 56331/1724315972168}, 
 {"011111010", 56331/1724315972168}, {"010111110", 56331/1724315972168}, 
 {"111001001", 56235/1724315972168}, {"100100111", 56235/1724315972168}, 
 {"011011000", 56235/1724315972168}, {"000110110", 56235/1724315972168}, 
 {"110100010", 55665/1724315972168}, {"101110100", 55665/1724315972168}, 
 {"010001011", 55665/1724315972168}, {"001011101", 55665/1724315972168}, 
 {"100101001", 27735/862157986084}, {"011010110", 27735/862157986084}, 
 {"100100001", 55167/1724315972168}, {"100001001", 55167/1724315972168}, 
 {"011110110", 55167/1724315972168}, {"011011110", 55167/1724315972168}, 
 {"101100110", 54849/1724315972168}, {"100110010", 54849/1724315972168}, 
 {"011001101", 54849/1724315972168}, {"010011001", 54849/1724315972168}, 
 {"101100001", 54819/1724315972168}, {"100001101", 54819/1724315972168}, 
 {"011110010", 54819/1724315972168}, {"010011110", 54819/1724315972168}, 
 {"110110011", 53565/1724315972168}, {"110011011", 53565/1724315972168}, 
 {"001100100", 53565/1724315972168}, {"001001100", 53565/1724315972168}, 
 {"111001101", 13287/431078993042}, {"101100111", 13287/431078993042}, 
 {"010011000", 13287/431078993042}, {"000110010", 13287/431078993042}, 
 {"111000111", 6423/215539496521}, {"000111000", 6423/215539496521}, 
 {"101110001", 51351/1724315972168}, {"100011101", 51351/1724315972168}, 
 {"011100010", 51351/1724315972168}, {"010001110", 51351/1724315972168}, 
 {"110110001", 51339/1724315972168}, {"100011011", 51339/1724315972168}, 
 {"011100100", 51339/1724315972168}, {"001001110", 51339/1724315972168}, 
 {"111110100", 51123/1724315972168}, {"110100000", 51123/1724315972168}, 
 {"001011111", 51123/1724315972168}, {"000001011", 51123/1724315972168}, 
 {"110011001", 51069/1724315972168}, {"100110011", 51069/1724315972168}, 
 {"011001100", 51069/1724315972168}, {"001100110", 51069/1724315972168}, 
 {"111100110", 51039/1724315972168}, {"100110000", 51039/1724315972168}, 
 {"011001111", 51039/1724315972168}, {"000011001", 51039/1724315972168}, 
 {"110000001", 50931/1724315972168}, {"100000011", 50931/1724315972168}, 
 {"011111100", 50931/1724315972168}, {"001111110", 50931/1724315972168}, 
 {"110101110", 50781/1724315972168}, {"100010100", 50781/1724315972168}, 
 {"011101011", 50781/1724315972168}, {"001010001", 50781/1724315972168}, 
 {"111101100", 50511/1724315972168}, {"110010000", 50511/1724315972168}, 
 {"001101111", 50511/1724315972168}, {"000010011", 50511/1724315972168}, 
 {"111001110", 12627/431078993042}, {"100011000", 12627/431078993042}, 
 {"011100111", 12627/431078993042}, {"000110001", 12627/431078993042}, 
 {"111101001", 25161/862157986084}, {"100101111", 25161/862157986084}, 
 {"011010000", 25161/862157986084}, {"000010110", 25161/862157986084}, 
 {"110111100", 50037/1724315972168}, {"110000100", 50037/1724315972168}, 
 {"001111011", 50037/1724315972168}, {"001000011", 50037/1724315972168}, 
 {"110011010", 6237/215539496521}, {"101001100", 6237/215539496521}, 
 {"010110011", 6237/215539496521}, {"001100101", 6237/215539496521}, 
 {"1111010101", 24861/862157986084}, {"1010101111", 24861/862157986084}, 
 {"0101010000", 24861/862157986084}, {"0000101010", 24861/862157986084}, 
 {"111001011", 24831/862157986084}, {"110100111", 24831/862157986084}, 
 {"001011000", 24831/862157986084}, {"000110100", 24831/862157986084}, 
 {"111100001", 2901/101430351304}, {"100001111", 2901/101430351304}, 
 {"011110000", 2901/101430351304}, {"000011110", 2901/101430351304}, 
 {"111000100", 11949/431078993042}, {"110111000", 11949/431078993042}, 
 {"001000111", 11949/431078993042}, {"000111011", 11949/431078993042}, 
 {"110010011", 5964/215539496521}, {"001101100", 5964/215539496521}, 
 {"110000101", 11733/431078993042}, {"101000011", 11733/431078993042}, 
 {"010111100", 11733/431078993042}, {"001111010", 11733/431078993042}, 
 {"111011100", 46485/1724315972168}, {"110001000", 46485/1724315972168}, 
 {"001110111", 46485/1724315972168}, {"000100011", 46485/1724315972168}, 
 {"111000010", 46377/1724315972168}, {"101111000", 46377/1724315972168}, 
 {"010000111", 46377/1724315972168}, {"000111101", 46377/1724315972168}, 
 {"111010010", 22677/862157986084}, {"101101000", 22677/862157986084}, 
 {"010010111", 22677/862157986084}, {"000101101", 22677/862157986084}, 
 {"111101000", 45273/1724315972168}, {"111010000", 45273/1724315972168}, 
 {"000101111", 45273/1724315972168}, {"000010111", 45273/1724315972168}, 
 {"110101100", 22395/862157986084}, {"110010100", 22395/862157986084}, 
 {"001101011", 22395/862157986084}, {"001010011", 22395/862157986084}, 
 {"110001101", 44037/1724315972168}, {"101100011", 44037/1724315972168}, 
 {"010011100", 44037/1724315972168}, {"001110010", 44037/1724315972168}, 
 {"110010001", 21579/862157986084}, {"100010011", 21579/862157986084}, 
 {"011101100", 21579/862157986084}, {"001101110", 21579/862157986084}, 
 {"110000010", 42771/1724315972168}, {"101111100", 42771/1724315972168}, 
 {"010000011", 42771/1724315972168}, {"001111101", 42771/1724315972168}, 
 {"110001001", 2505/101430351304}, {"100100011", 2505/101430351304}, 
 {"011011100", 2505/101430351304}, {"001110110", 2505/101430351304}, 
 {"10101010101", 10587/431078993042}, {"01010101010", 10587/431078993042}, 
 {"111000101", 21147/862157986084}, {"101000111", 21147/862157986084}, 
 {"010111000", 21147/862157986084}, {"000111010", 21147/862157986084}, 
 {"111000001", 10533/431078993042}, {"100000111", 10533/431078993042}, 
 {"011111000", 10533/431078993042}, {"000111110", 10533/431078993042}, 
 {"100111110", 10449/431078993042}, {"100000110", 10449/431078993042}, 
 {"011111001", 10449/431078993042}, {"011000001", 10449/431078993042}, 
 {"101000110", 41427/1724315972168}, {"100111010", 41427/1724315972168}, 
 {"011000101", 41427/1724315972168}, {"010111001", 41427/1724315972168}, 
 {"1111111100", 20325/862157986084}, {"1100000000", 20325/862157986084}, 
 {"0011111111", 20325/862157986084}, {"0000000011", 20325/862157986084}, 
 {"101001110", 5073/215539496521}, {"100011010", 5073/215539496521}, 
 {"011100101", 5073/215539496521}, {"010110001", 5073/215539496521}, 
 {"1110101010", 40455/1724315972168}, {"1010101000", 40455/1724315972168}, 
 {"0101010111", 40455/1724315972168}, {"0001010101", 40455/1724315972168}, 
 {"1010101001", 40143/1724315972168}, {"1001010101", 40143/1724315972168}, 
 {"0110101010", 40143/1724315972168}, {"0101010110", 40143/1724315972168}, 
 {"100101110", 9801/431078993042}, {"100010110", 9801/431078993042}, 
 {"011101001", 9801/431078993042}, {"011010001", 9801/431078993042}, 
 {"111010011", 19551/862157986084}, {"110010111", 19551/862157986084}, 
 {"001101000", 19551/862157986084}, {"000101100", 19551/862157986084}, 
 {"1111111011", 9699/431078993042}, {"1101111111", 9699/431078993042}, 
 {"0010000000", 9699/431078993042}, {"0000000100", 9699/431078993042}, 
 {"100110001", 37965/1724315972168}, {"100011001", 37965/1724315972168}, 
 {"011100110", 37965/1724315972168}, {"011001110", 37965/1724315972168}, 
 {"110100001", 37239/1724315972168}, {"100001011", 37239/1724315972168}, 
 {"011110100", 37239/1724315972168}, {"001011110", 37239/1724315972168}, 
 {"111010001", 9111/431078993042}, {"100010111", 9111/431078993042}, 
 {"011101000", 9111/431078993042}, {"000101110", 9111/431078993042}, 
 {"1111011110", 4524/215539496521}, {"1000010000", 4524/215539496521}, 
 {"0111101111", 4524/215539496521}, {"0000100001", 4524/215539496521}, 
 {"1111101010", 9033/431078993042}, {"1010100000", 9033/431078993042}, 
 {"0101011111", 9033/431078993042}, {"0000010101", 9033/431078993042}, 
 {"110100110", 33855/1724315972168}, {"100110100", 33855/1724315972168}, 
 {"011001011", 33855/1724315972168}, {"001011001", 33855/1724315972168}, 
 {"111011000", 16851/862157986084}, {"111001000", 16851/862157986084}, 
 {"000110111", 16851/862157986084}, {"000100111", 16851/862157986084}, 
 {"111111111111", 495/25357587826}, {"000000000000", 495/25357587826}, 
 {"1111001111", 8247/431078993042}, {"0000110000", 8247/431078993042}, 
 {"110010110", 16365/862157986084}, {"100101100", 16365/862157986084}, 
 {"011010011", 16365/862157986084}, {"001101001", 16365/862157986084}, 
 {"1111001010", 16047/862157986084}, {"1010110000", 16047/862157986084}, 
 {"0101001111", 16047/862157986084}, {"0000110101", 16047/862157986084}, 
 {"100011110", 4002/215539496521}, {"100001110", 4002/215539496521}, 
 {"011110001", 4002/215539496521}, {"011100001", 4002/215539496521}, 
 {"111001100", 31023/1724315972168}, {"110011000", 31023/1724315972168}, 
 {"001100111", 31023/1724315972168}, {"000110011", 31023/1724315972168}, 
 {"1011101101", 30363/1724315972168}, {"1011011101", 30363/1724315972168}, 
 {"0100100010", 30363/1724315972168}, {"0100010010", 30363/1724315972168}, 
 {"1101011010", 30213/1724315972168}, {"1010010100", 30213/1724315972168}, 
 {"0101101011", 30213/1724315972168}, {"0010100101", 30213/1724315972168}, 
 {"1111111001", 30021/1724315972168}, {"1001111111", 30021/1724315972168}, 
 {"0110000000", 30021/1724315972168}, {"0000000110", 30021/1724315972168}, 
 {"111000011", 3750/215539496521}, {"110000111", 3750/215539496521}, 
 {"001111000", 3750/215539496521}, {"000111100", 3750/215539496521}, 
 {"1101101101", 3705/215539496521}, {"1011011011", 3705/215539496521}, 
 {"0100100100", 3705/215539496521}, {"0010010010", 3705/215539496521}, 
 {"1011111110", 29607/1724315972168}, {"1000000010", 29607/1724315972168}, 
 {"0111111101", 29607/1724315972168}, {"0100000001", 29607/1724315972168}, 
 {"1001001001", 7359/431078993042}, {"0110110110", 7359/431078993042}, 
 {"110100011", 29361/1724315972168}, {"110001011", 29361/1724315972168}, 
 {"001110100", 29361/1724315972168}, {"001011100", 29361/1724315972168}, 
 {"1111011010", 14505/862157986084}, {"1010010000", 14505/862157986084}, 
 {"0101101111", 14505/862157986084}, {"0000100101", 14505/862157986084}, 
 {"11111101111", 29007/1724315972168}, {"11110111111", 29007/1724315972168}, 
 {"00001000000", 29007/1724315972168}, {"00000010000", 29007/1724315972168}, 
 {"1111110110", 14481/862157986084}, {"1001000000", 14481/862157986084}, 
 {"0110111111", 14481/862157986084}, {"0000001001", 14481/862157986084}, 
 {"110000011", 3594/215539496521}, {"001111100", 3594/215539496521}, 
 {"1010110101", 3591/215539496521}, {"0101001010", 3591/215539496521}, 
 {"1101111011", 3576/215539496521}, {"0010000100", 3576/215539496521}, 
 {"11111111110", 3549/215539496521}, {"10000000000", 3549/215539496521}, 
 {"01111111111", 3549/215539496521}, {"00000000001", 3549/215539496521}, 
 {"1101010010", 14187/862157986084}, {"1011010100", 14187/862157986084}, 
 {"0100101011", 14187/862157986084}, {"0010101101", 14187/862157986084}, 
 {"110011100", 13881/862157986084}, {"110001100", 13881/862157986084}, 
 {"001110011", 13881/862157986084}, {"001100011", 13881/862157986084}, 
 {"1101110101", 3462/215539496521}, {"1010111011", 3462/215539496521}, 
 {"0101000100", 3462/215539496521}, {"0010001010", 3462/215539496521}, 
 {"1011010101", 3378/215539496521}, {"1010101101", 3378/215539496521}, 
 {"0101010010", 3378/215539496521}, {"0100101010", 3378/215539496521}, 
 {"1010110110", 13497/862157986084}, {"1001001010", 13497/862157986084}, 
 {"0110110101", 13497/862157986084}, {"0101001001", 13497/862157986084}, 
 {"110001110", 3312/215539496521}, {"100011100", 3312/215539496521}, 
 {"011100011", 3312/215539496521}, {"001110001", 3312/215539496521}, 
 {"1111110001", 13095/862157986084}, {"1000111111", 13095/862157986084}, 
 {"0111000000", 13095/862157986084}, {"0000001110", 13095/862157986084}, 
 {"1011101010", 12957/862157986084}, {"1010100010", 12957/862157986084}, 
 {"0101011101", 12957/862157986084}, {"0100010101", 12957/862157986084}, 
 {"1110111011", 1509/101430351304}, {"1101110111", 1509/101430351304}, 
 {"0010001000", 1509/101430351304}, {"0001000100", 1509/101430351304}, 
 {"1111100111", 3180/215539496521}, {"1110011111", 3180/215539496521}, 
 {"0001100000", 3180/215539496521}, {"0000011000", 3180/215539496521}, 
 {"100111001", 12657/862157986084}, {"011000110", 12657/862157986084}, 
 {"111000110", 25155/1724315972168}, {"100111000", 25155/1724315972168}, 
 {"011000111", 25155/1724315972168}, {"000111001", 25155/1724315972168}, 
 {"1011011010", 24783/1724315972168}, {"1010010010", 24783/1724315972168}, 
 {"0101101101", 24783/1724315972168}, {"0100100101", 24783/1724315972168}, 
 {"1110110110", 24693/1724315972168}, {"1001001000", 24693/1724315972168}, 
 {"0110110111", 24693/1724315972168}, {"0001001001", 24693/1724315972168}, 
 {"1110110111", 12315/862157986084}, {"0001001000", 12315/862157986084}, 
 {"1011001010", 24291/1724315972168}, {"1010110010", 24291/1724315972168}, 
 {"0101001101", 24291/1724315972168}, {"0100110101", 24291/1724315972168}, 
 {"1111010111", 3000/215539496521}, {"1110101111", 3000/215539496521}, 
 {"0001010000", 3000/215539496521}, {"0000101000", 3000/215539496521}, 
 {"1010100101", 237/17072435368}, {"1010010101", 237/17072435368}, 
 {"0101101010", 237/17072435368}, {"0101011010", 237/17072435368}, 
 {"11101010101", 351/25357587826}, {"10101010111", 351/25357587826}, 
 {"01010101000", 351/25357587826}, {"00010101010", 351/25357587826}, 
 {"1111011011", 22935/1724315972168}, {"1110101011", 22935/1724315972168}, 
 {"1101101111", 22935/1724315972168}, {"1101010111", 22935/1724315972168}, 
 {"0010101000", 22935/1724315972168}, {"0010010000", 22935/1724315972168}, 
 {"0001010100", 22935/1724315972168}, {"0000100100", 22935/1724315972168}, 
 {"10101101010", 1329/101430351304}, {"10101001010", 1329/101430351304}, 
 {"01010110101", 1329/101430351304}, {"01010010101", 1329/101430351304}, 
 {"1000000001", 2808/215539496521}, {"0111111110", 2808/215539496521}, 
 {"1010101110", 22299/1724315972168}, {"1000101010", 22299/1724315972168}, 
 {"0111010101", 22299/1724315972168}, {"0101010001", 22299/1724315972168}, 
 {"1001010110", 2781/215539496521}, {"0110101001", 2781/215539496521}, 
 {"1111111010", 11073/862157986084}, {"1010000000", 11073/862157986084}, 
 {"0101111111", 11073/862157986084}, {"0000000101", 11073/862157986084}, 
 {"1111010010", 5451/431078993042}, {"1011010000", 5451/431078993042}, 
 {"0100101111", 5451/431078993042}, {"0000101101", 5451/431078993042}, 
 {"1111110011", 5337/431078993042}, {"1100111111", 5337/431078993042}, 
 {"0011000000", 5337/431078993042}, {"0000001100", 5337/431078993042}, 
 {"1100101010", 20475/1724315972168}, {"1010101100", 20475/1724315972168}, 
 {"0101010011", 20475/1724315972168}, {"0011010101", 20475/1724315972168}, 
 {"1101111110", 20457/1724315972168}, {"1000000100", 20457/1724315972168}, 
 {"0111111011", 20457/1724315972168}, {"0010000001", 20457/1724315972168}, 
 {"110000110", 10125/862157986084}, {"100111100", 10125/862157986084}, 
 {"011000011", 10125/862157986084}, {"001111001", 10125/862157986084}, 
 {"1110010101", 20241/1724315972168}, {"1010100111", 20241/1724315972168}, 
 {"0101011000", 20241/1724315972168}, {"0001101010", 20241/1724315972168}, 
 {"1111101011", 5055/431078993042}, {"1101011111", 5055/431078993042}, 
 {"0010100000", 5055/431078993042}, {"0000010100", 5055/431078993042}, 
 {"11111011111", 10089/862157986084}, {"00000100000", 10089/862157986084}, 
 {"1101101100", 2436/215539496521}, {"1100100100", 2436/215539496521}, 
 {"0011011011", 2436/215539496521}, {"0010010011", 2436/215539496521}, 
 {"11010101010", 19209/1724315972168}, {"10101010100", 19209/1724315972168}, 
 {"01010101011", 19209/1724315972168}, {"00101010101", 19209/1724315972168}, 
 {"1111101101", 2394/215539496521}, {"1011011111", 2394/215539496521}, 
 {"0100100000", 2394/215539496521}, {"0000010010", 2394/215539496521}, 
 {"1110111110", 4761/431078993042}, {"1000001000", 4761/431078993042}, 
 {"0111110111", 4761/431078993042}, {"0001000001", 4761/431078993042}, 
 {"1110110101", 18525/1724315972168}, {"1010110111", 18525/1724315972168}, 
 {"0101001000", 18525/1724315972168}, {"0001001010", 18525/1724315972168}, 
 {"1101101010", 2304/215539496521}, {"1010100100", 2304/215539496521}, 
 {"0101011011", 2304/215539496521}, {"0010010101", 2304/215539496521}, 
 {"11111111101", 9207/862157986084}, {"10111111111", 9207/862157986084}, 
 {"01000000000", 9207/862157986084}, {"00000000010", 9207/862157986084}, 
 {"1110101101", 9141/862157986084}, {"1011010111", 9141/862157986084}, 
 {"0100101000", 9141/862157986084}, {"0001010010", 9141/862157986084}, 
 {"1011010010", 4503/431078993042}, {"0100101101", 4503/431078993042}, 
 {"1010100110", 2250/215539496521}, {"1001101010", 2250/215539496521}, 
 {"0110010101", 2250/215539496521}, {"0101011001", 2250/215539496521}, 
 {"1110111101", 1047/101430351304}, {"1011110111", 1047/101430351304}, 
 {"0100001000", 1047/101430351304}, {"0001000010", 1047/101430351304}, 
 {"1101101110", 17613/1724315972168}, {"1000100100", 17613/1724315972168}, 
 {"0111011011", 17613/1724315972168}, {"0010010001", 17613/1724315972168}, 
 {"11111001111", 8655/862157986084}, {"11110011111", 8655/862157986084}, 
 {"00001100000", 8655/862157986084}, {"00000110000", 8655/862157986084}, 
 {"1101111010", 17097/1724315972168}, {"1010000100", 17097/1724315972168}, 
 {"0101111011", 17097/1724315972168}, {"0010000101", 17097/1724315972168}, 
 {"1101000101", 8433/862157986084}, {"1010001011", 8433/862157986084}, 
 {"0101110100", 8433/862157986084}, {"0010111010", 8433/862157986084}, 
 {"1101010100", 8427/862157986084}, {"0010101011", 8427/862157986084}, 
 {"11111111011", 4125/431078993042}, {"11011111111", 4125/431078993042}, 
 {"00100000000", 4125/431078993042}, {"00000000100", 4125/431078993042}, 
 {"1100100101", 2043/215539496521}, {"1010010011", 2043/215539496521}, 
 {"0101101100", 2043/215539496521}, {"0011011010", 2043/215539496521}, 
 {"1010111010", 16161/1724315972168}, {"1010001010", 16161/1724315972168}, 
 {"0101110101", 16161/1724315972168}, {"0101000101", 16161/1724315972168}, 
 {"1111101110", 237/25357587826}, {"1000100000", 237/25357587826}, 
 {"0111011111", 237/25357587826}, {"0000010001", 237/25357587826}, 
 {"1111011100", 16083/1724315972168}, {"1100010000", 16083/1724315972168}, 
 {"0011101111", 16083/1724315972168}, {"0000100011", 16083/1724315972168}, 
 {"1101110110", 945/101430351304}, {"1001000100", 945/101430351304}, 
 {"0110111011", 945/101430351304}, {"0010001001", 945/101430351304}, 
 {"1100100010", 8001/862157986084}, {"1011101100", 8001/862157986084}, 
 {"0100010011", 8001/862157986084}, {"0011011101", 8001/862157986084}, 
 {"1111010011", 15513/1724315972168}, {"1100101111", 15513/1724315972168}, 
 {"0011010000", 15513/1724315972168}, {"0000101100", 15513/1724315972168}, 
 {"1111100001", 1920/215539496521}, {"1000011111", 1920/215539496521}, 
 {"0111100000", 1920/215539496521}, {"0000011110", 1920/215539496521}, 
 {"10111010101", 873/101430351304}, {"10101011101", 873/101430351304}, 
 {"01010100010", 873/101430351304}, {"01000101010", 873/101430351304}, 
 {"1111011001", 3603/431078993042}, {"1001101111", 3603/431078993042}, 
 {"0110010000", 3603/431078993042}, {"0000100110", 3603/431078993042}, 
 {"1011101001", 7125/862157986084}, {"1001011101", 7125/862157986084}, 
 {"0110100010", 7125/862157986084}, {"0100010110", 7125/862157986084}, 
 {"1011010110", 14187/1724315972168}, {"1001010010", 14187/1724315972168}, 
 {"0110101101", 14187/1724315972168}, {"0100101001", 14187/1724315972168}, 
 {"1101110100", 3537/431078993042}, {"1101000100", 3537/431078993042}, 
 {"0010111011", 3537/431078993042}, {"0010001011", 3537/431078993042}, 
 {"1101111101", 13989/1724315972168}, {"1011111011", 13989/1724315972168}, 
 {"0100000100", 13989/1724315972168}, {"0010000010", 13989/1724315972168}, 
 {"1110111010", 1740/215539496521}, {"1010001000", 1740/215539496521}, 
 {"0101110111", 1740/215539496521}, {"0001000101", 1740/215539496521}, 
 {"1111000111", 13911/1724315972168}, {"1110001111", 13911/1724315972168}, 
 {"0001110000", 13911/1724315972168}, {"0000111000", 13911/1724315972168}, 
 {"1111001011", 3453/431078993042}, {"1101001111", 3453/431078993042}, 
 {"0010110000", 3453/431078993042}, {"0000110100", 3453/431078993042}, 
 {"10101010110", 1719/215539496521}, {"10010101010", 1719/215539496521}, 
 {"01101010101", 1719/215539496521}, {"01010101001", 1719/215539496521}, 
 {"1101001010", 13683/1724315972168}, {"1010110100", 13683/1724315972168}, 
 {"0101001011", 13683/1724315972168}, {"0010110101", 13683/1724315972168}, 
 {"1111000101", 1707/215539496521}, {"1010001111", 1707/215539496521}, 
 {"0101110000", 1707/215539496521}, {"0000111010", 1707/215539496521}, 
 {"1011100010", 399/50715175652}, {"0100011101", 399/50715175652}, 
 {"11010101011", 6735/862157986084}, {"00101010100", 6735/862157986084}, 
 {"11110001111", 6657/862157986084}, {"00001110000", 6657/862157986084}, 
 {"10110110110", 3327/431078993042}, {"10010010010", 3327/431078993042}, 
 {"01101101101", 3327/431078993042}, {"01001001001", 3327/431078993042}, 
 {"1111110010", 6597/862157986084}, {"1011000000", 6597/862157986084}, 
 {"0100111111", 6597/862157986084}, {"0000001101", 6597/862157986084}, 
 {"1111000011", 3279/431078993042}, {"1100001111", 3279/431078993042}, 
 {"0011110000", 3279/431078993042}, {"0000111100", 3279/431078993042}, 
 {"1111010001", 12999/1724315972168}, {"1000101111", 12999/1724315972168}, 
 {"0111010000", 12999/1724315972168}, {"0000101110", 12999/1724315972168}, 
 {"101010101010", 6465/862157986084}, {"010101010101", 6465/862157986084}, 
 {"1101101011", 12915/1724315972168}, {"1101011011", 12915/1724315972168}, 
 {"0010100100", 12915/1724315972168}, {"0010010100", 12915/1724315972168}, 
 {"1011111101", 6447/862157986084}, {"10110101101", 6447/862157986084}, 
 {"01001010010", 6447/862157986084}, {"0100000010", 6447/862157986084}, 
 {"1111111000", 12879/1724315972168}, {"1110000000", 12879/1724315972168}, 
 {"0001111111", 12879/1724315972168}, {"0000000111", 12879/1724315972168}, 
 {"1011110101", 12819/1724315972168}, {"1010111101", 12819/1724315972168}, 
 {"0101000010", 12819/1724315972168}, {"0100001010", 12819/1724315972168}, 
 {"1101001001", 753/101430351304}, {"1001001011", 753/101430351304}, 
 {"0110110100", 753/101430351304}, {"0010110110", 753/101430351304}, 
 {"1101010110", 6327/862157986084}, {"1001010100", 6327/862157986084}, 
 {"0110101011", 6327/862157986084}, {"0010101001", 6327/862157986084}, 
 {"1100010101", 6291/862157986084}, {"1010100011", 6291/862157986084}, 
 {"0101011100", 6291/862157986084}, {"0011101010", 6291/862157986084}, 
 {"1010100001", 1569/215539496521}, {"1000010101", 1569/215539496521}, 
 {"0111101010", 1569/215539496521}, {"0101011110", 1569/215539496521}, 
 {"1011011001", 12543/1724315972168}, {"1001101101", 12543/1724315972168}, 
 {"0110010010", 12543/1724315972168}, {"0100100110", 12543/1724315972168}, 
 {"111111111110", 12447/1724315972168}, 
 {"100000000000", 12447/1724315972168}, 
 {"011111111111", 12447/1724315972168}, 
 {"000000000001", 12447/1724315972168}, {"1101100110", 3099/431078993042}, 
 {"1001100100", 3099/431078993042}, {"0110011011", 3099/431078993042}, 
 {"0010011001", 3099/431078993042}, {"11111100111", 6183/862157986084}, 
 {"11100111111", 6183/862157986084}, {"00011000000", 6183/862157986084}, 
 {"00000011000", 6183/862157986084}, {"1010111110", 12339/1724315972168}, 
 {"1000001010", 12339/1724315972168}, {"0111110101", 12339/1724315972168}, 
 {"0101000001", 12339/1724315972168}, {"1111010110", 6153/862157986084}, 
 {"1001010000", 6153/862157986084}, {"0110101111", 6153/862157986084}, 
 {"0000101001", 6153/862157986084}, {"1101110010", 90/12678793913}, 
 {"1011000100", 90/12678793913}, {"0100111011", 90/12678793913}, 
 {"0010001101", 90/12678793913}, {"1111110100", 12201/1724315972168}, 
 {"1101000000", 12201/1724315972168}, {"0010111111", 12201/1724315972168}, 
 {"0000001011", 12201/1724315972168}, {"1001110110", 12129/1724315972168}, 
 {"1001000110", 12129/1724315972168}, {"0110111001", 12129/1724315972168}, 
 {"0110001001", 12129/1724315972168}, {"1101100101", 6033/862157986084}, 
 {"1010011011", 6033/862157986084}, {"0101100100", 6033/862157986084}, 
 {"0010011010", 6033/862157986084}, {"11111111010", 5979/862157986084}, 
 {"10100000000", 5979/862157986084}, {"01011111111", 5979/862157986084}, 
 {"00000000101", 5979/862157986084}, {"1001001110", 2967/431078993042}, 
 {"1000110110", 2967/431078993042}, {"0111001001", 2967/431078993042}, 
 {"0110110001", 2967/431078993042}, {"1100101101", 2955/431078993042}, 
 {"1011010011", 2955/431078993042}, {"0100101100", 2955/431078993042}, 
 {"0011010010", 2955/431078993042}, {"1101110011", 1458/215539496521}, 
 {"1100111011", 1458/215539496521}, {"0011000100", 1458/215539496521}, 
 {"0010001100", 1458/215539496521}, {"1011110010", 5781/862157986084}, 
 {"1011000010", 5781/862157986084}, {"0100111101", 5781/862157986084}, 
 {"0100001101", 5781/862157986084}, {"10111000101", 11499/1724315972168}, 
 {"10100011101", 11499/1724315972168}, {"01011100010", 11499/1724315972168}, 
 {"01000111010", 11499/1724315972168}, {"11010010010", 11451/1724315972168}, 
 {"10110110100", 11451/1724315972168}, {"01001001011", 11451/1724315972168}, 
 {"00101101101", 11451/1724315972168}, {"1111111111111", 1431/215539496521}, 
 {"0000000000000", 1431/215539496521}, {"1011010001", 11439/1724315972168}, 
 {"1000101101", 11439/1724315972168}, {"0111010010", 11439/1724315972168}, 
 {"0100101110", 11439/1724315972168}, {"1011100101", 11325/1724315972168}, 
 {"1010011101", 11325/1724315972168}, {"0101100010", 11325/1724315972168}, 
 {"0100011010", 11325/1724315972168}, {"11111010101", 11205/1724315972168}, 
 {"11001010101", 11205/1724315972168}, {"10101011111", 11205/1724315972168}, 
 {"10101010011", 11205/1724315972168}, {"01010101100", 11205/1724315972168}, 
 {"01010100000", 11205/1724315972168}, {"00110101010", 11205/1724315972168}, 
 {"00000101010", 11205/1724315972168}, {"1100010001", 5601/862157986084}, 
 {"1000100011", 5601/862157986084}, {"0111011100", 5601/862157986084}, 
 {"0011101110", 5601/862157986084}, {"1111100011", 11115/1724315972168}, 
 {"1100011111", 11115/1724315972168}, {"0011100000", 11115/1724315972168}, 
 {"0000011100", 11115/1724315972168}, {"1001011110", 1389/215539496521}, 
 {"1000010110", 1389/215539496521}, {"0111101001", 1389/215539496521}, 
 {"0110100001", 1389/215539496521}, {"110101010101", 5499/862157986084}, 
 {"101010101011", 5499/862157986084}, {"010101010100", 5499/862157986084}, 
 {"001010101010", 5499/862157986084}, {"1101100100", 321/50715175652}, 
 {"0010011011", 321/50715175652}, {"11111101101", 10911/1724315972168}, 
 {"10110111111", 10911/1724315972168}, {"01001000000", 10911/1724315972168}, 
 {"00000010010", 10911/1724315972168}, {"1101100010", 10803/1724315972168}, 
 {"1011100100", 10803/1724315972168}, {"0100011011", 10803/1724315972168}, 
 {"0010011101", 10803/1724315972168}, {"1111110000", 10773/1724315972168}, 
 {"1111000000", 10773/1724315972168}, {"0000111111", 10773/1724315972168}, 
 {"0000001111", 10773/1724315972168}, {"11101101101", 10725/1724315972168}, 
 {"10110110111", 10725/1724315972168}, {"01001001000", 10725/1724315972168}, 
 {"00010010010", 10725/1724315972168}, {"1010110001", 10707/1724315972168}, 
 {"1000110101", 10707/1724315972168}, {"0111001010", 10707/1724315972168}, 
 {"0101001110", 10707/1724315972168}, {"11111110111", 1329/215539496521}, 
 {"11101111111", 1329/215539496521}, {"00010000000", 1329/215539496521}, 
 {"00000001000", 1329/215539496521}, {"1101011101", 10617/1724315972168}, 
 {"1011101011", 10617/1724315972168}, {"0100010100", 10617/1724315972168}, 
 {"0010100010", 10617/1724315972168}, {"1111100000", 5283/862157986084}, 
 {"0000011111", 5283/862157986084}, {"1010001001", 10443/1724315972168}, 
 {"1001000101", 10443/1724315972168}, {"0110111010", 10443/1724315972168}, 
 {"0101110110", 10443/1724315972168}, {"1010010001", 10257/1724315972168}, 
 {"1000100101", 10257/1724315972168}, {"0111011010", 10257/1724315972168}, 
 {"0101101110", 10257/1724315972168}, {"10111011101", 2535/431078993042}, 
 {"01000100010", 2535/431078993042}, {"1010111001", 2511/431078993042}, 
 {"1001110101", 2511/431078993042}, {"0110001010", 2511/431078993042}, 
 {"0101000110", 2511/431078993042}, {"1111001101", 4959/862157986084}, 
 {"1011001111", 4959/862157986084}, {"0100110000", 4959/862157986084}, 
 {"0000110010", 4959/862157986084}, {"1011001001", 9753/1724315972168}, 
 {"1001001101", 9753/1724315972168}, {"0110110010", 9753/1724315972168}, 
 {"0100110110", 9753/1724315972168}, {"11000010010", 4875/862157986084}, 
 {"10110111100", 4875/862157986084}, {"01001000011", 4875/862157986084}, 
 {"00111101101", 4875/862157986084}, {"11100000111", 2403/431078993042}, 
 {"00011111000", 2403/431078993042}, {"1010000101", 141/25357587826}, 
 {"0101111010", 141/25357587826}, {"1110100010", 9585/1724315972168}, 
 {"1011101000", 9585/1724315972168}, {"0100010111", 9585/1724315972168}, 
 {"0001011101", 9585/1724315972168}, {"1101010011", 561/101430351304}, 
 {"1100101011", 561/101430351304}, {"0011010100", 561/101430351304}, 
 {"0010101100", 561/101430351304}, {"1000100001", 4749/862157986084}, 
 {"1000010001", 4749/862157986084}, {"0111101110", 4749/862157986084}, 
 {"0111011110", 4749/862157986084}, {"1100101001", 9495/1724315972168}, 
 {"1001010011", 9495/1724315972168}, {"0110101100", 9495/1724315972168}, 
 {"0011010110", 9495/1724315972168}, {"11111110101", 4713/862157986084}, 
 {"10101111111", 4713/862157986084}, {"1001100110", 4713/862157986084}, 
 {"0110011001", 4713/862157986084}, {"01010000000", 4713/862157986084}, 
 {"00000001010", 4713/862157986084}, {"11110010101", 9399/1724315972168}, 
 {"10101001111", 9399/1724315972168}, {"01010110000", 9399/1724315972168}, 
 {"00001101010", 9399/1724315972168}, {"1100111010", 4677/862157986084}, 
 {"1010001100", 4677/862157986084}, {"0101110011", 4677/862157986084}, 
 {"0011000101", 4677/862157986084}, {"1011111010", 9351/1724315972168}, 
 {"1010000010", 9351/1724315972168}, {"0101111101", 9351/1724315972168}, 
 {"0100000101", 9351/1724315972168}, {"1111001001", 9243/1724315972168}, 
 {"1001001111", 9243/1724315972168}, {"0110110000", 9243/1724315972168}, 
 {"0000110110", 9243/1724315972168}, {"1111001110", 1137/215539496521}, 
 {"1000110000", 1137/215539496521}, {"0111001111", 1137/215539496521}, 
 {"0000110001", 1137/215539496521}, {"1101101001", 45/8536217684}, 
 {"1001011011", 45/8536217684}, {"0110100100", 45/8536217684}, 
 {"0010010110", 45/8536217684}, {"11001001001", 9069/1724315972168}, 
 {"10010010011", 9069/1724315972168}, {"01101101100", 9069/1724315972168}, 
 {"00110110110", 9069/1724315972168}, {"1011110110", 8877/1724315972168}, 
 {"1001000010", 8877/1724315972168}, {"0110111101", 8877/1724315972168}, 
 {"0100001001", 8877/1724315972168}, {"1011011110", 4395/862157986084}, 
 {"1000010010", 4395/862157986084}, {"0111101101", 4395/862157986084}, 
 {"0100100001", 4395/862157986084}, {"1110101110", 2187/431078993042}, 
 {"1000101000", 2187/431078993042}, {"0111010111", 2187/431078993042}, 
 {"0001010001", 2187/431078993042}, {"10101111010", 8745/1724315972168}, 
 {"1010011001", 8745/1724315972168}, {"10100001010", 8745/1724315972168}, 
 {"1001100101", 8745/1724315972168}, {"0110011010", 8745/1724315972168}, 
 {"01011110101", 8745/1724315972168}, {"0101100110", 8745/1724315972168}, 
 {"01010000101", 8745/1724315972168}, {"1111100100", 8679/1724315972168}, 
 {"1101100000", 8679/1724315972168}, {"0010011111", 8679/1724315972168}, 
 {"0000011011", 8679/1724315972168}, {"11111111100", 8661/1724315972168}, 
 {"11110111110", 8661/1724315972168}, {"11000000000", 8661/1724315972168}, 
 {"10000010000", 8661/1724315972168}, {"01111101111", 8661/1724315972168}, 
 {"00111111111", 8661/1724315972168}, {"00001000001", 8661/1724315972168}, 
 {"00000000011", 8661/1724315972168}, {"1100110101", 8553/1724315972168}, 
 {"1010110011", 8553/1724315972168}, {"0101001100", 8553/1724315972168}, 
 {"0011001010", 8553/1724315972168}, {"1101011110", 4275/862157986084}, 
 {"1000010100", 4275/862157986084}, {"0111101011", 4275/862157986084}, 
 {"0010100001", 4275/862157986084}, {"11011011011", 4257/862157986084}, 
 {"00100100100", 4257/862157986084}, {"1010011110", 1026/215539496521}, 
 {"1000011010", 1026/215539496521}, {"0111100101", 1026/215539496521}, 
 {"0101100001", 1026/215539496521}, {"1110011011", 8187/1724315972168}, 
 {"1101100111", 8187/1724315972168}, {"0010011000", 8187/1724315972168}, 
 {"0001100100", 8187/1724315972168}, {"1110010010", 1017/215539496521}, 
 {"1011011000", 1017/215539496521}, {"0100100111", 1017/215539496521}, 
 {"0001101101", 1017/215539496521}, {"1110011110", 4059/862157986084}, 
 {"1000011000", 4059/862157986084}, {"0111100111", 4059/862157986084}, 
 {"0001100001", 4059/862157986084}, {"10111011010", 2025/431078993042}, 
 {"10100100010", 2025/431078993042}, {"01011011101", 2025/431078993042}, 
 {"01000100101", 2025/431078993042}, {"1111000001", 8031/1724315972168}, 
 {"1000001111", 8031/1724315972168}, {"0111110000", 8031/1724315972168}, 
 {"0000111110", 8031/1724315972168}, {"11111110011", 2007/431078993042}, 
 {"11001111111", 2007/431078993042}, {"00110000000", 2007/431078993042}, 
 {"00000001100", 2007/431078993042}, {"1100111101", 1002/215539496521}, 
 {"1011110011", 1002/215539496521}, {"0100001100", 1002/215539496521}, 
 {"0011000010", 1002/215539496521}, {"1011001101", 2001/431078993042}, 
 {"0100110010", 2001/431078993042}, {"110110110110", 3999/862157986084}, 
 {"100100100100", 3999/862157986084}, {"011011011011", 3999/862157986084}, 
 {"001001001001", 3999/862157986084}, {"1010000001", 996/215539496521}, 
 {"1000000101", 996/215539496521}, {"0111111010", 996/215539496521}, 
 {"0101111110", 996/215539496521}, {"1010010110", 7953/1724315972168}, 
 {"1001011010", 7953/1724315972168}, {"0110100101", 7953/1724315972168}, 
 {"0101101001", 7953/1724315972168}, {"1110111001", 3975/862157986084}, 
 {"1001110111", 3975/862157986084}, {"0110001000", 3975/862157986084}, 
 {"0001000110", 3975/862157986084}, {"1110100101", 7935/1724315972168}, 
 {"1010010111", 7935/1724315972168}, {"0101101000", 7935/1724315972168}, 
 {"0001011010", 7935/1724315972168}, {"1101010001", 1965/431078993042}, 
 {"1000101011", 1965/431078993042}, {"0111010100", 1965/431078993042}, 
 {"0010101110", 1965/431078993042}, {"101101101101", 1959/431078993042}, 
 {"010010010010", 1959/431078993042}, {"1111100010", 459/101430351304}, 
 {"1011100000", 459/101430351304}, {"0100011111", 459/101430351304}, 
 {"0000011101", 459/101430351304}, {"1101000010", 975/215539496521}, 
 {"1011110100", 975/215539496521}, {"0100001011", 975/215539496521}, 
 {"0010111101", 975/215539496521}, {"1111101001", 3897/862157986084}, 
 {"1001011111", 3897/862157986084}, {"0110100000", 3897/862157986084}, 
 {"0000010110", 3897/862157986084}, {"1110101000", 3891/862157986084}, 
 {"0001010111", 3891/862157986084}, {"1011110001", 7773/1724315972168}, 
 {"1000111101", 7773/1724315972168}, {"0111000010", 7773/1724315972168}, 
 {"0100001110", 7773/1724315972168}, {"1110100100", 7713/1724315972168}, 
 {"1101101000", 7713/1724315972168}, {"0010010111", 7713/1724315972168}, 
 {"0001011011", 7713/1724315972168}, {"11111100101", 7707/1724315972168}, 
 {"10100111111", 7707/1724315972168}, {"01011000000", 7707/1724315972168}, 
 {"00000011010", 7707/1724315972168}, {"10110101010", 3849/862157986084}, 
 {"10101010010", 3849/862157986084}, {"01010101101", 3849/862157986084}, 
 {"01001010101", 3849/862157986084}, {"101001001001", 1917/431078993042}, 
 {"100100100101", 1917/431078993042}, {"011011011010", 1917/431078993042}, 
 {"010110110110", 1917/431078993042}, {"1111010100", 3813/862157986084}, 
 {"1101010000", 3813/862157986084}, {"0010101111", 3813/862157986084}, 
 {"0000101011", 3813/862157986084}, {"1110101001", 7569/1724315972168}, 
 {"1001010111", 7569/1724315972168}, {"0110101000", 7569/1724315972168}, 
 {"0001010110", 7569/1724315972168}, {"111010101011", 942/215539496521}, 
 {"110101010111", 942/215539496521}, {"001010101000", 942/215539496521}, 
 {"000101010100", 942/215539496521}, {"1111000110", 7521/1724315972168}, 
 {"1001110000", 7521/1724315972168}, {"0110001111", 7521/1724315972168}, 
 {"0000111001", 7521/1724315972168}, {"1100001010", 936/215539496521}, 
 {"1010111100", 936/215539496521}, {"1010011010", 936/215539496521}, 
 {"0101100101", 936/215539496521}, {"0101000011", 936/215539496521}, 
 {"0011110101", 936/215539496521}, {"1101001101", 7485/1724315972168}, 
 {"1011001011", 7485/1724315972168}, {"0100110100", 7485/1724315972168}, 
 {"0010110010", 7485/1724315972168}, {"1111010000", 3717/862157986084}, 
 {"0000101111", 3717/862157986084}, {"10111001010", 3699/862157986084}, 
 {"10101100010", 3699/862157986084}, {"01010011101", 3699/862157986084}, 
 {"01000110101", 3699/862157986084}, {"1111000010", 7347/1724315972168}, 
 {"1011110000", 7347/1724315972168}, {"0100001111", 7347/1724315972168}, 
 {"0000111101", 7347/1724315972168}, {"1110101100", 3663/862157986084}, 
 {"1100101000", 3663/862157986084}, {"0011010111", 3663/862157986084}, 
 {"0001010011", 3663/862157986084}, {"1101110001", 7299/1724315972168}, 
 {"1000111011", 7299/1724315972168}, {"0111000100", 7299/1724315972168}, 
 {"0010001110", 7299/1724315972168}, {"1101001011", 3555/862157986084}, 
 {"0010110100", 3555/862157986084}, {"10110110010", 7107/1724315972168}, 
 {"10110010010", 7107/1724315972168}, {"01001101101", 7107/1724315972168}, 
 {"01001001101", 7107/1724315972168}, {"10101001001", 207/50715175652}, 
 {"10010010101", 207/50715175652}, {"01101101010", 207/50715175652}, 
 {"01010110110", 207/50715175652}, {"1111011000", 3513/862157986084}, 
 {"1110010000", 3513/862157986084}, {"0001101111", 3513/862157986084}, 
 {"0000100111", 3513/862157986084}, {"1110011001", 1755/431078993042}, 
 {"1001100111", 1755/431078993042}, {"0110011000", 1755/431078993042}, 
 {"0001100110", 1755/431078993042}, {"1100000010", 6975/1724315972168}, 
 {"1011111100", 6975/1724315972168}, {"0100000011", 6975/1724315972168}, 
 {"0011111101", 6975/1724315972168}, {"1101111100", 1743/431078993042}, 
 {"1100000100", 1743/431078993042}, {"0011111011", 1743/431078993042}, 
 {"0010000011", 1743/431078993042}, {"1100111110", 3447/862157986084}, 
 {"1000001100", 3447/862157986084}, {"0111110011", 3447/862157986084}, 
 {"0011000001", 3447/862157986084}, {"1100000001", 6879/1724315972168}, 
 {"1011000101", 6879/1724315972168}, {"1010001101", 6879/1724315972168}, 
 {"1000000011", 6879/1724315972168}, {"0111111100", 6879/1724315972168}, 
 {"0101110010", 6879/1724315972168}, {"0100111010", 6879/1724315972168}, 
 {"0011111110", 6879/1724315972168}, {"1101111001", 852/215539496521}, 
 {"1001111011", 852/215539496521}, {"0110000100", 852/215539496521}, 
 {"0010000110", 852/215539496521}, {"111111111101", 6801/1724315972168}, 
 {"101111111111", 6801/1724315972168}, {"010000000000", 6801/1724315972168}, 
 {"000000000010", 6801/1724315972168}, {"1111100110", 6789/1724315972168}, 
 {"1001100000", 6789/1724315972168}, {"0110011111", 6789/1724315972168}, 
 {"0000011001", 6789/1724315972168}, {"11111101010", 6717/1724315972168}, 
 {"10101000000", 6717/1724315972168}, {"01010111111", 6717/1724315972168}, 
 {"00000010101", 6717/1724315972168}, {"111111011111", 6687/1724315972168}, 
 {"111110111111", 6687/1724315972168}, {"000001000000", 6687/1724315972168}, 
 {"000000100000", 6687/1724315972168}, {"11111111001", 1665/431078993042}, 
 {"10011111111", 1665/431078993042}, {"01100000000", 1665/431078993042}, 
 {"00000000110", 1665/431078993042}, {"1110100111", 3309/862157986084}, 
 {"1110010111", 3309/862157986084}, {"0001101000", 3309/862157986084}, 
 {"0001011000", 3309/862157986084}, {"11011101011", 825/215539496521}, 
 {"11010111011", 825/215539496521}, {"00101000100", 825/215539496521}, 
 {"00100010100", 825/215539496521}, {"11101110111", 3297/862157986084}, 
 {"00010001000", 3297/862157986084}, {"1110010100", 6573/1724315972168}, 
 {"1101011000", 6573/1724315972168}, {"0010100111", 6573/1724315972168}, 
 {"0001101011", 6573/1724315972168}, {"10101000101", 6543/1724315972168}, 
 {"10100010101", 6543/1724315972168}, {"01011101010", 6543/1724315972168}, 
 {"01010111010", 6543/1724315972168}, {"10101011110", 6513/1724315972168}, 
 {"10000101010", 6513/1724315972168}, {"01111010101", 6513/1724315972168}, 
 {"01010100001", 6513/1724315972168}, {"1110001010", 813/215539496521}, 
 {"1010111000", 813/215539496521}, {"0101000111", 813/215539496521}, 
 {"0001110101", 813/215539496521}, {"1010101010101", 3225/862157986084}, 
 {"0101010101010", 3225/862157986084}, {"1100010010", 6417/1724315972168}, 
 {"1011011100", 6417/1724315972168}, {"0100100011", 6417/1724315972168}, 
 {"0011101101", 6417/1724315972168}, {"10000000001", 3195/862157986084}, 
 {"01111111110", 3195/862157986084}, {"1001101001", 3183/862157986084}, 
 {"1001011001", 3183/862157986084}, {"0110100110", 3183/862157986084}, 
 {"0110010110", 3183/862157986084}, {"1001000001", 6339/1724315972168}, 
 {"1000001001", 6339/1724315972168}, {"0111110110", 6339/1724315972168}, 
 {"0110111110", 6339/1724315972168}, {"11101101011", 6315/1724315972168}, 
 {"11010110111", 6315/1724315972168}, {"00101001000", 6315/1724315972168}, 
 {"00010010100", 6315/1724315972168}, {"1100110110", 780/215539496521}, 
 {"1001001100", 780/215539496521}, {"0110110011", 780/215539496521}, 
 {"0011001001", 780/215539496521}, {"111101010101", 6201/1724315972168}, 
 {"101010101111", 6201/1724315972168}, {"010101010000", 6201/1724315972168}, 
 {"000010101010", 6201/1724315972168}, {"11111101011", 6165/1724315972168}, 
 {"11010111111", 6165/1724315972168}, {"00101000000", 6165/1724315972168}, 
 {"00000010100", 6165/1724315972168}, {"11011101010", 3075/862157986084}, 
 {"10101000100", 3075/862157986084}, {"01010111011", 3075/862157986084}, 
 {"00100010101", 3075/862157986084}, {"1110110011", 6147/1724315972168}, 
 {"1100110111", 6147/1724315972168}, {"0011001000", 6147/1724315972168}, 
 {"0001001100", 6147/1724315972168}, {"111111111011", 3069/862157986084}, 
 {"110111111111", 3069/862157986084}, {"1011000001", 3069/862157986084}, 
 {"1000001101", 3069/862157986084}, {"0111110010", 3069/862157986084}, 
 {"0100111110", 3069/862157986084}, {"001000000000", 3069/862157986084}, 
 {"000000000100", 3069/862157986084}, {"1111000100", 45/12678793913}, 
 {"11110000101", 45/12678793913}, {"1101110000", 45/12678793913}, 
 {"10100001111", 45/12678793913}, {"01011110000", 45/12678793913}, 
 {"0010001111", 45/12678793913}, {"00001111010", 45/12678793913}, 
 {"0000111011", 45/12678793913}, {"1100100110", 6087/1724315972168}, 
 {"1001101100", 6087/1724315972168}, {"0110010011", 6087/1724315972168}, 
 {"0011011001", 6087/1724315972168}, {"11101101100", 3039/862157986084}, 
 {"11001001000", 3039/862157986084}, {"00110110111", 3039/862157986084}, 
 {"00010010011", 3039/862157986084}, {"1001111110", 2997/862157986084}, 
 {"1000000110", 2997/862157986084}, {"0111111001", 2997/862157986084}, 
 {"0110000001", 2997/862157986084}, {"11011010101", 5961/1724315972168}, 
 {"10101011011", 5961/1724315972168}, {"01010100100", 5961/1724315972168}, 
 {"00100101010", 5961/1724315972168}, {"11010010101", 5943/1724315972168}, 
 {"10101001011", 5943/1724315972168}, {"01010110100", 5943/1724315972168}, 
 {"00101101010", 5943/1724315972168}, {"11110111101", 1485/431078993042}, 
 {"10111101111", 1485/431078993042}, {"01000010000", 1485/431078993042}, 
 {"00001000010", 1485/431078993042}, {"1001010001", 5937/1724315972168}, 
 {"1000101001", 5937/1724315972168}, {"0111010110", 5937/1724315972168}, 
 {"0110101110", 5937/1724315972168}, {"1110011101", 5925/1724315972168}, 
 {"1011100111", 5925/1724315972168}, {"0100011000", 5925/1724315972168}, 
 {"0001100010", 5925/1724315972168}, {"11110111011", 5901/1724315972168}, 
 {"11011101111", 5901/1724315972168}, {"00100010000", 5901/1724315972168}, 
 {"00001000100", 5901/1724315972168}, {"11110101111", 1473/431078993042}, 
 {"00001010000", 1473/431078993042}, {"1101100001", 5871/1724315972168}, 
 {"1000011011", 5871/1724315972168}, {"0111100100", 5871/1724315972168}, 
 {"0010011110", 5871/1724315972168}, {"1101100011", 1461/431078993042}, 
 {"1100011011", 1461/431078993042}, {"0011100100", 1461/431078993042}, 
 {"0010011100", 1461/431078993042}, {"1110000001", 729/215539496521}, 
 {"1000000111", 729/215539496521}, {"0111111000", 729/215539496521}, 
 {"0001111110", 729/215539496521}, {"11110101010", 5829/1724315972168}, 
 {"10101010000", 5829/1724315972168}, {"01010101111", 5829/1724315972168}, 
 {"00001010101", 5829/1724315972168}, {"11101111011", 171/50715175652}, 
 {"11011110111", 171/50715175652}, {"00100001000", 171/50715175652}, 
 {"00010000100", 171/50715175652}, {"111111101111", 5799/1724315972168}, 
 {"111101111111", 5799/1724315972168}, {"000010000000", 5799/1724315972168}, 
 {"000000010000", 5799/1724315972168}, {"10110001101", 1431/431078993042}, 
 {"01001110010", 1431/431078993042}, {"1100110011", 2859/862157986084}, 
 {"0011001100", 2859/862157986084}, {"11110000111", 2841/862157986084}, 
 {"11100001111", 2841/862157986084}, {"00011110000", 2841/862157986084}, 
 {"00001111000", 2841/862157986084}, {"1110010001", 708/215539496521}, 
 {"1000100111", 708/215539496521}, {"0111011000", 708/215539496521}, 
 {"0001101110", 708/215539496521}, {"11011011010", 5655/1724315972168}, 
 {"10100100100", 5655/1724315972168}, {"01011011011", 5655/1724315972168}, 
 {"00100100101", 5655/1724315972168}, {"11110010011", 2817/862157986084}, 
 {"11001001111", 2817/862157986084}, {"00110110000", 2817/862157986084}, 
 {"00001101100", 2817/862157986084}, {"10101010001", 1395/431078993042}, 
 {"10001010101", 1395/431078993042}, {"01110101010", 1395/431078993042}, 
 {"01010101110", 1395/431078993042}, {"10110110101", 1383/431078993042}, 
 {"10101101101", 1383/431078993042}, {"01010010010", 1383/431078993042}, 
 {"01001001010", 1383/431078993042}, {"10101110101", 2745/862157986084}, 
 {"01010001010", 2745/862157986084}, {"10101011010", 5463/1724315972168}, 
 {"10100101010", 5463/1724315972168}, {"01011010101", 5463/1724315972168}, 
 {"01010100101", 5463/1724315972168}, {"11111101110", 1365/431078993042}, 
 {"10001000000", 1365/431078993042}, {"01110111111", 1365/431078993042}, 
 {"00000010001", 1365/431078993042}, {"1011111001", 5451/1724315972168}, 
 {"1001111101", 5451/1724315972168}, {"0110000010", 5451/1724315972168}, 
 {"0100000110", 5451/1724315972168}, {"1110110100", 5433/1724315972168}, 
 {"1101001000", 5433/1724315972168}, {"0010110111", 5433/1724315972168}, 
 {"0001001011", 5433/1724315972168}, {"11110111010", 2715/862157986084}, 
 {"10100010000", 2715/862157986084}, {"01011101111", 2715/862157986084}, 
 {"00001000101", 2715/862157986084}, {"1111101100", 675/215539496521}, 
 {"1100100000", 675/215539496521}, {"0011011111", 675/215539496521}, 
 {"0000010011", 675/215539496521}, {"1110111000", 672/215539496521}, 
 {"1110001000", 672/215539496521}, {"0001110111", 672/215539496521}, 
 {"0001000111", 672/215539496521}, {"11111011110", 669/215539496521}, 
 {"10000100000", 669/215539496521}, {"01111011111", 669/215539496521}, 
 {"00000100001", 669/215539496521}, {"1000110001", 2673/862157986084}, 
 {"0111001110", 2673/862157986084}, {"101101001001", 5319/1724315972168}, 
 {"100100101101", 5319/1724315972168}, {"011011010010", 5319/1724315972168}, 
 {"010010110110", 5319/1724315972168}, {"10111111110", 2655/862157986084}, 
 {"10000000010", 2655/862157986084}, {"01111111101", 2655/862157986084}, 
 {"01000000001", 2655/862157986084}, {"111110101011", 2649/862157986084}, 
 {"1110000100", 2649/862157986084}, {"1101111000", 2649/862157986084}, 
 {"110101011111", 2649/862157986084}, {"001010100000", 2649/862157986084}, 
 {"0010000111", 2649/862157986084}, {"0001111011", 2649/862157986084}, 
 {"000001010100", 2649/862157986084}, {"11000010101", 5289/1724315972168}, 
 {"10101000011", 5289/1724315972168}, {"01010111100", 5289/1724315972168}, 
 {"00111101010", 5289/1724315972168}, {"11111111111101", 1317/431078993042}, 
 {"10111111111111", 1317/431078993042}, {"01000000000000", 
  1317/431078993042}, {"00000000000010", 1317/431078993042}, 
 {"11000110101", 1293/431078993042}, {"10101100011", 1293/431078993042}, 
 {"01010011100", 1293/431078993042}, {"00111001010", 1293/431078993042}, 
 {"11101111001", 645/215539496521}, {"10011110111", 645/215539496521}, 
 {"01100001000", 645/215539496521}, {"00010000110", 645/215539496521}, 
 {"1110000010", 5133/1724315972168}, {"1011111000", 5133/1724315972168}, 
 {"0100000111", 5133/1724315972168}, {"0001111101", 5133/1724315972168}, 
 {"1100000101", 2559/862157986084}, {"1010000011", 2559/862157986084}, 
 {"0101111100", 2559/862157986084}, {"0011111010", 2559/862157986084}, 
 {"11010110110", 5091/1724315972168}, {"10010010100", 5091/1724315972168}, 
 {"01101101011", 5091/1724315972168}, {"00101001001", 5091/1724315972168}, 
 {"1110111100", 5067/1724315972168}, {"1100001000", 5067/1724315972168}, 
 {"0011110111", 5067/1724315972168}, {"0001000011", 5067/1724315972168}, 
 {"11101011001", 5061/1724315972168}, {"10011010111", 5061/1724315972168}, 
 {"01100101000", 5061/1724315972168}, {"00010100110", 5061/1724315972168}, 
 {"11110000011", 1263/431078993042}, {"11000001111", 1263/431078993042}, 
 {"00111110000", 1263/431078993042}, {"00001111100", 1263/431078993042}, 
 {"111111110111", 2523/862157986084}, {"111011111111", 2523/862157986084}, 
 {"000100000000", 2523/862157986084}, {"000000001000", 2523/862157986084}, 
 {"1100011010", 2511/862157986084}, {"1010011100", 2511/862157986084}, 
 {"0101100011", 2511/862157986084}, {"0011100101", 2511/862157986084}, 
 {"1100110010", 2505/862157986084}, {"1011001100", 2505/862157986084}, 
 {"0100110011", 2505/862157986084}, {"0011001101", 2505/862157986084}, 
 {"11011110101", 1251/431078993042}, {"10101111011", 1251/431078993042}, 
 {"01010000100", 1251/431078993042}, {"00100001010", 1251/431078993042}, 
 {"11111100011", 624/215539496521}, {"11000111111", 624/215539496521}, 
 {"00111000000", 624/215539496521}, {"00000011100", 624/215539496521}, 
 {"111101100101", 4983/1724315972168}, {"101001101111", 4983/1724315972168}, 
 {"010110010000", 4983/1724315972168}, {"000010011010", 4983/1724315972168}, 
 {"1110001101", 1245/431078993042}, {"1011000111", 1245/431078993042}, 
 {"0100111000", 1245/431078993042}, {"0001110010", 1245/431078993042}, 
 {"1111111111110", 4953/1724315972168}, {"1000000000000", 
  4953/1724315972168}, {"0111111111111", 4953/1724315972168}, 
 {"0000000000001", 4953/1724315972168}, {"1011000110", 291/101430351304}, 
 {"1001110010", 291/101430351304}, {"0110001101", 291/101430351304}, 
 {"0100111001", 291/101430351304}, {"10010010001", 2469/862157986084}, 
 {"10001001001", 2469/862157986084}, {"01110110110", 2469/862157986084}, 
 {"01101101110", 2469/862157986084}, {"1110000111", 615/215539496521}, 
 {"0001111000", 615/215539496521}, {"11111011101", 4899/1724315972168}, 
 {"10111011111", 4899/1724315972168}, {"01000100000", 4899/1724315972168}, 
 {"00000100010", 4899/1724315972168}, {"11001010010", 2445/862157986084}, 
 {"10110101100", 2445/862157986084}, {"01001010011", 2445/862157986084}, 
 {"00110101101", 2445/862157986084}, {"10110010101", 2439/862157986084}, 
 {"10101001101", 2439/862157986084}, {"01010110010", 2439/862157986084}, 
 {"01001101010", 2439/862157986084}, {"101100001001", 2433/862157986084}, 
 {"100100001101", 2433/862157986084}, {"011011110010", 2433/862157986084}, 
 {"010011110110", 2433/862157986084}, {"11101010111", 141/50715175652}, 
 {"00010101000", 141/50715175652}, {"1100001001", 2385/862157986084}, 
 {"1001000011", 2385/862157986084}, {"0110111100", 2385/862157986084}, 
 {"0011110110", 2385/862157986084}, {"1111001000", 4767/1724315972168}, 
 {"1110110000", 4767/1724315972168}, {"0001001111", 4767/1724315972168}, 
 {"0000110111", 4767/1724315972168}, {"11110110110", 2361/862157986084}, 
 {"10010010000", 2361/862157986084}, {"01101101111", 2361/862157986084}, 
 {"00001001001", 2361/862157986084}, {"11111111111100", 2349/862157986084}, 
 {"11000000000000", 2349/862157986084}, {"00111111111111", 
  2349/862157986084}, {"00000000000011", 2349/862157986084}, 
 {"1110010011", 4677/1724315972168}, {"1100100111", 4677/1724315972168}, 
 {"0011011000", 4677/1724315972168}, {"0001101100", 4677/1724315972168}, 
 {"1011100001", 4671/1724315972168}, {"1000011101", 4671/1724315972168}, 
 {"0111100010", 4671/1724315972168}, {"0100011110", 4671/1724315972168}, 
 {"101011001001", 4665/1724315972168}, {"100100110101", 4665/1724315972168}, 
 {"011011001010", 4665/1724315972168}, {"010100110110", 4665/1724315972168}, 
 {"110100010101", 4647/1724315972168}, {"1011100110", 4647/1724315972168}, 
 {"101010001011", 4647/1724315972168}, {"1001100010", 4647/1724315972168}, 
 {"0110011101", 4647/1724315972168}, {"010101110100", 4647/1724315972168}, 
 {"0100011001", 4647/1724315972168}, {"001011101010", 4647/1724315972168}, 
 {"1101001110", 273/101430351304}, {"1000110100", 273/101430351304}, 
 {"0111001011", 273/101430351304}, {"0010110001", 273/101430351304}, 
 {"1111000001111", 2319/862157986084}, {"0000111110000", 2319/862157986084}, 
 {"111101100100", 4635/1724315972168}, {"110110010000", 4635/1724315972168}, 
 {"001001101111", 4635/1724315972168}, {"000010011011", 4635/1724315972168}, 
 {"101010001001", 4599/1724315972168}, {"100100010101", 4599/1724315972168}, 
 {"011011101010", 4599/1724315972168}, {"010101110110", 4599/1724315972168}, 
 {"1010000110", 4563/1724315972168}, {"1001111010", 4563/1724315972168}, 
 {"0110000101", 4563/1724315972168}, {"0101111001", 4563/1724315972168}, 
 {"1111101000", 4557/1724315972168}, {"1110100000", 4557/1724315972168}, 
 {"0001011111", 4557/1724315972168}, {"0000010111", 4557/1724315972168}, 
 {"1110110010", 2277/862157986084}, {"1011001000", 2277/862157986084}, 
 {"0100110111", 2277/862157986084}, {"0001001101", 2277/862157986084}, 
 {"11111101100", 1137/431078993042}, {"11001000000", 1137/431078993042}, 
 {"00110111111", 1137/431078993042}, {"00000010011", 1137/431078993042}, 
 {"1101011001", 4515/1724315972168}, {"1001101011", 4515/1724315972168}, 
 {"0110010100", 4515/1724315972168}, {"0010100110", 4515/1724315972168}, 
 {"11101111101", 564/215539496521}, {"10111110111", 564/215539496521}, 
 {"01000001000", 564/215539496521}, {"00010000010", 564/215539496521}, 
 {"1110000011", 1125/431078993042}, {"1100000111", 1125/431078993042}, 
 {"0011111000", 1125/431078993042}, {"0001111100", 1125/431078993042}, 
 {"1100111001", 33/12678793913}, {"1001110011", 33/12678793913}, 
 {"0110001100", 33/12678793913}, {"0011000110", 33/12678793913}, 
 {"111111101011", 2235/862157986084}, {"110101111111", 2235/862157986084}, 
 {"001010000000", 2235/862157986084}, {"000000010100", 2235/862157986084}, 
 {"10111011110", 4449/1724315972168}, {"10000100010", 4449/1724315972168}, 
 {"01111011101", 4449/1724315972168}, {"01000100001", 4449/1724315972168}, 
 {"1010001110", 2223/862157986084}, {"1000111010", 2223/862157986084}, 
 {"0111000101", 2223/862157986084}, {"0101110001", 2223/862157986084}, 
 {"11100111110", 555/215539496521}, {"10000011000", 555/215539496521}, 
 {"01111100111", 555/215539496521}, {"00011000001", 555/215539496521}, 
 {"10100010001", 2217/862157986084}, {"10001000101", 2217/862157986084}, 
 {"01110111010", 2217/862157986084}, {"01011101110", 2217/862157986084}, 
 {"11111001010", 1089/431078993042}, {"10101100000", 1089/431078993042}, 
 {"1000111110", 1089/431078993042}, {"1000001110", 1089/431078993042}, 
 {"0111110001", 1089/431078993042}, {"0111000001", 1089/431078993042}, 
 {"01010011111", 1089/431078993042}, {"00000110101", 1089/431078993042}, 
 {"11011101110", 2163/862157986084}, {"10001000100", 2163/862157986084}, 
 {"01110111011", 2163/862157986084}, {"00100010001", 2163/862157986084}, 
 {"1110110001", 249/101430351304}, {"1000110111", 249/101430351304}, 
 {"0111001000", 249/101430351304}, {"0001001110", 249/101430351304}, 
 {"1100011101", 4227/1724315972168}, {"1011100011", 4227/1724315972168}, 
 {"0100011100", 4227/1724315972168}, {"0011100010", 4227/1724315972168}, 
 {"11111010111", 4215/1724315972168}, {"11101011111", 4215/1724315972168}, 
 {"00010100000", 4215/1724315972168}, {"00000101000", 4215/1724315972168}, 
 {"1110100011", 2103/862157986084}, {"1100010111", 2103/862157986084}, 
 {"0011101000", 2103/862157986084}, {"0001011100", 2103/862157986084}, 
 {"1110000101", 4197/1724315972168}, {"1010000111", 4197/1724315972168}, 
 {"0101111000", 4197/1724315972168}, {"0001111010", 4197/1724315972168}, 
 {"11110011101", 2097/862157986084}, {"10111001111", 2097/862157986084}, 
 {"01000110000", 2097/862157986084}, {"00001100010", 2097/862157986084}, 
 {"11101111110", 522/215539496521}, {"10000001000", 522/215539496521}, 
 {"01111110111", 522/215539496521}, {"00010000001", 522/215539496521}, 
 {"1011001110", 2085/862157986084}, {"1000110010", 2085/862157986084}, 
 {"0111001101", 2085/862157986084}, {"0100110001", 2085/862157986084}, 
 {"11110110111", 1041/431078993042}, {"11101101111", 1041/431078993042}, 
 {"00010010000", 1041/431078993042}, {"00001001000", 1041/431078993042}, 
 {"11111111111111", 2061/862157986084}, {"00000000000000", 
  2061/862157986084}, {"11010100001", 4119/1724315972168}, 
 {"1001101110", 4119/1724315972168}, {"1000100110", 4119/1724315972168}, 
 {"10000101011", 4119/1724315972168}, {"01111010100", 4119/1724315972168}, 
 {"0111011001", 4119/1724315972168}, {"0110010001", 4119/1724315972168}, 
 {"00101011110", 4119/1724315972168}, {"10111101101", 513/215539496521}, 
 {"10110111101", 513/215539496521}, {"01001000010", 513/215539496521}, 
 {"01000010010", 513/215539496521}, {"10111111010", 1017/431078993042}, 
 {"10100000010", 1017/431078993042}, {"01011111101", 1017/431078993042}, 
 {"01000000101", 1017/431078993042}, {"11011111011", 2025/862157986084}, 
 {"00100000100", 2025/862157986084}, {"11011101101", 1005/431078993042}, 
 {"10110111011", 1005/431078993042}, {"01001000100", 1005/431078993042}, 
 {"00100010010", 1005/431078993042}, {"1111001100", 2007/862157986084}, 
 {"1101000001", 2007/862157986084}, {"1100110000", 2007/862157986084}, 
 {"1000001011", 2007/862157986084}, {"0111110100", 2007/862157986084}, 
 {"0011001111", 2007/862157986084}, {"0010111110", 2007/862157986084}, 
 {"0000110011", 2007/862157986084}, {"1110011010", 3969/1724315972168}, 
 {"1010011000", 3969/1724315972168}, {"0101100111", 3969/1724315972168}, 
 {"0001100101", 3969/1724315972168}, {"11100111011", 3963/1724315972168}, 
 {"11011100111", 3963/1724315972168}, {"101010101001", 3963/1724315972168}, 
 {"100101010101", 3963/1724315972168}, {"011010101010", 3963/1724315972168}, 
 {"010101010110", 3963/1724315972168}, {"00100011000", 3963/1724315972168}, 
 {"00011000100", 3963/1724315972168}, {"1110010110", 1977/862157986084}, 
 {"10101110110", 1977/862157986084}, {"1001011000", 1977/862157986084}, 
 {"10010001010", 1977/862157986084}, {"01101110101", 1977/862157986084}, 
 {"0110100111", 1977/862157986084}, {"01010001001", 1977/862157986084}, 
 {"0001101001", 1977/862157986084}, {"1001111001", 987/431078993042}, 
 {"0110000110", 987/431078993042}, {"11111010001", 1971/862157986084}, 
 {"10001011111", 1971/862157986084}, {"01110100000", 1971/862157986084}, 
 {"00000101110", 1971/862157986084}, {"111111110110", 231/101430351304}, 
 {"100100000000", 231/101430351304}, {"011011111111", 231/101430351304}, 
 {"000000001001", 231/101430351304}, {"11000100010", 3921/1724315972168}, 
 {"10111011100", 3921/1724315972168}, {"01000100011", 3921/1724315972168}, 
 {"00111011101", 3921/1724315972168}, {"11111111000", 489/215539496521}, 
 {"11100000000", 489/215539496521}, {"00011111111", 489/215539496521}, 
 {"00000000111", 489/215539496521}, {"1110100001", 1947/862157986084}, 
 {"1100110001", 1947/862157986084}, {"1000110011", 1947/862157986084}, 
 {"1000010111", 1947/862157986084}, {"0111101000", 1947/862157986084}, 
 {"0111001100", 1947/862157986084}, {"0011001110", 1947/862157986084}, 
 {"0001011110", 1947/862157986084}, {"111101010111", 1941/862157986084}, 
 {"111010101111", 1941/862157986084}, {"1110001110", 1941/862157986084}, 
 {"1000111000", 1941/862157986084}, {"0111000111", 1941/862157986084}, 
 {"0001110001", 1941/862157986084}, {"000101010000", 1941/862157986084}, 
 {"000010101000", 1941/862157986084}, {"11111000101", 1935/862157986084}, 
 {"10100011111", 1935/862157986084}, {"01011100000", 1935/862157986084}, 
 {"00000111010", 1935/862157986084}, {"1100001101", 3849/1724315972168}, 
 {"1011000011", 3849/1724315972168}, {"0100111100", 3849/1724315972168}, 
 {"0011110010", 3849/1724315972168}, {"10100100101", 1917/862157986084}, 
 {"01011011010", 1917/862157986084}, {"11001101101", 957/431078993042}, 
 {"10110110011", 957/431078993042}, {"01001001100", 957/431078993042}, 
 {"00110010010", 957/431078993042}, {"11101101010", 474/215539496521}, 
 {"10101001000", 474/215539496521}, {"01010110111", 474/215539496521}, 
 {"00010010101", 474/215539496521}, {"1100000011", 945/431078993042}, 
 {"0011111100", 945/431078993042}, {"11111110110", 939/431078993042}, 
 {"10010000000", 939/431078993042}, {"01101111111", 939/431078993042}, 
 {"00000001001", 939/431078993042}, {"1110001001", 1869/862157986084}, 
 {"1001000111", 1869/862157986084}, {"0110111000", 1869/862157986084}, 
 {"0001110110", 1869/862157986084}, {"110010010010", 3699/1724315972168}, 
 {"101101101100", 3699/1724315972168}, {"010010010011", 3699/1724315972168}, 
 {"001101101101", 3699/1724315972168}, {"1110011000", 1839/862157986084}, 
 {"0001100111", 1839/862157986084}, {"11100110011", 3675/1724315972168}, 
 {"11001100111", 3675/1724315972168}, {"00110011000", 3675/1724315972168}, 
 {"00011001100", 3675/1724315972168}, {"1110011100", 1833/862157986084}, 
 {"1100011000", 1833/862157986084}, {"0011100111", 1833/862157986084}, 
 {"0001100011", 1833/862157986084}, {"1001100001", 3663/1724315972168}, 
 {"1000011001", 3663/1724315972168}, {"0111100110", 3663/1724315972168}, 
 {"0110011110", 3663/1724315972168}, {"11100111101", 3657/1724315972168}, 
 {"10111100111", 3657/1724315972168}, {"01000011000", 3657/1724315972168}, 
 {"00011000010", 3657/1724315972168}, {"11110101011", 3645/1724315972168}, 
 {"11010101111", 3645/1724315972168}, {"00101010000", 3645/1724315972168}, 
 {"00001010100", 3645/1724315972168}, {"10111111101", 1821/862157986084}, 
 {"01000000010", 1821/862157986084}, {"1111111011111", 3627/1724315972168}, 
 {"1111101111111", 3627/1724315972168}, {"0000010000000", 
  3627/1724315972168}, {"0000000100000", 3627/1724315972168}, 
 {"1100101110", 885/431078993042}, {"1000101100", 885/431078993042}, 
 {"0111010011", 885/431078993042}, {"0011010001", 885/431078993042}, 
 {"101101010101", 3495/1724315972168}, {"101010101101", 3495/1724315972168}, 
 {"010101010010", 3495/1724315972168}, {"010010101010", 3495/1724315972168}, 
 {"1101011100", 873/431078993042}, {"1100010100", 873/431078993042}, 
 {"0011101011", 873/431078993042}, {"0010100011", 873/431078993042}, 
 {"11101110110", 1743/862157986084}, {"10010001000", 1743/862157986084}, 
 {"01101110111", 1743/862157986084}, {"00010001001", 1743/862157986084}, 
 {"11111000011", 3447/1724315972168}, {"11000011111", 3447/1724315972168}, 
 {"00111100000", 3447/1724315972168}, {"00000111100", 3447/1724315972168}, 
 {"11111011011", 3441/1724315972168}, {"11011011111", 3441/1724315972168}, 
 {"10111101010", 3441/1724315972168}, {"10101000010", 3441/1724315972168}, 
 {"01010111101", 3441/1724315972168}, {"01000010101", 3441/1724315972168}, 
 {"00100100000", 3441/1724315972168}, {"00000100100", 3441/1724315972168}, 
 {"11011111110", 1713/862157986084}, {"10000000100", 1713/862157986084}, 
 {"01111111011", 1713/862157986084}, {"00100000001", 1713/862157986084}, 
 {"11010001001", 1707/862157986084}, {"10010001011", 1707/862157986084}, 
 {"01101110100", 1707/862157986084}, {"00101110110", 1707/862157986084}, 
 {"1111011111010", 3381/1724315972168}, {"1010000010000", 
  3381/1724315972168}, {"0101111101111", 3381/1724315972168}, 
 {"0000100000101", 3381/1724315972168}, {"1000011110", 1689/862157986084}, 
 {"0111100001", 1689/862157986084}, {"11110101101", 3375/1724315972168}, 
 {"10110101111", 3375/1724315972168}, {"01001010000", 3375/1724315972168}, 
 {"00001010010", 3375/1724315972168}, {"1110100110", 831/431078993042}, 
 {"1001101000", 831/431078993042}, {"0110010111", 831/431078993042}, 
 {"0001011001", 831/431078993042}, {"1100100001", 1653/862157986084}, 
 {"1000010011", 1653/862157986084}, {"0111101100", 1653/862157986084}, 
 {"0011011110", 1653/862157986084}, {"11010101001", 3303/1724315972168}, 
 {"10010101011", 3303/1724315972168}, {"01101010100", 3303/1724315972168}, 
 {"00101010110", 3303/1724315972168}, {"10110010001", 3279/1724315972168}, 
 {"10001001101", 3279/1724315972168}, {"01110110010", 3279/1724315972168}, 
 {"01001101110", 3279/1724315972168}, {"111101111101", 3261/1724315972168}, 
 {"1101001100", 3261/1724315972168}, {"1100110100", 3261/1724315972168}, 
 {"101111101111", 3261/1724315972168}, {"010000010000", 3261/1724315972168}, 
 {"0011001011", 3261/1724315972168}, {"0010110011", 3261/1724315972168}, 
 {"000010000010", 3261/1724315972168}, {"11010101101", 813/431078993042}, 
 {"10110101011", 813/431078993042}, {"01001010100", 813/431078993042}, 
 {"00101010010", 813/431078993042}, {"11100101011", 1623/862157986084}, 
 {"11010100111", 1623/862157986084}, {"00101011000", 1623/862157986084}, 
 {"00011010100", 1623/862157986084}, {"1111011111011", 3225/1724315972168}, 
 {"11011111101", 3225/1724315972168}, {"1101111101111", 3225/1724315972168}, 
 {"10111111011", 3225/1724315972168}, {"01000000100", 3225/1724315972168}, 
 {"0010000010000", 3225/1724315972168}, {"00100000010", 3225/1724315972168}, 
 {"0000100000100", 3225/1724315972168}, {"11111000111", 3219/1724315972168}, 
 {"11100011111", 3219/1724315972168}, {"00011100000", 3219/1724315972168}, 
 {"00000111000", 3219/1724315972168}, {"1101000011", 3189/1724315972168}, 
 {"1100001011", 3189/1724315972168}, {"0011110100", 3189/1724315972168}, 
 {"0010111100", 3189/1724315972168}, {"1100100011", 396/215539496521}, 
 {"1100010011", 396/215539496521}, {"0011101100", 396/215539496521}, 
 {"0011011100", 396/215539496521}, {"1100011001", 3165/1724315972168}, 
 {"1001100011", 3165/1724315972168}, {"0110011100", 3165/1724315972168}, 
 {"0011100110", 3165/1724315972168}, {"10110111010", 789/431078993042}, 
 {"10100010010", 789/431078993042}, {"01011101101", 789/431078993042}, 
 {"01001000101", 789/431078993042}, {"11011011101", 3147/1724315972168}, 
 {"10111011011", 3147/1724315972168}, {"01000100100", 3147/1724315972168}, 
 {"00100100010", 3147/1724315972168}, {"1111110011111", 3135/1724315972168}, 
 {"1111100111111", 3135/1724315972168}, {"0000011000000", 
  3135/1724315972168}, {"0000001100000", 3135/1724315972168}, 
 {"1110001011", 183/101430351304}, {"1101000111", 183/101430351304}, 
 {"0010111000", 183/101430351304}, {"0001110100", 183/101430351304}, 
 {"10110100101", 3105/1724315972168}, {"10100101101", 3105/1724315972168}, 
 {"01011010010", 3105/1724315972168}, {"01001011010", 3105/1724315972168}, 
 {"111111111100", 1545/862157986084}, {"110000000000", 1545/862157986084}, 
 {"001111111111", 1545/862157986084}, {"000000000011", 1545/862157986084}, 
 {"10101010101010", 771/431078993042}, {"01010101010101", 771/431078993042}, 
 {"10110001010", 3081/1724315972168}, {"10101110010", 3081/1724315972168}, 
 {"01010001101", 3081/1724315972168}, {"01001110101", 3081/1724315972168}, 
 {"111101110101", 3021/1724315972168}, {"1100011110", 3021/1724315972168}, 
 {"101011101111", 3021/1724315972168}, {"1000011100", 3021/1724315972168}, 
 {"0111100011", 3021/1724315972168}, {"010100010000", 3021/1724315972168}, 
 {"0011100001", 3021/1724315972168}, {"000010001010", 3021/1724315972168}, 
 {"101010010101", 753/431078993042}, {"1000101110", 753/431078993042}, 
 {"0111010001", 753/431078993042}, {"010101101010", 753/431078993042}, 
 {"1111110111111", 1503/862157986084}, {"0000001000000", 1503/862157986084}, 
 {"111111110101", 741/431078993042}, {"101011111111", 741/431078993042}, 
 {"010100000000", 741/431078993042}, {"000000001010", 741/431078993042}, 
 {"10111110101", 2937/1724315972168}, {"10101111101", 2937/1724315972168}, 
 {"01010000010", 2937/1724315972168}, {"01000001010", 2937/1724315972168}, 
 {"10111010010", 2931/1724315972168}, {"10110100010", 2931/1724315972168}, 
 {"01001011101", 2931/1724315972168}, {"01000101101", 2931/1724315972168}, 
 {"1100111100", 2925/1724315972168}, {"1100001100", 2925/1724315972168}, 
 {"0011110011", 2925/1724315972168}, {"0011000011", 2925/1724315972168}, 
 {"1100010110", 1461/862157986084}, {"1001011100", 1461/862157986084}, 
 {"0110100011", 1461/862157986084}, {"0011101001", 1461/862157986084}, 
 {"1110001100", 363/215539496521}, {"1100111000", 363/215539496521}, 
 {"0011000111", 363/215539496521}, {"0001110011", 363/215539496521}, 
 {"11110110101", 2889/1724315972168}, {"10101101111", 2889/1724315972168}, 
 {"01010010000", 2889/1724315972168}, {"00001001010", 2889/1724315972168}, 
 {"1100011100", 1443/862157986084}, {"0011100011", 1443/862157986084}, 
 {"11010110101", 2883/1724315972168}, {"10101101011", 2883/1724315972168}, 
 {"01010010100", 2883/1724315972168}, {"00101001010", 2883/1724315972168}, 
 {"1001110001", 705/431078993042}, {"1000111001", 705/431078993042}, 
 {"0111000110", 705/431078993042}, {"0110001110", 705/431078993042}, 
 {"11011110110", 165/101430351304}, {"10010000100", 165/101430351304}, 
 {"01101111011", 165/101430351304}, {"00100001001", 165/101430351304}, 
 {"11111100010", 2781/1724315972168}, {"10111000000", 2781/1724315972168}, 
 {"01000111111", 2781/1724315972168}, {"00000011101", 2781/1724315972168}, 
 {"1101000110", 681/431078993042}, {"1001110100", 681/431078993042}, 
 {"0110001011", 681/431078993042}, {"0010111001", 681/431078993042}, 
 {"111010101101", 2721/1724315972168}, {"1100000110", 2721/1724315972168}, 
 {"101101010111", 2721/1724315972168}, {"1001111100", 2721/1724315972168}, 
 {"0110000011", 2721/1724315972168}, {"010010101000", 2721/1724315972168}, 
 {"0011111001", 2721/1724315972168}, {"000101010010", 2721/1724315972168}, 
 {"1110000110", 2709/1724315972168}, {"1001111000", 2709/1724315972168}, 
 {"0110000111", 2709/1724315972168}, {"0001111001", 2709/1724315972168}, 
 {"11101110010", 675/431078993042}, {"10110001000", 675/431078993042}, 
 {"01001110111", 675/431078993042}, {"00010001101", 675/431078993042}, 
 {"11111011010", 2697/1724315972168}, {"10100100000", 2697/1724315972168}, 
 {"01011011111", 2697/1724315972168}, {"00000100101", 2697/1724315972168}, 
 {"11111110001", 336/215539496521}, {"110101010011", 336/215539496521}, 
 {"1100101100", 336/215539496521}, {"110010101011", 336/215539496521}, 
 {"10001111111", 336/215539496521}, {"01110000000", 336/215539496521}, 
 {"001101010100", 336/215539496521}, {"0011010011", 336/215539496521}, 
 {"001010101100", 336/215539496521}, {"00000001110", 336/215539496521}, 
 {"11101010110", 1341/862157986084}, {"10010101000", 1341/862157986084}, 
 {"01101010111", 1341/862157986084}, {"00010101001", 1341/862157986084}, 
 {"111011011011", 1335/862157986084}, {"110110110111", 1335/862157986084}, 
 {"001001001000", 1335/862157986084}, {"000100100100", 1335/862157986084}, 
 {"111010101010", 2661/1724315972168}, {"11011011001", 2661/1724315972168}, 
 {"101010101000", 2661/1724315972168}, {"10011011011", 2661/1724315972168}, 
 {"01100100100", 2661/1724315972168}, {"010101010111", 2661/1724315972168}, 
 {"00100100110", 2661/1724315972168}, {"000101010101", 2661/1724315972168}, 
 {"111011011101", 2655/1724315972168}, {"101110110111", 2655/1724315972168}, 
 {"010001001000", 2655/1724315972168}, {"000100100010", 2655/1724315972168}, 
 {"11111110010", 39/25357587826}, {"10110000000", 39/25357587826}, 
 {"01001111111", 39/25357587826}, {"00000001101", 39/25357587826}, 
 {"11011010110", 2649/1724315972168}, {"10010100100", 2649/1724315972168}, 
 {"01101011011", 2649/1724315972168}, {"00100101001", 2649/1724315972168}, 
 {"111010110110", 330/215539496521}, {"100100101000", 330/215539496521}, 
 {"011011010111", 330/215539496521}, {"000101001001", 330/215539496521}, 
 {"11110111100", 2637/1724315972168}, {"11000010000", 2637/1724315972168}, 
 {"10111101110", 2637/1724315972168}, {"10001000010", 2637/1724315972168}, 
 {"01110111101", 2637/1724315972168}, {"01000010001", 2637/1724315972168}, 
 {"00111101111", 2637/1724315972168}, {"00001000011", 2637/1724315972168}, 
 {"10101011001", 1317/862157986084}, {"10011010101", 1317/862157986084}, 
 {"01100101010", 1317/862157986084}, {"01010100110", 1317/862157986084}, 
 {"10110101001", 657/431078993042}, {"10010101101", 657/431078993042}, 
 {"01101010010", 657/431078993042}, {"01001010110", 657/431078993042}, 
 {"11000101010", 2619/1724315972168}, {"10101011100", 2619/1724315972168}, 
 {"01010100011", 2619/1724315972168}, {"00111010101", 2619/1724315972168}, 
 {"111111001111", 1305/862157986084}, {"111100111111", 1305/862157986084}, 
 {"000011000000", 1305/862157986084}, {"000000110000", 1305/862157986084}, 
 {"111010111110", 153/101430351304}, {"100000101000", 153/101430351304}, 
 {"011111010111", 153/101430351304}, {"000101000001", 153/101430351304}, 
 {"101110110110", 2577/1724315972168}, {"100100100010", 2577/1724315972168}, 
 {"011011011101", 2577/1724315972168}, {"010001001001", 2577/1724315972168}, 
 {"11111101001", 1281/862157986084}, {"10010111111", 1281/862157986084}, 
 {"01101000000", 1281/862157986084}, {"00000010110", 1281/862157986084}, 
 {"10100101001", 2547/1724315972168}, {"10010100101", 2547/1724315972168}, 
 {"01101011010", 2547/1724315972168}, {"01011010110", 2547/1724315972168}, 
 {"11010100101", 2541/1724315972168}, {"10100101011", 2541/1724315972168}, 
 {"01011010100", 2541/1724315972168}, {"00101011010", 2541/1724315972168}, 
 {"11111010100", 633/431078993042}, {"11010100000", 633/431078993042}, 
 {"00101011111", 633/431078993042}, {"00000101011", 633/431078993042}, 
 {"1111111111101", 2523/1724315972168}, {"11110010001", 2523/1724315972168}, 
 {"1011111111111", 2523/1724315972168}, {"10001001111", 2523/1724315972168}, 
 {"01110110000", 2523/1724315972168}, {"0100000000000", 2523/1724315972168}, 
 {"00001101110", 2523/1724315972168}, {"0000000000010", 2523/1724315972168}, 
 {"11111000010", 2511/1724315972168}, {"10111100000", 2511/1724315972168}, 
 {"01000011111", 2511/1724315972168}, {"00000111101", 2511/1724315972168}, 
 {"10101101001", 147/101430351304}, {"10010110101", 147/101430351304}, 
 {"01101001010", 147/101430351304}, {"01010010110", 147/101430351304}, 
 {"1110101010101", 312/215539496521}, {"1010101010111", 312/215539496521}, 
 {"0101010101000", 312/215539496521}, {"0001010101010", 312/215539496521}, 
 {"1111111101111", 1239/862157986084}, {"1111011111111", 1239/862157986084}, 
 {"0000100000000", 1239/862157986084}, {"0000000010000", 1239/862157986084}, 
 {"111001111011", 2469/1724315972168}, {"110111100111", 2469/1724315972168}, 
 {"001000011000", 2469/1724315972168}, {"000110000100", 2469/1724315972168}, 
 {"1101010101010101", 1227/862157986084}, {"1010101010101011", 
  1227/862157986084}, {"0101010101010100", 1227/862157986084}, 
 {"0010101010101010", 1227/862157986084}, 
 {"11101110101", 2451/1724315972168}, {"10101110111", 2451/1724315972168}, 
 {"01010001000", 2451/1724315972168}, {"00010001010", 2451/1724315972168}, 
 {"11001101010", 1221/862157986084}, {"10101001100", 1221/862157986084}, 
 {"01010110011", 1221/862157986084}, {"00110010101", 1221/862157986084}, 
 {"11011110010", 3/2134054421}, {"10110000100", 3/2134054421}, 
 {"01001111011", 3/2134054421}, {"00100001101", 3/2134054421}, 
 {"111111011011", 2421/1724315972168}, {"110110111111", 2421/1724315972168}, 
 {"001001000000", 2421/1724315972168}, {"000000100100", 2421/1724315972168}, 
 {"11110010010", 603/431078993042}, {"10110110000", 603/431078993042}, 
 {"01001001111", 603/431078993042}, {"00001101101", 603/431078993042}, 
 {"11101111010", 1203/862157986084}, {"10100001000", 1203/862157986084}, 
 {"01011110111", 1203/862157986084}, {"00010000101", 1203/862157986084}, 
 {"11111100000", 2403/1724315972168}, {"11111000000", 2403/1724315972168}, 
 {"00000111111", 2403/1724315972168}, {"00000011111", 2403/1724315972168}, 
 {"1111100001111", 300/215539496521}, {"1111000011111", 300/215539496521}, 
 {"0000111100000", 300/215539496521}, {"0000011110000", 300/215539496521}, 
 {"111001101011", 1197/862157986084}, {"110101100111", 1197/862157986084}, 
 {"001010011000", 1197/862157986084}, {"000110010100", 1197/862157986084}, 
 {"1100001110", 597/431078993042}, {"1000111100", 597/431078993042}, 
 {"0111000011", 597/431078993042}, {"0011110001", 597/431078993042}, 
 {"11001111101", 591/431078993042}, {"10111110011", 591/431078993042}, 
 {"10110001001", 591/431078993042}, {"10010001101", 591/431078993042}, 
 {"01101110010", 591/431078993042}, {"01001110110", 591/431078993042}, 
 {"01000001100", 591/431078993042}, {"00110000010", 591/431078993042}, 
 {"11100101010", 1179/862157986084}, {"10101011000", 1179/862157986084}, 
 {"01010100111", 1179/862157986084}, {"00011010101", 1179/862157986084}, 
 {"111001101110", 2337/1724315972168}, {"10101111110", 2337/1724315972168}, 
 {"100010011000", 2337/1724315972168}, {"10000001010", 2337/1724315972168}, 
 {"01111110101", 2337/1724315972168}, {"011101100111", 2337/1724315972168}, 
 {"01010000001", 2337/1724315972168}, {"000110010001", 2337/1724315972168}, 
 {"10111010001", 2307/1724315972168}, {"10001011101", 2307/1724315972168}, 
 {"01110100010", 2307/1724315972168}, {"01000101110", 2307/1724315972168}, 
 {"11011010010", 1149/862157986084}, {"10110100100", 1149/862157986084}, 
 {"01001011011", 1149/862157986084}, {"00100101101", 1149/862157986084}, 
 {"11101010100", 567/431078993042}, {"11010101000", 567/431078993042}, 
 {"00101010111", 567/431078993042}, {"00010101011", 567/431078993042}, 
 {"10011001001", 282/215539496521}, {"10010011001", 282/215539496521}, 
 {"01101100110", 282/215539496521}, {"01100110110", 282/215539496521}, 
 {"101101101010", 2253/1724315972168}, {"101010010010", 2253/1724315972168}, 
 {"010101101101", 2253/1724315972168}, {"010010010101", 2253/1724315972168}, 
 {"1111001111011", 2241/1724315972168}, {"111001101010", 2241/1724315972168}, 
 {"1101111001111", 2241/1724315972168}, {"101010011000", 2241/1724315972168}, 
 {"010101100111", 2241/1724315972168}, {"0010000110000", 2241/1724315972168}, 
 {"000110010101", 2241/1724315972168}, {"0000110000100", 2241/1724315972168}, 
 {"111111100101", 1119/862157986084}, {"101001111111", 1119/862157986084}, 
 {"010110000000", 1119/862157986084}, {"000000011010", 1119/862157986084}, 
 {"11111001011", 279/215539496521}, {"11110110011", 279/215539496521}, 
 {"11010011111", 279/215539496521}, {"11001101111", 279/215539496521}, 
 {"00110010000", 279/215539496521}, {"00101100000", 279/215539496521}, 
 {"00001001100", 279/215539496521}, {"00000110100", 279/215539496521}, 
 {"111110111110", 2223/1724315972168}, {"111101101101", 2223/1724315972168}, 
 {"101101101111", 2223/1724315972168}, {"100000100000", 2223/1724315972168}, 
 {"011111011111", 2223/1724315972168}, {"010010010000", 2223/1724315972168}, 
 {"000010010010", 2223/1724315972168}, {"000001000001", 2223/1724315972168}, 
 {"1010100111001", 2211/1724315972168}, {"1001110010101", 
  2211/1724315972168}, {"0110001101010", 2211/1724315972168}, 
 {"0101011000110", 2211/1724315972168}, {"1111001110011", 
  2205/1724315972168}, {"1100111001111", 2205/1724315972168}, 
 {"11001001010", 2205/1724315972168}, {"10101101100", 2205/1724315972168}, 
 {"10101000001", 2205/1724315972168}, {"10000010101", 2205/1724315972168}, 
 {"01111101010", 2205/1724315972168}, {"01010111110", 2205/1724315972168}, 
 {"01010010011", 2205/1724315972168}, {"00110110101", 2205/1724315972168}, 
 {"0011000110000", 2205/1724315972168}, {"0000110001100", 
  2205/1724315972168}, {"1001001001001", 1101/862157986084}, 
 {"0110110110110", 1101/862157986084}, {"1100100110101", 2169/1724315972168}, 
 {"1010110010011", 2169/1724315972168}, {"0101001101100", 
  2169/1724315972168}, {"0011011001010", 2169/1724315972168}, 
 {"1010000111001", 1077/862157986084}, {"1001110000101", 1077/862157986084}, 
 {"0110001111010", 1077/862157986084}, {"0101111000110", 1077/862157986084}, 
 {"11111110000", 63/50715175652}, {"11110000000", 63/50715175652}, 
 {"00001111111", 63/50715175652}, {"00000001111", 63/50715175652}, 
 {"1101010101010", 267/215539496521}, {"1010101010100", 267/215539496521}, 
 {"0101010101011", 267/215539496521}, {"0010101010101", 267/215539496521}, 
 {"101111111110", 1065/862157986084}, {"100000000010", 1065/862157986084}, 
 {"011111111101", 1065/862157986084}, {"010000000001", 1065/862157986084}, 
 {"101011101010", 531/431078993042}, {"101010001010", 531/431078993042}, 
 {"010101110101", 531/431078993042}, {"010100010101", 531/431078993042}, 
 {"101011010101", 1059/862157986084}, {"101010110101", 1059/862157986084}, 
 {"010101001010", 1059/862157986084}, {"010100101010", 1059/862157986084}, 
 {"11110010100", 264/215539496521}, {"11010110000", 264/215539496521}, 
 {"00101001111", 264/215539496521}, {"00001101011", 264/215539496521}, 
 {"11110111001", 1053/862157986084}, {"10011101111", 1053/862157986084}, 
 {"01100010000", 1053/862157986084}, {"00001000110", 1053/862157986084}, 
 {"11111100100", 2103/1724315972168}, {"11011000000", 2103/1724315972168}, 
 {"00100111111", 2103/1724315972168}, {"00000011011", 2103/1724315972168}, 
 {"11111010110", 1047/862157986084}, {"10010100000", 1047/862157986084}, 
 {"01101011111", 1047/862157986084}, {"00000101001", 1047/862157986084}, 
 {"11000100101", 1041/862157986084}, {"10100100011", 1041/862157986084}, 
 {"01011011100", 1041/862157986084}, {"00111011010", 1041/862157986084}, 
 {"11110100101", 519/431078993042}, {"10100101111", 519/431078993042}, 
 {"01011010000", 519/431078993042}, {"00001011010", 519/431078993042}, 
 {"1101010100010101", 1035/862157986084}, {"1010100010101011", 
  1035/862157986084}, {"0101011101010100", 1035/862157986084}, 
 {"0010101011101010", 1035/862157986084}, 
 {"10101100110", 2061/1724315972168}, {"10011001010", 2061/1724315972168}, 
 {"01100110101", 2061/1724315972168}, {"01010011001", 2061/1724315972168}, 
 {"11011111010", 2055/1724315972168}, {"10100000100", 2055/1724315972168}, 
 {"01011111011", 2055/1724315972168}, {"00100000101", 2055/1724315972168}, 
 {"111111111001", 513/431078993042}, {"100111111111", 513/431078993042}, 
 {"011000000000", 513/431078993042}, {"000000000110", 513/431078993042}, 
 {"11101011011", 1023/862157986084}, {"11100100100", 1023/862157986084}, 
 {"11011011000", 1023/862157986084}, {"11011010111", 1023/862157986084}, 
 {"00100101000", 1023/862157986084}, {"00100100111", 1023/862157986084}, 
 {"00011011011", 1023/862157986084}, {"00010100100", 1023/862157986084}, 
 {"11110010111", 2025/1724315972168}, {"11101001111", 2025/1724315972168}, 
 {"00010110000", 2025/1724315972168}, {"00001101000", 2025/1724315972168}, 
 {"11110011011", 2013/1724315972168}, {"11011001111", 2013/1724315972168}, 
 {"00100110000", 2013/1724315972168}, {"00001100100", 2013/1724315972168}, 
 {"11111100110", 501/431078993042}, {"11011100110", 501/431078993042}, 
 {"10011000100", 501/431078993042}, {"10011000000", 501/431078993042}, 
 {"01100111111", 501/431078993042}, {"01100111011", 501/431078993042}, 
 {"00100011001", 501/431078993042}, {"00000011001", 501/431078993042}, 
 {"111111111111111", 999/862157986084}, {"11010101010101", 999/862157986084}, 
 {"10101010101011", 999/862157986084}, {"01010101010100", 999/862157986084}, 
 {"00101010101010", 999/862157986084}, {"000000000000000", 999/862157986084}, 
 {"111011101110", 249/215539496521}, {"100010001000", 249/215539496521}, 
 {"011101110111", 249/215539496521}, {"000100010001", 249/215539496521}, 
 {"11100100101", 495/431078993042}, {"10100100111", 495/431078993042}, 
 {"10001000001", 495/431078993042}, {"10000010001", 495/431078993042}, 
 {"01111101110", 495/431078993042}, {"01110111110", 495/431078993042}, 
 {"01011011000", 495/431078993042}, {"00011011010", 495/431078993042}, 
 {"100110110110", 1977/1724315972168}, {"100100100110", 1977/1724315972168}, 
 {"011011011001", 1977/1724315972168}, {"011001001001", 1977/1724315972168}, 
 {"111111010101", 1971/1724315972168}, {"101010111111", 1971/1724315972168}, 
 {"010101000000", 1971/1724315972168}, {"000000101010", 1971/1724315972168}, 
 {"11011100100", 981/862157986084}, {"11011000100", 981/862157986084}, 
 {"00100111011", 981/862157986084}, {"00100011011", 981/862157986084}, 
 {"10010001001", 489/431078993042}, {"01101110110", 489/431078993042}, 
 {"10101101110", 1947/1724315972168}, {"10001001010", 1947/1724315972168}, 
 {"01110110101", 1947/1724315972168}, {"01010010001", 1947/1724315972168}, 
 {"10111100101", 243/215539496521}, {"10100111101", 243/215539496521}, 
 {"01011000010", 243/215539496521}, {"01000011010", 243/215539496521}, 
 {"11111100001", 1941/1724315972168}, {"1100100010101", 1941/1724315972168}, 
 {"1010100010011", 1941/1724315972168}, {"10000111111", 1941/1724315972168}, 
 {"01111000000", 1941/1724315972168}, {"0101011101100", 1941/1724315972168}, 
 {"0011011101010", 1941/1724315972168}, {"00000011110", 1941/1724315972168}, 
 {"11011011110", 1935/1724315972168}, {"10000100100", 1935/1724315972168}, 
 {"01111011011", 1935/1724315972168}, {"00100100001", 1935/1724315972168}, 
 {"10110000101", 1929/1724315972168}, {"10100001101", 1929/1724315972168}, 
 {"01011110010", 1929/1724315972168}, {"01001111010", 1929/1724315972168}, 
 {"101010101110", 963/862157986084}, {"100010101010", 963/862157986084}, 
 {"011101010101", 963/862157986084}, {"010101010001", 963/862157986084}, 
 {"10100000001", 1905/1724315972168}, {"10000000101", 1905/1724315972168}, 
 {"01111111010", 1905/1724315972168}, {"01011111110", 1905/1724315972168}, 
 {"10101100101", 951/862157986084}, {"10100110101", 951/862157986084}, 
 {"01011001010", 951/862157986084}, {"01010011010", 951/862157986084}, 
 {"11011001101", 945/862157986084}, {"10110011011", 945/862157986084}, 
 {"01001100100", 945/862157986084}, {"00100110010", 945/862157986084}, 
 {"11011101001", 939/862157986084}, {"10010111011", 939/862157986084}, 
 {"01101000100", 939/862157986084}, {"00100010110", 939/862157986084}, 
 {"11110011100", 234/215539496521}, {"11011100010", 234/215539496521}, 
 {"11000110000", 234/215539496521}, {"10111000100", 234/215539496521}, 
 {"101010101010101", 234/215539496521}, {"010101010101010", 
  234/215539496521}, {"01000111011", 234/215539496521}, 
 {"00111001111", 234/215539496521}, {"00100011101", 234/215539496521}, 
 {"00001100011", 234/215539496521}, {"11100111001", 927/862157986084}, 
 {"11010111101", 927/862157986084}, {"10111101011", 927/862157986084}, 
 {"10011100111", 927/862157986084}, {"01100011000", 927/862157986084}, 
 {"01000010100", 927/862157986084}, {"00101000010", 927/862157986084}, 
 {"00011000110", 927/862157986084}, {"11011010100", 228/215539496521}, 
 {"11010100100", 228/215539496521}, {"00101011011", 228/215539496521}, 
 {"00100101011", 228/215539496521}, {"1101010101011", 9/8536217684}, 
 {"0010101010100", 9/8536217684}, {"11110011110", 903/862157986084}, 
 {"10000110000", 903/862157986084}, {"01111001111", 903/862157986084}, 
 {"00001100001", 903/862157986084}, {"11101001010", 1803/1724315972168}, 
 {"10101101000", 1803/1724315972168}, {"01010010111", 1803/1724315972168}, 
 {"00010110101", 1803/1724315972168}, {"110010101010", 447/431078993042}, 
 {"101010101100", 447/431078993042}, {"010101010011", 447/431078993042}, 
 {"001101010101", 447/431078993042}, {"101110101010", 105/101430351304}, 
 {"101010100010", 105/101430351304}, {"010101011101", 105/101430351304}, 
 {"010001010101", 105/101430351304}, {"111011010101", 891/862157986084}, 
 {"101010110111", 891/862157986084}, {"010101001000", 891/862157986084}, 
 {"000100101010", 891/862157986084}, {"101010100101", 222/215539496521}, 
 {"101001010101", 222/215539496521}, {"010110101010", 222/215539496521}, 
 {"010101011010", 222/215539496521}, {"11101101110", 885/862157986084}, 
 {"10001001000", 885/862157986084}, {"01110110111", 885/862157986084}, 
 {"00010010001", 885/862157986084}, {"11011100101", 1743/1724315972168}, 
 {"11001011010", 1743/1724315972168}, {"10100111011", 1743/1724315972168}, 
 {"10100101100", 1743/1724315972168}, {"01011010011", 1743/1724315972168}, 
 {"01011000100", 1743/1724315972168}, {"00110100101", 1743/1724315972168}, 
 {"00100011010", 1743/1724315972168}, {"11101110011", 435/431078993042}, 
 {"11001110111", 435/431078993042}, {"00110001000", 435/431078993042}, 
 {"00010001100", 435/431078993042}, {"111101110111", 1737/1724315972168}, 
 {"111011101111", 1737/1724315972168}, {"000100010000", 1737/1724315972168}, 
 {"000010001000", 1737/1724315972168}, {"111001001001", 51/50715175652}, 
 {"100100100111", 51/50715175652}, {"011011011000", 51/50715175652}, 
 {"000110110110", 51/50715175652}, {"111101111110", 1731/1724315972168}, 
 {"100000010000", 1731/1724315972168}, {"011111101111", 1731/1724315972168}, 
 {"000010000001", 1731/1724315972168}, {"11011110011", 216/215539496521}, 
 {"11001111011", 216/215539496521}, {"10010101001", 216/215539496521}, 
 {"01101010110", 216/215539496521}, {"00110000100", 216/215539496521}, 
 {"00100001100", 216/215539496521}, {"111111111010", 429/431078993042}, 
 {"101000000000", 429/431078993042}, {"010111111111", 429/431078993042}, 
 {"000000000101", 429/431078993042}, {"11110010110", 1713/1724315972168}, 
 {"10111100010", 1713/1724315972168}, {"10111000010", 1713/1724315972168}, 
 {"10010110000", 1713/1724315972168}, {"01101001111", 1713/1724315972168}, 
 {"01000111101", 1713/1724315972168}, {"01000011101", 1713/1724315972168}, 
 {"00001101001", 1713/1724315972168}, {"10111011001", 1707/1724315972168}, 
 {"10011011101", 1707/1724315972168}, {"01100100010", 1707/1724315972168}, 
 {"01000100110", 1707/1724315972168}, {"10110011001", 1701/1724315972168}, 
 {"10011001101", 1701/1724315972168}, {"01100110010", 1701/1724315972168}, 
 {"01001100110", 1701/1724315972168}, {"11001110011", 849/862157986084}, 
 {"00110001100", 849/862157986084}, {"111111101101", 1695/1724315972168}, 
 {"11100010101", 1695/1724315972168}, {"101101111111", 1695/1724315972168}, 
 {"10101000111", 1695/1724315972168}, {"01010111000", 1695/1724315972168}, 
 {"010010000000", 1695/1724315972168}, {"00011101010", 1695/1724315972168}, 
 {"000000010010", 1695/1724315972168}, {"111111110011", 423/431078993042}, 
 {"110011111111", 423/431078993042}, {"001100000000", 423/431078993042}, 
 {"000000001100", 423/431078993042}, {"110101010100", 843/862157986084}, 
 {"10000100001", 843/862157986084}, {"01111011110", 843/862157986084}, 
 {"001010101011", 843/862157986084}, {"11000000001", 99/101430351304}, 
 {"10000000011", 99/101430351304}, {"01111111100", 99/101430351304}, 
 {"00111111110", 99/101430351304}, {"11111010000", 837/862157986084}, 
 {"11110100000", 837/862157986084}, {"00001011111", 837/862157986084}, 
 {"00000101111", 837/862157986084}, {"11001011101", 1671/1724315972168}, 
 {"10111010011", 1671/1724315972168}, {"01000101100", 1671/1724315972168}, 
 {"00110100010", 1671/1724315972168}, {"11111001101", 1665/1724315972168}, 
 {"10110011111", 1665/1724315972168}, {"01001100000", 1665/1724315972168}, 
 {"00000110010", 1665/1724315972168}, {"11011001010", 831/862157986084}, 
 {"10110111110", 831/862157986084}, {"10101100100", 831/862157986084}, 
 {"10000010010", 831/862157986084}, {"01111101101", 831/862157986084}, 
 {"01010011011", 831/862157986084}, {"01001000001", 831/862157986084}, 
 {"00100110101", 831/862157986084}, {"11011000110", 207/215539496521}, 
 {"11001100110", 207/215539496521}, {"10011100100", 207/215539496521}, 
 {"10011001100", 207/215539496521}, {"01100110011", 207/215539496521}, 
 {"01100011011", 207/215539496521}, {"00110011001", 207/215539496521}, 
 {"00100111001", 207/215539496521}, {"11111010011", 825/862157986084}, 
 {"11001011111", 825/862157986084}, {"00110100000", 825/862157986084}, 
 {"00000101100", 825/862157986084}, {"11101100111", 819/862157986084}, 
 {"11100110111", 819/862157986084}, {"00011001000", 819/862157986084}, 
 {"00010011000", 819/862157986084}, {"111111010111", 1635/1724315972168}, 
 {"111010111111", 1635/1724315972168}, {"000101000000", 1635/1724315972168}, 
 {"000000101000", 1635/1724315972168}, {"111011011010", 12/12678793913}, 
 {"101001001000", 12/12678793913}, {"010110110111", 12/12678793913}, 
 {"000100100101", 12/12678793913}, {"111111101110", 1629/1724315972168}, 
 {"11111110100", 1629/1724315972168}, {"11101011101", 1629/1724315972168}, 
 {"11101010010", 1629/1724315972168}, {"11010000000", 1629/1724315972168}, 
 {"10111010111", 1629/1724315972168}, {"10110101000", 1629/1724315972168}, 
 {"100010000000", 1629/1724315972168}, {"011101111111", 1629/1724315972168}, 
 {"01001010111", 1629/1724315972168}, {"01000101000", 1629/1724315972168}, 
 {"00101111111", 1629/1724315972168}, {"00010101101", 1629/1724315972168}, 
 {"00010100010", 1629/1724315972168}, {"00000001011", 1629/1724315972168}, 
 {"000000010001", 1629/1724315972168}, {"10011101110", 813/862157986084}, 
 {"10001000110", 813/862157986084}, {"01110111001", 813/862157986084}, 
 {"01100010001", 813/862157986084}, {"111110101111", 405/431078993042}, 
 {"111101011111", 405/431078993042}, {"11110101110", 405/431078993042}, 
 {"10001010000", 405/431078993042}, {"01110101111", 405/431078993042}, 
 {"00001010001", 405/431078993042}, {"000010100000", 405/431078993042}, 
 {"000001010000", 405/431078993042}, {"10111001101", 1605/1724315972168}, 
 {"10110011101", 1605/1724315972168}, {"01001100010", 1605/1724315972168}, 
 {"01000110010", 1605/1724315972168}, {"11011001001", 1599/1724315972168}, 
 {"10010011011", 1599/1724315972168}, {"01101100100", 1599/1724315972168}, 
 {"00100110110", 1599/1724315972168}, {"11101001001", 399/431078993042}, 
 {"10110110001", 399/431078993042}, {"10010010111", 399/431078993042}, 
 {"10001101101", 399/431078993042}, {"01110010010", 399/431078993042}, 
 {"01101101000", 399/431078993042}, {"01001001110", 399/431078993042}, 
 {"00010110110", 399/431078993042}, {"11110100111", 795/862157986084}, 
 {"11100101111", 795/862157986084}, {"00011010000", 795/862157986084}, 
 {"00001011000", 795/862157986084}, {"11001111110", 1587/1724315972168}, 
 {"10000001100", 1587/1724315972168}, {"01111110011", 1587/1724315972168}, 
 {"00110000001", 1587/1724315972168}, {"11111111111110", 93/101430351304}, 
 {"10000000000000", 93/101430351304}, {"01111111111111", 93/101430351304}, 
 {"00000000000001", 93/101430351304}, {"110111010101", 789/862157986084}, 
 {"101010111011", 789/862157986084}, {"010101000100", 789/862157986084}, 
 {"001000101010", 789/862157986084}, {"11011010001", 393/431078993042}, 
 {"1010101010110", 393/431078993042}, {"1001010101010", 393/431078993042}, 
 {"10001011011", 393/431078993042}, {"01110100100", 393/431078993042}, 
 {"0110101010101", 393/431078993042}, {"0101010101001", 393/431078993042}, 
 {"00100101110", 393/431078993042}, {"11111010010", 783/862157986084}, 
 {"11010111010", 783/862157986084}, {"10110100000", 783/862157986084}, 
 {"10100010100", 783/862157986084}, {"01011101011", 783/862157986084}, 
 {"01001011111", 783/862157986084}, {"00101000101", 783/862157986084}, 
 {"00000101101", 783/862157986084}, {"11101011010", 1563/1724315972168}, 
 {"10100101000", 1563/1724315972168}, {"01011010111", 1563/1724315972168}, 
 {"00010100101", 1563/1724315972168}, {"11110110000", 1557/1724315972168}, 
 {"11110010000", 1557/1724315972168}, {"11001110101", 1557/1724315972168}, 
 {"1011010101010", 1557/1724315972168}, {"10101110011", 1557/1724315972168}, 
 {"1010101010010", 1557/1724315972168}, {"0101010101101", 
  1557/1724315972168}, {"01010001100", 1557/1724315972168}, 
 {"0100101010101", 1557/1724315972168}, {"00110001010", 1557/1724315972168}, 
 {"00001101111", 1557/1724315972168}, {"00001001111", 1557/1724315972168}, 
 {"111110101010", 1551/1724315972168}, {"101010100000", 1551/1724315972168}, 
 {"010101011111", 1551/1724315972168}, {"000001010101", 1551/1724315972168}, 
 {"11000000010", 771/862157986084}, {"10111111100", 771/862157986084}, 
 {"01000000011", 771/862157986084}, {"00111111101", 771/862157986084}, 
 {"111101111011", 192/215539496521}, {"111101101111", 192/215539496521}, 
 {"110111101111", 192/215539496521}, {"001000010000", 192/215539496521}, 
 {"000010010000", 192/215539496521}, {"000010000100", 192/215539496521}, 
 {"11101100110", 1533/1724315972168}, {"10011001000", 1533/1724315972168}, 
 {"01100110111", 1533/1724315972168}, {"00010011001", 1533/1724315972168}, 
 {"11111000001", 1527/1724315972168}, {"10000011111", 1527/1724315972168}, 
 {"01111100000", 1527/1724315972168}, {"00000111110", 1527/1724315972168}, 
 {"101010111001", 1521/1724315972168}, {"100111010101", 1521/1724315972168}, 
 {"011000101010", 1521/1724315972168}, {"010101000110", 1521/1724315972168}, 
 {"11110000100", 759/862157986084}, {"11011110000", 759/862157986084}, 
 {"00100001111", 759/862157986084}, {"00001111011", 759/862157986084}, 
 {"10010110110", 15/17072435368}, {"10010010110", 15/17072435368}, 
 {"01101101001", 15/17072435368}, {"01101001001", 15/17072435368}, 
 {"11010001010", 1509/1724315972168}, {"10101110100", 1509/1724315972168}, 
 {"01010001011", 1509/1724315972168}, {"00101110101", 1509/1724315972168}, 
 {"10110011010", 753/862157986084}, {"10100110010", 753/862157986084}, 
 {"01011001101", 753/862157986084}, {"01001100101", 753/862157986084}, 
 {"11111000100", 1503/1724315972168}, {"11011100000", 1503/1724315972168}, 
 {"00100011111", 1503/1724315972168}, {"00000111011", 1503/1724315972168}, 
 {"10100111110", 375/431078993042}, {"10000011010", 375/431078993042}, 
 {"01111100101", 375/431078993042}, {"01011000001", 375/431078993042}, 
 {"11011101100", 747/862157986084}, {"11001000100", 747/862157986084}, 
 {"10111001001", 747/862157986084}, {"10010011101", 747/862157986084}, 
 {"01101100010", 747/862157986084}, {"01000110110", 747/862157986084}, 
 {"00110111011", 747/862157986084}, {"00100010011", 747/862157986084}, 
 {"111111011010", 87/101430351304}, {"101001000000", 87/101430351304}, 
 {"010110111111", 87/101430351304}, {"000000100101", 87/101430351304}, 
 {"100000000001", 369/431078993042}, {"011111111110", 369/431078993042}, 
 {"111001100111", 735/862157986084}, {"10110101110", 735/862157986084}, 
 {"10100001001", 735/862157986084}, {"10010000101", 735/862157986084}, 
 {"10001010010", 735/862157986084}, {"01110101101", 735/862157986084}, 
 {"01101111010", 735/862157986084}, {"01011110110", 735/862157986084}, 
 {"01001010001", 735/862157986084}, {"000110011000", 735/862157986084}, 
 {"10100100110", 1467/1724315972168}, {"10011011010", 1467/1724315972168}, 
 {"01100100101", 1467/1724315972168}, {"01011011001", 1467/1724315972168}, 
 {"110110101010", 183/215539496521}, {"101010100100", 183/215539496521}, 
 {"010101011011", 183/215539496521}, {"001001010101", 183/215539496521}, 
 {"11010101110", 1461/1724315972168}, {"10001010100", 1461/1724315972168}, 
 {"01110101011", 1461/1724315972168}, {"00101010001", 1461/1724315972168}, 
 {"11111011001", 729/862157986084}, {"10011011111", 729/862157986084}, 
 {"01100100000", 729/862157986084}, {"00000100110", 729/862157986084}, 
 {"1111111101110", 1455/1724315972168}, {"11110100011", 1455/1724315972168}, 
 {"11000101111", 1455/1724315972168}, {"1000100000000", 1455/1724315972168}, 
 {"0111011111111", 1455/1724315972168}, {"00111010000", 1455/1724315972168}, 
 {"00001011100", 1455/1724315972168}, {"0000000010001", 1455/1724315972168}, 
 {"11010010011", 363/431078993042}, {"11001001011", 363/431078993042}, 
 {"00110110100", 363/431078993042}, {"00101101100", 363/431078993042}, 
 {"10111101001", 723/862157986084}, {"10010111101", 723/862157986084}, 
 {"01101000010", 723/862157986084}, {"01000010110", 723/862157986084}, 
 {"111111011101", 180/215539496521}, {"101110111111", 180/215539496521}, 
 {"010001000000", 180/215539496521}, {"000000100010", 180/215539496521}, 
 {"10110010110", 717/862157986084}, {"10010110010", 717/862157986084}, 
 {"01101001101", 717/862157986084}, {"01001101001", 717/862157986084}, 
 {"1101101101101", 711/862157986084}, {"110101101010", 711/862157986084}, 
 {"1011011011011", 711/862157986084}, {"101010010100", 711/862157986084}, 
 {"010101101011", 711/862157986084}, {"0100100100100", 711/862157986084}, 
 {"001010010101", 711/862157986084}, {"0010010010010", 711/862157986084}, 
 {"111001010101", 1419/1724315972168}, {"101010100111", 1419/1724315972168}, 
 {"010101011000", 1419/1724315972168}, {"000110101010", 1419/1724315972168}, 
 {"111111011110", 705/862157986084}, {"11111001001", 705/862157986084}, 
 {"10010011111", 705/862157986084}, {"100001000000", 705/862157986084}, 
 {"011110111111", 705/862157986084}, {"01101100000", 705/862157986084}, 
 {"00000110110", 705/862157986084}, {"000000100001", 705/862157986084}, 
 {"11111011100", 1395/1724315972168}, {"11000100000", 1395/1724315972168}, 
 {"00111011111", 1395/1724315972168}, {"00000100011", 1395/1724315972168}, 
 {"11011110001", 687/862157986084}, {"10001111011", 687/862157986084}, 
 {"01110000100", 687/862157986084}, {"00100001110", 687/862157986084}, 
 {"11101000100", 1371/1724315972168}, {"11011101000", 1371/1724315972168}, 
 {"00100010111", 1371/1724315972168}, {"00010111011", 1371/1724315972168}, 
 {"111111110001", 1365/1724315972168}, {"1011011011010", 1365/1724315972168}, 
 {"1010010010010", 1365/1724315972168}, {"100011111111", 1365/1724315972168}, 
 {"011100000000", 1365/1724315972168}, {"0101101101101", 1365/1724315972168}, 
 {"0100100100101", 1365/1724315972168}, {"000000001110", 1365/1724315972168}, 
 {"11010100110", 681/862157986084}, {"101010110110", 681/862157986084}, 
 {"10011010100", 681/862157986084}, {"100100101010", 681/862157986084}, 
 {"011011010101", 681/862157986084}, {"01100101011", 681/862157986084}, 
 {"010101001001", 681/862157986084}, {"00101011001", 681/862157986084}, 
 {"11110000010", 1353/1724315972168}, {"1110110110110", 1353/1724315972168}, 
 {"10111110000", 1353/1724315972168}, {"1001001001000", 1353/1724315972168}, 
 {"0110110110111", 1353/1724315972168}, {"01000001111", 1353/1724315972168}, 
 {"0001001001001", 1353/1724315972168}, {"00001111101", 1353/1724315972168}, 
 {"111011111011", 1347/1724315972168}, {"110111110111", 1347/1724315972168}, 
 {"001000001000", 1347/1724315972168}, {"000100000100", 1347/1724315972168}, 
 {"111111010010", 168/215539496521}, {"101101000000", 168/215539496521}, 
 {"010010111111", 168/215539496521}, {"000000101101", 168/215539496521}, 
 {"11010100010", 669/862157986084}, {"10111010100", 669/862157986084}, 
 {"10101100001", 669/862157986084}, {"10000110101", 669/862157986084}, 
 {"01111001010", 669/862157986084}, {"01010011110", 669/862157986084}, 
 {"01000101011", 669/862157986084}, {"00101011101", 669/862157986084}, 
 {"11110001010", 333/431078993042}, {"11001110110", 333/431078993042}, 
 {"10101110000", 333/431078993042}, {"10010001100", 333/431078993042}, 
 {"01101110011", 333/431078993042}, {"01010001111", 333/431078993042}, 
 {"00110001001", 333/431078993042}, {"00001110101", 333/431078993042}, 
 {"11001111010", 39/50715175652}, {"10100001100", 39/50715175652}, 
 {"01011110011", 39/50715175652}, {"00110000101", 39/50715175652}, 
 {"11011000101", 1323/1724315972168}, {"10111000001", 1323/1724315972168}, 
 {"10100011011", 1323/1724315972168}, {"10000011101", 1323/1724315972168}, 
 {"01111100010", 1323/1724315972168}, {"01011100100", 1323/1724315972168}, 
 {"01000111110", 1323/1724315972168}, {"00100111010", 1323/1724315972168}, 
 {"10110100110", 165/215539496521}, {"10011010010", 165/215539496521}, 
 {"01100101101", 165/215539496521}, {"01001011001", 165/215539496521}, 
 {"111110111101", 1317/1724315972168}, {"101111011111", 1317/1724315972168}, 
 {"010000100000", 1317/1724315972168}, {"000001000010", 1317/1724315972168}, 
 {"111111110000", 657/862157986084}, {"11110000001", 657/862157986084}, 
 {"111100000000", 657/862157986084}, {"10000001111", 657/862157986084}, 
 {"01111110000", 657/862157986084}, {"000011111111", 657/862157986084}, 
 {"00001111110", 657/862157986084}, {"000000001111", 657/862157986084}, 
 {"11100011001", 1311/1724315972168}, {"10011000111", 1311/1724315972168}, 
 {"01100111000", 1311/1724315972168}, {"00011100110", 1311/1724315972168}, 
 {"111111100111", 1305/1724315972168}, {"111001111111", 1305/1724315972168}, 
 {"11010111110", 1305/1724315972168}, {"10111110010", 1305/1724315972168}, 
 {"10110000010", 1305/1724315972168}, {"10000010100", 1305/1724315972168}, 
 {"01111101011", 1305/1724315972168}, {"01001111101", 1305/1724315972168}, 
 {"01000001101", 1305/1724315972168}, {"00101000001", 1305/1724315972168}, 
 {"000110000000", 1305/1724315972168}, {"000000011000", 1305/1724315972168}, 
 {"1111101010101", 651/862157986084}, {"1010101011111", 651/862157986084}, 
 {"0101010100000", 651/862157986084}, {"0000010101010", 651/862157986084}, 
 {"11111101000", 162/215539496521}, {"11101000000", 162/215539496521}, 
 {"00010111111", 162/215539496521}, {"00000010111", 162/215539496521}, 
 {"11011010011", 1293/1724315972168}, {"110101010010", 1293/1724315972168}, 
 {"11001011011", 1293/1724315972168}, {"101101010100", 1293/1724315972168}, 
 {"010010101011", 1293/1724315972168}, {"00110100100", 1293/1724315972168}, 
 {"001010101101", 1293/1724315972168}, {"00100101100", 1293/1724315972168}, 
 {"11101101001", 1287/1724315972168}, {"10010110111", 1287/1724315972168}, 
 {"01101001000", 1287/1724315972168}, {"00010010110", 1287/1724315972168}, 
 {"11100101101", 75/101430351304}, {"10110100111", 75/101430351304}, 
 {"01001011000", 75/101430351304}, {"00011010010", 75/101430351304}, 
 {"11110110010", 159/215539496521}, {"11100010010", 159/215539496521}, 
 {"10110111000", 159/215539496521}, {"10110010000", 159/215539496521}, 
 {"10011011001", 159/215539496521}, {"01100100110", 159/215539496521}, 
 {"01001101111", 159/215539496521}, {"01001000111", 159/215539496521}, 
 {"00011101101", 159/215539496521}, {"00001001101", 159/215539496521}, 
 {"10111111001", 1269/1724315972168}, {"10011111101", 1269/1724315972168}, 
 {"01100000010", 1269/1724315972168}, {"01000000110", 1269/1724315972168}, 
 {"1111111111111111", 315/431078993042}, {"0000000000000000", 
  315/431078993042}, {"11101011110", 627/862157986084}, 
 {"10000101000", 627/862157986084}, {"01111010111", 627/862157986084}, 
 {"00010100001", 627/862157986084}, {"1111111101101", 1251/1724315972168}, 
 {"11100110110", 1251/1724315972168}, {"11001010110", 1251/1724315972168}, 
 {"1011011111111", 1251/1724315972168}, {"101101101110", 1251/1724315972168}, 
 {"10010101100", 1251/1724315972168}, {"10010011000", 1251/1724315972168}, 
 {"100010010010", 1251/1724315972168}, {"011101101101", 1251/1724315972168}, 
 {"01101100111", 1251/1724315972168}, {"01101010011", 1251/1724315972168}, 
 {"010010010001", 1251/1724315972168}, {"0100100000000", 1251/1724315972168}, 
 {"00110101001", 1251/1724315972168}, {"00011001001", 1251/1724315972168}, 
 {"0000000010010", 1251/1724315972168}, {"11001100101", 156/215539496521}, 
 {"10100110011", 156/215539496521}, {"01011001100", 156/215539496521}, 
 {"00110011010", 156/215539496521}, {"11110101001", 621/862157986084}, 
 {"11011111100", 621/862157986084}, {"11010110010", 621/862157986084}, 
 {"11000000100", 621/862157986084}, {"10110010100", 621/862157986084}, 
 {"10010101111", 621/862157986084}, {"01101010000", 621/862157986084}, 
 {"01001101011", 621/862157986084}, {"00111111011", 621/862157986084}, 
 {"00101001101", 621/862157986084}, {"00100000011", 621/862157986084}, 
 {"00001010110", 621/862157986084}, {"1111111111011", 309/431078993042}, 
 {"11100000010", 309/431078993042}, {"1101111111111", 309/431078993042}, 
 {"10111111000", 309/431078993042}, {"101100101010", 309/431078993042}, 
 {"101010110010", 309/431078993042}, {"010101001101", 309/431078993042}, 
 {"010011010101", 309/431078993042}, {"01000000111", 309/431078993042}, 
 {"0010000000000", 309/431078993042}, {"00011111101", 309/431078993042}, 
 {"0000000000100", 309/431078993042}, {"10101001110", 615/862157986084}, 
 {"10001101010", 615/862157986084}, {"01110010101", 615/862157986084}, 
 {"01010110001", 615/862157986084}, {"11110011001", 1227/1724315972168}, 
 {"10011001111", 1227/1724315972168}, {"01100110000", 1227/1724315972168}, 
 {"00001100110", 1227/1724315972168}, {"11010010001", 609/862157986084}, 
 {"10001001011", 609/862157986084}, {"01110110100", 609/862157986084}, 
 {"00101101110", 609/862157986084}, {"1111111101010", 1215/1724315972168}, 
 {"110001010101", 1215/1724315972168}, {"101010100011", 1215/1724315972168}, 
 {"1010100000000", 1215/1724315972168}, {"0101011111111", 
  1215/1724315972168}, {"010101011100", 1215/1724315972168}, 
 {"001110101010", 1215/1724315972168}, {"0000000010101", 1215/1724315972168}, 
 {"11110101100", 3/4268108842}, {"11001010000", 3/4268108842}, 
 {"00110101111", 3/4268108842}, {"00001010011", 3/4268108842}, 
 {"11101010011", 1203/1724315972168}, {"11001010111", 1203/1724315972168}, 
 {"00110101000", 1203/1724315972168}, {"00010101100", 1203/1724315972168}, 
 {"11100101001", 150/215539496521}, {"10010100111", 150/215539496521}, 
 {"100100010001", 150/215539496521}, {"100010001001", 150/215539496521}, 
 {"011101110110", 150/215539496521}, {"011011101110", 150/215539496521}, 
 {"01101011000", 150/215539496521}, {"00011010110", 150/215539496521}, 
 {"11010110100", 1197/1724315972168}, {"11010010100", 1197/1724315972168}, 
 {"00101101011", 1197/1724315972168}, {"00101001011", 1197/1724315972168}, 
 {"11100000001", 597/862157986084}, {"11000000101", 597/862157986084}, 
 {"10100000011", 597/862157986084}, {"10000000111", 597/862157986084}, 
 {"01111111000", 597/862157986084}, {"01011111100", 597/862157986084}, 
 {"00111111010", 597/862157986084}, {"00011111110", 597/862157986084}, 
 {"101101011010", 297/431078993042}, {"101010011001", 297/431078993042}, 
 {"101001010010", 297/431078993042}, {"100110010101", 297/431078993042}, 
 {"011001101010", 297/431078993042}, {"010110101101", 297/431078993042}, 
 {"010101100110", 297/431078993042}, {"010010100101", 297/431078993042}, 
 {"11011110100", 1185/1724315972168}, {"11010000100", 1185/1724315972168}, 
 {"10100011110", 1185/1724315972168}, {"10000111010", 1185/1724315972168}, 
 {"01111000101", 1185/1724315972168}, {"01011100001", 1185/1724315972168}, 
 {"00101111011", 1185/1724315972168}, {"00100001011", 1185/1724315972168}, 
 {"111110101101", 591/862157986084}, {"11110100010", 591/862157986084}, 
 {"11011100011", 591/862157986084}, {"11000111011", 591/862157986084}, 
 {"10111010000", 591/862157986084}, {"101101011111", 591/862157986084}, 
 {"010010100000", 591/862157986084}, {"01000101111", 591/862157986084}, 
 {"00111000100", 591/862157986084}, {"00100011100", 591/862157986084}, 
 {"00001011101", 591/862157986084}, {"000001010010", 591/862157986084}, 
 {"10111110001", 147/215539496521}, {"10001111101", 147/215539496521}, 
 {"01110000010", 147/215539496521}, {"01000001110", 147/215539496521}, 
 {"11011001011", 69/101430351304}, {"11010011011", 69/101430351304}, 
 {"10100110110", 69/101430351304}, {"10010011010", 69/101430351304}, 
 {"01101100101", 69/101430351304}, {"01011001001", 69/101430351304}, 
 {"00101100100", 69/101430351304}, {"00100110100", 69/101430351304}, 
 {"101111010101", 585/862157986084}, {"10110110110110", 585/862157986084}, 
 {"101010111101", 585/862157986084}, {"10011111110", 585/862157986084}, 
 {"10010010010010", 585/862157986084}, {"10000000110", 585/862157986084}, 
 {"01111111001", 585/862157986084}, {"01101101101101", 585/862157986084}, 
 {"01100000001", 585/862157986084}, {"010101000010", 585/862157986084}, 
 {"01001001001001", 585/862157986084}, {"010000101010", 585/862157986084}, 
 {"111010010101", 291/431078993042}, {"101010010111", 291/431078993042}, 
 {"010101101000", 291/431078993042}, {"000101101010", 291/431078993042}, 
 {"11100100010", 1155/1724315972168}, {"10111011000", 1155/1724315972168}, 
 {"10110111001", 1155/1724315972168}, {"10011101101", 1155/1724315972168}, 
 {"01100010010", 1155/1724315972168}, {"01001000110", 1155/1724315972168}, 
 {"01000100111", 1155/1724315972168}, {"00011011101", 1155/1724315972168}, 
 {"111110010101", 144/215539496521}, {"101010011111", 144/215539496521}, 
 {"010101100000", 144/215539496521}, {"000001101010", 144/215539496521}, 
 {"11001110010", 573/862157986084}, {"10110001100", 573/862157986084}, 
 {"01001110011", 573/862157986084}, {"00110001101", 573/862157986084}, 
 {"11000111101", 1143/1724315972168}, {"10111100011", 1143/1724315972168}, 
 {"01000011100", 1143/1724315972168}, {"00111000010", 1143/1724315972168}, 
 {"111111110100", 1137/1724315972168}, {"110100000000", 1137/1724315972168}, 
 {"001011111111", 1137/1724315972168}, {"000000001011", 1137/1724315972168}, 
 {"11100110010", 567/862157986084}, {"101101101101101", 567/862157986084}, 
 {"10110011000", 567/862157986084}, {"01001100111", 567/862157986084}, 
 {"010010010010010", 567/862157986084}, {"00011001101", 567/862157986084}, 
 {"101011101001", 1131/1724315972168}, {"100101110101", 1131/1724315972168}, 
 {"011010001010", 1131/1724315972168}, {"010100010110", 1131/1724315972168}, 
 {"111110011111", 141/215539496521}, {"000001100000", 141/215539496521}, 
 {"11110011010", 1125/1724315972168}, {"11011011100", 1125/1724315972168}, 
 {"11000100100", 1125/1724315972168}, {"1011101010101", 1125/1724315972168}, 
 {"1010101011101", 1125/1724315972168}, {"10100110000", 1125/1724315972168}, 
 {"01011001111", 1125/1724315972168}, {"0101010100010", 1125/1724315972168}, 
 {"0100010101010", 1125/1724315972168}, {"00111011011", 1125/1724315972168}, 
 {"00100100011", 1125/1724315972168}, {"00001100101", 1125/1724315972168}, 
 {"1111111110111", 33/50715175652}, {"1110111111111", 33/50715175652}, 
 {"0001000000000", 33/50715175652}, {"0000000001000", 33/50715175652}, 
 {"11100010001", 1119/1724315972168}, {"101011010110", 1119/1724315972168}, 
 {"100101001010", 1119/1724315972168}, {"10001000111", 1119/1724315972168}, 
 {"01110111000", 1119/1724315972168}, {"011010110101", 1119/1724315972168}, 
 {"010100101001", 1119/1724315972168}, {"00011101110", 1119/1724315972168}, 
 {"11110001110", 279/431078993042}, {"10001110000", 279/431078993042}, 
 {"01110001111", 279/431078993042}, {"00001110001", 279/431078993042}, 
 {"111111101010", 1113/1724315972168}, {"11010101100", 1113/1724315972168}, 
 {"11001010100", 1113/1724315972168}, {"101010000000", 1113/1724315972168}, 
 {"010101111111", 1113/1724315972168}, {"00110101011", 1113/1724315972168}, 
 {"00101010011", 1113/1724315972168}, {"000000010101", 1113/1724315972168}, 
 {"111110110111", 1107/1724315972168}, {"111011011111", 1107/1724315972168}, 
 {"10100100001", 1107/1724315972168}, {"10000100101", 1107/1724315972168}, 
 {"01111011010", 1107/1724315972168}, {"01011011110", 1107/1724315972168}, 
 {"000100100000", 1107/1724315972168}, {"000001001000", 1107/1724315972168}, 
 {"111111111000", 138/215539496521}, {"11111111011011", 138/215539496521}, 
 {"11111011000", 138/215539496521}, {"111011000100", 138/215539496521}, 
 {"11100100000", 138/215539496521}, {"111000000000", 138/215539496521}, 
 {"110111001000", 138/215539496521}, {"11011011111111", 138/215539496521}, 
 {"00100100000000", 138/215539496521}, {"001000110111", 138/215539496521}, 
 {"000111111111", 138/215539496521}, {"00011011111", 138/215539496521}, 
 {"000100111011", 138/215539496521}, {"00000100111", 138/215539496521}, 
 {"00000000100100", 138/215539496521}, {"000000000111", 138/215539496521}, 
 {"11010011010", 549/862157986084}, {"10101000110", 549/862157986084}, 
 {"10100110100", 549/862157986084}, {"10011101010", 549/862157986084}, 
 {"01100010101", 549/862157986084}, {"01011001011", 549/862157986084}, 
 {"01010111001", 549/862157986084}, {"00101100101", 549/862157986084}, 
 {"10111010110", 1095/1724315972168}, {"10010100010", 1095/1724315972168}, 
 {"01101011101", 1095/1724315972168}, {"01000101001", 1095/1724315972168}, 
 {"10100011001", 273/431078993042}, {"10011000101", 273/431078993042}, 
 {"01100111010", 273/431078993042}, {"01011100110", 273/431078993042}, 
 {"11000110110", 1089/1724315972168}, {"10010011100", 1089/1724315972168}, 
 {"01101100011", 1089/1724315972168}, {"00111001001", 1089/1724315972168}, 
 {"110010010011", 543/862157986084}, {"10101111001", 543/862157986084}, 
 {"10011110101", 543/862157986084}, {"01100001010", 543/862157986084}, 
 {"01010000110", 543/862157986084}, {"001101101100", 543/862157986084}, 
 {"10111110110", 1083/1724315972168}, {"10010000010", 1083/1724315972168}, 
 {"01101111101", 1083/1724315972168}, {"01000001001", 1083/1724315972168}, 
 {"11110001011", 135/215539496521}, {"11010001111", 135/215539496521}, 
 {"00101110000", 135/215539496521}, {"00001110100", 135/215539496521}, 
 {"11000101101", 1077/1724315972168}, {"10110100011", 1077/1724315972168}, 
 {"10010100001", 1077/1724315972168}, {"10000101001", 1077/1724315972168}, 
 {"01111010110", 1077/1724315972168}, {"01101011110", 1077/1724315972168}, 
 {"01001011100", 1077/1724315972168}, {"00111010010", 1077/1724315972168}, 
 {"11001010011", 537/862157986084}, {"10010110001", 537/862157986084}, 
 {"10001101001", 537/862157986084}, {"01110010110", 537/862157986084}, 
 {"01101001110", 537/862157986084}, {"00110101100", 537/862157986084}, 
 {"11101100101", 63/101430351304}, {"10100110111", 63/101430351304}, 
 {"01011001000", 63/101430351304}, {"00010011010", 63/101430351304}, 
 {"11011111001", 1065/1724315972168}, {"11011001100", 1065/1724315972168}, 
 {"11001100100", 1065/1724315972168}, {"10011111011", 1065/1724315972168}, 
 {"01100000100", 1065/1724315972168}, {"00110011011", 1065/1724315972168}, 
 {"00100110011", 1065/1724315972168}, {"00100000110", 1065/1724315972168}, 
 {"1111111100111", 132/215539496521}, {"1110011111111", 132/215539496521}, 
 {"0001100000000", 132/215539496521}, {"0000000011000", 132/215539496521}, 
 {"111111001011", 1053/1724315972168}, {"111111000101", 1053/1724315972168}, 
 {"11011000001", 1053/1724315972168}, {"110100111111", 1053/1724315972168}, 
 {"101000111111", 1053/1724315972168}, {"10000011011", 1053/1724315972168}, 
 {"01111100100", 1053/1724315972168}, {"010111000000", 1053/1724315972168}, 
 {"001011000000", 1053/1724315972168}, {"00100111110", 1053/1724315972168}, 
 {"000000111010", 1053/1724315972168}, {"000000110100", 1053/1724315972168}, 
 {"11101111100", 525/862157986084}, {"11000001000", 525/862157986084}, 
 {"00111110111", 525/862157986084}, {"00010000011", 525/862157986084}, 
 {"10110100001", 1047/1724315972168}, {"1010111101110", 1047/1724315972168}, 
 {"1000100001010", 1047/1724315972168}, {"10000101101", 1047/1724315972168}, 
 {"01111010010", 1047/1724315972168}, {"0111011110101", 1047/1724315972168}, 
 {"0101000010001", 1047/1724315972168}, {"01001011110", 1047/1724315972168}, 
 {"11101110100", 261/431078993042}, {"11010001000", 261/431078993042}, 
 {"00101110111", 261/431078993042}, {"00010001011", 261/431078993042}, 
 {"11001000010", 1035/1724315972168}, {"10111101100", 1035/1724315972168}, 
 {"01000010011", 1035/1724315972168}, {"00110111101", 1035/1724315972168}, 
 {"10111001110", 129/215539496521}, {"10100000101", 129/215539496521}, 
 {"10001100010", 129/215539496521}, {"01110011101", 129/215539496521}, 
 {"01011111010", 129/215539496521}, {"01000110001", 129/215539496521}, 
 {"11101100100", 1029/1724315972168}, {"11011001000", 1029/1724315972168}, 
 {"101110111010", 1029/1724315972168}, {"101000100010", 1029/1724315972168}, 
 {"010111011101", 1029/1724315972168}, {"010001000101", 1029/1724315972168}, 
 {"00100110111", 1029/1724315972168}, {"00010011011", 1029/1724315972168}, 
 {"110111011101", 513/862157986084}, {"101110111011", 513/862157986084}, 
 {"010001000100", 513/862157986084}, {"001000100010", 513/862157986084}, 
 {"11010000101", 1023/1724315972168}, {"10100111010", 1023/1724315972168}, 
 {"10100011010", 1023/1724315972168}, {"10100001011", 1023/1724315972168}, 
 {"01011110100", 1023/1724315972168}, {"01011100101", 1023/1724315972168}, 
 {"01011000101", 1023/1724315972168}, {"00101111010", 1023/1724315972168}, 
 {"11111000110", 1017/1724315972168}, {"10101110001", 1017/1724315972168}, 
 {"10011100000", 1017/1724315972168}, {"10001110101", 1017/1724315972168}, 
 {"01110001010", 1017/1724315972168}, {"01100011111", 1017/1724315972168}, 
 {"01010001110", 1017/1724315972168}, {"00000111001", 1017/1724315972168}, 
 {"1111111001010", 1011/1724315972168}, {"1010110000000", 
  1011/1724315972168}, {"0101001111111", 1011/1724315972168}, 
 {"0000000110101", 1011/1724315972168}, {"111111001010", 126/215539496521}, 
 {"101011000000", 126/215539496521}, {"010100111111", 126/215539496521}, 
 {"000000110101", 126/215539496521}, {"111111010011", 1005/1724315972168}, 
 {"11111001110", 1005/1724315972168}, {"11101100010", 1005/1724315972168}, 
 {"11010001101", 1005/1724315972168}, {"110010111111", 1005/1724315972168}, 
 {"10111001000", 1005/1724315972168}, {"10110001011", 1005/1724315972168}, 
 {"10001100000", 1005/1724315972168}, {"01110011111", 1005/1724315972168}, 
 {"01001110100", 1005/1724315972168}, {"01000110111", 1005/1724315972168}, 
 {"001101000000", 1005/1724315972168}, {"00101110010", 1005/1724315972168}, 
 {"00010011101", 1005/1724315972168}, {"00000110001", 1005/1724315972168}, 
 {"000000101100", 1005/1724315972168}, {"111100101010", 999/1724315972168}, 
 {"101010110000", 999/1724315972168}, {"010101001111", 999/1724315972168}, 
 {"000011010101", 999/1724315972168}, {"11110001101", 993/1724315972168}, 
 {"10110001111", 993/1724315972168}, {"01001110000", 993/1724315972168}, 
 {"00001110010", 993/1724315972168}, {"110110010101", 495/862157986084}, 
 {"101010011011", 495/862157986084}, {"1010100010101", 495/862157986084}, 
 {"0101011101010", 495/862157986084}, {"010101100100", 495/862157986084}, 
 {"001001101010", 495/862157986084}, {"101010111010", 123/215539496521}, 
 {"101000101010", 123/215539496521}, {"010111010101", 123/215539496521}, 
 {"010101000101", 123/215539496521}, {"111101110110", 981/1724315972168}, 
 {"111011101010", 981/1724315972168}, {"101010001000", 981/1724315972168}, 
 {"100100010000", 981/1724315972168}, {"011011101111", 981/1724315972168}, 
 {"010101110111", 981/1724315972168}, {"000100010101", 981/1724315972168}, 
 {"000010001001", 981/1724315972168}, {"1111011011011", 489/862157986084}, 
 {"11101001011", 489/862157986084}, {"1101101101111", 489/862157986084}, 
 {"110110101101", 489/862157986084}, {"11010010111", 489/862157986084}, 
 {"101111101010", 489/862157986084}, {"101101011011", 489/862157986084}, 
 {"101010000010", 489/862157986084}, {"010101111101", 489/862157986084}, 
 {"010010100100", 489/862157986084}, {"010000010101", 489/862157986084}, 
 {"00101101000", 489/862157986084}, {"001001010010", 489/862157986084}, 
 {"0010010010000", 489/862157986084}, {"00010110100", 489/862157986084}, 
 {"0000100100100", 489/862157986084}, {"11100110101", 975/1724315972168}, 
 {"11001100010", 975/1724315972168}, {"10111001100", 975/1724315972168}, 
 {"10101100111", 975/1724315972168}, {"01010011000", 975/1724315972168}, 
 {"01000110011", 975/1724315972168}, {"00110011101", 975/1724315972168}, 
 {"00011001010", 975/1724315972168}, {"11110111000", 243/431078993042}, 
 {"11100010000", 243/431078993042}, {"00011101111", 243/431078993042}, 
 {"00001000111", 243/431078993042}, {"11100011101", 57/101430351304}, 
 {"10111000111", 57/101430351304}, {"01000111000", 57/101430351304}, 
 {"00011100010", 57/101430351304}, {"1010101011010", 483/862157986084}, 
 {"1010010101010", 483/862157986084}, {"0101101010101", 483/862157986084}, 
 {"0101010100101", 483/862157986084}, {"11110001001", 963/1724315972168}, 
 {"110111111110", 963/1724315972168}, {"10010001111", 963/1724315972168}, 
 {"100000000100", 963/1724315972168}, {"011111111011", 963/1724315972168}, 
 {"01101110000", 963/1724315972168}, {"001000000001", 963/1724315972168}, 
 {"00001110110", 963/1724315972168}, {"11000101001", 957/1724315972168}, 
 {"10010100011", 957/1724315972168}, {"01101011100", 957/1724315972168}, 
 {"00111010110", 957/1724315972168}, {"1111101111101", 477/862157986084}, 
 {"111011101101", 477/862157986084}, {"1011111011111", 477/862157986084}, 
 {"101101110111", 477/862157986084}, {"10100111001", 477/862157986084}, 
 {"10011100101", 477/862157986084}, {"01100011010", 477/862157986084}, 
 {"01011000110", 477/862157986084}, {"010010001000", 477/862157986084}, 
 {"0100000100000", 477/862157986084}, {"000100010010", 477/862157986084}, 
 {"0000010000010", 477/862157986084}, {"10000111110", 951/1724315972168}, 
 {"10000011110", 951/1724315972168}, {"01111100001", 951/1724315972168}, 
 {"01111000001", 951/1724315972168}, {"1101101101100", 237/431078993042}, 
 {"11010100011", 237/431078993042}, {"1100100100100", 237/431078993042}, 
 {"11000101011", 237/431078993042}, {"101001001001001", 237/431078993042}, 
 {"100100100100101", 237/431078993042}, {"011011011011010", 
  237/431078993042}, {"010110110110110", 237/431078993042}, 
 {"00111010100", 237/431078993042}, {"0011011011011", 237/431078993042}, 
 {"00101011100", 237/431078993042}, {"0010010010011", 237/431078993042}, 
 {"111111100011", 945/1724315972168}, {"110001111111", 945/1724315972168}, 
 {"001110000000", 945/1724315972168}, {"000000011100", 945/1724315972168}, 
 {"111101111100", 471/862157986084}, {"111101100111", 471/862157986084}, 
 {"111001101111", 471/862157986084}, {"110000010000", 471/862157986084}, 
 {"101101111110", 471/862157986084}, {"10101010101010101", 471/862157986084}, 
 {"100000010010", 471/862157986084}, {"011111101101", 471/862157986084}, 
 {"01010101010101010", 471/862157986084}, {"010010000001", 471/862157986084}, 
 {"001111101111", 471/862157986084}, {"000110010000", 471/862157986084}, 
 {"000010011000", 471/862157986084}, {"000010000011", 471/862157986084}, 
 {"11110100110", 939/1724315972168}, {"10011010000", 939/1724315972168}, 
 {"01100101111", 939/1724315972168}, {"00001011001", 939/1724315972168}, 
 {"11010011110", 117/215539496521}, {"1010101010001", 117/215539496521}, 
 {"1000101010101", 117/215539496521}, {"10000110100", 117/215539496521}, 
 {"01111001011", 117/215539496521}, {"0111010101010", 117/215539496521}, 
 {"0101010101110", 117/215539496521}, {"00101100001", 117/215539496521}, 
 {"111010111011", 933/1724315972168}, {"110111010111", 933/1724315972168}, 
 {"001000101000", 933/1724315972168}, {"000101000100", 933/1724315972168}, 
 {"110100101010", 465/862157986084}, {"101011001010", 465/862157986084}, 
 {"101010110100", 465/862157986084}, {"010101001011", 465/862157986084}, 
 {"010100110101", 465/862157986084}, {"001011010101", 465/862157986084}, 
 {"111110001111", 927/1724315972168}, {"111101101011", 927/1724315972168}, 
 {"111100011111", 927/1724315972168}, {"111011110101", 927/1724315972168}, 
 {"110101101111", 927/1724315972168}, {"11000001010", 927/1724315972168}, 
 {"10101111100", 927/1724315972168}, {"101011110111", 927/1724315972168}, 
 {"010100001000", 927/1724315972168}, {"01010000011", 927/1724315972168}, 
 {"00111110101", 927/1724315972168}, {"001010010000", 927/1724315972168}, 
 {"000100001010", 927/1724315972168}, {"000011100000", 927/1724315972168}, 
 {"000010010100", 927/1724315972168}, {"000001110000", 927/1724315972168}, 
 {"1111111111010", 231/431078993042}, {"11000010001", 231/431078993042}, 
 {"1010000000000", 231/431078993042}, {"10001000011", 231/431078993042}, 
 {"01110111100", 231/431078993042}, {"0101111111111", 231/431078993042}, 
 {"00111101110", 231/431078993042}, {"0000000000101", 231/431078993042}, 
 {"11000110010", 27/50715175652}, {"10110011100", 27/50715175652}, 
 {"101011110101", 27/50715175652}, {"010100001010", 27/50715175652}, 
 {"01001100011", 27/50715175652}, {"00111001101", 27/50715175652}, 
 {"11110110001", 915/1724315972168}, {"101101001010", 915/1724315972168}, 
 {"101011010010", 915/1724315972168}, {"10001111110", 915/1724315972168}, 
 {"10001101111", 915/1724315972168}, {"10000001110", 915/1724315972168}, 
 {"01111110001", 915/1724315972168}, {"01110010000", 915/1724315972168}, 
 {"01110000001", 915/1724315972168}, {"010100101101", 915/1724315972168}, 
 {"010010110101", 915/1724315972168}, {"00001001110", 915/1724315972168}, 
 {"111010101001", 114/215539496521}, {"100101010111", 114/215539496521}, 
 {"011010101000", 114/215539496521}, {"000101010110", 114/215539496521}, 
 {"1111011100111", 9/17072435368}, {"1110011101111", 9/17072435368}, 
 {"0001100010000", 9/17072435368}, {"0000100011000", 9/17072435368}, 
 {"1111111010101", 453/862157986084}, {"1010101111111", 453/862157986084}, 
 {"0101010000000", 453/862157986084}, {"0000000101010", 453/862157986084}, 
 {"111101001111", 903/1724315972168}, {"111100101111", 903/1724315972168}, 
 {"000011010000", 903/1724315972168}, {"000010110000", 903/1724315972168}, 
 {"10011000001", 225/431078993042}, {"10000011001", 225/431078993042}, 
 {"01111100110", 225/431078993042}, {"01100111110", 225/431078993042}, 
 {"1100101010101", 897/1724315972168}, {"1010101010011", 897/1724315972168}, 
 {"0101010101100", 897/1724315972168}, {"0011010101010", 897/1724315972168}, 
 {"1111111111100", 447/862157986084}, {"1111110101010", 447/862157986084}, 
 {"11110100100", 447/862157986084}, {"111011110111", 447/862157986084}, 
 {"11101000010", 447/862157986084}, {"11011010000", 447/862157986084}, 
 {"110101010110", 447/862157986084}, {"1100000000000", 447/862157986084}, 
 {"10111101000", 447/862157986084}, {"10110000001", 447/862157986084}, 
 {"1010101000000", 447/862157986084}, {"100101010100", 447/862157986084}, 
 {"10000001101", 447/862157986084}, {"01111110010", 447/862157986084}, 
 {"011010101011", 447/862157986084}, {"0101010111111", 447/862157986084}, 
 {"01001111110", 447/862157986084}, {"01000010111", 447/862157986084}, 
 {"0011111111111", 447/862157986084}, {"001010101001", 447/862157986084}, 
 {"00100101111", 447/862157986084}, {"00010111101", 447/862157986084}, 
 {"000100001000", 447/862157986084}, {"00001011011", 447/862157986084}, 
 {"0000001010101", 447/862157986084}, {"0000000000011", 447/862157986084}, 
 {"101111011110", 891/1724315972168}, {"100001000010", 891/1724315972168}, 
 {"011110111101", 891/1724315972168}, {"010000100001", 891/1724315972168}, 
 {"1110110110111", 111/215539496521}, {"0001001001000", 111/215539496521}, 
 {"11110110100", 441/862157986084}, {"110110110101", 441/862157986084}, 
 {"11010010000", 441/862157986084}, {"101101010010", 441/862157986084}, 
 {"101011011011", 441/862157986084}, {"101010100110", 441/862157986084}, 
 {"100110101010", 441/862157986084}, {"011001010101", 441/862157986084}, 
 {"010101011001", 441/862157986084}, {"010100100100", 441/862157986084}, 
 {"010010101101", 441/862157986084}, {"00101101111", 441/862157986084}, 
 {"001001001010", 441/862157986084}, {"00001001011", 441/862157986084}, 
 {"111100100100", 879/1724315972168}, {"111001100110", 879/1724315972168}, 
 {"110110110000", 879/1724315972168}, {"100110011000", 879/1724315972168}, 
 {"011001100111", 879/1724315972168}, {"001001001111", 879/1724315972168}, 
 {"000110011001", 879/1724315972168}, {"000011011011", 879/1724315972168}, 
 {"111110011011", 219/431078993042}, {"110110011111", 219/431078993042}, 
 {"001001100000", 219/431078993042}, {"000001100100", 219/431078993042}, 
 {"11001001101", 873/1724315972168}, {"10110010011", 873/1724315972168}, 
 {"01001101100", 873/1724315972168}, {"00110110010", 873/1724315972168}, 
 {"111111001101", 435/862157986084}, {"101100111111", 435/862157986084}, 
 {"100100100001", 435/862157986084}, {"100001001001", 435/862157986084}, 
 {"011110110110", 435/862157986084}, {"011011011110", 435/862157986084}, 
 {"010011000000", 435/862157986084}, {"000000110010", 435/862157986084}, 
 {"1010101101110", 51/101430351304}, {"1000100101010", 51/101430351304}, 
 {"0111011010101", 51/101430351304}, {"0101010010001", 51/101430351304}, 
 {"11101001101", 108/215539496521}, {"10110010111", 108/215539496521}, 
 {"01001101000", 108/215539496521}, {"00010110010", 108/215539496521}, 
 {"1111110111110", 429/862157986084}, {"11110000110", 429/862157986084}, 
 {"110101001010", 429/862157986084}, {"101011010100", 429/862157986084}, 
 {"10011110000", 429/862157986084}, {"1000001000000", 429/862157986084}, 
 {"0111110111111", 429/862157986084}, {"01100001111", 429/862157986084}, 
 {"010100101011", 429/862157986084}, {"001010110101", 429/862157986084}, 
 {"00001111001", 429/862157986084}, {"0000001000001", 429/862157986084}, 
 {"11101110001", 855/1724315972168}, {"11001101110", 855/1724315972168}, 
 {"1100100100101", 855/1724315972168}, {"1010010010011", 855/1724315972168}, 
 {"10001110111", 855/1724315972168}, {"10001001100", 855/1724315972168}, 
 {"01110110011", 855/1724315972168}, {"01110001000", 855/1724315972168}, 
 {"0101101101100", 855/1724315972168}, {"0011011011010", 855/1724315972168}, 
 {"00110010001", 855/1724315972168}, {"00010001110", 855/1724315972168}, 
 {"1111001100111", 213/431078993042}, {"1110011001111", 213/431078993042}, 
 {"110110101011", 213/431078993042}, {"110110010010", 213/431078993042}, 
 {"110101011011", 213/431078993042}, {"101101100100", 213/431078993042}, 
 {"010010011011", 213/431078993042}, {"001010100100", 213/431078993042}, 
 {"001001101101", 213/431078993042}, {"001001010100", 213/431078993042}, 
 {"0001100110000", 213/431078993042}, {"0000110011000", 213/431078993042}, 
 {"11101000101", 849/1724315972168}, {"11011100001", 849/1724315972168}, 
 {"10100010111", 849/1724315972168}, {"10000111011", 849/1724315972168}, 
 {"01111000100", 849/1724315972168}, {"01011101000", 849/1724315972168}, 
 {"00100011110", 849/1724315972168}, {"00010111010", 849/1724315972168}, 
 {"111010000100", 423/862157986084}, {"110111101000", 423/862157986084}, 
 {"10011010110", 423/862157986084}, {"100110011001", 423/862157986084}, 
 {"10010100110", 423/862157986084}, {"01101011001", 423/862157986084}, 
 {"011001100110", 423/862157986084}, {"01100101001", 423/862157986084}, 
 {"001000010111", 423/862157986084}, {"000101111011", 423/862157986084}, 
 {"11100000110", 105/215539496521}, {"11011011011011", 105/215539496521}, 
 {"10100101110", 105/215539496521}, {"10011111000", 105/215539496521}, 
 {"10001011010", 105/215539496521}, {"01110100101", 105/215539496521}, 
 {"01100000111", 105/215539496521}, {"01011010001", 105/215539496521}, 
 {"00100100100100", 105/215539496521}, {"00011111001", 105/215539496521}, 
 {"111110111011", 837/1724315972168}, {"111110100101", 837/1724315972168}, 
 {"110111011111", 837/1724315972168}, {"11000111010", 837/1724315972168}, 
 {"11000100001", 837/1724315972168}, {"101001011111", 837/1724315972168}, 
 {"10100011100", 837/1724315972168}, {"10000100011", 837/1724315972168}, 
 {"01111011100", 837/1724315972168}, {"01011100011", 837/1724315972168}, 
 {"010110100000", 837/1724315972168}, {"00111011110", 837/1724315972168}, 
 {"00111000101", 837/1724315972168}, {"001000100000", 837/1724315972168}, 
 {"000001011010", 837/1724315972168}, {"000001000100", 837/1724315972168}, 
 {"11111111011111", 417/862157986084}, {"11111011111111", 417/862157986084}, 
 {"00000100000000", 417/862157986084}, {"00000000100000", 417/862157986084}, 
 {"1111011111101", 831/1724315972168}, {"111010101010101", 
  831/1724315972168}, {"11100011011", 831/1724315972168}, 
 {"11011000111", 831/1724315972168}, {"1011111101111", 831/1724315972168}, 
 {"101011011010", 831/1724315972168}, {"101010101010111", 831/1724315972168}, 
 {"101001001010", 831/1724315972168}, {"100001000001", 831/1724315972168}, 
 {"100000100001", 831/1724315972168}, {"011111011110", 831/1724315972168}, 
 {"011110111110", 831/1724315972168}, {"010110110101", 831/1724315972168}, 
 {"010101010101000", 831/1724315972168}, {"010100100101", 831/1724315972168}, 
 {"0100000010000", 831/1724315972168}, {"00100111000", 831/1724315972168}, 
 {"00011100100", 831/1724315972168}, {"000101010101010", 831/1724315972168}, 
 {"0000100000010", 831/1724315972168}, {"1111101011111", 207/431078993042}, 
 {"110111101101", 207/431078993042}, {"101101111011", 207/431078993042}, 
 {"010010000100", 207/431078993042}, {"001000010010", 207/431078993042}, 
 {"0000010100000", 207/431078993042}, {"1111110110111", 825/1724315972168}, 
 {"111100100101", 825/1724315972168}, {"1110110111111", 825/1724315972168}, 
 {"101001001111", 825/1724315972168}, {"010110110000", 825/1724315972168}, 
 {"0001001000000", 825/1724315972168}, {"000011011010", 825/1724315972168}, 
 {"0000001001000", 825/1724315972168}, {"11000000011", 411/862157986084}, 
 {"10001010001", 411/862157986084}, {"01110101110", 411/862157986084}, 
 {"00111111100", 411/862157986084}, {"110101000010", 819/1724315972168}, 
 {"101111010100", 819/1724315972168}, {"10111100001", 819/1724315972168}, 
 {"10000111101", 819/1724315972168}, {"01111000010", 819/1724315972168}, 
 {"01000011110", 819/1724315972168}, {"010000101011", 819/1724315972168}, 
 {"001010111101", 819/1724315972168}, {"11110101000", 6/12678793913}, 
 {"111011010111", 6/12678793913}, {"111010110111", 6/12678793913}, 
 {"11101010000", 6/12678793913}, {"101011011001", 6/12678793913}, 
 {"100110110101", 6/12678793913}, {"011001001010", 6/12678793913}, 
 {"010100100110", 6/12678793913}, {"00010101111", 6/12678793913}, 
 {"000101001000", 6/12678793913}, {"000100101000", 6/12678793913}, 
 {"00001010111", 6/12678793913}, {"1111111011110", 813/1724315972168}, 
 {"111010110101", 813/1724315972168}, {"101011010111", 813/1724315972168}, 
 {"101010100001", 813/1724315972168}, {"10100010110", 813/1724315972168}, 
 {"10010111010", 813/1724315972168}, {"100001010101", 813/1724315972168}, 
 {"1000010000000", 813/1724315972168}, {"0111101111111", 813/1724315972168}, 
 {"011110101010", 813/1724315972168}, {"01101000101", 813/1724315972168}, 
 {"01011101001", 813/1724315972168}, {"010101011110", 813/1724315972168}, 
 {"010100101000", 813/1724315972168}, {"000101001010", 813/1724315972168}, 
 {"0000000100001", 813/1724315972168}, {"11100001010", 405/862157986084}, 
 {"110101101101", 405/862157986084}, {"11000011001", 405/862157986084}, 
 {"101101101011", 405/862157986084}, {"10101111000", 405/862157986084}, 
 {"10011000011", 405/862157986084}, {"01100111100", 405/862157986084}, 
 {"01010000111", 405/862157986084}, {"010010010100", 405/862157986084}, 
 {"00111100110", 405/862157986084}, {"001010010010", 405/862157986084}, 
 {"00011110101", 405/862157986084}, {"11100001001", 807/1724315972168}, 
 {"1101101010101", 807/1724315972168}, {"11010010110", 807/1724315972168}, 
 {"1010101011011", 807/1724315972168}, {"10010110100", 807/1724315972168}, 
 {"10010000111", 807/1724315972168}, {"01101111000", 807/1724315972168}, 
 {"01101001011", 807/1724315972168}, {"0101010100100", 807/1724315972168}, 
 {"00101101001", 807/1724315972168}, {"0010010101010", 807/1724315972168}, 
 {"00011110110", 807/1724315972168}, {"11111001000", 201/431078993042}, 
 {"11101100000", 201/431078993042}, {"11010001011", 201/431078993042}, 
 {"101111011010", 201/431078993042}, {"101001000010", 201/431078993042}, 
 {"010110111101", 201/431078993042}, {"010000100101", 201/431078993042}, 
 {"00101110100", 201/431078993042}, {"00010011111", 201/431078993042}, 
 {"00000110111", 201/431078993042}, {"1111010101010", 801/1724315972168}, 
 {"11101000111", 801/1724315972168}, {"11100010111", 801/1724315972168}, 
 {"1010101010000", 801/1724315972168}, {"0101010101111", 801/1724315972168}, 
 {"00011101000", 801/1724315972168}, {"00010111000", 801/1724315972168}, 
 {"0000101010101", 801/1724315972168}, {"11100000101", 399/862157986084}, 
 {"10100000111", 399/862157986084}, {"01011111000", 399/862157986084}, 
 {"00011111010", 399/862157986084}, {"1111011011010", 795/1724315972168}, 
 {"1010010010000", 795/1724315972168}, {"0101101101111", 795/1724315972168}, 
 {"0000100100101", 795/1724315972168}, {"1111001010101", 99/215539496521}, 
 {"1010101001111", 99/215539496521}, {"0101010110000", 99/215539496521}, 
 {"0000110101010", 99/215539496521}, {"110111111101", 789/1724315972168}, 
 {"1101110101010", 789/1724315972168}, {"101111111011", 789/1724315972168}, 
 {"1010101000100", 789/1724315972168}, {"0101010111011", 789/1724315972168}, 
 {"010000000100", 789/1724315972168}, {"0010001010101", 789/1724315972168}, 
 {"001000000010", 789/1724315972168}, {"1111011110111", 393/862157986084}, 
 {"1110111101111", 393/862157986084}, {"11000110001", 393/862157986084}, 
 {"101111111101", 393/862157986084}, {"10001100011", 393/862157986084}, 
 {"1000100010001", 393/862157986084}, {"0111011101110", 393/862157986084}, 
 {"01110011100", 393/862157986084}, {"010000000010", 393/862157986084}, 
 {"00111001110", 393/862157986084}, {"0001000010000", 393/862157986084}, 
 {"0000100001000", 393/862157986084}, {"1111111110101", 783/1724315972168}, 
 {"11010110011", 783/1724315972168}, {"11001101011", 783/1724315972168}, 
 {"11001000101", 783/1724315972168}, {"1010111111111", 783/1724315972168}, 
 {"10100010011", 783/1724315972168}, {"01011101100", 783/1724315972168}, 
 {"0101000000000", 783/1724315972168}, {"00110111010", 783/1724315972168}, 
 {"00110010100", 783/1724315972168}, {"00101001100", 783/1724315972168}, 
 {"0000000001010", 783/1724315972168}, {"11011001110", 777/1724315972168}, 
 {"11000001001", 777/1724315972168}, {"101010010110", 777/1724315972168}, 
 {"100101101010", 777/1724315972168}, {"10010000011", 777/1724315972168}, 
 {"10001100100", 777/1724315972168}, {"01110011011", 777/1724315972168}, 
 {"01101111100", 777/1724315972168}, {"011010010101", 777/1724315972168}, 
 {"010101101001", 777/1724315972168}, {"00111110110", 777/1724315972168}, 
 {"00100110001", 777/1724315972168}, {"11110001000", 387/862157986084}, 
 {"11101110000", 387/862157986084}, {"11100000011", 387/862157986084}, 
 {"11000000111", 387/862157986084}, {"00111111000", 387/862157986084}, 
 {"00011111100", 387/862157986084}, {"00010001111", 387/862157986084}, 
 {"00001110111", 387/862157986084}, {"11111001100", 96/215539496521}, 
 {"11101001110", 96/215539496521}, {"110111110101", 96/215539496521}, 
 {"11001100000", 96/215539496521}, {"101011111011", 96/215539496521}, 
 {"10001101000", 96/215539496521}, {"01110010111", 96/215539496521}, 
 {"010100000100", 96/215539496521}, {"00110011111", 96/215539496521}, 
 {"001000001010", 96/215539496521}, {"00010110001", 96/215539496521}, 
 {"00000110011", 96/215539496521}, {"111111110010", 759/1724315972168}, 
 {"111011100111", 759/1724315972168}, {"111001110111", 759/1724315972168}, 
 {"101100000000", 759/1724315972168}, {"010011111111", 759/1724315972168}, 
 {"000110001000", 759/1724315972168}, {"000100011000", 759/1724315972168}, 
 {"000000001101", 759/1724315972168}, {"111110110110", 189/431078993042}, 
 {"11100100110", 189/431078993042}, {"11001001001001", 189/431078993042}, 
 {"10011011000", 189/431078993042}, {"10010010010011", 189/431078993042}, 
 {"100100100000", 189/431078993042}, {"011011011111", 189/431078993042}, 
 {"01101101101100", 189/431078993042}, {"01100100111", 189/431078993042}, 
 {"00110110110110", 189/431078993042}, {"00011011001", 189/431078993042}, 
 {"000001001001", 189/431078993042}, {"11100000100", 753/1724315972168}, 
 {"11011111000", 753/1724315972168}, {"00100000111", 753/1724315972168}, 
 {"00011111011", 753/1724315972168}, {"101101100110", 375/862157986084}, 
 {"100110010010", 375/862157986084}, {"011001101101", 375/862157986084}, 
 {"010010011001", 375/862157986084}, {"11111111011010", 747/1724315972168}, 
 {"10100100000000", 747/1724315972168}, {"01011011111111", 
  747/1724315972168}, {"00000000100101", 747/1724315972168}, 
 {"11010011001", 93/215539496521}, {"11000111110", 93/215539496521}, 
 {"10011001011", 93/215539496521}, {"10000011100", 93/215539496521}, 
 {"01111100011", 93/215539496521}, {"01100110100", 93/215539496521}, 
 {"00111000001", 93/215539496521}, {"00101100110", 93/215539496521}, 
 {"101110001010", 741/1724315972168}, {"101011100010", 741/1724315972168}, 
 {"010100011101", 741/1724315972168}, {"010001110101", 741/1724315972168}, 
 {"1111111001111", 369/862157986084}, {"1111001111111", 369/862157986084}, 
 {"10100000110", 369/862157986084}, {"10011111010", 369/862157986084}, 
 {"01100000101", 369/862157986084}, {"01011111001", 369/862157986084}, 
 {"0000110000000", 369/862157986084}, {"0000000110000", 369/862157986084}, 
 {"101101001101", 735/1724315972168}, {"101100101101", 735/1724315972168}, 
 {"101011101110", 735/1724315972168}, {"100010001010", 735/1724315972168}, 
 {"011101110101", 735/1724315972168}, {"010100010001", 735/1724315972168}, 
 {"010011010010", 735/1724315972168}, {"010010110010", 735/1724315972168}, 
 {"110111011001", 183/431078993042}, {"100110111011", 183/431078993042}, 
 {"011001000100", 183/431078993042}, {"001000100110", 183/431078993042}, 
 {"1111111101011", 729/1724315972168}, {"1111111100000", 729/1724315972168}, 
 {"1111100000000", 729/1724315972168}, {"111101101010", 729/1724315972168}, 
 {"111100111101", 729/1724315972168}, {"1101011111111", 729/1724315972168}, 
 {"101111001111", 729/1724315972168}, {"101010010000", 729/1724315972168}, 
 {"010101101111", 729/1724315972168}, {"010000110000", 729/1724315972168}, 
 {"0010100000000", 729/1724315972168}, {"000011000010", 729/1724315972168}, 
 {"000010010101", 729/1724315972168}, {"0000011111111", 729/1724315972168}, 
 {"0000000011111", 729/1724315972168}, {"0000000010100", 729/1724315972168}, 
 {"1111011101110", 363/862157986084}, {"1000100010000", 363/862157986084}, 
 {"0111011101111", 363/862157986084}, {"0000100010001", 363/862157986084}, 
 {"1111111100001", 723/1724315972168}, {"111101101100", 723/1724315972168}, 
 {"111011111101", 723/1724315972168}, {"110010010000", 723/1724315972168}, 
 {"101111110111", 723/1724315972168}, {"1000011111111", 723/1724315972168}, 
 {"0111100000000", 723/1724315972168}, {"010000001000", 723/1724315972168}, 
 {"001101101111", 723/1724315972168}, {"000100000010", 723/1724315972168}, 
 {"000010010011", 723/1724315972168}, {"0000000011110", 723/1724315972168}, 
 {"111111111111110", 90/215539496521}, {"11100001011", 90/215539496521}, 
 {"11010000111", 90/215539496521}, {"101010101010110", 90/215539496521}, 
 {"100101010101010", 90/215539496521}, {"100000000000000", 90/215539496521}, 
 {"011111111111111", 90/215539496521}, {"011010101010101", 90/215539496521}, 
 {"010101010101001", 90/215539496521}, {"00101111000", 90/215539496521}, 
 {"00011110100", 90/215539496521}, {"000000000000001", 90/215539496521}, 
 {"101101101001", 717/1724315972168}, {"100101101101", 717/1724315972168}, 
 {"011010010010", 717/1724315972168}, {"010010010110", 717/1724315972168}, 
 {"11100111010", 21/50715175652}, {"11000111001", 21/50715175652}, 
 {"10100011000", 21/50715175652}, {"10011100011", 21/50715175652}, 
 {"01100011100", 21/50715175652}, {"01011100111", 21/50715175652}, 
 {"00111000110", 21/50715175652}, {"00011000101", 21/50715175652}, 
 {"1111111101100", 711/1724315972168}, {"1100100000000", 711/1724315972168}, 
 {"0011011111111", 711/1724315972168}, {"0000000010011", 711/1724315972168}, 
 {"1111011101111", 177/431078993042}, {"101111110101", 177/431078993042}, 
 {"101110010010", 177/431078993042}, {"101101100010", 177/431078993042}, 
 {"101011111101", 177/431078993042}, {"010100000010", 177/431078993042}, 
 {"010010011101", 177/431078993042}, {"010001101101", 177/431078993042}, 
 {"010000001010", 177/431078993042}, {"0000100010000", 177/431078993042}, 
 {"11100111100", 351/862157986084}, {"11000011000", 351/862157986084}, 
 {"10010000001", 351/862157986084}, {"10000001001", 351/862157986084}, 
 {"01111110110", 351/862157986084}, {"01101111110", 351/862157986084}, 
 {"00111100111", 351/862157986084}, {"00011000011", 351/862157986084}, 
 {"1111101100111", 699/1724315972168}, {"1110011011111", 699/1724315972168}, 
 {"0001100100000", 699/1724315972168}, {"0000010011000", 699/1724315972168}, 
 {"1111010101111", 87/215539496521}, {"111100010101", 87/215539496521}, 
 {"11100011100", 87/215539496521}, {"11000111000", 87/215539496521}, 
 {"101110110101", 87/215539496521}, {"101011011101", 87/215539496521}, 
 {"101010001111", 87/215539496521}, {"010101110000", 87/215539496521}, 
 {"010100100010", 87/215539496521}, {"010001001010", 87/215539496521}, 
 {"00111000111", 87/215539496521}, {"00011100011", 87/215539496521}, 
 {"000011101010", 87/215539496521}, {"0000101010000", 87/215539496521}, 
 {"111011111110", 693/1724315972168}, {"1010101000101", 693/1724315972168}, 
 {"1010001010101", 693/1724315972168}, {"100000001000", 693/1724315972168}, 
 {"011111110111", 693/1724315972168}, {"0101110101010", 693/1724315972168}, 
 {"0101010111010", 693/1724315972168}, {"000100000001", 693/1724315972168}, 
 {"111111000111", 345/862157986084}, {"111110111010", 345/862157986084}, 
 {"111000111111", 345/862157986084}, {"110111110010", 345/862157986084}, 
 {"101100000100", 345/862157986084}, {"101000100000", 345/862157986084}, 
 {"10011001110", 345/862157986084}, {"10001100110", 345/862157986084}, 
 {"01110011001", 345/862157986084}, {"01100110001", 345/862157986084}, 
 {"010111011111", 345/862157986084}, {"010011111011", 345/862157986084}, 
 {"001000001101", 345/862157986084}, {"000111000000", 345/862157986084}, 
 {"000001000101", 345/862157986084}, {"000000111000", 345/862157986084}, 
 {"1111111111001", 687/1724315972168}, {"111111011100", 687/1724315972168}, 
 {"111101011101", 687/1724315972168}, {"110001000000", 687/1724315972168}, 
 {"101111101110", 687/1724315972168}, {"101110101111", 687/1724315972168}, 
 {"1001111111111", 687/1724315972168}, {"100010000010", 687/1724315972168}, 
 {"011101111101", 687/1724315972168}, {"0110000000000", 687/1724315972168}, 
 {"010001010000", 687/1724315972168}, {"010000010001", 687/1724315972168}, 
 {"001110111111", 687/1724315972168}, {"000010100010", 687/1724315972168}, 
 {"000000100011", 687/1724315972168}, {"0000000000110", 687/1724315972168}, 
 {"1111110111011", 171/431078993042}, {"1101110111111", 171/431078993042}, 
 {"110111011011", 171/431078993042}, {"110110111011", 171/431078993042}, 
 {"001001000100", 171/431078993042}, {"001000100100", 171/431078993042}, 
 {"0010001000000", 171/431078993042}, {"0000001000100", 171/431078993042}, 
 {"10011111001", 339/862157986084}, {"01100000110", 339/862157986084}, 
 {"111111111111101", 675/1724315972168}, {"11100111000", 675/1724315972168}, 
 {"11100011000", 675/1724315972168}, {"101111111111111", 675/1724315972168}, 
 {"10100001110", 675/1724315972168}, {"100101001001", 675/1724315972168}, 
 {"100100101001", 675/1724315972168}, {"10001111010", 675/1724315972168}, 
 {"01110000101", 675/1724315972168}, {"011011010110", 675/1724315972168}, 
 {"011010110110", 675/1724315972168}, {"01011110001", 675/1724315972168}, 
 {"010000000000000", 675/1724315972168}, {"00011100111", 675/1724315972168}, 
 {"00011000111", 675/1724315972168}, {"000000000000010", 675/1724315972168}, 
 {"111111100100", 84/215539496521}, {"110110000000", 84/215539496521}, 
 {"11010000010", 84/215539496521}, {"10111110100", 84/215539496521}, 
 {"1011010011010010", 84/215539496521}, {"0100101100101101", 
  84/215539496521}, {"01000001011", 84/215539496521}, 
 {"00101111101", 84/215539496521}, {"001001111111", 84/215539496521}, 
 {"000000011011", 84/215539496521}, {"110110110110110", 669/1724315972168}, 
 {"101100010001", 669/1724315972168}, {"100100100100100", 669/1724315972168}, 
 {"100010001101", 669/1724315972168}, {"011101110010", 669/1724315972168}, 
 {"011011011011011", 669/1724315972168}, {"010011101110", 669/1724315972168}, 
 {"001001001001001", 669/1724315972168}, {"11100010100", 333/862157986084}, 
 {"11011000010", 333/862157986084}, {"11010111000", 333/862157986084}, 
 {"11001011110", 333/862157986084}, {"10111100100", 333/862157986084}, 
 {"101111000010", 333/862157986084}, {"10010011110", 333/862157986084}, 
 {"10000110110", 333/862157986084}, {"10000101100", 333/862157986084}, 
 {"01111010011", 333/862157986084}, {"01111001001", 333/862157986084}, 
 {"01101100001", 333/862157986084}, {"010000111101", 333/862157986084}, 
 {"01000011011", 333/862157986084}, {"00110100001", 333/862157986084}, 
 {"00101000111", 333/862157986084}, {"00100111101", 333/862157986084}, 
 {"00011101011", 333/862157986084}, {"1111011110110", 39/101430351304}, 
 {"110101011010", 39/101430351304}, {"101001010100", 39/101430351304}, 
 {"1001000010000", 39/101430351304}, {"0110111101111", 39/101430351304}, 
 {"010110101011", 39/101430351304}, {"001010100101", 39/101430351304}, 
 {"0000100001001", 39/101430351304}, {"11110100001", 165/431078993042}, 
 {"1101110111011", 165/431078993042}, {"10010111110", 165/431078993042}, 
 {"10000101111", 165/431078993042}, {"10000010110", 165/431078993042}, 
 {"01111101001", 165/431078993042}, {"01111010000", 165/431078993042}, 
 {"01101000001", 165/431078993042}, {"0010001000100", 165/431078993042}, 
 {"00001011110", 165/431078993042}, {"111100101011", 657/1724315972168}, 
 {"1110111011101", 657/1724315972168}, {"111010101110", 657/1724315972168}, 
 {"110101001111", 657/1724315972168}, {"1011101110111", 657/1724315972168}, 
 {"100010101000", 657/1724315972168}, {"011101010111", 657/1724315972168}, 
 {"0100010001000", 657/1724315972168}, {"001010110000", 657/1724315972168}, 
 {"000101010001", 657/1724315972168}, {"0001000100010", 657/1724315972168}, 
 {"000011010100", 657/1724315972168}, {"11110101010101", 327/862157986084}, 
 {"101101011001", 327/862157986084}, {"10101010101111", 327/862157986084}, 
 {"100110101101", 327/862157986084}, {"011001010010", 327/862157986084}, 
 {"01010101010000", 327/862157986084}, {"010010100110", 327/862157986084}, 
 {"00001010101010", 327/862157986084}, {"1111110111001", 81/215539496521}, 
 {"11001101001", 81/215539496521}, {"1011010011010", 81/215539496521}, 
 {"1010011010010", 81/215539496521}, {"101000001001", 81/215539496521}, 
 {"1001110111111", 81/215539496521}, {"10010110011", 81/215539496521}, 
 {"100100000101", 81/215539496521}, {"011011111010", 81/215539496521}, 
 {"01101001100", 81/215539496521}, {"0110001000000", 81/215539496521}, 
 {"010111110110", 81/215539496521}, {"0101100101101", 81/215539496521}, 
 {"0100101100101", 81/215539496521}, {"00110010110", 81/215539496521}, 
 {"0000001000110", 81/215539496521}, {"11101100011", 645/1724315972168}, 
 {"110101110101", 645/1724315972168}, {"110101000101", 645/1724315972168}, 
 {"1101001001001", 645/1724315972168}, {"11000110111", 645/1724315972168}, 
 {"101011101011", 645/1724315972168}, {"101000101011", 645/1724315972168}, 
 {"1001001001011", 645/1724315972168}, {"0110110110100", 645/1724315972168}, 
 {"010111010100", 645/1724315972168}, {"010100010100", 645/1724315972168}, 
 {"00111001000", 645/1724315972168}, {"0010110110110", 645/1724315972168}, 
 {"001010111010", 645/1724315972168}, {"001010001010", 645/1724315972168}, 
 {"00010011100", 645/1724315972168}, {"1111001111101", 321/862157986084}, 
 {"111100111110", 321/862157986084}, {"1011111001111", 321/862157986084}, 
 {"100000110000", 321/862157986084}, {"011111001111", 321/862157986084}, 
 {"0100000110000", 321/862157986084}, {"0000110000010", 321/862157986084}, 
 {"000011000001", 321/862157986084}, {"110101010101010", 639/1724315972168}, 
 {"101100001010", 639/1724315972168}, {"101011110010", 639/1724315972168}, 
 {"101010101010100", 639/1724315972168}, {"010101010101011", 
  639/1724315972168}, {"010100001101", 639/1724315972168}, 
 {"010011110101", 639/1724315972168}, {"001010101010101", 639/1724315972168}, 
 {"1111011010111", 159/431078993042}, {"1110101101111", 159/431078993042}, 
 {"110101101011", 159/431078993042}, {"001010010100", 159/431078993042}, 
 {"0001010010000", 159/431078993042}, {"0000100101000", 159/431078993042}, 
 {"111101010100", 633/1724315972168}, {"110101010000", 633/1724315972168}, 
 {"101111010010", 633/1724315972168}, {"101101000010", 633/1724315972168}, 
 {"101011110110", 633/1724315972168}, {"100100001010", 633/1724315972168}, 
 {"011011110101", 633/1724315972168}, {"010100001001", 633/1724315972168}, 
 {"010010111101", 633/1724315972168}, {"010000101101", 633/1724315972168}, 
 {"001010101111", 633/1724315972168}, {"000010101011", 633/1724315972168}, 
 {"111101010010", 315/862157986084}, {"11100011110", 315/862157986084}, 
 {"11010000001", 315/862157986084}, {"101101010000", 315/862157986084}, 
 {"10000111000", 315/862157986084}, {"10000001011", 315/862157986084}, 
 {"01111110100", 315/862157986084}, {"01111000111", 315/862157986084}, 
 {"010010101111", 315/862157986084}, {"00101111110", 315/862157986084}, 
 {"00011100001", 315/862157986084}, {"000010101101", 315/862157986084}, 
 {"110111010110", 627/1724315972168}, {"11000011101", 627/1724315972168}, 
 {"10111000011", 627/1724315972168}, {"100101000100", 627/1724315972168}, 
 {"011010111011", 627/1724315972168}, {"01000111100", 627/1724315972168}, 
 {"00111100010", 627/1724315972168}, {"001000101001", 627/1724315972168}, 
 {"11001101100", 78/215539496521}, {"11001001100", 78/215539496521}, 
 {"00110110011", 78/215539496521}, {"00110010011", 78/215539496521}, 
 {"11001010001", 621/1724315972168}, {"11000100110", 621/1724315972168}, 
 {"10011011100", 621/1724315972168}, {"10001010011", 621/1724315972168}, 
 {"01110101100", 621/1724315972168}, {"01100100011", 621/1724315972168}, 
 {"00111011001", 621/1724315972168}, {"00110101110", 621/1724315972168}, 
 {"111110110101", 309/862157986084}, {"111011011000", 309/862157986084}, 
 {"111001001000", 309/862157986084}, {"110111011010", 309/862157986084}, 
 {"110100100101", 309/862157986084}, {"101111111010", 309/862157986084}, 
 {"101011011111", 309/862157986084}, {"101001001011", 309/862157986084}, 
 {"101001000100", 309/862157986084}, {"101000000010", 309/862157986084}, 
 {"010111111101", 309/862157986084}, {"010110111011", 309/862157986084}, 
 {"010110110100", 309/862157986084}, {"010100100000", 309/862157986084}, 
 {"010000000101", 309/862157986084}, {"001011011010", 309/862157986084}, 
 {"001000100101", 309/862157986084}, {"000110110111", 309/862157986084}, 
 {"000100100111", 309/862157986084}, {"000001001010", 309/862157986084}, 
 {"111011111010", 615/1724315972168}, {"110111010010", 615/1724315972168}, 
 {"101101000100", 615/1724315972168}, {"101000001000", 615/1724315972168}, 
 {"010111110111", 615/1724315972168}, {"010010111011", 615/1724315972168}, 
 {"001000101101", 615/1724315972168}, {"000100000101", 615/1724315972168}, 
 {"110111111011", 9/25357587826}, {"110111100101", 9/25357587826}, 
 {"110110111110", 9/25357587826}, {"11001111001", 9/25357587826}, 
 {"10110101010101", 9/25357587826}, {"10101010101101", 9/25357587826}, 
 {"101001111011", 9/25357587826}, {"10011110011", 9/25357587826}, 
 {"100000100100", 9/25357587826}, {"011111011011", 9/25357587826}, 
 {"01100001100", 9/25357587826}, {"010110000100", 9/25357587826}, 
 {"01010101010010", 9/25357587826}, {"01001010101010", 9/25357587826}, 
 {"00110000110", 9/25357587826}, {"001001000001", 9/25357587826}, 
 {"001000011010", 9/25357587826}, {"001000000100", 9/25357587826}, 
 {"111101111000", 609/1724315972168}, {"11101010101010", 609/1724315972168}, 
 {"111000101011", 609/1724315972168}, {"111000010000", 609/1724315972168}, 
 {"110101000111", 609/1724315972168}, {"10101010101000", 609/1724315972168}, 
 {"01010101010111", 609/1724315972168}, {"001010111000", 609/1724315972168}, 
 {"000111101111", 609/1724315972168}, {"000111010100", 609/1724315972168}, 
 {"00010101010101", 609/1724315972168}, {"000010000111", 609/1724315972168}, 
 {"1111111100101", 3/8536217684}, {"111001011101", 3/8536217684}, 
 {"11010110001", 3/8536217684}, {"11010000011", 3/8536217684}, 
 {"11000001011", 3/8536217684}, {"101110100111", 3/8536217684}, 
 {"101110011001", 3/8536217684}, {"1010101010101010", 3/8536217684}, 
 {"1010011111111", 3/8536217684}, {"100110011101", 3/8536217684}, 
 {"10001101011", 3/8536217684}, {"01110010100", 3/8536217684}, 
 {"011001100010", 3/8536217684}, {"0101100000000", 3/8536217684}, 
 {"0101010101010101", 3/8536217684}, {"010001100110", 3/8536217684}, 
 {"010001011000", 3/8536217684}, {"00111110100", 3/8536217684}, 
 {"00101111100", 3/8536217684}, {"00101001110", 3/8536217684}, 
 {"000110100010", 3/8536217684}, {"0000000011010", 3/8536217684}, 
 {"11110011000", 603/1724315972168}, {"11100110000", 603/1724315972168}, 
 {"10100110001", 603/1724315972168}, {"10001100101", 603/1724315972168}, 
 {"01110011010", 603/1724315972168}, {"01011001110", 603/1724315972168}, 
 {"00011001111", 603/1724315972168}, {"00001100111", 603/1724315972168}, 
 {"111111000000", 75/215539496521}, {"111101000111", 75/215539496521}, 
 {"11101100001", 75/215539496521}, {"1110011011011", 75/215539496521}, 
 {"111000101111", 75/215539496521}, {"110111101011", 75/215539496521}, 
 {"1101101100111", 75/215539496521}, {"110110100101", 75/215539496521}, 
 {"110101111011", 75/215539496521}, {"1100101100101", 75/215539496521}, 
 {"101010111110", 75/215539496521}, {"1010011010011", 75/215539496521}, 
 {"101001011011", 75/215539496521}, {"100110100110", 75/215539496521}, 
 {"10000110111", 75/215539496521}, {"100000101010", 75/215539496521}, 
 {"011111010101", 75/215539496521}, {"01111001000", 75/215539496521}, 
 {"011001011001", 75/215539496521}, {"010110100100", 75/215539496521}, 
 {"0101100101100", 75/215539496521}, {"010101000001", 75/215539496521}, 
 {"0011010011010", 75/215539496521}, {"001010000100", 75/215539496521}, 
 {"001001011010", 75/215539496521}, {"0010010011000", 75/215539496521}, 
 {"001000010100", 75/215539496521}, {"000111010000", 75/215539496521}, 
 {"0001100100100", 75/215539496521}, {"00010011110", 75/215539496521}, 
 {"000010111000", 75/215539496521}, {"000000111111", 75/215539496521}, 
 {"101101110010", 597/1724315972168}, {"101100010010", 597/1724315972168}, 
 {"010011101101", 597/1724315972168}, {"010010001101", 597/1724315972168}, 
 {"111110101001", 297/862157986084}, {"110111101010", 297/862157986084}, 
 {"110100010010", 297/862157986084}, {"101110111110", 297/862157986084}, 
 {"101101110100", 297/862157986084}, {"1010110101010", 297/862157986084}, 
 {"1010101001010", 297/862157986084}, {"101010000100", 297/862157986084}, 
 {"100101011111", 297/862157986084}, {"100000100010", 297/862157986084}, 
 {"011111011101", 297/862157986084}, {"011010100000", 297/862157986084}, 
 {"010101111011", 297/862157986084}, {"0101010110101", 297/862157986084}, 
 {"0101001010101", 297/862157986084}, {"010010001011", 297/862157986084}, 
 {"010001000001", 297/862157986084}, {"001011101101", 297/862157986084}, 
 {"001000010101", 297/862157986084}, {"000001010110", 297/862157986084}, 
 {"111011011110", 591/1724315972168}, {"10110000110", 591/1724315972168}, 
 {"10011110010", 591/1724315972168}, {"100001001000", 591/1724315972168}, 
 {"011110110111", 591/1724315972168}, {"01100001101", 591/1724315972168}, 
 {"01001111001", 591/1724315972168}, {"000100100001", 591/1724315972168}, 
 {"11010011101", 147/431078993042}, {"10111001011", 147/431078993042}, 
 {"101101110110", 147/431078993042}, {"1010101011001", 147/431078993042}, 
 {"1001101010101", 147/431078993042}, {"100100010010", 147/431078993042}, 
 {"011011101101", 147/431078993042}, {"0110010101010", 147/431078993042}, 
 {"0101010100110", 147/431078993042}, {"010010001001", 147/431078993042}, 
 {"01000110100", 147/431078993042}, {"00101100010", 147/431078993042}, 
 {"110010101101", 291/862157986084}, {"101101110101", 291/862157986084}, 
 {"101101010011", 291/862157986084}, {"101011101101", 291/862157986084}, 
 {"10101010101001", 291/862157986084}, {"10010101010101", 291/862157986084}, 
 {"01101010101010", 291/862157986084}, {"01010101010110", 291/862157986084}, 
 {"010100010010", 291/862157986084}, {"010010101100", 291/862157986084}, 
 {"010010001010", 291/862157986084}, {"001101010010", 291/862157986084}, 
 {"111101001101", 72/215539496521}, {"101100101111", 72/215539496521}, 
 {"010011010000", 72/215539496521}, {"000010110010", 72/215539496521}, 
 {"101111100010", 573/1724315972168}, {"101110000010", 573/1724315972168}, 
 {"010001111101", 573/1724315972168}, {"010000011101", 573/1724315972168}, 
 {"110100101001", 285/862157986084}, {"110000000010", 285/862157986084}, 
 {"101111111100", 285/862157986084}, {"100101001011", 285/862157986084}, 
 {"011010110100", 285/862157986084}, {"010000000011", 285/862157986084}, 
 {"001111111101", 285/862157986084}, {"001011010110", 285/862157986084}, 
 {"11101010001", 567/1724315972168}, {"10001010111", 567/1724315972168}, 
 {"01110101000", 567/1724315972168}, {"00010101110", 567/1724315972168}, 
 {"111111100110", 141/431078993042}, {"111111000011", 141/431078993042}, 
 {"11100100111", 141/431078993042}, {"11001001110", 141/431078993042}, 
 {"11000111100", 141/431078993042}, {"110000111111", 141/431078993042}, 
 {"11000011100", 141/431078993042}, {"1010110110110", 141/431078993042}, 
 {"100110000000", 141/431078993042}, {"1001001001010", 141/431078993042}, 
 {"10001101100", 141/431078993042}, {"01110010011", 141/431078993042}, 
 {"0110110110101", 141/431078993042}, {"011001111111", 141/431078993042}, 
 {"0101001001001", 141/431078993042}, {"00111100011", 141/431078993042}, 
 {"001111000000", 141/431078993042}, {"00111000011", 141/431078993042}, 
 {"00110110001", 141/431078993042}, {"00011011000", 141/431078993042}, 
 {"000000111100", 141/431078993042}, {"000000011001", 141/431078993042}, 
 {"111101111010", 33/101430351304}, {"101101010110", 33/101430351304}, 
 {"101000010000", 33/101430351304}, {"100101010010", 33/101430351304}, 
 {"011010101101", 33/101430351304}, {"010111101111", 33/101430351304}, 
 {"010010101001", 33/101430351304}, {"000010000101", 33/101430351304}, 
 {"111111111111011", 279/862157986084}, {"1110101100111", 279/862157986084}, 
 {"1110011010111", 279/862157986084}, {"110111111111111", 279/862157986084}, 
 {"11001000001", 279/862157986084}, {"101100000101", 279/862157986084}, 
 {"101000001101", 279/862157986084}, {"100101010110", 279/862157986084}, 
 {"10000010011", 279/862157986084}, {"01111101100", 279/862157986084}, 
 {"011010101001", 279/862157986084}, {"010111110010", 279/862157986084}, 
 {"010011111010", 279/862157986084}, {"00110111110", 279/862157986084}, 
 {"001000000000000", 279/862157986084}, {"0001100101000", 279/862157986084}, 
 {"0001010011000", 279/862157986084}, {"000000000000100", 279/862157986084}, 
 {"111101011011", 555/1724315972168}, {"110110101111", 555/1724315972168}, 
 {"1010111010101", 555/1724315972168}, {"1010101110101", 555/1724315972168}, 
 {"0101010001010", 555/1724315972168}, {"0101000101010", 555/1724315972168}, 
 {"001001010000", 555/1724315972168}, {"000010100100", 555/1724315972168}, 
 {"110111001010", 69/215539496521}, {"101011000100", 69/215539496521}, 
 {"010100111011", 69/215539496521}, {"001000110101", 69/215539496521}, 
 {"111010100101", 549/1724315972168}, {"110111010011", 549/1724315972168}, 
 {"110111000101", 549/1724315972168}, {"110101001011", 549/1724315972168}, 
 {"110100101011", 549/1724315972168}, {"110010111011", 549/1724315972168}, 
 {"101001010111", 549/1724315972168}, {"101000111011", 549/1724315972168}, 
 {"010111000100", 549/1724315972168}, {"010110101000", 549/1724315972168}, 
 {"001101000100", 549/1724315972168}, {"001011010100", 549/1724315972168}, 
 {"001010110100", 549/1724315972168}, {"001000111010", 549/1724315972168}, 
 {"001000101100", 549/1724315972168}, {"000101011010", 549/1724315972168}, 
 {"111110011110", 273/862157986084}, {"111101110000", 273/862157986084}, 
 {"111100010000", 273/862157986084}, {"10111100110", 273/862157986084}, 
 {"1010101010101010101", 273/862157986084}, 
 {"10011000010", 273/862157986084}, {"100001100000", 273/862157986084}, 
 {"011110011111", 273/862157986084}, {"01100111101", 273/862157986084}, 
 {"0101010101010101010", 273/862157986084}, 
 {"01000011001", 273/862157986084}, {"000011101111", 273/862157986084}, 
 {"000010001111", 273/862157986084}, {"000001100001", 273/862157986084}, 
 {"111110001001", 543/1724315972168}, {"111011011001", 543/1724315972168}, 
 {"1011010110110", 543/1724315972168}, {"100110110111", 543/1724315972168}, 
 {"1001001010010", 543/1724315972168}, {"100100011111", 543/1724315972168}, 
 {"011011100000", 543/1724315972168}, {"0110110101101", 543/1724315972168}, 
 {"011001001000", 543/1724315972168}, {"0100101001001", 543/1724315972168}, 
 {"000100100110", 543/1724315972168}, {"000001110110", 543/1724315972168}, 
 {"11011000011", 135/431078993042}, {"110011011101", 135/431078993042}, 
 {"11000011011", 135/431078993042}, {"110000000001", 135/431078993042}, 
 {"101110110011", 135/431078993042}, {"100000000011", 135/431078993042}, 
 {"011111111100", 135/431078993042}, {"010001001100", 135/431078993042}, 
 {"001111111110", 135/431078993042}, {"00111100100", 135/431078993042}, 
 {"001100100010", 135/431078993042}, {"00100111100", 135/431078993042}, 
 {"1111110110110", 537/1724315972168}, {"111111010100", 537/1724315972168}, 
 {"111101000101", 537/1724315972168}, {"110101011001", 537/1724315972168}, 
 {"110101000000", 537/1724315972168}, {"110010100101", 537/1724315972168}, 
 {"101111100101", 537/1724315972168}, {"101001111101", 537/1724315972168}, 
 {"101001010011", 537/1724315972168}, {"101000101111", 537/1724315972168}, 
 {"100110101011", 537/1724315972168}, {"1001001000000", 537/1724315972168}, 
 {"0110110111111", 537/1724315972168}, {"011001010100", 537/1724315972168}, 
 {"010111010000", 537/1724315972168}, {"010110101100", 537/1724315972168}, 
 {"010110000010", 537/1724315972168}, {"010000011010", 537/1724315972168}, 
 {"001101011010", 537/1724315972168}, {"001010111111", 537/1724315972168}, 
 {"001010100110", 537/1724315972168}, {"000010111010", 537/1724315972168}, 
 {"000000101011", 537/1724315972168}, {"0000001001001", 537/1724315972168}, 
 {"1110011111011", 267/862157986084}, {"1101111100111", 267/862157986084}, 
 {"110111010100", 267/862157986084}, {"110101000100", 267/862157986084}, 
 {"11000011010", 267/862157986084}, {"101100011001", 267/862157986084}, 
 {"10100111100", 267/862157986084}, {"100110001101", 267/862157986084}, 
 {"011001110010", 267/862157986084}, {"01011000011", 267/862157986084}, 
 {"010011100110", 267/862157986084}, {"00111100101", 267/862157986084}, 
 {"001010111011", 267/862157986084}, {"001000101011", 267/862157986084}, 
 {"0010000011000", 267/862157986084}, {"0001100000100", 267/862157986084}, 
 {"1111110101011", 531/1724315972168}, {"111010001010", 531/1724315972168}, 
 {"110101111101", 531/1724315972168}, {"1101010111111", 531/1724315972168}, 
 {"101111101011", 531/1724315972168}, {"101110101101", 531/1724315972168}, 
 {"101101011101", 531/1724315972168}, {"1011001010101", 531/1724315972168}, 
 {"101011101000", 531/1724315972168}, {"1010101001101", 531/1724315972168}, 
 {"10011010001", 531/1724315972168}, {"10001011001", 531/1724315972168}, 
 {"01110100110", 531/1724315972168}, {"01100101110", 531/1724315972168}, 
 {"0101010110010", 531/1724315972168}, {"010100010111", 531/1724315972168}, 
 {"0100110101010", 531/1724315972168}, {"010010100010", 531/1724315972168}, 
 {"010001010010", 531/1724315972168}, {"010000010100", 531/1724315972168}, 
 {"0010101000000", 531/1724315972168}, {"001010000010", 531/1724315972168}, 
 {"000101110101", 531/1724315972168}, {"0000001010100", 531/1724315972168}, 
 {"10011100110", 66/215539496521}, {"10011000110", 66/215539496521}, 
 {"1000001000001", 66/215539496521}, {"0111110111110", 66/215539496521}, 
 {"01100111001", 66/215539496521}, {"01100011001", 66/215539496521}, 
 {"111011100100", 525/1724315972168}, {"111011010110", 525/1724315972168}, 
 {"110110111101", 525/1724315972168}, {"110110011001", 525/1724315972168}, 
 {"110110001000", 525/1724315972168}, {"11010111001", 525/1724315972168}, 
 {"101111011011", 525/1724315972168}, {"10011101011", 525/1724315972168}, 
 {"100110011011", 525/1724315972168}, {"100101001000", 525/1724315972168}, 
 {"10001101110", 525/1724315972168}, {"10001001110", 525/1724315972168}, 
 {"01110110001", 525/1724315972168}, {"01110010001", 525/1724315972168}, 
 {"011010110111", 525/1724315972168}, {"011001100100", 525/1724315972168}, 
 {"01100010100", 525/1724315972168}, {"010000100100", 525/1724315972168}, 
 {"00101000110", 525/1724315972168}, {"001001110111", 525/1724315972168}, 
 {"001001100110", 525/1724315972168}, {"001001000010", 525/1724315972168}, 
 {"000100101001", 525/1724315972168}, {"000100011011", 525/1724315972168}, 
 {"1111111111111110", 261/862157986084}, {"1111010101011", 261/862157986084}, 
 {"1101010101111", 261/862157986084}, {"110010010010010", 261/862157986084}, 
 {"101101101101100", 261/862157986084}, {"1000000000000000", 
  261/862157986084}, {"0111111111111111", 261/862157986084}, 
 {"010010010010011", 261/862157986084}, {"001101101101101", 
  261/862157986084}, {"0010101010000", 261/862157986084}, 
 {"0000101010100", 261/862157986084}, {"0000000000000001", 261/862157986084}, 
 {"11111111111011", 519/1724315972168}, {"1111111011011", 519/1724315972168}, 
 {"1111110001111", 519/1724315972168}, {"1111000111111", 519/1724315972168}, 
 {"11011111111111", 519/1724315972168}, {"1101101111111", 519/1724315972168}, 
 {"101111001001", 519/1724315972168}, {"10110011110", 519/1724315972168}, 
 {"101000100001", 519/1724315972168}, {"100100111101", 519/1724315972168}, 
 {"10000110010", 519/1724315972168}, {"100001000101", 519/1724315972168}, 
 {"011110111010", 519/1724315972168}, {"01111001101", 519/1724315972168}, 
 {"011011000010", 519/1724315972168}, {"010111011110", 519/1724315972168}, 
 {"01001100001", 519/1724315972168}, {"010000110110", 519/1724315972168}, 
 {"0010010000000", 519/1724315972168}, {"00100000000000", 519/1724315972168}, 
 {"0000111000000", 519/1724315972168}, {"0000001110000", 519/1724315972168}, 
 {"0000000100100", 519/1724315972168}, {"00000000000100", 519/1724315972168}, 
 {"1111111010111", 129/431078993042}, {"111011100101", 129/431078993042}, 
 {"1110101111111", 129/431078993042}, {"111001111110", 129/431078993042}, 
 {"110001000101", 129/431078993042}, {"101001110111", 129/431078993042}, 
 {"101000100011", 129/431078993042}, {"10011110110", 129/431078993042}, 
 {"10010000110", 129/431078993042}, {"100000011000", 129/431078993042}, 
 {"011111100111", 129/431078993042}, {"01101111001", 129/431078993042}, 
 {"01100001001", 129/431078993042}, {"010111011100", 129/431078993042}, 
 {"010110001000", 129/431078993042}, {"001110111010", 129/431078993042}, 
 {"000110000001", 129/431078993042}, {"0001010000000", 129/431078993042}, 
 {"000100011010", 129/431078993042}, {"0000000101000", 129/431078993042}, 
 {"1011000101010", 513/1724315972168}, {"1010101110010", 513/1724315972168}, 
 {"0101010001101", 513/1724315972168}, {"0100111010101", 513/1724315972168}, 
 {"11101101101101", 15/50715175652}, {"110111100010", 15/50715175652}, 
 {"101110000100", 15/50715175652}, {"10110110110111", 15/50715175652}, 
 {"01001001001000", 15/50715175652}, {"010001111011", 15/50715175652}, 
 {"001000011101", 15/50715175652}, {"00010010010010", 15/50715175652}, 
 {"111101010011", 507/1724315972168}, {"110010101111", 507/1724315972168}, 
 {"001101010000", 507/1724315972168}, {"000010101100", 507/1724315972168}, 
 {"11111111111111111", 63/215539496521}, {"110011010101", 63/215539496521}, 
 {"11001011001", 63/215539496521}, {"10111011101110", 63/215539496521}, 
 {"101110010101", 63/215539496521}, {"101010110011", 63/215539496521}, 
 {"101010011101", 63/215539496521}, {"101000010001", 63/215539496521}, 
 {"10011010011", 63/215539496521}, {"10001000100010", 63/215539496521}, 
 {"100010000101", 63/215539496521}, {"011101111010", 63/215539496521}, 
 {"01110111011101", 63/215539496521}, {"01100101100", 63/215539496521}, 
 {"010111101110", 63/215539496521}, {"010101100010", 63/215539496521}, 
 {"010101001100", 63/215539496521}, {"010001101010", 63/215539496521}, 
 {"01000100010001", 63/215539496521}, {"00110100110", 63/215539496521}, 
 {"001100101010", 63/215539496521}, {"00000000000000000", 63/215539496521}, 
 {"111111011001", 501/1724315972168}, {"111111010110", 501/1724315972168}, 
 {"111100101101", 501/1724315972168}, {"11100101110", 501/1724315972168}, 
 {"1011110100101", 501/1724315972168}, {"101101001111", 501/1724315972168}, 
 {"1010010111101", 501/1724315972168}, {"100110111111", 501/1724315972168}, 
 {"100101000000", 501/1724315972168}, {"10001011000", 501/1724315972168}, 
 {"01110100111", 501/1724315972168}, {"011010111111", 501/1724315972168}, 
 {"011001000000", 501/1724315972168}, {"0101101000010", 501/1724315972168}, 
 {"010010110000", 501/1724315972168}, {"0100001011010", 501/1724315972168}, 
 {"00011010001", 501/1724315972168}, {"000011010010", 501/1724315972168}, 
 {"000000101001", 501/1724315972168}, {"000000100110", 501/1724315972168}, 
 {"111110010111", 249/862157986084}, {"111110000101", 249/862157986084}, 
 {"11110111110101", 249/862157986084}, {"11110110110110", 249/862157986084}, 
 {"1110101010111", 249/862157986084}, {"111010011111", 249/862157986084}, 
 {"10101111101111", 249/862157986084}, {"101000011111", 249/862157986084}, 
 {"100100101001001", 249/862157986084}, {"10010010010000", 249/862157986084}, 
 {"01101101101111", 249/862157986084}, {"011011010110110", 249/862157986084}, 
 {"010111100000", 249/862157986084}, {"01010000010000", 249/862157986084}, 
 {"000101100000", 249/862157986084}, {"0001010101000", 249/862157986084}, 
 {"00001001001001", 249/862157986084}, {"00001000001010", 249/862157986084}, 
 {"000001111010", 249/862157986084}, {"000001101000", 249/862157986084}, 
 {"1111111110001", 495/1724315972168}, {"11111011011011", 495/1724315972168}, 
 {"111110100100", 495/1724315972168}, {"111100111011", 495/1724315972168}, 
 {"110111001111", 495/1724315972168}, {"11011011011111", 495/1724315972168}, 
 {"110110100000", 495/1724315972168}, {"1000111111111", 495/1724315972168}, 
 {"0111000000000", 495/1724315972168}, {"001001011111", 495/1724315972168}, 
 {"00100100100000", 495/1724315972168}, {"001000110000", 495/1724315972168}, 
 {"000011000100", 495/1724315972168}, {"000001011011", 495/1724315972168}, 
 {"00000100100100", 495/1724315972168}, {"0000000001110", 495/1724315972168}, 
 {"1110111010111", 123/431078993042}, {"1110101110111", 123/431078993042}, 
 {"11101000011", 123/431078993042}, {"11100011010", 123/431078993042}, 
 {"11010011100", 123/431078993042}, {"11000110100", 123/431078993042}, 
 {"11000010111", 123/431078993042}, {"10100111000", 123/431078993042}, 
 {"01011000111", 123/431078993042}, {"00111101000", 123/431078993042}, 
 {"00111001011", 123/431078993042}, {"00101100011", 123/431078993042}, 
 {"00011100101", 123/431078993042}, {"00010111100", 123/431078993042}, 
 {"0001010001000", 123/431078993042}, {"0001000101000", 123/431078993042}, 
 {"111001101101", 489/1724315972168}, {"11100110001", 489/1724315972168}, 
 {"11000001101", 489/1724315972168}, {"101101100111", 489/1724315972168}, 
 {"10110000011", 489/1724315972168}, {"10001100111", 489/1724315972168}, 
 {"01110011000", 489/1724315972168}, {"01001111100", 489/1724315972168}, 
 {"010010011000", 489/1724315972168}, {"00111110010", 489/1724315972168}, 
 {"00011001110", 489/1724315972168}, {"000110010010", 489/1724315972168}, 
 {"111101100110", 243/862157986084}, {"1110111011100", 243/862157986084}, 
 {"11100100001", 243/862157986084}, {"1100010001000", 243/862157986084}, 
 {"100110010000", 243/862157986084}, {"10000100111", 243/862157986084}, 
 {"01111011000", 243/862157986084}, {"011001101111", 243/862157986084}, 
 {"0011101110111", 243/862157986084}, {"00011011110", 243/862157986084}, 
 {"0001000100011", 243/862157986084}, {"000010011001", 243/862157986084}, 
 {"1111111111000", 483/1724315972168}, {"111101110011", 483/1724315972168}, 
 {"11101000001", 483/1724315972168}, {"111001001001001", 483/1724315972168}, 
 {"1110000000000", 483/1724315972168}, {"110011101111", 483/1724315972168}, 
 {"11000011110", 483/1724315972168}, {"101111011101", 483/1724315972168}, 
 {"101110111101", 483/1724315972168}, {"10110001110", 483/1724315972168}, 
 {"100100100100111", 483/1724315972168}, {"10001110010", 483/1724315972168}, 
 {"10000111100", 483/1724315972168}, {"10000010111", 483/1724315972168}, 
 {"01111101000", 483/1724315972168}, {"01111000011", 483/1724315972168}, 
 {"01110001101", 483/1724315972168}, {"011011011011000", 483/1724315972168}, 
 {"01001110001", 483/1724315972168}, {"010001000010", 483/1724315972168}, 
 {"010000100010", 483/1724315972168}, {"00111100001", 483/1724315972168}, 
 {"001100010000", 483/1724315972168}, {"0001111111111", 483/1724315972168}, 
 {"000110110110110", 483/1724315972168}, {"00010111110", 483/1724315972168}, 
 {"000010001100", 483/1724315972168}, {"0000000000111", 483/1724315972168}, 
 {"111101111001", 60/215539496521}, {"11101101000", 60/215539496521}, 
 {"11101001000", 60/215539496521}, {"110001001001", 60/215539496521}, 
 {"110000011010", 60/215539496521}, {"1011011010101", 60/215539496521}, 
 {"1010110100101", 60/215539496521}, {"1010101101101", 60/215539496521}, 
 {"101001111100", 60/215539496521}, {"1010010110101", 60/215539496521}, 
 {"100111101111", 60/215539496521}, {"100100100011", 60/215539496521}, 
 {"011011011100", 60/215539496521}, {"011000010000", 60/215539496521}, 
 {"0101101001010", 60/215539496521}, {"010110000011", 60/215539496521}, 
 {"0101010010010", 60/215539496521}, {"0101001011010", 60/215539496521}, 
 {"0100100101010", 60/215539496521}, {"001111100101", 60/215539496521}, 
 {"001110110110", 60/215539496521}, {"00010110111", 60/215539496521}, 
 {"00010010111", 60/215539496521}, {"000010000110", 60/215539496521}, 
 {"11111110111111", 477/1724315972168}, {"11111101111111", 
  477/1724315972168}, {"11100010110", 477/1724315972168}, 
 {"11001000011", 477/1724315972168}, {"11000010011", 477/1724315972168}, 
 {"101000101001", 477/1724315972168}, {"10010111000", 477/1724315972168}, 
 {"100101000101", 477/1724315972168}, {"011010111010", 477/1724315972168}, 
 {"01101000111", 477/1724315972168}, {"010111010110", 477/1724315972168}, 
 {"00111101100", 477/1724315972168}, {"00110111100", 477/1724315972168}, 
 {"00011101001", 477/1724315972168}, {"00000010000000", 477/1724315972168}, 
 {"00000001000000", 477/1724315972168}, {"11111111101101", 237/862157986084}, 
 {"1111110101101", 237/862157986084}, {"110111001110", 237/862157986084}, 
 {"10110111111111", 237/862157986084}, {"1011010111111", 237/862157986084}, 
 {"100011000100", 237/862157986084}, {"011100111011", 237/862157986084}, 
 {"0100101000000", 237/862157986084}, {"01001000000000", 237/862157986084}, 
 {"001000110001", 237/862157986084}, {"0000001010010", 237/862157986084}, 
 {"00000000010010", 237/862157986084}, {"11100100011", 471/1724315972168}, 
 {"11000100111", 471/1724315972168}, {"101100010101", 471/1724315972168}, 
 {"101010001101", 471/1724315972168}, {"010101110010", 471/1724315972168}, 
 {"010011101010", 471/1724315972168}, {"00111011000", 471/1724315972168}, 
 {"00011011100", 471/1724315972168}, {"1110101001010", 117/431078993042}, 
 {"1010110101000", 117/431078993042}, {"10011011110", 117/431078993042}, 
 {"10000100110", 117/431078993042}, {"01111011001", 117/431078993042}, 
 {"01100100001", 117/431078993042}, {"0101001010111", 117/431078993042}, 
 {"0001010110101", 117/431078993042}, {"11101011100", 465/1724315972168}, 
 {"110001100101", 465/1724315972168}, {"11000101000", 465/1724315972168}, 
 {"101001100011", 465/1724315972168}, {"010110011100", 465/1724315972168}, 
 {"00111010111", 465/1724315972168}, {"001110011010", 465/1724315972168}, 
 {"00010100011", 465/1724315972168}, {"111111111111100", 231/862157986084}, 
 {"1111110101111", 231/862157986084}, {"111111000001", 231/862157986084}, 
 {"1111010111111", 231/862157986084}, {"11101111000", 231/862157986084}, 
 {"1110110101101", 231/862157986084}, {"11100001000", 231/862157986084}, 
 {"110111110011", 231/862157986084}, {"110110110010", 231/862157986084}, 
 {"110011111011", 231/862157986084}, {"11001111100", 231/862157986084}, 
 {"11000001100", 231/862157986084}, {"110000000000000", 231/862157986084}, 
 {"1011010110111", 231/862157986084}, {"101100100100", 231/862157986084}, 
 {"100000111111", 231/862157986084}, {"011111000000", 231/862157986084}, 
 {"010011011011", 231/862157986084}, {"0100101001000", 231/862157986084}, 
 {"001111111111111", 231/862157986084}, {"00111110011", 231/862157986084}, 
 {"00110000011", 231/862157986084}, {"001100000100", 231/862157986084}, 
 {"001001001101", 231/862157986084}, {"001000001100", 231/862157986084}, 
 {"00011110111", 231/862157986084}, {"0001001010010", 231/862157986084}, 
 {"00010000111", 231/862157986084}, {"0000101000000", 231/862157986084}, 
 {"000000111110", 231/862157986084}, {"0000001010000", 231/862157986084}, 
 {"000000000000011", 231/862157986084}, {"111101011010", 27/101430351304}, 
 {"111011001101", 27/101430351304}, {"110111101110", 27/101430351304}, 
 {"101100110111", 27/101430351304}, {"101001010000", 27/101430351304}, 
 {"100100101110", 27/101430351304}, {"100010110110", 27/101430351304}, 
 {"100010000100", 27/101430351304}, {"011101111011", 27/101430351304}, 
 {"011101001001", 27/101430351304}, {"011011010001", 27/101430351304}, 
 {"010110101111", 27/101430351304}, {"010011001000", 27/101430351304}, 
 {"001000010001", 27/101430351304}, {"000100110010", 27/101430351304}, 
 {"000010100101", 27/101430351304}, {"11000100011", 57/215539496521}, 
 {"101101010001", 57/215539496521}, {"100010101101", 57/215539496521}, 
 {"011101010010", 57/215539496521}, {"010010101110", 57/215539496521}, 
 {"00111011100", 57/215539496521}, {"11111011111011", 453/1724315972168}, 
 {"11011111011111", 453/1724315972168}, {"100010111110", 453/1724315972168}, 
 {"100000101110", 453/1724315972168}, {"011111010001", 453/1724315972168}, 
 {"011101000001", 453/1724315972168}, {"00100000100000", 453/1724315972168}, 
 {"00000100000100", 453/1724315972168}, {"101100110110", 225/862157986084}, 
 {"100100110010", 225/862157986084}, {"011011001101", 225/862157986084}, 
 {"010011001001", 225/862157986084}, {"111111100000", 447/1724315972168}, 
 {"111110000000", 447/1724315972168}, {"1111011110011", 447/1724315972168}, 
 {"110100110101", 447/1724315972168}, {"1100111101111", 447/1724315972168}, 
 {"110000001010", 447/1724315972168}, {"101011111100", 447/1724315972168}, 
 {"101011001011", 447/1724315972168}, {"010100110100", 447/1724315972168}, 
 {"010100000011", 447/1724315972168}, {"001111110101", 447/1724315972168}, 
 {"0011000010000", 447/1724315972168}, {"001011001010", 447/1724315972168}, 
 {"0000100001100", 447/1724315972168}, {"000001111111", 447/1724315972168}, 
 {"000000011111", 447/1724315972168}, {"1111011111110", 111/431078993042}, 
 {"111011110110", 111/431078993042}, {"111011110100", 111/431078993042}, 
 {"110110110100", 111/431078993042}, {"110100100100", 111/431078993042}, 
 {"110100001000", 111/431078993042}, {"110011111101", 111/431078993042}, 
 {"101111110011", 111/431078993042}, {"100100001000", 111/431078993042}, 
 {"1000000010000", 111/431078993042}, {"0111111101111", 111/431078993042}, 
 {"011011110111", 111/431078993042}, {"010000001100", 111/431078993042}, 
 {"001100000010", 111/431078993042}, {"001011110111", 111/431078993042}, 
 {"001011011011", 111/431078993042}, {"001001001011", 111/431078993042}, 
 {"000100001011", 111/431078993042}, {"000100001001", 111/431078993042}, 
 {"0000100000001", 111/431078993042}, {"1111111110011", 441/1724315972168}, 
 {"11111111011101", 441/1724315972168}, {"111101101110", 441/1724315972168}, 
 {"1100111111111", 441/1724315972168}, {"10111011111111", 441/1724315972168}, 
 {"100010010000", 441/1724315972168}, {"011101101111", 441/1724315972168}, 
 {"01000100000000", 441/1724315972168}, {"0011000000000", 441/1724315972168}, 
 {"000010010001", 441/1724315972168}, {"00000000100010", 441/1724315972168}, 
 {"0000000001100", 441/1724315972168}, {"110001110101", 219/862157986084}, 
 {"110000101010", 219/862157986084}, {"101011100011", 219/862157986084}, 
 {"101010111100", 219/862157986084}, {"010101000011", 219/862157986084}, 
 {"010100011100", 219/862157986084}, {"001111010101", 219/862157986084}, 
 {"001110001010", 219/862157986084}, {"11101011000", 435/1724315972168}, 
 {"11100101000", 435/1724315972168}, {"110101010001", 435/1724315972168}, 
 {"11000000110", 435/1724315972168}, {"101100100110", 435/1724315972168}, 
 {"10011111100", 435/1724315972168}, {"10011101001", 435/1724315972168}, 
 {"100110110010", 435/1724315972168}, {"10010111001", 435/1724315972168}, 
 {"100010101011", 435/1724315972168}, {"011101010100", 435/1724315972168}, 
 {"01101000110", 435/1724315972168}, {"011001001101", 435/1724315972168}, 
 {"01100010110", 435/1724315972168}, {"01100000011", 435/1724315972168}, 
 {"010011011001", 435/1724315972168}, {"00111111001", 435/1724315972168}, 
 {"001010101110", 435/1724315972168}, {"00011010111", 435/1724315972168}, 
 {"00010100111", 435/1724315972168}, {"11111111100000", 54/215539496521}, 
 {"11111000000000", 54/215539496521}, {"111011100010", 54/215539496521}, 
 {"110101001001", 54/215539496521}, {"110010010101", 54/215539496521}, 
 {"11000001110", 54/215539496521}, {"101110001000", 54/215539496521}, 
 {"101010010011", 54/215539496521}, {"100100101011", 54/215539496521}, 
 {"10001111100", 54/215539496521}, {"01110000011", 54/215539496521}, 
 {"011011010100", 54/215539496521}, {"010101101100", 54/215539496521}, 
 {"010001110111", 54/215539496521}, {"00111110001", 54/215539496521}, 
 {"001101101010", 54/215539496521}, {"001010110110", 54/215539496521}, 
 {"000100011101", 54/215539496521}, {"00000111111111", 54/215539496521}, 
 {"00000000011111", 54/215539496521}, {"11100001101", 429/1724315972168}, 
 {"10110000111", 429/1724315972168}, {"01001111000", 429/1724315972168}, 
 {"00011110010", 429/1724315972168}, {"111100001001", 213/862157986084}, 
 {"111011101100", 213/862157986084}, {"111010111010", 213/862157986084}, 
 {"1100101110101", 213/862157986084}, {"110010001000", 213/862157986084}, 
 {"101101111010", 213/862157986084}, {"1010111010011", 213/862157986084}, 
 {"101000101000", 213/862157986084}, {"101000010010", 213/862157986084}, 
 {"100100001111", 213/862157986084}, {"10001100001", 213/862157986084}, 
 {"10000110001", 213/862157986084}, {"01111001110", 213/862157986084}, 
 {"01110011110", 213/862157986084}, {"011011110000", 213/862157986084}, 
 {"010111101101", 213/862157986084}, {"010111010111", 213/862157986084}, 
 {"0101000101100", 213/862157986084}, {"010010000101", 213/862157986084}, 
 {"001101110111", 213/862157986084}, {"0011010001010", 213/862157986084}, 
 {"000101000101", 213/862157986084}, {"000100010011", 213/862157986084}, 
 {"000011110110", 213/862157986084}, {"111111011000", 423/1724315972168}, 
 {"111001000000", 423/1724315972168}, {"101010000101", 423/1724315972168}, 
 {"101000010101", 423/1724315972168}, {"010111101010", 423/1724315972168}, 
 {"010101111010", 423/1724315972168}, {"000110111111", 423/1724315972168}, 
 {"000000100111", 423/1724315972168}, {"111100011011", 105/431078993042}, 
 {"1110111110111", 105/431078993042}, {"11100001100", 105/431078993042}, 
 {"110110110011", 105/431078993042}, {"110110001111", 105/431078993042}, 
 {"11001111000", 105/431078993042}, {"110011011011", 105/431078993042}, 
 {"1100110011001", 105/431078993042}, {"1010101001001", 105/431078993042}, 
 {"1001100110011", 105/431078993042}, {"1001001010101", 105/431078993042}, 
 {"10001110001", 105/431078993042}, {"01110001110", 105/431078993042}, 
 {"0110110101010", 105/431078993042}, {"0110011001100", 105/431078993042}, 
 {"0101010110110", 105/431078993042}, {"0011001100110", 105/431078993042}, 
 {"001100100100", 105/431078993042}, {"00110000111", 105/431078993042}, 
 {"001001110000", 105/431078993042}, {"001001001100", 105/431078993042}, 
 {"00011110011", 105/431078993042}, {"0001000001000", 105/431078993042}, 
 {"000011100100", 105/431078993042}, {"11111111100001", 417/1724315972168}, 
 {"111110101010101", 417/1724315972168}, {"1110100001010", 
  417/1724315972168}, {"111000111011", 417/1724315972168}, 
 {"1101110111010", 417/1724315972168}, {"110111000111", 417/1724315972168}, 
 {"1010111101000", 417/1724315972168}, {"101010101011111", 
  417/1724315972168}, {"1010001000100", 417/1724315972168}, 
 {"10000111111111", 417/1724315972168}, {"01111000000000", 
  417/1724315972168}, {"0101110111011", 417/1724315972168}, 
 {"010101010100000", 417/1724315972168}, {"0101000010111", 
  417/1724315972168}, {"001000111000", 417/1724315972168}, 
 {"0010001000101", 417/1724315972168}, {"000111000100", 417/1724315972168}, 
 {"0001011110101", 417/1724315972168}, {"000001010101010", 
  417/1724315972168}, {"00000000011110", 417/1724315972168}, 
 {"111100111100", 207/862157986084}, {"111011110010", 207/862157986084}, 
 {"11011011011010", 207/862157986084}, {"11001100011", 207/862157986084}, 
 {"11000110011", 207/862157986084}, {"110000110000", 207/862157986084}, 
 {"101100001000", 207/862157986084}, {"101011111110", 207/862157986084}, 
 {"10100100100100", 207/862157986084}, {"100000001010", 207/862157986084}, 
 {"011111110101", 207/862157986084}, {"01011011011011", 207/862157986084}, 
 {"010100000001", 207/862157986084}, {"010011110111", 207/862157986084}, 
 {"001111001111", 207/862157986084}, {"00111001100", 207/862157986084}, 
 {"00110011100", 207/862157986084}, {"00100100100101", 207/862157986084}, 
 {"000100001101", 207/862157986084}, {"000011000011", 207/862157986084}, 
 {"11110001100", 411/1724315972168}, {"11001110000", 411/1724315972168}, 
 {"101111001010", 411/1724315972168}, {"1011011101010", 411/1724315972168}, 
 {"101011000010", 411/1724315972168}, {"1010100010010", 411/1724315972168}, 
 {"0101011101101", 411/1724315972168}, {"010100111101", 411/1724315972168}, 
 {"0100100010101", 411/1724315972168}, {"010000110101", 411/1724315972168}, 
 {"00110001111", 411/1724315972168}, {"00001110011", 411/1724315972168}, 
 {"111100101001", 3/12678793913}, {"111011010001", 3/12678793913}, 
 {"110001101101", 3/12678793913}, {"101101100011", 3/12678793913}, 
 {"101100110101", 3/12678793913}, {"101011001101", 3/12678793913}, 
 {"101001101001", 3/12678793913}, {"100101100101", 3/12678793913}, 
 {"100101001111", 3/12678793913}, {"100010110111", 3/12678793913}, 
 {"011101001000", 3/12678793913}, {"011010110000", 3/12678793913}, 
 {"011010011010", 3/12678793913}, {"010110010110", 3/12678793913}, 
 {"010100110010", 3/12678793913}, {"010011001010", 3/12678793913}, 
 {"010010011100", 3/12678793913}, {"001110010010", 3/12678793913}, 
 {"000100101110", 3/12678793913}, {"000011010110", 3/12678793913}, 
 {"111111111111010", 405/1724315972168}, {"11111111101111", 
  405/1724315972168}, {"111110100001", 405/1724315972168}, 
 {"11110111111111", 405/1724315972168}, {"111011101011", 405/1724315972168}, 
 {"110110001101", 405/1724315972168}, {"110101110111", 405/1724315972168}, 
 {"101100011011", 405/1724315972168}, {"101000000001", 405/1724315972168}, 
 {"101000000000000", 405/1724315972168}, {"100001011111", 405/1724315972168}, 
 {"100000000101", 405/1724315972168}, {"011111111010", 405/1724315972168}, 
 {"011110100000", 405/1724315972168}, {"010111111111111", 405/1724315972168}, 
 {"010111111110", 405/1724315972168}, {"010011100100", 405/1724315972168}, 
 {"001010001000", 405/1724315972168}, {"001001110010", 405/1724315972168}, 
 {"000100010100", 405/1724315972168}, {"00001000000000", 405/1724315972168}, 
 {"000001011110", 405/1724315972168}, {"00000000010000", 405/1724315972168}, 
 {"000000000000101", 405/1724315972168}, {"11111111110111", 
  201/862157986084}, {"1111111110110", 201/862157986084}, 
 {"11101111111111", 201/862157986084}, {"1101101101010", 201/862157986084}, 
 {"1011010110101", 201/862157986084}, {"1010110101101", 201/862157986084}, 
 {"1010100100100", 201/862157986084}, {"10011100001", 201/862157986084}, 
 {"1001000000000", 201/862157986084}, {"100010000001", 201/862157986084}, 
 {"10000111001", 201/862157986084}, {"100000010001", 201/862157986084}, 
 {"011111101110", 201/862157986084}, {"01111000110", 201/862157986084}, 
 {"011101111110", 201/862157986084}, {"0110111111111", 201/862157986084}, 
 {"01100011110", 201/862157986084}, {"0101011011011", 201/862157986084}, 
 {"0101001010010", 201/862157986084}, {"0100101001010", 201/862157986084}, 
 {"0010010010101", 201/862157986084}, {"00010000000000", 201/862157986084}, 
 {"0000000001001", 201/862157986084}, {"00000000001000", 201/862157986084}, 
 {"111101001010", 399/1724315972168}, {"11101010101011", 399/1724315972168}, 
 {"111001111101", 399/1724315972168}, {"11100001110", 399/1724315972168}, 
 {"110101011101", 399/1724315972168}, {"11010101010111", 399/1724315972168}, 
 {"101111100111", 399/1724315972168}, {"101110101011", 399/1724315972168}, 
 {"10110110110101", 399/1724315972168}, {"101011111010", 399/1724315972168}, 
 {"10101101101101", 399/1724315972168}, {"101011010000", 399/1724315972168}, 
 {"101000001010", 399/1724315972168}, {"100101110110", 399/1724315972168}, 
 {"10010101110", 399/1724315972168}, {"100100010110", 399/1724315972168}, 
 {"10001111000", 399/1724315972168}, {"10001010110", 399/1724315972168}, 
 {"01110101001", 399/1724315972168}, {"01110000111", 399/1724315972168}, 
 {"011011101001", 399/1724315972168}, {"01101010001", 399/1724315972168}, 
 {"011010001001", 399/1724315972168}, {"010111110101", 399/1724315972168}, 
 {"010100101111", 399/1724315972168}, {"01010010010010", 399/1724315972168}, 
 {"010100000101", 399/1724315972168}, {"01001001001010", 399/1724315972168}, 
 {"010001010100", 399/1724315972168}, {"010000011000", 399/1724315972168}, 
 {"00101010101000", 399/1724315972168}, {"001010100010", 399/1724315972168}, 
 {"00011110001", 399/1724315972168}, {"000110000010", 399/1724315972168}, 
 {"00010101010100", 399/1724315972168}, {"000010110101", 399/1724315972168}, 
 {"111111001001", 99/431078993042}, {"1111101101101", 99/431078993042}, 
 {"11111010101011", 99/431078993042}, {"1111011110010", 99/431078993042}, 
 {"111100110101", 99/431078993042}, {"11100010011", 99/431078993042}, 
 {"11010101011111", 99/431078993042}, {"11001000111", 99/431078993042}, 
 {"1011011011111", 99/431078993042}, {"1011000010000", 99/431078993042}, 
 {"101011001111", 99/431078993042}, {"101000000101", 99/431078993042}, 
 {"100100111111", 99/431078993042}, {"011011000000", 99/431078993042}, 
 {"010111111010", 99/431078993042}, {"010100110000", 99/431078993042}, 
 {"0100111101111", 99/431078993042}, {"0100100100000", 99/431078993042}, 
 {"00110111000", 99/431078993042}, {"00101010100000", 99/431078993042}, 
 {"00011101100", 99/431078993042}, {"000011001010", 99/431078993042}, 
 {"0000100001101", 99/431078993042}, {"00000101010100", 99/431078993042}, 
 {"0000010010010", 99/431078993042}, {"000000110110", 99/431078993042}, 
 {"111111100010", 393/1724315972168}, {"1111100101010", 393/1724315972168}, 
 {"110110110001", 393/1724315972168}, {"101110000000", 393/1724315972168}, 
 {"1010101100000", 393/1724315972168}, {"100011011011", 393/1724315972168}, 
 {"011100100100", 393/1724315972168}, {"0101010011111", 393/1724315972168}, 
 {"010001111111", 393/1724315972168}, {"001001001110", 393/1724315972168}, 
 {"0000011010101", 393/1724315972168}, {"000000011101", 393/1724315972168}, 
 {"1111011001010", 195/862157986084}, {"111001110110", 195/862157986084}, 
 {"1010110010000", 195/862157986084}, {"100100011000", 195/862157986084}, 
 {"011011100111", 195/862157986084}, {"0101001101111", 195/862157986084}, 
 {"000110001001", 195/862157986084}, {"0000100110101", 195/862157986084}, 
 {"111101101101101", 387/1724315972168}, {"11010100010101", 
  387/1724315972168}, {"101101101101111", 387/1724315972168}, 
 {"10101000101011", 387/1724315972168}, {"01010111010100", 
  387/1724315972168}, {"010010010010000", 387/1724315972168}, 
 {"00101011101010", 387/1724315972168}, {"000010010010010", 
  387/1724315972168}, {"1111011101011", 48/215539496521}, 
 {"1101011101111", 48/215539496521}, {"11000010110", 48/215539496521}, 
 {"101101100101", 48/215539496521}, {"101001101101", 48/215539496521}, 
 {"10010111100", 48/215539496521}, {"01101000011", 48/215539496521}, 
 {"010110010010", 48/215539496521}, {"010010011010", 48/215539496521}, 
 {"00111101001", 48/215539496521}, {"0010100010000", 48/215539496521}, 
 {"0000100010100", 48/215539496521}, {"111110000001", 381/1724315972168}, 
 {"111010010011", 381/1724315972168}, {"111010001001", 381/1724315972168}, 
 {"1101101110110", 381/1724315972168}, {"11001110001", 381/1724315972168}, 
 {"110010010111", 381/1724315972168}, {"11000100010001", 381/1724315972168}, 
 {"100100010111", 381/1724315972168}, {"1001000100100", 381/1724315972168}, 
 {"10001110011", 381/1724315972168}, {"10001000100011", 381/1724315972168}, 
 {"100000011111", 381/1724315972168}, {"011111100000", 381/1724315972168}, 
 {"01110111011100", 381/1724315972168}, {"01110001100", 381/1724315972168}, 
 {"0110111011011", 381/1724315972168}, {"011011101000", 381/1724315972168}, 
 {"00111011101110", 381/1724315972168}, {"001101101000", 381/1724315972168}, 
 {"00110001110", 381/1724315972168}, {"0010010001001", 381/1724315972168}, 
 {"000101110110", 381/1724315972168}, {"000101101100", 381/1724315972168}, 
 {"000001111110", 381/1724315972168}, {"111101001011", 189/862157986084}, 
 {"111100110111", 189/862157986084}, {"111011001111", 189/862157986084}, 
 {"110100101111", 189/862157986084}, {"001011010000", 189/862157986084}, 
 {"000100110000", 189/862157986084}, {"000011001000", 189/862157986084}, 
 {"000010110100", 189/862157986084}, {"1111110111101", 375/1724315972168}, 
 {"110111011110", 375/1724315972168}, {"110110111010", 375/1724315972168}, 
 {"110110000101", 375/1724315972168}, {"1011110111111", 375/1724315972168}, 
 {"101101000101", 375/1724315972168}, {"1010101101010", 375/1724315972168}, 
 {"1010100101010", 375/1724315972168}, {"101000101101", 375/1724315972168}, 
 {"101000100100", 375/1724315972168}, {"101000011011", 375/1724315972168}, 
 {"100001000100", 375/1724315972168}, {"011110111011", 375/1724315972168}, 
 {"010111100100", 375/1724315972168}, {"010111011011", 375/1724315972168}, 
 {"010111010010", 375/1724315972168}, {"0101011010101", 375/1724315972168}, 
 {"0101010010101", 375/1724315972168}, {"010010111010", 375/1724315972168}, 
 {"0100001000000", 375/1724315972168}, {"001001111010", 375/1724315972168}, 
 {"001001000101", 375/1724315972168}, {"001000100001", 375/1724315972168}, 
 {"0000001000010", 375/1724315972168}, {"111111010000", 93/431078993042}, 
 {"111101000000", 93/431078993042}, {"111001001011", 93/431078993042}, 
 {"110111101100", 93/431078993042}, {"110100100111", 93/431078993042}, 
 {"11010010010010", 93/431078993042}, {"110100001011", 93/431078993042}, 
 {"110011101101", 93/431078993042}, {"110011001100", 93/431078993042}, 
 {"110010000100", 93/431078993042}, {"101101110011", 93/431078993042}, 
 {"10110110110100", 93/431078993042}, {"101100101001", 93/431078993042}, 
 {"100101001101", 93/431078993042}, {"1000000000001", 93/431078993042}, 
 {"0111111111110", 93/431078993042}, {"011010110010", 93/431078993042}, 
 {"010011010110", 93/431078993042}, {"01001001001011", 93/431078993042}, 
 {"010010001100", 93/431078993042}, {"001101111011", 93/431078993042}, 
 {"001100110011", 93/431078993042}, {"001100010010", 93/431078993042}, 
 {"001011110100", 93/431078993042}, {"00101101101101", 93/431078993042}, 
 {"001011011000", 93/431078993042}, {"001000010011", 93/431078993042}, 
 {"000110110100", 93/431078993042}, {"000010111111", 93/431078993042}, 
 {"000000101111", 93/431078993042}, {"111111010001", 369/1724315972168}, 
 {"11010001100", 369/1724315972168}, {"11001110100", 369/1724315972168}, 
 {"110001001010", 369/1724315972168}, {"1011010010101", 369/1724315972168}, 
 {"101011011100", 369/1724315972168}, {"1010100101101", 369/1724315972168}, 
 {"100010111111", 369/1724315972168}, {"011101000000", 369/1724315972168}, 
 {"0101011010010", 369/1724315972168}, {"010100100011", 369/1724315972168}, 
 {"0100101101010", 369/1724315972168}, {"001110110101", 369/1724315972168}, 
 {"00110001011", 369/1724315972168}, {"00101110011", 369/1724315972168}, 
 {"000000101110", 369/1724315972168}, {"111011011100", 183/862157986084}, 
 {"1110011001101", 183/862157986084}, {"110001001000", 183/862157986084}, 
 {"1011001100111", 183/862157986084}, {"101001010110", 183/862157986084}, 
 {"100101011010", 183/862157986084}, {"011010100101", 183/862157986084}, 
 {"010110101001", 183/862157986084}, {"0100110011000", 183/862157986084}, 
 {"001110110111", 183/862157986084}, {"0001100110010", 183/862157986084}, 
 {"000100100011", 183/862157986084}, {"1111111110000", 363/1724315972168}, 
 {"111111100001", 363/1724315972168}, {"11110110110111", 363/1724315972168}, 
 {"1111000000000", 363/1724315972168}, {"111011111001", 363/1724315972168}, 
 {"11101101101111", 363/1724315972168}, {"1110011001100", 363/1724315972168}, 
 {"1100110011000", 363/1724315972168}, {"110000010010", 363/1724315972168}, 
 {"101101111100", 363/1724315972168}, {"101011011110", 363/1724315972168}, 
 {"100111110111", 363/1724315972168}, {"100001111111", 363/1724315972168}, 
 {"100001001010", 363/1724315972168}, {"011110110101", 363/1724315972168}, 
 {"011110000000", 363/1724315972168}, {"011000001000", 363/1724315972168}, 
 {"010100100001", 363/1724315972168}, {"010010000011", 363/1724315972168}, 
 {"001111101101", 363/1724315972168}, {"0011001100111", 363/1724315972168}, 
 {"0001100110011", 363/1724315972168}, {"00010010010000", 363/1724315972168}, 
 {"000100000110", 363/1724315972168}, {"0000111111111", 363/1724315972168}, 
 {"00001001001000", 363/1724315972168}, {"000000011110", 363/1724315972168}, 
 {"0000000001111", 363/1724315972168}, {"111110011101", 45/215539496521}, 
 {"1111100011111", 45/215539496521}, {"110101011110", 45/215539496521}, 
 {"101110011111", 45/215539496521}, {"100101011110", 45/215539496521}, 
 {"100001010110", 45/215539496521}, {"100001010100", 45/215539496521}, 
 {"011110101011", 45/215539496521}, {"011110101001", 45/215539496521}, 
 {"011010100001", 45/215539496521}, {"010001100000", 45/215539496521}, 
 {"001010100001", 45/215539496521}, {"0000011100000", 45/215539496521}, 
 {"000001100010", 45/215539496521}, {"110110001010", 21/101430351304}, 
 {"110001000100010", 21/101430351304}, {"110000000110", 21/101430351304}, 
 {"101110111011100", 21/101430351304}, {"1011101101101", 21/101430351304}, 
 {"1011011011101", 21/101430351304}, {"101011100100", 21/101430351304}, 
 {"100111111100", 21/101430351304}, {"011000000011", 21/101430351304}, 
 {"010100011011", 21/101430351304}, {"0100100100010", 21/101430351304}, 
 {"0100010010010", 21/101430351304}, {"010001000100011", 21/101430351304}, 
 {"001111111001", 21/101430351304}, {"001110111011101", 21/101430351304}, 
 {"001001110101", 21/101430351304}, {"111111111111001", 177/862157986084}, 
 {"1111101110111", 177/862157986084}, {"111100001111", 177/862157986084}, 
 {"1110111011111", 177/862157986084}, {"111011010100", 177/862157986084}, 
 {"110111100011", 177/862157986084}, {"11010111100", 177/862157986084}, 
 {"110101001000", 177/862157986084}, {"110001111011", 177/862157986084}, 
 {"11000010100", 177/862157986084}, {"101111110110", 177/862157986084}, 
 {"1011101100101", 177/862157986084}, {"101110000101", 177/862157986084}, 
 {"1011001001001", 177/862157986084}, {"1010011011101", 177/862157986084}, 
 {"101000011101", 177/862157986084}, {"100111111111111", 177/862157986084}, 
 {"1001001001101", 177/862157986084}, {"100100000010", 177/862157986084}, 
 {"011011111101", 177/862157986084}, {"0110110110010", 177/862157986084}, 
 {"011000000000000", 177/862157986084}, {"010111100010", 177/862157986084}, 
 {"0101100100010", 177/862157986084}, {"0100110110110", 177/862157986084}, 
 {"010001111010", 177/862157986084}, {"0100010011010", 177/862157986084}, 
 {"010000001001", 177/862157986084}, {"00111101011", 177/862157986084}, 
 {"001110000100", 177/862157986084}, {"001010110111", 177/862157986084}, 
 {"00101000011", 177/862157986084}, {"001000011100", 177/862157986084}, 
 {"000100101011", 177/862157986084}, {"0001000100000", 177/862157986084}, 
 {"000011110000", 177/862157986084}, {"0000010001000", 177/862157986084}, 
 {"000000000000110", 177/862157986084}, {"111111101001", 351/1724315972168}, 
 {"110111100001", 351/1724315972168}, {"11011100111001", 351/1724315972168}, 
 {"110110111001", 351/1724315972168}, {"11001000110", 351/1724315972168}, 
 {"100111011011", 351/1724315972168}, {"10011101100", 351/1724315972168}, 
 {"10011100111011", 351/1724315972168}, {"100101111111", 351/1724315972168}, 
 {"100001111011", 351/1724315972168}, {"011110000100", 351/1724315972168}, 
 {"011010000000", 351/1724315972168}, {"01100011000100", 351/1724315972168}, 
 {"01100010011", 351/1724315972168}, {"011000100100", 351/1724315972168}, 
 {"00110111001", 351/1724315972168}, {"001001000110", 351/1724315972168}, 
 {"00100011000110", 351/1724315972168}, {"001000011110", 351/1724315972168}, 
 {"000000010110", 351/1724315972168}, {"11111111011110", 87/431078993042}, 
 {"111111000100", 87/431078993042}, {"11100110100", 87/431078993042}, 
 {"110111000000", 87/431078993042}, {"110110101110", 87/431078993042}, 
 {"110110011011", 87/431078993042}, {"11011000111001", 87/431078993042}, 
 {"11010011000", 87/431078993042}, {"110000000011", 87/431078993042}, 
 {"1011111111110", 87/431078993042}, {"10011100011011", 87/431078993042}, 
 {"100010100100", 87/431078993042}, {"10000100000000", 87/431078993042}, 
 {"1000000000010", 87/431078993042}, {"0111111111101", 87/431078993042}, 
 {"01111011111111", 87/431078993042}, {"011101011011", 87/431078993042}, 
 {"01100011100100", 87/431078993042}, {"0100000000001", 87/431078993042}, 
 {"001111111100", 87/431078993042}, {"00101100111", 87/431078993042}, 
 {"00100111000110", 87/431078993042}, {"001001100100", 87/431078993042}, 
 {"001001010001", 87/431078993042}, {"001000111111", 87/431078993042}, 
 {"00011001011", 87/431078993042}, {"000000111011", 87/431078993042}, 
 {"00000000100001", 87/431078993042}, {"11111111011100", 345/1724315972168}, 
 {"1111101001111", 345/1724315972168}, {"111110010100", 345/1724315972168}, 
 {"1111001011111", 345/1724315972168}, {"1111000010101", 345/1724315972168}, 
 {"111100000001", 345/1724315972168}, {"1101100101010", 345/1724315972168}, 
 {"110101100000", 345/1724315972168}, {"110011001101", 345/1724315972168}, 
 {"1100101100101101", 345/1724315972168}, {"11000100000000", 
  345/1724315972168}, {"1011010011010011", 345/1724315972168}, 
 {"101100110011", 345/1724315972168}, {"1010101100100", 345/1724315972168}, 
 {"1010100001111", 345/1724315972168}, {"100000001111", 345/1724315972168}, 
 {"011111110000", 345/1724315972168}, {"0101011110000", 345/1724315972168}, 
 {"0101010011011", 345/1724315972168}, {"010011001100", 345/1724315972168}, 
 {"0100101100101100", 345/1724315972168}, {"00111011111111", 
  345/1724315972168}, {"0011010011010010", 345/1724315972168}, 
 {"001100110010", 345/1724315972168}, {"001010011111", 345/1724315972168}, 
 {"0010011010101", 345/1724315972168}, {"000011111110", 345/1724315972168}, 
 {"0000111101010", 345/1724315972168}, {"0000110100000", 345/1724315972168}, 
 {"000001101011", 345/1724315972168}, {"0000010110000", 345/1724315972168}, 
 {"00000000100011", 345/1724315972168}, {"1111101101010", 171/862157986084}, 
 {"1111010001111", 171/862157986084}, {"1111000101111", 171/862157986084}, 
 {"10111000110", 171/862157986084}, {"1010100100000", 171/862157986084}, 
 {"10011100010", 171/862157986084}, {"1001000001001", 171/862157986084}, 
 {"0110111110110", 171/862157986084}, {"01100011101", 171/862157986084}, 
 {"0101011011111", 171/862157986084}, {"01000111001", 171/862157986084}, 
 {"0000111010000", 171/862157986084}, {"0000101110000", 171/862157986084}, 
 {"0000010010101", 171/862157986084}, {"101001111110", 339/1724315972168}, 
 {"1010001001001", 339/1724315972168}, {"1001001000101", 339/1724315972168}, 
 {"100000011010", 339/1724315972168}, {"011111100101", 339/1724315972168}, 
 {"0110110111010", 339/1724315972168}, {"0101110110110", 339/1724315972168}, 
 {"010110000001", 339/1724315972168}, {"111001110011", 42/215539496521}, 
 {"110011100111", 42/215539496521}, {"110010110110", 42/215539496521}, 
 {"100100101100", 42/215539496521}, {"10001011110", 42/215539496521}, 
 {"10000101110", 42/215539496521}, {"01111010001", 42/215539496521}, 
 {"01110100001", 42/215539496521}, {"011011010011", 42/215539496521}, 
 {"001101001001", 42/215539496521}, {"001100011000", 42/215539496521}, 
 {"000110001100", 42/215539496521}, {"111101010110", 333/1724315972168}, 
 {"111010110011", 333/1724315972168}, {"110011010111", 333/1724315972168}, 
 {"110011001010101010101", 333/1724315972168}, 
 {"10101010101110", 333/1724315972168}, {"101010101010100110011", 
  333/1724315972168}, {"100101010000", 333/1724315972168}, 
 {"10001010101010", 333/1724315972168}, {"01110101010101", 
  333/1724315972168}, {"011010101111", 333/1724315972168}, 
 {"010101010101011001100", 333/1724315972168}, 
 {"01010101010001", 333/1724315972168}, {"001100110101010101010", 
  333/1724315972168}, {"001100101000", 333/1724315972168}, 
 {"000101001100", 333/1724315972168}, {"000010101001", 333/1724315972168}, 
 {"1111111110010", 165/862157986084}, {"110110101001", 165/862157986084}, 
 {"110110010100", 165/862157986084}, {"110101100100", 165/862157986084}, 
 {"1100110110110", 165/862157986084}, {"11001010101010", 165/862157986084}, 
 {"1011000000000", 165/862157986084}, {"10101010101100", 165/862157986084}, 
 {"100101011011", 165/862157986084}, {"1001001001100", 165/862157986084}, 
 {"0110110110011", 165/862157986084}, {"011010100100", 165/862157986084}, 
 {"01010101010011", 165/862157986084}, {"0100111111111", 165/862157986084}, 
 {"00110101010101", 165/862157986084}, {"0011001001001", 165/862157986084}, 
 {"001010011011", 165/862157986084}, {"001001101011", 165/862157986084}, 
 {"001001010110", 165/862157986084}, {"0000000001101", 165/862157986084}, 
 {"111110100111", 327/1724315972168}, {"111110001011", 327/1724315972168}, 
 {"111101001001", 327/1724315972168}, {"111011111100", 327/1724315972168}, 
 {"111001011111", 327/1724315972168}, {"111000100101", 327/1724315972168}, 
 {"111000000001", 327/1724315972168}, {"1101001010101", 327/1724315972168}, 
 {"110100011111", 327/1724315972168}, {"11001010010010", 327/1724315972168}, 
 {"110000001000", 327/1724315972168}, {"101111011001", 327/1724315972168}, 
 {"10110110101100", 327/1724315972168}, {"1010101001011", 327/1724315972168}, 
 {"101001000111", 327/1724315972168}, {"100110111101", 327/1724315972168}, 
 {"100100101111", 327/1724315972168}, {"100000000111", 327/1724315972168}, 
 {"011111111000", 327/1724315972168}, {"011011010000", 327/1724315972168}, 
 {"011001000010", 327/1724315972168}, {"010110111000", 327/1724315972168}, 
 {"0101010110100", 327/1724315972168}, {"01001001010011", 327/1724315972168}, 
 {"010000100110", 327/1724315972168}, {"001111110111", 327/1724315972168}, 
 {"00110101101101", 327/1724315972168}, {"001011100000", 327/1724315972168}, 
 {"0010110101010", 327/1724315972168}, {"000111111110", 327/1724315972168}, 
 {"000111011010", 327/1724315972168}, {"000110100000", 327/1724315972168}, 
 {"000100000011", 327/1724315972168}, {"000010110110", 327/1724315972168}, 
 {"000001110100", 327/1724315972168}, {"000001011000", 327/1724315972168}, 
 {"1111101001010", 81/431078993042}, {"111011011101101010", 81/431078993042}, 
 {"111011011101100010", 81/431078993042}, {"111011001110", 81/431078993042}, 
 {"111011001010", 81/431078993042}, {"11101010001010", 81/431078993042}, 
 {"11011011011001", 81/431078993042}, {"1101010101001", 81/431078993042}, 
 {"110100101101", 81/431078993042}, {"1100110010101", 81/431078993042}, 
 {"110001111101", 81/431078993042}, {"101111100011", 81/431078993042}, 
 {"101110010001001000", 81/431078993042}, {"101101001011", 81/431078993042}, 
 {"10101110101000", 81/431078993042}, {"1010110100000", 81/431078993042}, 
 {"101011001000", 81/431078993042}, {"1010100110011", 81/431078993042}, 
 {"101010010001001000", 81/431078993042}, {"10011011011011", 
  81/431078993042}, {"1001010101011", 81/431078993042}, 
 {"100011001000", 81/431078993042}, {"011100110111", 81/431078993042}, 
 {"0110101010100", 81/431078993042}, {"01100100100100", 81/431078993042}, 
 {"010101101110110111", 81/431078993042}, {"0101011001100", 81/431078993042}, 
 {"010100110111", 81/431078993042}, {"0101001011111", 81/431078993042}, 
 {"01010001010111", 81/431078993042}, {"010010110100", 81/431078993042}, 
 {"010001101110110111", 81/431078993042}, {"010000011100", 81/431078993042}, 
 {"001110000010", 81/431078993042}, {"0011001101010", 81/431078993042}, 
 {"001011010010", 81/431078993042}, {"0010101010110", 81/431078993042}, 
 {"00100100100110", 81/431078993042}, {"00010101110101", 81/431078993042}, 
 {"000100110101", 81/431078993042}, {"000100110001", 81/431078993042}, 
 {"000100100010011101", 81/431078993042}, {"000100100010010101", 
  81/431078993042}, {"0000010110101", 81/431078993042}, 
 {"11111101111011", 321/1724315972168}, {"1111110110101", 321/1724315972168}, 
 {"11011110111111", 321/1724315972168}, {"110000010101", 321/1724315972168}, 
 {"101110100101", 321/1724315972168}, {"101110001001", 321/1724315972168}, 
 {"1010110111111", 321/1724315972168}, {"101010011010", 321/1724315972168}, 
 {"101010000011", 321/1724315972168}, {"101001101010", 321/1724315972168}, 
 {"101001011101", 321/1724315972168}, {"100100011101", 321/1724315972168}, 
 {"011011100010", 321/1724315972168}, {"010110100010", 321/1724315972168}, 
 {"010110010101", 321/1724315972168}, {"010101111100", 321/1724315972168}, 
 {"010101100101", 321/1724315972168}, {"0101001000000", 321/1724315972168}, 
 {"010001110110", 321/1724315972168}, {"010001011010", 321/1724315972168}, 
 {"001111101010", 321/1724315972168}, {"00100001000000", 321/1724315972168}, 
 {"0000001001010", 321/1724315972168}, {"00000010000100", 321/1724315972168}, 
 {"1111110100101", 159/862157986084}, {"110111011100", 159/862157986084}, 
 {"11010101010100", 159/862157986084}, {"110001000100", 159/862157986084}, 
 {"10101110101010", 159/862157986084}, {"10101010001010", 159/862157986084}, 
 {"1010010111111", 159/862157986084}, {"101000011001", 159/862157986084}, 
 {"100110000101", 159/862157986084}, {"011001111010", 159/862157986084}, 
 {"010111100110", 159/862157986084}, {"0101101000000", 159/862157986084}, 
 {"01010101110101", 159/862157986084}, {"01010001010101", 159/862157986084}, 
 {"001110111011", 159/862157986084}, {"00101010101011", 159/862157986084}, 
 {"001000100011", 159/862157986084}, {"0000001011010", 159/862157986084}, 
 {"11111111111010", 315/1724315972168}, {"111111000010", 315/1724315972168}, 
 {"1101111011101", 315/1724315972168}, {"110011001110101010101", 
  315/1724315972168}, {"110011001110", 315/1724315972168}, 
 {"110010110101", 315/1724315972168}, {"101111000000", 315/1724315972168}, 
 {"1011101111011", 315/1724315972168}, {"101011111001", 315/1724315972168}, 
 {"101011010011", 315/1724315972168}, {"101011000001", 315/1724315972168}, 
 {"101010101011100110011", 315/1724315972168}, 
 {"10100000000000", 315/1724315972168}, {"100111110101", 315/1724315972168}, 
 {"100011001100", 315/1724315972168}, {"100000110101", 315/1724315972168}, 
 {"011111001010", 315/1724315972168}, {"011100110011", 315/1724315972168}, 
 {"011000001010", 315/1724315972168}, {"01011111111111", 315/1724315972168}, 
 {"010101010100011001100", 315/1724315972168}, 
 {"010100111110", 315/1724315972168}, {"010100101100", 315/1724315972168}, 
 {"010100000110", 315/1724315972168}, {"0100010000100", 315/1724315972168}, 
 {"010000111111", 315/1724315972168}, {"001101001010", 315/1724315972168}, 
 {"001100110001010101010", 315/1724315972168}, 
 {"001100110001", 315/1724315972168}, {"0010000100010", 315/1724315972168}, 
 {"000000111101", 315/1724315972168}, {"00000000000101", 315/1724315972168}, 
 {"1111110101001", 39/215539496521}, {"1111110010101", 39/215539496521}, 
 {"111011000111", 39/215539496521}, {"111001110001", 39/215539496521}, 
 {"11100101100", 39/215539496521}, {"111000110111", 39/215539496521}, 
 {"110110111100", 39/215539496521}, {"11001011000", 39/215539496521}, 
 {"110000100100", 39/215539496521}, {"101100110010", 39/215539496521}, 
 {"101100010110", 39/215539496521}, {"1010100111111", 39/215539496521}, 
 {"101001011110", 39/215539496521}, {"100101110010", 39/215539496521}, 
 {"1001010111111", 39/215539496521}, {"10010001110", 39/215539496521}, 
 {"10001110110", 39/215539496521}, {"100011100111", 39/215539496521}, 
 {"100001011010", 39/215539496521}, {"011110100101", 39/215539496521}, 
 {"011100011000", 39/215539496521}, {"01110001001", 39/215539496521}, 
 {"01101110001", 39/215539496521}, {"0110101000000", 39/215539496521}, 
 {"011010001101", 39/215539496521}, {"010110100001", 39/215539496521}, 
 {"0101011000000", 39/215539496521}, {"010011101001", 39/215539496521}, 
 {"010011001101", 39/215539496521}, {"001111011011", 39/215539496521}, 
 {"00110100111", 39/215539496521}, {"001001000011", 39/215539496521}, 
 {"000111001000", 39/215539496521}, {"00011010011", 39/215539496521}, 
 {"000110001110", 39/215539496521}, {"000100111000", 39/215539496521}, 
 {"0000001101010", 39/215539496521}, {"0000001010110", 39/215539496521}, 
 {"1111001001001", 309/1724315972168}, {"1110110101010", 309/1724315972168}, 
 {"11101101000101", 309/1724315972168}, {"111010100111", 309/1724315972168}, 
 {"111001010111", 309/1724315972168}, {"1101111101010", 309/1724315972168}, 
 {"1101010110110", 309/1724315972168}, {"110100100010", 309/1724315972168}, 
 {"110011111110", 309/1724315972168}, {"101110111001", 309/1724315972168}, 
 {"101110110100", 309/1724315972168}, {"101010110001", 309/1724315972168}, 
 {"1010101001000", 309/1724315972168}, {"1010100000100", 309/1724315972168}, 
 {"10100010110111", 309/1724315972168}, {"100111011101", 309/1724315972168}, 
 {"1001001010100", 309/1724315972168}, {"1001001001111", 309/1724315972168}, 
 {"100011010101", 309/1724315972168}, {"100000001100", 309/1724315972168}, 
 {"011111110011", 309/1724315972168}, {"011100101010", 309/1724315972168}, 
 {"0110110110000", 309/1724315972168}, {"0110110101011", 309/1724315972168}, 
 {"011000100010", 309/1724315972168}, {"01011101001000", 309/1724315972168}, 
 {"0101011111011", 309/1724315972168}, {"0101010110111", 309/1724315972168}, 
 {"010101001110", 309/1724315972168}, {"010001001011", 309/1724315972168}, 
 {"010001000110", 309/1724315972168}, {"001100000001", 309/1724315972168}, 
 {"001011011101", 309/1724315972168}, {"0010101001001", 309/1724315972168}, 
 {"0010000010101", 309/1724315972168}, {"000110101000", 309/1724315972168}, 
 {"000101011000", 309/1724315972168}, {"00010010111010", 309/1724315972168}, 
 {"0001001010101", 309/1724315972168}, {"0000110110110", 309/1724315972168}, 
 {"1111001110111", 9/50715175652}, {"1110111001111", 9/50715175652}, 
 {"111011100110", 9/50715175652}, {"1110110101011", 9/50715175652}, 
 {"11101001100", 9/50715175652}, {"1101010110111", 9/50715175652}, 
 {"11001101000", 9/50715175652}, {"110000010001", 9/50715175652}, 
 {"1011011011001", 9/50715175652}, {"1010100110110", 9/50715175652}, 
 {"101001011010", 9/50715175652}, {"1001101101101", 9/50715175652}, 
 {"100110001000", 9/50715175652}, {"1001001101010", 9/50715175652}, 
 {"100010000011", 9/50715175652}, {"011101111100", 9/50715175652}, 
 {"0110110010101", 9/50715175652}, {"011001110111", 9/50715175652}, 
 {"0110010010010", 9/50715175652}, {"010110100101", 9/50715175652}, 
 {"0101011001001", 9/50715175652}, {"0100100100110", 9/50715175652}, 
 {"001111101110", 9/50715175652}, {"00110010111", 9/50715175652}, 
 {"0010101001000", 9/50715175652}, {"00010110011", 9/50715175652}, 
 {"0001001010100", 9/50715175652}, {"000100011001", 9/50715175652}, 
 {"0001000110000", 9/50715175652}, {"0000110001000", 9/50715175652}, 
 {"111000111001", 3/17072435368}, {"111000101101", 3/17072435368}, 
 {"111000000011", 3/17072435368}, {"1101110110101", 3/17072435368}, 
 {"1101101010110", 3/17072435368}, {"110101101110", 3/17072435368}, 
 {"110000000111", 3/17072435368}, {"1011101000101", 3/17072435368}, 
 {"101101000111", 3/17072435368}, {"1010110111011", 3/17072435368}, 
 {"1010001011101", 3/17072435368}, {"100111000111", 3/17072435368}, 
 {"1001010100100", 3/17072435368}, {"100010010100", 3/17072435368}, 
 {"011101101011", 3/17072435368}, {"0110101011011", 3/17072435368}, 
 {"011000111000", 3/17072435368}, {"0101110100010", 3/17072435368}, 
 {"0101001000100", 3/17072435368}, {"010010111000", 3/17072435368}, 
 {"0100010111010", 3/17072435368}, {"001111111000", 3/17072435368}, 
 {"001010010001", 3/17072435368}, {"0010010101001", 3/17072435368}, 
 {"0010001001010", 3/17072435368}, {"000111111100", 3/17072435368}, 
 {"000111010010", 3/17072435368}, {"000111000110", 3/17072435368}, 
 {"111111111111000", 75/431078993042}, {"1111110111010", 75/431078993042}, 
 {"1111101111110", 75/431078993042}, {"1111101010111", 75/431078993042}, 
 {"111110011001", 75/431078993042}, {"111110010000", 75/431078993042}, 
 {"11110111010101", 75/431078993042}, {"111101100000", 75/431078993042}, 
 {"111100011101", 75/431078993042}, {"1110101011111", 75/431078993042}, 
 {"111000000000000", 75/431078993042}, {"11010001110", 75/431078993042}, 
 {"101110111011101", 75/431078993042}, {"101110001111", 75/431078993042}, 
 {"10101011101111", 75/431078993042}, {"1010101100110", 75/431078993042}, 
 {"1010001000000", 75/431078993042}, {"100110011111", 75/431078993042}, 
 {"1001100101010", 75/431078993042}, {"10001110100", 75/431078993042}, 
 {"1000000100000", 75/431078993042}, {"0111111011111", 75/431078993042}, 
 {"01110001011", 75/431078993042}, {"0110011010101", 75/431078993042}, 
 {"011001100000", 75/431078993042}, {"0101110111111", 75/431078993042}, 
 {"0101010011001", 75/431078993042}, {"01010100010000", 75/431078993042}, 
 {"010001110000", 75/431078993042}, {"010001000100010", 75/431078993042}, 
 {"00101110001", 75/431078993042}, {"000111111111111", 75/431078993042}, 
 {"0001010100000", 75/431078993042}, {"000011100010", 75/431078993042}, 
 {"000010011111", 75/431078993042}, {"00001000101010", 75/431078993042}, 
 {"000001101111", 75/431078993042}, {"000001100110", 75/431078993042}, 
 {"0000010101000", 75/431078993042}, {"0000010000001", 75/431078993042}, 
 {"0000001000101", 75/431078993042}, {"000000000000111", 75/431078993042}, 
 {"111110000011", 297/1724315972168}, {"111101110100", 297/1724315972168}, 
 {"111000101001", 297/1724315972168}, {"110100010000", 297/1724315972168}, 
 {"110011100101", 297/1724315972168}, {"11001100001", 297/1724315972168}, 
 {"110000011111", 297/1724315972168}, {"1010101011110", 297/1724315972168}, 
 {"101001110011", 297/1724315972168}, {"100110010001", 297/1724315972168}, 
 {"100101000111", 297/1724315972168}, {"100010011001", 297/1724315972168}, 
 {"10000110011", 297/1724315972168}, {"1000010101010", 297/1724315972168}, 
 {"0111101010101", 297/1724315972168}, {"01111001100", 297/1724315972168}, 
 {"011101100110", 297/1724315972168}, {"011010111000", 297/1724315972168}, 
 {"011001101110", 297/1724315972168}, {"010110001100", 297/1724315972168}, 
 {"0101010100001", 297/1724315972168}, {"001111100000", 297/1724315972168}, 
 {"00110011110", 297/1724315972168}, {"001100011010", 297/1724315972168}, 
 {"001011101111", 297/1724315972168}, {"000111010110", 297/1724315972168}, 
 {"000010001011", 297/1724315972168}, {"000001111100", 297/1724315972168}, 
 {"11111111011111111", 147/862157986084}, {"111110111100", 147/862157986084}, 
 {"111110101110", 147/862157986084}, {"11110110010101", 147/862157986084}, 
 {"11110101111110", 147/862157986084}, {"111000100100", 147/862157986084}, 
 {"110110111000", 147/862157986084}, {"11010000110", 147/862157986084}, 
 {"1100010101010", 147/862157986084}, {"110000100000", 147/862157986084}, 
 {"101111010001", 147/862157986084}, {"101100011010", 147/862157986084}, 
 {"1010101011100", 147/862157986084}, {"10101001101111", 147/862157986084}, 
 {"101001110010", 147/862157986084}, {"1010010100101", 147/862157986084}, 
 {"10011110100", 147/862157986084}, {"100010111101", 147/862157986084}, 
 {"100010100000", 147/862157986084}, {"10000001010000", 147/862157986084}, 
 {"01111110101111", 147/862157986084}, {"011101011111", 147/862157986084}, 
 {"011101000010", 147/862157986084}, {"01100001011", 147/862157986084}, 
 {"0101101011010", 147/862157986084}, {"010110001101", 147/862157986084}, 
 {"01010110010000", 147/862157986084}, {"0101010100011", 147/862157986084}, 
 {"010011100101", 147/862157986084}, {"010000101110", 147/862157986084}, 
 {"001111011111", 147/862157986084}, {"0011101010101", 147/862157986084}, 
 {"00101111001", 147/862157986084}, {"001001000111", 147/862157986084}, 
 {"000111011011", 147/862157986084}, {"00001010000001", 147/862157986084}, 
 {"00001001101010", 147/862157986084}, {"000001010001", 147/862157986084}, 
 {"000001000011", 147/862157986084}, {"00000000100000000", 147/862157986084}, 
 {"11111110101011", 291/1724315972168}, {"111011011011011", 
  291/1724315972168}, {"11101001000101", 291/1724315972168}, 
 {"110110110110111", 291/1724315972168}, {"1101011110110", 
  291/1724315972168}, {"11010101111111", 291/1724315972168}, 
 {"110010001101", 291/1724315972168}, {"11001000010010", 291/1724315972168}, 
 {"101110101110", 291/1724315972168}, {"10110111101100", 291/1724315972168}, 
 {"101101101010101", 291/1724315972168}, {"1011011010010", 
  291/1724315972168}, {"1011010010010", 291/1724315972168}, 
 {"101100010011", 291/1724315972168}, {"101010101101101", 291/1724315972168}, 
 {"10100010010111", 291/1724315972168}, {"1001000010100", 291/1724315972168}, 
 {"100010100010", 291/1724315972168}, {"011101011101", 291/1724315972168}, 
 {"0110111101011", 291/1724315972168}, {"01011101101000", 291/1724315972168}, 
 {"010101010010010", 291/1724315972168}, {"010011101100", 291/1724315972168}, 
 {"0100101101101", 291/1724315972168}, {"0100100101101", 291/1724315972168}, 
 {"010010010101010", 291/1724315972168}, {"01001000010011", 
  291/1724315972168}, {"010001010001", 291/1724315972168}, 
 {"00110111101101", 291/1724315972168}, {"001101110010", 291/1724315972168}, 
 {"00101010000000", 291/1724315972168}, {"0010100001001", 291/1724315972168}, 
 {"001001001001000", 291/1724315972168}, {"00010110111010", 
  291/1724315972168}, {"000100100100100", 291/1724315972168}, 
 {"00000001010100", 291/1724315972168}, {"11111101010101", 36/215539496521}, 
 {"111100110110", 36/215539496521}, {"111010011010", 36/215539496521}, 
 {"110111111010", 36/215539496521}, {"110111110110", 36/215539496521}, 
 {"1101110101011", 36/215539496521}, {"110110010011", 36/215539496521}, 
 {"1101010111011", 36/215539496521}, {"110010011011", 36/215539496521}, 
 {"10101010111111", 36/215539496521}, {"101001101000", 36/215539496521}, 
 {"101001100110", 36/215539496521}, {"101000000100", 36/215539496521}, 
 {"100110011010", 36/215539496521}, {"100100110000", 36/215539496521}, 
 {"100100000100", 36/215539496521}, {"011011111011", 36/215539496521}, 
 {"011011001111", 36/215539496521}, {"011001100101", 36/215539496521}, 
 {"010111111011", 36/215539496521}, {"010110011001", 36/215539496521}, 
 {"010110010111", 36/215539496521}, {"01010101000000", 36/215539496521}, 
 {"001101100100", 36/215539496521}, {"0010101000100", 36/215539496521}, 
 {"001001101100", 36/215539496521}, {"0010001010100", 36/215539496521}, 
 {"001000001001", 36/215539496521}, {"001000000101", 36/215539496521}, 
 {"000101100101", 36/215539496521}, {"000011001001", 36/215539496521}, 
 {"00000010101010", 36/215539496521}, {"1111101101011", 285/1724315972168}, 
 {"111100011110110", 285/1724315972168}, {"111100011100110", 
  285/1724315972168}, {"111000110110", 285/1724315972168}, 
 {"111000100010", 285/1724315972168}, {"110111000010", 285/1724315972168}, 
 {"1101011011111", 285/1724315972168}, {"1011111101110", 285/1724315972168}, 
 {"101111000100", 285/1724315972168}, {"101110111000", 285/1724315972168}, 
 {"100110001110000", 285/1724315972168}, {"100100111000", 285/1724315972168}, 
 {"100100001110000", 285/1724315972168}, {"1000100000010", 
  285/1724315972168}, {"0111011111101", 285/1724315972168}, 
 {"011011110001111", 285/1724315972168}, {"011011000111", 285/1724315972168}, 
 {"011001110001111", 285/1724315972168}, {"010001000111", 285/1724315972168}, 
 {"010000111011", 285/1724315972168}, {"0100000010001", 285/1724315972168}, 
 {"0010100100000", 285/1724315972168}, {"001000111101", 285/1724315972168}, 
 {"000111011101", 285/1724315972168}, {"000111001001", 285/1724315972168}, 
 {"000011100011001", 285/1724315972168}, {"000011100001001", 
  285/1724315972168}, {"0000010010100", 285/1724315972168}, 
 {"111111110111111", 141/862157986084}, {"1111111000101", 141/862157986084}, 
 {"111111011111111", 141/862157986084}, {"1111110011011", 141/862157986084}, 
 {"11111011101011", 141/862157986084}, {"11111010101010", 141/862157986084}, 
 {"111110101000101", 141/862157986084}, {"111110001010", 141/862157986084}, 
 {"111110001000101", 141/862157986084}, {"1101101101101101", 
  141/862157986084}, {"1101100111111", 141/862157986084}, 
 {"11010111011111", 141/862157986084}, {"1101010101101", 141/862157986084}, 
 {"1011011011011011", 141/862157986084}, {"1011011001101", 141/862157986084}, 
 {"1011010101011", 141/862157986084}, {"1011001101101", 141/862157986084}, 
 {"101011100000", 141/862157986084}, {"10101010100000", 141/862157986084}, 
 {"1010011101110", 141/862157986084}, {"1010001111111", 141/862157986084}, 
 {"101000101011111", 141/862157986084}, {"101000100011111", 
  141/862157986084}, {"1000100011010", 141/862157986084}, 
 {"0111011100101", 141/862157986084}, {"010111011100000", 141/862157986084}, 
 {"010111010100000", 141/862157986084}, {"0101110000000", 141/862157986084}, 
 {"0101100010001", 141/862157986084}, {"01010101011111", 141/862157986084}, 
 {"010100011111", 141/862157986084}, {"0100110010010", 141/862157986084}, 
 {"0100101010100", 141/862157986084}, {"0100100110010", 141/862157986084}, 
 {"0100100100100100", 141/862157986084}, {"0010101010010", 141/862157986084}, 
 {"00101000100000", 141/862157986084}, {"0010011000000", 141/862157986084}, 
 {"0010010010010010", 141/862157986084}, {"000001110111010", 
  141/862157986084}, {"000001110101", 141/862157986084}, 
 {"000001010111010", 141/862157986084}, {"00000101010101", 141/862157986084}, 
 {"00000100010100", 141/862157986084}, {"0000001100100", 141/862157986084}, 
 {"000000100000000", 141/862157986084}, {"0000000111010", 141/862157986084}, 
 {"000000001000000", 141/862157986084}, {"11111101101101", 
  279/1724315972168}, {"111001010010", 279/1724315972168}, 
 {"110101110011", 279/1724315972168}, {"11010010010011", 279/1724315972168}, 
 {"110011101011", 279/1724315972168}, {"11001001001011", 279/1724315972168}, 
 {"110000000101", 279/1724315972168}, {"10110110111111", 279/1724315972168}, 
 {"101101011000", 279/1724315972168}, {"101100100101", 279/1724315972168}, 
 {"101011010001", 279/1724315972168}, {"1010100101001", 279/1724315972168}, 
 {"101001001101", 279/1724315972168}, {"101000000011", 279/1724315972168}, 
 {"1001010010101", 279/1724315972168}, {"100010110101", 279/1724315972168}, 
 {"011101001010", 279/1724315972168}, {"0110101101010", 279/1724315972168}, 
 {"010111111100", 279/1724315972168}, {"010110110010", 279/1724315972168}, 
 {"0101011010110", 279/1724315972168}, {"010100101110", 279/1724315972168}, 
 {"010011011010", 279/1724315972168}, {"010010100111", 279/1724315972168}, 
 {"01001001000000", 279/1724315972168}, {"001111111010", 279/1724315972168}, 
 {"00110110110100", 279/1724315972168}, {"001100010100", 279/1724315972168}, 
 {"00101101101100", 279/1724315972168}, {"001010001100", 279/1724315972168}, 
 {"000110101101", 279/1724315972168}, {"00000010010010", 279/1724315972168}, 
 {"111111111111111111", 69/431078993042}, {"111110110001", 69/431078993042}, 
 {"11110010011011", 69/431078993042}, {"110111110001", 69/431078993042}, 
 {"11011001001111", 69/431078993042}, {"110101111010", 69/431078993042}, 
 {"1011111110010", 69/431078993042}, {"101111101101", 69/431078993042}, 
 {"101101111101", 69/431078993042}, {"1011010101101", 69/431078993042}, 
 {"1011000000010", 69/431078993042}, {"101010101010101010", 69/431078993042}, 
 {"101000010100", 69/431078993042}, {"100100001001", 69/431078993042}, 
 {"100011111011", 69/431078993042}, {"100011011111", 69/431078993042}, 
 {"011100100000", 69/431078993042}, {"011100000100", 69/431078993042}, 
 {"011011110110", 69/431078993042}, {"010111101011", 69/431078993042}, 
 {"010101010101010101", 69/431078993042}, {"0100111111101", 69/431078993042}, 
 {"0100101010010", 69/431078993042}, {"010010000010", 69/431078993042}, 
 {"010000010010", 69/431078993042}, {"0100000001101", 69/431078993042}, 
 {"001010000101", 69/431078993042}, {"00100110110000", 69/431078993042}, 
 {"001000001110", 69/431078993042}, {"00001101100100", 69/431078993042}, 
 {"000001001110", 69/431078993042}, {"000000000000000000", 69/431078993042}, 
 {"11111111101011", 273/1724315972168}, {"1111111011010", 273/1724315972168}, 
 {"111110111001", 273/1724315972168}, {"11110111110111", 273/1724315972168}, 
 {"111101101101100", 273/1724315972168}, {"11101111101111", 
  273/1724315972168}, {"1110110110101", 273/1724315972168}, 
 {"1110010010010", 273/1724315972168}, {"111000110011", 273/1724315972168}, 
 {"1101110110011", 273/1724315972168}, {"11010111111111", 273/1724315972168}, 
 {"110101110110", 273/1724315972168}, {"1100110111011", 273/1724315972168}, 
 {"110011000111", 273/1724315972168}, {"110010010010000", 273/1724315972168}, 
 {"1011011011000", 273/1724315972168}, {"1011001100110", 273/1724315972168}, 
 {"1010110110111", 273/1724315972168}, {"101001000101", 273/1724315972168}, 
 {"1010010000000", 273/1724315972168}, {"101000100101", 273/1724315972168}, 
 {"100111011111", 273/1724315972168}, {"1001100110010", 273/1724315972168}, 
 {"100100010100", 273/1724315972168}, {"011011101011", 273/1724315972168}, 
 {"0110011001101", 273/1724315972168}, {"011000100000", 273/1724315972168}, 
 {"010111011010", 273/1724315972168}, {"0101101111111", 273/1724315972168}, 
 {"010110111010", 273/1724315972168}, {"0101001001000", 273/1724315972168}, 
 {"0100110011001", 273/1724315972168}, {"0100100100111", 273/1724315972168}, 
 {"001101101101111", 273/1724315972168}, {"001100111000", 273/1724315972168}, 
 {"0011001000100", 273/1724315972168}, {"001010001001", 273/1724315972168}, 
 {"00101000000000", 273/1724315972168}, {"0010001001100", 273/1724315972168}, 
 {"000111001100", 273/1724315972168}, {"0001101101101", 273/1724315972168}, 
 {"0001001001010", 273/1724315972168}, {"00010000010000", 273/1724315972168}, 
 {"000010010010011", 273/1724315972168}, {"00001000001000", 
  273/1724315972168}, {"000001000110", 273/1724315972168}, 
 {"0000000100101", 273/1724315972168}, {"00000000010100", 273/1724315972168}, 
 {"11111101101011", 135/862157986084}, {"11110011111011", 135/862157986084}, 
 {"11110011101011", 135/862157986084}, {"11100101111110", 135/862157986084}, 
 {"111000011011", 135/862157986084}, {"11011111001111", 135/862157986084}, 
 {"110110100100", 135/862157986084}, {"110110000111", 135/862157986084}, 
 {"11010111001111", 135/862157986084}, {"11010110111111", 135/862157986084}, 
 {"110010010110", 135/862157986084}, {"1011111100010", 135/862157986084}, 
 {"101111011111011101", 135/862157986084}, {"101110111110111101", 
  135/862157986084}, {"101110101010101", 135/862157986084}, 
 {"1011100000010", 135/862157986084}, {"101010101011101", 135/862157986084}, 
 {"10101010101010101010101", 135/862157986084}, 
 {"101010010001", 135/862157986084}, {"100101101100", 135/862157986084}, 
 {"10010010010001", 135/862157986084}, {"100010010101", 135/862157986084}, 
 {"10001001001001", 135/862157986084}, {"10000001011000", 135/862157986084}, 
 {"01111110100111", 135/862157986084}, {"01110110110110", 135/862157986084}, 
 {"011101101010", 135/862157986084}, {"01101101101110", 135/862157986084}, 
 {"011010010011", 135/862157986084}, {"010101101110", 135/862157986084}, 
 {"01010101010101010101010", 135/862157986084}, 
 {"010101010100010", 135/862157986084}, {"0100011111101", 135/862157986084}, 
 {"010001010101010", 135/862157986084}, {"010001000001000010", 
  135/862157986084}, {"010000100000100010", 135/862157986084}, 
 {"0100000011101", 135/862157986084}, {"001101101001", 135/862157986084}, 
 {"00101001000000", 135/862157986084}, {"00101000110000", 135/862157986084}, 
 {"001001111000", 135/862157986084}, {"001001011011", 135/862157986084}, 
 {"00100000110000", 135/862157986084}, {"000111100100", 135/862157986084}, 
 {"00011010000001", 135/862157986084}, {"00001100010100", 135/862157986084}, 
 {"00001100000100", 135/862157986084}, {"00000010010100", 135/862157986084}, 
 {"111111111111111101", 267/1724315972168}, 
 {"11111111101100", 267/1724315972168}, {"11111101101111", 
  267/1724315972168}, {"111110001101", 267/1724315972168}, 
 {"11110110111111", 267/1724315972168}, {"111001011011", 267/1724315972168}, 
 {"111000010101", 267/1724315972168}, {"110110100111", 267/1724315972168}, 
 {"110110100001", 267/1724315972168}, {"11001000000000", 267/1724315972168}, 
 {"101111111111111111", 267/1724315972168}, 
 {"101100011111", 267/1724315972168}, {"101010000111", 267/1724315972168}, 
 {"100001011011", 267/1724315972168}, {"011110100100", 267/1724315972168}, 
 {"010101111000", 267/1724315972168}, {"010011100000", 267/1724315972168}, 
 {"010000000000000000", 267/1724315972168}, 
 {"00110111111111", 267/1724315972168}, {"001001011110", 267/1724315972168}, 
 {"001001011000", 267/1724315972168}, {"000111101010", 267/1724315972168}, 
 {"000110100100", 267/1724315972168}, {"00001001000000", 267/1724315972168}, 
 {"000001110010", 267/1724315972168}, {"00000010010000", 267/1724315972168}, 
 {"00000000010011", 267/1724315972168}, {"000000000000000010", 
  267/1724315972168}, {"1111111101001100001", 33/215539496521}, 
 {"1111111100001100001", 33/215539496521}, 
 {"1111111000111", 33/215539496521}, {"1111011101010", 33/215539496521}, 
 {"1111010010111", 33/215539496521}, {"1110111110110", 33/215539496521}, 
 {"111010111101", 33/215539496521}, {"1110100101111", 33/215539496521}, 
 {"1110001111111", 33/215539496521}, {"111000001001", 33/215539496521}, 
 {"1101111110101", 33/215539496521}, {"1101101101110", 33/215539496521}, 
 {"110010111100", 33/215539496521}, {"110000101100", 33/215539496521}, 
 {"101111100110", 33/215539496521}, {"101111010111", 33/215539496521}, 
 {"10110110011010", 33/215539496521}, {"1011010001010", 33/215539496521}, 
 {"101100110001", 33/215539496521}, {"1010111111011", 33/215539496521}, 
 {"1010111010010", 33/215539496521}, {"1010100010000", 33/215539496521}, 
 {"10100110010010", 33/215539496521}, {"10011110001", 33/215539496521}, 
 {"100110000010", 33/215539496521}, {"100100000111", 33/215539496521}, 
 {"1001000001000", 33/215539496521}, {"10001111001", 33/215539496521}, 
 {"100011001101", 33/215539496521}, {"1000100100100", 33/215539496521}, 
 {"1000011001011111111", 33/215539496521}, {"1000011000011111111", 
  33/215539496521}, {"0111100111100000000", 33/215539496521}, 
 {"0111100110100000000", 33/215539496521}, 
 {"0111011011011", 33/215539496521}, {"011100110010", 33/215539496521}, 
 {"01110000110", 33/215539496521}, {"0110111110111", 33/215539496521}, 
 {"011011111000", 33/215539496521}, {"011001111101", 33/215539496521}, 
 {"01100001110", 33/215539496521}, {"01011001101101", 33/215539496521}, 
 {"0101011101111", 33/215539496521}, {"0101000101101", 33/215539496521}, 
 {"0101000000100", 33/215539496521}, {"010011001110", 33/215539496521}, 
 {"0100101110101", 33/215539496521}, {"01001001100101", 33/215539496521}, 
 {"010000101000", 33/215539496521}, {"010000011001", 33/215539496521}, 
 {"001111010011", 33/215539496521}, {"001101000011", 33/215539496521}, 
 {"0010010010001", 33/215539496521}, {"0010000001010", 33/215539496521}, 
 {"000111110110", 33/215539496521}, {"0001110000000", 33/215539496521}, 
 {"0001011010000", 33/215539496521}, {"000101000010", 33/215539496521}, 
 {"0001000001001", 33/215539496521}, {"0000101101000", 33/215539496521}, 
 {"0000100010101", 33/215539496521}, {"0000000111000", 33/215539496521}, 
 {"0000000011110011110", 33/215539496521}, {"0000000010110011110", 
  33/215539496521}, {"111111111100001", 261/1724315972168}, 
 {"11111101100111", 261/1724315972168}, {"1111110010111", 261/1724315972168}, 
 {"111110010010", 261/1724315972168}, {"1111001111100", 261/1724315972168}, 
 {"1110111111011", 261/1724315972168}, {"1110100111111", 261/1724315972168}, 
 {"11100110111111", 261/1724315972168}, {"1101111110111", 261/1724315972168}, 
 {"1101111001110", 261/1724315972168}, {"1100000110000", 261/1724315972168}, 
 {"101101100000", 261/1724315972168}, {"101011100001", 261/1724315972168}, 
 {"100110001001", 261/1724315972168}, {"100100011001", 261/1724315972168}, 
 {"1000110000100", 261/1724315972168}, {"100001111111111", 
  261/1724315972168}, {"100001110101", 261/1724315972168}, 
 {"011110001010", 261/1724315972168}, {"011110000000000", 261/1724315972168}, 
 {"0111001111011", 261/1724315972168}, {"011011100110", 261/1724315972168}, 
 {"011001110110", 261/1724315972168}, {"010100011110", 261/1724315972168}, 
 {"010010011111", 261/1724315972168}, {"0011111001111", 261/1724315972168}, 
 {"0010000110001", 261/1724315972168}, {"0010000001000", 261/1724315972168}, 
 {"00011001000000", 261/1724315972168}, {"0001011000000", 261/1724315972168}, 
 {"0001000000100", 261/1724315972168}, {"0000110000011", 261/1724315972168}, 
 {"000001101101", 261/1724315972168}, {"0000001101000", 261/1724315972168}, 
 {"00000010011000", 261/1724315972168}, {"000000000011110", 
  261/1724315972168}, {"1111000000111", 129/862157986084}, 
 {"1110000001111", 129/862157986084}, {"1101111101110", 129/862157986084}, 
 {"110111010001", 129/862157986084}, {"1101101001010", 129/862157986084}, 
 {"110110011101", 129/862157986084}, {"110010101100", 129/862157986084}, 
 {"101110100010", 129/862157986084}, {"101110011011", 129/862157986084}, 
 {"101101110001", 129/862157986084}, {"101101010101010", 129/862157986084}, 
 {"1010110100100", 129/862157986084}, {"101010101010010", 129/862157986084}, 
 {"100011101101", 129/862157986084}, {"100010111011", 129/862157986084}, 
 {"1000100000100", 129/862157986084}, {"0111011111011", 129/862157986084}, 
 {"011101000100", 129/862157986084}, {"011100010010", 129/862157986084}, 
 {"010101010101101", 129/862157986084}, {"0101001011011", 129/862157986084}, 
 {"010010101010101", 129/862157986084}, {"010010001110", 129/862157986084}, 
 {"010001100100", 129/862157986084}, {"010001011101", 129/862157986084}, 
 {"001101010011", 129/862157986084}, {"001001100010", 129/862157986084}, 
 {"0010010110101", 129/862157986084}, {"001000101110", 129/862157986084}, 
 {"0010000010001", 129/862157986084}, {"0001111110000", 129/862157986084}, 
 {"0000111111000", 129/862157986084}, {"111110011010", 15/101430351304}, 
 {"111100100111", 15/101430351304}, {"111011100001", 15/101430351304}, 
 {"111010101100", 15/101430351304}, {"11101000110", 15/101430351304}, 
 {"111001111010", 15/101430351304}, {"111001001111", 15/101430351304}, 
 {"110111001101", 15/101430351304}, {"110010101000", 15/101430351304}, 
 {"11000101110", 15/101430351304}, {"101100111011", 15/101430351304}, 
 {"1010101010100001", 15/101430351304}, {"101001100000", 15/101430351304}, 
 {"101000011000", 15/101430351304}, {"10011101000", 15/101430351304}, 
 {"10001011100", 15/101430351304}, {"100001110111", 15/101430351304}, 
 {"1000010101010101", 15/101430351304}, {"0111101010101010", 
  15/101430351304}, {"011110001000", 15/101430351304}, 
 {"01110100011", 15/101430351304}, {"01100010111", 15/101430351304}, 
 {"010111100111", 15/101430351304}, {"010110011111", 15/101430351304}, 
 {"0101010101011110", 15/101430351304}, {"010011000100", 15/101430351304}, 
 {"00111010001", 15/101430351304}, {"001101010111", 15/101430351304}, 
 {"001000110010", 15/101430351304}, {"000110110000", 15/101430351304}, 
 {"000110000101", 15/101430351304}, {"00010111001", 15/101430351304}, 
 {"000101010011", 15/101430351304}, {"000100011110", 15/101430351304}, 
 {"000011011000", 15/101430351304}, {"000001100101", 15/101430351304}, 
 {"111111001110", 63/431078993042}, {"1111101100011", 63/431078993042}, 
 {"111011010010", 63/431078993042}, {"1110011100111", 63/431078993042}, 
 {"11011010101010", 63/431078993042}, {"110101010101011", 63/431078993042}, 
 {"110011001001", 63/431078993042}, {"1100011011111", 63/431078993042}, 
 {"101111111001", 63/431078993042}, {"101101001000", 63/431078993042}, 
 {"1010101010110001", 63/431078993042}, {"10101010100100", 63/431078993042}, 
 {"100111111101", 63/431078993042}, {"100101101001", 63/431078993042}, 
 {"100100110011", 63/431078993042}, {"1000110101010101", 63/431078993042}, 
 {"100011000000", 63/431078993042}, {"011100111111", 63/431078993042}, 
 {"0111001010101010", 63/431078993042}, {"011011001100", 63/431078993042}, 
 {"011010010110", 63/431078993042}, {"011000000010", 63/431078993042}, 
 {"01010101011011", 63/431078993042}, {"0101010101001110", 63/431078993042}, 
 {"010010110111", 63/431078993042}, {"010000000110", 63/431078993042}, 
 {"0011100100000", 63/431078993042}, {"001100110110", 63/431078993042}, 
 {"001010101010100", 63/431078993042}, {"00100101010101", 63/431078993042}, 
 {"0001100011000", 63/431078993042}, {"000100101101", 63/431078993042}, 
 {"0000010011100", 63/431078993042}, {"000000110001", 63/431078993042}, 
 {"1111011100110", 249/1724315972168}, {"1110111100111", 249/1724315972168}, 
 {"1110011110111", 249/1724315972168}, {"111001010100", 249/1724315972168}, 
 {"110110010110", 249/1724315972168}, {"110101011000", 249/1724315972168}, 
 {"110101001110", 249/1724315972168}, {"110011001010", 249/1724315972168}, 
 {"110010111110", 249/1724315972168}, {"101101011110", 249/1724315972168}, 
 {"101011001100", 249/1724315972168}, {"101001101110", 249/1724315972168}, 
 {"1001100010000", 249/1724315972168}, {"100101100100", 249/1724315972168}, 
 {"100011010100", 249/1724315972168}, {"100010011010", 249/1724315972168}, 
 {"100001010010", 249/1724315972168}, {"100000101100", 249/1724315972168}, 
 {"011111010011", 249/1724315972168}, {"011110101101", 249/1724315972168}, 
 {"011101100101", 249/1724315972168}, {"011100101011", 249/1724315972168}, 
 {"011010011011", 249/1724315972168}, {"0110011101111", 249/1724315972168}, 
 {"010110010001", 249/1724315972168}, {"010100110011", 249/1724315972168}, 
 {"010010100001", 249/1724315972168}, {"001101000001", 249/1724315972168}, 
 {"001100110101", 249/1724315972168}, {"001010110001", 249/1724315972168}, 
 {"001010100111", 249/1724315972168}, {"001001101001", 249/1724315972168}, 
 {"000110101011", 249/1724315972168}, {"0001100001000", 249/1724315972168}, 
 {"0001000011000", 249/1724315972168}, {"0000100011001", 249/1724315972168}, 
 {"1111101110011", 123/862157986084}, {"1111101011110", 123/862157986084}, 
 {"111110101100", 123/862157986084}, {"111110010011", 123/862157986084}, 
 {"1111010001010", 123/862157986084}, {"1110101010100", 123/862157986084}, 
 {"111010100001", 123/862157986084}, {"1101010101000", 123/862157986084}, 
 {"1100111011111", 123/862157986084}, {"110011011010", 123/862157986084}, 
 {"110010100000", 123/862157986084}, {"110010011111", 123/862157986084}, 
 {"101100001101", 123/862157986084}, {"1011000010101", 123/862157986084}, 
 {"101100000001", 123/862157986084}, {"1010111010000", 123/862157986084}, 
 {"1010100001101", 123/862157986084}, {"101001001100", 123/862157986084}, 
 {"1001001001001001", 123/862157986084}, {"100001010111", 123/862157986084}, 
 {"1000010100000", 123/862157986084}, {"100000001101", 123/862157986084}, 
 {"011111110010", 123/862157986084}, {"0111101011111", 123/862157986084}, 
 {"011110101000", 123/862157986084}, {"0110110110110110", 123/862157986084}, 
 {"010110110011", 123/862157986084}, {"0101011110010", 123/862157986084}, 
 {"0101000101111", 123/862157986084}, {"010011111110", 123/862157986084}, 
 {"0100111101010", 123/862157986084}, {"010011110010", 123/862157986084}, 
 {"001101100000", 123/862157986084}, {"001101011111", 123/862157986084}, 
 {"001100100101", 123/862157986084}, {"0011000100000", 123/862157986084}, 
 {"0010101010111", 123/862157986084}, {"000101011110", 123/862157986084}, 
 {"0001010101011", 123/862157986084}, {"0000101110101", 123/862157986084}, 
 {"000001101100", 123/862157986084}, {"000001010011", 123/862157986084}, 
 {"0000010100001", 123/862157986084}, {"0000010001100", 123/862157986084}, 
 {"1111111100010", 243/1724315972168}, {"11111011101110", 243/1724315972168}, 
 {"111100011000", 243/1724315972168}, {"111100000011", 243/1724315972168}, 
 {"1110101101010", 243/1724315972168}, {"111001110000", 243/1724315972168}, 
 {"111000101010", 243/1724315972168}, {"1101111000100001010", 
  243/1724315972168}, {"1101110000100001010", 243/1724315972168}, 
 {"1101100110101", 243/1724315972168}, {"1100100100010", 243/1724315972168}, 
 {"110001011101", 243/1724315972168}, {"110000001111", 243/1724315972168}, 
 {"1011101101100", 243/1724315972168}, {"101110100011", 243/1724315972168}, 
 {"1011100000000", 243/1724315972168}, {"1010111101111000100", 
  243/1724315972168}, {"1010111101110000100", 243/1724315972168}, 
 {"1010110011011", 243/1724315972168}, {"101010111000", 243/1724315972168}, 
 {"1010100101000", 243/1724315972168}, {"10001000100000", 243/1724315972168}, 
 {"01110111011111", 243/1724315972168}, {"0101011010111", 243/1724315972168}, 
 {"010101000111", 243/1724315972168}, {"0101001100100", 243/1724315972168}, 
 {"0101000010001111011", 243/1724315972168}, {"0101000010000111011", 
  243/1724315972168}, {"0100011111111", 243/1724315972168}, 
 {"010001011100", 243/1724315972168}, {"0100010010011", 243/1724315972168}, 
 {"001111110000", 243/1724315972168}, {"001110100010", 243/1724315972168}, 
 {"0011011011101", 243/1724315972168}, {"0010011001010", 243/1724315972168}, 
 {"0010001111011110101", 243/1724315972168}, {"0010000111011110101", 
  243/1724315972168}, {"000111010101", 243/1724315972168}, 
 {"000110001111", 243/1724315972168}, {"0001010010101", 243/1724315972168}, 
 {"000011111100", 243/1724315972168}, {"000011100111", 243/1724315972168}, 
 {"00000100010001", 243/1724315972168}, {"0000000011101", 243/1724315972168}, 
 {"11111111110101", 30/215539496521}, {"1110111111101", 30/215539496521}, 
 {"110100010001", 30/215539496521}, {"110010100010", 30/215539496521}, 
 {"1011111110111", 30/215539496521}, {"101110110010", 30/215539496521}, 
 {"101110101100", 30/215539496521}, {"101100100010", 30/215539496521}, 
 {"10101111111111", 30/215539496521}, {"100010001011", 30/215539496521}, 
 {"10000000000001", 30/215539496521}, {"01111111111110", 30/215539496521}, 
 {"011101110100", 30/215539496521}, {"01010000000000", 30/215539496521}, 
 {"010011011101", 30/215539496521}, {"010001010011", 30/215539496521}, 
 {"010001001101", 30/215539496521}, {"0100000001000", 30/215539496521}, 
 {"001101011101", 30/215539496521}, {"001011101110", 30/215539496521}, 
 {"0001000000010", 30/215539496521}, {"00000000001010", 30/215539496521}, 
 {"1111111011101", 237/1724315972168}, {"111111101100", 237/1724315972168}, 
 {"1111101101111", 237/1724315972168}, {"111110101000", 237/1724315972168}, 
 {"1111011111001", 237/1724315972168}, {"11110111011101", 237/1724315972168}, 
 {"1111011011111", 237/1724315972168}, {"1111011001001", 237/1724315972168}, 
 {"111101010001", 237/1724315972168}, {"111010100000", 237/1724315972168}, 
 {"1101010110011", 237/1724315972168}, {"1100110101011", 237/1724315972168}, 
 {"110010011100", 237/1724315972168}, {"110010010001", 237/1724315972168}, 
 {"110010000000", 237/1724315972168}, {"110001101100", 237/1724315972168}, 
 {"1011101111111", 237/1724315972168}, {"10111011101111", 237/1724315972168}, 
 {"1010110010101", 237/1724315972168}, {"101010101010110001", 
  237/1724315972168}, {"101010101010100001", 237/1724315972168}, 
 {"1010100110101", 237/1724315972168}, {"101010000001", 237/1724315972168}, 
 {"1001111101111", 237/1724315972168}, {"1001001101111", 237/1724315972168}, 
 {"1001000010001", 237/1724315972168}, {"100011010101010101", 
  237/1724315972168}, {"100010101111", 237/1724315972168}, 
 {"100010010011", 237/1724315972168}, {"1000100001001", 237/1724315972168}, 
 {"100001010101010101", 237/1724315972168}, 
 {"100000010101", 237/1724315972168}, {"011111101010", 237/1724315972168}, 
 {"011110101010101010", 237/1724315972168}, 
 {"0111011110110", 237/1724315972168}, {"011101101100", 237/1724315972168}, 
 {"011101010000", 237/1724315972168}, {"011100101010101010", 
  237/1724315972168}, {"0110111101110", 237/1724315972168}, 
 {"0110110010000", 237/1724315972168}, {"0110000010000", 237/1724315972168}, 
 {"010101111110", 237/1724315972168}, {"0101011001010", 237/1724315972168}, 
 {"010101010101011110", 237/1724315972168}, {"010101010101001110", 
  237/1724315972168}, {"0101001101010", 237/1724315972168}, 
 {"01000100010000", 237/1724315972168}, {"0100010000000", 237/1724315972168}, 
 {"001110010011", 237/1724315972168}, {"001101111111", 237/1724315972168}, 
 {"001101101110", 237/1724315972168}, {"001101100011", 237/1724315972168}, 
 {"0011001010100", 237/1724315972168}, {"0010101001100", 237/1724315972168}, 
 {"000101011111", 237/1724315972168}, {"000010101110", 237/1724315972168}, 
 {"0000100110110", 237/1724315972168}, {"0000100100000", 237/1724315972168}, 
 {"00001000100010", 237/1724315972168}, {"0000100000110", 237/1724315972168}, 
 {"000001010111", 237/1724315972168}, {"0000010010000", 237/1724315972168}, 
 {"000000010011", 237/1724315972168}, {"0000000100010", 237/1724315972168}, 
 {"111110000011111", 117/862157986084}, {"111000010001", 117/862157986084}, 
 {"1101111111110", 117/862157986084}, {"110110101100", 117/862157986084}, 
 {"11001011100", 117/862157986084}, {"110010101001", 117/862157986084}, 
 {"110010100100", 117/862157986084}, {"11000101100", 117/862157986084}, 
 {"101111010110", 117/862157986084}, {"1011110101010", 117/862157986084}, 
 {"101101100001", 117/862157986084}, {"1010101000010", 117/862157986084}, 
 {"100101010011", 117/862157986084}, {"100101000010", 117/862157986084}, 
 {"100010000111", 117/862157986084}, {"100001101101", 117/862157986084}, 
 {"1000000000100", 117/862157986084}, {"0111111111011", 117/862157986084}, 
 {"011110010010", 117/862157986084}, {"011101111000", 117/862157986084}, 
 {"011010111101", 117/862157986084}, {"011010101100", 117/862157986084}, 
 {"0101010111101", 117/862157986084}, {"010010011110", 117/862157986084}, 
 {"0100001010101", 117/862157986084}, {"010000101001", 117/862157986084}, 
 {"00111010011", 117/862157986084}, {"001101011011", 117/862157986084}, 
 {"001101010110", 117/862157986084}, {"00110100011", 117/862157986084}, 
 {"001001010011", 117/862157986084}, {"0010000000001", 117/862157986084}, 
 {"000111101110", 117/862157986084}, {"000001111100000", 117/862157986084}, 
 {"111111110111011", 231/1724315972168}, {"111111110011111", 
  231/1724315972168}, {"1111110111000", 231/1724315972168}, 
 {"111110011111111", 231/1724315972168}, {"111100010010", 231/1724315972168}, 
 {"1110001000000", 231/1724315972168}, {"110111110100", 231/1724315972168}, 
 {"110111011111111", 231/1724315972168}, {"110100000100", 231/1724315972168}, 
 {"110000100101", 231/1724315972168}, {"1011111000101", 231/1724315972168}, 
 {"101110111011110", 231/1724315972168}, {"101101110000", 231/1724315972168}, 
 {"1011000001010", 231/1724315972168}, {"1010111110010", 231/1724315972168}, 
 {"10101110110110", 231/1724315972168}, {"101001000011", 231/1724315972168}, 
 {"1010001111101", 231/1724315972168}, {"100111011001", 231/1724315972168}, 
 {"100110111001", 231/1724315972168}, {"1001100110110", 231/1724315972168}, 
 {"1001001100110", 231/1724315972168}, {"10010010001010", 231/1724315972168}, 
 {"100001000100010", 231/1724315972168}, {"011110111011101", 
  231/1724315972168}, {"01101101110101", 231/1724315972168}, 
 {"0110110011001", 231/1724315972168}, {"0110011001001", 231/1724315972168}, 
 {"011001000110", 231/1724315972168}, {"011000100110", 231/1724315972168}, 
 {"0101110000010", 231/1724315972168}, {"010110111100", 231/1724315972168}, 
 {"01010001001001", 231/1724315972168}, {"0101000001101", 231/1724315972168}, 
 {"0100111110101", 231/1724315972168}, {"010010001111", 231/1724315972168}, 
 {"010001000100001", 231/1724315972168}, {"0100000111010", 
  231/1724315972168}, {"001111011010", 231/1724315972168}, 
 {"001011111011", 231/1724315972168}, {"001000100000000", 231/1724315972168}, 
 {"001000001011", 231/1724315972168}, {"0001110111111", 231/1724315972168}, 
 {"000011101101", 231/1724315972168}, {"000001100000000", 231/1724315972168}, 
 {"0000001000111", 231/1724315972168}, {"000000001100000", 
  231/1724315972168}, {"000000001000100", 231/1724315972168}, 
 {"11111111110000", 57/431078993042}, {"11111111100111", 57/431078993042}, 
 {"11111101111101", 57/431078993042}, {"111110100010", 57/431078993042}, 
 {"111110000111", 57/431078993042}, {"1111001101011", 57/431078993042}, 
 {"1111001011110", 57/431078993042}, {"111100010111", 57/431078993042}, 
 {"11110000000000", 57/431078993042}, {"1110111111110", 57/431078993042}, 
 {"111011101001", 57/431078993042}, {"111010001111", 57/431078993042}, 
 {"11101000001010", 57/431078993042}, {"11100111111111", 57/431078993042}, 
 {"111001111001", 57/431078993042}, {"111000011111", 57/431078993042}, 
 {"1101111111101", 57/431078993042}, {"1101011001111", 57/431078993042}, 
 {"110011100001", 57/431078993042}, {"110000101101", 57/431078993042}, 
 {"1011111111011", 57/431078993042}, {"10111111011010", 57/431078993042}, 
 {"10111110111111", 57/431078993042}, {"1011111010101", 57/431078993042}, 
 {"1011101110101", 57/431078993042}, {"101110101001", 57/431078993042}, 
 {"101110100000", 57/431078993042}, {"101101000011", 57/431078993042}, 
 {"10101111101000", 57/431078993042}, {"1010111011101", 57/431078993042}, 
 {"1010101111101", 57/431078993042}, {"1010101010101010101010101", 
  57/431078993042}, {"1010101010101010101010", 57/431078993042}, 
 {"10101010100101", 57/431078993042}, {"10100101010101", 57/431078993042}, 
 {"10100100000010", 57/431078993042}, {"100111100111", 57/431078993042}, 
 {"100101110111", 57/431078993042}, {"100101011101", 57/431078993042}, 
 {"100100110001", 57/431078993042}, {"100011001001", 57/431078993042}, 
 {"100001110011", 57/431078993042}, {"1000010110000", 57/431078993042}, 
 {"1000000001000", 57/431078993042}, {"0111111110111", 57/431078993042}, 
 {"0111101001111", 57/431078993042}, {"011110001100", 57/431078993042}, 
 {"011100110110", 57/431078993042}, {"011011001110", 57/431078993042}, 
 {"011010100010", 57/431078993042}, {"011010001000", 57/431078993042}, 
 {"011000011000", 57/431078993042}, {"01011011111101", 57/431078993042}, 
 {"01011010101010", 57/431078993042}, {"01010101011010", 57/431078993042}, 
 {"0101010101010101010101010", 57/431078993042}, 
 {"0101010101010101010101", 57/431078993042}, 
 {"0101010000010", 57/431078993042}, {"0101000100010", 57/431078993042}, 
 {"01010000010111", 57/431078993042}, {"010010111100", 57/431078993042}, 
 {"010001011111", 57/431078993042}, {"010001010110", 57/431078993042}, 
 {"0100010001010", 57/431078993042}, {"0100000101010", 57/431078993042}, 
 {"01000001000000", 57/431078993042}, {"01000000100101", 57/431078993042}, 
 {"0100000000100", 57/431078993042}, {"001111010010", 57/431078993042}, 
 {"001100011110", 57/431078993042}, {"0010100110000", 57/431078993042}, 
 {"0010000000010", 57/431078993042}, {"000111100000", 57/431078993042}, 
 {"000110000110", 57/431078993042}, {"00011000000000", 57/431078993042}, 
 {"00010111110101", 57/431078993042}, {"000101110000", 57/431078993042}, 
 {"000100010110", 57/431078993042}, {"0001000000001", 57/431078993042}, 
 {"00001111111111", 57/431078993042}, {"000011101000", 57/431078993042}, 
 {"0000110100001", 57/431078993042}, {"0000110010100", 57/431078993042}, 
 {"000001111000", 57/431078993042}, {"000001011101", 57/431078993042}, 
 {"00000010000010", 57/431078993042}, {"00000000011000", 57/431078993042}, 
 {"00000000001111", 57/431078993042}, {"111111111111111100", 
  225/1724315972168}, {"1111011010101", 225/1724315972168}, 
 {"111100111001", 225/1724315972168}, {"111010010010", 225/1724315972168}, 
 {"11100111111110", 225/1724315972168}, {"111001000100", 225/1724315972168}, 
 {"110111111001", 225/1724315972168}, {"110111011000", 225/1724315972168}, 
 {"110110100010", 225/1724315972168}, {"110100111010", 225/1724315972168}, 
 {"110000000000000000", 225/1724315972168}, 
 {"1011111011110", 225/1724315972168}, {"101111000110", 225/1724315972168}, 
 {"101110100100", 225/1724315972168}, {"101101101000", 225/1724315972168}, 
 {"1011010110010", 225/1724315972168}, {"1011001010010", 225/1724315972168}, 
 {"1010101101111", 225/1724315972168}, {"1010100100110", 225/1724315972168}, 
 {"101000110100", 225/1724315972168}, {"100111111011", 225/1724315972168}, 
 {"100111001111", 225/1724315972168}, {"100111000010", 225/1724315972168}, 
 {"1001101101010", 225/1724315972168}, {"1000010000010", 225/1724315972168}, 
 {"10000000011000", 225/1724315972168}, {"01111111100111", 
  225/1724315972168}, {"0111101111101", 225/1724315972168}, 
 {"0110010010101", 225/1724315972168}, {"011000111101", 225/1724315972168}, 
 {"011000110000", 225/1724315972168}, {"011000000100", 225/1724315972168}, 
 {"010111001011", 225/1724315972168}, {"0101011011001", 225/1724315972168}, 
 {"0101010010000", 225/1724315972168}, {"0100110101101", 225/1724315972168}, 
 {"0100101001101", 225/1724315972168}, {"010010010111", 225/1724315972168}, 
 {"010001011011", 225/1724315972168}, {"010000111001", 225/1724315972168}, 
 {"0100000100001", 225/1724315972168}, {"001111111111111111", 
  225/1724315972168}, {"001011000101", 225/1724315972168}, 
 {"001001011101", 225/1724315972168}, {"001000100111", 225/1724315972168}, 
 {"001000000110", 225/1724315972168}, {"000110111011", 225/1724315972168}, 
 {"00011000000001", 225/1724315972168}, {"000101101101", 225/1724315972168}, 
 {"000011000110", 225/1724315972168}, {"0000100101010", 225/1724315972168}, 
 {"000000000000000011", 225/1724315972168}, 
 {"1111111110100", 111/862157986084}, {"11111110011011", 111/862157986084}, 
 {"11111101010101101", 111/862157986084}, {"111111000110", 111/862157986084}, 
 {"1101111011001", 111/862157986084}, {"110111001011", 111/862157986084}, 
 {"11011001111111", 111/862157986084}, {"110100111011", 111/862157986084}, 
 {"1101000000000", 111/862157986084}, {"110011110011", 111/862157986084}, 
 {"110011100011", 111/862157986084}, {"110001110011", 111/862157986084}, 
 {"110000110101", 111/862157986084}, {"1011111011101", 111/862157986084}, 
 {"1011101111101", 111/862157986084}, {"101110110001", 111/862157986084}, 
 {"1011011101101", 111/862157986084}, {"10110101010111111", 
  111/862157986084}, {"10101111110110", 111/862157986084}, 
 {"101011000011", 111/862157986084}, {"101001010001", 111/862157986084}, 
 {"100111000000", 111/862157986084}, {"1001101111011", 111/862157986084}, 
 {"10010000001010", 111/862157986084}, {"100011011101", 111/862157986084}, 
 {"100010100101", 111/862157986084}, {"011101011010", 111/862157986084}, 
 {"011100100010", 111/862157986084}, {"01101111110101", 111/862157986084}, 
 {"0110010000100", 111/862157986084}, {"011000111111", 111/862157986084}, 
 {"010110101110", 111/862157986084}, {"010100111100", 111/862157986084}, 
 {"01010000001001", 111/862157986084}, {"01001010101000000", 
  111/862157986084}, {"0100100010010", 111/862157986084}, 
 {"010001001110", 111/862157986084}, {"0100010000010", 111/862157986084}, 
 {"0100000100010", 111/862157986084}, {"001111001010", 111/862157986084}, 
 {"001110001100", 111/862157986084}, {"001100011100", 111/862157986084}, 
 {"001100001100", 111/862157986084}, {"0010111111111", 111/862157986084}, 
 {"001011000100", 111/862157986084}, {"00100110000000", 111/862157986084}, 
 {"001000110100", 111/862157986084}, {"0010000100110", 111/862157986084}, 
 {"000000111001", 111/862157986084}, {"00000010101010010", 111/862157986084}, 
 {"00000001100100", 111/862157986084}, {"0000000001011", 111/862157986084}, 
 {"1111111111111011", 219/1724315972168}, {"11111001100111", 
  219/1724315972168}, {"111101110010", 219/1724315972168}, 
 {"11101110111011", 219/1724315972168}, {"1110011011110", 219/1724315972168}, 
 {"11100110011111", 219/1724315972168}, {"1101111111111111", 
  219/1724315972168}, {"11011101110111", 219/1724315972168}, 
 {"110111001001", 219/1724315972168}, {"1101010010010", 219/1724315972168}, 
 {"110101000110", 219/1724315972168}, {"1100110011101", 219/1724315972168}, 
 {"110000100010", 219/1724315972168}, {"101110111100", 219/1724315972168}, 
 {"1011100110011", 219/1724315972168}, {"1011011010100", 219/1724315972168}, 
 {"101101000001", 219/1724315972168}, {"101100010000", 219/1724315972168}, 
 {"1010110101001", 219/1724315972168}, {"1010101110110", 219/1724315972168}, 
 {"101010011110", 219/1724315972168}, {"100111010100", 219/1724315972168}, 
 {"1001010110101", 219/1724315972168}, {"100100111011", 219/1724315972168}, 
 {"1001001001110", 219/1724315972168}, {"1001000101010", 219/1724315972168}, 
 {"1000110110110", 219/1724315972168}, {"100001101010", 219/1724315972168}, 
 {"1000010011000", 219/1724315972168}, {"100000101101", 219/1724315972168}, 
 {"011111010010", 219/1724315972168}, {"0111101100111", 219/1724315972168}, 
 {"011110010101", 219/1724315972168}, {"0111001001001", 219/1724315972168}, 
 {"0110111010101", 219/1724315972168}, {"0110110110001", 219/1724315972168}, 
 {"011011000100", 219/1724315972168}, {"0110101001010", 219/1724315972168}, 
 {"011000101011", 219/1724315972168}, {"010101100001", 219/1724315972168}, 
 {"0101010001001", 219/1724315972168}, {"0101001010110", 219/1724315972168}, 
 {"010011101111", 219/1724315972168}, {"010010111110", 219/1724315972168}, 
 {"0100100101011", 219/1724315972168}, {"0100011001100", 219/1724315972168}, 
 {"010001000011", 219/1724315972168}, {"001111011101", 219/1724315972168}, 
 {"0011001100010", 219/1724315972168}, {"001010111001", 219/1724315972168}, 
 {"0010101101101", 219/1724315972168}, {"001000110110", 219/1724315972168}, 
 {"00100010001000", 219/1724315972168}, {"0010000000000000", 
  219/1724315972168}, {"00011001100000", 219/1724315972168}, 
 {"0001100100001", 219/1724315972168}, {"00010001000100", 219/1724315972168}, 
 {"000010001101", 219/1724315972168}, {"00000110011000", 219/1724315972168}, 
 {"0000000000000100", 219/1724315972168}, {"11111111101010", 
  27/215539496521}, {"11111111010101", 27/215539496521}, 
 {"1111011001011", 27/215539496521}, {"111100110001", 27/215539496521}, 
 {"111011110011", 27/215539496521}, {"1101010101010101010101011", 
  27/215539496521}, {"1101001101111", 27/215539496521}, 
 {"110011110111", 27/215539496521}, {"110011110101", 27/215539496521}, 
 {"110011101110", 27/215539496521}, {"110010011010", 27/215539496521}, 
 {"1011111100101", 27/215539496521}, {"101011110011", 27/215539496521}, 
 {"10101101010101", 27/215539496521}, {"10101011111111", 27/215539496521}, 
 {"101010111010110", 27/215539496521}, {"10101010110101", 27/215539496521}, 
 {"10101000000000", 27/215539496521}, {"1010011111101", 27/215539496521}, 
 {"101001101100", 27/215539496521}, {"100110101001", 27/215539496521}, 
 {"100101011001", 27/215539496521}, {"100101000101010", 27/215539496521}, 
 {"100011001111", 27/215539496521}, {"100010011110", 27/215539496521}, 
 {"100010001100", 27/215539496521}, {"100001101110", 27/215539496521}, 
 {"011110010001", 27/215539496521}, {"011101110011", 27/215539496521}, 
 {"011101100001", 27/215539496521}, {"011100110000", 27/215539496521}, 
 {"011010111010101", 27/215539496521}, {"011010100110", 27/215539496521}, 
 {"011001010110", 27/215539496521}, {"010110010011", 27/215539496521}, 
 {"0101100000010", 27/215539496521}, {"01010111111111", 27/215539496521}, 
 {"01010101001010", 27/215539496521}, {"010101000101001", 27/215539496521}, 
 {"01010100000000", 27/215539496521}, {"01010010101010", 27/215539496521}, 
 {"010100001100", 27/215539496521}, {"0100000011010", 27/215539496521}, 
 {"001101100101", 27/215539496521}, {"001100010001", 27/215539496521}, 
 {"001100001010", 27/215539496521}, {"001100001000", 27/215539496521}, 
 {"0010110010000", 27/215539496521}, {"0010101010101010101010100", 
  27/215539496521}, {"000100001100", 27/215539496521}, 
 {"000011001110", 27/215539496521}, {"0000100110100", 27/215539496521}, 
 {"00000000101010", 27/215539496521}, {"00000000010101", 27/215539496521}, 
 {"1110111110101", 213/1724315972168}, {"11011111101110", 213/1724315972168}, 
 {"1101110010011", 213/1724315972168}, {"1101010101010101010101", 
  213/1724315972168}, {"110011010010", 213/1724315972168}, 
 {"1100100111011", 213/1724315972168}, {"1011011001010", 213/1724315972168}, 
 {"101101001100", 213/1724315972168}, {"1010111110111", 213/1724315972168}, 
 {"1010110010010", 213/1724315972168}, {"1010101010101010101011", 
  213/1724315972168}, {"1010101000001", 213/1724315972168}, 
 {"10101001001001", 213/1724315972168}, {"1010010011001", 213/1724315972168}, 
 {"100111111110", 213/1724315972168}, {"100110100101001", 213/1724315972168}, 
 {"1001100100101", 213/1724315972168}, {"100101001011001", 
  213/1724315972168}, {"10010010010101", 213/1724315972168}, 
 {"10001000000100", 213/1724315972168}, {"1000001010101", 213/1724315972168}, 
 {"100000000110", 213/1724315972168}, {"011111111001", 213/1724315972168}, 
 {"0111110101010", 213/1724315972168}, {"01110111111011", 213/1724315972168}, 
 {"01101101101010", 213/1724315972168}, {"011010110100110", 
  213/1724315972168}, {"0110011011010", 213/1724315972168}, 
 {"011001011010110", 213/1724315972168}, {"011000000001", 213/1724315972168}, 
 {"0101101100110", 213/1724315972168}, {"01010110110110", 213/1724315972168}, 
 {"0101010111110", 213/1724315972168}, {"0101010101010101010100", 
  213/1724315972168}, {"0101001101101", 213/1724315972168}, 
 {"0101000001000", 213/1724315972168}, {"010010110011", 213/1724315972168}, 
 {"0100100110101", 213/1724315972168}, {"0011011000100", 213/1724315972168}, 
 {"001100101101", 213/1724315972168}, {"0010101010101010101010", 
  213/1724315972168}, {"0010001101100", 213/1724315972168}, 
 {"00100000010001", 213/1724315972168}, {"0001000001010", 213/1724315972168}, 
 {"111111101111111", 105/862157986084}, {"11111101100101101", 
  105/862157986084}, {"11111011111010", 105/862157986084}, 
 {"11111011011010", 105/862157986084}, {"111110000100", 105/862157986084}, 
 {"111010011101", 105/862157986084}, {"1101111111011", 105/862157986084}, 
 {"110111100000", 105/862157986084}, {"1101101101011", 105/862157986084}, 
 {"1101011011011", 105/862157986084}, {"1101010101010101010101010", 
  105/862157986084}, {"1101010101010101010100", 105/862157986084}, 
 {"11001010101010101", 105/862157986084}, {"1011101110111011101", 
  105/862157986084}, {"101110010111", 105/862157986084}, 
 {"10110100110111111", 105/862157986084}, 
 {"1010111101010", 105/862157986084}, {"1010110110101", 105/862157986084}, 
 {"1010101010101010101010100", 105/862157986084}, 
 {"10101010101010011", 105/862157986084}, 
 {"1010100001010", 105/862157986084}, {"10100100100000", 105/862157986084}, 
 {"1010000110110", 105/862157986084}, {"10100000100000", 105/862157986084}, 
 {"1001110110110", 105/862157986084}, {"1001001111010", 105/862157986084}, 
 {"1001001000110", 105/862157986084}, {"100010101110", 105/862157986084}, 
 {"011101010001", 105/862157986084}, {"0110110111001", 105/862157986084}, 
 {"0110110000101", 105/862157986084}, {"0110001001001", 105/862157986084}, 
 {"01011111011111", 105/862157986084}, {"0101111001001", 105/862157986084}, 
 {"01011011011111", 105/862157986084}, {"0101011110101", 105/862157986084}, 
 {"01010101010101100", 105/862157986084}, {"0101010101010101010101011", 
  105/862157986084}, {"0101001001010", 105/862157986084}, 
 {"0101000010101", 105/862157986084}, {"01001011001000000", 
  105/862157986084}, {"010001101000", 105/862157986084}, 
 {"0100010001000100010", 105/862157986084}, {"00110101010101010", 
  105/862157986084}, {"0010101010101010101011", 105/862157986084}, 
 {"0010101010101010101010101", 105/862157986084}, 
 {"0010100100100", 105/862157986084}, {"0010010010100", 105/862157986084}, 
 {"001000011111", 105/862157986084}, {"0010000000100", 105/862157986084}, 
 {"000101100010", 105/862157986084}, {"000001111011", 105/862157986084}, 
 {"00000100100101", 105/862157986084}, {"00000100000101", 105/862157986084}, 
 {"00000010011010010", 105/862157986084}, {"000000010000000", 
  105/862157986084}, {"111101011110", 207/1724315972168}, 
 {"1111010110111", 207/1724315972168}, {"1111010110110", 207/1724315972168}, 
 {"11101110101010", 207/1724315972168}, {"1110110111011", 207/1724315972168}, 
 {"1110110101111", 207/1724315972168}, {"111010011011", 207/1724315972168}, 
 {"1110011101101", 207/1724315972168}, {"111001001010", 207/1724315972168}, 
 {"1101110110111", 207/1724315972168}, {"110110100011", 207/1724315972168}, 
 {"110110010111", 207/1724315972168}, {"110101111110", 207/1724315972168}, 
 {"1101010101010101010", 207/1724315972168}, 
 {"110011101010", 207/1724315972168}, {"110010001010", 207/1724315972168}, 
 {"11000111000101101", 207/1724315972168}, {"11000111000001101", 
  207/1724315972168}, {"110001011011", 207/1724315972168}, 
 {"10111111111110", 207/1724315972168}, {"1011011100111", 207/1724315972168}, 
 {"10110100011100011", 207/1724315972168}, {"10110000011100011", 
  207/1724315972168}, {"101011101100", 207/1724315972168}, 
 {"101011100110", 207/1724315972168}, {"101011011000", 207/1724315972168}, 
 {"10101011101010", 207/1724315972168}, {"1010101101001", 207/1724315972168}, 
 {"1010101010101010100", 207/1724315972168}, 
 {"10101010001000", 207/1724315972168}, {"101010001100", 207/1724315972168}, 
 {"10101000101010", 207/1724315972168}, {"101000110110", 207/1724315972168}, 
 {"100110001010", 207/1724315972168}, {"1001011010101", 207/1724315972168}, 
 {"100100111010", 207/1724315972168}, {"1001001010000", 207/1724315972168}, 
 {"100001010000", 207/1724315972168}, {"100000010100", 207/1724315972168}, 
 {"10000000000010", 207/1724315972168}, {"01111111111101", 
  207/1724315972168}, {"011111101011", 207/1724315972168}, 
 {"011110101111", 207/1724315972168}, {"0110110101111", 207/1724315972168}, 
 {"011011000101", 207/1724315972168}, {"0110100101010", 207/1724315972168}, 
 {"011001110101", 207/1724315972168}, {"010111001001", 207/1724315972168}, 
 {"01010111010101", 207/1724315972168}, {"010101110011", 207/1724315972168}, 
 {"01010101110111", 207/1724315972168}, {"0101010101010101011", 
  207/1724315972168}, {"0101010010110", 207/1724315972168}, 
 {"01010100010101", 207/1724315972168}, {"010100100111", 207/1724315972168}, 
 {"010100011001", 207/1724315972168}, {"010100010011", 207/1724315972168}, 
 {"01001111100011100", 207/1724315972168}, {"01001011100011100", 
  207/1724315972168}, {"0100100011000", 207/1724315972168}, 
 {"01000000000001", 207/1724315972168}, {"001110100100", 207/1724315972168}, 
 {"00111000111110010", 207/1724315972168}, {"00111000111010010", 
  207/1724315972168}, {"001101110101", 207/1724315972168}, 
 {"001100010101", 207/1724315972168}, {"0010101010101010101", 
  207/1724315972168}, {"001010000001", 207/1724315972168}, 
 {"001001101000", 207/1724315972168}, {"001001011100", 207/1724315972168}, 
 {"0010001001000", 207/1724315972168}, {"000110110101", 207/1724315972168}, 
 {"0001100010010", 207/1724315972168}, {"000101100100", 207/1724315972168}, 
 {"0001001010000", 207/1724315972168}, {"0001001000100", 207/1724315972168}, 
 {"00010001010101", 207/1724315972168}, {"0000101001001", 207/1724315972168}, 
 {"0000101001000", 207/1724315972168}, {"000010100001", 207/1724315972168}, 
 {"11111111111111110", 3/25357587826}, {"111110111000", 3/25357587826}, 
 {"1111011011001", 3/25357587826}, {"11110011100111", 3/25357587826}, 
 {"11100111001111", 3/25357587826}, {"111001000111", 3/25357587826}, 
 {"111000100111", 3/25357587826}, {"111000100000", 3/25357587826}, 
 {"110111000011", 3/25357587826}, {"1101100100101", 3/25357587826}, 
 {"110101101001", 3/25357587826}, {"110101000101001", 3/25357587826}, 
 {"1101010001010", 3/25357587826}, {"110010000101", 3/25357587826}, 
 {"110000111011", 3/25357587826}, {"1011111111101", 3/25357587826}, 
 {"1011010101010101", 3/25357587826}, {"10101111101010", 3/25357587826}, 
 {"1010111010100", 3/25357587826}, {"101010101011010", 3/25357587826}, 
 {"1010101010101101", 3/25357587826}, {"10101000001010", 3/25357587826}, 
 {"101001010101010", 3/25357587826}, {"1010010011011", 3/25357587826}, 
 {"101000010011", 3/25357587826}, {"1001101101111", 3/25357587826}, 
 {"100110100001001", 3/25357587826}, {"100101101011", 3/25357587826}, 
 {"100101000101011", 3/25357587826}, {"1001001010001", 3/25357587826}, 
 {"100100001011001", 3/25357587826}, {"1000101001001", 3/25357587826}, 
 {"10000000000000000", 3/25357587826}, {"01111111111111111", 3/25357587826}, 
 {"0111010110110", 3/25357587826}, {"011011110100110", 3/25357587826}, 
 {"0110110101110", 3/25357587826}, {"011010111010100", 3/25357587826}, 
 {"011010010100", 3/25357587826}, {"011001011110110", 3/25357587826}, 
 {"0110010010000", 3/25357587826}, {"010111101100", 3/25357587826}, 
 {"0101101100100", 3/25357587826}, {"010110101010101", 3/25357587826}, 
 {"01010111110101", 3/25357587826}, {"0101010101010010", 3/25357587826}, 
 {"010101010100101", 3/25357587826}, {"0101000101011", 3/25357587826}, 
 {"01010000010101", 3/25357587826}, {"0100101010101010", 3/25357587826}, 
 {"0100000000010", 3/25357587826}, {"001111000100", 3/25357587826}, 
 {"001101111010", 3/25357587826}, {"001010111010110", 3/25357587826}, 
 {"0010101110101", 3/25357587826}, {"001010010110", 3/25357587826}, 
 {"0010011011010", 3/25357587826}, {"001000111100", 3/25357587826}, 
 {"000111011111", 3/25357587826}, {"000111011000", 3/25357587826}, 
 {"000110111000", 3/25357587826}, {"00011000110000", 3/25357587826}, 
 {"00001100011000", 3/25357587826}, {"0000100100110", 3/25357587826}, 
 {"000001000111", 3/25357587826}, {"00000000000000001", 3/25357587826}, 
 {"11111111110011", 201/1724315972168}, {"111110001100", 201/1724315972168}, 
 {"111101001100", 201/1724315972168}, {"1111001111110", 201/1724315972168}, 
 {"111100110011", 201/1724315972168}, {"111100001000", 201/1724315972168}, 
 {"111011110000", 201/1724315972168}, {"111010100110", 201/1724315972168}, 
 {"1110010101010", 201/1724315972168}, {"1101011101010", 201/1724315972168}, 
 {"110101100101", 201/1724315972168}, {"11010101010101010101010", 
  201/1724315972168}, {"11001111111111", 201/1724315972168}, 
 {"110011100000", 201/1724315972168}, {"110011010000", 201/1724315972168}, 
 {"110011001111", 201/1724315972168}, {"1011101101110", 201/1724315972168}, 
 {"101110010001", 201/1724315972168}, {"101011000101", 201/1724315972168}, 
 {"1010101011000", 201/1724315972168}, {"10101010101010101010100", 
  201/1724315972168}, {"1010100010100", 201/1724315972168}, 
 {"101001101011", 201/1724315972168}, {"101001000110", 201/1724315972168}, 
 {"101000110101", 201/1724315972168}, {"100111011010", 201/1724315972168}, 
 {"100110101000", 201/1724315972168}, {"100010011101", 201/1724315972168}, 
 {"1000100100010", 201/1724315972168}, {"100001111111110", 
  201/1724315972168}, {"1000000110000", 201/1724315972168}, 
 {"100000000011110", 201/1724315972168}, {"011111111100001", 
  201/1724315972168}, {"0111111001111", 201/1724315972168}, 
 {"011110000000001", 201/1724315972168}, {"0111011011101", 
  201/1724315972168}, {"011101100010", 201/1724315972168}, 
 {"011001010111", 201/1724315972168}, {"011000100101", 201/1724315972168}, 
 {"010111001010", 201/1724315972168}, {"010110111001", 201/1724315972168}, 
 {"010110010100", 201/1724315972168}, {"0101011101011", 201/1724315972168}, 
 {"01010101010101010101011", 201/1724315972168}, 
 {"0101010100111", 201/1724315972168}, {"010100111010", 201/1724315972168}, 
 {"010001101110", 201/1724315972168}, {"0100010010001", 201/1724315972168}, 
 {"001100110000", 201/1724315972168}, {"001100101111", 201/1724315972168}, 
 {"001100011111", 201/1724315972168}, {"00110000000000", 201/1724315972168}, 
 {"00101010101010101010101", 201/1724315972168}, 
 {"001010011010", 201/1724315972168}, {"0010100010101", 201/1724315972168}, 
 {"0001101010101", 201/1724315972168}, {"000101011001", 201/1724315972168}, 
 {"000100001111", 201/1724315972168}, {"000011110111", 201/1724315972168}, 
 {"000011001100", 201/1724315972168}, {"0000110000001", 201/1724315972168}, 
 {"000010110011", 201/1724315972168}, {"000001110011", 201/1724315972168}, 
 {"00000000001100", 201/1724315972168}, {"1111111111111101", 
  99/862157986084}, {"11111101110101101", 99/862157986084}, 
 {"111111010100101", 99/862157986084}, {"1111101111011", 99/862157986084}, 
 {"111110110000", 99/862157986084}, {"111110100000", 99/862157986084}, 
 {"1111011011101", 99/862157986084}, {"1111011001000", 99/862157986084}, 
 {"111100100000", 99/862157986084}, {"111100001100", 99/862157986084}, 
 {"111011010011", 99/862157986084}, {"1110110010000", 99/862157986084}, 
 {"1110011010110", 99/862157986084}, {"111000111110", 99/862157986084}, 
 {"111000010011", 99/862157986084}, {"11011111101100", 99/862157986084}, 
 {"1101111011111", 99/862157986084}, {"11011101010101", 99/862157986084}, 
 {"110110001001", 99/862157986084}, {"1101011101011", 99/862157986084}, 
 {"110101110100", 99/862157986084}, {"110100110110", 99/862157986084}, 
 {"1101001001111100", 99/862157986084}, {"110100011001", 99/862157986084}, 
 {"110100010100", 99/862157986084}, {"1101000001111100", 99/862157986084}, 
 {"110011110000", 99/862157986084}, {"110010110111", 99/862157986084}, 
 {"1100101010101010", 99/862157986084}, {"1100100110010", 99/862157986084}, 
 {"110010011001", 99/862157986084}, {"11001001001010", 99/862157986084}, 
 {"110010000111", 99/862157986084}, {"11001000000100", 99/862157986084}, 
 {"1100000111110100", 99/862157986084}, {"1100000110110100", 
  99/862157986084}, {"1011111111111111", 99/862157986084}, 
 {"1011101101111", 99/862157986084}, {"1011011101110", 99/862157986084}, 
 {"10110101110111111", 99/862157986084}, {"1011001101100", 99/862157986084}, 
 {"10101101101100", 99/862157986084}, {"10101010111011", 99/862157986084}, 
 {"1010101010101100", 99/862157986084}, {"101010101010101010101", 
  99/862157986084}, {"101001010111111", 99/862157986084}, 
 {"100110010011", 99/862157986084}, {"100110001011", 99/862157986084}, 
 {"1001010011000", 99/862157986084}, {"100100110100", 99/862157986084}, 
 {"100100011011", 99/862157986084}, {"1000100010010", 99/862157986084}, 
 {"100000111000", 99/862157986084}, {"011111000111", 99/862157986084}, 
 {"0111011101101", 99/862157986084}, {"011011100100", 99/862157986084}, 
 {"011011001011", 99/862157986084}, {"0110101100111", 99/862157986084}, 
 {"011001110100", 99/862157986084}, {"011001101100", 99/862157986084}, 
 {"010110101000000", 99/862157986084}, {"010101010101010101010", 
  99/862157986084}, {"0101010101010011", 99/862157986084}, 
 {"01010101000100", 99/862157986084}, {"01010010010011", 99/862157986084}, 
 {"0100110010011", 99/862157986084}, {"01001010001000000", 99/862157986084}, 
 {"0100100010001", 99/862157986084}, {"0100010010000", 99/862157986084}, 
 {"0100000000000000", 99/862157986084}, {"0011111001001011", 
  99/862157986084}, {"0011111000001011", 99/862157986084}, 
 {"00110111111011", 99/862157986084}, {"001101111000", 99/862157986084}, 
 {"00110110110101", 99/862157986084}, {"0011011001101", 99/862157986084}, 
 {"001101100110", 99/862157986084}, {"0011010101010101", 99/862157986084}, 
 {"001101001000", 99/862157986084}, {"001100001111", 99/862157986084}, 
 {"0010111110000011", 99/862157986084}, {"001011101011", 99/862157986084}, 
 {"001011100110", 99/862157986084}, {"0010110110000011", 99/862157986084}, 
 {"001011001001", 99/862157986084}, {"001010001011", 99/862157986084}, 
 {"0010100010100", 99/862157986084}, {"001001110110", 99/862157986084}, 
 {"00100010101010", 99/862157986084}, {"0010000100000", 99/862157986084}, 
 {"00100000010011", 99/862157986084}, {"000111101100", 99/862157986084}, 
 {"000111000001", 99/862157986084}, {"0001100101001", 99/862157986084}, 
 {"0001001101111", 99/862157986084}, {"000100101100", 99/862157986084}, 
 {"000011110011", 99/862157986084}, {"000011011111", 99/862157986084}, 
 {"0000100110111", 99/862157986084}, {"0000100100010", 99/862157986084}, 
 {"000001011111", 99/862157986084}, {"000001001111", 99/862157986084}, 
 {"0000010000100", 99/862157986084}, {"000000101011010", 99/862157986084}, 
 {"00000010001010010", 99/862157986084}, {"0000000000000010", 
  99/862157986084}, {"11111111111001", 195/1724315972168}, 
 {"11111111110100", 195/1724315972168}, {"1111110100111", 195/1724315972168}, 
 {"111111001000", 195/1724315972168}, {"111110100011", 195/1724315972168}, 
 {"11111001010101101", 195/1724315972168}, 
 {"1111010111110", 195/1724315972168}, {"11110010101010", 195/1724315972168}, 
 {"111011000000", 195/1724315972168}, {"1110010111111", 195/1724315972168}, 
 {"110101101100", 195/1724315972168}, {"11010101010101010", 
  195/1724315972168}, {"11010000000000", 195/1724315972168}, 
 {"110010101010101", 195/1724315972168}, {"110010010100", 195/1724315972168}, 
 {"110001111110", 195/1724315972168}, {"110001011111", 195/1724315972168}, 
 {"101111110010", 195/1724315972168}, {"10110101010011111", 
  195/1724315972168}, {"101101001001001", 195/1724315972168}, 
 {"101100000010", 195/1724315972168}, {"1010101100101", 195/1724315972168}, 
 {"10101010110000", 195/1724315972168}, {"10101010101010100", 
  195/1724315972168}, {"101010101010011", 195/1724315972168}, 
 {"1010011010101", 195/1724315972168}, {"10011111111111", 195/1724315972168}, 
 {"100100100101101", 195/1724315972168}, {"1000001010000", 
  195/1724315972168}, {"100000011100", 195/1724315972168}, 
 {"011111100011", 195/1724315972168}, {"0111110101111", 195/1724315972168}, 
 {"011011011010010", 195/1724315972168}, {"01100000000000", 
  195/1724315972168}, {"0101100101010", 195/1724315972168}, 
 {"010101010101100", 195/1724315972168}, {"01010101010101011", 
  195/1724315972168}, {"01010101001111", 195/1724315972168}, 
 {"0101010011010", 195/1724315972168}, {"010011111101", 195/1724315972168}, 
 {"010010110110110", 195/1724315972168}, {"01001010101100000", 
  195/1724315972168}, {"010000001101", 195/1724315972168}, 
 {"001110100000", 195/1724315972168}, {"001110000001", 195/1724315972168}, 
 {"001101101011", 195/1724315972168}, {"001101010101010", 195/1724315972168}, 
 {"00101111111111", 195/1724315972168}, {"00101010101010101", 
  195/1724315972168}, {"001010010011", 195/1724315972168}, 
 {"0001101000000", 195/1724315972168}, {"000100111111", 195/1724315972168}, 
 {"00001101010101", 195/1724315972168}, {"0000101000001", 195/1724315972168}, 
 {"00000110101010010", 195/1724315972168}, 
 {"000001011100", 195/1724315972168}, {"000000110111", 195/1724315972168}, 
 {"0000001011000", 195/1724315972168}, {"00000000001011", 195/1724315972168}, 
 {"00000000000110", 195/1724315972168}, {"111111110111010", 24/215539496521}, 
 {"1111100101101", 24/215539496521}, {"11110111101111", 24/215539496521}, 
 {"11110111101101", 24/215539496521}, {"1111010111011", 24/215539496521}, 
 {"111100001110", 24/215539496521}, {"111011000101", 24/215539496521}, 
 {"111001100100", 24/215539496521}, {"1101111011110", 24/215539496521}, 
 {"1101110101111", 24/215539496521}, {"110110011000", 24/215539496521}, 
 {"1100010001010", 24/215539496521}, {"10110111101111", 24/215539496521}, 
 {"1011010011111", 24/215539496521}, {"1010111011100", 24/215539496521}, 
 {"10101100101001", 24/215539496521}, {"1010101001110", 24/215539496521}, 
 {"101001011001", 24/215539496521}, {"101001001110", 24/215539496521}, 
 {"101000110111", 24/215539496521}, {"101000100000000", 24/215539496521}, 
 {"100111001001", 24/215539496521}, {"100110100101", 24/215539496521}, 
 {"10010100110101", 24/215539496521}, {"100100111001", 24/215539496521}, 
 {"100011110000", 24/215539496521}, {"100011011010", 24/215539496521}, 
 {"1000110101010", 24/215539496521}, {"1000010000100", 24/215539496521}, 
 {"0111101111011", 24/215539496521}, {"0111001010101", 24/215539496521}, 
 {"011100100101", 24/215539496521}, {"011100001111", 24/215539496521}, 
 {"011011000110", 24/215539496521}, {"01101011001010", 24/215539496521}, 
 {"011001011010", 24/215539496521}, {"011000110110", 24/215539496521}, 
 {"010111011111111", 24/215539496521}, {"010111001000", 24/215539496521}, 
 {"010110110001", 24/215539496521}, {"010110100110", 24/215539496521}, 
 {"0101010110001", 24/215539496521}, {"01010011010110", 24/215539496521}, 
 {"0101000100011", 24/215539496521}, {"0100101100000", 24/215539496521}, 
 {"01001000010000", 24/215539496521}, {"0011101110101", 24/215539496521}, 
 {"001001100111", 24/215539496521}, {"0010001010000", 24/215539496521}, 
 {"0010000100001", 24/215539496521}, {"000110011011", 24/215539496521}, 
 {"000100111010", 24/215539496521}, {"000011110001", 24/215539496521}, 
 {"0000101000100", 24/215539496521}, {"00001000010010", 24/215539496521}, 
 {"00001000010000", 24/215539496521}, {"0000011010010", 24/215539496521}, 
 {"000000001000101", 24/215539496521}, {"111111111101111", 
  189/1724315972168}, {"111111110000001", 189/1724315972168}, 
 {"1111111010011", 189/1724315972168}, {"111111010110101", 
  189/1724315972168}, {"111101111111111", 189/1724315972168}, 
 {"1111011011011011", 189/1724315972168}, {"11110110011011", 
  189/1724315972168}, {"11110110010100", 189/1724315972168}, 
 {"111101000001", 189/1724315972168}, {"111100000101", 189/1724315972168}, 
 {"11100010101010", 189/1724315972168}, {"1101101101101111", 
  189/1724315972168}, {"11011001101111", 189/1724315972168}, 
 {"110110001011", 189/1724315972168}, {"11010110010000", 189/1724315972168}, 
 {"110100101110", 189/1724315972168}, {"110100011011", 189/1724315972168}, 
 {"110100001010", 189/1724315972168}, {"110011110001", 189/1724315972168}, 
 {"1100101111111", 189/1724315972168}, {"110010010101010", 
  189/1724315972168}, {"101110000001", 189/1724315972168}, 
 {"10110110101101", 189/1724315972168}, {"10110101101101", 
  189/1724315972168}, {"1011010101001", 189/1724315972168}, 
 {"101011110100", 189/1724315972168}, {"101011010111111", 189/1724315972168}, 
 {"10101010111000", 189/1724315972168}, {"101010101101100", 
  189/1724315972168}, {"101000001111", 189/1724315972168}, 
 {"1001010101101", 189/1724315972168}, {"100011110011", 189/1724315972168}, 
 {"100010110100", 189/1724315972168}, {"100000101111", 189/1724315972168}, 
 {"100000011111111", 189/1724315972168}, {"100000011101", 189/1724315972168}, 
 {"011111100010", 189/1724315972168}, {"011111100000000", 189/1724315972168}, 
 {"011111010000", 189/1724315972168}, {"011101001011", 189/1724315972168}, 
 {"011100001100", 189/1724315972168}, {"0110101010010", 189/1724315972168}, 
 {"010111110000", 189/1724315972168}, {"010101010010011", 189/1724315972168}, 
 {"01010101000111", 189/1724315972168}, {"010100101000000", 
  189/1724315972168}, {"010100001011", 189/1724315972168}, 
 {"0100101010110", 189/1724315972168}, {"01001010010010", 189/1724315972168}, 
 {"01001001010010", 189/1724315972168}, {"010001111110", 189/1724315972168}, 
 {"001101101010101", 189/1724315972168}, {"0011010000000", 
  189/1724315972168}, {"001100001110", 189/1724315972168}, 
 {"001011110101", 189/1724315972168}, {"001011100100", 189/1724315972168}, 
 {"001011010001", 189/1724315972168}, {"00101001101111", 189/1724315972168}, 
 {"001001110100", 189/1724315972168}, {"00100110010000", 189/1724315972168}, 
 {"0010010010010000", 189/1724315972168}, {"00011101010101", 
  189/1724315972168}, {"000011111010", 189/1724315972168}, 
 {"000010111110", 189/1724315972168}, {"00001001101011", 189/1724315972168}, 
 {"00001001100100", 189/1724315972168}, {"0000100100100100", 
  189/1724315972168}, {"000010000000000", 189/1724315972168}, 
 {"000000101001010", 189/1724315972168}, {"0000000101100", 
  189/1724315972168}, {"000000001111110", 189/1724315972168}, 
 {"000000000010000", 189/1724315972168}, {"1111111100110", 93/862157986084}, 
 {"111111110000000", 93/862157986084}, {"111111100000000", 93/862157986084}, 
 {"11111101111100", 93/862157986084}, {"111111010011111", 93/862157986084}, 
 {"11111100111111", 93/862157986084}, {"111110010111111", 93/862157986084}, 
 {"1110101101101", 93/862157986084}, {"11100101010101", 93/862157986084}, 
 {"110111100100", 93/862157986084}, {"110111000100", 93/862157986084}, 
 {"110110000100", 93/862157986084}, {"110101110010", 93/862157986084}, 
 {"1101011010010", 93/862157986084}, {"11000001000000", 93/862157986084}, 
 {"1011110111101", 93/862157986084}, {"10111010101010", 93/862157986084}, 
 {"1011011110101", 93/862157986084}, {"101101111001", 93/862157986084}, 
 {"1011011010111", 93/862157986084}, {"1011010010100", 93/862157986084}, 
 {"1011001111010101", 93/862157986084}, {"101100010100", 93/862157986084}, 
 {"1010111101101", 93/862157986084}, {"1010101111001101", 93/862157986084}, 
 {"10101010101010101010101010101010101010101", 93/862157986084}, 
 {"101010101010101010101010", 93/862157986084}, 
 {"10101010100111", 93/862157986084}, {"10101010100010", 93/862157986084}, 
 {"101001000001", 93/862157986084}, {"100111101101", 93/862157986084}, 
 {"1001100000000", 93/862157986084}, {"100000100101", 93/862157986084}, 
 {"011111011010", 93/862157986084}, {"0110011111111", 93/862157986084}, 
 {"011000010010", 93/862157986084}, {"010110111110", 93/862157986084}, 
 {"01010101011101", 93/862157986084}, {"01010101011000", 93/862157986084}, 
 {"01010101010101010101010101010101010101010", 93/862157986084}, 
 {"010101010101010101010101", 93/862157986084}, 
 {"0101010000110010", 93/862157986084}, {"0101000010010", 93/862157986084}, 
 {"010011101011", 93/862157986084}, {"0100110000101010", 93/862157986084}, 
 {"0100101101011", 93/862157986084}, {"0100100101000", 93/862157986084}, 
 {"010010000110", 93/862157986084}, {"0100100001010", 93/862157986084}, 
 {"01000101010101", 93/862157986084}, {"0100001000010", 93/862157986084}, 
 {"00111110111111", 93/862157986084}, {"0010100101101", 93/862157986084}, 
 {"001010001101", 93/862157986084}, {"001001111011", 93/862157986084}, 
 {"001000111011", 93/862157986084}, {"001000011011", 93/862157986084}, 
 {"00011010101010", 93/862157986084}, {"0001010010010", 93/862157986084}, 
 {"000001101000000", 93/862157986084}, {"00000011000000", 93/862157986084}, 
 {"000000101100000", 93/862157986084}, {"00000010000011", 93/862157986084}, 
 {"000000011111111", 93/862157986084}, {"000000001111111", 93/862157986084}, 
 {"0000000011001", 93/862157986084}, {"11111111110110", 183/1724315972168}, 
 {"111111101000", 183/1724315972168}, {"111101100011", 183/1724315972168}, 
 {"111100100110", 183/1724315972168}, {"111100010001", 183/1724315972168}, 
 {"111010000000", 183/1724315972168}, {"1101101100101", 183/1724315972168}, 
 {"1101011010101", 183/1724315972168}, {"110011010110", 183/1724315972168}, 
 {"110001101111", 183/1724315972168}, {"110001000010", 183/1724315972168}, 
 {"101111011100", 183/1724315972168}, {"101110100001", 183/1724315972168}, 
 {"1011001111000101", 183/1724315972168}, 
 {"1010101101011", 183/1724315972168}, {"101001110110", 183/1724315972168}, 
 {"1010011011011", 183/1724315972168}, {"101000111110", 183/1724315972168}, 
 {"1010001111001101", 183/1724315972168}, 
 {"100110110000", 183/1724315972168}, {"100110010110", 183/1724315972168}, 
 {"100101100110", 183/1724315972168}, {"100101001100", 183/1724315972168}, 
 {"100100011010", 183/1724315972168}, {"10010000000000", 183/1724315972168}, 
 {"100010001111", 183/1724315972168}, {"100001011101", 183/1724315972168}, 
 {"100000111010", 183/1724315972168}, {"011111000101", 183/1724315972168}, 
 {"011110100010", 183/1724315972168}, {"011101110000", 183/1724315972168}, 
 {"01101111111111", 183/1724315972168}, {"011011100101", 183/1724315972168}, 
 {"011010110011", 183/1724315972168}, {"011010011001", 183/1724315972168}, 
 {"011001101001", 183/1724315972168}, {"011001001111", 183/1724315972168}, 
 {"0101110000110010", 183/1724315972168}, 
 {"010111000001", 183/1724315972168}, {"0101100100100", 183/1724315972168}, 
 {"010110001001", 183/1724315972168}, {"0101010010100", 183/1724315972168}, 
 {"0100110000111010", 183/1724315972168}, 
 {"010001011110", 183/1724315972168}, {"010000100011", 183/1724315972168}, 
 {"001110111101", 183/1724315972168}, {"001110010000", 183/1724315972168}, 
 {"001100101001", 183/1724315972168}, {"0010100101010", 183/1724315972168}, 
 {"0010010011010", 183/1724315972168}, {"000101111111", 183/1724315972168}, 
 {"000011101110", 183/1724315972168}, {"000011011001", 183/1724315972168}, 
 {"000010011100", 183/1724315972168}, {"000000010111", 183/1724315972168}, 
 {"00000000001001", 183/1724315972168}, {"11111111001010", 45/431078993042}, 
 {"1111110001010", 45/431078993042}, {"1111101010100", 45/431078993042}, 
 {"111100000111", 45/431078993042}, {"1110101010110", 45/431078993042}, 
 {"111001000101", 45/431078993042}, {"111000111000", 45/431078993042}, 
 {"111000001111", 45/431078993042}, {"11011111011101", 45/431078993042}, 
 {"110111101001", 45/431078993042}, {"110111011101110", 45/431078993042}, 
 {"1101101011011", 45/431078993042}, {"1101011101001", 45/431078993042}, 
 {"11010101010101010101011", 45/431078993042}, 
 {"1101010100000", 45/431078993042}, {"110100100001", 45/431078993042}, 
 {"110100000101", 45/431078993042}, {"1100101001010", 45/431078993042}, 
 {"10111011111011", 45/431078993042}, {"1011011001001", 45/431078993042}, 
 {"1010111110101", 45/431078993042}, {"1010111000000", 45/431078993042}, 
 {"1010110101100", 45/431078993042}, {"10101100000000", 45/431078993042}, 
 {"10101011010101", 45/431078993042}, {"101010101010001", 45/431078993042}, 
 {"101000100111", 45/431078993042}, {"101000001011", 45/431078993042}, 
 {"100101111011", 45/431078993042}, {"1001011101011", 45/431078993042}, 
 {"1001010101000", 45/431078993042}, {"1001001101101", 45/431078993042}, 
 {"100010101010101", 45/431078993042}, {"100010001000100", 45/431078993042}, 
 {"100001001011", 45/431078993042}, {"011110110100", 45/431078993042}, 
 {"011101110111011", 45/431078993042}, {"011101010101010", 45/431078993042}, 
 {"0110110010010", 45/431078993042}, {"0110101010111", 45/431078993042}, 
 {"0110100010100", 45/431078993042}, {"011010000100", 45/431078993042}, 
 {"010111110100", 45/431078993042}, {"010111011000", 45/431078993042}, 
 {"010101010101110", 45/431078993042}, {"01010100101010", 45/431078993042}, 
 {"01010011111111", 45/431078993042}, {"0101001010011", 45/431078993042}, 
 {"0101000111111", 45/431078993042}, {"0101000001010", 45/431078993042}, 
 {"0100100110110", 45/431078993042}, {"01000100000100", 45/431078993042}, 
 {"0011010110101", 45/431078993042}, {"001011111010", 45/431078993042}, 
 {"001011011110", 45/431078993042}, {"0010101011111", 45/431078993042}, 
 {"00101010101010101010100", 45/431078993042}, 
 {"0010100010110", 45/431078993042}, {"0010010100100", 45/431078993042}, 
 {"001000100010001", 45/431078993042}, {"001000010110", 45/431078993042}, 
 {"00100000100010", 45/431078993042}, {"000111110000", 45/431078993042}, 
 {"000111000111", 45/431078993042}, {"000110111010", 45/431078993042}, 
 {"0001010101001", 45/431078993042}, {"000011111000", 45/431078993042}, 
 {"0000010101011", 45/431078993042}, {"0000001110101", 45/431078993042}, 
 {"00000000110101", 45/431078993042}, {"111111111011111", 177/1724315972168}, 
 {"1111111100100", 177/1724315972168}, {"1111110000010", 177/1724315972168}, 
 {"111110111111111", 177/1724315972168}, {"1111100101011", 
  177/1724315972168}, {"111101010101010", 177/1724315972168}, 
 {"111100111010", 177/1724315972168}, {"1110111011011", 177/1724315972168}, 
 {"111010110010", 177/1724315972168}, {"111001100101", 177/1724315972168}, 
 {"111001010110", 177/1724315972168}, {"111000111101", 177/1724315972168}, 
 {"1101111110011", 177/1724315972168}, {"1101111011011", 177/1724315972168}, 
 {"1101111001101", 177/1724315972168}, {"1101110110110", 177/1724315972168}, 
 {"1101101111011", 177/1724315972168}, {"1101101110111", 177/1724315972168}, 
 {"110110110110110110", 177/1724315972168}, 
 {"1101101011101", 177/1724315972168}, {"1101100000000", 177/1724315972168}, 
 {"1101010011111", 177/1724315972168}, {"1100111111011", 177/1724315972168}, 
 {"1011111000000", 177/1724315972168}, {"101111000111", 177/1724315972168}, 
 {"1011101101010", 177/1724315972168}, {"1011101011011", 177/1724315972168}, 
 {"1011001111011", 177/1724315972168}, {"101100101000", 177/1724315972168}, 
 {"101100001001001", 177/1724315972168}, {"101011010101010", 
  177/1724315972168}, {"1010101111010", 177/1724315972168}, 
 {"101010101010000", 177/1724315972168}, {"101010101001010", 
  177/1724315972168}, {"1010100100010", 177/1724315972168}, 
 {"101001100111", 177/1724315972168}, {"101000110000", 177/1724315972168}, 
 {"1010000101010", 177/1724315972168}, {"100110110110110", 
  177/1724315972168}, {"100110000001", 177/1724315972168}, 
 {"100101011000", 177/1724315972168}, {"100100100100110", 177/1724315972168}, 
 {"100100100100100100", 177/1724315972168}, 
 {"1001001000100", 177/1724315972168}, {"100100100001101", 
  177/1724315972168}, {"100000011001", 177/1724315972168}, 
 {"011111100110", 177/1724315972168}, {"011011011110010", 177/1724315972168}, 
 {"0110110111011", 177/1724315972168}, {"011011011011011011", 
  177/1724315972168}, {"011011011011001", 177/1724315972168}, 
 {"011010100111", 177/1724315972168}, {"011001111110", 177/1724315972168}, 
 {"011001001001001", 177/1724315972168}, {"0101111010101", 
  177/1724315972168}, {"010111001111", 177/1724315972168}, 
 {"010110011000", 177/1724315972168}, {"0101011011101", 177/1724315972168}, 
 {"010101010110101", 177/1724315972168}, {"010101010101111", 
  177/1724315972168}, {"0101010000101", 177/1724315972168}, 
 {"010100101010101", 177/1724315972168}, {"010011110110110", 
  177/1724315972168}, {"010011010111", 177/1724315972168}, 
 {"0100110000100", 177/1724315972168}, {"0100010100100", 177/1724315972168}, 
 {"0100010010101", 177/1724315972168}, {"010000111000", 177/1724315972168}, 
 {"0100000111111", 177/1724315972168}, {"0011000000100", 177/1724315972168}, 
 {"0010101100000", 177/1724315972168}, {"0010011111111", 177/1724315972168}, 
 {"0010010100010", 177/1724315972168}, {"001001001001001001", 
  177/1724315972168}, {"0010010001000", 177/1724315972168}, 
 {"0010010000100", 177/1724315972168}, {"0010001001001", 177/1724315972168}, 
 {"0010000110010", 177/1724315972168}, {"0010000100100", 177/1724315972168}, 
 {"0010000001100", 177/1724315972168}, {"000111000010", 177/1724315972168}, 
 {"000110101001", 177/1724315972168}, {"000110011010", 177/1724315972168}, 
 {"000101001101", 177/1724315972168}, {"0001000100100", 177/1724315972168}, 
 {"000011000101", 177/1724315972168}, {"000010101010101", 177/1724315972168}, 
 {"0000011010100", 177/1724315972168}, {"000001000000000", 
  177/1724315972168}, {"0000001111101", 177/1724315972168}, 
 {"0000000011011", 177/1724315972168}, {"000000000100000", 
  177/1724315972168}, {"1111111111001001", 87/862157986084}, 
 {"11111110110111", 87/862157986084}, {"11111110101111", 87/862157986084}, 
 {"1111111001011", 87/862157986084}, {"1111011111000", 87/862157986084}, 
 {"111101111011011", 87/862157986084}, {"111101110001", 87/862157986084}, 
 {"11110101111111", 87/862157986084}, {"111011101000", 87/862157986084}, 
 {"11101101111111", 87/862157986084}, {"111010100011", 87/862157986084}, 
 {"1110100101010", 87/862157986084}, {"111010001000", 87/862157986084}, 
 {"111001101001", 87/862157986084}, {"1110000010000", 87/862157986084}, 
 {"1101111011010", 87/862157986084}, {"110110111101111", 87/862157986084}, 
 {"1101101110101", 87/862157986084}, {"1101011010110", 87/862157986084}, 
 {"11010101101001", 87/862157986084}, 
 {"11010101010101010101010101010101010101011", 87/862157986084}, 
 {"1101001111111", 87/862157986084}, {"110100000001", 87/862157986084}, 
 {"110010111010", 87/862157986084}, {"110001010111", 87/862157986084}, 
 {"110000111110", 87/862157986084}, {"101111111111011101", 87/862157986084}, 
 {"101110111111111101", 87/862157986084}, {"10110100110110", 
  87/862157986084}, {"1010111011011", 87/862157986084}, 
 {"101011100101", 87/862157986084}, {"1010110000001", 87/862157986084}, 
 {"1010101101000", 87/862157986084}, {"1010101010101001", 87/862157986084}, 
 {"1010100100101", 87/862157986084}, {"101001110101", 87/862157986084}, 
 {"1010010010101", 87/862157986084}, {"1010010000100", 87/862157986084}, 
 {"101000101100", 87/862157986084}, {"1010000100001", 87/862157986084}, 
 {"100111001110", 87/862157986084}, {"10010110101011", 87/862157986084}, 
 {"100101100111", 87/862157986084}, {"1001010101010101", 87/862157986084}, 
 {"1001010010100", 87/862157986084}, {"1001001111111111", 87/862157986084}, 
 {"10010011010010", 87/862157986084}, {"100011101111", 87/862157986084}, 
 {"100011000110", 87/862157986084}, {"1000010000101", 87/862157986084}, 
 {"100000111100", 87/862157986084}, {"1000000110101", 87/862157986084}, 
 {"100000001011", 87/862157986084}, {"011111110100", 87/862157986084}, 
 {"0111111001010", 87/862157986084}, {"011111000011", 87/862157986084}, 
 {"0111101111010", 87/862157986084}, {"011100111001", 87/862157986084}, 
 {"011100010000", 87/862157986084}, {"01101100101101", 87/862157986084}, 
 {"0110110000000000", 87/862157986084}, {"0110101101011", 87/862157986084}, 
 {"0110101010101010", 87/862157986084}, {"011010011000", 87/862157986084}, 
 {"01101001010100", 87/862157986084}, {"011000110001", 87/862157986084}, 
 {"0101111011110", 87/862157986084}, {"010111010011", 87/862157986084}, 
 {"0101101111011", 87/862157986084}, {"0101101101010", 87/862157986084}, 
 {"010110001010", 87/862157986084}, {"0101011011010", 87/862157986084}, 
 {"0101010101010110", 87/862157986084}, {"0101010010111", 87/862157986084}, 
 {"0101001111110", 87/862157986084}, {"010100011010", 87/862157986084}, 
 {"0101000100100", 87/862157986084}, {"01001011001001", 87/862157986084}, 
 {"010001000000000010", 87/862157986084}, {"010000000000100010", 
  87/862157986084}, {"001111000001", 87/862157986084}, 
 {"001110101000", 87/862157986084}, {"001101000101", 87/862157986084}, 
 {"001011111110", 87/862157986084}, {"0010110000000", 87/862157986084}, 
 {"00101010101010101010101010101010101010100", 87/862157986084}, 
 {"00101010010110", 87/862157986084}, {"0010100101001", 87/862157986084}, 
 {"0010010001010", 87/862157986084}, {"001001000010000", 87/862157986084}, 
 {"0010000100101", 87/862157986084}, {"0001111101111", 87/862157986084}, 
 {"000110010110", 87/862157986084}, {"000101110111", 87/862157986084}, 
 {"0001011010101", 87/862157986084}, {"000101011100", 87/862157986084}, 
 {"00010010000000", 87/862157986084}, {"000100010111", 87/862157986084}, 
 {"00001010000000", 87/862157986084}, {"000010001110", 87/862157986084}, 
 {"000010000100100", 87/862157986084}, {"0000100000111", 87/862157986084}, 
 {"0000000110100", 87/862157986084}, {"00000001010000", 87/862157986084}, 
 {"00000001001000", 87/862157986084}, {"0000000000110110", 87/862157986084}, 
 {"111111111110111", 171/1724315972168}, {"11111111000001", 
  171/1724315972168}, {"111110001010101", 171/1724315972168}, 
 {"11110111111110", 171/1724315972168}, {"1111011110101", 171/1724315972168}, 
 {"111100010011", 171/1724315972168}, {"111011111111111", 171/1724315972168}, 
 {"1110111110110111", 171/1724315972168}, {"11101110111010", 
  171/1724315972168}, {"1110110111110111", 171/1724315972168}, 
 {"11101010101010101", 171/1724315972168}, 
 {"1110100100100", 171/1724315972168}, {"1110011111010", 171/1724315972168}, 
 {"11100111011110", 171/1724315972168}, {"111000100110", 171/1724315972168}, 
 {"11011111010101", 171/1724315972168}, {"1101101101000", 171/1724315972168}, 
 {"1101010010011", 171/1724315972168}, {"110011101100", 171/1724315972168}, 
 {"110010011101", 171/1724315972168}, {"1100100101011", 171/1724315972168}, 
 {"110010001111", 171/1724315972168}, {"110010001100", 171/1724315972168}, 
 {"10111110011010", 171/1724315972168}, {"101110010011", 171/1724315972168}, 
 {"1011001001010", 171/1724315972168}, {"1010111101111", 171/1724315972168}, 
 {"1010110110010", 171/1724315972168}, {"10101011111011", 171/1724315972168}, 
 {"10101010101010111", 171/1724315972168}, 
 {"101010100011111", 171/1724315972168}, {"10100110000010", 
  171/1724315972168}, {"10100010001000", 171/1724315972168}, 
 {"1010000011000", 171/1724315972168}, {"100110111000", 171/1724315972168}, 
 {"100100100001001", 171/1724315972168}, {"100100001001001", 
  171/1724315972168}, {"100100000001", 171/1724315972168}, 
 {"10000100011000", 171/1724315972168}, {"10000011111111", 
  171/1724315972168}, {"100000001001", 171/1724315972168}, 
 {"10000000010000", 171/1724315972168}, {"01111111101111", 
  171/1724315972168}, {"011111110110", 171/1724315972168}, 
 {"01111100000000", 171/1724315972168}, {"01111011100111", 
  171/1724315972168}, {"011011111110", 171/1724315972168}, 
 {"011011110110110", 171/1724315972168}, {"011011011110110", 
  171/1724315972168}, {"011001000111", 171/1724315972168}, 
 {"0101111100111", 171/1724315972168}, {"01011101110111", 171/1724315972168}, 
 {"01011001111101", 171/1724315972168}, {"010101011100000", 
  171/1724315972168}, {"01010101010101000", 171/1724315972168}, 
 {"01010100000100", 171/1724315972168}, {"0101001001101", 171/1724315972168}, 
 {"0101000010000", 171/1724315972168}, {"0100110110101", 171/1724315972168}, 
 {"010001101100", 171/1724315972168}, {"01000001100101", 171/1724315972168}, 
 {"001101110011", 171/1724315972168}, {"001101110000", 171/1724315972168}, 
 {"0011011010100", 171/1724315972168}, {"001101100010", 171/1724315972168}, 
 {"001100010011", 171/1724315972168}, {"0010101101100", 171/1724315972168}, 
 {"0010010010111", 171/1724315972168}, {"00100000101010", 171/1724315972168}, 
 {"000111011001", 171/1724315972168}, {"00011000100001", 171/1724315972168}, 
 {"0001100000101", 171/1724315972168}, {"0001011011011", 171/1724315972168}, 
 {"00010101010101010", 171/1724315972168}, {"0001001000001000", 
  171/1724315972168}, {"00010001000101", 171/1724315972168}, 
 {"0001000001001000", 171/1724315972168}, {"000100000000000", 
  171/1724315972168}, {"000011101100", 171/1724315972168}, 
 {"0000100001010", 171/1724315972168}, {"00001000000001", 171/1724315972168}, 
 {"000001110101010", 171/1724315972168}, {"00000000111110", 
  171/1724315972168}, {"000000000001000", 171/1724315972168}, 
 {"11111111010111", 21/215539496521}, {"11111110111110", 21/215539496521}, 
 {"111110111101111011110", 21/215539496521}, 
 {"1111010000111", 21/215539496521}, {"1111001001111", 21/215539496521}, 
 {"111011011011010", 21/215539496521}, {"11101011111111", 21/215539496521}, 
 {"1110000101111", 21/215539496521}, {"1101111011110111100", 
  21/215539496521}, {"11010101010101010101010101010101010101010", 
  21/215539496521}, {"110101000010001", 21/215539496521}, 
 {"1100001000010000100", 21/215539496521}, 
 {"11000001000001", 21/215539496521}, {"1011111101101", 21/215539496521}, 
 {"101110111101111011110", 21/215539496521}, 
 {"10111000001010", 21/215539496521}, {"1011011111101", 21/215539496521}, 
 {"10101111100010", 21/215539496521}, {"101011000110", 21/215539496521}, 
 {"10101010101010101010101010101010101010100", 21/215539496521}, 
 {"101001010101001", 21/215539496521}, {"101001001001000", 21/215539496521}, 
 {"1010001000101", 21/215539496521}, {"100111001010", 21/215539496521}, 
 {"100101010100101", 21/215539496521}, {"100101010001", 21/215539496521}, 
 {"100010101001", 21/215539496521}, {"100010010001", 21/215539496521}, 
 {"10001000100001", 21/215539496521}, {"100010000101011", 21/215539496521}, 
 {"10000100010001", 21/215539496521}, {"100001000010000100010", 
  21/215539496521}, {"100001000010000100000", 21/215539496521}, 
 {"10000010000011", 21/215539496521}, {"10000010000000", 21/215539496521}, 
 {"01111101111111", 21/215539496521}, {"01111101111100", 21/215539496521}, 
 {"011110111101111011111", 21/215539496521}, {"011110111101111011101", 
  21/215539496521}, {"01111011101110", 21/215539496521}, 
 {"011101111010100", 21/215539496521}, {"01110111011110", 21/215539496521}, 
 {"011101101110", 21/215539496521}, {"011101010110", 21/215539496521}, 
 {"011010101110", 21/215539496521}, {"011010101011010", 21/215539496521}, 
 {"011000110101", 21/215539496521}, {"0101110111010", 21/215539496521}, 
 {"010110110110111", 21/215539496521}, {"010110101010110", 21/215539496521}, 
 {"01010101010101010101010101010101010101011", 21/215539496521}, 
 {"010100111001", 21/215539496521}, {"01010000011101", 21/215539496521}, 
 {"0100100000010", 21/215539496521}, {"01000111110101", 21/215539496521}, 
 {"010001000010000100001", 21/215539496521}, 
 {"0100000010010", 21/215539496521}, {"00111110111110", 21/215539496521}, 
 {"0011110111101111011", 21/215539496521}, 
 {"001010111101110", 21/215539496521}, 
 {"00101010101010101010101010101010101010101", 21/215539496521}, 
 {"0010000100001000011", 21/215539496521}, 
 {"0001111010000", 21/215539496521}, {"00010100000000", 21/215539496521}, 
 {"000100100100101", 21/215539496521}, {"0000110110000", 21/215539496521}, 
 {"0000101111000", 21/215539496521}, {"000001000010000100001", 
  21/215539496521}, {"00000001000001", 21/215539496521}, 
 {"00000000101000", 21/215539496521}, {"111111001100", 165/1724315972168}, 
 {"111110011000", 165/1724315972168}, {"111101010101010101", 
  165/1724315972168}, {"111011110001", 165/1724315972168}, 
 {"111011000001", 165/1724315972168}, {"111001100000", 165/1724315972168}, 
 {"1101111001010", 165/1724315972168}, {"110111000001", 165/1724315972168}, 
 {"11011011011101", 165/1724315972168}, {"110110001100", 165/1724315972168}, 
 {"11010110101101001", 165/1724315972168}, 
 {"11010101100001", 165/1724315972168}, {"11001110101010101", 
  165/1724315972168}, {"110011100100", 165/1724315972168}, 
 {"110011000000", 165/1724315972168}, {"10111011011011", 165/1724315972168}, 
 {"1010110000100", 165/1724315972168}, {"10101010101110011", 
  165/1724315972168}, {"101010101010101111", 165/1724315972168}, 
 {"101010100010101", 165/1724315972168}, {"101010001010101", 
  165/1724315972168}, {"10100010001001", 165/1724315972168}, 
 {"100110110001", 165/1724315972168}, {"10010110101101011", 
  165/1724315972168}, {"10010001000101", 165/1724315972168}, 
 {"100011110111", 165/1724315972168}, {"100011011001", 165/1724315972168}, 
 {"10000110101011", 165/1724315972168}, {"100000111011", 165/1724315972168}, 
 {"100000110111", 165/1724315972168}, {"011111001000", 165/1724315972168}, 
 {"011111000100", 165/1724315972168}, {"01111001010100", 165/1724315972168}, 
 {"011100100110", 165/1724315972168}, {"011100001000", 165/1724315972168}, 
 {"01101110111010", 165/1724315972168}, {"01101001010010100", 
  165/1724315972168}, {"011001001110", 165/1724315972168}, 
 {"01011101110110", 165/1724315972168}, {"010101110101010", 
  165/1724315972168}, {"010101011101010", 165/1724315972168}, 
 {"010101010101010000", 165/1724315972168}, {"01010101010001100", 
  165/1724315972168}, {"0101001111011", 165/1724315972168}, 
 {"01000100100100", 165/1724315972168}, {"001100111111", 165/1724315972168}, 
 {"001100011011", 165/1724315972168}, {"00110001010101010", 
  165/1724315972168}, {"00101010011110", 165/1724315972168}, 
 {"00101001010010110", 165/1724315972168}, 
 {"001001110011", 165/1724315972168}, {"00100100100010", 165/1724315972168}, 
 {"001000111110", 165/1724315972168}, {"0010000110101", 165/1724315972168}, 
 {"000110011111", 165/1724315972168}, {"000100111110", 165/1724315972168}, 
 {"000100001110", 165/1724315972168}, {"000010101010101010", 
  165/1724315972168}, {"000001100111", 165/1724315972168}, 
 {"000000110011", 165/1724315972168}, {"111111111101011", 81/862157986084}, 
 {"11111111001111", 81/862157986084}, {"11110111110110", 81/862157986084}, 
 {"111101111101011", 81/862157986084}, {"111101111101010", 81/862157986084}, 
 {"1111011011000", 81/862157986084}, {"111101101001", 81/862157986084}, 
 {"11110011111111", 81/862157986084}, {"1111001001000", 81/862157986084}, 
 {"1111000100100", 81/862157986084}, {"11101111101101", 81/862157986084}, 
 {"1110110110000", 81/862157986084}, {"111001100010", 81/862157986084}, 
 {"1110010010000", 81/862157986084}, {"110111111100", 81/862157986084}, 
 {"1101111011110111101", 81/862157986084}, 
 {"1101110100101", 81/862157986084}, {"1101101110000", 81/862157986084}, 
 {"110101111111111", 81/862157986084}, {"110101111101111", 81/862157986084}, 
 {"1101011111001", 81/862157986084}, {"1101010110010101010", 
  81/862157986084}, {"110100010011", 81/862157986084}, 
 {"110010001011", 81/862157986084}, {"110010001001", 81/862157986084}, 
 {"110001000010001", 81/862157986084}, {"110000000100", 81/862157986084}, 
 {"1011110111101111011", 81/862157986084}, {"101110011101", 81/862157986084}, 
 {"101110011000", 81/862157986084}, {"10110111110111", 81/862157986084}, 
 {"101101101101101101", 81/862157986084}, {"1011011011011010", 
  81/862157986084}, {"101101000110", 81/862157986084}, 
 {"1010101011001010100", 81/862157986084}, 
 {"101010000010000", 81/862157986084}, {"1010010111011", 81/862157986084}, 
 {"1010010010110", 81/862157986084}, {"1010010010010010", 81/862157986084}, 
 {"1001111101011", 81/862157986084}, {"100111010010", 81/862157986084}, 
 {"100101101111", 81/862157986084}, {"1001011011010", 81/862157986084}, 
 {"100100010011", 81/862157986084}, {"10010000010000", 81/862157986084}, 
 {"100010000100011", 81/862157986084}, {"011101111011100", 81/862157986084}, 
 {"01101111101111", 81/862157986084}, {"011011101100", 81/862157986084}, 
 {"0110100100101", 81/862157986084}, {"011010010000", 81/862157986084}, 
 {"011000101101", 81/862157986084}, {"0110000010100", 81/862157986084}, 
 {"0101101101101101", 81/862157986084}, {"0101101101001", 81/862157986084}, 
 {"0101101000100", 81/862157986084}, {"010101111101111", 81/862157986084}, 
 {"0101010100110101011", 81/862157986084}, {"010010111001", 81/862157986084}, 
 {"0100100100100101", 81/862157986084}, {"010010010010010010", 
  81/862157986084}, {"01001000001000", 81/862157986084}, 
 {"010001100111", 81/862157986084}, {"010001100010", 81/862157986084}, 
 {"0100001000010000100", 81/862157986084}, {"001111111011", 81/862157986084}, 
 {"001110111101110", 81/862157986084}, {"001101110110", 81/862157986084}, 
 {"001101110100", 81/862157986084}, {"001011101100", 81/862157986084}, 
 {"0010101001101010101", 81/862157986084}, 
 {"0010100000110", 81/862157986084}, {"001010000010000", 81/862157986084}, 
 {"001010000000000", 81/862157986084}, {"0010010001111", 81/862157986084}, 
 {"0010001011010", 81/862157986084}, {"0010000100001000010", 
  81/862157986084}, {"001000000011", 81/862157986084}, 
 {"0001101101111", 81/862157986084}, {"000110011101", 81/862157986084}, 
 {"0001001001111", 81/862157986084}, {"00010000010010", 81/862157986084}, 
 {"0000111011011", 81/862157986084}, {"0000110110111", 81/862157986084}, 
 {"00001100000000", 81/862157986084}, {"000010010110", 81/862157986084}, 
 {"0000100100111", 81/862157986084}, {"000010000010101", 81/862157986084}, 
 {"000010000010100", 81/862157986084}, {"00001000001001", 81/862157986084}, 
 {"00000000110000", 81/862157986084}, {"000000000010100", 81/862157986084}, 
 {"11111111100100", 159/1724315972168}, {"11111010101111", 
  159/1724315972168}, {"111110001000", 159/1724315972168}, 
 {"111110000010", 159/1724315972168}, {"1111011001111", 159/1724315972168}, 
 {"11110101011111", 159/1724315972168}, {"11110011110111", 
  159/1724315972168}, {"1111001101111", 159/1724315972168}, 
 {"111100011010", 159/1724315972168}, {"11101111001111", 159/1724315972168}, 
 {"111011100000", 159/1724315972168}, {"11101100101010", 159/1724315972168}, 
 {"1110011111110", 159/1724315972168}, {"11100110011110", 159/1724315972168}, 
 {"1110010111011", 159/1724315972168}, {"1101110100111", 159/1724315972168}, 
 {"11011011111101", 159/1724315972168}, {"11011000000000", 
  159/1724315972168}, {"11010110101101101", 159/1724315972168}, 
 {"110101010101010101", 159/1724315972168}, {"1101010100010101010", 
  159/1724315972168}, {"1101010010101", 159/1724315972168}, 
 {"110011111111111101", 159/1724315972168}, {"110011111111111001", 
  159/1724315972168}, {"101111111111110011", 159/1724315972168}, 
 {"10111111011011", 159/1724315972168}, {"101111100000", 159/1724315972168}, 
 {"1011110111110", 159/1724315972168}, {"1011101110110", 159/1724315972168}, 
 {"10111010010101", 159/1724315972168}, {"10110110101101011", 
  159/1724315972168}, {"101100111010", 159/1724315972168}, 
 {"10110010010101", 159/1724315972168}, {"10101011001000", 
  159/1724315972168}, {"1010101011101010100", 159/1724315972168}, 
 {"10101010111010", 159/1724315972168}, {"1010101010101110", 
  159/1724315972168}, {"101010101010101011", 159/1724315972168}, 
 {"10101001011101", 159/1724315972168}, {"1010100101011", 159/1724315972168}, 
 {"10101001001101", 159/1724315972168}, {"101001110000", 159/1724315972168}, 
 {"1010010111001", 159/1724315972168}, {"101000110010", 159/1724315972168}, 
 {"10100010101010", 159/1724315972168}, {"100111111111110011", 
  159/1724315972168}, {"100111100110", 159/1724315972168}, 
 {"1001110100101", 159/1724315972168}, {"100110000110", 159/1724315972168}, 
 {"1001000100010", 159/1724315972168}, {"1000101010101010", 
  159/1724315972168}, {"10000110011000", 159/1724315972168}, 
 {"1000001000010", 159/1724315972168}, {"1000000011000", 159/1724315972168}, 
 {"0111111100111", 159/1724315972168}, {"0111110111101", 159/1724315972168}, 
 {"01111001100111", 159/1724315972168}, {"0111010101010101", 
  159/1724315972168}, {"0110111011101", 159/1724315972168}, 
 {"011001111001", 159/1724315972168}, {"0110001011010", 159/1724315972168}, 
 {"011000011001", 159/1724315972168}, {"011000000000001100", 
  159/1724315972168}, {"01011101010101", 159/1724315972168}, 
 {"010111001101", 159/1724315972168}, {"0101101000110", 159/1724315972168}, 
 {"010110001111", 159/1724315972168}, {"01010110110010", 159/1724315972168}, 
 {"0101011010100", 159/1724315972168}, {"01010110100010", 159/1724315972168}, 
 {"010101010101010100", 159/1724315972168}, 
 {"0101010101010001", 159/1724315972168}, {"0101010100010101011", 
  159/1724315972168}, {"01010101000101", 159/1724315972168}, 
 {"01010100110111", 159/1724315972168}, {"01001101101010", 
  159/1724315972168}, {"010011000101", 159/1724315972168}, 
 {"01001001010010100", 159/1724315972168}, 
 {"01000101101010", 159/1724315972168}, {"0100010001001", 159/1724315972168}, 
 {"0100001000001", 159/1724315972168}, {"010000011111", 159/1724315972168}, 
 {"01000000100100", 159/1724315972168}, {"010000000000001100", 
  159/1724315972168}, {"001100000000000110", 159/1724315972168}, 
 {"001100000000000010", 159/1724315972168}, 
 {"0010101101010", 159/1724315972168}, {"0010101011101010101", 
  159/1724315972168}, {"001010101010101010", 159/1724315972168}, 
 {"00101001010010010", 159/1724315972168}, 
 {"00100111111111", 159/1724315972168}, {"00100100000010", 
  159/1724315972168}, {"0010001011000", 159/1724315972168}, 
 {"0001101000100", 159/1724315972168}, {"00011001100001", 159/1724315972168}, 
 {"0001100000001", 159/1724315972168}, {"00010011010101", 159/1724315972168}, 
 {"000100011111", 159/1724315972168}, {"00010000110000", 159/1724315972168}, 
 {"000011100101", 159/1724315972168}, {"0000110010000", 159/1724315972168}, 
 {"00001100001000", 159/1724315972168}, {"00001010100000", 
  159/1724315972168}, {"0000100110000", 159/1724315972168}, 
 {"000001111101", 159/1724315972168}, {"000001110111", 159/1724315972168}, 
 {"00000101010000", 159/1724315972168}, {"00000000011011", 
  159/1724315972168}, {"111111111010010", 39/431078993042}, 
 {"111111110110111", 39/431078993042}, {"1111111101001001", 39/431078993042}, 
 {"1111111101001", 39/431078993042}, {"1111110000111", 39/431078993042}, 
 {"111110110011", 39/431078993042}, {"111100110010", 39/431078993042}, 
 {"1110111010101", 39/431078993042}, {"111011011111111", 39/431078993042}, 
 {"1110110110100", 39/431078993042}, {"1110000111111", 39/431078993042}, 
 {"111000001110", 39/431078993042}, {"110110101010110", 39/431078993042}, 
 {"110110011110", 39/431078993042}, {"110110000011", 39/431078993042}, 
 {"11010101010101010101", 39/431078993042}, 
 {"110101001101", 39/431078993042}, {"1101001001000", 39/431078993042}, 
 {"110011011111", 39/431078993042}, {"110011011001", 39/431078993042}, 
 {"110010111101", 39/431078993042}, {"110000011011", 39/431078993042}, 
 {"1100000100010", 39/431078993042}, {"101111010011", 39/431078993042}, 
 {"1011101111100", 39/431078993042}, {"1011010001001", 39/431078993042}, 
 {"101101000000000", 39/431078993042}, {"101100110000", 39/431078993042}, 
 {"101100101011", 39/431078993042}, {"1010101110111", 39/431078993042}, 
 {"10101010101010101011", 39/431078993042}, 
 {"10100100100101", 39/431078993042}, {"100110110011", 39/431078993042}, 
 {"1001011111111", 39/431078993042}, {"100101010100100", 39/431078993042}, 
 {"1001001011111111", 39/431078993042}, {"1001000101101", 39/431078993042}, 
 {"100011111000", 39/431078993042}, {"100001100100", 39/431078993042}, 
 {"011110011011", 39/431078993042}, {"011100000111", 39/431078993042}, 
 {"0110111010010", 39/431078993042}, {"0110110100000000", 39/431078993042}, 
 {"011010101011011", 39/431078993042}, {"0110100000000", 39/431078993042}, 
 {"011001001100", 39/431078993042}, {"01011011011010", 39/431078993042}, 
 {"01010101010101010100", 39/431078993042}, 
 {"0101010001000", 39/431078993042}, {"010011010100", 39/431078993042}, 
 {"010011001111", 39/431078993042}, {"010010111111111", 39/431078993042}, 
 {"0100101110110", 39/431078993042}, {"0100010000011", 39/431078993042}, 
 {"010000101100", 39/431078993042}, {"0011111011101", 39/431078993042}, 
 {"001111100100", 39/431078993042}, {"001101000010", 39/431078993042}, 
 {"001100100110", 39/431078993042}, {"001100100000", 39/431078993042}, 
 {"0010110110111", 39/431078993042}, {"001010110010", 39/431078993042}, 
 {"00101010101010101010", 39/431078993042}, 
 {"001001111100", 39/431078993042}, {"001001100001", 39/431078993042}, 
 {"001001010101001", 39/431078993042}, {"000111110001", 39/431078993042}, 
 {"0001111000000", 39/431078993042}, {"0001001001011", 39/431078993042}, 
 {"000100100000000", 39/431078993042}, {"0001000101010", 39/431078993042}, 
 {"000011001101", 39/431078993042}, {"000001001100", 39/431078993042}, 
 {"0000001111000", 39/431078993042}, {"0000000010110110", 39/431078993042}, 
 {"0000000010110", 39/431078993042}, {"000000001001000", 39/431078993042}, 
 {"000000000101101", 39/431078993042}, {"111111111010011", 9/101430351304}, 
 {"1111111100011", 9/101430351304}, {"11111110111011", 9/101430351304}, 
 {"1111111001001", 9/101430351304}, {"11111101110111", 9/101430351304}, 
 {"1111110101010101", 9/101430351304}, {"1111100010111", 9/101430351304}, 
 {"111100100001", 9/101430351304}, {"1111000101010", 9/101430351304}, 
 {"11101111101100", 9/101430351304}, {"11101110111111", 9/101430351304}, 
 {"1110100011111", 9/101430351304}, {"1110010101011", 9/101430351304}, 
 {"11011101111111", 9/101430351304}, {"1101011001110", 9/101430351304}, 
 {"1101010100111", 9/101430351304}, {"11001100101010101", 9/101430351304}, 
 {"110010111111111", 9/101430351304}, {"11001011001001", 9/101430351304}, 
 {"11001000001000", 9/101430351304}, {"1100011111111", 9/101430351304}, 
 {"10110101001010", 9/101430351304}, {"10101101010010", 9/101430351304}, 
 {"1010101110000", 9/101430351304}, {"1010101010111111", 9/101430351304}, 
 {"10101010100110011", 9/101430351304}, {"1010010001001", 9/101430351304}, 
 {"1001001111111", 9/101430351304}, {"10010011010011", 9/101430351304}, 
 {"1001000100101", 9/101430351304}, {"100011111110", 9/101430351304}, 
 {"1000110010100", 9/101430351304}, {"100001001111", 9/101430351304}, 
 {"100000001110", 9/101430351304}, {"011111110001", 9/101430351304}, 
 {"011110110000", 9/101430351304}, {"0111001101011", 9/101430351304}, 
 {"011100000001", 9/101430351304}, {"0110111011010", 9/101430351304}, 
 {"01101100101100", 9/101430351304}, {"0110110000000", 9/101430351304}, 
 {"0101101110110", 9/101430351304}, {"01010101011001100", 9/101430351304}, 
 {"0101010101000000", 9/101430351304}, {"0101010001111", 9/101430351304}, 
 {"01010010101101", 9/101430351304}, {"01001010110101", 9/101430351304}, 
 {"0011100000000", 9/101430351304}, {"00110111110111", 9/101430351304}, 
 {"00110100110110", 9/101430351304}, {"001101000000000", 9/101430351304}, 
 {"00110011010101010", 9/101430351304}, {"0010101011000", 9/101430351304}, 
 {"0010100110001", 9/101430351304}, {"00100010000000", 9/101430351304}, 
 {"0001101010100", 9/101430351304}, {"0001011100000", 9/101430351304}, 
 {"00010001000000", 9/101430351304}, {"00010000010011", 9/101430351304}, 
 {"0000111010101", 9/101430351304}, {"000011011110", 9/101430351304}, 
 {"0000011101000", 9/101430351304}, {"0000001010101010", 9/101430351304}, 
 {"00000010001000", 9/101430351304}, {"0000000110110", 9/101430351304}, 
 {"00000001000100", 9/101430351304}, {"0000000011100", 9/101430351304}, 
 {"000000000101100", 9/101430351304}, {"111111101000101", 75/862157986084}, 
 {"11111101001010", 75/862157986084}, {"1111110100100", 75/862157986084}, 
 {"1111110011010", 75/862157986084}, {"11111001010101", 75/862157986084}, 
 {"1111011110001", 75/862157986084}, {"1111011101101", 75/862157986084}, 
 {"1111010100101", 75/862157986084}, {"111100101110", 75/862157986084}, 
 {"111010111001", 75/862157986084}, {"111001101100", 75/862157986084}, 
 {"111001011010", 75/862157986084}, {"1101110101101", 75/862157986084}, 
 {"110110100110", 75/862157986084}, {"1101101000000", 75/862157986084}, 
 {"110010011000", 75/862157986084}, {"1100100101101", 75/862157986084}, 
 {"11001000101010101", 75/862157986084}, {"1011110111010", 75/862157986084}, 
 {"1011011101111", 75/862157986084}, {"1011010111011", 75/862157986084}, 
 {"1011010010011", 75/862157986084}, {"1010111001001", 75/862157986084}, 
 {"10101101000000", 75/862157986084}, {"1010110011010", 75/862157986084}, 
 {"101010101011001", 75/862157986084}, {"10101010100010011", 
  75/862157986084}, {"10101010011111", 75/862157986084}, 
 {"1010011001010", 75/862157986084}, {"1010011000000", 75/862157986084}, 
 {"101001011000", 75/862157986084}, {"1010010101111", 75/862157986084}, 
 {"101001001001001001", 75/862157986084}, {"101000101111111", 
  75/862157986084}, {"1010001000010", 75/862157986084}, 
 {"100111010111", 75/862157986084}, {"100110101010101", 75/862157986084}, 
 {"100110100100", 75/862157986084}, {"1001001110101", 75/862157986084}, 
 {"100100110110", 75/862157986084}, {"100100100100100101", 75/862157986084}, 
 {"1000111101111", 75/862157986084}, {"100010110000", 75/862157986084}, 
 {"011101001111", 75/862157986084}, {"0111000010000", 75/862157986084}, 
 {"011011011011011010", 75/862157986084}, {"011011001001", 75/862157986084}, 
 {"0110110001010", 75/862157986084}, {"011001011011", 75/862157986084}, 
 {"011001010101010", 75/862157986084}, {"011000101000", 75/862157986084}, 
 {"0101110111101", 75/862157986084}, {"010111010000000", 75/862157986084}, 
 {"010110110110110110", 75/862157986084}, {"0101101010000", 75/862157986084}, 
 {"010110100111", 75/862157986084}, {"0101100111111", 75/862157986084}, 
 {"0101100110101", 75/862157986084}, {"01010101100000", 75/862157986084}, 
 {"01010101011101100", 75/862157986084}, {"010101010100110", 
  75/862157986084}, {"0101001100101", 75/862157986084}, 
 {"01010010111111", 75/862157986084}, {"0101000110110", 75/862157986084}, 
 {"0100101101100", 75/862157986084}, {"0100101000100", 75/862157986084}, 
 {"0100100010000", 75/862157986084}, {"0100001000101", 75/862157986084}, 
 {"00110111010101010", 75/862157986084}, {"0011011010010", 75/862157986084}, 
 {"001101100111", 75/862157986084}, {"0010010111111", 75/862157986084}, 
 {"001001011001", 75/862157986084}, {"0010001010010", 75/862157986084}, 
 {"000110100101", 75/862157986084}, {"000110010011", 75/862157986084}, 
 {"000101000110", 75/862157986084}, {"000011010001", 75/862157986084}, 
 {"0000101011010", 75/862157986084}, {"0000100010010", 75/862157986084}, 
 {"0000100001110", 75/862157986084}, {"00000110101010", 75/862157986084}, 
 {"0000001100101", 75/862157986084}, {"0000001011011", 75/862157986084}, 
 {"00000010110101", 75/862157986084}, {"000000010111010", 75/862157986084}, 
 {"11111111100101", 147/1724315972168}, {"11111101111110", 
  147/1724315972168}, {"111111001000101", 147/1724315972168}, 
 {"1111100101111", 147/1724315972168}, {"11110111100111", 147/1724315972168}, 
 {"1111011110000", 147/1724315972168}, {"1111010011111", 147/1724315972168}, 
 {"111100001101", 147/1724315972168}, {"1111000010000", 147/1724315972168}, 
 {"1110111101011", 147/1724315972168}, {"1110111011010", 147/1724315972168}, 
 {"11101101100011", 147/1724315972168}, {"11101011010101", 
  147/1724315972168}, {"11100111101111", 147/1724315972168}, 
 {"1101101011010", 147/1724315972168}, {"110110000001", 147/1724315972168}, 
 {"1101011110111", 147/1724315972168}, {"1101010100110101", 
  147/1724315972168}, {"110100111110", 147/1724315972168}, 
 {"110100110011", 147/1724315972168}, {"110100000010", 147/1724315972168}, 
 {"110011110110", 147/1724315972168}, {"110011001011", 147/1724315972168}, 
 {"11000110110111", 147/1724315972168}, {"101111110100", 147/1724315972168}, 
 {"1011101001010", 147/1724315972168}, {"101110001110", 147/1724315972168}, 
 {"1011011010001", 147/1724315972168}, {"101100001111", 147/1724315972168}, 
 {"1010110111001", 147/1724315972168}, {"1010110100010", 147/1724315972168}, 
 {"1010110010101011", 147/1724315972168}, {"10101011010111", 
  147/1724315972168}, {"10101010100110", 147/1724315972168}, 
 {"1010100101110", 147/1724315972168}, {"10100111111111", 147/1724315972168}, 
 {"1010010100100", 147/1724315972168}, {"1010010001000", 147/1724315972168}, 
 {"101000100111111", 147/1724315972168}, {"101000010110", 147/1724315972168}, 
 {"1001110110101", 147/1724315972168}, {"10011010101010", 147/1724315972168}, 
 {"100101111010", 147/1724315972168}, {"100100001100", 147/1724315972168}, 
 {"100011100010", 147/1724315972168}, {"1000101101101", 147/1724315972168}, 
 {"1000101101010", 147/1724315972168}, {"100000110100", 147/1724315972168}, 
 {"100000011011", 147/1724315972168}, {"10000001000000", 147/1724315972168}, 
 {"01111110111111", 147/1724315972168}, {"011111100100", 147/1724315972168}, 
 {"011111001011", 147/1724315972168}, {"0111010010101", 147/1724315972168}, 
 {"0111010010010", 147/1724315972168}, {"011100011101", 147/1724315972168}, 
 {"011011110011", 147/1724315972168}, {"011010000101", 147/1724315972168}, 
 {"01100101010101", 147/1724315972168}, {"0110001001010", 147/1724315972168}, 
 {"010111101001", 147/1724315972168}, {"010111011000000", 147/1724315972168}, 
 {"0101101110111", 147/1724315972168}, {"0101101011011", 147/1724315972168}, 
 {"01011000000000", 147/1724315972168}, {"0101011010001", 147/1724315972168}, 
 {"01010101011001", 147/1724315972168}, {"01010100101000", 
  147/1724315972168}, {"0101001101010100", 147/1724315972168}, 
 {"0101001011101", 147/1724315972168}, {"0101001000110", 147/1724315972168}, 
 {"010011110000", 147/1724315972168}, {"0100100101110", 147/1724315972168}, 
 {"010001110001", 147/1724315972168}, {"0100010110101", 147/1724315972168}, 
 {"010000001011", 147/1724315972168}, {"00111001001000", 147/1724315972168}, 
 {"001100110100", 147/1724315972168}, {"001100001001", 147/1724315972168}, 
 {"001011111101", 147/1724315972168}, {"001011001100", 147/1724315972168}, 
 {"001011000001", 147/1724315972168}, {"0010101011001010", 
  147/1724315972168}, {"0010100001000", 147/1724315972168}, 
 {"001001111110", 147/1724315972168}, {"0010010100101", 147/1724315972168}, 
 {"00011000010000", 147/1724315972168}, {"00010100101010", 
  147/1724315972168}, {"00010010011100", 147/1724315972168}, 
 {"0001000100101", 147/1724315972168}, {"0001000010100", 147/1724315972168}, 
 {"0000111101111", 147/1724315972168}, {"000011110010", 147/1724315972168}, 
 {"0000101100000", 147/1724315972168}, {"0000100001111", 147/1724315972168}, 
 {"00001000011000", 147/1724315972168}, {"0000011010000", 147/1724315972168}, 
 {"000000110111010", 147/1724315972168}, {"00000010000001", 
  147/1724315972168}, {"00000000011010", 147/1724315972168}, 
 {"11111111110010", 18/215539496521}, {"11111101001111", 18/215539496521}, 
 {"11111100010101", 18/215539496521}, {"1111010101010101", 18/215539496521}, 
 {"11110010111111", 18/215539496521}, {"1110111110110110", 18/215539496521}, 
 {"1110110011001", 18/215539496521}, {"111011001001", 18/215539496521}, 
 {"1110101011101", 18/215539496521}, {"1101111111010", 18/215539496521}, 
 {"1101111010101", 18/215539496521}, {"1101111010011", 18/215539496521}, 
 {"1101101001110", 18/215539496521}, {"110101100010", 18/215539496521}, 
 {"1101010101110", 18/215539496521}, {"11010101010011", 18/215539496521}, 
 {"110011010011", 18/215539496521}, {"1100101111011", 18/215539496521}, 
 {"110010110011", 18/215539496521}, {"11001010101011", 18/215539496521}, 
 {"1100010000101", 18/215539496521}, {"1011110110110", 18/215539496521}, 
 {"101111000101", 18/215539496521}, {"1011101010111", 18/215539496521}, 
 {"101110010100", 18/215539496521}, {"101101000101101", 18/215539496521}, 
 {"101100111001", 18/215539496521}, {"10110000000000", 18/215539496521}, 
 {"1010111010001", 18/215539496521}, {"1010101111011", 18/215539496521}, 
 {"1010101010101111", 18/215539496521}, {"10101000111111", 18/215539496521}, 
 {"1010011001001", 18/215539496521}, {"101000111101", 18/215539496521}, 
 {"1010000100011", 18/215539496521}, {"1010000000100", 18/215539496521}, 
 {"1010000000001", 18/215539496521}, {"100111001101", 18/215539496521}, 
 {"1001100110111", 18/215539496521}, {"100100110111", 18/215539496521}, 
 {"1001001100101", 18/215539496521}, {"1001001000010", 18/215539496521}, 
 {"1001001000001000", 18/215539496521}, {"1000110100100", 18/215539496521}, 
 {"1000101110101", 18/215539496521}, {"1000101010100", 18/215539496521}, 
 {"100000111110", 18/215539496521}, {"1000000000101", 18/215539496521}, 
 {"0111111111010", 18/215539496521}, {"011111000001", 18/215539496521}, 
 {"0111010101011", 18/215539496521}, {"0111010001010", 18/215539496521}, 
 {"0111001011011", 18/215539496521}, {"0110110111110111", 18/215539496521}, 
 {"0110110111101", 18/215539496521}, {"0110110011010", 18/215539496521}, 
 {"011011001000", 18/215539496521}, {"0110011001000", 18/215539496521}, 
 {"011000110010", 18/215539496521}, {"0101111111110", 18/215539496521}, 
 {"0101111111011", 18/215539496521}, {"0101111011100", 18/215539496521}, 
 {"010111000010", 18/215539496521}, {"0101100110110", 18/215539496521}, 
 {"01010111000000", 18/215539496521}, {"0101010101010000", 18/215539496521}, 
 {"0101010000100", 18/215539496521}, {"0101000101110", 18/215539496521}, 
 {"01001111111111", 18/215539496521}, {"010011000110", 18/215539496521}, 
 {"010010111010010", 18/215539496521}, {"010001101011", 18/215539496521}, 
 {"0100010101000", 18/215539496521}, {"010000111010", 18/215539496521}, 
 {"0100001001001", 18/215539496521}, {"0011101111010", 18/215539496521}, 
 {"00110101010100", 18/215539496521}, {"001101001100", 18/215539496521}, 
 {"0011010000100", 18/215539496521}, {"001100101100", 18/215539496521}, 
 {"00101010101100", 18/215539496521}, {"0010101010001", 18/215539496521}, 
 {"001010011101", 18/215539496521}, {"0010010110001", 18/215539496521}, 
 {"0010000101100", 18/215539496521}, {"0010000101010", 18/215539496521}, 
 {"0010000000101", 18/215539496521}, {"0001010100010", 18/215539496521}, 
 {"000100110110", 18/215539496521}, {"0001001100110", 18/215539496521}, 
 {"0001000001001001", 18/215539496521}, {"00001101000000", 18/215539496521}, 
 {"0000101010101010", 18/215539496521}, {"00000011101010", 18/215539496521}, 
 {"00000010110000", 18/215539496521}, {"00000000001101", 18/215539496521}, 
 {"1111111110111000", 141/1724315972168}, {"11111111001101", 
  141/1724315972168}, {"1111111001101", 141/1724315972168}, 
 {"1111100100100", 141/1724315972168}, {"111110001110", 141/1724315972168}, 
 {"11110111110100", 141/1724315972168}, {"111101000011", 141/1724315972168}, 
 {"111100000010", 141/1724315972168}, {"11110000000001", 141/1724315972168}, 
 {"111011100011", 141/1724315972168}, {"1110001000000001", 
  141/1724315972168}, {"1110001000000000", 141/1724315972168}, 
 {"111000000010", 141/1724315972168}, {"1101110111101", 141/1724315972168}, 
 {"1101101101001", 141/1724315972168}, {"1101101100000", 141/1724315972168}, 
 {"1101010101110101", 141/1724315972168}, {"11010011101001", 
  141/1724315972168}, {"11010000010000", 141/1724315972168}, 
 {"1100101101101", 141/1724315972168}, {"110001110111", 141/1724315972168}, 
 {"110001010010", 141/1724315972168}, {"110000101111", 141/1724315972168}, 
 {"101111111000", 141/1724315972168}, {"101111110001", 141/1724315972168}, 
 {"101111110000", 141/1724315972168}, {"1011110111011", 141/1724315972168}, 
 {"1011110000001", 141/1724315972168}, {"101110011010", 141/1724315972168}, 
 {"1011011011110", 141/1724315972168}, {"1011011010011", 141/1724315972168}, 
 {"1011010111010", 141/1724315972168}, {"101101011100", 141/1724315972168}, 
 {"10110011111111", 141/1724315972168}, {"1011001111111", 141/1724315972168}, 
 {"1010111010101011", 141/1724315972168}, {"101011101010101", 
  141/1724315972168}, {"101011001110", 141/1724315972168}, 
 {"101010101110101", 141/1724315972168}, {"1010100011010", 
  141/1724315972168}, {"101001111001", 141/1724315972168}, 
 {"1010011101010", 141/1724315972168}, {"101001100010", 141/1724315972168}, 
 {"1010001010010", 141/1724315972168}, {"101000100110", 141/1724315972168}, 
 {"100111100101", 141/1724315972168}, {"100110111010", 141/1724315972168}, 
 {"10010111001011", 141/1724315972168}, {"1001011011011", 141/1724315972168}, 
 {"100011111101", 141/1724315972168}, {"100011100000", 141/1724315972168}, 
 {"100011001010", 141/1724315972168}, {"1000010010010", 141/1724315972168}, 
 {"1000000111101", 141/1724315972168}, {"1000000001000111", 
  141/1724315972168}, {"10000000001111", 141/1724315972168}, 
 {"01111111110000", 141/1724315972168}, {"0111111110111000", 
  141/1724315972168}, {"0111111000010", 141/1724315972168}, 
 {"0111101101101", 141/1724315972168}, {"011100110101", 141/1724315972168}, 
 {"011100011111", 141/1724315972168}, {"011100000010", 141/1724315972168}, 
 {"0110100100100", 141/1724315972168}, {"01101000110100", 141/1724315972168}, 
 {"011001000101", 141/1724315972168}, {"011000011010", 141/1724315972168}, 
 {"010111011001", 141/1724315972168}, {"0101110101101", 141/1724315972168}, 
 {"010110011101", 141/1724315972168}, {"0101100010101", 141/1724315972168}, 
 {"010110000110", 141/1724315972168}, {"0101011100101", 141/1724315972168}, 
 {"010101010001010", 141/1724315972168}, {"010100110001", 141/1724315972168}, 
 {"0101000101010100", 141/1724315972168}, {"010100010101010", 
  141/1724315972168}, {"01001100000000", 141/1724315972168}, 
 {"0100110000000", 141/1724315972168}, {"010010100011", 141/1724315972168}, 
 {"0100101000101", 141/1724315972168}, {"0100100101100", 141/1724315972168}, 
 {"0100100100001", 141/1724315972168}, {"010001100101", 141/1724315972168}, 
 {"0100001111110", 141/1724315972168}, {"0100001000100", 141/1724315972168}, 
 {"010000001111", 141/1724315972168}, {"010000001110", 141/1724315972168}, 
 {"010000000111", 141/1724315972168}, {"001111010000", 141/1724315972168}, 
 {"001110101101", 141/1724315972168}, {"001110001000", 141/1724315972168}, 
 {"0011010010010", 141/1724315972168}, {"00101111101111", 141/1724315972168}, 
 {"00101100010110", 141/1724315972168}, {"0010101010001010", 
  141/1724315972168}, {"0010010011111", 141/1724315972168}, 
 {"0010010010110", 141/1724315972168}, {"0010001000010", 141/1724315972168}, 
 {"000111111101", 141/1724315972168}, {"0001110111111111", 
  141/1724315972168}, {"0001110111111110", 141/1724315972168}, 
 {"000100011100", 141/1724315972168}, {"00001111111110", 141/1724315972168}, 
 {"000011111101", 141/1724315972168}, {"000010111100", 141/1724315972168}, 
 {"00001000001011", 141/1724315972168}, {"000001110001", 141/1724315972168}, 
 {"0000011011011", 141/1724315972168}, {"0000000110010", 141/1724315972168}, 
 {"00000000110010", 141/1724315972168}, {"0000000001000111", 
  141/1724315972168}, {"1111111111111110111011", 69/862157986084}, 
 {"1111111111111110111010", 69/862157986084}, 
 {"1111111011100", 69/862157986084}, {"1111111000010", 69/862157986084}, 
 {"11111011111101", 69/862157986084}, {"1111101011011", 69/862157986084}, 
 {"11110111111011", 69/862157986084}, {"11110110110101", 69/862157986084}, 
 {"111101011001", 69/862157986084}, {"1111010010101", 69/862157986084}, 
 {"11110001001000", 69/862157986084}, {"11101101110000", 69/862157986084}, 
 {"11101100100011", 69/862157986084}, {"111011000110", 69/862157986084}, 
 {"111011000011", 69/862157986084}, {"111010010111", 69/862157986084}, 
 {"11101000110100", 69/862157986084}, {"111001010001", 69/862157986084}, 
 {"111001001101", 69/862157986084}, {"11011111101111", 69/862157986084}, 
 {"1101110111111111111111", 69/862157986084}, 
 {"1101101011111", 69/862157986084}, {"1101100110011", 69/862157986084}, 
 {"110100111101", 69/862157986084}, {"11010011101000", 69/862157986084}, 
 {"110100110010", 69/862157986084}, {"110100110001", 69/862157986084}, 
 {"110100011100011", 69/862157986084}, {"1100110011011", 69/862157986084}, 
 {"11001001010110010101", 69/862157986084}, 
 {"110001110001011", 69/862157986084}, {"110001101010", 69/862157986084}, 
 {"110001010001", 69/862157986084}, {"11000100110111", 69/862157986084}, 
 {"1100010000000", 69/862157986084}, {"110000110111", 69/862157986084}, 
 {"10111111011111", 69/862157986084}, {"101111001011", 69/862157986084}, 
 {"101111000001", 69/862157986084}, {"1011110000000", 69/862157986084}, 
 {"1011100111001", 69/862157986084}, {"1011100101010", 69/862157986084}, 
 {"1011011111110", 69/862157986084}, {"1011011110110", 69/862157986084}, 
 {"10110110110110110", 69/862157986084}, {"10110101101010", 69/862157986084}, 
 {"101101001110", 69/862157986084}, {"101100111110", 69/862157986084}, 
 {"101100110100", 69/862157986084}, {"101100100111", 69/862157986084}, 
 {"1010111010110", 69/862157986084}, {"10101101101111", 69/862157986084}, 
 {"1010101100010", 69/862157986084}, {"101010011100", 69/862157986084}, 
 {"10101001101010010011", 69/862157986084}, {"10101001101010010001", 
  69/862157986084}, {"1010100101111", 69/862157986084}, 
 {"10101001010010", 69/862157986084}, {"101000100010001", 69/862157986084}, 
 {"1010001000000000000000", 69/862157986084}, 
 {"1001110011101", 69/862157986084}, {"100111001000", 69/862157986084}, 
 {"100110101111", 69/862157986084}, {"10011001100110", 69/862157986084}, 
 {"1001010001010", 69/862157986084}, {"10010010010010010", 69/862157986084}, 
 {"1001000010010", 69/862157986084}, {"100011010010", 69/862157986084}, 
 {"100011001011", 69/862157986084}, {"100010100111", 69/862157986084}, 
 {"100010100011", 69/862157986084}, {"10001001010110010101", 
  69/862157986084}, {"100010001000101", 69/862157986084}, 
 {"100000111101", 69/862157986084}, {"100000110010", 69/862157986084}, 
 {"1000000010010", 69/862157986084}, {"0111111101101", 69/862157986084}, 
 {"011111001101", 69/862157986084}, {"011111000010", 69/862157986084}, 
 {"011101110111010", 69/862157986084}, {"01110110101001101010", 
  69/862157986084}, {"011101011100", 69/862157986084}, 
 {"011101011000", 69/862157986084}, {"011100110100", 69/862157986084}, 
 {"011100101101", 69/862157986084}, {"0110111101101", 69/862157986084}, 
 {"01101101101101101", 69/862157986084}, {"0110101110101", 69/862157986084}, 
 {"01100110011001", 69/862157986084}, {"011001010000", 69/862157986084}, 
 {"011000110111", 69/862157986084}, {"0110001100010", 69/862157986084}, 
 {"0101110111111111111111", 69/862157986084}, 
 {"010111011101110", 69/862157986084}, {"01010110101101", 69/862157986084}, 
 {"0101011010000", 69/862157986084}, {"01010110010101101110", 
  69/862157986084}, {"01010110010101101100", 69/862157986084}, 
 {"010101100011", 69/862157986084}, {"0101010011101", 69/862157986084}, 
 {"01010010010000", 69/862157986084}, {"0101000101001", 69/862157986084}, 
 {"010011011000", 69/862157986084}, {"010011001011", 69/862157986084}, 
 {"010011000001", 69/862157986084}, {"010010110001", 69/862157986084}, 
 {"01001010010101", 69/862157986084}, {"01001001001001001", 69/862157986084}, 
 {"0100100001001", 69/862157986084}, {"0100100000001", 69/862157986084}, 
 {"0100011010101", 69/862157986084}, {"0100011000110", 69/862157986084}, 
 {"0100001111111", 69/862157986084}, {"010000111110", 69/862157986084}, 
 {"010000110100", 69/862157986084}, {"01000000100000", 69/862157986084}, 
 {"001111001000", 69/862157986084}, {"0011101111111", 69/862157986084}, 
 {"00111011001000", 69/862157986084}, {"001110101110", 69/862157986084}, 
 {"001110010101", 69/862157986084}, {"001110001110100", 69/862157986084}, 
 {"00110110101001101010", 69/862157986084}, 
 {"0011001100100", 69/862157986084}, {"001011100011100", 69/862157986084}, 
 {"001011001110", 69/862157986084}, {"001011001101", 69/862157986084}, 
 {"00101100010111", 69/862157986084}, {"001011000010", 69/862157986084}, 
 {"0010011001100", 69/862157986084}, {"0010010100000", 69/862157986084}, 
 {"0010001000000000000000", 69/862157986084}, 
 {"00100000010000", 69/862157986084}, {"000110110010", 69/862157986084}, 
 {"000110101110", 69/862157986084}, {"00010111001011", 69/862157986084}, 
 {"000101101000", 69/862157986084}, {"000100111100", 69/862157986084}, 
 {"000100111001", 69/862157986084}, {"00010011011100", 69/862157986084}, 
 {"00010010001111", 69/862157986084}, {"00001110110111", 69/862157986084}, 
 {"0000101101010", 69/862157986084}, {"000010100110", 69/862157986084}, 
 {"00001001001010", 69/862157986084}, {"00001000000100", 69/862157986084}, 
 {"0000010100100", 69/862157986084}, {"00000100000010", 69/862157986084}, 
 {"0000000111101", 69/862157986084}, {"0000000100011", 69/862157986084}, 
 {"0000000000000001000101", 69/862157986084}, 
 {"0000000000000001000100", 69/862157986084}, 
 {"11111111111111101", 135/1724315972168}, 
 {"1111111010110", 135/1724315972168}, {"1111110000101", 135/1724315972168}, 
 {"11111011111110", 135/1724315972168}, {"11111011101111", 
  135/1724315972168}, {"1111100101010101", 135/1724315972168}, 
 {"11110111011111", 135/1724315972168}, {"1111011100101", 135/1724315972168}, 
 {"1111010110101", 135/1724315972168}, {"111101001000", 135/1724315972168}, 
 {"111101000100", 135/1724315972168}, {"11110010100101", 135/1724315972168}, 
 {"1111000111110", 135/1724315972168}, {"111011111000", 135/1724315972168}, 
 {"111011010000", 135/1724315972168}, {"111000110101", 135/1724315972168}, 
 {"111000001000", 135/1724315972168}, {"111000000100", 135/1724315972168}, 
 {"110111111000", 135/1724315972168}, {"1101111101101", 135/1724315972168}, 
 {"110111010000", 135/1724315972168}, {"110110011010", 135/1724315972168}, 
 {"110110001110", 135/1724315972168}, {"110110000110", 135/1724315972168}, 
 {"11010111010101", 135/1724315972168}, {"110101100001", 135/1724315972168}, 
 {"110101000011", 135/1724315972168}, {"11010010100101", 135/1724315972168}, 
 {"110011000101", 135/1724315972168}, {"110001110000011", 135/1724315972168}, 
 {"110000101011", 135/1724315972168}, {"110000011100011", 135/1724315972168}, 
 {"10111111111111111", 135/1724315972168}, 
 {"1011111101010", 135/1724315972168}, {"1011011111011", 135/1724315972168}, 
 {"101100000110", 135/1724315972168}, {"1011000001001", 135/1724315972168}, 
 {"1010111110001", 135/1724315972168}, {"1010110101111", 135/1724315972168}, 
 {"101011000111", 135/1724315972168}, {"10101011101011", 135/1724315972168}, 
 {"1010101010011111", 135/1724315972168}, 
 {"1010101000110", 135/1724315972168}, {"101010001110", 135/1724315972168}, 
 {"1010100000010", 135/1724315972168}, {"1010011101111", 135/1724315972168}, 
 {"101001100100", 135/1724315972168}, {"10100101001111", 135/1724315972168}, 
 {"10100101001011", 135/1724315972168}, {"101000110011", 135/1724315972168}, 
 {"101000110001", 135/1724315972168}, {"1010000111111", 135/1724315972168}, 
 {"101000000110", 135/1724315972168}, {"100111111010", 135/1724315972168}, 
 {"100111110010", 135/1724315972168}, {"100111100100", 135/1724315972168}, 
 {"1001110101010", 135/1724315972168}, {"1001010000000", 135/1724315972168}, 
 {"1001000001101", 135/1724315972168}, {"1000111110101", 135/1724315972168}, 
 {"100011101010", 135/1724315972168}, {"100011100100", 135/1724315972168}, 
 {"100011000101", 135/1724315972168}, {"100001101011", 135/1724315972168}, 
 {"1000001110000", 135/1724315972168}, {"10000000100000", 135/1724315972168}, 
 {"01111111011111", 135/1724315972168}, {"0111110001111", 135/1724315972168}, 
 {"011110010100", 135/1724315972168}, {"011100111010", 135/1724315972168}, 
 {"011100011011", 135/1724315972168}, {"011100010101", 135/1724315972168}, 
 {"0111000001010", 135/1724315972168}, {"0110111110010", 135/1724315972168}, 
 {"0110101111111", 135/1724315972168}, {"0110001010101", 135/1724315972168}, 
 {"011000011011", 135/1724315972168}, {"011000001101", 135/1724315972168}, 
 {"011000000101", 135/1724315972168}, {"010111111001", 135/1724315972168}, 
 {"0101111000000", 135/1724315972168}, {"010111001110", 135/1724315972168}, 
 {"010111001100", 135/1724315972168}, {"01011010110100", 135/1724315972168}, 
 {"01011010110000", 135/1724315972168}, {"010110011011", 135/1724315972168}, 
 {"0101100010000", 135/1724315972168}, {"0101011111101", 135/1724315972168}, 
 {"010101110001", 135/1724315972168}, {"0101010111001", 135/1724315972168}, 
 {"0101010101100000", 135/1724315972168}, {"01010100010100", 
  135/1724315972168}, {"010100111000", 135/1724315972168}, 
 {"0101001010000", 135/1724315972168}, {"0101000001110", 135/1724315972168}, 
 {"0100111110110", 135/1724315972168}, {"010011111001", 135/1724315972168}, 
 {"0100100000100", 135/1724315972168}, {"0100000010101", 135/1724315972168}, 
 {"01000000000000000", 135/1724315972168}, 
 {"001111100011100", 135/1724315972168}, {"001111010100", 135/1724315972168}, 
 {"001110001111100", 135/1724315972168}, {"001100111010", 135/1724315972168}, 
 {"00101101011010", 135/1724315972168}, {"001010111100", 135/1724315972168}, 
 {"001010011110", 135/1724315972168}, {"00101000101010", 135/1724315972168}, 
 {"001001111001", 135/1724315972168}, {"001001110001", 135/1724315972168}, 
 {"001001100101", 135/1724315972168}, {"001000101111", 135/1724315972168}, 
 {"0010000010010", 135/1724315972168}, {"001000000111", 135/1724315972168}, 
 {"000111111011", 135/1724315972168}, {"000111110111", 135/1724315972168}, 
 {"000111001010", 135/1724315972168}, {"000100101111", 135/1724315972168}, 
 {"000100000111", 135/1724315972168}, {"0000111000001", 135/1724315972168}, 
 {"00001101011010", 135/1724315972168}, {"000010111011", 135/1724315972168}, 
 {"000010110111", 135/1724315972168}, {"0000101001010", 135/1724315972168}, 
 {"0000100011010", 135/1724315972168}, {"00001000100000", 135/1724315972168}, 
 {"0000011010101010", 135/1724315972168}, {"00000100010000", 
  135/1724315972168}, {"00000100000001", 135/1724315972168}, 
 {"0000001111010", 135/1724315972168}, {"0000000101001", 135/1724315972168}, 
 {"00000000000000010", 135/1724315972168}, {"1111111111101011", 
  33/431078993042}, {"1111110000001", 33/431078993042}, 
 {"111110100110", 33/431078993042}, {"111101010001010101", 33/431078993042}, 
 {"111100111000", 33/431078993042}, {"111100010110", 33/431078993042}, 
 {"111100010100", 33/431078993042}, {"1110111011101110", 33/431078993042}, 
 {"111011101110111", 33/431078993042}, {"1110111010010", 33/431078993042}, 
 {"1110111001101", 33/431078993042}, {"1110101010101010101", 
  33/431078993042}, {"11101001010101", 33/431078993042}, 
 {"111010010100", 33/431078993042}, {"1110100011001", 33/431078993042}, 
 {"1110011001001", 33/431078993042}, {"111000110000", 33/431078993042}, 
 {"1110000101010", 33/431078993042}, {"110111110011010", 33/431078993042}, 
 {"110110110011010", 33/431078993042}, {"11011010110101", 33/431078993042}, 
 {"1101011111111111", 33/431078993042}, {"110101110000", 33/431078993042}, 
 {"110101101000", 33/431078993042}, {"110011100110", 33/431078993042}, 
 {"1100010001000100010", 33/431078993042}, {"110000100001", 33/431078993042}, 
 {"10111111111101", 33/431078993042}, {"101111101001", 33/431078993042}, 
 {"101111001101", 33/431078993042}, {"1011101110111011100", 33/431078993042}, 
 {"1011010100101", 33/431078993042}, {"1011010001000", 33/431078993042}, 
 {"101100111101", 33/431078993042}, {"1011001110111", 33/431078993042}, 
 {"1011000010001", 33/431078993042}, {"1010110101110", 33/431078993042}, 
 {"10101101011011", 33/431078993042}, {"1010101111000", 33/431078993042}, 
 {"1010101100001", 33/431078993042}, {"1010101010101010111", 
  33/431078993042}, {"10101010010111", 33/431078993042}, 
 {"101010100010101111", 33/431078993042}, {"101001100100100", 
  33/431078993042}, {"101001100000100", 33/431078993042}, 
 {"1010010101101", 33/431078993042}, {"1010000001001", 33/431078993042}, 
 {"100110100000", 33/431078993042}, {"100110001100", 33/431078993042}, 
 {"1001100010111", 33/431078993042}, {"100101111101", 33/431078993042}, 
 {"100101110000", 33/431078993042}, {"1001001100111", 33/431078993042}, 
 {"1001000000101", 33/431078993042}, {"1000101001010", 33/431078993042}, 
 {"1000100010001000", 33/431078993042}, {"1000100001101", 33/431078993042}, 
 {"1000011010101", 33/431078993042}, {"100001000011", 33/431078993042}, 
 {"1000000111111", 33/431078993042}, {"0111111000000", 33/431078993042}, 
 {"011110111100", 33/431078993042}, {"0111100101010", 33/431078993042}, 
 {"0111011110010", 33/431078993042}, {"0111011101110111", 33/431078993042}, 
 {"0111010110101", 33/431078993042}, {"0110111111010", 33/431078993042}, 
 {"0110110011000", 33/431078993042}, {"011010001111", 33/431078993042}, 
 {"011010000010", 33/431078993042}, {"0110011101000", 33/431078993042}, 
 {"011001110011", 33/431078993042}, {"011001011111", 33/431078993042}, 
 {"0101111110110", 33/431078993042}, {"0101101010010", 33/431078993042}, 
 {"010110011111011", 33/431078993042}, {"010110011011011", 33/431078993042}, 
 {"010101011101010000", 33/431078993042}, {"01010101101000", 
  33/431078993042}, {"0101010101010101000", 33/431078993042}, 
 {"0101010011110", 33/431078993042}, {"0101010000111", 33/431078993042}, 
 {"01010010100100", 33/431078993042}, {"0101001010001", 33/431078993042}, 
 {"0100111101110", 33/431078993042}, {"0100110001000", 33/431078993042}, 
 {"010011000010", 33/431078993042}, {"0100101110111", 33/431078993042}, 
 {"0100101011010", 33/431078993042}, {"0100010001000100011", 
  33/431078993042}, {"010000110010", 33/431078993042}, 
 {"010000010110", 33/431078993042}, {"01000000000010", 33/431078993042}, 
 {"001111011110", 33/431078993042}, {"0011101110111011101", 33/431078993042}, 
 {"001100011001", 33/431078993042}, {"001010010111", 33/431078993042}, 
 {"001010001111", 33/431078993042}, {"0010100000000000", 33/431078993042}, 
 {"00100101001010", 33/431078993042}, {"001001001100101", 33/431078993042}, 
 {"001000001100101", 33/431078993042}, {"0001111010101", 33/431078993042}, 
 {"000111001111", 33/431078993042}, {"0001100110110", 33/431078993042}, 
 {"0001011100110", 33/431078993042}, {"000101101011", 33/431078993042}, 
 {"00010110101010", 33/431078993042}, {"0001010101010101010", 
  33/431078993042}, {"0001000110010", 33/431078993042}, 
 {"0001000101101", 33/431078993042}, {"0001000100010001", 33/431078993042}, 
 {"000100010001000", 33/431078993042}, {"000011101011", 33/431078993042}, 
 {"000011101001", 33/431078993042}, {"000011000111", 33/431078993042}, 
 {"000010101110101010", 33/431078993042}, {"000001011001", 33/431078993042}, 
 {"0000001111110", 33/431078993042}, {"0000000000010100", 33/431078993042}, 
 {"1111111010100", 129/1724315972168}, {"11111110011111", 129/1724315972168}, 
 {"111110111110111", 129/1724315972168}, {"111110111010111", 
  129/1724315972168}, {"11111001111111", 129/1724315972168}, 
 {"111101100001", 129/1724315972168}, {"111100101000", 129/1724315972168}, 
 {"111011111011111", 129/1724315972168}, {"1110111001010", 
  129/1724315972168}, {"1110110110110110", 129/1724315972168}, 
 {"111010111011111", 129/1724315972168}, {"111010110000", 129/1724315972168}, 
 {"1110101010011", 129/1724315972168}, {"111010000101", 129/1724315972168}, 
 {"111001111100", 129/1724315972168}, {"111001110101", 129/1724315972168}, 
 {"1101100101101", 129/1724315972168}, {"1101010000000", 129/1724315972168}, 
 {"11010001000101", 129/1724315972168}, {"1100101010111", 129/1724315972168}, 
 {"11000101010101", 129/1724315972168}, {"110000011000", 129/1724315972168}, 
 {"10111011111001", 129/1724315972168}, {"1011010011011", 129/1724315972168}, 
 {"101011100111", 129/1724315972168}, {"1010110001000", 129/1724315972168}, 
 {"1010101110001", 129/1724315972168}, {"10101010100011", 129/1724315972168}, 
 {"101010000110", 129/1724315972168}, {"10100010001011", 129/1724315972168}, 
 {"101000010111", 129/1724315972168}, {"10011111011101", 129/1724315972168}, 
 {"100111101010", 129/1724315972168}, {"100101101110", 129/1724315972168}, 
 {"100100111110", 129/1724315972168}, {"1001001001001000", 
  129/1724315972168}, {"1000111010101", 129/1724315972168}, 
 {"100010010110", 129/1724315972168}, {"100001101111", 129/1724315972168}, 
 {"100000110110", 129/1724315972168}, {"011111001001", 129/1724315972168}, 
 {"011110010000", 129/1724315972168}, {"011101101001", 129/1724315972168}, 
 {"0111000101010", 129/1724315972168}, {"0110110110110111", 
  129/1724315972168}, {"011011000001", 129/1724315972168}, 
 {"011010010001", 129/1724315972168}, {"011000010101", 129/1724315972168}, 
 {"01100000100010", 129/1724315972168}, {"010111101000", 129/1724315972168}, 
 {"01011101110100", 129/1724315972168}, {"010101111001", 129/1724315972168}, 
 {"01010101011100", 129/1724315972168}, {"0101010001110", 129/1724315972168}, 
 {"0101001110111", 129/1724315972168}, {"010100011000", 129/1724315972168}, 
 {"0100101100100", 129/1724315972168}, {"01000100000110", 129/1724315972168}, 
 {"001111100111", 129/1724315972168}, {"00111010101010", 129/1724315972168}, 
 {"0011010101000", 129/1724315972168}, {"00101110111010", 129/1724315972168}, 
 {"0010101111111", 129/1724315972168}, {"0010011010010", 129/1724315972168}, 
 {"000110001010", 129/1724315972168}, {"000110000011", 129/1724315972168}, 
 {"000101111010", 129/1724315972168}, {"0001010101100", 129/1724315972168}, 
 {"000101001111", 129/1724315972168}, {"000101000100000", 129/1724315972168}, 
 {"0001001001001001", 129/1724315972168}, 
 {"0001000110101", 129/1724315972168}, {"000100000100000", 
  129/1724315972168}, {"000011010111", 129/1724315972168}, 
 {"000010011110", 129/1724315972168}, {"00000110000000", 129/1724315972168}, 
 {"000001000101000", 129/1724315972168}, {"000001000001000", 
  129/1724315972168}, {"00000001100000", 129/1724315972168}, 
 {"0000000101011", 129/1724315972168}, {"11111111101110", 63/862157986084}, 
 {"11111111000101", 63/862157986084}, {"11111101011111", 63/862157986084}, 
 {"11111101010111", 63/862157986084}, {"11111010111111", 63/862157986084}, 
 {"1111101011101", 63/862157986084}, {"1111101001001", 63/862157986084}, 
 {"111110010001", 63/862157986084}, {"11110111111010", 63/862157986084}, 
 {"111100110000", 63/862157986084}, {"111100101010101", 63/862157986084}, 
 {"1111000010111", 63/862157986084}, {"1110111010011", 63/862157986084}, 
 {"11101010111111", 63/862157986084}, {"1110100001111", 63/862157986084}, 
 {"11011110101101", 63/862157986084}, {"1101101100010", 63/862157986084}, 
 {"11011001001001", 63/862157986084}, {"1101100001010", 63/862157986084}, 
 {"110101100110", 63/862157986084}, {"110101000001", 63/862157986084}, 
 {"11010001001001", 63/862157986084}, {"1100101110111", 63/862157986084}, 
 {"110010101110", 63/862157986084}, {"1100101010110", 63/862157986084}, 
 {"110000111101", 63/862157986084}, {"1011110110101", 63/862157986084}, 
 {"101111000011", 63/862157986084}, {"1011101011111", 63/862157986084}, 
 {"1011100100100", 63/862157986084}, {"1011011010110", 63/862157986084}, 
 {"10110101111011", 63/862157986084}, {"1010111100100", 63/862157986084}, 
 {"1010110111101", 63/862157986084}, {"1010110000101", 63/862157986084}, 
 {"101010101001111", 63/862157986084}, {"10101010001010101", 
  63/862157986084}, {"10100011111111", 63/862157986084}, 
 {"101000111001", 63/862157986084}, {"1010000110101", 63/862157986084}, 
 {"10100000010000", 63/862157986084}, {"100111000101", 63/862157986084}, 
 {"100110010100", 63/862157986084}, {"1001010101100", 63/862157986084}, 
 {"1001010010010", 63/862157986084}, {"1001001011111", 63/862157986084}, 
 {"10010010011011", 63/862157986084}, {"10010010001011", 63/862157986084}, 
 {"100011000001", 63/862157986084}, {"100010101100", 63/862157986084}, 
 {"100010011111", 63/862157986084}, {"10001000000000", 63/862157986084}, 
 {"100000110001", 63/862157986084}, {"100000101011", 63/862157986084}, 
 {"011111010100", 63/862157986084}, {"011111001110", 63/862157986084}, 
 {"01110111111111", 63/862157986084}, {"011101100000", 63/862157986084}, 
 {"011101010011", 63/862157986084}, {"011100111110", 63/862157986084}, 
 {"01101101110100", 63/862157986084}, {"01101101100100", 63/862157986084}, 
 {"0110110100000", 63/862157986084}, {"0110101101101", 63/862157986084}, 
 {"0110101010011", 63/862157986084}, {"011001101011", 63/862157986084}, 
 {"011000111010", 63/862157986084}, {"01011111101111", 63/862157986084}, 
 {"0101111001010", 63/862157986084}, {"010111000110", 63/862157986084}, 
 {"01011100000000", 63/862157986084}, {"01010101110101010", 63/862157986084}, 
 {"010101010110000", 63/862157986084}, {"0101001111010", 63/862157986084}, 
 {"0101001000010", 63/862157986084}, {"0101000011011", 63/862157986084}, 
 {"01001010000100", 63/862157986084}, {"0100100101001", 63/862157986084}, 
 {"0100011011011", 63/862157986084}, {"0100010100000", 63/862157986084}, 
 {"010000111100", 63/862157986084}, {"0100001001010", 63/862157986084}, 
 {"001111000010", 63/862157986084}, {"0011010101001", 63/862157986084}, 
 {"001101010001", 63/862157986084}, {"0011010001000", 63/862157986084}, 
 {"00101110110110", 63/862157986084}, {"001010111110", 63/862157986084}, 
 {"001010011001", 63/862157986084}, {"0010011110101", 63/862157986084}, 
 {"00100110110110", 63/862157986084}, {"0010010011101", 63/862157986084}, 
 {"00100001010010", 63/862157986084}, {"0001011110000", 63/862157986084}, 
 {"00010101000000", 63/862157986084}, {"0001000101100", 63/862157986084}, 
 {"0000111101000", 63/862157986084}, {"000011010101010", 63/862157986084}, 
 {"000011001111", 63/862157986084}, {"00001000000101", 63/862157986084}, 
 {"000001101110", 63/862157986084}, {"0000010110110", 63/862157986084}, 
 {"0000010100010", 63/862157986084}, {"00000101000000", 63/862157986084}, 
 {"00000010101000", 63/862157986084}, {"00000010100000", 63/862157986084}, 
 {"00000000111010", 63/862157986084}, {"00000000010001", 63/862157986084}, 
 {"1111110010100", 123/1724315972168}, {"111111000011111",
[truncated: 3,704,142 more chars]
