# Supplementary material for: Algorithmic Probability-Guided Machine Learning on Non-Differentiable Spaces
Source: Front Artif Intell. 2021 Jan 25;3:567356. doi: 10.3389/frai.2020.567356 (PMC7944352; doi:10.3389/frai.2020.567356)
Supplement: Supplementary file 2 [file datasheet2.zip › code/AlgClassification/dataB6-4v2.m]

(* Created with the Wolfram Language : www.wolfram.com *)
<|{{0, 0, 0, 0, 0, 0}, {{0, 0, 0, 0, 0, 0}, {0, 0, 0, 0, 0, 0}, {0, 0, 0, 0, 
    0, 0}, {0, 0, 0, 0, 0, 0}}} -> 1232, 
 {{0, 0, 0, 0, 0, 1}, {{0, 0, 0, 0, 0, 0}, {0, 0, 0, 0, 0, 0}, {0, 0, 0, 0, 
    0, 0}, {0, 0, 0, 0, 0, 0}}} -> 608, 
 {{0, 0, 0, 0, 1, 0}, {{0, 0, 0, 0, 0, 0}, {0, 0, 0, 0, 0, 0}, {0, 0, 0, 0, 
    0, 0}, {0, 0, 0, 0, 0, 0}}} -> 456, 
 {{0, 0, 0, 0, 1, 1}, {{0, 0, 0, 0, 0, 0}, {0, 0, 0, 0, 0, 0}, {0, 0, 0, 0, 
    0, 0}, {0, 0, 0, 0, 0, 0}}} -> 440, 
 {{0, 0, 0, 1, 0, 0}, {{0, 0, 0, 0, 0, 0}, {0, 0, 0, 0, 0, 0}, {0, 0, 0, 0, 
    0, 0}, {0, 0, 0, 0, 0, 0}}} -> 576, 
 {{0, 0, 0, 1, 0, 1}, {{0, 0, 0, 0, 0, 0}, {0, 0, 0, 0, 0, 0}, {0, 0, 0, 0, 
    0, 0}, {0, 0, 0, 0, 0, 0}}} -> 268, 
 {{0, 0, 0, 1, 1, 0}, {{0, 0, 0, 0, 0, 0}, {0, 0, 0, 0, 0, 0}, {0, 0, 0, 0, 
    0, 0}, {0, 0, 0, 0, 0, 0}}} -> 260, 
 {{0, 0, 0, 1, 1, 1}, {{0, 0, 0, 0, 0, 0}, {0, 0, 0, 0, 0, 0}, {0, 0, 0, 0, 
    0, 0}, {0, 0, 0, 0, 0, 0}}} -> 408, 
 {{0, 0, 1, 0, 0, 0}, {{0, 0, 0, 0, 0, 0}, {0, 0, 0, 0, 0, 0}, {0, 0, 0, 0, 
    0, 0}, {0, 0, 0, 0, 0, 0}}} -> 576, 
 {{0, 0, 1, 0, 0, 1}, {{0, 0, 0, 0, 0, 0}, {0, 0, 0, 0, 0, 0}, {0, 0, 0, 0, 
    0, 0}, {0, 0, 0, 0, 0, 0}}} -> 448, 
 {{0, 0, 1, 0, 1, 0}, {{0, 0, 0, 0, 0, 0}, {0, 0, 0, 0, 0, 0}, {0, 0, 0, 0, 
    0, 0}, {0, 0, 0, 0, 0, 0}}} -> 328, 
 {{0, 0, 1, 0, 1, 1}, {{0, 0, 0, 0, 0, 0}, {0, 0, 0, 0, 0, 0}, {0, 0, 0, 0, 
    0, 0}, {0, 0, 0, 0, 0, 0}}} -> 134, 
 {{0, 0, 1, 1, 0, 0}, {{0, 0, 0, 0, 0, 0}, {0, 0, 0, 0, 0, 0}, {0, 0, 0, 0, 
    0, 0}, {0, 0, 0, 0, 0, 0}}} -> 320, 
 {{0, 0, 1, 1, 0, 1}, {{0, 0, 0, 0, 0, 0}, {0, 0, 0, 0, 0, 0}, {0, 0, 0, 0, 
    0, 0}, {0, 0, 0, 0, 0, 0}}} -> 166, 
 {{0, 0, 1, 1, 1, 0}, {{0, 0, 0, 0, 0, 0}, {0, 0, 0, 0, 0, 0}, {0, 0, 0, 0, 
    0, 0}, {0, 0, 0, 0, 0, 0}}} -> 196, 
 {{0, 0, 1, 1, 1, 1}, {{0, 0, 0, 0, 0, 0}, {0, 0, 0, 0, 0, 0}, {0, 0, 0, 0, 
    0, 0}, {0, 0, 0, 0, 0, 0}}} -> 408, 
 {{0, 1, 0, 0, 0, 0}, {{0, 0, 0, 0, 0, 0}, {0, 0, 0, 0, 0, 0}, {0, 0, 0, 0, 
    0, 0}, {0, 0, 0, 0, 0, 0}}} -> 456, 
 {{0, 1, 0, 0, 0, 1}, {{0, 0, 0, 0, 0, 0}, {0, 0, 0, 0, 0, 0}, {0, 0, 0, 0, 
    0, 0}, {0, 0, 0, 0, 0, 0}}} -> 352, 
 {{0, 1, 0, 0, 1, 0}, {{0, 0, 0, 0, 0, 0}, {0, 0, 0, 0, 0, 0}, {0, 0, 0, 0, 
    0, 0}, {0, 0, 0, 0, 0, 0}}} -> 384, 
 {{0, 1, 0, 0, 1, 1}, {{0, 0, 0, 0, 0, 0}, {0, 0, 0, 0, 0, 0}, {0, 0, 0, 0, 
    0, 0}, {0, 0, 0, 0, 0, 0}}} -> 176, 
 {{0, 1, 0, 1, 0, 0}, {{0, 0, 0, 0, 0, 0}, {0, 0, 0, 0, 0, 0}, {0, 0, 0, 0, 
    0, 0}, {0, 0, 0, 0, 0, 0}}} -> 328, 
 {{0, 1, 0, 1, 0, 1}, {{0, 0, 0, 0, 0, 0}, {0, 0, 0, 0, 0, 0}, {0, 0, 0, 0, 
    0, 0}, {0, 0, 0, 0, 0, 0}}} -> 378, 
 {{0, 1, 0, 1, 1, 0}, {{0, 0, 0, 0, 0, 0}, {0, 0, 0, 0, 0, 0}, {0, 0, 0, 0, 
    0, 0}, {0, 0, 0, 0, 0, 0}}} -> 168, 
 {{0, 1, 0, 1, 1, 1}, {{0, 0, 0, 0, 0, 0}, {0, 0, 0, 0, 0, 0}, {0, 0, 0, 0, 
    0, 0}, {0, 0, 0, 0, 0, 0}}} -> 173, 
 {{0, 1, 1, 0, 0, 0}, {{0, 0, 0, 0, 0, 0}, {0, 0, 0, 0, 0, 0}, {0, 0, 0, 0, 
    0, 0}, {0, 0, 0, 0, 0, 0}}} -> 260, 
 {{0, 1, 1, 0, 0, 1}, {{0, 0, 0, 0, 0, 0}, {0, 0, 0, 0, 0, 0}, {0, 0, 0, 0, 
    0, 0}, {0, 0, 0, 0, 0, 0}}} -> 208, 
 {{0, 1, 1, 0, 1, 0}, {{0, 0, 0, 0, 0, 0}, {0, 0, 0, 0, 0, 0}, {0, 0, 0, 0, 
    0, 0}, {0, 0, 0, 0, 0, 0}}} -> 168, 
 {{0, 1, 1, 0, 1, 1}, {{0, 0, 0, 0, 0, 0}, {0, 0, 0, 0, 0, 0}, {0, 0, 0, 0, 
    0, 0}, {0, 0, 0, 0, 0, 0}}} -> 273, 
 {{0, 1, 1, 1, 0, 0}, {{0, 0, 0, 0, 0, 0}, {0, 0, 0, 0, 0, 0}, {0, 0, 0, 0, 
    0, 0}, {0, 0, 0, 0, 0, 0}}} -> 196, 
 {{0, 1, 1, 1, 0, 1}, {{0, 0, 0, 0, 0, 0}, {0, 0, 0, 0, 0, 0}, {0, 0, 0, 0, 
    0, 0}, {0, 0, 0, 0, 0, 0}}} -> 191, 
 {{0, 1, 1, 1, 1, 0}, {{0, 0, 0, 0, 0, 0}, {0, 0, 0, 0, 0, 0}, {0, 0, 0, 0, 
    0, 0}, {0, 0, 0, 0, 0, 0}}} -> 223, 
 {{0, 1, 1, 1, 1, 1}, {{0, 0, 0, 0, 0, 0}, {0, 0, 0, 0, 0, 0}, {0, 0, 0, 0, 
    0, 0}, {0, 0, 0, 0, 0, 0}}} -> 425, 
 {{1, 0, 0, 0, 0, 0}, {{0, 0, 0, 0, 0, 0}, {0, 0, 0, 0, 0, 0}, {0, 0, 0, 0, 
    0, 0}, {0, 0, 0, 0, 0, 0}}} -> 608, 
 {{1, 0, 0, 0, 0, 1}, {{0, 0, 0, 0, 0, 0}, {0, 0, 0, 0, 0, 0}, {0, 0, 0, 0, 
    0, 0}, {0, 0, 0, 0, 0, 0}}} -> 384, 
 {{1, 0, 0, 0, 1, 0}, {{0, 0, 0, 0, 0, 0}, {0, 0, 0, 0, 0, 0}, {0, 0, 0, 0, 
    0, 0}, {0, 0, 0, 0, 0, 0}}} -> 352, 
 {{1, 0, 0, 0, 1, 1}, {{0, 0, 0, 0, 0, 0}, {0, 0, 0, 0, 0, 0}, {0, 0, 0, 0, 
    0, 0}, {0, 0, 0, 0, 0, 0}}} -> 256, 
 {{1, 0, 0, 1, 0, 0}, {{0, 0, 0, 0, 0, 0}, {0, 0, 0, 0, 0, 0}, {0, 0, 0, 0, 
    0, 0}, {0, 0, 0, 0, 0, 0}}} -> 448, 
 {{1, 0, 0, 1, 0, 1}, {{0, 0, 0, 0, 0, 0}, {0, 0, 0, 0, 0, 0}, {0, 0, 0, 0, 
    0, 0}, {0, 0, 0, 0, 0, 0}}} -> 208, 
 {{1, 0, 0, 1, 1, 0}, {{0, 0, 0, 0, 0, 0}, {0, 0, 0, 0, 0, 0}, {0, 0, 0, 0, 
    0, 0}, {0, 0, 0, 0, 0, 0}}} -> 208, 
 {{1, 0, 0, 1, 1, 1}, {{0, 0, 0, 0, 0, 0}, {0, 0, 0, 0, 0, 0}, {0, 0, 0, 0, 
    0, 0}, {0, 0, 0, 0, 0, 0}}} -> 224, 
 {{1, 0, 1, 0, 0, 0}, {{0, 0, 0, 0, 0, 0}, {0, 0, 0, 0, 0, 0}, {0, 0, 0, 0, 
    0, 0}, {0, 0, 0, 0, 0, 0}}} -> 268, 
 {{1, 0, 1, 0, 0, 1}, {{0, 0, 0, 0, 0, 0}, {0, 0, 0, 0, 0, 0}, {0, 0, 0, 0, 
    0, 0}, {0, 0, 0, 0, 0, 0}}} -> 208, 
 {{1, 0, 1, 0, 1, 0}, {{0, 0, 0, 0, 0, 0}, {0, 0, 0, 0, 0, 0}, {0, 0, 0, 0, 
    0, 0}, {0, 0, 0, 0, 0, 0}}} -> 378, 
 {{1, 0, 1, 0, 1, 1}, {{0, 0, 0, 0, 0, 0}, {0, 0, 0, 0, 0, 0}, {0, 0, 0, 0, 
    0, 0}, {0, 0, 0, 0, 0, 0}}} -> 237, 
 {{1, 0, 1, 1, 0, 0}, {{0, 0, 0, 0, 0, 0}, {0, 0, 0, 0, 0, 0}, {0, 0, 0, 0, 
    0, 0}, {0, 0, 0, 0, 0, 0}}} -> 166, 
 {{1, 0, 1, 1, 0, 1}, {{0, 0, 0, 0, 0, 0}, {0, 0, 0, 0, 0, 0}, {0, 0, 0, 0, 
    0, 0}, {0, 0, 0, 0, 0, 0}}} -> 291, 
 {{1, 0, 1, 1, 1, 0}, {{0, 0, 0, 0, 0, 0}, {0, 0, 0, 0, 0, 0}, {0, 0, 0, 0, 
    0, 0}, {0, 0, 0, 0, 0, 0}}} -> 191, 
 {{1, 0, 1, 1, 1, 1}, {{0, 0, 0, 0, 0, 0}, {0, 0, 0, 0, 0, 0}, {0, 0, 0, 0, 
    0, 0}, {0, 0, 0, 0, 0, 0}}} -> 288, 
 {{1, 1, 0, 0, 0, 0}, {{0, 0, 0, 0, 0, 0}, {0, 0, 0, 0, 0, 0}, {0, 0, 0, 0, 
    0, 0}, {0, 0, 0, 0, 0, 0}}} -> 440, 
 {{1, 1, 0, 0, 0, 1}, {{0, 0, 0, 0, 0, 0}, {0, 0, 0, 0, 0, 0}, {0, 0, 0, 0, 
    0, 0}, {0, 0, 0, 0, 0, 0}}} -> 256, 
 {{1, 1, 0, 0, 1, 0}, {{0, 0, 0, 0, 0, 0}, {0, 0, 0, 0, 0, 0}, {0, 0, 0, 0, 
    0, 0}, {0, 0, 0, 0, 0, 0}}} -> 176, 
 {{1, 1, 0, 0, 1, 1}, {{0, 0, 0, 0, 0, 0}, {0, 0, 0, 0, 0, 0}, {0, 0, 0, 0, 
    0, 0}, {0, 0, 0, 0, 0, 0}}} -> 272, 
 {{1, 1, 0, 1, 0, 0}, {{0, 0, 0, 0, 0, 0}, {0, 0, 0, 0, 0, 0}, {0, 0, 0, 0, 
    0, 0}, {0, 0, 0, 0, 0, 0}}} -> 134, 
 {{1, 1, 0, 1, 0, 1}, {{0, 0, 0, 0, 0, 0}, {0, 0, 0, 0, 0, 0}, {0, 0, 0, 0, 
    0, 0}, {0, 0, 0, 0, 0, 0}}} -> 237, 
 {{1, 1, 0, 1, 1, 0}, {{0, 0, 0, 0, 0, 0}, {0, 0, 0, 0, 0, 0}, {0, 0, 0, 0, 
    0, 0}, {0, 0, 0, 0, 0, 0}}} -> 273, 
 {{1, 1, 0, 1, 1, 1}, {{0, 0, 0, 0, 0, 0}, {0, 0, 0, 0, 0, 0}, {0, 0, 0, 0, 
    0, 0}, {0, 0, 0, 0, 0, 0}}} -> 330, 
 {{1, 1, 1, 0, 0, 0}, {{0, 0, 0, 0, 0, 0}, {0, 0, 0, 0, 0, 0}, {0, 0, 0, 0, 
    0, 0}, {0, 0, 0, 0, 0, 0}}} -> 408, 
 {{1, 1, 1, 0, 0, 1}, {{0, 0, 0, 0, 0, 0}, {0, 0, 0, 0, 0, 0}, {0, 0, 0, 0, 
    0, 0}, {0, 0, 0, 0, 0, 0}}} -> 224, 
 {{1, 1, 1, 0, 1, 0}, {{0, 0, 0, 0, 0, 0}, {0, 0, 0, 0, 0, 0}, {0, 0, 0, 0, 
    0, 0}, {0, 0, 0, 0, 0, 0}}} -> 173, 
 {{1, 1, 1, 0, 1, 1}, {{0, 0, 0, 0, 0, 0}, {0, 0, 0, 0, 0, 0}, {0, 0, 0, 0, 
    0, 0}, {0, 0, 0, 0, 0, 0}}} -> 330, 
 {{1, 1, 1, 1, 0, 0}, {{0, 0, 0, 0, 0, 0}, {0, 0, 0, 0, 0, 0}, {0, 0, 0, 0, 
    0, 0}, {0, 0, 0, 0, 0, 0}}} -> 408, 
 {{1, 1, 1, 1, 0, 1}, {{0, 0, 0, 0, 0, 0}, {0, 0, 0, 0, 0, 0}, {0, 0, 0, 0, 
    0, 0}, {0, 0, 0, 0, 0, 0}}} -> 288, 
 {{1, 1, 1, 1, 1, 0}, {{0, 0, 0, 0, 0, 0}, {0, 0, 0, 0, 0, 0}, {0, 0, 0, 0, 
    0, 0}, {0, 0, 0, 0, 0, 0}}} -> 425, 
 {{1, 1, 1, 1, 1, 1}, {{0, 0, 0, 0, 0, 0}, {0, 0, 0, 0, 0, 0}, {0, 0, 0, 0, 
    0, 0}, {0, 0, 0, 0, 0, 0}}} -> 1020, 
 {{0, 0, 0, 0, 0, 0}, {{1, 1, 1, 1, 1, 1}, {0, 0, 0, 0, 0, 0}, {1, 1, 1, 1, 
    1, 1}, {0, 0, 0, 0, 0, 0}}} -> 1030, 
 {{0, 0, 0, 0, 0, 0}, {{1, 1, 1, 1, 1, 0}, {0, 0, 0, 0, 0, 0}, {1, 1, 1, 1, 
    1, 0}, {0, 0, 0, 0, 0, 0}}} -> 80, 
 {{0, 0, 0, 0, 0, 1}, {{1, 1, 1, 1, 0, 0}, {0, 0, 0, 0, 0, 1}, {1, 1, 1, 1, 
    0, 0}, {0, 0, 0, 0, 0, 1}}} -> 82, 
 {{0, 0, 0, 0, 1, 0}, {{1, 1, 1, 0, 0, 0}, {0, 0, 0, 0, 1, 0}, {1, 1, 1, 0, 
    0, 0}, {0, 0, 0, 0, 1, 0}}} -> 17, 
 {{0, 0, 0, 0, 1, 0}, {{1, 1, 1, 0, 0, 0}, {0, 0, 0, 0, 1, 1}, {1, 1, 1, 0, 
    0, 0}, {0, 0, 0, 0, 1, 1}}} -> 32, 
 {{0, 0, 0, 0, 1, 1}, {{1, 1, 1, 0, 0, 0}, {0, 0, 0, 0, 1, 1}, {1, 1, 1, 0, 
    0, 0}, {0, 0, 0, 0, 1, 1}}} -> 102, 
 {{0, 0, 0, 1, 0, 0}, {{1, 1, 0, 0, 0, 1}, {0, 0, 0, 1, 0, 0}, {1, 1, 0, 0, 
    0, 1}, {0, 0, 0, 1, 0, 0}}} -> 34, 
 {{0, 0, 0, 1, 0, 0}, {{1, 1, 0, 0, 0, 0}, {0, 0, 0, 1, 1, 1}, {1, 1, 0, 0, 
    0, 0}, {0, 0, 0, 1, 1, 1}}} -> 32, 
 {{0, 0, 0, 1, 0, 1}, {{1, 1, 0, 0, 0, 0}, {0, 0, 0, 1, 1, 1}, {1, 1, 0, 0, 
    0, 0}, {0, 0, 0, 1, 1, 1}}} -> 32, 
 {{0, 0, 0, 1, 1, 0}, {{1, 1, 0, 0, 0, 0}, {0, 0, 0, 1, 1, 0}, {1, 1, 0, 0, 
    0, 0}, {0, 0, 0, 1, 1, 0}}} -> 35, 
 {{0, 0, 0, 1, 1, 0}, {{1, 1, 0, 0, 0, 0}, {0, 0, 0, 1, 1, 1}, {1, 1, 0, 0, 
    0, 0}, {0, 0, 0, 1, 1, 1}}} -> 53, 
 {{0, 0, 0, 1, 1, 1}, {{1, 1, 0, 0, 0, 0}, {0, 0, 0, 1, 1, 1}, {1, 1, 0, 0, 
    0, 0}, {0, 0, 0, 1, 1, 1}}} -> 102, 
 {{0, 0, 1, 0, 0, 0}, {{1, 0, 0, 0, 1, 1}, {0, 0, 1, 0, 0, 0}, {1, 0, 0, 0, 
    1, 1}, {0, 0, 1, 0, 0, 0}}} -> 34, 
 {{0, 0, 1, 0, 0, 0}, {{1, 0, 0, 0, 1, 0}, {0, 0, 1, 0, 0, 0}, {1, 0, 0, 0, 
    1, 0}, {0, 0, 1, 0, 0, 0}}} -> 46, 
 {{0, 0, 1, 0, 0, 1}, {{1, 0, 0, 0, 0, 0}, {0, 0, 1, 1, 1, 1}, {1, 0, 0, 0, 
    0, 0}, {0, 0, 1, 1, 1, 1}}} -> 58, 
 {{0, 0, 1, 0, 1, 0}, {{1, 0, 0, 0, 0, 0}, {0, 0, 1, 1, 1, 0}, {1, 0, 0, 0, 
    0, 0}, {0, 0, 1, 1, 1, 0}}} -> 8, 
 {{0, 0, 1, 0, 1, 0}, {{1, 0, 0, 0, 0, 0}, {0, 0, 1, 1, 1, 1}, {1, 0, 0, 0, 
    0, 0}, {0, 0, 1, 1, 1, 1}}} -> 26, 
 {{0, 0, 1, 0, 1, 1}, {{1, 0, 0, 0, 0, 0}, {0, 0, 1, 1, 1, 1}, {1, 0, 0, 0, 
    0, 0}, {0, 0, 1, 1, 1, 1}}} -> 32, 
 {{0, 0, 1, 1, 0, 0}, {{1, 0, 0, 0, 0, 1}, {0, 0, 1, 1, 0, 0}, {1, 0, 0, 0, 
    0, 1}, {0, 0, 1, 1, 0, 0}}} -> 38, 
 {{0, 0, 1, 1, 0, 0}, {{1, 0, 0, 0, 0, 0}, {0, 0, 1, 1, 1, 1}, {1, 0, 0, 0, 
    0, 0}, {0, 0, 1, 1, 1, 1}}} -> 39, 
 {{0, 0, 1, 1, 0, 1}, {{1, 0, 0, 0, 0, 0}, {0, 0, 1, 1, 1, 1}, {1, 0, 0, 0, 
    0, 0}, {0, 0, 1, 1, 1, 1}}} -> 40, 
 {{0, 0, 1, 1, 1, 0}, {{1, 0, 0, 0, 0, 0}, {0, 0, 1, 1, 1, 0}, {1, 0, 0, 0, 
    0, 0}, {0, 0, 1, 1, 1, 0}}} -> 25, 
 {{0, 0, 1, 1, 1, 0}, {{1, 0, 0, 0, 0, 0}, {0, 0, 1, 1, 1, 1}, {1, 0, 0, 0, 
    0, 0}, {0, 0, 1, 1, 1, 1}}} -> 42, 
 {{0, 0, 1, 1, 1, 1}, {{1, 0, 0, 0, 0, 0}, {0, 0, 1, 1, 1, 1}, {1, 0, 0, 0, 
    0, 0}, {0, 0, 1, 1, 1, 1}}} -> 80, 
 {{0, 1, 0, 0, 0, 0}, {{0, 0, 0, 1, 1, 1}, {0, 1, 0, 0, 0, 0}, {0, 0, 0, 1, 
    1, 1}, {0, 1, 0, 0, 0, 0}}} -> 17, 
 {{0, 1, 0, 0, 0, 0}, {{0, 0, 0, 1, 1, 0}, {0, 1, 0, 0, 0, 0}, {0, 0, 0, 1, 
    1, 0}, {0, 1, 0, 0, 0, 0}}} -> 14, 
 {{0, 1, 0, 0, 0, 1}, {{0, 0, 0, 1, 0, 0}, {0, 1, 0, 0, 0, 1}, {0, 0, 0, 1, 
    0, 0}, {0, 1, 0, 0, 0, 1}}} -> 58, 
 {{0, 1, 0, 0, 1, 0}, {{0, 0, 0, 0, 0, 0}, {0, 1, 1, 1, 1, 0}, {0, 0, 0, 0, 
    0, 0}, {0, 1, 1, 1, 1, 0}}} -> 8, 
 {{0, 1, 0, 0, 1, 0}, {{0, 0, 0, 0, 0, 0}, {0, 1, 1, 1, 1, 1}, {0, 0, 0, 0, 
    0, 0}, {0, 1, 1, 1, 1, 1}}} -> 28, 
 {{0, 1, 0, 0, 1, 1}, {{0, 0, 0, 0, 0, 0}, {0, 1, 1, 1, 1, 1}, {0, 0, 0, 0, 
    0, 0}, {0, 1, 1, 1, 1, 1}}} -> 30, 
 {{0, 1, 0, 1, 0, 0}, {{0, 0, 0, 0, 0, 1}, {0, 1, 1, 1, 0, 0}, {0, 0, 0, 0, 
    0, 1}, {0, 1, 1, 1, 0, 0}}} -> 8, 
 {{0, 1, 0, 1, 0, 0}, {{0, 0, 0, 0, 0, 0}, {0, 1, 1, 1, 1, 1}, {0, 0, 0, 0, 
    0, 0}, {0, 1, 1, 1, 1, 1}}} -> 15, 
 {{0, 1, 0, 1, 0, 1}, {{0, 0, 0, 0, 0, 0}, {0, 1, 1, 1, 1, 1}, {0, 0, 0, 0, 
    0, 0}, {0, 1, 1, 1, 1, 1}}} -> 26, 
 {{0, 1, 0, 1, 1, 0}, {{0, 0, 0, 0, 0, 0}, {0, 1, 1, 1, 1, 0}, {0, 0, 0, 0, 
    0, 0}, {0, 1, 1, 1, 1, 0}}} -> 4, 
 {{0, 1, 0, 1, 1, 0}, {{0, 0, 0, 0, 0, 0}, {0, 1, 1, 1, 1, 1}, {0, 0, 0, 0, 
    0, 0}, {0, 1, 1, 1, 1, 1}}} -> 12, 
 {{0, 1, 0, 1, 1, 1}, {{0, 0, 0, 0, 0, 0}, {0, 1, 1, 1, 1, 1}, {0, 0, 0, 0, 
    0, 0}, {0, 1, 1, 1, 1, 1}}} -> 18, 
 {{0, 1, 1, 0, 0, 0}, {{0, 0, 0, 0, 1, 1}, {0, 1, 1, 0, 0, 0}, {0, 0, 0, 0, 
    1, 1}, {0, 1, 1, 0, 0, 0}}} -> 35, 
 {{0, 1, 1, 0, 0, 0}, {{0, 0, 0, 0, 1, 0}, {0, 1, 1, 0, 0, 0}, {0, 0, 0, 0, 
    1, 0}, {0, 1, 1, 0, 0, 0}}} -> 14, 
 {{0, 1, 1, 0, 0, 1}, {{0, 0, 0, 0, 0, 0}, {0, 1, 1, 1, 1, 1}, {0, 0, 0, 0, 
    0, 0}, {0, 1, 1, 1, 1, 1}}} -> 48, 
 {{0, 1, 1, 0, 1, 0}, {{0, 0, 0, 0, 0, 0}, {0, 1, 1, 1, 1, 0}, {0, 0, 0, 0, 
    0, 0}, {0, 1, 1, 1, 1, 0}}} -> 4, 
 {{0, 1, 1, 0, 1, 0}, {{0, 0, 0, 0, 0, 0}, {0, 1, 1, 1, 1, 1}, {0, 0, 0, 0, 
    0, 0}, {0, 1, 1, 1, 1, 1}}} -> 12, 
 {{0, 1, 1, 0, 1, 1}, {{0, 0, 0, 0, 0, 0}, {0, 1, 1, 1, 1, 1}, {0, 0, 0, 0, 
    0, 0}, {0, 1, 1, 1, 1, 1}}} -> 52, 
 {{0, 1, 1, 1, 0, 0}, {{0, 0, 0, 0, 0, 1}, {0, 1, 1, 1, 0, 0}, {0, 0, 0, 0, 
    0, 1}, {0, 1, 1, 1, 0, 0}}} -> 25, 
 {{0, 1, 1, 1, 0, 0}, {{0, 0, 0, 0, 0, 0}, {0, 1, 1, 1, 1, 1}, {0, 0, 0, 0, 
    0, 0}, {0, 1, 1, 1, 1, 1}}} -> 26, 
 {{0, 1, 1, 1, 0, 1}, {{0, 0, 0, 0, 0, 0}, {0, 1, 1, 1, 1, 1}, {0, 0, 0, 0, 
    0, 0}, {0, 1, 1, 1, 1, 1}}} -> 34, 
 {{0, 1, 1, 1, 1, 0}, {{0, 0, 0, 0, 0, 0}, {0, 1, 1, 1, 1, 0}, {0, 0, 0, 0, 
    0, 0}, {0, 1, 1, 1, 1, 0}}} -> 25, 
 {{0, 1, 1, 1, 1, 0}, {{0, 0, 0, 0, 0, 0}, {0, 1, 1, 1, 1, 1}, {0, 0, 0, 0, 
    0, 0}, {0, 1, 1, 1, 1, 1}}} -> 37, 
 {{0, 1, 1, 1, 1, 1}, {{0, 0, 0, 0, 0, 0}, {0, 1, 1, 1, 1, 1}, {0, 0, 0, 0, 
    0, 0}, {0, 1, 1, 1, 1, 1}}} -> 91, 
 {{1, 0, 0, 0, 0, 0}, {{0, 0, 1, 1, 1, 1}, {1, 0, 0, 0, 0, 0}, {0, 0, 1, 1, 
    1, 1}, {1, 0, 0, 0, 0, 0}}} -> 82, 
 {{1, 0, 0, 0, 0, 0}, {{0, 0, 1, 1, 1, 0}, {1, 0, 0, 0, 0, 0}, {0, 0, 1, 1, 
    1, 0}, {1, 0, 0, 0, 0, 0}}} -> 71, 
 {{1, 0, 0, 0, 0, 1}, {{0, 0, 1, 1, 0, 0}, {1, 0, 0, 0, 0, 1}, {0, 0, 1, 1, 
    0, 0}, {1, 0, 0, 0, 0, 1}}} -> 125, 
 {{1, 0, 0, 0, 1, 0}, {{0, 0, 1, 0, 0, 0}, {1, 0, 0, 0, 1, 0}, {0, 0, 1, 0, 
    0, 0}, {1, 0, 0, 0, 1, 0}}} -> 58, 
 {{1, 0, 0, 0, 1, 0}, {{0, 0, 1, 0, 0, 0}, {1, 0, 0, 0, 1, 1}, {0, 0, 1, 0, 
    0, 0}, {1, 0, 0, 0, 1, 1}}} -> 67, 
 {{1, 0, 0, 0, 1, 1}, {{0, 0, 1, 0, 0, 0}, {1, 0, 0, 0, 1, 1}, {0, 0, 1, 0, 
    0, 0}, {1, 0, 0, 0, 1, 1}}} -> 101, 
 {{1, 0, 0, 1, 0, 0}, {{0, 0, 0, 0, 0, 1}, {1, 1, 1, 1, 0, 0}, {0, 0, 0, 0, 
    0, 1}, {1, 1, 1, 1, 0, 0}}} -> 58, 
 {{1, 0, 0, 1, 0, 0}, {{0, 0, 0, 0, 0, 0}, {1, 1, 1, 1, 1, 1}, {0, 0, 0, 0, 
    0, 0}, {1, 1, 1, 1, 1, 1}}} -> 76, 
 {{1, 0, 0, 1, 0, 1}, {{0, 0, 0, 0, 0, 0}, {1, 1, 1, 1, 1, 1}, {0, 0, 0, 0, 
    0, 0}, {1, 1, 1, 1, 1, 1}}} -> 91, 
 {{1, 0, 0, 1, 1, 0}, {{0, 0, 0, 0, 0, 0}, {1, 1, 1, 1, 1, 0}, {0, 0, 0, 0, 
    0, 0}, {1, 1, 1, 1, 1, 0}}} -> 48, 
 {{1, 0, 0, 1, 1, 0}, {{0, 0, 0, 0, 0, 0}, {1, 1, 1, 1, 1, 1}, {0, 0, 0, 0, 
    0, 0}, {1, 1, 1, 1, 1, 1}}} -> 81, 
 {{1, 0, 0, 1, 1, 1}, {{0, 0, 0, 0, 0, 0}, {1, 1, 1, 1, 1, 1}, {0, 0, 0, 0, 
    0, 0}, {1, 1, 1, 1, 1, 1}}} -> 153, 
 {{1, 0, 1, 0, 0, 0}, {{0, 0, 0, 0, 1, 1}, {1, 1, 1, 0, 0, 0}, {0, 0, 0, 0, 
    1, 1}, {1, 1, 1, 0, 0, 0}}} -> 32, 
 {{1, 0, 1, 0, 0, 0}, {{0, 0, 0, 0, 1, 0}, {1, 1, 1, 0, 0, 0}, {0, 0, 0, 0, 
    1, 0}, {1, 1, 1, 0, 0, 0}}} -> 38, 
 {{1, 0, 1, 0, 0, 1}, {{0, 0, 0, 0, 0, 0}, {1, 1, 1, 1, 1, 1}, {0, 0, 0, 0, 
    0, 0}, {1, 1, 1, 1, 1, 1}}} -> 91, 
 {{1, 0, 1, 0, 1, 0}, {{0, 0, 0, 0, 0, 0}, {1, 1, 1, 1, 1, 0}, {0, 0, 0, 0, 
    0, 0}, {1, 1, 1, 1, 1, 0}}} -> 26, 
 {{1, 0, 1, 0, 1, 0}, {{0, 0, 0, 0, 0, 0}, {1, 1, 1, 1, 1, 1}, {0, 0, 0, 0, 
    0, 0}, {1, 1, 1, 1, 1, 1}}} -> 254, 
 {{1, 0, 1, 0, 1, 1}, {{0, 0, 0, 0, 0, 0}, {1, 1, 1, 1, 1, 1}, {0, 0, 0, 0, 
    0, 0}, {1, 1, 1, 1, 1, 1}}} -> 222, 
 {{1, 0, 1, 1, 0, 0}, {{0, 0, 0, 0, 0, 1}, {1, 1, 1, 1, 0, 0}, {0, 0, 0, 0, 
    0, 1}, {1, 1, 1, 1, 0, 0}}} -> 40, 
 {{1, 0, 1, 1, 0, 0}, {{0, 0, 0, 0, 0, 0}, {1, 1, 1, 1, 1, 1}, {0, 0, 0, 0, 
    0, 0}, {1, 1, 1, 1, 1, 1}}} -> 40, 
 {{1, 0, 1, 1, 0, 1}, {{0, 0, 0, 0, 0, 0}, {1, 1, 1, 1, 1, 1}, {0, 0, 0, 0, 
    0, 0}, {1, 1, 1, 1, 1, 1}}} -> 268, 
 {{1, 0, 1, 1, 1, 0}, {{0, 0, 0, 0, 0, 0}, {1, 1, 1, 1, 1, 0}, {0, 0, 0, 0, 
    0, 0}, {1, 1, 1, 1, 1, 0}}} -> 34, 
 {{1, 0, 1, 1, 1, 0}, {{0, 0, 0, 0, 0, 0}, {1, 1, 1, 1, 1, 1}, {0, 0, 0, 0, 
    0, 0}, {1, 1, 1, 1, 1, 1}}} -> 212, 
 {{1, 0, 1, 1, 1, 1}, {{0, 0, 0, 0, 0, 0}, {1, 1, 1, 1, 1, 1}, {0, 0, 0, 0, 
    0, 0}, {1, 1, 1, 1, 1, 1}}} -> 334, 
 {{1, 1, 0, 0, 0, 0}, {{0, 0, 0, 1, 1, 1}, {1, 1, 0, 0, 0, 0}, {0, 0, 0, 1, 
    1, 1}, {1, 1, 0, 0, 0, 0}}} -> 102, 
 {{1, 1, 0, 0, 0, 0}, {{0, 0, 0, 1, 1, 0}, {1, 1, 0, 0, 0, 0}, {0, 0, 0, 1, 
    1, 0}, {1, 1, 0, 0, 0, 0}}} -> 89, 
 {{1, 1, 0, 0, 0, 1}, {{0, 0, 0, 1, 0, 0}, {1, 1, 0, 0, 0, 1}, {0, 0, 0, 1, 
    0, 0}, {1, 1, 0, 0, 0, 1}}} -> 101, 
 {{1, 1, 0, 0, 1, 0}, {{0, 0, 0, 0, 0, 0}, {1, 1, 1, 1, 1, 0}, {0, 0, 0, 0, 
    0, 0}, {1, 1, 1, 1, 1, 0}}} -> 30, 
 {{1, 1, 0, 0, 1, 0}, {{0, 0, 0, 0, 0, 0}, {1, 1, 1, 1, 1, 1}, {0, 0, 0, 0, 
    0, 0}, {1, 1, 1, 1, 1, 1}}} -> 63, 
 {{1, 1, 0, 0, 1, 1}, {{0, 0, 0, 0, 0, 0}, {1, 1, 1, 1, 1, 1}, {0, 0, 0, 0, 
    0, 0}, {1, 1, 1, 1, 1, 1}}} -> 189, 
 {{1, 1, 0, 1, 0, 0}, {{0, 0, 0, 0, 0, 1}, {1, 1, 1, 1, 0, 0}, {0, 0, 0, 0, 
    0, 1}, {1, 1, 1, 1, 0, 0}}} -> 32, 
 {{1, 1, 0, 1, 0, 0}, {{0, 0, 0, 0, 0, 0}, {1, 1, 1, 1, 1, 1}, {0, 0, 0, 0, 
    0, 0}, {1, 1, 1, 1, 1, 1}}} -> 33, 
 {{1, 1, 0, 1, 0, 1}, {{0, 0, 0, 0, 0, 0}, {1, 1, 1, 1, 1, 1}, {0, 0, 0, 0, 
    0, 0}, {1, 1, 1, 1, 1, 1}}} -> 222, 
 {{1, 1, 0, 1, 1, 0}, {{0, 0, 0, 0, 0, 0}, {1, 1, 1, 1, 1, 0}, {0, 0, 0, 0, 
    0, 0}, {1, 1, 1, 1, 1, 0}}} -> 52, 
 {{1, 1, 0, 1, 1, 0}, {{0, 0, 0, 0, 0, 0}, {1, 1, 1, 1, 1, 1}, {0, 0, 0, 0, 
    0, 0}, {1, 1, 1, 1, 1, 1}}} -> 264, 
 {{1, 1, 0, 1, 1, 1}, {{0, 0, 0, 0, 0, 0}, {1, 1, 1, 1, 1, 1}, {0, 0, 0, 0, 
    0, 0}, {1, 1, 1, 1, 1, 1}}} -> 416, 
 {{1, 1, 1, 0, 0, 0}, {{0, 0, 0, 0, 1, 1}, {1, 1, 1, 0, 0, 0}, {0, 0, 0, 0, 
    1, 1}, {1, 1, 1, 0, 0, 0}}} -> 102, 
 {{1, 1, 1, 0, 0, 0}, {{0, 0, 0, 0, 1, 0}, {1, 1, 1, 0, 0, 0}, {0, 0, 0, 0, 
    1, 0}, {1, 1, 1, 0, 0, 0}}} -> 51, 
 {{1, 1, 1, 0, 0, 1}, {{0, 0, 0, 0, 0, 0}, {1, 1, 1, 1, 1, 1}, {0, 0, 0, 0, 
    0, 0}, {1, 1, 1, 1, 1, 1}}} -> 153, 
 {{1, 1, 1, 0, 1, 0}, {{0, 0, 0, 0, 0, 0}, {1, 1, 1, 1, 1, 0}, {0, 0, 0, 0, 
    0, 0}, {1, 1, 1, 1, 1, 0}}} -> 18, 
 {{1, 1, 1, 0, 1, 0}, {{0, 0, 0, 0, 0, 0}, {1, 1, 1, 1, 1, 1}, {0, 0, 0, 0, 
    0, 0}, {1, 1, 1, 1, 1, 1}}} -> 161, 
 {{1, 1, 1, 0, 1, 1}, {{0, 0, 0, 0, 0, 0}, {1, 1, 1, 1, 1, 1}, {0, 0, 0, 0, 
    0, 0}, {1, 1, 1, 1, 1, 1}}} -> 416, 
 {{1, 1, 1, 1, 0, 0}, {{0, 0, 0, 0, 0, 1}, {1, 1, 1, 1, 0, 0}, {0, 0, 0, 0, 
    0, 1}, {1, 1, 1, 1, 0, 0}}} -> 80, 
 {{1, 1, 1, 1, 0, 0}, {{0, 0, 0, 0, 0, 0}, {1, 1, 1, 1, 1, 1}, {0, 0, 0, 0, 
    0, 0}, {1, 1, 1, 1, 1, 1}}} -> 83, 
 {{1, 1, 1, 1, 0, 1}, {{0, 0, 0, 0, 0, 0}, {1, 1, 1, 1, 1, 1}, {0, 0, 0, 0, 
    0, 0}, {1, 1, 1, 1, 1, 1}}} -> 334, 
 {{1, 1, 1, 1, 1, 0}, {{0, 0, 0, 0, 0, 0}, {1, 1, 1, 1, 1, 0}, {0, 0, 0, 0, 
    0, 0}, {1, 1, 1, 1, 1, 0}}} -> 91, 
 {{1, 1, 1, 1, 1, 0}, {{0, 0, 0, 0, 0, 0}, {1, 1, 1, 1, 1, 1}, {0, 0, 0, 0, 
    0, 0}, {1, 1, 1, 1, 1, 1}}} -> 338, 
 {{1, 1, 1, 1, 1, 1}, {{0, 0, 0, 0, 0, 0}, {1, 1, 1, 1, 1, 1}, {0, 0, 0, 0, 
    0, 0}, {1, 1, 1, 1, 1, 1}}} -> 1030, 
 {{0, 0, 0, 0, 0, 0}, {{0, 1, 1, 1, 1, 1}, {0, 0, 0, 0, 0, 0}, {0, 1, 1, 1, 
    1, 1}, {0, 0, 0, 0, 0, 0}}} -> 80, 
 {{0, 0, 0, 0, 0, 0}, {{0, 1, 1, 1, 1, 0}, {0, 0, 0, 0, 0, 0}, {0, 1, 1, 1, 
    1, 0}, {0, 0, 0, 0, 0, 0}}} -> 43, 
 {{0, 0, 0, 0, 0, 1}, {{0, 1, 1, 1, 0, 0}, {0, 0, 0, 0, 0, 1}, {0, 1, 1, 1, 
    0, 0}, {0, 0, 0, 0, 0, 1}}} -> 71, 
 {{0, 0, 0, 0, 1, 0}, {{0, 1, 1, 0, 0, 0}, {0, 0, 0, 0, 1, 0}, {0, 1, 1, 0, 
    0, 0}, {0, 0, 0, 0, 1, 0}}} -> 14, 
 {{0, 0, 0, 0, 1, 0}, {{0, 1, 1, 0, 0, 0}, {0, 0, 0, 0, 1, 1}, {0, 1, 1, 0, 
    0, 0}, {0, 0, 0, 0, 1, 1}}} -> 30, 
 {{0, 0, 0, 0, 1, 1}, {{0, 1, 1, 0, 0, 0}, {0, 0, 0, 0, 1, 1}, {0, 1, 1, 0, 
    0, 0}, {0, 0, 0, 0, 1, 1}}} -> 89, 
 {{0, 0, 0, 1, 0, 0}, {{0, 1, 0, 0, 0, 1}, {0, 0, 0, 1, 0, 0}, {0, 1, 0, 0, 
    0, 1}, {0, 0, 0, 1, 0, 0}}} -> 46, 
 {{0, 0, 0, 1, 0, 0}, {{0, 1, 0, 0, 0, 0}, {0, 0, 0, 1, 1, 1}, {0, 1, 0, 0, 
    0, 0}, {0, 0, 0, 1, 1, 1}}} -> 32, 
 {{0, 0, 0, 1, 0, 1}, {{0, 1, 0, 0, 0, 0}, {0, 0, 0, 1, 1, 1}, {0, 1, 0, 0, 
    0, 0}, {0, 0, 0, 1, 1, 1}}} -> 38, 
 {{0, 0, 0, 1, 1, 0}, {{0, 1, 0, 0, 0, 0}, {0, 0, 0, 1, 1, 0}, {0, 1, 0, 0, 
    0, 0}, {0, 0, 0, 1, 1, 0}}} -> 14, 
 {{0, 0, 0, 1, 1, 0}, {{0, 1, 0, 0, 0, 0}, {0, 0, 0, 1, 1, 1}, {0, 1, 0, 0, 
    0, 0}, {0, 0, 0, 1, 1, 1}}} -> 30, 
 {{0, 0, 0, 1, 1, 1}, {{0, 1, 0, 0, 0, 0}, {0, 0, 0, 1, 1, 1}, {0, 1, 0, 0, 
    0, 0}, {0, 0, 0, 1, 1, 1}}} -> 51, 
 {{0, 0, 1, 0, 0, 0}, {{0, 0, 0, 0, 1, 1}, {1, 1, 1, 0, 0, 0}, {0, 0, 0, 0, 
    1, 1}, {1, 1, 1, 0, 0, 0}}} -> 32, 
 {{0, 0, 1, 0, 0, 0}, {{0, 0, 0, 0, 1, 0}, {1, 1, 1, 0, 0, 0}, {0, 0, 0, 0, 
    1, 0}, {1, 1, 1, 0, 0, 0}}} -> 32, 
 {{0, 0, 1, 0, 0, 1}, {{0, 0, 0, 0, 0, 0}, {1, 1, 1, 1, 1, 1}, {0, 0, 0, 0, 
    0, 0}, {1, 1, 1, 1, 1, 1}}} -> 76, 
 {{0, 0, 1, 0, 1, 0}, {{0, 0, 0, 0, 0, 0}, {1, 1, 1, 1, 1, 0}, {0, 0, 0, 0, 
    0, 0}, {1, 1, 1, 1, 1, 0}}} -> 15, 
 {{0, 0, 1, 0, 1, 0}, {{0, 0, 0, 0, 0, 0}, {1, 1, 1, 1, 1, 1}, {0, 0, 0, 0, 
    0, 0}, {1, 1, 1, 1, 1, 1}}} -> 42, 
 {{0, 0, 1, 0, 1, 1}, {{0, 0, 0, 0, 0, 0}, {1, 1, 1, 1, 1, 1}, {0, 0, 0, 0, 
    0, 0}, {1, 1, 1, 1, 1, 1}}} -> 33, 
 {{0, 0, 1, 1, 0, 0}, {{0, 0, 0, 0, 0, 1}, {1, 1, 1, 1, 0, 0}, {0, 0, 0, 0, 
    0, 1}, {1, 1, 1, 1, 0, 0}}} -> 39, 
 {{0, 0, 1, 1, 0, 0}, {{0, 0, 0, 0, 0, 0}, {1, 1, 1, 1, 1, 1}, {0, 0, 0, 0, 
    0, 0}, {1, 1, 1, 1, 1, 1}}} -> 40, 
 {{0, 0, 1, 1, 0, 1}, {{0, 0, 0, 0, 0, 0}, {1, 1, 1, 1, 1, 1}, {0, 0, 0, 0, 
    0, 0}, {1, 1, 1, 1, 1, 1}}} -> 40, 
 {{0, 0, 1, 1, 1, 0}, {{0, 0, 0, 0, 0, 0}, {1, 1, 1, 1, 1, 0}, {0, 0, 0, 0, 
    0, 0}, {1, 1, 1, 1, 1, 0}}} -> 26, 
 {{0, 0, 1, 1, 1, 0}, {{0, 0, 0, 0, 0, 0}, {1, 1, 1, 1, 1, 1}, {0, 0, 0, 0, 
    0, 0}, {1, 1, 1, 1, 1, 1}}} -> 43, 
 {{0, 0, 1, 1, 1, 1}, {{0, 0, 0, 0, 0, 0}, {1, 1, 1, 1, 1, 1}, {0, 0, 0, 0, 
    0, 0}, {1, 1, 1, 1, 1, 1}}} -> 83, 
 {{0, 1, 0, 0, 0, 0}, {{0, 0, 0, 1, 1, 1}, {1, 1, 0, 0, 0, 0}, {0, 0, 0, 1, 
    1, 1}, {1, 1, 0, 0, 0, 0}}} -> 32, 
 {{0, 1, 0, 0, 0, 0}, {{0, 0, 0, 1, 1, 0}, {1, 1, 0, 0, 0, 0}, {0, 0, 0, 1, 
    1, 0}, {1, 1, 0, 0, 0, 0}}} -> 30, 
 {{0, 1, 0, 0, 0, 1}, {{0, 0, 0, 1, 0, 0}, {1, 1, 0, 0, 0, 1}, {0, 0, 0, 1, 
    0, 0}, {1, 1, 0, 0, 0, 1}}} -> 67, 
 {{0, 1, 0, 0, 1, 0}, {{0, 0, 0, 0, 0, 0}, {1, 1, 1, 1, 1, 0}, {0, 0, 0, 0, 
    0, 0}, {1, 1, 1, 1, 1, 0}}} -> 28, 
 {{0, 1, 0, 0, 1, 0}, {{0, 0, 0, 0, 0, 0}, {1, 1, 1, 1, 1, 1}, {0, 0, 0, 0, 
    0, 0}, {1, 1, 1, 1, 1, 1}}} -> 78, 
 {{0, 1, 0, 0, 1, 1}, {{0, 0, 0, 0, 0, 0}, {1, 1, 1, 1, 1, 1}, {0, 0, 0, 0, 
    0, 0}, {1, 1, 1, 1, 1, 1}}} -> 63, 
 {{0, 1, 0, 1, 0, 0}, {{0, 0, 0, 0, 0, 1}, {1, 1, 1, 1, 0, 0}, {0, 0, 0, 0, 
    0, 1}, {1, 1, 1, 1, 0, 0}}} -> 26, 
 {{0, 1, 0, 1, 0, 0}, {{0, 0, 0, 0, 0, 0}, {1, 1, 1, 1, 1, 1}, {0, 0, 0, 0, 
    0, 0}, {1, 1, 1, 1, 1, 1}}} -> 42, 
 {{0, 1, 0, 1, 0, 1}, {{0, 0, 0, 0, 0, 0}, {1, 1, 1, 1, 1, 1}, {0, 0, 0, 0, 
    0, 0}, {1, 1, 1, 1, 1, 1}}} -> 254, 
 {{0, 1, 0, 1, 1, 0}, {{0, 0, 0, 0, 0, 0}, {1, 1, 1, 1, 1, 0}, {0, 0, 0, 0, 
    0, 0}, {1, 1, 1, 1, 1, 0}}} -> 12, 
 {{0, 1, 0, 1, 1, 0}, {{0, 0, 0, 0, 0, 0}, {1, 1, 1, 1, 1, 1}, {0, 0, 0, 0, 
    0, 0}, {1, 1, 1, 1, 1, 1}}} -> 100, 
 {{0, 1, 0, 1, 1, 1}, {{0, 0, 0, 0, 0, 0}, {1, 1, 1, 1, 1, 1}, {0, 0, 0, 0, 
    0, 0}, {1, 1, 1, 1, 1, 1}}} -> 161, 
 {{0, 1, 1, 0, 0, 0}, {{0, 0, 0, 0, 1, 1}, {1, 1, 1, 0, 0, 0}, {0, 0, 0, 0, 
    1, 1}, {1, 1, 1, 0, 0, 0}}} -> 53, 
 {{0, 1, 1, 0, 0, 0}, {{0, 0, 0, 0, 1, 0}, {1, 1, 1, 0, 0, 0}, {0, 0, 0, 0, 
    1, 0}, {1, 1, 1, 0, 0, 0}}} -> 30, 
 {{0, 1, 1, 0, 0, 1}, {{0, 0, 0, 0, 0, 0}, {1, 1, 1, 1, 1, 1}, {0, 0, 0, 0, 
    0, 0}, {1, 1, 1, 1, 1, 1}}} -> 81, 
 {{0, 1, 1, 0, 1, 0}, {{0, 0, 0, 0, 0, 0}, {1, 1, 1, 1, 1, 0}, {0, 0, 0, 0, 
    0, 0}, {1, 1, 1, 1, 1, 0}}} -> 12, 
 {{0, 1, 1, 0, 1, 0}, {{0, 0, 0, 0, 0, 0}, {1, 1, 1, 1, 1, 1}, {0, 0, 0, 0, 
    0, 0}, {1, 1, 1, 1, 1, 1}}} -> 100, 
 {{0, 1, 1, 0, 1, 1}, {{0, 0, 0, 0, 0, 0}, {1, 1, 1, 1, 1, 1}, {0, 0, 0, 0, 
    0, 0}, {1, 1, 1, 1, 1, 1}}} -> 264, 
 {{0, 1, 1, 1, 0, 0}, {{0, 0, 0, 0, 0, 1}, {1, 1, 1, 1, 0, 0}, {0, 0, 0, 0, 
    0, 1}, {1, 1, 1, 1, 0, 0}}} -> 42, 
 {{0, 1, 1, 1, 0, 0}, {{0, 0, 0, 0, 0, 0}, {1, 1, 1, 1, 1, 1}, {0, 0, 0, 0, 
    0, 0}, {1, 1, 1, 1, 1, 1}}} -> 43, 
 {{0, 1, 1, 1, 0, 1}, {{0, 0, 0, 0, 0, 0}, {1, 1, 1, 1, 1, 1}, {0, 0, 0, 0, 
    0, 0}, {1, 1, 1, 1, 1, 1}}} -> 212, 
 {{0, 1, 1, 1, 1, 0}, {{0, 0, 0, 0, 0, 0}, {1, 1, 1, 1, 1, 0}, {0, 0, 0, 0, 
    0, 0}, {1, 1, 1, 1, 1, 0}}} -> 37, 
 {{0, 1, 1, 1, 1, 0}, {{0, 0, 0, 0, 0, 0}, {1, 1, 1, 1, 1, 1}, {0, 0, 0, 0, 
    0, 0}, {1, 1, 1, 1, 1, 1}}} -> 171, 
 {{0, 1, 1, 1, 1, 1}, {{0, 0, 0, 0, 0, 0}, {1, 1, 1, 1, 1, 1}, {0, 0, 0, 0, 
    0, 0}, {1, 1, 1, 1, 1, 1}}} -> 338, 
 {{0, 0, 0, 0, 0, 0}, {{0, 0, 0, 0, 0, 0}, {0, 0, 0, 0, 0, 1}, {0, 0, 0, 0, 
    1, 0}, {0, 0, 0, 1, 0, 0}}} -> 80, 
 {{0, 0, 0, 0, 0, 0}, {{0, 0, 0, 0, 0, 1}, {0, 0, 0, 0, 1, 0}, {0, 0, 0, 1, 
    0, 0}, {0, 0, 1, 0, 0, 0}}} -> 100, 
 {{0, 0, 0, 0, 0, 1}, {{0, 0, 0, 0, 1, 0}, {0, 0, 0, 1, 0, 0}, {0, 0, 1, 0, 
    0, 0}, {0, 1, 0, 0, 0, 0}}} -> 144, 
 {{0, 0, 0, 0, 1, 0}, {{0, 0, 0, 1, 0, 0}, {0, 0, 1, 0, 0, 0}, {0, 1, 0, 0, 
    0, 0}, {1, 0, 0, 0, 0, 0}}} -> 91, 
 {{0, 0, 0, 0, 1, 0}, {{0, 0, 0, 1, 0, 0}, {0, 0, 1, 0, 0, 1}, {0, 1, 0, 0, 
    1, 0}, {1, 0, 0, 1, 0, 0}}} -> 99, 
 {{0, 0, 0, 0, 1, 1}, {{0, 0, 0, 1, 0, 0}, {0, 0, 1, 0, 0, 0}, {0, 1, 0, 0, 
    0, 0}, {1, 0, 0, 0, 0, 0}}} -> 76, 
 {{0, 0, 0, 1, 0, 0}, {{0, 0, 1, 0, 0, 0}, {0, 1, 0, 0, 0, 0}, {1, 0, 0, 0, 
    0, 0}, {0, 0, 0, 0, 0, 0}}} -> 31, 
 {{0, 0, 0, 1, 0, 0}, {{0, 0, 1, 0, 0, 0}, {0, 1, 0, 0, 0, 1}, {1, 0, 0, 0, 
    1, 0}, {0, 0, 0, 1, 0, 0}}} -> 75, 
 {{0, 0, 0, 1, 0, 0}, {{0, 0, 1, 0, 0, 1}, {0, 1, 0, 0, 1, 0}, {1, 0, 0, 1, 
    0, 0}, {0, 0, 1, 0, 0, 0}}} -> 98, 
 {{0, 0, 0, 1, 0, 1}, {{0, 0, 1, 0, 0, 0}, {0, 1, 0, 0, 0, 0}, {1, 0, 0, 0, 
    0, 0}, {0, 0, 0, 0, 0, 0}}} -> 90, 
 {{0, 0, 0, 1, 1, 0}, {{0, 0, 1, 0, 0, 0}, {0, 1, 0, 0, 0, 0}, {1, 0, 0, 0, 
    0, 0}, {0, 0, 0, 0, 0, 0}}} -> 36, 
 {{0, 0, 0, 1, 1, 0}, {{0, 0, 1, 0, 0, 0}, {0, 1, 0, 0, 0, 1}, {1, 0, 0, 0, 
    1, 0}, {0, 0, 0, 1, 0, 0}}} -> 28, 
 {{0, 0, 0, 1, 1, 1}, {{0, 0, 1, 0, 0, 0}, {0, 1, 0, 0, 0, 0}, {1, 0, 0, 0, 
    0, 0}, {0, 0, 0, 0, 0, 0}}} -> 76, 
 {{0, 0, 1, 0, 0, 0}, {{0, 1, 0, 0, 0, 0}, {1, 0, 0, 0, 0, 0}, {0, 0, 0, 0, 
    0, 0}, {0, 0, 0, 0, 0, 0}}} -> 29, 
 {{0, 0, 1, 0, 0, 0}, {{0, 1, 0, 0, 0, 0}, {1, 0, 0, 0, 0, 1}, {0, 0, 0, 0, 
    1, 0}, {0, 0, 0, 1, 0, 0}}} -> 69, 
 {{0, 0, 1, 0, 0, 0}, {{0, 1, 0, 0, 0, 1}, {1, 0, 0, 0, 1, 0}, {0, 0, 0, 1, 
    0, 0}, {0, 0, 1, 0, 0, 0}}} -> 91, 
 {{0, 0, 1, 0, 0, 1}, {{0, 1, 0, 0, 1, 0}, {1, 0, 0, 1, 0, 0}, {0, 0, 1, 0, 
    0, 0}, {0, 1, 0, 0, 0, 0}}} -> 131, 
 {{0, 0, 1, 0, 1, 0}, {{0, 1, 0, 0, 0, 0}, {1, 0, 0, 0, 0, 0}, {0, 0, 0, 0, 
    0, 0}, {0, 0, 0, 0, 0, 0}}} -> 68, 
 {{0, 0, 1, 0, 1, 0}, {{0, 1, 0, 0, 0, 0}, {1, 0, 0, 0, 0, 1}, {0, 0, 0, 0, 
    1, 0}, {0, 0, 0, 1, 0, 0}}} -> 64, 
 {{0, 0, 1, 0, 1, 1}, {{0, 1, 0, 0, 0, 0}, {1, 0, 0, 0, 0, 0}, {0, 0, 0, 0, 
    0, 0}, {0, 0, 0, 0, 0, 0}}} -> 51, 
 {{0, 0, 1, 1, 0, 0}, {{0, 1, 0, 0, 0, 0}, {1, 0, 0, 0, 0, 0}, {0, 0, 0, 0, 
    0, 0}, {0, 0, 0, 0, 0, 0}}} -> 8, 
 {{0, 0, 1, 1, 0, 0}, {{0, 1, 0, 0, 0, 0}, {1, 0, 0, 0, 0, 1}, {0, 0, 0, 0, 
    1, 0}, {0, 0, 0, 1, 0, 0}}} -> 28, 
 {{0, 0, 1, 1, 0, 0}, {{0, 1, 0, 0, 0, 1}, {1, 0, 0, 0, 1, 0}, {0, 0, 0, 1, 
    0, 0}, {0, 0, 1, 0, 0, 0}}} -> 44, 
 {{0, 0, 1, 1, 0, 1}, {{0, 1, 0, 0, 0, 0}, {1, 0, 0, 0, 0, 0}, {0, 0, 0, 0, 
    0, 0}, {0, 0, 0, 0, 0, 0}}} -> 48, 
 {{0, 0, 1, 1, 1, 0}, {{0, 1, 0, 0, 0, 0}, {1, 0, 0, 0, 0, 0}, {0, 0, 0, 0, 
    0, 0}, {0, 0, 0, 0, 0, 0}}} -> 36, 
 {{0, 0, 1, 1, 1, 0}, {{0, 1, 0, 0, 0, 0}, {1, 0, 0, 0, 0, 1}, {0, 0, 0, 0, 
    1, 0}, {0, 0, 0, 1, 0, 0}}} -> 28, 
 {{0, 0, 1, 1, 1, 1}, {{0, 1, 0, 0, 0, 0}, {1, 0, 0, 0, 0, 0}, {0, 0, 0, 0, 
    0, 0}, {0, 0, 0, 0, 0, 0}}} -> 75, 
 {{0, 1, 0, 0, 0, 0}, {{1, 0, 0, 0, 0, 0}, {0, 0, 0, 0, 0, 0}, {0, 0, 0, 0, 
    0, 0}, {0, 0, 0, 0, 0, 0}}} -> 118, 
 {{0, 1, 0, 0, 0, 0}, {{1, 0, 0, 0, 0, 0}, {0, 0, 0, 0, 0, 1}, {0, 0, 0, 0, 
    1, 0}, {0, 0, 0, 1, 0, 0}}} -> 49, 
 {{0, 1, 0, 0, 0, 0}, {{1, 0, 0, 0, 0, 1}, {0, 0, 0, 0, 1, 0}, {0, 0, 0, 1, 
    0, 0}, {0, 0, 1, 0, 0, 0}}} -> 63, 
 {{0, 1, 0, 0, 0, 1}, {{1, 0, 0, 0, 1, 0}, {0, 0, 0, 1, 0, 0}, {0, 0, 1, 0, 
    0, 0}, {0, 1, 0, 0, 0, 0}}} -> 87, 
 {{0, 1, 0, 0, 1, 0}, {{1, 0, 0, 1, 0, 0}, {0, 0, 1, 0, 0, 0}, {0, 1, 0, 0, 
    0, 0}, {1, 0, 0, 0, 0, 0}}} -> 52, 
 {{0, 1, 0, 0, 1, 0}, {{1, 0, 0, 1, 0, 0}, {0, 0, 1, 0, 0, 1}, {0, 1, 0, 0, 
    1, 0}, {1, 0, 0, 1, 0, 0}}} -> 125, 
 {{0, 1, 0, 0, 1, 1}, {{1, 0, 0, 1, 0, 0}, {0, 0, 1, 0, 0, 0}, {0, 1, 0, 0, 
    0, 0}, {1, 0, 0, 0, 0, 0}}} -> 49, 
 {{0, 1, 0, 1, 0, 0}, {{1, 0, 0, 0, 0, 0}, {0, 0, 0, 0, 0, 0}, {0, 0, 0, 0, 
    0, 0}, {0, 0, 0, 0, 0, 0}}} -> 8, 
 {{0, 1, 0, 1, 0, 0}, {{1, 0, 0, 0, 0, 0}, {0, 0, 0, 0, 0, 1}, {0, 0, 0, 0, 
    1, 0}, {0, 0, 0, 1, 0, 0}}} -> 24, 
 {{0, 1, 0, 1, 0, 0}, {{1, 0, 0, 0, 0, 1}, {0, 0, 0, 0, 1, 0}, {0, 0, 0, 1, 
    0, 0}, {0, 0, 1, 0, 0, 0}}} -> 34, 
 {{0, 1, 0, 1, 0, 1}, {{1, 0, 0, 0, 0, 0}, {0, 0, 0, 0, 0, 0}, {0, 0, 0, 0, 
    0, 0}, {0, 0, 0, 0, 0, 0}}} -> 46, 
 {{0, 1, 0, 1, 1, 0}, {{1, 0, 0, 0, 0, 0}, {0, 0, 0, 0, 0, 0}, {0, 0, 0, 0, 
    0, 0}, {0, 0, 0, 0, 0, 0}}} -> 16, 
 {{0, 1, 0, 1, 1, 0}, {{1, 0, 0, 0, 0, 0}, {0, 0, 0, 0, 0, 1}, {0, 0, 0, 0, 
    1, 0}, {0, 0, 0, 1, 0, 0}}} -> 8, 
 {{0, 1, 0, 1, 1, 1}, {{1, 0, 0, 0, 0, 0}, {0, 0, 0, 0, 0, 0}, {0, 0, 0, 0, 
    0, 0}, {0, 0, 0, 0, 0, 0}}} -> 26, 
 {{0, 1, 1, 0, 0, 0}, {{1, 0, 0, 0, 0, 0}, {0, 0, 0, 0, 0, 0}, {0, 0, 0, 0, 
    0, 0}, {0, 0, 0, 0, 0, 0}}} -> 55, 
 {{0, 1, 1, 0, 0, 0}, {{1, 0, 0, 0, 0, 0}, {0, 0, 0, 0, 0, 1}, {0, 0, 0, 0, 
    1, 0}, {0, 0, 0, 1, 0, 0}}} -> 20, 
 {{0, 1, 1, 0, 0, 0}, {{1, 0, 0, 0, 0, 1}, {0, 0, 0, 0, 1, 0}, {0, 0, 0, 1, 
    0, 0}, {0, 0, 1, 0, 0, 0}}} -> 30, 
 {{0, 1, 1, 0, 0, 1}, {{1, 0, 0, 0, 1, 0}, {0, 0, 0, 1, 0, 0}, {0, 0, 1, 0, 
    0, 0}, {0, 1, 0, 0, 0, 0}}} -> 44, 
 {{0, 1, 1, 0, 1, 0}, {{1, 0, 0, 0, 0, 0}, {0, 0, 0, 0, 0, 0}, {0, 0, 0, 0, 
    0, 0}, {0, 0, 0, 0, 0, 0}}} -> 16, 
 {{0, 1, 1, 0, 1, 0}, {{1, 0, 0, 0, 0, 0}, {0, 0, 0, 0, 0, 1}, {0, 0, 0, 0, 
    1, 0}, {0, 0, 0, 1, 0, 0}}} -> 8, 
 {{0, 1, 1, 0, 1, 1}, {{1, 0, 0, 0, 0, 0}, {0, 0, 0, 0, 0, 0}, {0, 0, 0, 0, 
    0, 0}, {0, 0, 0, 0, 0, 0}}} -> 24, 
 {{0, 1, 1, 1, 0, 0}, {{1, 0, 0, 0, 0, 0}, {0, 0, 0, 0, 0, 0}, {0, 0, 0, 0, 
    0, 0}, {0, 0, 0, 0, 0, 0}}} -> 55, 
 {{0, 1, 1, 1, 0, 0}, {{1, 0, 0, 0, 0, 0}, {0, 0, 0, 0, 0, 1}, {0, 0, 0, 0, 
    1, 0}, {0, 0, 0, 1, 0, 0}}} -> 20, 
 {{0, 1, 1, 1, 0, 0}, {{1, 0, 0, 0, 0, 1}, {0, 0, 0, 0, 1, 0}, {0, 0, 0, 1, 
    0, 0}, {0, 0, 1, 0, 0, 0}}} -> 30, 
 {{0, 1, 1, 1, 0, 1}, {{1, 0, 0, 0, 0, 0}, {0, 0, 0, 0, 0, 0}, {0, 0, 0, 0, 
    0, 0}, {0, 0, 0, 0, 0, 0}}} -> 24, 
 {{0, 1, 1, 1, 1, 0}, {{1, 0, 0, 0, 0, 0}, {0, 0, 0, 0, 0, 0}, {0, 0, 0, 0, 
    0, 0}, {0, 0, 0, 0, 0, 0}}} -> 45, 
 {{0, 1, 1, 1, 1, 0}, {{1, 0, 0, 0, 0, 0}, {0, 0, 0, 0, 0, 1}, {0, 0, 0, 0, 
    1, 0}, {0, 0, 0, 1, 0, 0}}} -> 20, 
 {{0, 1, 1, 1, 1, 1}, {{1, 0, 0, 0, 0, 0}, {0, 0, 0, 0, 0, 0}, {0, 0, 0, 0, 
    0, 0}, {0, 0, 0, 0, 0, 0}}} -> 110, 
 {{1, 0, 0, 0, 0, 0}, {{0, 0, 0, 0, 0, 0}, {0, 0, 0, 0, 0, 1}, {0, 0, 0, 0, 
    1, 0}, {0, 0, 0, 1, 0, 0}}} -> 58, 
 {{1, 0, 0, 0, 0, 0}, {{0, 0, 0, 0, 0, 1}, {0, 0, 0, 0, 1, 0}, {0, 0, 0, 1, 
    0, 0}, {0, 0, 1, 0, 0, 0}}} -> 78, 
 {{1, 0, 0, 0, 0, 1}, {{0, 0, 0, 0, 1, 0}, {0, 0, 0, 1, 0, 0}, {0, 0, 1, 0, 
    0, 0}, {0, 1, 0, 0, 0, 0}}} -> 114, 
 {{1, 0, 0, 0, 1, 0}, {{0, 0, 0, 1, 0, 0}, {0, 0, 1, 0, 0, 0}, {0, 1, 0, 0, 
    0, 0}, {1, 0, 0, 0, 0, 0}}} -> 72, 
 {{1, 0, 0, 0, 1, 0}, {{0, 0, 0, 1, 0, 0}, {0, 0, 1, 0, 0, 1}, {0, 1, 0, 0, 
    1, 0}, {1, 0, 0, 1, 0, 0}}} -> 78, 
 {{1, 0, 0, 0, 1, 1}, {{0, 0, 0, 1, 0, 0}, {0, 0, 1, 0, 0, 0}, {0, 1, 0, 0, 
    0, 0}, {1, 0, 0, 0, 0, 0}}} -> 72, 
 {{1, 0, 0, 1, 0, 0}, {{0, 0, 1, 0, 0, 0}, {0, 1, 0, 0, 0, 0}, {1, 0, 0, 0, 
    0, 0}, {0, 0, 0, 0, 0, 0}}} -> 24, 
 {{1, 0, 0, 1, 0, 0}, {{0, 0, 1, 0, 0, 0}, {0, 1, 0, 0, 0, 1}, {1, 0, 0, 0, 
    1, 0}, {0, 0, 0, 1, 0, 0}}} -> 58, 
 {{1, 0, 0, 1, 0, 0}, {{0, 0, 1, 0, 0, 1}, {0, 1, 0, 0, 1, 0}, {1, 0, 0, 1, 
    0, 0}, {0, 0, 1, 0, 0, 0}}} -> 78, 
 {{1, 0, 0, 1, 0, 1}, {{0, 0, 1, 0, 0, 0}, {0, 1, 0, 0, 0, 0}, {1, 0, 0, 0, 
    0, 0}, {0, 0, 0, 0, 0, 0}}} -> 76, 
 {{1, 0, 0, 1, 1, 0}, {{0, 0, 1, 0, 0, 0}, {0, 1, 0, 0, 0, 0}, {1, 0, 0, 0, 
    0, 0}, {0, 0, 0, 0, 0, 0}}} -> 36, 
 {{1, 0, 0, 1, 1, 0}, {{0, 0, 1, 0, 0, 0}, {0, 1, 0, 0, 0, 1}, {1, 0, 0, 0, 
    1, 0}, {0, 0, 0, 1, 0, 0}}} -> 28, 
 {{1, 0, 0, 1, 1, 1}, {{0, 0, 1, 0, 0, 0}, {0, 1, 0, 0, 0, 0}, {1, 0, 0, 0, 
    0, 0}, {0, 0, 0, 0, 0, 0}}} -> 72, 
 {{1, 0, 1, 0, 0, 0}, {{0, 0, 0, 0, 0, 0}, {0, 0, 0, 0, 0, 1}, {0, 0, 0, 0, 
    1, 0}, {0, 0, 0, 1, 0, 0}}} -> 36, 
 {{1, 0, 1, 0, 0, 0}, {{0, 0, 0, 0, 0, 1}, {0, 0, 0, 0, 1, 0}, {0, 0, 0, 1, 
    0, 0}, {0, 0, 1, 0, 0, 0}}} -> 52, 
 {{1, 0, 1, 0, 0, 1}, {{0, 0, 0, 0, 1, 0}, {0, 0, 0, 1, 0, 0}, {0, 0, 1, 0, 
    0, 0}, {0, 1, 0, 0, 0, 0}}} -> 84, 
 {{1, 0, 1, 0, 1, 0}, {{0, 0, 0, 0, 0, 0}, {0, 0, 0, 0, 0, 1}, {0, 0, 0, 0, 
    1, 0}, {0, 0, 0, 1, 0, 0}}} -> 57, 
 {{1, 0, 1, 1, 0, 0}, {{0, 0, 0, 0, 0, 0}, {0, 0, 0, 0, 0, 1}, {0, 0, 0, 0, 
    1, 0}, {0, 0, 0, 1, 0, 0}}} -> 16, 
 {{1, 0, 1, 1, 0, 0}, {{0, 0, 0, 0, 0, 1}, {0, 0, 0, 0, 1, 0}, {0, 0, 0, 1, 
    0, 0}, {0, 0, 1, 0, 0, 0}}} -> 28, 
 {{1, 0, 1, 1, 1, 0}, {{0, 0, 0, 0, 0, 0}, {0, 0, 0, 0, 0, 1}, {0, 0, 0, 0, 
    1, 0}, {0, 0, 0, 1, 0, 0}}} -> 16, 
 {{1, 1, 0, 0, 0, 0}, {{0, 0, 0, 0, 0, 0}, {0, 0, 0, 0, 0, 1}, {0, 0, 0, 0, 
    1, 0}, {0, 0, 0, 1, 0, 0}}} -> 34, 
 {{1, 1, 0, 0, 0, 0}, {{0, 0, 0, 0, 0, 1}, {0, 0, 0, 0, 1, 0}, {0, 0, 0, 1, 
    0, 0}, {0, 0, 1, 0, 0, 0}}} -> 50, 
 {{1, 1, 0, 0, 0, 1}, {{0, 0, 0, 0, 1, 0}, {0, 0, 0, 1, 0, 0}, {0, 0, 1, 0, 
    0, 0}, {0, 1, 0, 0, 0, 0}}} -> 76, 
 {{1, 1, 0, 0, 1, 0}, {{0, 0, 0, 1, 0, 0}, {0, 0, 1, 0, 0, 0}, {0, 1, 0, 0, 
    0, 0}, {1, 0, 0, 0, 0, 0}}} -> 44, 
 {{1, 1, 0, 0, 1, 0}, {{0, 0, 0, 1, 0, 0}, {0, 0, 1, 0, 0, 1}, {0, 1, 0, 0, 
    1, 0}, {1, 0, 0, 1, 0, 0}}} -> 42, 
 {{1, 1, 0, 0, 1, 1}, {{0, 0, 0, 1, 0, 0}, {0, 0, 1, 0, 0, 0}, {0, 1, 0, 0, 
    0, 0}, {1, 0, 0, 0, 0, 0}}} -> 68, 
 {{1, 1, 0, 1, 0, 0}, {{0, 0, 0, 0, 0, 0}, {0, 0, 0, 0, 0, 1}, {0, 0, 0, 0, 
    1, 0}, {0, 0, 0, 1, 0, 0}}} -> 20, 
 {{1, 1, 0, 1, 0, 0}, {{0, 0, 0, 0, 0, 1}, {0, 0, 0, 0, 1, 0}, {0, 0, 0, 1, 
    0, 0}, {0, 0, 1, 0, 0, 0}}} -> 32, 
 {{1, 1, 0, 1, 1, 0}, {{0, 0, 0, 0, 0, 0}, {0, 0, 0, 0, 0, 1}, {0, 0, 0, 0, 
    1, 0}, {0, 0, 0, 1, 0, 0}}} -> 16, 
 {{1, 1, 1, 0, 0, 0}, {{0, 0, 0, 0, 0, 0}, {0, 0, 0, 0, 0, 1}, {0, 0, 0, 0, 
    1, 0}, {0, 0, 0, 1, 0, 0}}} -> 34, 
 {{1, 1, 1, 0, 0, 0}, {{0, 0, 0, 0, 0, 1}, {0, 0, 0, 0, 1, 0}, {0, 0, 0, 1, 
    0, 0}, {0, 0, 1, 0, 0, 0}}} -> 50, 
 {{1, 1, 1, 0, 0, 1}, {{0, 0, 0, 0, 1, 0}, {0, 0, 0, 1, 0, 0}, {0, 0, 1, 0, 
    0, 0}, {0, 1, 0, 0, 0, 0}}} -> 76, 
 {{1, 1, 1, 0, 1, 0}, {{0, 0, 0, 0, 0, 0}, {0, 0, 0, 0, 0, 1}, {0, 0, 0, 0, 
    1, 0}, {0, 0, 0, 1, 0, 0}}} -> 28, 
 {{1, 1, 1, 1, 0, 0}, {{0, 0, 0, 0, 0, 0}, {0, 0, 0, 0, 0, 1}, {0, 0, 0, 0, 
    1, 0}, {0, 0, 0, 1, 0, 0}}} -> 34, 
 {{1, 1, 1, 1, 0, 0}, {{0, 0, 0, 0, 0, 1}, {0, 0, 0, 0, 1, 0}, {0, 0, 0, 1, 
    0, 0}, {0, 0, 1, 0, 0, 0}}} -> 50, 
 {{1, 1, 1, 1, 1, 0}, {{0, 0, 0, 0, 0, 0}, {0, 0, 0, 0, 0, 1}, {0, 0, 0, 0, 
    1, 0}, {0, 0, 0, 1, 0, 0}}} -> 42, 
 {{0, 1, 0, 0, 0, 0}, {{0, 0, 0, 0, 0, 0}, {0, 0, 0, 0, 0, 1}, {0, 0, 0, 0, 
    1, 0}, {0, 0, 0, 1, 0, 0}}} -> 24, 
 {{0, 1, 0, 0, 0, 0}, {{0, 0, 0, 0, 0, 1}, {0, 0, 0, 0, 1, 0}, {0, 0, 0, 1, 
    0, 0}, {0, 0, 1, 0, 0, 0}}} -> 34, 
 {{0, 1, 0, 0, 0, 1}, {{0, 0, 0, 0, 1, 0}, {0, 0, 0, 1, 0, 0}, {0, 0, 1, 0, 
    0, 0}, {0, 1, 0, 0, 0, 0}}} -> 54, 
 {{0, 1, 0, 0, 1, 0}, {{0, 0, 0, 1, 0, 0}, {0, 0, 1, 0, 0, 0}, {0, 1, 0, 0, 
    0, 0}, {1, 0, 0, 0, 0, 0}}} -> 37, 
 {{0, 1, 0, 0, 1, 0}, {{0, 0, 0, 1, 0, 0}, {0, 0, 1, 0, 0, 1}, {0, 1, 0, 0, 
    1, 0}, {1, 0, 0, 1, 0, 0}}} -> 35, 
 {{0, 1, 0, 0, 1, 1}, {{0, 0, 0, 1, 0, 0}, {0, 0, 1, 0, 0, 0}, {0, 1, 0, 0, 
    0, 0}, {1, 0, 0, 0, 0, 0}}} -> 26, 
 {{0, 1, 0, 1, 0, 0}, {{0, 0, 0, 0, 0, 0}, {0, 0, 0, 0, 0, 1}, {0, 0, 0, 0, 
    1, 0}, {0, 0, 0, 1, 0, 0}}} -> 24, 
 {{0, 1, 0, 1, 0, 0}, {{0, 0, 0, 0, 0, 1}, {0, 0, 0, 0, 1, 0}, {0, 0, 0, 1, 
    0, 0}, {0, 0, 1, 0, 0, 0}}} -> 34, 
 {{0, 1, 0, 1, 1, 0}, {{0, 0, 0, 0, 0, 0}, {0, 0, 0, 0, 0, 1}, {0, 0, 0, 0, 
    1, 0}, {0, 0, 0, 1, 0, 0}}} -> 8, 
 {{0, 1, 1, 0, 0, 0}, {{0, 0, 0, 0, 0, 0}, {0, 0, 0, 0, 0, 1}, {0, 0, 0, 0, 
    1, 0}, {0, 0, 0, 1, 0, 0}}} -> 8, 
 {{0, 1, 1, 0, 0, 0}, {{0, 0, 0, 0, 0, 1}, {0, 0, 0, 0, 1, 0}, {0, 0, 0, 1, 
    0, 0}, {0, 0, 1, 0, 0, 0}}} -> 14, 
 {{0, 1, 1, 0, 0, 1}, {{0, 0, 0, 0, 1, 0}, {0, 0, 0, 1, 0, 0}, {0, 0, 1, 0, 
    0, 0}, {0, 1, 0, 0, 0, 0}}} -> 24, 
 {{0, 1, 1, 0, 1, 0}, {{0, 0, 0, 0, 0, 0}, {0, 0, 0, 0, 0, 1}, {0, 0, 0, 0, 
    1, 0}, {0, 0, 0, 1, 0, 0}}} -> 8, 
 {{0, 1, 1, 1, 0, 0}, {{0, 0, 0, 0, 0, 0}, {0, 0, 0, 0, 0, 1}, {0, 0, 0, 0, 
    1, 0}, {0, 0, 0, 1, 0, 0}}} -> 8, 
 {{0, 1, 1, 1, 0, 0}, {{0, 0, 0, 0, 0, 1}, {0, 0, 0, 0, 1, 0}, {0, 0, 0, 1, 
    0, 0}, {0, 0, 1, 0, 0, 0}}} -> 14, 
 {{0, 1, 1, 1, 1, 0}, {{0, 0, 0, 0, 0, 0}, {0, 0, 0, 0, 0, 1}, {0, 0, 0, 0, 
    1, 0}, {0, 0, 0, 1, 0, 0}}} -> 8, 
 {{0, 0, 0, 0, 0, 0}, {{0, 0, 0, 0, 0, 0}, {0, 0, 0, 0, 0, 0}, {0, 0, 0, 0, 
    0, 0}, {0, 0, 0, 0, 0, 1}}} -> 64, 
 {{0, 0, 0, 0, 0, 0}, {{0, 0, 0, 0, 0, 1}, {0, 0, 0, 0, 1, 0}, {0, 0, 0, 1, 
    0, 0}, {0, 0, 1, 0, 0, 1}}} -> 52, 
 {{0, 0, 0, 0, 0, 1}, {{0, 0, 0, 0, 1, 0}, {0, 0, 0, 1, 0, 0}, {0, 0, 1, 0, 
    0, 0}, {0, 1, 0, 0, 0, 1}}} -> 56, 
 {{0, 0, 0, 0, 1, 0}, {{0, 0, 0, 1, 0, 0}, {0, 0, 1, 0, 0, 0}, {0, 1, 0, 0, 
    0, 0}, {1, 0, 0, 0, 0, 1}}} -> 60, 
 {{0, 0, 0, 0, 1, 1}, {{0, 0, 0, 1, 0, 0}, {0, 0, 1, 0, 0, 0}, {0, 1, 0, 0, 
    0, 0}, {1, 0, 0, 0, 0, 1}}} -> 28, 
 {{0, 0, 0, 1, 0, 0}, {{0, 0, 1, 0, 0, 0}, {0, 1, 0, 0, 0, 0}, {1, 0, 0, 0, 
    0, 0}, {0, 0, 0, 0, 0, 1}}} -> 32, 
 {{0, 0, 0, 1, 0, 0}, {{0, 0, 1, 0, 0, 1}, {0, 1, 0, 0, 1, 0}, {1, 0, 0, 1, 
    0, 0}, {0, 0, 1, 0, 0, 1}}} -> 52, 
 {{0, 0, 0, 1, 0, 1}, {{0, 0, 1, 0, 0, 0}, {0, 1, 0, 0, 0, 0}, {1, 0, 0, 0, 
    0, 0}, {0, 0, 0, 0, 0, 1}}} -> 28, 
 {{0, 0, 0, 1, 1, 0}, {{0, 0, 1, 0, 0, 0}, {0, 1, 0, 0, 0, 0}, {1, 0, 0, 0, 
    0, 0}, {0, 0, 0, 0, 0, 1}}} -> 12, 
 {{0, 0, 0, 1, 1, 1}, {{0, 0, 1, 0, 0, 0}, {0, 1, 0, 0, 0, 0}, {1, 0, 0, 0, 
    0, 0}, {0, 0, 0, 0, 0, 1}}} -> 28, 
 {{0, 0, 1, 0, 0, 0}, {{0, 1, 0, 0, 0, 0}, {1, 0, 0, 0, 0, 0}, {0, 0, 0, 0, 
    0, 0}, {0, 0, 0, 0, 0, 1}}} -> 30, 
 {{0, 0, 1, 0, 0, 0}, {{0, 1, 0, 0, 0, 1}, {1, 0, 0, 0, 1, 0}, {0, 0, 0, 1, 
    0, 0}, {0, 0, 1, 0, 0, 1}}} -> 48, 
 {{0, 0, 1, 0, 0, 1}, {{0, 1, 0, 0, 1, 0}, {1, 0, 0, 1, 0, 0}, {0, 0, 1, 0, 
    0, 0}, {0, 1, 0, 0, 0, 1}}} -> 52, 
 {{0, 0, 1, 0, 1, 0}, {{0, 1, 0, 0, 0, 0}, {1, 0, 0, 0, 0, 0}, {0, 0, 0, 0, 
    0, 0}, {0, 0, 0, 0, 0, 1}}} -> 38, 
 {{0, 0, 1, 0, 1, 1}, {{0, 1, 0, 0, 0, 0}, {1, 0, 0, 0, 0, 0}, {0, 0, 0, 0, 
    0, 0}, {0, 0, 0, 0, 0, 1}}} -> 11, 
 {{0, 0, 1, 1, 0, 0}, {{0, 1, 0, 0, 0, 0}, {1, 0, 0, 0, 0, 0}, {0, 0, 0, 0, 
    0, 0}, {0, 0, 0, 0, 0, 1}}} -> 8, 
 {{0, 0, 1, 1, 0, 0}, {{0, 1, 0, 0, 0, 1}, {1, 0, 0, 0, 1, 0}, {0, 0, 0, 1, 
    0, 0}, {0, 0, 1, 0, 0, 1}}} -> 12, 
 {{0, 0, 1, 1, 0, 1}, {{0, 1, 0, 0, 0, 0}, {1, 0, 0, 0, 0, 0}, {0, 0, 0, 0, 
    0, 0}, {0, 0, 0, 0, 0, 1}}} -> 8, 
 {{0, 0, 1, 1, 1, 0}, {{0, 1, 0, 0, 0, 0}, {1, 0, 0, 0, 0, 0}, {0, 0, 0, 0, 
    0, 0}, {0, 0, 0, 0, 0, 1}}} -> 12, 
 {{0, 0, 1, 1, 1, 1}, {{0, 1, 0, 0, 0, 0}, {1, 0, 0, 0, 0, 0}, {0, 0, 0, 0, 
    0, 0}, {0, 0, 0, 0, 0, 1}}} -> 27, 
 {{0, 1, 0, 0, 0, 0}, {{1, 0, 0, 0, 0, 0}, {0, 0, 0, 0, 0, 0}, {0, 0, 0, 0, 
    0, 0}, {0, 0, 0, 0, 0, 1}}} -> 22, 
 {{0, 1, 0, 0, 0, 0}, {{1, 0, 0, 0, 0, 1}, {0, 0, 0, 0, 1, 0}, {0, 0, 0, 1, 
    0, 0}, {0, 0, 1, 0, 0, 1}}} -> 35, 
 {{0, 1, 0, 0, 0, 1}, {{1, 0, 0, 0, 1, 0}, {0, 0, 0, 1, 0, 0}, {0, 0, 1, 0, 
    0, 0}, {0, 1, 0, 0, 0, 1}}} -> 39, 
 {{0, 1, 0, 0, 1, 0}, {{1, 0, 0, 1, 0, 0}, {0, 0, 1, 0, 0, 0}, {0, 1, 0, 0, 
    0, 0}, {1, 0, 0, 0, 0, 1}}} -> 36, 
 {{0, 1, 0, 0, 1, 1}, {{1, 0, 0, 1, 0, 0}, {0, 0, 1, 0, 0, 0}, {0, 1, 0, 0, 
    0, 0}, {1, 0, 0, 0, 0, 1}}} -> 21, 
 {{0, 1, 0, 1, 0, 0}, {{1, 0, 0, 0, 0, 0}, {0, 0, 0, 0, 0, 0}, {0, 0, 0, 0, 
    0, 0}, {0, 0, 0, 0, 0, 1}}} -> 8, 
 {{0, 1, 0, 1, 0, 0}, {{1, 0, 0, 0, 0, 1}, {0, 0, 0, 0, 1, 0}, {0, 0, 0, 1, 
    0, 0}, {0, 0, 1, 0, 0, 1}}} -> 14, 
 {{0, 1, 0, 1, 0, 1}, {{1, 0, 0, 0, 0, 0}, {0, 0, 0, 0, 0, 0}, {0, 0, 0, 0, 
    0, 0}, {0, 0, 0, 0, 0, 1}}} -> 14, 
 {{0, 1, 0, 1, 1, 0}, {{1, 0, 0, 0, 0, 0}, {0, 0, 0, 0, 0, 0}, {0, 0, 0, 0, 
    0, 0}, {0, 0, 0, 0, 0, 1}}} -> 4, 
 {{0, 1, 0, 1, 1, 1}, {{1, 0, 0, 0, 0, 0}, {0, 0, 0, 0, 0, 0}, {0, 0, 0, 0, 
    0, 0}, {0, 0, 0, 0, 0, 1}}} -> 6, 
 {{0, 1, 1, 0, 0, 0}, {{1, 0, 0, 0, 0, 0}, {0, 0, 0, 0, 0, 0}, {0, 0, 0, 0, 
    0, 0}, {0, 0, 0, 0, 0, 1}}} -> 7, 
 {{0, 1, 1, 0, 0, 0}, {{1, 0, 0, 0, 0, 1}, {0, 0, 0, 0, 1, 0}, {0, 0, 0, 1, 
    0, 0}, {0, 0, 1, 0, 0, 1}}} -> 10, 
 {{0, 1, 1, 0, 0, 1}, {{1, 0, 0, 0, 1, 0}, {0, 0, 0, 1, 0, 0}, {0, 0, 1, 0, 
    0, 0}, {0, 1, 0, 0, 0, 1}}} -> 16, 
 {{0, 1, 1, 0, 1, 0}, {{1, 0, 0, 0, 0, 0}, {0, 0, 0, 0, 0, 0}, {0, 0, 0, 0, 
    0, 0}, {0, 0, 0, 0, 0, 1}}} -> 4, 
 {{0, 1, 1, 0, 1, 1}, {{1, 0, 0, 0, 0, 0}, {0, 0, 0, 0, 0, 0}, {0, 0, 0, 0, 
    0, 0}, {0, 0, 0, 0, 0, 1}}} -> 4, 
 {{0, 1, 1, 1, 0, 0}, {{1, 0, 0, 0, 0, 0}, {0, 0, 0, 0, 0, 0}, {0, 0, 0, 0, 
    0, 0}, {0, 0, 0, 0, 0, 1}}} -> 7, 
 {{0, 1, 1, 1, 0, 0}, {{1, 0, 0, 0, 0, 1}, {0, 0, 0, 0, 1, 0}, {0, 0, 0, 1, 
    0, 0}, {0, 0, 1, 0, 0, 1}}} -> 10, 
 {{0, 1, 1, 1, 0, 1}, {{1, 0, 0, 0, 0, 0}, {0, 0, 0, 0, 0, 0}, {0, 0, 0, 0, 
    0, 0}, {0, 0, 0, 0, 0, 1}}} -> 4, 
 {{0, 1, 1, 1, 1, 0}, {{1, 0, 0, 0, 0, 0}, {0, 0, 0, 0, 0, 0}, {0, 0, 0, 0, 
    0, 0}, {0, 0, 0, 0, 0, 1}}} -> 9, 
 {{0, 1, 1, 1, 1, 1}, {{1, 0, 0, 0, 0, 0}, {0, 0, 0, 0, 0, 0}, {0, 0, 0, 0, 
    0, 0}, {0, 0, 0, 0, 0, 1}}} -> 24, 
 {{1, 0, 0, 0, 0, 0}, {{0, 0, 0, 0, 0, 0}, {0, 0, 0, 0, 0, 0}, {0, 0, 0, 0, 
    0, 0}, {0, 0, 0, 0, 0, 1}}} -> 32, 
 {{1, 0, 0, 0, 0, 0}, {{0, 0, 0, 0, 0, 1}, {0, 0, 0, 0, 1, 0}, {0, 0, 0, 1, 
    0, 0}, {0, 0, 1, 0, 0, 1}}} -> 38, 
 {{1, 0, 0, 0, 0, 1}, {{0, 0, 0, 0, 1, 0}, {0, 0, 0, 1, 0, 0}, {0, 0, 1, 0, 
    0, 0}, {0, 1, 0, 0, 0, 1}}} -> 42, 
 {{1, 0, 0, 0, 1, 0}, {{0, 0, 0, 1, 0, 0}, {0, 0, 1, 0, 0, 0}, {0, 1, 0, 0, 
    0, 0}, {1, 0, 0, 0, 0, 1}}} -> 44, 
 {{1, 0, 0, 0, 1, 1}, {{0, 0, 0, 1, 0, 0}, {0, 0, 1, 0, 0, 0}, {0, 1, 0, 0, 
    0, 0}, {1, 0, 0, 0, 0, 1}}} -> 24, 
 {{1, 0, 0, 1, 0, 0}, {{0, 0, 1, 0, 0, 0}, {0, 1, 0, 0, 0, 0}, {1, 0, 0, 0, 
    0, 0}, {0, 0, 0, 0, 0, 1}}} -> 24, 
 {{1, 0, 0, 1, 0, 0}, {{0, 0, 1, 0, 0, 1}, {0, 1, 0, 0, 1, 0}, {1, 0, 0, 1, 
    0, 0}, {0, 0, 1, 0, 0, 1}}} -> 121, 
 {{1, 0, 0, 1, 0, 1}, {{0, 0, 1, 0, 0, 0}, {0, 1, 0, 0, 0, 0}, {1, 0, 0, 0, 
    0, 0}, {0, 0, 0, 0, 0, 1}}} -> 20, 
 {{1, 0, 0, 1, 1, 0}, {{0, 0, 1, 0, 0, 0}, {0, 1, 0, 0, 0, 0}, {1, 0, 0, 0, 
    0, 0}, {0, 0, 0, 0, 0, 1}}} -> 12, 
 {{1, 0, 0, 1, 1, 1}, {{0, 0, 1, 0, 0, 0}, {0, 1, 0, 0, 0, 0}, {1, 0, 0, 0, 
    0, 0}, {0, 0, 0, 0, 0, 1}}} -> 24, 
 {{1, 0, 1, 0, 0, 0}, {{0, 0, 0, 0, 0, 0}, {0, 0, 0, 0, 0, 0}, {0, 0, 0, 0, 
    0, 0}, {0, 0, 0, 0, 0, 1}}} -> 12, 
 {{1, 0, 1, 0, 0, 0}, {{0, 0, 0, 0, 0, 1}, {0, 0, 0, 0, 1, 0}, {0, 0, 0, 1, 
    0, 0}, {0, 0, 1, 0, 0, 1}}} -> 20, 
 {{1, 0, 1, 0, 0, 1}, {{0, 0, 0, 0, 1, 0}, {0, 0, 0, 1, 0, 0}, {0, 0, 1, 0, 
    0, 0}, {0, 1, 0, 0, 0, 1}}} -> 20, 
 {{1, 0, 1, 0, 1, 0}, {{0, 0, 0, 0, 0, 0}, {0, 0, 0, 0, 0, 0}, {0, 0, 0, 0, 
    0, 0}, {0, 0, 0, 0, 0, 1}}} -> 35, 
 {{1, 0, 1, 0, 1, 1}, {{0, 0, 0, 0, 0, 0}, {0, 0, 0, 0, 0, 0}, {0, 0, 0, 0, 
    0, 0}, {0, 0, 0, 0, 0, 1}}} -> 11, 
 {{1, 0, 1, 1, 0, 0}, {{0, 0, 0, 0, 0, 0}, {0, 0, 0, 0, 0, 0}, {0, 0, 0, 0, 
    0, 0}, {0, 0, 0, 0, 0, 1}}} -> 6, 
 {{1, 0, 1, 1, 0, 0}, {{0, 0, 0, 0, 0, 1}, {0, 0, 0, 0, 1, 0}, {0, 0, 0, 1, 
    0, 0}, {0, 0, 1, 0, 0, 1}}} -> 4, 
 {{1, 0, 1, 1, 0, 1}, {{0, 0, 0, 0, 0, 0}, {0, 0, 0, 0, 0, 0}, {0, 0, 0, 0, 
    0, 0}, {0, 0, 0, 0, 0, 1}}} -> 13, 
 {{1, 0, 1, 1, 1, 0}, {{0, 0, 0, 0, 0, 0}, {0, 0, 0, 0, 0, 0}, {0, 0, 0, 0, 
    0, 0}, {0, 0, 0, 0, 0, 1}}} -> 10, 
 {{1, 0, 1, 1, 1, 1}, {{0, 0, 0, 0, 0, 0}, {0, 0, 0, 0, 0, 0}, {0, 0, 0, 0, 
    0, 0}, {0, 0, 0, 0, 0, 1}}} -> 18, 
 {{1, 1, 0, 0, 0, 0}, {{0, 0, 0, 0, 0, 0}, {0, 0, 0, 0, 0, 0}, {0, 0, 0, 0, 
    0, 0}, {0, 0, 0, 0, 0, 1}}} -> 24, 
 {{1, 1, 0, 0, 0, 0}, {{0, 0, 0, 0, 0, 1}, {0, 0, 0, 0, 1, 0}, {0, 0, 0, 1, 
    0, 0}, {0, 0, 1, 0, 0, 1}}} -> 18, 
 {{1, 1, 0, 0, 0, 1}, {{0, 0, 0, 0, 1, 0}, {0, 0, 0, 1, 0, 0}, {0, 0, 1, 0, 
    0, 0}, {0, 1, 0, 0, 0, 1}}} -> 24, 
 {{1, 1, 0, 0, 1, 0}, {{0, 0, 0, 1, 0, 0}, {0, 0, 1, 0, 0, 0}, {0, 1, 0, 0, 
    0, 0}, {1, 0, 0, 0, 0, 1}}} -> 20, 
 {{1, 1, 0, 0, 1, 1}, {{0, 0, 0, 1, 0, 0}, {0, 0, 1, 0, 0, 0}, {0, 1, 0, 0, 
    0, 0}, {1, 0, 0, 0, 0, 1}}} -> 20, 
 {{1, 1, 0, 1, 0, 0}, {{0, 0, 0, 0, 0, 0}, {0, 0, 0, 0, 0, 0}, {0, 0, 0, 0, 
    0, 0}, {0, 0, 0, 0, 0, 1}}} -> 6, 
 {{1, 1, 0, 1, 0, 0}, {{0, 0, 0, 0, 0, 1}, {0, 0, 0, 0, 1, 0}, {0, 0, 0, 1, 
    0, 0}, {0, 0, 1, 0, 0, 1}}} -> 8, 
 {{1, 1, 0, 1, 0, 1}, {{0, 0, 0, 0, 0, 0}, {0, 0, 0, 0, 0, 0}, {0, 0, 0, 0, 
    0, 0}, {0, 0, 0, 0, 0, 1}}} -> 10, 
 {{1, 1, 0, 1, 1, 0}, {{0, 0, 0, 0, 0, 0}, {0, 0, 0, 0, 0, 0}, {0, 0, 0, 0, 
    0, 0}, {0, 0, 0, 0, 0, 1}}} -> 12, 
 {{1, 1, 0, 1, 1, 1}, {{0, 0, 0, 0, 0, 0}, {0, 0, 0, 0, 0, 0}, {0, 0, 0, 0, 
    0, 0}, {0, 0, 0, 0, 0, 1}}} -> 21, 
 {{1, 1, 1, 0, 0, 0}, {{0, 0, 0, 0, 0, 0}, {0, 0, 0, 0, 0, 0}, {0, 0, 0, 0, 
    0, 0}, {0, 0, 0, 0, 0, 1}}} -> 24, 
 {{1, 1, 1, 0, 0, 0}, {{0, 0, 0, 0, 0, 1}, {0, 0, 0, 0, 1, 0}, {0, 0, 0, 1, 
    0, 0}, {0, 0, 1, 0, 0, 1}}} -> 18, 
 {{1, 1, 1, 0, 0, 1}, {{0, 0, 0, 0, 1, 0}, {0, 0, 0, 1, 0, 0}, {0, 0, 1, 0, 
    0, 0}, {0, 1, 0, 0, 0, 1}}} -> 24, 
 {{1, 1, 1, 0, 1, 0}, {{0, 0, 0, 0, 0, 0}, {0, 0, 0, 0, 0, 0}, {0, 0, 0, 0, 
    0, 0}, {0, 0, 0, 0, 0, 1}}} -> 15, 
 {{1, 1, 1, 0, 1, 1}, {{0, 0, 0, 0, 0, 0}, {0, 0, 0, 0, 0, 0}, {0, 0, 0, 0, 
    0, 0}, {0, 0, 0, 0, 0, 1}}} -> 21, 
 {{1, 1, 1, 1, 0, 0}, {{0, 0, 0, 0, 0, 0}, {0, 0, 0, 0, 0, 0}, {0, 0, 0, 0, 
    0, 0}, {0, 0, 0, 0, 0, 1}}} -> 24, 
 {{1, 1, 1, 1, 0, 0}, {{0, 0, 0, 0, 0, 1}, {0, 0, 0, 0, 1, 0}, {0, 0, 0, 1, 
    0, 0}, {0, 0, 1, 0, 0, 1}}} -> 18, 
 {{1, 1, 1, 1, 0, 1}, {{0, 0, 0, 0, 0, 0}, {0, 0, 0, 0, 0, 0}, {0, 0, 0, 0, 
    0, 0}, {0, 0, 0, 0, 0, 1}}} -> 19, 
 {{1, 1, 1, 1, 1, 0}, {{0, 0, 0, 0, 0, 0}, {0, 0, 0, 0, 0, 0}, {0, 0, 0, 0, 
    0, 0}, {0, 0, 0, 0, 0, 1}}} -> 33, 
 {{1, 1, 1, 1, 1, 1}, {{0, 0, 0, 0, 0, 0}, {0, 0, 0, 0, 0, 0}, {0, 0, 0, 0, 
    0, 0}, {0, 0, 0, 0, 0, 1}}} -> 102, 
 {{0, 1, 0, 0, 0, 0}, {{0, 0, 0, 0, 0, 0}, {0, 0, 0, 0, 0, 0}, {0, 0, 0, 0, 
    0, 0}, {0, 0, 0, 0, 0, 1}}} -> 8, 
 {{0, 1, 0, 0, 0, 0}, {{0, 0, 0, 0, 0, 1}, {0, 0, 0, 0, 1, 0}, {0, 0, 0, 1, 
    0, 0}, {0, 0, 1, 0, 0, 1}}} -> 14, 
 {{0, 1, 0, 0, 0, 1}, {{0, 0, 0, 0, 1, 0}, {0, 0, 0, 1, 0, 0}, {0, 0, 1, 0, 
    0, 0}, {0, 1, 0, 0, 0, 1}}} -> 14, 
 {{0, 1, 0, 0, 1, 0}, {{0, 0, 0, 1, 0, 0}, {0, 0, 1, 0, 0, 0}, {0, 1, 0, 0, 
    0, 0}, {1, 0, 0, 0, 0, 1}}} -> 22, 
 {{0, 1, 0, 0, 1, 1}, {{0, 0, 0, 1, 0, 0}, {0, 0, 1, 0, 0, 0}, {0, 1, 0, 0, 
    0, 0}, {1, 0, 0, 0, 0, 1}}} -> 6, 
 {{0, 1, 0, 1, 0, 0}, {{0, 0, 0, 0, 0, 0}, {0, 0, 0, 0, 0, 0}, {0, 0, 0, 0, 
    0, 0}, {0, 0, 0, 0, 0, 1}}} -> 8, 
 {{0, 1, 0, 1, 0, 0}, {{0, 0, 0, 0, 0, 1}, {0, 0, 0, 0, 1, 0}, {0, 0, 0, 1, 
    0, 0}, {0, 0, 1, 0, 0, 1}}} -> 14, 
 {{0, 1, 0, 1, 0, 1}, {{0, 0, 0, 0, 0, 0}, {0, 0, 0, 0, 0, 0}, {0, 0, 0, 0, 
    0, 0}, {0, 0, 0, 0, 0, 1}}} -> 14, 
 {{0, 1, 0, 1, 1, 0}, {{0, 0, 0, 0, 0, 0}, {0, 0, 0, 0, 0, 0}, {0, 0, 0, 0, 
    0, 0}, {0, 0, 0, 0, 0, 1}}} -> 4, 
 {{0, 1, 0, 1, 1, 1}, {{0, 0, 0, 0, 0, 0}, {0, 0, 0, 0, 0, 0}, {0, 0, 0, 0, 
    0, 0}, {0, 0, 0, 0, 0, 1}}} -> 6, 
 {{0, 1, 1, 0, 0, 0}, {{0, 0, 0, 0, 0, 0}, {0, 0, 0, 0, 0, 0}, {0, 0, 0, 0, 
    0, 0}, {0, 0, 0, 0, 0, 1}}} -> 4, 
 {{0, 1, 1, 0, 0, 0}, {{0, 0, 0, 0, 0, 1}, {0, 0, 0, 0, 1, 0}, {0, 0, 0, 1, 
    0, 0}, {0, 0, 1, 0, 0, 1}}} -> 2, 
 {{0, 1, 1, 0, 0, 1}, {{0, 0, 0, 0, 1, 0}, {0, 0, 0, 1, 0, 0}, {0, 0, 1, 0, 
    0, 0}, {0, 1, 0, 0, 0, 1}}} -> 4, 
 {{0, 1, 1, 0, 1, 0}, {{0, 0, 0, 0, 0, 0}, {0, 0, 0, 0, 0, 0}, {0, 0, 0, 0, 
    0, 0}, {0, 0, 0, 0, 0, 1}}} -> 4, 
 {{0, 1, 1, 0, 1, 1}, {{0, 0, 0, 0, 0, 0}, {0, 0, 0, 0, 0, 0}, {0, 0, 0, 0, 
    0, 0}, {0, 0, 0, 0, 0, 1}}} -> 11, 
 {{0, 1, 1, 1, 0, 0}, {{0, 0, 0, 0, 0, 0}, {0, 0, 0, 0, 0, 0}, {0, 0, 0, 0, 
    0, 0}, {0, 0, 0, 0, 0, 1}}} -> 4, 
 {{0, 1, 1, 1, 0, 0}, {{0, 0, 0, 0, 0, 1}, {0, 0, 0, 0, 1, 0}, {0, 0, 0, 1, 
    0, 0}, {0, 0, 1, 0, 0, 1}}} -> 2, 
 {{0, 1, 1, 1, 0, 1}, {{0, 0, 0, 0, 0, 0}, {0, 0, 0, 0, 0, 0}, {0, 0, 0, 0, 
    0, 0}, {0, 0, 0, 0, 0, 1}}} -> 9, 
 {{0, 1, 1, 1, 1, 0}, {{0, 0, 0, 0, 0, 0}, {0, 0, 0, 0, 0, 0}, {0, 0, 0, 0, 
    0, 0}, {0, 0, 0, 0, 0, 1}}} -> 6, 
 {{0, 1, 1, 1, 1, 1}, {{0, 0, 0, 0, 0, 0}, {0, 0, 0, 0, 0, 0}, {0, 0, 0, 0, 
    0, 0}, {0, 0, 0, 0, 0, 1}}} -> 15, 
 {{0, 0, 0, 0, 0, 0}, {{0, 0, 0, 0, 0, 0}, {0, 0, 0, 0, 0, 0}, {0, 0, 0, 0, 
    0, 1}, {0, 0, 0, 0, 1, 0}}} -> 64, 
 {{0, 0, 0, 0, 0, 1}, {{0, 0, 0, 0, 1, 0}, {0, 0, 0, 1, 0, 0}, {0, 0, 1, 0, 
    0, 1}, {0, 1, 0, 0, 1, 0}}} -> 84, 
 {{0, 0, 0, 0, 1, 0}, {{0, 0, 0, 1, 0, 0}, {0, 0, 1, 0, 0, 0}, {0, 1, 0, 0, 
    0, 1}, {1, 0, 0, 0, 1, 0}}} -> 55, 
 {{0, 0, 0, 0, 1, 1}, {{0, 0, 0, 1, 0, 0}, {0, 0, 1, 0, 0, 0}, {0, 1, 0, 0, 
    0, 1}, {1, 0, 0, 0, 1, 0}}} -> 40, 
 {{0, 0, 0, 1, 0, 0}, {{0, 0, 1, 0, 0, 0}, {0, 1, 0, 0, 0, 0}, {1, 0, 0, 0, 
    0, 1}, {0, 0, 0, 0, 1, 0}}} -> 47, 
 {{0, 0, 0, 1, 0, 1}, {{0, 0, 1, 0, 0, 0}, {0, 1, 0, 0, 0, 0}, {1, 0, 0, 0, 
    0, 1}, {0, 0, 0, 0, 1, 0}}} -> 43, 
 {{0, 0, 0, 1, 1, 0}, {{0, 0, 1, 0, 0, 0}, {0, 1, 0, 0, 0, 0}, {1, 0, 0, 0, 
    0, 1}, {0, 0, 0, 0, 1, 0}}} -> 16, 
 {{0, 0, 0, 1, 1, 1}, {{0, 0, 1, 0, 0, 0}, {0, 1, 0, 0, 0, 0}, {1, 0, 0, 0, 
    0, 1}, {0, 0, 0, 0, 1, 0}}} -> 40, 
 {{0, 0, 1, 0, 0, 0}, {{0, 1, 0, 0, 0, 0}, {1, 0, 0, 0, 0, 0}, {0, 0, 0, 0, 
    0, 1}, {0, 0, 0, 0, 1, 0}}} -> 44, 
 {{0, 0, 1, 0, 0, 1}, {{0, 1, 0, 0, 1, 0}, {1, 0, 0, 1, 0, 0}, {0, 0, 1, 0, 
    0, 1}, {0, 1, 0, 0, 1, 0}}} -> 125, 
 {{0, 0, 1, 0, 1, 0}, {{0, 1, 0, 0, 0, 0}, {1, 0, 0, 0, 0, 0}, {0, 0, 0, 0, 
    0, 1}, {0, 0, 0, 0, 1, 0}}} -> 27, 
 {{0, 0, 1, 0, 1, 1}, {{0, 1, 0, 0, 0, 0}, {1, 0, 0, 0, 0, 0}, {0, 0, 0, 0, 
    0, 1}, {0, 0, 0, 0, 1, 0}}} -> 14, 
 {{0, 0, 1, 1, 0, 0}, {{0, 1, 0, 0, 0, 0}, {1, 0, 0, 0, 0, 0}, {0, 0, 0, 0, 
    0, 1}, {0, 0, 0, 0, 1, 0}}} -> 16, 
 {{0, 0, 1, 1, 0, 1}, {{0, 1, 0, 0, 0, 0}, {1, 0, 0, 0, 0, 0}, {0, 0, 0, 0, 
    0, 1}, {0, 0, 0, 0, 1, 0}}} -> 8, 
 {{0, 0, 1, 1, 1, 0}, {{0, 1, 0, 0, 0, 0}, {1, 0, 0, 0, 0, 0}, {0, 0, 0, 0, 
    0, 1}, {0, 0, 0, 0, 1, 0}}} -> 16, 
 {{0, 0, 1, 1, 1, 1}, {{0, 1, 0, 0, 0, 0}, {1, 0, 0, 0, 0, 0}, {0, 0, 0, 0, 
    0, 1}, {0, 0, 0, 0, 1, 0}}} -> 38, 
 {{0, 1, 0, 0, 0, 0}, {{1, 0, 0, 0, 0, 0}, {0, 0, 0, 0, 0, 0}, {0, 0, 0, 0, 
    0, 1}, {0, 0, 0, 0, 1, 0}}} -> 33, 
 {{0, 1, 0, 0, 0, 1}, {{1, 0, 0, 0, 1, 0}, {0, 0, 0, 1, 0, 0}, {0, 0, 1, 0, 
    0, 1}, {0, 1, 0, 0, 1, 0}}} -> 57, 
 {{0, 1, 0, 0, 1, 0}, {{1, 0, 0, 1, 0, 0}, {0, 0, 1, 0, 0, 0}, {0, 1, 0, 0, 
    0, 1}, {1, 0, 0, 0, 1, 0}}} -> 37, 
 {{0, 1, 0, 0, 1, 1}, {{1, 0, 0, 1, 0, 0}, {0, 0, 1, 0, 0, 0}, {0, 1, 0, 0, 
    0, 1}, {1, 0, 0, 0, 1, 0}}} -> 30, 
 {{0, 1, 0, 1, 0, 0}, {{1, 0, 0, 0, 0, 0}, {0, 0, 0, 0, 0, 0}, {0, 0, 0, 0, 
    0, 1}, {0, 0, 0, 0, 1, 0}}} -> 12, 
 {{0, 1, 0, 1, 0, 1}, {{1, 0, 0, 0, 0, 0}, {0, 0, 0, 0, 0, 0}, {0, 0, 0, 0, 
    0, 1}, {0, 0, 0, 0, 1, 0}}} -> 22, 
 {{0, 1, 0, 1, 1, 0}, {{1, 0, 0, 0, 0, 0}, {0, 0, 0, 0, 0, 0}, {0, 0, 0, 0, 
    0, 1}, {0, 0, 0, 0, 1, 0}}} -> 4, 
 {{0, 1, 0, 1, 1, 1}, {{1, 0, 0, 0, 0, 0}, {0, 0, 0, 0, 0, 0}, {0, 0, 0, 0, 
    0, 1}, {0, 0, 0, 0, 1, 0}}} -> 8, 
 {{0, 1, 1, 0, 0, 0}, {{1, 0, 0, 0, 0, 0}, {0, 0, 0, 0, 0, 0}, {0, 0, 0, 0, 
    0, 1}, {0, 0, 0, 0, 1, 0}}} -> 13, 
 {{0, 1, 1, 0, 0, 1}, {{1, 0, 0, 0, 1, 0}, {0, 0, 0, 1, 0, 0}, {0, 0, 1, 0, 
    0, 1}, {0, 1, 0, 0, 1, 0}}} -> 20, 
 {{0, 1, 1, 0, 1, 0}, {{1, 0, 0, 0, 0, 0}, {0, 0, 0, 0, 0, 0}, {0, 0, 0, 0, 
    0, 1}, {0, 0, 0, 0, 1, 0}}} -> 4, 
 {{0, 1, 1, 0, 1, 1}, {{1, 0, 0, 0, 0, 0}, {0, 0, 0, 0, 0, 0}, {0, 0, 0, 0, 
    0, 1}, {0, 0, 0, 0, 1, 0}}} -> 4, 
 {{0, 1, 1, 1, 0, 0}, {{1, 0, 0, 0, 0, 0}, {0, 0, 0, 0, 0, 0}, {0, 0, 0, 0, 
    0, 1}, {0, 0, 0, 0, 1, 0}}} -> 13, 
 {{0, 1, 1, 1, 0, 1}, {{1, 0, 0, 0, 0, 0}, {0, 0, 0, 0, 0, 0}, {0, 0, 0, 0, 
    0, 1}, {0, 0, 0, 0, 1, 0}}} -> 4, 
 {{0, 1, 1, 1, 1, 0}, {{1, 0, 0, 0, 0, 0}, {0, 0, 0, 0, 0, 0}, {0, 0, 0, 0, 
    0, 1}, {0, 0, 0, 0, 1, 0}}} -> 13, 
 {{0, 1, 1, 1, 1, 1}, {{1, 0, 0, 0, 0, 0}, {0, 0, 0, 0, 0, 0}, {0, 0, 0, 0, 
    0, 1}, {0, 0, 0, 0, 1, 0}}} -> 32, 
 {{1, 0, 0, 0, 0, 0}, {{0, 0, 0, 0, 0, 0}, {0, 0, 0, 0, 0, 0}, {0, 0, 0, 0, 
    0, 1}, {0, 0, 0, 0, 1, 0}}} -> 40, 
 {{1, 0, 0, 0, 0, 1}, {{0, 0, 0, 0, 1, 0}, {0, 0, 0, 1, 0, 0}, {0, 0, 1, 0, 
    0, 1}, {0, 1, 0, 0, 1, 0}}} -> 62, 
 {{1, 0, 0, 0, 1, 0}, {{0, 0, 0, 1, 0, 0}, {0, 0, 1, 0, 0, 0}, {0, 1, 0, 0, 
    0, 1}, {1, 0, 0, 0, 1, 0}}} -> 40, 
 {{1, 0, 0, 0, 1, 1}, {{0, 0, 0, 1, 0, 0}, {0, 0, 1, 0, 0, 0}, {0, 1, 0, 0, 
    0, 1}, {1, 0, 0, 0, 1, 0}}} -> 32, 
 {{1, 0, 0, 1, 0, 0}, {{0, 0, 1, 0, 0, 0}, {0, 1, 0, 0, 0, 0}, {1, 0, 0, 0, 
    0, 1}, {0, 0, 0, 0, 1, 0}}} -> 36, 
 {{1, 0, 0, 1, 0, 1}, {{0, 0, 1, 0, 0, 0}, {0, 1, 0, 0, 0, 0}, {1, 0, 0, 0, 
    0, 1}, {0, 0, 0, 0, 1, 0}}} -> 32, 
 {{1, 0, 0, 1, 1, 0}, {{0, 0, 1, 0, 0, 0}, {0, 1, 0, 0, 0, 0}, {1, 0, 0, 0, 
    0, 1}, {0, 0, 0, 0, 1, 0}}} -> 16, 
 {{1, 0, 0, 1, 1, 1}, {{0, 0, 1, 0, 0, 0}, {0, 1, 0, 0, 0, 0}, {1, 0, 0, 0, 
    0, 1}, {0, 0, 0, 0, 1, 0}}} -> 32, 
 {{1, 0, 1, 0, 0, 0}, {{0, 0, 0, 0, 0, 0}, {0, 0, 0, 0, 0, 0}, {0, 0, 0, 0, 
    0, 1}, {0, 0, 0, 0, 1, 0}}} -> 18, 
 {{1, 0, 1, 0, 0, 1}, {{0, 0, 0, 0, 1, 0}, {0, 0, 0, 1, 0, 0}, {0, 0, 1, 0, 
    0, 1}, {0, 1, 0, 0, 1, 0}}} -> 32, 
 {{1, 0, 1, 0, 1, 0}, {{0, 0, 0, 0, 0, 0}, {0, 0, 0, 0, 0, 0}, {0, 0, 0, 0, 
    0, 1}, {0, 0, 0, 0, 1, 0}}} -> 25, 
 {{1, 0, 1, 0, 1, 1}, {{0, 0, 0, 0, 0, 0}, {0, 0, 0, 0, 0, 0}, {0, 0, 0, 0, 
    0, 1}, {0, 0, 0, 0, 1, 0}}} -> 15, 
 {{1, 0, 1, 1, 0, 0}, {{0, 0, 0, 0, 0, 0}, {0, 0, 0, 0, 0, 0}, {0, 0, 0, 0, 
    0, 1}, {0, 0, 0, 0, 1, 0}}} -> 10, 
 {{1, 0, 1, 1, 0, 1}, {{0, 0, 0, 0, 0, 0}, {0, 0, 0, 0, 0, 0}, {0, 0, 0, 0, 
    0, 1}, {0, 0, 0, 0, 1, 0}}} -> 12, 
 {{1, 0, 1, 1, 1, 0}, {{0, 0, 0, 0, 0, 0}, {0, 0, 0, 0, 0, 0}, {0, 0, 0, 0, 
    0, 1}, {0, 0, 0, 0, 1, 0}}} -> 13, 
 {{1, 0, 1, 1, 1, 1}, {{0, 0, 0, 0, 0, 0}, {0, 0, 0, 0, 0, 0}, {0, 0, 0, 0, 
    0, 1}, {0, 0, 0, 0, 1, 0}}} -> 18, 
 {{1, 1, 0, 0, 0, 0}, {{0, 0, 0, 0, 0, 0}, {0, 0, 0, 0, 0, 0}, {0, 0, 0, 0, 
    0, 1}, {0, 0, 0, 0, 1, 0}}} -> 28, 
 {{1, 1, 0, 0, 0, 1}, {{0, 0, 0, 0, 1, 0}, {0, 0, 0, 1, 0, 0}, {0, 0, 1, 0, 
    0, 1}, {0, 1, 0, 0, 1, 0}}} -> 32, 
 {{1, 1, 0, 0, 1, 0}, {{0, 0, 0, 1, 0, 0}, {0, 0, 1, 0, 0, 0}, {0, 1, 0, 0, 
    0, 1}, {1, 0, 0, 0, 1, 0}}} -> 20, 
 {{1, 1, 0, 0, 1, 1}, {{0, 0, 0, 1, 0, 0}, {0, 0, 1, 0, 0, 0}, {0, 1, 0, 0, 
    0, 1}, {1, 0, 0, 0, 1, 0}}} -> 24, 
 {{1, 1, 0, 1, 0, 0}, {{0, 0, 0, 0, 0, 0}, {0, 0, 0, 0, 0, 0}, {0, 0, 0, 0, 
    0, 1}, {0, 0, 0, 0, 1, 0}}} -> 10, 
 {{1, 1, 0, 1, 0, 1}, {{0, 0, 0, 0, 0, 0}, {0, 0, 0, 0, 0, 0}, {0, 0, 0, 0, 
    0, 1}, {0, 0, 0, 0, 1, 0}}} -> 18, 
 {{1, 1, 0, 1, 1, 0}, {{0, 0, 0, 0, 0, 0}, {0, 0, 0, 0, 0, 0}, {0, 0, 0, 0, 
    0, 1}, {0, 0, 0, 0, 1, 0}}} -> 15, 
 {{1, 1, 0, 1, 1, 1}, {{0, 0, 0, 0, 0, 0}, {0, 0, 0, 0, 0, 0}, {0, 0, 0, 0, 
    0, 1}, {0, 0, 0, 0, 1, 0}}} -> 17, 
 {{1, 1, 1, 0, 0, 0}, {{0, 0, 0, 0, 0, 0}, {0, 0, 0, 0, 0, 0}, {0, 0, 0, 0, 
    0, 1}, {0, 0, 0, 0, 1, 0}}} -> 28, 
 {{1, 1, 1, 0, 0, 1}, {{0, 0, 0, 0, 1, 0}, {0, 0, 0, 1, 0, 0}, {0, 0, 1, 0, 
    0, 1}, {0, 1, 0, 0, 1, 0}}} -> 32, 
 {{1, 1, 1, 0, 1, 0}, {{0, 0, 0, 0, 0, 0}, {0, 0, 0, 0, 0, 0}, {0, 0, 0, 0, 
    0, 1}, {0, 0, 0, 0, 1, 0}}} -> 13, 
 {{1, 1, 1, 0, 1, 1}, {{0, 0, 0, 0, 0, 0}, {0, 0, 0, 0, 0, 0}, {0, 0, 0, 0, 
    0, 1}, {0, 0, 0, 0, 1, 0}}} -> 17, 
 {{1, 1, 1, 1, 0, 0}, {{0, 0, 0, 0, 0, 0}, {0, 0, 0, 0, 0, 0}, {0, 0, 0, 0, 
    0, 1}, {0, 0, 0, 0, 1, 0}}} -> 28, 
 {{1, 1, 1, 1, 0, 1}, {{0, 0, 0, 0, 0, 0}, {0, 0, 0, 0, 0, 0}, {0, 0, 0, 0, 
    0, 1}, {0, 0, 0, 0, 1, 0}}} -> 20, 
 {{1, 1, 1, 1, 1, 0}, {{0, 0, 0, 0, 0, 0}, {0, 0, 0, 0, 0, 0}, {0, 0, 0, 0, 
    0, 1}, {0, 0, 0, 0, 1, 0}}} -> 31, 
 {{1, 1, 1, 1, 1, 1}, {{0, 0, 0, 0, 0, 0}, {0, 0, 0, 0, 0, 0}, {0, 0, 0, 0, 
    0, 1}, {0, 0, 0, 0, 1, 0}}} -> 85, 
 {{0, 1, 0, 0, 0, 0}, {{0, 0, 0, 0, 0, 0}, {0, 0, 0, 0, 0, 0}, {0, 0, 0, 0, 
    0, 1}, {0, 0, 0, 0, 1, 0}}} -> 12, 
 {{0, 1, 0, 0, 0, 1}, {{0, 0, 0, 0, 1, 0}, {0, 0, 0, 1, 0, 0}, {0, 0, 1, 0, 
    0, 1}, {0, 1, 0, 0, 1, 0}}} -> 22, 
 {{0, 1, 0, 0, 1, 0}, {{0, 0, 0, 1, 0, 0}, {0, 0, 1, 0, 0, 0}, {0, 1, 0, 0, 
    0, 1}, {1, 0, 0, 0, 1, 0}}} -> 15, 
 {{0, 1, 0, 0, 1, 1}, {{0, 0, 0, 1, 0, 0}, {0, 0, 1, 0, 0, 0}, {0, 1, 0, 0, 
    0, 1}, {1, 0, 0, 0, 1, 0}}} -> 8, 
 {{0, 1, 0, 1, 0, 0}, {{0, 0, 0, 0, 0, 0}, {0, 0, 0, 0, 0, 0}, {0, 0, 0, 0, 
    0, 1}, {0, 0, 0, 0, 1, 0}}} -> 12, 
 {{0, 1, 0, 1, 0, 1}, {{0, 0, 0, 0, 0, 0}, {0, 0, 0, 0, 0, 0}, {0, 0, 0, 0, 
    0, 1}, {0, 0, 0, 0, 1, 0}}} -> 27, 
 {{0, 1, 0, 1, 1, 0}, {{0, 0, 0, 0, 0, 0}, {0, 0, 0, 0, 0, 0}, {0, 0, 0, 0, 
    0, 1}, {0, 0, 0, 0, 1, 0}}} -> 6, 
 {{0, 1, 0, 1, 1, 1}, {{0, 0, 0, 0, 0, 0}, {0, 0, 0, 0, 0, 0}, {0, 0, 0, 0, 
    0, 1}, {0, 0, 0, 0, 1, 0}}} -> 11, 
 {{0, 1, 1, 0, 0, 0}, {{0, 0, 0, 0, 0, 0}, {0, 0, 0, 0, 0, 0}, {0, 0, 0, 0, 
    0, 1}, {0, 0, 0, 0, 1, 0}}} -> 6, 
 {{0, 1, 1, 0, 0, 1}, {{0, 0, 0, 0, 1, 0}, {0, 0, 0, 1, 0, 0}, {0, 0, 1, 0, 
    0, 1}, {0, 1, 0, 0, 1, 0}}} -> 4, 
 {{0, 1, 1, 0, 1, 0}, {{0, 0, 0, 0, 0, 0}, {0, 0, 0, 0, 0, 0}, {0, 0, 0, 0, 
    0, 1}, {0, 0, 0, 0, 1, 0}}} -> 6, 
 {{0, 1, 1, 0, 1, 1}, {{0, 0, 0, 0, 0, 0}, {0, 0, 0, 0, 0, 0}, {0, 0, 0, 0, 
    0, 1}, {0, 0, 0, 0, 1, 0}}} -> 9, 
 {{0, 1, 1, 1, 0, 0}, {{0, 0, 0, 0, 0, 0}, {0, 0, 0, 0, 0, 0}, {0, 0, 0, 0, 
    0, 1}, {0, 0, 0, 0, 1, 0}}} -> 6, 
 {{0, 1, 1, 1, 0, 1}, {{0, 0, 0, 0, 0, 0}, {0, 0, 0, 0, 0, 0}, {0, 0, 0, 0, 
    0, 1}, {0, 0, 0, 0, 1, 0}}} -> 7, 
 {{0, 1, 1, 1, 1, 0}, {{0, 0, 0, 0, 0, 0}, {0, 0, 0, 0, 0, 0}, {0, 0, 0, 0, 
    0, 1}, {0, 0, 0, 0, 1, 0}}} -> 8, 
 {{0, 1, 1, 1, 1, 1}, {{0, 0, 0, 0, 0, 0}, {0, 0, 0, 0, 0, 0}, {0, 0, 0, 0, 
    0, 1}, {0, 0, 0, 0, 1, 0}}} -> 14, 
 {{0, 0, 0, 0, 0, 1}, {{1, 1, 1, 1, 1, 0}, {0, 0, 0, 0, 0, 0}, {1, 1, 1, 1, 
    1, 1}, {0, 0, 0, 0, 0, 0}}} -> 71, 
 {{0, 0, 0, 0, 1, 0}, {{1, 1, 1, 1, 0, 0}, {0, 0, 0, 0, 0, 1}, {1, 1, 1, 1, 
    1, 0}, {0, 0, 0, 0, 0, 0}}} -> 26, 
 {{0, 0, 0, 0, 1, 1}, {{1, 1, 1, 1, 0, 0}, {0, 0, 0, 0, 0, 1}, {1, 1, 1, 1, 
    1, 0}, {0, 0, 0, 0, 0, 0}}} -> 69, 
 {{0, 0, 0, 1, 0, 0}, {{1, 1, 1, 0, 0, 1}, {0, 0, 0, 0, 1, 0}, {1, 1, 1, 1, 
    0, 0}, {0, 0, 0, 0, 0, 1}}} -> 32, 
 {{0, 0, 0, 1, 0, 1}, {{1, 1, 1, 0, 0, 0}, {0, 0, 0, 0, 1, 1}, {1, 1, 1, 1, 
    0, 0}, {0, 0, 0, 0, 0, 1}}} -> 16, 
 {{0, 0, 0, 1, 1, 0}, {{1, 1, 1, 0, 0, 0}, {0, 0, 0, 0, 1, 1}, {1, 1, 1, 1, 
    0, 0}, {0, 0, 0, 0, 0, 1}}} -> 56, 
 {{0, 0, 0, 1, 1, 1}, {{1, 1, 1, 0, 0, 0}, {0, 0, 0, 0, 1, 1}, {1, 1, 1, 1, 
    0, 0}, {0, 0, 0, 0, 0, 1}}} -> 72, 
 {{0, 0, 1, 0, 0, 0}, {{1, 1, 0, 0, 1, 1}, {0, 0, 0, 1, 0, 0}, {1, 1, 1, 0, 
    0, 1}, {0, 0, 0, 0, 1, 0}}} -> 32, 
 {{0, 0, 1, 0, 0, 1}, {{1, 1, 0, 0, 1, 0}, {0, 0, 0, 1, 0, 0}, {1, 1, 1, 0, 
    0, 1}, {0, 0, 0, 0, 1, 0}}} -> 28, 
 {{0, 0, 1, 0, 1, 0}, {{1, 1, 0, 0, 0, 0}, {0, 0, 0, 1, 1, 1}, {1, 1, 1, 0, 
    0, 0}, {0, 0, 0, 0, 1, 1}}} -> 16, 
 {{0, 0, 1, 0, 1, 1}, {{1, 1, 0, 0, 0, 0}, {0, 0, 0, 1, 1, 1}, {1, 1, 1, 0, 
    0, 0}, {0, 0, 0, 0, 1, 1}}} -> 16, 
 {{0, 0, 1, 1, 0, 0}, {{1, 1, 0, 0, 0, 1}, {0, 0, 0, 1, 1, 0}, {1, 1, 1, 0, 
    0, 0}, {0, 0, 0, 0, 1, 1}}} -> 60, 
 {{0, 0, 1, 1, 0, 1}, {{1, 1, 0, 0, 0, 0}, {0, 0, 0, 1, 1, 1}, {1, 1, 1, 0, 
    0, 0}, {0, 0, 0, 0, 1, 1}}} -> 28, 
 {{0, 0, 1, 1, 1, 0}, {{1, 1, 0, 0, 0, 0}, {0, 0, 0, 1, 1, 1}, {1, 1, 1, 0, 
    0, 0}, {0, 0, 0, 0, 1, 1}}} -> 56, 
 {{0, 0, 1, 1, 1, 1}, {{1, 1, 0, 0, 0, 0}, {0, 0, 0, 1, 1, 1}, {1, 1, 1, 0, 
    0, 0}, {0, 0, 0, 0, 1, 1}}} -> 72, 
 {{0, 1, 0, 0, 0, 0}, {{1, 0, 0, 1, 1, 1}, {0, 0, 1, 0, 0, 0}, {1, 1, 0, 0, 
    1, 1}, {0, 0, 0, 1, 0, 0}}} -> 32, 
 {{0, 1, 0, 0, 0, 1}, {{1, 0, 0, 1, 1, 0}, {0, 0, 1, 0, 0, 0}, {1, 1, 0, 0, 
    1, 1}, {0, 0, 0, 1, 0, 0}}} -> 28, 
 {{0, 1, 0, 0, 1, 0}, {{1, 0, 0, 1, 0, 0}, {0, 0, 1, 0, 0, 1}, {1, 1, 0, 0, 
    1, 0}, {0, 0, 0, 1, 0, 0}}} -> 26, 
 {{0, 1, 0, 0, 1, 1}, {{1, 0, 0, 1, 0, 0}, {0, 0, 1, 0, 0, 1}, {1, 1, 0, 0, 
    1, 0}, {0, 0, 0, 1, 0, 0}}} -> 31, 
 {{0, 1, 0, 1, 0, 0}, {{1, 0, 0, 0, 0, 1}, {0, 0, 1, 1, 1, 0}, {1, 1, 0, 0, 
    0, 0}, {0, 0, 0, 1, 1, 1}}} -> 16, 
 {{0, 1, 0, 1, 0, 1}, {{1, 0, 0, 0, 0, 0}, {0, 0, 1, 1, 1, 1}, {1, 1, 0, 0, 
    0, 0}, {0, 0, 0, 1, 1, 1}}} -> 16, 
 {{0, 1, 0, 1, 1, 0}, {{1, 0, 0, 0, 0, 0}, {0, 0, 1, 1, 1, 1}, {1, 1, 0, 0, 
    0, 0}, {0, 0, 0, 1, 1, 1}}} -> 16, 
 {{0, 1, 0, 1, 1, 1}, {{1, 0, 0, 0, 0, 0}, {0, 0, 1, 1, 1, 1}, {1, 1, 0, 0, 
    0, 0}, {0, 0, 0, 1, 1, 1}}} -> 16, 
 {{0, 1, 1, 0, 0, 0}, {{1, 0, 0, 0, 1, 1}, {0, 0, 1, 1, 0, 0}, {1, 1, 0, 0, 
    0, 1}, {0, 0, 0, 1, 1, 0}}} -> 80, 
 {{0, 1, 1, 0, 0, 1}, {{1, 0, 0, 0, 1, 0}, {0, 0, 1, 1, 0, 0}, {1, 1, 0, 0, 
    0, 1}, {0, 0, 0, 1, 1, 0}}} -> 28, 
 {{0, 1, 1, 0, 1, 0}, {{1, 0, 0, 0, 0, 0}, {0, 0, 1, 1, 1, 1}, {1, 1, 0, 0, 
    0, 0}, {0, 0, 0, 1, 1, 1}}} -> 16, 
 {{0, 1, 1, 0, 1, 1}, {{1, 0, 0, 0, 0, 0}, {0, 0, 1, 1, 1, 1}, {1, 1, 0, 0, 
    0, 0}, {0, 0, 0, 1, 1, 1}}} -> 32, 
 {{0, 1, 1, 1, 0, 0}, {{1, 0, 0, 0, 0, 1}, {0, 0, 1, 1, 1, 0}, {1, 1, 0, 0, 
    0, 0}, {0, 0, 0, 1, 1, 1}}} -> 66, 
 {{0, 1, 1, 1, 0, 1}, {{1, 0, 0, 0, 0, 0}, {0, 0, 1, 1, 1, 1}, {1, 1, 0, 0, 
    0, 0}, {0, 0, 0, 1, 1, 1}}} -> 24, 
 {{0, 1, 1, 1, 1, 0}, {{1, 0, 0, 0, 0, 0}, {0, 0, 1, 1, 1, 1}, {1, 1, 0, 0, 
    0, 0}, {0, 0, 0, 1, 1, 1}}} -> 56, 
 {{0, 1, 1, 1, 1, 1}, {{1, 0, 0, 0, 0, 0}, {0, 0, 1, 1, 1, 1}, {1, 1, 0, 0, 
    0, 0}, {0, 0, 0, 1, 1, 1}}} -> 80, 
 {{1, 0, 0, 0, 0, 0}, {{0, 0, 1, 1, 1, 1}, {0, 1, 0, 0, 0, 0}, {1, 0, 0, 1, 
    1, 1}, {0, 0, 1, 0, 0, 0}}} -> 57, 
 {{1, 0, 0, 0, 0, 1}, {{0, 0, 1, 1, 1, 0}, {0, 1, 0, 0, 0, 0}, {1, 0, 0, 1, 
    1, 1}, {0, 0, 1, 0, 0, 0}}} -> 40, 
 {{1, 0, 0, 0, 1, 0}, {{0, 0, 1, 1, 0, 0}, {0, 1, 0, 0, 0, 1}, {1, 0, 0, 1, 
    1, 0}, {0, 0, 1, 0, 0, 0}}} -> 30, 
 {{1, 0, 0, 0, 1, 1}, {{0, 0, 1, 1, 0, 0}, {0, 1, 0, 0, 0, 1}, {1, 0, 0, 1, 
    1, 0}, {0, 0, 1, 0, 0, 0}}} -> 46, 
 {{1, 0, 0, 1, 0, 1}, {{0, 0, 1, 0, 0, 0}, {0, 1, 0, 0, 1, 1}, {1, 0, 0, 1, 
    0, 0}, {0, 0, 1, 0, 0, 1}}} -> 19, 
 {{1, 0, 0, 1, 1, 0}, {{0, 0, 1, 0, 0, 0}, {0, 1, 0, 0, 1, 1}, {1, 0, 0, 1, 
    0, 0}, {0, 0, 1, 0, 0, 1}}} -> 32, 
 {{1, 0, 0, 1, 1, 1}, {{0, 0, 1, 0, 0, 0}, {0, 1, 0, 0, 1, 1}, {1, 0, 0, 1, 
    0, 0}, {0, 0, 1, 0, 0, 1}}} -> 57, 
 {{1, 0, 1, 0, 0, 0}, {{0, 0, 0, 0, 1, 1}, {0, 1, 1, 1, 0, 0}, {1, 0, 0, 0, 
    0, 1}, {0, 0, 1, 1, 1, 0}}} -> 16, 
 {{1, 0, 1, 0, 0, 1}, {{0, 0, 0, 0, 1, 0}, {0, 1, 1, 1, 0, 0}, {1, 0, 0, 0, 
    0, 1}, {0, 0, 1, 1, 1, 0}}} -> 16, 
 {{1, 0, 1, 0, 1, 0}, {{0, 0, 0, 0, 0, 0}, {0, 1, 1, 1, 1, 1}, {1, 0, 0, 0, 
    0, 0}, {0, 0, 1, 1, 1, 1}}} -> 18, 
 {{1, 0, 1, 0, 1, 1}, {{0, 0, 0, 0, 0, 0}, {0, 1, 1, 1, 1, 1}, {1, 0, 0, 0, 
    0, 0}, {0, 0, 1, 1, 1, 1}}} -> 17, 
 {{1, 0, 1, 1, 0, 0}, {{0, 0, 0, 0, 0, 1}, {0, 1, 1, 1, 1, 0}, {1, 0, 0, 0, 
    0, 0}, {0, 0, 1, 1, 1, 1}}} -> 16, 
 {{1, 0, 1, 1, 0, 1}, {{0, 0, 0, 0, 0, 0}, {0, 1, 1, 1, 1, 1}, {1, 0, 0, 0, 
    0, 0}, {0, 0, 1, 1, 1, 1}}} -> 16, 
 {{1, 0, 1, 1, 1, 0}, {{0, 0, 0, 0, 0, 0}, {0, 1, 1, 1, 1, 1}, {1, 0, 0, 0, 
    0, 0}, {0, 0, 1, 1, 1, 1}}} -> 16, 
 {{1, 0, 1, 1, 1, 1}, {{0, 0, 0, 0, 0, 0}, {0, 1, 1, 1, 1, 1}, {1, 0, 0, 0, 
    0, 0}, {0, 0, 1, 1, 1, 1}}} -> 17, 
 {{1, 1, 0, 0, 0, 0}, {{0, 0, 0, 1, 1, 1}, {0, 1, 1, 0, 0, 0}, {1, 0, 0, 0, 
    1, 1}, {0, 0, 1, 1, 0, 0}}} -> 72, 
 {{1, 1, 0, 0, 0, 1}, {{0, 0, 0, 1, 1, 0}, {0, 1, 1, 0, 0, 0}, {1, 0, 0, 0, 
    1, 1}, {0, 0, 1, 1, 0, 0}}} -> 52, 
 {{1, 1, 0, 0, 1, 0}, {{0, 0, 0, 1, 0, 0}, {0, 1, 1, 0, 0, 1}, {1, 0, 0, 0, 
    1, 0}, {0, 0, 1, 1, 0, 0}}} -> 30, 
 {{1, 1, 0, 0, 1, 1}, {{0, 0, 0, 1, 0, 0}, {0, 1, 1, 0, 0, 1}, {1, 0, 0, 0, 
    1, 0}, {0, 0, 1, 1, 0, 0}}} -> 46, 
 {{1, 1, 0, 1, 0, 0}, {{0, 0, 0, 0, 0, 1}, {0, 1, 1, 1, 1, 0}, {1, 0, 0, 0, 
    0, 0}, {0, 0, 1, 1, 1, 1}}} -> 16, 
 {{1, 1, 0, 1, 0, 1}, {{0, 0, 0, 0, 0, 0}, {0, 1, 1, 1, 1, 1}, {1, 0, 0, 0, 
    0, 0}, {0, 0, 1, 1, 1, 1}}} -> 16, 
 {{1, 1, 0, 1, 1, 0}, {{0, 0, 0, 0, 0, 0}, {0, 1, 1, 1, 1, 1}, {1, 0, 0, 0, 
    0, 0}, {0, 0, 1, 1, 1, 1}}} -> 24, 
 {{1, 1, 0, 1, 1, 1}, {{0, 0, 0, 0, 0, 0}, {0, 1, 1, 1, 1, 1}, {1, 0, 0, 0, 
    0, 0}, {0, 0, 1, 1, 1, 1}}} -> 24, 
 {{1, 1, 1, 0, 0, 0}, {{0, 0, 0, 0, 1, 1}, {0, 1, 1, 1, 0, 0}, {1, 0, 0, 0, 
    0, 1}, {0, 0, 1, 1, 1, 0}}} -> 72, 
 {{1, 1, 1, 0, 0, 1}, {{0, 0, 0, 0, 1, 0}, {0, 1, 1, 1, 0, 0}, {1, 0, 0, 0, 
    0, 1}, {0, 0, 1, 1, 1, 0}}} -> 40, 
 {{1, 1, 1, 0, 1, 0}, {{0, 0, 0, 0, 0, 0}, {0, 1, 1, 1, 1, 1}, {1, 0, 0, 0, 
    0, 0}, {0, 0, 1, 1, 1, 1}}} -> 16, 
 {{1, 1, 1, 0, 1, 1}, {{0, 0, 0, 0, 0, 0}, {0, 1, 1, 1, 1, 1}, {1, 0, 0, 0, 
    0, 0}, {0, 0, 1, 1, 1, 1}}} -> 24, 
 {{1, 1, 1, 1, 0, 0}, {{0, 0, 0, 0, 0, 1}, {0, 1, 1, 1, 1, 0}, {1, 0, 0, 0, 
    0, 0}, {0, 0, 1, 1, 1, 1}}} -> 62, 
 {{1, 1, 1, 1, 0, 1}, {{0, 0, 0, 0, 0, 0}, {0, 1, 1, 1, 1, 1}, {1, 0, 0, 0, 
    0, 0}, {0, 0, 1, 1, 1, 1}}} -> 20, 
 {{1, 1, 1, 1, 1, 0}, {{0, 0, 0, 0, 0, 0}, {0, 1, 1, 1, 1, 1}, {1, 0, 0, 0, 
    0, 0}, {0, 0, 1, 1, 1, 1}}} -> 50, 
 {{1, 1, 1, 1, 1, 1}, {{0, 0, 0, 0, 0, 0}, {0, 1, 1, 1, 1, 1}, {1, 0, 0, 0, 
    0, 0}, {0, 0, 1, 1, 1, 1}}} -> 86, 
 {{0, 0, 0, 0, 0, 0}, {{0, 1, 1, 1, 1, 1}, {1, 0, 0, 0, 0, 0}, {0, 0, 1, 1, 
    1, 1}, {0, 1, 0, 0, 0, 0}}} -> 33, 
 {{0, 0, 0, 0, 0, 1}, {{0, 1, 1, 1, 1, 0}, {1, 0, 0, 0, 0, 0}, {0, 0, 1, 1, 
    1, 1}, {0, 1, 0, 0, 0, 0}}} -> 20, 
 {{0, 0, 0, 0, 1, 0}, {{0, 1, 1, 1, 0, 0}, {1, 0, 0, 0, 0, 1}, {0, 0, 1, 1, 
    1, 0}, {0, 1, 0, 0, 0, 0}}} -> 15, 
 {{0, 0, 0, 0, 1, 1}, {{0, 1, 1, 1, 0, 0}, {1, 0, 0, 0, 0, 1}, {0, 0, 1, 1, 
    1, 0}, {0, 1, 0, 0, 0, 0}}} -> 23, 
 {{0, 0, 0, 1, 0, 0}, {{0, 1, 1, 0, 0, 1}, {1, 0, 0, 0, 1, 0}, {0, 0, 1, 1, 
    0, 0}, {0, 1, 0, 0, 0, 1}}} -> 22, 
 {{0, 0, 0, 1, 0, 1}, {{0, 1, 1, 0, 0, 0}, {1, 0, 0, 0, 1, 1}, {0, 0, 1, 1, 
    0, 0}, {0, 1, 0, 0, 0, 1}}} -> 8, 
 {{0, 0, 0, 1, 1, 0}, {{0, 1, 1, 0, 0, 0}, {1, 0, 0, 0, 1, 1}, {0, 0, 1, 1, 
    0, 0}, {0, 1, 0, 0, 0, 1}}} -> 16, 
 {{0, 0, 0, 1, 1, 1}, {{0, 1, 1, 0, 0, 0}, {1, 0, 0, 0, 1, 1}, {0, 0, 1, 1, 
    0, 0}, {0, 1, 0, 0, 0, 1}}} -> 24, 
 {{0, 0, 1, 0, 0, 0}, {{0, 1, 0, 0, 1, 1}, {1, 0, 0, 1, 0, 0}, {0, 0, 1, 0, 
    0, 1}, {0, 1, 0, 0, 1, 0}}} -> 42, 
 {{0, 0, 1, 0, 1, 0}, {{0, 1, 0, 0, 0, 0}, {1, 0, 0, 1, 1, 1}, {0, 0, 1, 0, 
    0, 0}, {0, 1, 0, 0, 1, 1}}} -> 10, 
 {{0, 0, 1, 0, 1, 1}, {{0, 1, 0, 0, 0, 0}, {1, 0, 0, 1, 1, 1}, {0, 0, 1, 0, 
    0, 0}, {0, 1, 0, 0, 1, 1}}} -> 9, 
 {{0, 0, 1, 1, 0, 0}, {{0, 1, 0, 0, 0, 1}, {1, 0, 0, 1, 1, 0}, {0, 0, 1, 0, 
    0, 0}, {0, 1, 0, 0, 1, 1}}} -> 22, 
 {{0, 0, 1, 1, 0, 1}, {{0, 1, 0, 0, 0, 0}, {1, 0, 0, 1, 1, 1}, {0, 0, 1, 0, 
    0, 0}, {0, 1, 0, 0, 1, 1}}} -> 8, 
 {{0, 0, 1, 1, 1, 0}, {{0, 1, 0, 0, 0, 0}, {1, 0, 0, 1, 1, 1}, {0, 0, 1, 0, 
    0, 0}, {0, 1, 0, 0, 1, 1}}} -> 16, 
 {{0, 0, 1, 1, 1, 1}, {{0, 1, 0, 0, 0, 0}, {1, 0, 0, 1, 1, 1}, {0, 0, 1, 0, 
    0, 0}, {0, 1, 0, 0, 1, 1}}} -> 33, 
 {{0, 1, 0, 0, 0, 0}, {{0, 0, 0, 1, 1, 1}, {1, 1, 1, 0, 0, 0}, {0, 0, 0, 0, 
    1, 1}, {0, 1, 1, 1, 0, 0}}} -> 8, 
 {{0, 1, 0, 0, 0, 1}, {{0, 0, 0, 1, 1, 0}, {1, 1, 1, 0, 0, 0}, {0, 0, 0, 0, 
    1, 1}, {0, 1, 1, 1, 0, 0}}} -> 8, 
 {{0, 1, 0, 0, 1, 0}, {{0, 0, 0, 1, 0, 0}, {1, 1, 1, 0, 0, 1}, {0, 0, 0, 0, 
    1, 0}, {0, 1, 1, 1, 0, 0}}} -> 10, 
 {{0, 1, 0, 0, 1, 1}, {{0, 0, 0, 1, 0, 0}, {1, 1, 1, 0, 0, 1}, {0, 0, 0, 0, 
    1, 0}, {0, 1, 1, 1, 0, 0}}} -> 8, 
 {{0, 1, 0, 1, 0, 0}, {{0, 0, 0, 0, 0, 1}, {1, 1, 1, 1, 1, 0}, {0, 0, 0, 0, 
    0, 0}, {0, 1, 1, 1, 1, 1}}} -> 9, 
 {{0, 1, 0, 1, 0, 1}, {{0, 0, 0, 0, 0, 0}, {1, 1, 1, 1, 1, 1}, {0, 0, 0, 0, 
    0, 0}, {0, 1, 1, 1, 1, 1}}} -> 22, 
 {{0, 1, 0, 1, 1, 0}, {{0, 0, 0, 0, 0, 0}, {1, 1, 1, 1, 1, 1}, {0, 0, 0, 0, 
    0, 0}, {0, 1, 1, 1, 1, 1}}} -> 8, 
 {{0, 1, 0, 1, 1, 1}, {{0, 0, 0, 0, 0, 0}, {1, 1, 1, 1, 1, 1}, {0, 0, 0, 0, 
    0, 0}, {0, 1, 1, 1, 1, 1}}} -> 9, 
 {{0, 1, 1, 0, 0, 0}, {{0, 0, 0, 0, 1, 1}, {1, 1, 1, 1, 0, 0}, {0, 0, 0, 0, 
    0, 1}, {0, 1, 1, 1, 1, 0}}} -> 8, 
 {{0, 1, 1, 0, 0, 1}, {{0, 0, 0, 0, 1, 0}, {1, 1, 1, 1, 0, 0}, {0, 0, 0, 0, 
    0, 1}, {0, 1, 1, 1, 1, 0}}} -> 8, 
 {{0, 1, 1, 0, 1, 0}, {{0, 0, 0, 0, 0, 0}, {1, 1, 1, 1, 1, 1}, {0, 0, 0, 0, 
    0, 0}, {0, 1, 1, 1, 1, 1}}} -> 8, 
 {{0, 1, 1, 0, 1, 1}, {{0, 0, 0, 0, 0, 0}, {1, 1, 1, 1, 1, 1}, {0, 0, 0, 0, 
    0, 0}, {0, 1, 1, 1, 1, 1}}} -> 8, 
 {{0, 1, 1, 1, 0, 0}, {{0, 0, 0, 0, 0, 1}, {1, 1, 1, 1, 1, 0}, {0, 0, 0, 0, 
    0, 0}, {0, 1, 1, 1, 1, 1}}} -> 8, 
 {{0, 1, 1, 1, 0, 1}, {{0, 0, 0, 0, 0, 0}, {1, 1, 1, 1, 1, 1}, {0, 0, 0, 0, 
    0, 0}, {0, 1, 1, 1, 1, 1}}} -> 8, 
 {{0, 1, 1, 1, 1, 0}, {{0, 0, 0, 0, 0, 0}, {1, 1, 1, 1, 1, 1}, {0, 0, 0, 0, 
    0, 0}, {0, 1, 1, 1, 1, 1}}} -> 8, 
 {{0, 1, 1, 1, 1, 1}, {{0, 0, 0, 0, 0, 0}, {1, 1, 1, 1, 1, 1}, {0, 0, 0, 0, 
    0, 0}, {0, 1, 1, 1, 1, 1}}} -> 13, 
 {{1, 0, 0, 0, 0, 0}, {{0, 0, 1, 1, 1, 1}, {1, 1, 0, 0, 0, 0}, {0, 0, 0, 1, 
    1, 1}, {0, 1, 1, 0, 0, 0}}} -> 44, 
 {{1, 0, 0, 0, 0, 1}, {{0, 0, 1, 1, 1, 0}, {1, 1, 0, 0, 0, 0}, {0, 0, 0, 1, 
    1, 1}, {0, 1, 1, 0, 0, 0}}} -> 30, 
 {{1, 0, 0, 0, 1, 0}, {{0, 0, 1, 1, 0, 0}, {1, 1, 0, 0, 0, 1}, {0, 0, 0, 1, 
    1, 0}, {0, 1, 1, 0, 0, 0}}} -> 15, 
 {{1, 0, 0, 0, 1, 1}, {{0, 0, 1, 1, 0, 0}, {1, 1, 0, 0, 0, 1}, {0, 0, 0, 1, 
    1, 0}, {0, 1, 1, 0, 0, 0}}} -> 41, 
 {{1, 0, 0, 1, 0, 0}, {{0, 0, 1, 0, 0, 1}, {1, 1, 0, 0, 1, 0}, {0, 0, 0, 1, 
    0, 0}, {0, 1, 1, 0, 0, 1}}} -> 26, 
 {{1, 0, 0, 1, 0, 1}, {{0, 0, 1, 0, 0, 0}, {1, 1, 0, 0, 1, 1}, {0, 0, 0, 1, 
    0, 0}, {0, 1, 1, 0, 0, 1}}} -> 8, 
 {{1, 0, 0, 1, 1, 0}, {{0, 0, 1, 0, 0, 0}, {1, 1, 0, 0, 1, 1}, {0, 0, 0, 1, 
    0, 0}, {0, 1, 1, 0, 0, 1}}} -> 16, 
 {{1, 0, 0, 1, 1, 1}, {{0, 0, 1, 0, 0, 0}, {1, 1, 0, 0, 1, 1}, {0, 0, 0, 1, 
    0, 0}, {0, 1, 1, 0, 0, 1}}} -> 24, 
 {{1, 0, 1, 0, 0, 0}, {{0, 0, 0, 0, 1, 1}, {1, 1, 1, 1, 0, 0}, {0, 0, 0, 0, 
    0, 1}, {0, 1, 1, 1, 1, 0}}} -> 8, 
 {{1, 0, 1, 0, 0, 1}, {{0, 0, 0, 0, 1, 0}, {1, 1, 1, 1, 0, 0}, {0, 0, 0, 0, 
    0, 1}, {0, 1, 1, 1, 1, 0}}} -> 8, 
 {{1, 0, 1, 0, 1, 0}, {{0, 0, 0, 0, 0, 0}, {1, 1, 1, 1, 1, 1}, {0, 0, 0, 0, 
    0, 0}, {0, 1, 1, 1, 1, 1}}} -> 31, 
 {{1, 0, 1, 0, 1, 1}, {{0, 0, 0, 0, 0, 0}, {1, 1, 1, 1, 1, 1}, {0, 0, 0, 0, 
    0, 0}, {0, 1, 1, 1, 1, 1}}} -> 10, 
 {{1, 0, 1, 1, 0, 0}, {{0, 0, 0, 0, 0, 1}, {1, 1, 1, 1, 1, 0}, {0, 0, 0, 0, 
    0, 0}, {0, 1, 1, 1, 1, 1}}} -> 11, 
 {{1, 0, 1, 1, 0, 1}, {{0, 0, 0, 0, 0, 0}, {1, 1, 1, 1, 1, 1}, {0, 0, 0, 0, 
    0, 0}, {0, 1, 1, 1, 1, 1}}} -> 10, 
 {{1, 0, 1, 1, 1, 0}, {{0, 0, 0, 0, 0, 0}, {1, 1, 1, 1, 1, 1}, {0, 0, 0, 0, 
    0, 0}, {0, 1, 1, 1, 1, 1}}} -> 12, 
 {{1, 0, 1, 1, 1, 1}, {{0, 0, 0, 0, 0, 0}, {1, 1, 1, 1, 1, 1}, {0, 0, 0, 0, 
    0, 0}, {0, 1, 1, 1, 1, 1}}} -> 14, 
 {{1, 1, 0, 0, 0, 0}, {{0, 0, 0, 1, 1, 1}, {1, 1, 1, 0, 0, 0}, {0, 0, 0, 0, 
    1, 1}, {0, 1, 1, 1, 0, 0}}} -> 48, 
 {{1, 1, 0, 0, 0, 1}, {{0, 0, 0, 1, 1, 0}, {1, 1, 1, 0, 0, 0}, {0, 0, 0, 0, 
    1, 1}, {0, 1, 1, 1, 0, 0}}} -> 32, 
 {{1, 1, 0, 0, 1, 0}, {{0, 0, 0, 1, 0, 0}, {1, 1, 1, 0, 0, 1}, {0, 0, 0, 0, 
    1, 0}, {0, 1, 1, 1, 0, 0}}} -> 17, 
 {{1, 1, 0, 0, 1, 1}, {{0, 0, 0, 1, 0, 0}, {1, 1, 1, 0, 0, 1}, {0, 0, 0, 0, 
    1, 0}, {0, 1, 1, 1, 0, 0}}} -> 23, 
 {{1, 1, 0, 1, 0, 0}, {{0, 0, 0, 0, 0, 1}, {1, 1, 1, 1, 1, 0}, {0, 0, 0, 0, 
    0, 0}, {0, 1, 1, 1, 1, 1}}} -> 9, 
 {{1, 1, 0, 1, 0, 1}, {{0, 0, 0, 0, 0, 0}, {1, 1, 1, 1, 1, 1}, {0, 0, 0, 0, 
    0, 0}, {0, 1, 1, 1, 1, 1}}} -> 12, 
 {{1, 1, 0, 1, 1, 0}, {{0, 0, 0, 0, 0, 0}, {1, 1, 1, 1, 1, 1}, {0, 0, 0, 0, 
    0, 0}, {0, 1, 1, 1, 1, 1}}} -> 16, 
 {{1, 1, 0, 1, 1, 1}, {{0, 0, 0, 0, 0, 0}, {1, 1, 1, 1, 1, 1}, {0, 0, 0, 0, 
    0, 0}, {0, 1, 1, 1, 1, 1}}} -> 16, 
 {{1, 1, 1, 0, 0, 0}, {{0, 0, 0, 0, 1, 1}, {1, 1, 1, 1, 0, 0}, {0, 0, 0, 0, 
    0, 1}, {0, 1, 1, 1, 1, 0}}} -> 48, 
 {{1, 1, 1, 0, 0, 1}, {{0, 0, 0, 0, 1, 0}, {1, 1, 1, 1, 0, 0}, {0, 0, 0, 0, 
    0, 1}, {0, 1, 1, 1, 1, 0}}} -> 20, 
 {{1, 1, 1, 0, 1, 0}, {{0, 0, 0, 0, 0, 0}, {1, 1, 1, 1, 1, 1}, {0, 0, 0, 0, 
    0, 0}, {0, 1, 1, 1, 1, 1}}} -> 14, 
 {{1, 1, 1, 0, 1, 1}, {{0, 0, 0, 0, 0, 0}, {1, 1, 1, 1, 1, 1}, {0, 0, 0, 0, 
    0, 0}, {0, 1, 1, 1, 1, 1}}} -> 16, 
 {{1, 1, 1, 1, 0, 0}, {{0, 0, 0, 0, 0, 1}, {1, 1, 1, 1, 1, 0}, {0, 0, 0, 0, 
    0, 0}, {0, 1, 1, 1, 1, 1}}} -> 42, 
 {{1, 1, 1, 1, 0, 1}, {{0, 0, 0, 0, 0, 0}, {1, 1, 1, 1, 1, 1}, {0, 0, 0, 0, 
    0, 0}, {0, 1, 1, 1, 1, 1}}} -> 16, 
 {{1, 1, 1, 1, 1, 0}, {{0, 0, 0, 0, 0, 0}, {1, 1, 1, 1, 1, 1}, {0, 0, 0, 0, 
    0, 0}, {0, 1, 1, 1, 1, 1}}} -> 50, 
 {{1, 1, 1, 1, 1, 1}, {{0, 0, 0, 0, 0, 0}, {1, 1, 1, 1, 1, 1}, {0, 0, 0, 0, 
    0, 0}, {0, 1, 1, 1, 1, 1}}} -> 103, 
 {{0, 0, 0, 0, 0, 0}, {{1, 1, 1, 1, 1, 1}, {0, 0, 0, 0, 0, 0}, {0, 1, 1, 1, 
    1, 1}, {1, 0, 0, 0, 0, 0}}} -> 73, 
 {{0, 0, 0, 0, 0, 1}, {{1, 1, 1, 1, 1, 0}, {0, 0, 0, 0, 0, 0}, {0, 1, 1, 1, 
    1, 1}, {1, 0, 0, 0, 0, 0}}} -> 40, 
 {{0, 0, 0, 0, 1, 0}, {{1, 1, 1, 1, 0, 0}, {0, 0, 0, 0, 0, 1}, {0, 1, 1, 1, 
    1, 0}, {1, 0, 0, 0, 0, 0}}} -> 23, 
 {{0, 0, 0, 0, 1, 1}, {{1, 1, 1, 1, 0, 0}, {0, 0, 0, 0, 0, 1}, {0, 1, 1, 1, 
    1, 0}, {1, 0, 0, 0, 0, 0}}} -> 53, 
 {{0, 0, 0, 1, 0, 0}, {{1, 1, 1, 0, 0, 1}, {0, 0, 0, 0, 1, 0}, {0, 1, 1, 1, 
    0, 0}, {1, 0, 0, 0, 0, 1}}} -> 30, 
 {{0, 0, 0, 1, 0, 1}, {{1, 1, 1, 0, 0, 0}, {0, 0, 0, 0, 1, 1}, {0, 1, 1, 1, 
    0, 0}, {1, 0, 0, 0, 0, 1}}} -> 16, 
 {{0, 0, 0, 1, 1, 0}, {{1, 1, 1, 0, 0, 0}, {0, 0, 0, 0, 1, 1}, {0, 1, 1, 1, 
    0, 0}, {1, 0, 0, 0, 0, 1}}} -> 40, 
 {{0, 0, 0, 1, 1, 1}, {{1, 1, 1, 0, 0, 0}, {0, 0, 0, 0, 1, 1}, {0, 1, 1, 1, 
    0, 0}, {1, 0, 0, 0, 0, 1}}} -> 56, 
 {{0, 0, 1, 0, 0, 0}, {{1, 1, 0, 0, 1, 1}, {0, 0, 0, 1, 0, 0}, {0, 1, 1, 0, 
    0, 1}, {1, 0, 0, 0, 1, 0}}} -> 32, 
 {{0, 0, 1, 0, 0, 1}, {{1, 1, 0, 0, 1, 0}, {0, 0, 0, 1, 0, 0}, {0, 1, 1, 0, 
    0, 1}, {1, 0, 0, 0, 1, 0}}} -> 28, 
 {{0, 0, 1, 0, 1, 0}, {{1, 1, 0, 0, 0, 0}, {0, 0, 0, 1, 1, 1}, {0, 1, 1, 0, 
    0, 0}, {1, 0, 0, 0, 1, 1}}} -> 16, 
 {{0, 0, 1, 0, 1, 1}, {{1, 1, 0, 0, 0, 0}, {0, 0, 0, 1, 1, 1}, {0, 1, 1, 0, 
    0, 0}, {1, 0, 0, 0, 1, 1}}} -> 16, 
 {{0, 0, 1, 1, 0, 0}, {{1, 1, 0, 0, 0, 1}, {0, 0, 0, 1, 1, 0}, {0, 1, 1, 0, 
    0, 0}, {1, 0, 0, 0, 1, 1}}} -> 48, 
 {{0, 0, 1, 1, 0, 1}, {{1, 1, 0, 0, 0, 0}, {0, 0, 0, 1, 1, 1}, {0, 1, 1, 0, 
    0, 0}, {1, 0, 0, 0, 1, 1}}} -> 20, 
 {{0, 0, 1, 1, 1, 0}, {{1, 1, 0, 0, 0, 0}, {0, 0, 0, 1, 1, 1}, {0, 1, 1, 0, 
    0, 0}, {1, 0, 0, 0, 1, 1}}} -> 40, 
 {{0, 0, 1, 1, 1, 1}, {{1, 1, 0, 0, 0, 0}, {0, 0, 0, 1, 1, 1}, {0, 1, 1, 0, 
    0, 0}, {1, 0, 0, 0, 1, 1}}} -> 56, 
 {{0, 1, 0, 0, 0, 0}, {{1, 0, 0, 1, 1, 1}, {0, 0, 1, 0, 0, 0}, {0, 1, 0, 0, 
    1, 1}, {1, 0, 0, 1, 0, 0}}} -> 73, 
 {{0, 1, 0, 0, 0, 1}, {{1, 0, 0, 1, 1, 0}, {0, 0, 1, 0, 0, 0}, {0, 1, 0, 0, 
    1, 1}, {1, 0, 0, 1, 0, 0}}} -> 52, 
 {{0, 1, 0, 0, 1, 1}, {{1, 0, 0, 1, 0, 0}, {0, 0, 1, 0, 0, 1}, {0, 1, 0, 0, 
    1, 0}, {1, 0, 0, 1, 0, 0}}} -> 90, 
 {{0, 1, 0, 1, 0, 0}, {{1, 0, 0, 0, 0, 1}, {0, 0, 1, 1, 1, 0}, {0, 1, 0, 0, 
    0, 0}, {1, 0, 0, 1, 1, 1}}} -> 16, 
 {{0, 1, 0, 1, 0, 1}, {{1, 0, 0, 0, 0, 0}, {0, 0, 1, 1, 1, 1}, {0, 1, 0, 0, 
    0, 0}, {1, 0, 0, 1, 1, 1}}} -> 19, 
 {{0, 1, 0, 1, 1, 0}, {{1, 0, 0, 0, 0, 0}, {0, 0, 1, 1, 1, 1}, {0, 1, 0, 0, 
    0, 0}, {1, 0, 0, 1, 1, 1}}} -> 16, 
 {{0, 1, 0, 1, 1, 1}, {{1, 0, 0, 0, 0, 0}, {0, 0, 1, 1, 1, 1}, {0, 1, 0, 0, 
    0, 0}, {1, 0, 0, 1, 1, 1}}} -> 17, 
 {{0, 1, 1, 0, 0, 0}, {{1, 0, 0, 0, 1, 1}, {0, 0, 1, 1, 0, 0}, {0, 1, 0, 0, 
    0, 1}, {1, 0, 0, 1, 1, 0}}} -> 64, 
 {{0, 1, 1, 0, 0, 1}, {{1, 0, 0, 0, 1, 0}, {0, 0, 1, 1, 0, 0}, {0, 1, 0, 0, 
    0, 1}, {1, 0, 0, 1, 1, 0}}} -> 52, 
 {{0, 1, 1, 0, 1, 0}, {{1, 0, 0, 0, 0, 0}, {0, 0, 1, 1, 1, 1}, {0, 1, 0, 0, 
    0, 0}, {1, 0, 0, 1, 1, 1}}} -> 16, 
 {{0, 1, 1, 0, 1, 1}, {{1, 0, 0, 0, 0, 0}, {0, 0, 1, 1, 1, 1}, {0, 1, 0, 0, 
    0, 0}, {1, 0, 0, 1, 1, 1}}} -> 16, 
 {{0, 1, 1, 1, 0, 0}, {{1, 0, 0, 0, 0, 1}, {0, 0, 1, 1, 1, 0}, {0, 1, 0, 0, 
    0, 0}, {1, 0, 0, 1, 1, 1}}} -> 58, 
 {{0, 1, 1, 1, 0, 1}, {{1, 0, 0, 0, 0, 0}, {0, 0, 1, 1, 1, 1}, {0, 1, 0, 0, 
    0, 0}, {1, 0, 0, 1, 1, 1}}} -> 16, 
 {{0, 1, 1, 1, 1, 0}, {{1, 0, 0, 0, 0, 0}, {0, 0, 1, 1, 1, 1}, {0, 1, 0, 0, 
    0, 0}, {1, 0, 0, 1, 1, 1}}} -> 40, 
 {{0, 1, 1, 1, 1, 1}, {{1, 0, 0, 0, 0, 0}, {0, 0, 1, 1, 1, 1}, {0, 1, 0, 0, 
    0, 0}, {1, 0, 0, 1, 1, 1}}} -> 73, 
 {{1, 0, 0, 0, 0, 0}, {{0, 0, 1, 1, 1, 1}, {1, 1, 0, 0, 0, 0}, {0, 0, 0, 1, 
    1, 1}, {1, 1, 1, 0, 0, 0}}} -> 100, 
 {{1, 0, 0, 0, 0, 1}, {{0, 0, 1, 1, 1, 0}, {1, 1, 0, 0, 0, 0}, {0, 0, 0, 1, 
    1, 1}, {1, 1, 1, 0, 0, 0}}} -> 74, 
 {{1, 0, 0, 0, 1, 0}, {{0, 0, 1, 1, 0, 0}, {1, 1, 0, 0, 0, 1}, {0, 0, 0, 1, 
    1, 0}, {1, 1, 1, 0, 0, 0}}} -> 47, 
 {{1, 0, 0, 0, 1, 1}, {{0, 0, 1, 1, 0, 0}, {1, 1, 0, 0, 0, 1}, {0, 0, 0, 1, 
    1, 0}, {1, 1, 1, 0, 0, 0}}} -> 97, 
 {{1, 0, 0, 1, 0, 0}, {{0, 0, 1, 0, 0, 1}, {1, 1, 0, 0, 1, 0}, {0, 0, 0, 1, 
    0, 0}, {1, 1, 1, 0, 0, 1}}} -> 57, 
 {{1, 0, 0, 1, 0, 1}, {{0, 0, 1, 0, 0, 0}, {1, 1, 0, 0, 1, 1}, {0, 0, 0, 1, 
    0, 0}, {1, 1, 1, 0, 0, 1}}} -> 40, 
 {{1, 0, 0, 1, 1, 0}, {{0, 0, 1, 0, 0, 0}, {1, 1, 0, 0, 1, 1}, {0, 0, 0, 1, 
    0, 0}, {1, 1, 1, 0, 0, 1}}} -> 48, 
 {{1, 0, 0, 1, 1, 1}, {{0, 0, 1, 0, 0, 0}, {1, 1, 0, 0, 1, 1}, {0, 0, 0, 1, 
    0, 0}, {1, 1, 1, 0, 0, 1}}} -> 56, 
 {{1, 0, 1, 0, 0, 0}, {{0, 0, 0, 0, 1, 1}, {1, 1, 1, 1, 0, 0}, {0, 0, 0, 0, 
    0, 1}, {1, 1, 1, 1, 1, 0}}} -> 40, 
 {{1, 0, 1, 0, 0, 1}, {{0, 0, 0, 0, 1, 0}, {1, 1, 1, 1, 0, 0}, {0, 0, 0, 0, 
    0, 1}, {1, 1, 1, 1, 1, 0}}} -> 44, 
 {{1, 0, 1, 1, 0, 0}, {{0, 0, 0, 0, 0, 1}, {1, 1, 1, 1, 1, 0}, {0, 0, 0, 0, 
    0, 0}, {1, 1, 1, 1, 1, 1}}} -> 61, 
 {{1, 1, 0, 0, 0, 0}, {{0, 0, 0, 1, 1, 1}, {1, 1, 1, 0, 0, 0}, {0, 0, 0, 0, 
    1, 1}, {1, 1, 1, 1, 0, 0}}} -> 112, 
 {{1, 1, 0, 0, 0, 1}, {{0, 0, 0, 1, 1, 0}, {1, 1, 1, 0, 0, 0}, {0, 0, 0, 0, 
    1, 1}, {1, 1, 1, 1, 0, 0}}} -> 80, 
 {{1, 1, 0, 0, 1, 0}, {{0, 0, 0, 1, 0, 0}, {1, 1, 1, 0, 0, 1}, {0, 0, 0, 0, 
    1, 0}, {1, 1, 1, 1, 0, 0}}} -> 48, 
 {{1, 1, 0, 0, 1, 1}, {{0, 0, 0, 1, 0, 0}, {1, 1, 1, 0, 0, 1}, {0, 0, 0, 0, 
    1, 0}, {1, 1, 1, 1, 0, 0}}} -> 55, 
 {{1, 1, 0, 1, 0, 0}, {{0, 0, 0, 0, 0, 1}, {1, 1, 1, 1, 1, 0}, {0, 0, 0, 0, 
    0, 0}, {1, 1, 1, 1, 1, 1}}} -> 41, 
 {{1, 1, 1, 0, 0, 0}, {{0, 0, 0, 0, 1, 1}, {1, 1, 1, 1, 0, 0}, {0, 0, 0, 0, 
    0, 1}, {1, 1, 1, 1, 1, 0}}} -> 112, 
 {{1, 1, 1, 0, 0, 1}, {{0, 0, 0, 0, 1, 0}, {1, 1, 1, 1, 0, 0}, {0, 0, 0, 0, 
    0, 1}, {1, 1, 1, 1, 1, 0}}} -> 53, 
 {{1, 1, 1, 1, 0, 0}, {{0, 0, 0, 0, 0, 1}, {1, 1, 1, 1, 1, 0}, {0, 0, 0, 0, 
    0, 0}, {1, 1, 1, 1, 1, 1}}} -> 97, 
 {{0, 0, 0, 0, 0, 0}, {{0, 1, 1, 1, 1, 1}, {1, 0, 0, 0, 0, 0}, {0, 0, 1, 1, 
    1, 1}, {1, 1, 0, 0, 0, 0}}} -> 73, 
 {{0, 0, 0, 0, 0, 1}, {{0, 1, 1, 1, 1, 0}, {1, 0, 0, 0, 0, 0}, {0, 0, 1, 1, 
    1, 1}, {1, 1, 0, 0, 0, 0}}} -> 52, 
 {{0, 0, 0, 0, 1, 0}, {{0, 1, 1, 1, 0, 0}, {1, 0, 0, 0, 0, 1}, {0, 0, 1, 1, 
    1, 0}, {1, 1, 0, 0, 0, 0}}} -> 31, 
 {{0, 0, 0, 0, 1, 1}, {{0, 1, 1, 1, 0, 0}, {1, 0, 0, 0, 0, 1}, {0, 0, 1, 1, 
    1, 0}, {1, 1, 0, 0, 0, 0}}} -> 69, 
 {{0, 0, 0, 1, 0, 0}, {{0, 1, 1, 0, 0, 1}, {1, 0, 0, 0, 1, 0}, {0, 0, 1, 1, 
    0, 0}, {1, 1, 0, 0, 0, 1}}} -> 38, 
 {{0, 0, 0, 1, 0, 1}, {{0, 1, 1, 0, 0, 0}, {1, 0, 0, 0, 1, 1}, {0, 0, 1, 1, 
    0, 0}, {1, 1, 0, 0, 0, 1}}} -> 24, 
 {{0, 0, 0, 1, 1, 0}, {{0, 1, 1, 0, 0, 0}, {1, 0, 0, 0, 1, 1}, {0, 0, 1, 1, 
    0, 0}, {1, 1, 0, 0, 0, 1}}} -> 56, 
 {{0, 0, 0, 1, 1, 1}, {{0, 1, 1, 0, 0, 0}, {1, 0, 0, 0, 1, 1}, {0, 0, 1, 1, 
    0, 0}, {1, 1, 0, 0, 0, 1}}} -> 72, 
 {{0, 0, 1, 0, 0, 0}, {{0, 1, 0, 0, 1, 1}, {1, 0, 0, 1, 0, 0}, {0, 0, 1, 0, 
    0, 1}, {1, 1, 0, 0, 1, 0}}} -> 42, 
 {{0, 0, 1, 0, 0, 1}, {{0, 1, 0, 0, 1, 0}, {1, 0, 0, 1, 0, 0}, {0, 0, 1, 0, 
    0, 1}, {1, 1, 0, 0, 1, 0}}} -> 42, 
 {{0, 0, 1, 0, 1, 0}, {{0, 1, 0, 0, 0, 0}, {1, 0, 0, 1, 1, 1}, {0, 0, 1, 0, 
    0, 0}, {1, 1, 0, 0, 1, 1}}} -> 26, 
 {{0, 0, 1, 0, 1, 1}, {{0, 1, 0, 0, 0, 0}, {1, 0, 0, 1, 1, 1}, {0, 0, 1, 0, 
    0, 0}, {1, 1, 0, 0, 1, 1}}} -> 25, 
 {{0, 0, 1, 1, 0, 0}, {{0, 1, 0, 0, 0, 1}, {1, 0, 0, 1, 1, 0}, {0, 0, 1, 0, 
    0, 0}, {1, 1, 0, 0, 1, 1}}} -> 38, 
 {{0, 0, 1, 1, 0, 1}, {{0, 1, 0, 0, 0, 0}, {1, 0, 0, 1, 1, 1}, {0, 0, 1, 0, 
    0, 0}, {1, 1, 0, 0, 1, 1}}} -> 24, 
 {{0, 0, 1, 1, 1, 0}, {{0, 1, 0, 0, 0, 0}, {1, 0, 0, 1, 1, 1}, {0, 0, 1, 0, 
    0, 0}, {1, 1, 0, 0, 1, 1}}} -> 32, 
 {{0, 0, 1, 1, 1, 1}, {{0, 1, 0, 0, 0, 0}, {1, 0, 0, 1, 1, 1}, {0, 0, 1, 0, 
    0, 0}, {1, 1, 0, 0, 1, 1}}} -> 41, 
 {{0, 1, 0, 0, 0, 0}, {{0, 0, 0, 1, 1, 1}, {1, 1, 1, 0, 0, 0}, {0, 0, 0, 0, 
    1, 1}, {1, 1, 1, 1, 0, 0}}} -> 24, 
 {{0, 1, 0, 0, 0, 1}, {{0, 0, 0, 1, 1, 0}, {1, 1, 1, 0, 0, 0}, {0, 0, 0, 0, 
    1, 1}, {1, 1, 1, 1, 0, 0}}} -> 24, 
 {{0, 1, 0, 0, 1, 0}, {{0, 0, 0, 1, 0, 0}, {1, 1, 1, 0, 0, 1}, {0, 0, 0, 0, 
    1, 0}, {1, 1, 1, 1, 0, 0}}} -> 28, 
 {{0, 1, 0, 0, 1, 1}, {{0, 0, 0, 1, 0, 0}, {1, 1, 1, 0, 0, 1}, {0, 0, 0, 0, 
    1, 0}, {1, 1, 1, 1, 0, 0}}} -> 24, 
 {{0, 1, 0, 1, 0, 0}, {{0, 0, 0, 0, 0, 1}, {1, 1, 1, 1, 1, 0}, {0, 0, 0, 0, 
    0, 0}, {1, 1, 1, 1, 1, 1}}} -> 27, 
 {{0, 1, 1, 0, 0, 0}, {{0, 0, 0, 0, 1, 1}, {1, 1, 1, 1, 0, 0}, {0, 0, 0, 0, 
    0, 1}, {1, 1, 1, 1, 1, 0}}} -> 40, 
 {{0, 1, 1, 0, 0, 1}, {{0, 0, 0, 0, 1, 0}, {1, 1, 1, 1, 0, 0}, {0, 0, 0, 0, 
    0, 1}, {1, 1, 1, 1, 1, 0}}} -> 24, 
 {{0, 1, 1, 1, 0, 0}, {{0, 0, 0, 0, 0, 1}, {1, 1, 1, 1, 1, 0}, {0, 0, 0, 0, 
    0, 0}, {1, 1, 1, 1, 1, 1}}} -> 36, 
 {{0, 0, 0, 0, 0, 1}, {{0, 0, 0, 0, 0, 1}, {0, 0, 0, 0, 0, 1}, {0, 0, 0, 0, 
    0, 1}, {0, 0, 0, 0, 0, 1}}} -> 392, 
 {{0, 0, 0, 0, 1, 0}, {{0, 0, 0, 0, 1, 0}, {0, 0, 0, 0, 1, 0}, {0, 0, 0, 0, 
    1, 0}, {0, 0, 0, 0, 1, 0}}} -> 388, 
 {{0, 0, 0, 1, 0, 0}, {{0, 0, 0, 1, 0, 0}, {0, 0, 0, 1, 0, 0}, {0, 0, 0, 1, 
    0, 0}, {0, 0, 0, 1, 0, 0}}} -> 512, 
 {{0, 0, 0, 1, 0, 1}, {{0, 0, 0, 1, 0, 1}, {0, 0, 0, 1, 0, 1}, {0, 0, 0, 1, 
    0, 1}, {0, 0, 0, 1, 0, 1}}} -> 200, 
 {{0, 0, 0, 1, 0, 1}, {{0, 0, 0, 1, 0, 0}, {0, 0, 0, 1, 0, 0}, {0, 0, 0, 1, 
    0, 0}, {0, 0, 0, 1, 0, 0}}} -> 64, 
 {{0, 0, 1, 0, 0, 0}, {{0, 0, 1, 0, 0, 0}, {0, 0, 1, 0, 0, 0}, {0, 0, 1, 0, 
    0, 0}, {0, 0, 1, 0, 0, 0}}} -> 512, 
 {{0, 0, 1, 0, 0, 1}, {{0, 0, 1, 0, 0, 1}, {0, 0, 1, 0, 0, 1}, {0, 0, 1, 0, 
    0, 1}, {0, 0, 1, 0, 0, 1}}} -> 463, 
 {{0, 0, 1, 0, 0, 1}, {{0, 0, 1, 0, 0, 0}, {0, 0, 1, 0, 0, 0}, {0, 0, 1, 0, 
    0, 0}, {0, 0, 1, 0, 0, 0}}} -> 128, 
 {{0, 0, 1, 0, 1, 0}, {{0, 0, 1, 0, 1, 0}, {0, 0, 1, 0, 1, 0}, {0, 0, 1, 0, 
    1, 0}, {0, 0, 1, 0, 1, 0}}} -> 356, 
 {{0, 0, 1, 0, 1, 1}, {{0, 0, 1, 0, 0, 0}, {0, 0, 1, 0, 0, 0}, {0, 0, 1, 0, 
    0, 0}, {0, 0, 1, 0, 0, 0}}} -> 96, 
 {{0, 0, 1, 1, 0, 1}, {{0, 0, 0, 0, 0, 1}, {0, 0, 0, 0, 0, 1}, {0, 0, 0, 0, 
    0, 1}, {0, 0, 0, 0, 0, 1}}} -> 32, 
 {{0, 1, 0, 0, 0, 0}, {{0, 1, 0, 0, 0, 0}, {0, 1, 0, 0, 0, 0}, {0, 1, 0, 0, 
    0, 0}, {0, 1, 0, 0, 0, 0}}} -> 388, 
 {{0, 1, 0, 0, 0, 1}, {{0, 1, 0, 0, 0, 1}, {0, 1, 0, 0, 0, 1}, {0, 1, 0, 0, 
    0, 1}, {0, 1, 0, 0, 0, 1}}} -> 272, 
 {{0, 1, 0, 0, 0, 1}, {{0, 1, 0, 0, 0, 0}, {0, 1, 0, 0, 0, 0}, {0, 1, 0, 0, 
    0, 0}, {0, 1, 0, 0, 0, 0}}} -> 96, 
 {{0, 1, 0, 0, 1, 0}, {{0, 1, 0, 0, 1, 0}, {0, 1, 0, 0, 1, 0}, {0, 1, 0, 0, 
    1, 0}, {0, 1, 0, 0, 1, 0}}} -> 583, 
 {{0, 1, 0, 0, 1, 1}, {{0, 1, 0, 0, 0, 0}, {0, 1, 0, 0, 0, 0}, {0, 1, 0, 0, 
    0, 0}, {0, 1, 0, 0, 0, 0}}} -> 144, 
 {{0, 1, 0, 1, 0, 0}, {{0, 1, 0, 1, 0, 0}, {0, 1, 0, 1, 0, 0}, {0, 1, 0, 1, 
    0, 0}, {0, 1, 0, 1, 0, 0}}} -> 356, 
 {{0, 1, 0, 1, 0, 1}, {{0, 1, 0, 1, 0, 1}, {0, 1, 0, 1, 0, 1}, {0, 1, 0, 1, 
    0, 1}, {0, 1, 0, 1, 0, 1}}} -> 842, 
 {{0, 1, 0, 1, 0, 1}, {{0, 1, 0, 1, 0, 0}, {0, 1, 0, 1, 0, 0}, {0, 1, 0, 1, 
    0, 0}, {0, 1, 0, 1, 0, 0}}} -> 83, 
 {{0, 1, 0, 1, 1, 0}, {{0, 1, 0, 0, 0, 0}, {0, 1, 0, 0, 0, 0}, {0, 1, 0, 0, 
    0, 0}, {0, 1, 0, 0, 0, 0}}} -> 65, 
 {{0, 1, 0, 1, 1, 1}, {{0, 1, 0, 0, 0, 0}, {0, 1, 0, 0, 0, 0}, {0, 1, 0, 0, 
    0, 0}, {0, 1, 0, 0, 0, 0}}} -> 99, 
 {{0, 1, 1, 0, 0, 1}, {{0, 0, 0, 0, 0, 1}, {0, 0, 0, 0, 0, 1}, {0, 0, 0, 0, 
    0, 1}, {0, 0, 0, 0, 0, 1}}} -> 40, 
 {{0, 1, 1, 0, 1, 0}, {{0, 0, 0, 0, 1, 0}, {0, 0, 0, 0, 1, 0}, {0, 0, 0, 0, 
    1, 0}, {0, 0, 0, 0, 1, 0}}} -> 65, 
 {{0, 1, 1, 1, 0, 1}, {{0, 0, 0, 0, 0, 1}, {0, 0, 0, 0, 0, 1}, {0, 0, 0, 0, 
    0, 1}, {0, 0, 0, 0, 0, 1}}} -> 33, 
 {{1, 0, 0, 0, 0, 0}, {{1, 0, 0, 0, 0, 0}, {1, 0, 0, 0, 0, 0}, {1, 0, 0, 0, 
    0, 0}, {1, 0, 0, 0, 0, 0}}} -> 392, 
 {{1, 0, 0, 0, 0, 1}, {{1, 0, 0, 0, 0, 1}, {1, 0, 0, 0, 0, 1}, {1, 0, 0, 0, 
    0, 1}, {1, 0, 0, 0, 0, 1}}} -> 249, 
 {{1, 0, 0, 0, 0, 1}, {{1, 0, 0, 0, 0, 0}, {1, 0, 0, 0, 0, 0}, {1, 0, 0, 0, 
    0, 0}, {1, 0, 0, 0, 0, 0}}} -> 100, 
 {{1, 0, 0, 0, 1, 0}, {{1, 0, 0, 0, 1, 0}, {1, 0, 0, 0, 1, 0}, {1, 0, 0, 0, 
    1, 0}, {1, 0, 0, 0, 1, 0}}} -> 272, 
 {{1, 0, 0, 0, 1, 1}, {{1, 0, 0, 0, 0, 0}, {1, 0, 0, 0, 0, 0}, {1, 0, 0, 0, 
    0, 0}, {1, 0, 0, 0, 0, 0}}} -> 112, 
 {{1, 0, 0, 1, 0, 0}, {{1, 0, 0, 1, 0, 0}, {1, 0, 0, 1, 0, 0}, {1, 0, 0, 1, 
    0, 0}, {1, 0, 0, 1, 0, 0}}} -> 463, 
 {{1, 0, 0, 1, 0, 1}, {{1, 0, 0, 1, 0, 1}, {1, 0, 0, 1, 0, 1}, {1, 0, 0, 1, 
    0, 1}, {1, 0, 0, 1, 0, 1}}} -> 288, 
 {{1, 0, 0, 1, 0, 1}, {{1, 0, 0, 1, 0, 0}, {1, 0, 0, 1, 0, 0}, {1, 0, 0, 1, 
    0, 0}, {1, 0, 0, 1, 0, 0}}} -> 64, 
 {{1, 0, 0, 1, 1, 0}, {{1, 0, 0, 0, 0, 0}, {1, 0, 0, 0, 0, 0}, {1, 0, 0, 0, 
    0, 0}, {1, 0, 0, 0, 0, 0}}} -> 40, 
 {{1, 0, 0, 1, 1, 1}, {{1, 0, 0, 0, 0, 0}, {1, 0, 0, 0, 0, 0}, {1, 0, 0, 0, 
    0, 0}, {1, 0, 0, 0, 0, 0}}} -> 112, 
 {{1, 0, 1, 0, 0, 0}, {{1, 0, 1, 0, 0, 0}, {1, 0, 1, 0, 0, 0}, {1, 0, 1, 0, 
    0, 0}, {1, 0, 1, 0, 0, 0}}} -> 200, 
 {{1, 0, 1, 0, 0, 1}, {{1, 0, 1, 0, 0, 1}, {1, 0, 1, 0, 0, 1}, {1, 0, 1, 0, 
    0, 1}, {1, 0, 1, 0, 0, 1}}} -> 288, 
 {{1, 0, 1, 0, 0, 1}, {{1, 0, 1, 0, 0, 0}, {1, 0, 1, 0, 0, 0}, {1, 0, 1, 0, 
    0, 0}, {1, 0, 1, 0, 0, 0}}} -> 48, 
 {{1, 0, 1, 0, 1, 0}, {{1, 0, 1, 0, 1, 0}, {1, 0, 1, 0, 1, 0}, {1, 0, 1, 0, 
    1, 0}, {1, 0, 1, 0, 1, 0}}} -> 842, 
 {{1, 0, 1, 0, 1, 1}, {{1, 0, 1, 0, 0, 0}, {1, 0, 1, 0, 0, 0}, {1, 0, 1, 0, 
    0, 0}, {1, 0, 1, 0, 0, 0}}} -> 70, 
 {{1, 0, 1, 1, 0, 0}, {{1, 0, 0, 0, 0, 0}, {1, 0, 0, 0, 0, 0}, {1, 0, 0, 0, 
    0, 0}, {1, 0, 0, 0, 0, 0}}} -> 32, 
 {{1, 0, 1, 1, 0, 1}, {{1, 0, 0, 0, 0, 1}, {1, 0, 0, 0, 0, 1}, {1, 0, 0, 0, 
    0, 1}, {1, 0, 0, 0, 0, 1}}} -> 16, 
 {{1, 0, 1, 1, 0, 1}, {{1, 0, 0, 0, 0, 0}, {1, 0, 0, 0, 0, 0}, {1, 0, 0, 0, 
    0, 0}, {1, 0, 0, 0, 0, 0}}} -> 17, 
 {{1, 0, 1, 1, 1, 0}, {{1, 0, 0, 0, 0, 0}, {1, 0, 0, 0, 0, 0}, {1, 0, 0, 0, 
    0, 0}, {1, 0, 0, 0, 0, 0}}} -> 33, 
 {{1, 0, 1, 1, 1, 1}, {{1, 0, 0, 0, 0, 0}, {1, 0, 0, 0, 0, 0}, {1, 0, 0, 0, 
    0, 0}, {1, 0, 0, 0, 0, 0}}} -> 70, 
 {{1, 1, 0, 0, 0, 1}, {{0, 0, 0, 0, 0, 1}, {0, 0, 0, 0, 0, 1}, {0, 0, 0, 0, 
    0, 1}, {0, 0, 0, 0, 0, 1}}} -> 112, 
 {{1, 1, 0, 0, 1, 0}, {{0, 0, 0, 0, 1, 0}, {0, 0, 0, 0, 1, 0}, {0, 0, 0, 0, 
    1, 0}, {0, 0, 0, 0, 1, 0}}} -> 144, 
 {{1, 1, 0, 1, 0, 0}, {{0, 0, 0, 1, 0, 0}, {0, 0, 0, 1, 0, 0}, {0, 0, 0, 1, 
    0, 0}, {0, 0, 0, 1, 0, 0}}} -> 96, 
 {{1, 1, 0, 1, 0, 1}, {{0, 0, 0, 1, 0, 1}, {0, 0, 0, 1, 0, 1}, {0, 0, 0, 1, 
    0, 1}, {0, 0, 0, 1, 0, 1}}} -> 70, 
 {{1, 1, 0, 1, 0, 1}, {{0, 0, 0, 1, 0, 0}, {0, 0, 0, 1, 0, 0}, {0, 0, 0, 1, 
    0, 0}, {0, 0, 0, 1, 0, 0}}} -> 32, 
 {{1, 1, 1, 0, 0, 1}, {{0, 0, 0, 0, 0, 1}, {0, 0, 0, 0, 0, 1}, {0, 0, 0, 0, 
    0, 1}, {0, 0, 0, 0, 0, 1}}} -> 112, 
 {{1, 1, 1, 0, 1, 0}, {{0, 0, 0, 0, 1, 0}, {0, 0, 0, 0, 1, 0}, {0, 0, 0, 0, 
    1, 0}, {0, 0, 0, 0, 1, 0}}} -> 99, 
 {{1, 1, 1, 1, 0, 1}, {{0, 0, 0, 0, 0, 1}, {0, 0, 0, 0, 0, 1}, {0, 0, 0, 0, 
    0, 1}, {0, 0, 0, 0, 0, 1}}} -> 70, 
 {{1, 0, 0, 0, 0, 1}, {{0, 0, 0, 0, 0, 1}, {0, 0, 0, 0, 0, 1}, {0, 0, 0, 0, 
    0, 1}, {0, 0, 0, 0, 0, 1}}} -> 100, 
 {{1, 0, 0, 0, 1, 0}, {{0, 0, 0, 0, 1, 0}, {0, 0, 0, 0, 1, 0}, {0, 0, 0, 0, 
    1, 0}, {0, 0, 0, 0, 1, 0}}} -> 96, 
 {{1, 0, 0, 1, 0, 0}, {{0, 0, 0, 1, 0, 0}, {0, 0, 0, 1, 0, 0}, {0, 0, 0, 1, 
    0, 0}, {0, 0, 0, 1, 0, 0}}} -> 128, 
 {{1, 0, 0, 1, 0, 1}, {{0, 0, 0, 1, 0, 1}, {0, 0, 0, 1, 0, 1}, {0, 0, 0, 1, 
    0, 1}, {0, 0, 0, 1, 0, 1}}} -> 48, 
 {{1, 0, 0, 1, 0, 1}, {{0, 0, 0, 1, 0, 0}, {0, 0, 0, 1, 0, 0}, {0, 0, 0, 1, 
    0, 0}, {0, 0, 0, 1, 0, 0}}} -> 16, 
 {{1, 0, 1, 0, 0, 0}, {{0, 0, 1, 0, 0, 0}, {0, 0, 1, 0, 0, 0}, {0, 0, 1, 0, 
    0, 0}, {0, 0, 1, 0, 0, 0}}} -> 64, 
 {{1, 0, 1, 0, 0, 1}, {{0, 0, 1, 0, 0, 1}, {0, 0, 1, 0, 0, 1}, {0, 0, 1, 0, 
    0, 1}, {0, 0, 1, 0, 0, 1}}} -> 64, 
 {{1, 0, 1, 0, 0, 1}, {{0, 0, 1, 0, 0, 0}, {0, 0, 1, 0, 0, 0}, {0, 0, 1, 0, 
    0, 0}, {0, 0, 1, 0, 0, 0}}} -> 16, 
 {{1, 0, 1, 0, 1, 0}, {{0, 0, 1, 0, 1, 0}, {0, 0, 1, 0, 1, 0}, {0, 0, 1, 0, 
    1, 0}, {0, 0, 1, 0, 1, 0}}} -> 83, 
 {{1, 0, 1, 0, 1, 1}, {{0, 0, 1, 0, 0, 0}, {0, 0, 1, 0, 0, 0}, {0, 0, 1, 0, 
    0, 0}, {0, 0, 1, 0, 0, 0}}} -> 32, 
 {{1, 0, 1, 1, 0, 1}, {{0, 0, 0, 0, 0, 1}, {0, 0, 0, 0, 0, 1}, {0, 0, 0, 0, 
    0, 1}, {0, 0, 0, 0, 0, 1}}} -> 17, 
 {{0, 0, 0, 0, 0, 1}, {{1, 1, 1, 1, 0, 1}, {0, 0, 0, 0, 0, 1}, {1, 1, 1, 1, 
    0, 1}, {0, 0, 0, 0, 0, 1}}} -> 72, 
 {{0, 0, 0, 0, 1, 0}, {{1, 1, 1, 0, 1, 0}, {0, 0, 0, 0, 1, 0}, {1, 1, 1, 0, 
    1, 0}, {0, 0, 0, 0, 1, 0}}} -> 64, 
 {{0, 0, 0, 1, 0, 0}, {{1, 1, 0, 1, 0, 1}, {0, 0, 0, 1, 0, 0}, {1, 1, 0, 1, 
    0, 1}, {0, 0, 0, 1, 0, 0}}} -> 8, 
 {{0, 0, 0, 1, 0, 0}, {{1, 1, 0, 1, 0, 1}, {0, 0, 0, 1, 0, 1}, {1, 1, 0, 1, 
    0, 1}, {0, 0, 0, 1, 0, 1}}} -> 10, 
 {{0, 0, 0, 1, 0, 0}, {{1, 1, 0, 1, 0, 0}, {0, 0, 0, 1, 0, 0}, {1, 1, 0, 1, 
    0, 0}, {0, 0, 0, 1, 0, 0}}} -> 10, 
 {{0, 0, 0, 1, 0, 0}, {{1, 1, 0, 1, 0, 0}, {0, 0, 0, 1, 0, 1}, {1, 1, 0, 1, 
    0, 0}, {0, 0, 0, 1, 0, 1}}} -> 8, 
 {{0, 0, 0, 1, 0, 1}, {{1, 1, 0, 1, 0, 1}, {0, 0, 0, 1, 0, 1}, {1, 1, 0, 1, 
    0, 1}, {0, 0, 0, 1, 0, 1}}} -> 72, 
 {{0, 0, 0, 1, 0, 1}, {{1, 1, 0, 1, 0, 0}, {0, 0, 0, 1, 0, 1}, {1, 1, 0, 1, 
    0, 0}, {0, 0, 0, 1, 0, 1}}} -> 16, 
 {{0, 0, 1, 0, 0, 0}, {{1, 0, 1, 0, 1, 1}, {0, 0, 1, 0, 0, 0}, {1, 0, 1, 0, 
    1, 1}, {0, 0, 1, 0, 0, 0}}} -> 8, 
 {{0, 0, 1, 0, 0, 0}, {{1, 0, 1, 0, 1, 0}, {0, 0, 1, 0, 1, 0}, {1, 0, 1, 0, 
    1, 0}, {0, 0, 1, 0, 1, 0}}} -> 10, 
 {{0, 0, 1, 0, 0, 1}, {{1, 0, 1, 0, 0, 1}, {0, 0, 1, 0, 0, 1}, {1, 0, 1, 0, 
    0, 1}, {0, 0, 1, 0, 0, 1}}} -> 12, 
 {{0, 0, 1, 0, 0, 1}, {{1, 0, 1, 0, 0, 0}, {0, 0, 1, 0, 1, 1}, {1, 0, 1, 0, 
    0, 0}, {0, 0, 1, 0, 1, 1}}} -> 8, 
 {{0, 0, 1, 0, 1, 0}, {{1, 0, 1, 0, 1, 0}, {0, 0, 1, 0, 1, 0}, {1, 0, 1, 0, 
    1, 0}, {0, 0, 1, 0, 1, 0}}} -> 55, 
 {{0, 0, 1, 0, 1, 1}, {{1, 0, 1, 0, 0, 0}, {0, 0, 1, 0, 1, 1}, {1, 0, 1, 0, 
    0, 0}, {0, 0, 1, 0, 1, 1}}} -> 16, 
 {{0, 0, 1, 1, 0, 0}, {{1, 0, 0, 0, 0, 1}, {0, 0, 1, 1, 0, 1}, {1, 0, 0, 0, 
    0, 1}, {0, 0, 1, 1, 0, 1}}} -> 4, 
 {{0, 0, 1, 1, 0, 0}, {{1, 0, 0, 0, 0, 0}, {0, 0, 1, 1, 1, 0}, {1, 0, 0, 0, 
    0, 0}, {0, 0, 1, 1, 1, 0}}} -> 6, 
 {{0, 0, 1, 1, 0, 1}, {{1, 0, 0, 0, 0, 1}, {0, 0, 1, 1, 0, 1}, {1, 0, 0, 0, 
    0, 1}, {0, 0, 1, 1, 0, 1}}} -> 8, 
 {{0, 1, 0, 0, 0, 0}, {{0, 1, 0, 1, 1, 1}, {0, 1, 0, 0, 0, 0}, {0, 1, 0, 1, 
    1, 1}, {0, 1, 0, 0, 0, 0}}} -> 64, 
 {{0, 1, 0, 0, 0, 0}, {{0, 1, 0, 1, 1, 0}, {0, 1, 0, 0, 0, 0}, {0, 1, 0, 1, 
    1, 0}, {0, 1, 0, 0, 0, 0}}} -> 32, 
 {{0, 1, 0, 0, 0, 1}, {{0, 1, 0, 1, 0, 1}, {0, 1, 0, 1, 0, 1}, {0, 1, 0, 1, 
    0, 1}, {0, 1, 0, 1, 0, 1}}} -> 192, 
 {{0, 1, 0, 0, 0, 1}, {{0, 1, 0, 1, 0, 0}, {0, 1, 0, 1, 0, 1}, {0, 1, 0, 1, 
    0, 0}, {0, 1, 0, 1, 0, 1}}} -> 36, 
 {{0, 1, 0, 0, 1, 1}, {{0, 1, 0, 0, 0, 0}, {0, 1, 0, 1, 1, 1}, {0, 1, 0, 0, 
    0, 0}, {0, 1, 0, 1, 1, 1}}} -> 68, 
 {{0, 1, 0, 1, 0, 0}, {{0, 1, 0, 1, 0, 1}, {0, 1, 0, 1, 0, 0}, {0, 1, 0, 1, 
    0, 1}, {0, 1, 0, 1, 0, 0}}} -> 55, 
 {{0, 1, 0, 1, 0, 0}, {{0, 1, 0, 1, 0, 1}, {0, 1, 0, 1, 0, 1}, {0, 1, 0, 1, 
    0, 1}, {0, 1, 0, 1, 0, 1}}} -> 168, 
 {{0, 1, 0, 1, 0, 0}, {{0, 1, 0, 1, 0, 0}, {0, 1, 0, 1, 0, 1}, {0, 1, 0, 1, 
    0, 0}, {0, 1, 0, 1, 0, 1}}} -> 24, 
 {{0, 1, 0, 1, 0, 1}, {{0, 1, 0, 1, 0, 0}, {0, 1, 0, 1, 0, 1}, {0, 1, 0, 1, 
    0, 0}, {0, 1, 0, 1, 0, 1}}} -> 62, 
 {{0, 1, 0, 1, 1, 0}, {{0, 1, 0, 0, 0, 0}, {0, 1, 0, 1, 1, 0}, {0, 1, 0, 0, 
    0, 0}, {0, 1, 0, 1, 1, 0}}} -> 32, 
 {{0, 1, 0, 1, 1, 0}, {{0, 1, 0, 0, 0, 0}, {0, 1, 0, 1, 1, 1}, {0, 1, 0, 0, 
    0, 0}, {0, 1, 0, 1, 1, 1}}} -> 36, 
 {{0, 1, 0, 1, 1, 1}, {{0, 1, 0, 0, 0, 0}, {0, 1, 0, 1, 1, 1}, {0, 1, 0, 0, 
    0, 0}, {0, 1, 0, 1, 1, 1}}} -> 88, 
 {{0, 1, 1, 0, 0, 0}, {{0, 0, 0, 0, 1, 0}, {0, 1, 1, 0, 1, 0}, {0, 0, 0, 0, 
    1, 0}, {0, 1, 1, 0, 1, 0}}} -> 16, 
 {{0, 1, 1, 0, 0, 1}, {{0, 0, 0, 0, 0, 1}, {0, 1, 1, 1, 0, 1}, {0, 0, 0, 0, 
    0, 1}, {0, 1, 1, 1, 0, 1}}} -> 16, 
 {{0, 1, 1, 0, 1, 0}, {{0, 0, 0, 0, 1, 0}, {0, 1, 1, 0, 1, 0}, {0, 0, 0, 0, 
    1, 0}, {0, 1, 1, 0, 1, 0}}} -> 32, 
 {{0, 1, 1, 1, 0, 0}, {{0, 0, 0, 0, 0, 1}, {0, 1, 1, 1, 0, 1}, {0, 0, 0, 0, 
    0, 1}, {0, 1, 1, 1, 0, 1}}} -> 8, 
 {{0, 1, 1, 1, 0, 0}, {{0, 0, 0, 0, 0, 0}, {0, 1, 1, 1, 1, 0}, {0, 0, 0, 0, 
    0, 0}, {0, 1, 1, 1, 1, 0}}} -> 9, 
 {{0, 1, 1, 1, 0, 1}, {{0, 0, 0, 0, 0, 1}, {0, 1, 1, 1, 0, 1}, {0, 0, 0, 0, 
    0, 1}, {0, 1, 1, 1, 0, 1}}} -> 16, 
 {{1, 0, 0, 0, 0, 0}, {{1, 0, 1, 1, 1, 1}, {1, 0, 0, 0, 0, 0}, {1, 0, 1, 1, 
    1, 1}, {1, 0, 0, 0, 0, 0}}} -> 72, 
 {{1, 0, 0, 0, 0, 0}, {{1, 0, 1, 1, 1, 0}, {1, 0, 0, 0, 0, 0}, {1, 0, 1, 1, 
    1, 0}, {1, 0, 0, 0, 0, 0}}} -> 16, 
 {{1, 0, 0, 0, 0, 1}, {{1, 0, 1, 1, 0, 1}, {1, 0, 0, 0, 0, 1}, {1, 0, 1, 1, 
    0, 1}, {1, 0, 0, 0, 0, 1}}} -> 16, 
 {{1, 0, 0, 0, 0, 1}, {{1, 0, 1, 1, 0, 0}, {1, 0, 0, 0, 0, 1}, {1, 0, 1, 1, 
    0, 0}, {1, 0, 0, 0, 0, 1}}} -> 16, 
 {{1, 0, 0, 0, 1, 0}, {{1, 0, 1, 0, 1, 0}, {1, 0, 1, 0, 1, 0}, {1, 0, 1, 0, 
    1, 0}, {1, 0, 1, 0, 1, 0}}} -> 192, 
 {{1, 0, 0, 0, 1, 1}, {{1, 0, 1, 0, 0, 0}, {1, 0, 1, 0, 1, 1}, {1, 0, 1, 0, 
    0, 0}, {1, 0, 1, 0, 1, 1}}} -> 36, 
 {{1, 0, 0, 1, 0, 0}, {{1, 0, 0, 1, 0, 1}, {1, 0, 0, 1, 0, 0}, {1, 0, 0, 1, 
    0, 1}, {1, 0, 0, 1, 0, 0}}} -> 12, 
 {{1, 0, 0, 1, 0, 0}, {{1, 0, 0, 1, 0, 1}, {1, 0, 0, 1, 0, 1}, {1, 0, 0, 1, 
    0, 1}, {1, 0, 0, 1, 0, 1}}} -> 72, 
 {{1, 0, 0, 1, 0, 0}, {{1, 0, 0, 1, 0, 0}, {1, 0, 0, 1, 0, 1}, {1, 0, 0, 1, 
    0, 0}, {1, 0, 0, 1, 0, 1}}} -> 12, 
 {{1, 0, 0, 1, 0, 1}, {{1, 0, 0, 1, 0, 0}, {1, 0, 0, 1, 0, 1}, {1, 0, 0, 1, 
    0, 0}, {1, 0, 0, 1, 0, 1}}} -> 20, 
 {{1, 0, 0, 1, 1, 0}, {{1, 0, 0, 0, 0, 0}, {1, 0, 1, 1, 1, 0}, {1, 0, 0, 0, 
    0, 0}, {1, 0, 1, 1, 1, 0}}} -> 16, 
 {{1, 0, 0, 1, 1, 0}, {{1, 0, 0, 0, 0, 0}, {1, 0, 1, 1, 1, 1}, {1, 0, 0, 0, 
    0, 0}, {1, 0, 1, 1, 1, 1}}} -> 16, 
 {{1, 0, 0, 1, 1, 1}, {{1, 0, 0, 0, 0, 0}, {1, 0, 1, 1, 1, 1}, {1, 0, 0, 0, 
    0, 0}, {1, 0, 1, 1, 1, 1}}} -> 36, 
 {{1, 0, 1, 0, 0, 0}, {{1, 0, 1, 0, 1, 1}, {1, 0, 1, 0, 0, 0}, {1, 0, 1, 0, 
    1, 1}, {1, 0, 1, 0, 0, 0}}} -> 72, 
 {{1, 0, 1, 0, 0, 0}, {{1, 0, 1, 0, 1, 0}, {1, 0, 1, 0, 1, 0}, {1, 0, 1, 0, 
    1, 0}, {1, 0, 1, 0, 1, 0}}} -> 96, 
 {{1, 0, 1, 0, 0, 1}, {{1, 0, 1, 0, 0, 0}, {1, 0, 1, 0, 1, 1}, {1, 0, 1, 0, 
    0, 0}, {1, 0, 1, 0, 1, 1}}} -> 20, 
 {{1, 0, 1, 0, 1, 1}, {{1, 0, 1, 0, 0, 0}, {1, 0, 1, 0, 1, 1}, {1, 0, 1, 0, 
    0, 0}, {1, 0, 1, 0, 1, 1}}} -> 72, 
 {{1, 0, 1, 1, 0, 0}, {{1, 0, 0, 0, 0, 1}, {1, 0, 1, 1, 0, 0}, {1, 0, 0, 0, 
    0, 1}, {1, 0, 1, 1, 0, 0}}} -> 8, 
 {{1, 0, 1, 1, 0, 0}, {{1, 0, 0, 0, 0, 1}, {1, 0, 1, 1, 0, 1}, {1, 0, 0, 0, 
    0, 1}, {1, 0, 1, 1, 0, 1}}} -> 8, 
 {{1, 0, 1, 1, 0, 0}, {{1, 0, 0, 0, 0, 0}, {1, 0, 1, 1, 1, 0}, {1, 0, 0, 0, 
    0, 0}, {1, 0, 1, 1, 1, 0}}} -> 8, 
 {{1, 0, 1, 1, 0, 0}, {{1, 0, 0, 0, 0, 0}, {1, 0, 1, 1, 1, 1}, {1, 0, 0, 0, 
    0, 0}, {1, 0, 1, 1, 1, 1}}} -> 8, 
 {{1, 0, 1, 1, 0, 1}, {{1, 0, 0, 0, 0, 1}, {1, 0, 1, 1, 0, 1}, {1, 0, 0, 0, 
    0, 1}, {1, 0, 1, 1, 0, 1}}} -> 16, 
 {{1, 0, 1, 1, 0, 1}, {{1, 0, 0, 0, 0, 0}, {1, 0, 1, 1, 1, 1}, {1, 0, 0, 0, 
    0, 0}, {1, 0, 1, 1, 1, 1}}} -> 18, 
 {{1, 0, 1, 1, 1, 0}, {{1, 0, 0, 0, 0, 0}, {1, 0, 1, 1, 1, 0}, {1, 0, 0, 0, 
    0, 0}, {1, 0, 1, 1, 1, 0}}} -> 16, 
 {{1, 0, 1, 1, 1, 0}, {{1, 0, 0, 0, 0, 0}, {1, 0, 1, 1, 1, 1}, {1, 0, 0, 0, 
    0, 0}, {1, 0, 1, 1, 1, 1}}} -> 20, 
 {{1, 0, 1, 1, 1, 1}, {{1, 0, 0, 0, 0, 0}, {1, 0, 1, 1, 1, 1}, {1, 0, 0, 0, 
    0, 0}, {1, 0, 1, 1, 1, 1}}} -> 72, 
 {{1, 1, 0, 0, 0, 1}, {{0, 0, 0, 1, 0, 1}, {1, 1, 0, 1, 0, 1}, {0, 0, 0, 1, 
    0, 1}, {1, 1, 0, 1, 0, 1}}} -> 36, 
 {{1, 1, 0, 0, 0, 1}, {{0, 0, 0, 1, 0, 0}, {1, 1, 0, 1, 0, 1}, {0, 0, 0, 1, 
    0, 0}, {1, 1, 0, 1, 0, 1}}} -> 32, 
 {{1, 1, 0, 0, 1, 0}, {{0, 0, 0, 0, 1, 0}, {1, 1, 1, 0, 1, 0}, {0, 0, 0, 0, 
    1, 0}, {1, 1, 1, 0, 1, 0}}} -> 68, 
 {{1, 1, 0, 1, 0, 0}, {{0, 0, 0, 1, 0, 1}, {1, 1, 0, 1, 0, 0}, {0, 0, 0, 1, 
    0, 1}, {1, 1, 0, 1, 0, 0}}} -> 16, 
 {{1, 1, 0, 1, 0, 0}, {{0, 0, 0, 1, 0, 1}, {1, 1, 0, 1, 0, 1}, {0, 0, 0, 1, 
    0, 1}, {1, 1, 0, 1, 0, 1}}} -> 18, 
 {{1, 1, 0, 1, 0, 0}, {{0, 0, 0, 1, 0, 0}, {1, 1, 0, 1, 0, 0}, {0, 0, 0, 1, 
    0, 0}, {1, 1, 0, 1, 0, 0}}} -> 18, 
 {{1, 1, 0, 1, 0, 0}, {{0, 0, 0, 1, 0, 0}, {1, 1, 0, 1, 0, 1}, {0, 0, 0, 1, 
    0, 0}, {1, 1, 0, 1, 0, 1}}} -> 16, 
 {{1, 1, 0, 1, 0, 1}, {{0, 0, 0, 1, 0, 1}, {1, 1, 0, 1, 0, 1}, {0, 0, 0, 1, 
    0, 1}, {1, 1, 0, 1, 0, 1}}} -> 72, 
 {{1, 1, 0, 1, 0, 1}, {{0, 0, 0, 1, 0, 0}, {1, 1, 0, 1, 0, 1}, {0, 0, 0, 1, 
    0, 0}, {1, 1, 0, 1, 0, 1}}} -> 32, 
 {{1, 1, 1, 0, 0, 0}, {{0, 0, 0, 0, 1, 0}, {1, 1, 1, 0, 1, 0}, {0, 0, 0, 0, 
    1, 0}, {1, 1, 1, 0, 1, 0}}} -> 34, 
 {{1, 1, 1, 0, 0, 1}, {{0, 0, 0, 0, 0, 1}, {1, 1, 1, 1, 0, 1}, {0, 0, 0, 0, 
    0, 1}, {1, 1, 1, 1, 0, 1}}} -> 36, 
 {{1, 1, 1, 0, 1, 0}, {{0, 0, 0, 0, 1, 0}, {1, 1, 1, 0, 1, 0}, {0, 0, 0, 0, 
    1, 0}, {1, 1, 1, 0, 1, 0}}} -> 88, 
 {{1, 1, 1, 1, 0, 0}, {{0, 0, 0, 0, 0, 1}, {1, 1, 1, 1, 0, 1}, {0, 0, 0, 0, 
    0, 1}, {1, 1, 1, 1, 0, 1}}} -> 18, 
 {{1, 1, 1, 1, 0, 0}, {{0, 0, 0, 0, 0, 0}, {1, 1, 1, 1, 1, 0}, {0, 0, 0, 0, 
    0, 0}, {1, 1, 1, 1, 1, 0}}} -> 24, 
 {{1, 1, 1, 1, 0, 1}, {{0, 0, 0, 0, 0, 1}, {1, 1, 1, 1, 0, 1}, {0, 0, 0, 0, 
    0, 1}, {1, 1, 1, 1, 0, 1}}} -> 72, 
 {{0, 0, 0, 0, 0, 1}, {{0, 1, 1, 1, 0, 1}, {0, 0, 0, 0, 0, 1}, {0, 1, 1, 1, 
    0, 1}, {0, 0, 0, 0, 0, 1}}} -> 16, 
 {{0, 0, 0, 0, 1, 0}, {{0, 1, 1, 0, 1, 0}, {0, 0, 0, 0, 1, 0}, {0, 1, 1, 0, 
    1, 0}, {0, 0, 0, 0, 1, 0}}} -> 32, 
 {{0, 0, 0, 1, 0, 0}, {{0, 1, 0, 1, 0, 1}, {0, 1, 0, 1, 0, 0}, {0, 1, 0, 1, 
    0, 1}, {0, 1, 0, 1, 0, 0}}} -> 10, 
 {{0, 0, 0, 1, 0, 0}, {{0, 1, 0, 1, 0, 1}, {0, 1, 0, 1, 0, 1}, {0, 1, 0, 1, 
    0, 1}, {0, 1, 0, 1, 0, 1}}} -> 48, 
 {{0, 0, 0, 1, 0, 0}, {{0, 1, 0, 1, 0, 0}, {0, 1, 0, 1, 0, 0}, {0, 1, 0, 1, 
    0, 0}, {0, 1, 0, 1, 0, 0}}} -> 48, 
 {{0, 0, 0, 1, 0, 0}, {{0, 1, 0, 1, 0, 0}, {0, 1, 0, 1, 0, 1}, {0, 1, 0, 1, 
    0, 0}, {0, 1, 0, 1, 0, 1}}} -> 10, 
 {{0, 0, 0, 1, 0, 1}, {{0, 1, 0, 1, 0, 1}, {0, 1, 0, 1, 0, 1}, {0, 1, 0, 1, 
    0, 1}, {0, 1, 0, 1, 0, 1}}} -> 96, 
 {{0, 0, 0, 1, 0, 1}, {{0, 1, 0, 1, 0, 0}, {0, 1, 0, 1, 0, 1}, {0, 1, 0, 1, 
    0, 0}, {0, 1, 0, 1, 0, 1}}} -> 18, 
 {{0, 0, 0, 1, 1, 0}, {{0, 1, 0, 0, 0, 0}, {0, 1, 0, 1, 1, 0}, {0, 1, 0, 0, 
    0, 0}, {0, 1, 0, 1, 1, 0}}} -> 16, 
 {{0, 0, 0, 1, 1, 0}, {{0, 1, 0, 0, 0, 0}, {0, 1, 0, 1, 1, 1}, {0, 1, 0, 0, 
    0, 0}, {0, 1, 0, 1, 1, 1}}} -> 16, 
 {{0, 0, 0, 1, 1, 1}, {{0, 1, 0, 0, 0, 0}, {0, 1, 0, 1, 1, 1}, {0, 1, 0, 0, 
    0, 0}, {0, 1, 0, 1, 1, 1}}} -> 34, 
 {{0, 0, 1, 0, 0, 0}, {{0, 0, 1, 0, 1, 1}, {0, 0, 1, 0, 0, 0}, {0, 0, 1, 0, 
    1, 1}, {0, 0, 1, 0, 0, 0}}} -> 10, 
 {{0, 0, 1, 0, 0, 0}, {{0, 0, 1, 0, 1, 0}, {0, 0, 1, 0, 1, 0}, {0, 0, 1, 0, 
    1, 0}, {0, 0, 1, 0, 1, 0}}} -> 48, 
 {{0, 0, 1, 0, 0, 1}, {{0, 0, 1, 0, 0, 0}, {0, 0, 1, 0, 1, 1}, {0, 0, 1, 0, 
    0, 0}, {0, 0, 1, 0, 1, 1}}} -> 10, 
 {{0, 0, 1, 0, 1, 1}, {{0, 0, 1, 0, 0, 0}, {0, 0, 1, 0, 1, 1}, {0, 0, 1, 0, 
    0, 0}, {0, 0, 1, 0, 1, 1}}} -> 18, 
 {{0, 0, 1, 1, 0, 0}, {{0, 0, 0, 0, 0, 1}, {0, 1, 1, 1, 0, 0}, {0, 0, 0, 0, 
    0, 1}, {0, 1, 1, 1, 0, 0}}} -> 6, 
 {{0, 0, 1, 1, 0, 0}, {{0, 0, 0, 0, 0, 1}, {0, 1, 1, 1, 0, 1}, {0, 0, 0, 0, 
    0, 1}, {0, 1, 1, 1, 0, 1}}} -> 4, 
 {{0, 0, 1, 1, 0, 0}, {{0, 0, 0, 0, 0, 0}, {0, 1, 1, 1, 1, 0}, {0, 0, 0, 0, 
    0, 0}, {0, 1, 1, 1, 1, 0}}} -> 5, 
 {{0, 0, 1, 1, 0, 0}, {{0, 0, 0, 0, 0, 0}, {0, 1, 1, 1, 1, 1}, {0, 0, 0, 0, 
    0, 0}, {0, 1, 1, 1, 1, 1}}} -> 6, 
 {{0, 0, 1, 1, 0, 1}, {{0, 0, 0, 0, 0, 1}, {0, 1, 1, 1, 0, 1}, {0, 0, 0, 0, 
    0, 1}, {0, 1, 1, 1, 0, 1}}} -> 8, 
 {{0, 0, 1, 1, 0, 1}, {{0, 0, 0, 0, 0, 0}, {0, 1, 1, 1, 1, 1}, {0, 0, 0, 0, 
    0, 0}, {0, 1, 1, 1, 1, 1}}} -> 8, 
 {{0, 0, 1, 1, 1, 0}, {{0, 0, 0, 0, 0, 0}, {0, 1, 1, 1, 1, 0}, {0, 0, 0, 0, 
    0, 0}, {0, 1, 1, 1, 1, 0}}} -> 9, 
 {{0, 0, 1, 1, 1, 0}, {{0, 0, 0, 0, 0, 0}, {0, 1, 1, 1, 1, 1}, {0, 0, 0, 0, 
    0, 0}, {0, 1, 1, 1, 1, 1}}} -> 10, 
 {{0, 0, 1, 1, 1, 1}, {{0, 0, 0, 0, 0, 0}, {0, 1, 1, 1, 1, 1}, {0, 0, 0, 0, 
    0, 0}, {0, 1, 1, 1, 1, 1}}} -> 24, 
 {{1, 0, 0, 0, 0, 1}, {{0, 0, 1, 1, 0, 1}, {1, 0, 0, 0, 0, 1}, {0, 0, 1, 1, 
    0, 1}, {1, 0, 0, 0, 0, 1}}} -> 16, 
 {{1, 0, 0, 0, 1, 0}, {{0, 0, 1, 0, 1, 0}, {1, 0, 1, 0, 1, 0}, {0, 0, 1, 0, 
    1, 0}, {1, 0, 1, 0, 1, 0}}} -> 36, 
 {{1, 0, 0, 0, 1, 1}, {{0, 0, 1, 0, 0, 0}, {1, 0, 1, 0, 1, 1}, {0, 0, 1, 0, 
    0, 0}, {1, 0, 1, 0, 1, 1}}} -> 32, 
 {{1, 0, 0, 1, 0, 0}, {{0, 0, 0, 1, 0, 1}, {1, 1, 0, 1, 0, 0}, {0, 0, 0, 1, 
    0, 1}, {1, 1, 0, 1, 0, 0}}} -> 8, 
 {{1, 0, 0, 1, 0, 0}, {{0, 0, 0, 1, 0, 1}, {1, 1, 0, 1, 0, 1}, {0, 0, 0, 1, 
    0, 1}, {1, 1, 0, 1, 0, 1}}} -> 10, 
 {{1, 0, 0, 1, 0, 0}, {{0, 0, 0, 1, 0, 0}, {1, 1, 0, 1, 0, 0}, {0, 0, 0, 1, 
    0, 0}, {1, 1, 0, 1, 0, 0}}} -> 10, 
 {{1, 0, 0, 1, 0, 0}, {{0, 0, 0, 1, 0, 0}, {1, 1, 0, 1, 0, 1}, {0, 0, 0, 1, 
    0, 0}, {1, 1, 0, 1, 0, 1}}} -> 8, 
 {{1, 0, 0, 1, 0, 1}, {{0, 0, 0, 1, 0, 1}, {1, 1, 0, 1, 0, 1}, {0, 0, 0, 1, 
    0, 1}, {1, 1, 0, 1, 0, 1}}} -> 20, 
 {{1, 0, 0, 1, 0, 1}, {{0, 0, 0, 1, 0, 0}, {1, 1, 0, 1, 0, 1}, {0, 0, 0, 1, 
    0, 0}, {1, 1, 0, 1, 0, 1}}} -> 16, 
 {{1, 0, 1, 0, 0, 0}, {{0, 0, 1, 0, 1, 1}, {1, 0, 1, 0, 0, 0}, {0, 0, 1, 0, 
    1, 1}, {1, 0, 1, 0, 0, 0}}} -> 16, 
 {{1, 0, 1, 0, 0, 0}, {{0, 0, 1, 0, 1, 0}, {1, 0, 1, 0, 1, 0}, {0, 0, 1, 0, 
    1, 0}, {1, 0, 1, 0, 1, 0}}} -> 18, 
 {{1, 0, 1, 0, 0, 1}, {{0, 0, 1, 0, 0, 1}, {1, 0, 1, 0, 0, 1}, {0, 0, 1, 0, 
    0, 1}, {1, 0, 1, 0, 0, 1}}} -> 20, 
 {{1, 0, 1, 0, 0, 1}, {{0, 0, 1, 0, 0, 0}, {1, 0, 1, 0, 1, 1}, {0, 0, 1, 0, 
    0, 0}, {1, 0, 1, 0, 1, 1}}} -> 16, 
 {{1, 0, 1, 0, 1, 0}, {{0, 0, 1, 0, 1, 0}, {1, 0, 1, 0, 1, 0}, {0, 0, 1, 0, 
    1, 0}, {1, 0, 1, 0, 1, 0}}} -> 62, 
 {{1, 0, 1, 0, 1, 1}, {{0, 0, 1, 0, 0, 0}, {1, 0, 1, 0, 1, 1}, {0, 0, 1, 0, 
    0, 0}, {1, 0, 1, 0, 1, 1}}} -> 32, 
 {{1, 0, 1, 1, 0, 0}, {{0, 0, 0, 0, 0, 1}, {1, 1, 1, 1, 0, 1}, {0, 0, 0, 0, 
    0, 1}, {1, 1, 1, 1, 0, 1}}} -> 8, 
 {{1, 0, 1, 1, 0, 0}, {{0, 0, 0, 0, 0, 0}, {1, 1, 1, 1, 1, 0}, {0, 0, 0, 0, 
    0, 0}, {1, 1, 1, 1, 1, 0}}} -> 8, 
 {{1, 0, 1, 1, 0, 1}, {{0, 0, 0, 0, 0, 1}, {1, 1, 1, 1, 0, 1}, {0, 0, 0, 0, 
    0, 1}, {1, 1, 1, 1, 0, 1}}} -> 18, 
 {{0, 0, 1, 0, 0, 0}, {{1, 0, 1, 0, 1, 1}, {1, 0, 1, 0, 0, 0}, {1, 0, 1, 0, 
    1, 1}, {1, 0, 1, 0, 0, 0}}} -> 10, 
 {{0, 0, 1, 0, 0, 0}, {{1, 0, 1, 0, 1, 0}, {1, 0, 1, 0, 1, 0}, {1, 0, 1, 0, 
    1, 0}, {1, 0, 1, 0, 1, 0}}} -> 48, 
 {{0, 0, 1, 0, 0, 1}, {{1, 0, 1, 0, 0, 1}, {1, 0, 1, 0, 0, 1}, {1, 0, 1, 0, 
    0, 1}, {1, 0, 1, 0, 0, 1}}} -> 72, 
 {{0, 0, 1, 0, 0, 1}, {{1, 0, 1, 0, 0, 0}, {1, 0, 1, 0, 1, 1}, {1, 0, 1, 0, 
    0, 0}, {1, 0, 1, 0, 1, 1}}} -> 10, 
 {{0, 0, 1, 0, 1, 0}, {{1, 0, 1, 0, 1, 0}, {1, 0, 1, 0, 1, 0}, {1, 0, 1, 0, 
    1, 0}, {1, 0, 1, 0, 1, 0}}} -> 168, 
 {{0, 0, 1, 0, 1, 1}, {{1, 0, 1, 0, 0, 0}, {1, 0, 1, 0, 1, 1}, {1, 0, 1, 0, 
    0, 0}, {1, 0, 1, 0, 1, 1}}} -> 18, 
 {{0, 0, 1, 1, 0, 0}, {{1, 0, 0, 0, 0, 1}, {1, 0, 1, 1, 0, 0}, {1, 0, 0, 0, 
    0, 1}, {1, 0, 1, 1, 0, 0}}} -> 4, 
 {{0, 0, 1, 1, 0, 0}, {{1, 0, 0, 0, 0, 1}, {1, 0, 1, 1, 0, 1}, {1, 0, 0, 0, 
    0, 1}, {1, 0, 1, 1, 0, 1}}} -> 4, 
 {{0, 0, 1, 1, 0, 0}, {{1, 0, 0, 0, 0, 0}, {1, 0, 1, 1, 1, 0}, {1, 0, 0, 0, 
    0, 0}, {1, 0, 1, 1, 1, 0}}} -> 4, 
 {{0, 0, 1, 1, 0, 0}, {{1, 0, 0, 0, 0, 0}, {1, 0, 1, 1, 1, 1}, {1, 0, 0, 0, 
    0, 0}, {1, 0, 1, 1, 1, 1}}} -> 4, 
 {{0, 0, 1, 1, 0, 1}, {{1, 0, 0, 0, 0, 1}, {1, 0, 1, 1, 0, 1}, {1, 0, 0, 0, 
    0, 1}, {1, 0, 1, 1, 0, 1}}} -> 8, 
 {{0, 0, 1, 1, 0, 1}, {{1, 0, 0, 0, 0, 0}, {1, 0, 1, 1, 1, 1}, {1, 0, 0, 0, 
    0, 0}, {1, 0, 1, 1, 1, 1}}} -> 8, 
 {{0, 0, 1, 1, 1, 0}, {{1, 0, 0, 0, 0, 0}, {1, 0, 1, 1, 1, 0}, {1, 0, 0, 0, 
    0, 0}, {1, 0, 1, 1, 1, 0}}} -> 8, 
 {{0, 0, 1, 1, 1, 0}, {{1, 0, 0, 0, 0, 0}, {1, 0, 1, 1, 1, 1}, {1, 0, 0, 0, 
    0, 0}, {1, 0, 1, 1, 1, 1}}} -> 8, 
 {{0, 0, 1, 1, 1, 1}, {{1, 0, 0, 0, 0, 0}, {1, 0, 1, 1, 1, 1}, {1, 0, 0, 0, 
    0, 0}, {1, 0, 1, 1, 1, 1}}} -> 18, 
 {{0, 1, 1, 0, 0, 0}, {{0, 0, 0, 0, 1, 0}, {1, 1, 1, 0, 1, 0}, {0, 0, 0, 0, 
    1, 0}, {1, 1, 1, 0, 1, 0}}} -> 16, 
 {{0, 1, 1, 0, 0, 1}, {{0, 0, 0, 0, 0, 1}, {1, 1, 1, 1, 0, 1}, {0, 0, 0, 0, 
    0, 1}, {1, 1, 1, 1, 0, 1}}} -> 16, 
 {{0, 1, 1, 0, 1, 0}, {{0, 0, 0, 0, 1, 0}, {1, 1, 1, 0, 1, 0}, {0, 0, 0, 0, 
    1, 0}, {1, 1, 1, 0, 1, 0}}} -> 36, 
 {{0, 1, 1, 1, 0, 0}, {{0, 0, 0, 0, 0, 1}, {1, 1, 1, 1, 0, 1}, {0, 0, 0, 0, 
    0, 1}, {1, 1, 1, 1, 0, 1}}} -> 8, 
 {{0, 1, 1, 1, 0, 0}, {{0, 0, 0, 0, 0, 0}, {1, 1, 1, 1, 1, 0}, {0, 0, 0, 0, 
    0, 0}, {1, 1, 1, 1, 1, 0}}} -> 10, 
 {{0, 1, 1, 1, 0, 1}, {{0, 0, 0, 0, 0, 1}, {1, 1, 1, 1, 0, 1}, {0, 0, 0, 0, 
    0, 1}, {1, 1, 1, 1, 0, 1}}} -> 20, 
 {{0, 0, 1, 0, 0, 0}, {{0, 0, 1, 0, 1, 1}, {1, 0, 1, 0, 0, 0}, {0, 0, 1, 0, 
    1, 1}, {1, 0, 1, 0, 0, 0}}} -> 8, 
 {{0, 0, 1, 0, 0, 0}, {{0, 0, 1, 0, 1, 0}, {1, 0, 1, 0, 1, 0}, {0, 0, 1, 0, 
    1, 0}, {1, 0, 1, 0, 1, 0}}} -> 10, 
 {{0, 0, 1, 0, 0, 1}, {{0, 0, 1, 0, 0, 1}, {1, 0, 1, 0, 0, 1}, {0, 0, 1, 0, 
    0, 1}, {1, 0, 1, 0, 0, 1}}} -> 12, 
 {{0, 0, 1, 0, 0, 1}, {{0, 0, 1, 0, 0, 0}, {1, 0, 1, 0, 1, 1}, {0, 0, 1, 0, 
    0, 0}, {1, 0, 1, 0, 1, 1}}} -> 8, 
 {{0, 0, 1, 0, 1, 0}, {{0, 0, 1, 0, 1, 0}, {1, 0, 1, 0, 1, 0}, {0, 0, 1, 0, 
    1, 0}, {1, 0, 1, 0, 1, 0}}} -> 24, 
 {{0, 0, 1, 0, 1, 1}, {{0, 0, 1, 0, 0, 0}, {1, 0, 1, 0, 1, 1}, {0, 0, 1, 0, 
    0, 0}, {1, 0, 1, 0, 1, 1}}} -> 16, 
 {{0, 0, 1, 1, 0, 0}, {{0, 0, 0, 0, 0, 1}, {1, 1, 1, 1, 0, 1}, {0, 0, 0, 0, 
    0, 1}, {1, 1, 1, 1, 0, 1}}} -> 4, 
 {{0, 0, 1, 1, 0, 0}, {{0, 0, 0, 0, 0, 0}, {1, 1, 1, 1, 1, 0}, {0, 0, 0, 0, 
    0, 0}, {1, 1, 1, 1, 1, 0}}} -> 6, 
 {{0, 0, 1, 1, 0, 1}, {{0, 0, 0, 0, 0, 1}, {1, 1, 1, 1, 0, 1}, {0, 0, 0, 0, 
    0, 1}, {1, 1, 1, 1, 0, 1}}} -> 8, 
 {{0, 0, 0, 0, 0, 0}, {{0, 0, 0, 0, 0, 0}, {0, 0, 0, 0, 0, 1}, {0, 0, 0, 0, 
    1, 1}, {0, 0, 0, 1, 0, 0}}} -> 24, 
 {{0, 0, 0, 0, 0, 0}, {{0, 0, 0, 0, 0, 1}, {0, 0, 0, 0, 1, 0}, {0, 0, 0, 1, 
    1, 0}, {0, 0, 1, 0, 0, 0}}} -> 28, 
 {{0, 0, 0, 0, 0, 0}, {{0, 0, 0, 0, 0, 1}, {0, 0, 0, 0, 1, 1}, {0, 0, 0, 1, 
    0, 0}, {0, 0, 1, 1, 0, 0}}} -> 32, 
 {{0, 0, 0, 0, 0, 1}, {{0, 0, 0, 0, 1, 1}, {0, 0, 0, 1, 0, 0}, {0, 0, 1, 1, 
    0, 0}, {0, 1, 0, 0, 0, 0}}} -> 36, 
 {{0, 0, 0, 0, 0, 1}, {{0, 0, 0, 0, 1, 1}, {0, 0, 0, 1, 0, 0}, {0, 0, 1, 1, 
    0, 0}, {0, 1, 0, 0, 0, 1}}} -> 20, 
 {{0, 0, 0, 0, 0, 1}, {{0, 0, 0, 0, 1, 0}, {0, 0, 0, 1, 1, 0}, {0, 0, 1, 0, 
    0, 0}, {0, 1, 1, 0, 0, 0}}} -> 40, 
 {{0, 0, 0, 0, 1, 0}, {{0, 0, 0, 1, 1, 0}, {0, 0, 1, 0, 0, 0}, {0, 1, 1, 0, 
    0, 0}, {1, 0, 0, 0, 0, 0}}} -> 30, 
 {{0, 0, 0, 0, 1, 0}, {{0, 0, 0, 1, 1, 0}, {0, 0, 1, 0, 0, 0}, {0, 1, 1, 0, 
    0, 1}, {1, 0, 0, 0, 1, 0}}} -> 31, 
 {{0, 0, 0, 0, 1, 1}, {{0, 0, 0, 1, 0, 0}, {0, 0, 1, 1, 0, 0}, {0, 1, 0, 0, 
    0, 0}, {1, 1, 0, 0, 0, 0}}} -> 55, 
 {{0, 0, 0, 0, 1, 1}, {{0, 0, 0, 1, 0, 0}, {0, 0, 1, 1, 0, 0}, {0, 1, 0, 0, 
    0, 1}, {1, 1, 0, 0, 1, 1}}} -> 19, 
 {{0, 0, 0, 1, 0, 0}, {{0, 0, 1, 1, 0, 0}, {0, 1, 0, 0, 0, 0}, {1, 1, 0, 0, 
    0, 0}, {0, 0, 0, 0, 0, 0}}} -> 8, 
 {{0, 0, 0, 1, 0, 0}, {{0, 0, 1, 1, 0, 0}, {0, 1, 0, 0, 0, 1}, {1, 1, 0, 0, 
    1, 1}, {0, 0, 0, 1, 0, 0}}} -> 15, 
 {{0, 0, 0, 1, 0, 0}, {{0, 0, 1, 1, 0, 1}, {0, 1, 0, 0, 0, 0}, {1, 1, 0, 0, 
    0, 0}, {0, 0, 0, 0, 0, 0}}} -> 14, 
 {{0, 0, 0, 1, 0, 0}, {{0, 0, 1, 1, 0, 1}, {0, 1, 0, 0, 0, 1}, {1, 1, 0, 0, 
    1, 1}, {0, 0, 0, 1, 0, 0}}} -> 14, 
 {{0, 0, 0, 1, 0, 1}, {{0, 0, 1, 1, 0, 1}, {0, 1, 0, 0, 0, 1}, {1, 1, 0, 0, 
    1, 1}, {0, 0, 0, 1, 0, 0}}} -> 28, 
 {{0, 0, 0, 1, 0, 1}, {{0, 0, 1, 1, 0, 0}, {0, 1, 0, 0, 0, 0}, {1, 1, 0, 0, 
    0, 0}, {0, 0, 0, 0, 0, 0}}} -> 21, 
 {{0, 0, 0, 1, 1, 0}, {{0, 0, 1, 0, 0, 0}, {0, 1, 1, 0, 0, 0}, {1, 0, 0, 0, 
    0, 0}, {1, 0, 0, 0, 0, 0}}} -> 22, 
 {{0, 0, 0, 1, 1, 0}, {{0, 0, 1, 0, 0, 0}, {0, 1, 1, 0, 0, 1}, {1, 0, 0, 0, 
    1, 1}, {1, 0, 0, 1, 0, 0}}} -> 15, 
 {{0, 0, 0, 1, 1, 0}, {{0, 0, 1, 0, 0, 0}, {0, 1, 1, 0, 0, 1}, {1, 0, 0, 0, 
    1, 0}, {1, 0, 0, 1, 1, 0}}} -> 29, 
 {{0, 0, 0, 1, 1, 1}, {{0, 0, 1, 0, 0, 0}, {0, 1, 1, 0, 0, 0}, {1, 0, 0, 0, 
    0, 0}, {1, 0, 0, 0, 0, 0}}} -> 52, 
 {{0, 0, 0, 1, 1, 1}, {{0, 0, 1, 0, 0, 0}, {0, 1, 1, 0, 0, 0}, {1, 0, 0, 0, 
    0, 1}, {1, 0, 0, 0, 1, 1}}} -> 18, 
 {{0, 0, 1, 0, 0, 0}, {{0, 1, 1, 0, 0, 0}, {1, 0, 0, 0, 0, 0}, {1, 0, 0, 0, 
    0, 0}, {0, 0, 0, 0, 0, 0}}} -> 7, 
 {{0, 0, 1, 0, 0, 0}, {{0, 1, 1, 0, 0, 0}, {1, 0, 0, 0, 0, 1}, {1, 0, 0, 0, 
    1, 1}, {0, 0, 0, 1, 0, 0}}} -> 14, 
 {{0, 0, 1, 0, 0, 0}, {{0, 1, 1, 0, 0, 1}, {1, 0, 0, 0, 1, 0}, {1, 0, 0, 1, 
    1, 0}, {0, 0, 1, 0, 0, 0}}} -> 23, 
 {{0, 0, 1, 0, 0, 0}, {{0, 1, 1, 0, 0, 1}, {1, 0, 0, 0, 1, 1}, {1, 0, 0, 1, 
    0, 0}, {0, 0, 1, 1, 0, 0}}} -> 23, 
 {{0, 0, 1, 0, 0, 1}, {{0, 1, 1, 0, 1, 1}, {1, 0, 0, 0, 0, 0}, {1, 0, 0, 0, 
    0, 0}, {0, 0, 0, 0, 0, 0}}} -> 10, 
 {{0, 0, 1, 0, 0, 1}, {{0, 1, 1, 0, 1, 1}, {1, 0, 0, 0, 0, 0}, {1, 0, 0, 0, 
    0, 0}, {0, 0, 0, 0, 0, 1}}} -> 12, 
 {{0, 0, 1, 0, 0, 1}, {{0, 1, 1, 0, 1, 0}, {1, 0, 0, 0, 1, 0}, {1, 0, 0, 1, 
    1, 0}, {0, 0, 1, 0, 0, 0}}} -> 22, 
 {{0, 0, 1, 0, 1, 0}, {{0, 1, 1, 0, 1, 0}, {1, 0, 0, 0, 1, 0}, {1, 0, 0, 1, 
    1, 0}, {0, 0, 1, 0, 0, 0}}} -> 44, 
 {{0, 0, 1, 0, 1, 1}, {{0, 1, 1, 0, 0, 0}, {1, 0, 0, 0, 0, 0}, {1, 0, 0, 0, 
    0, 0}, {0, 0, 0, 0, 0, 0}}} -> 25, 
 {{0, 0, 1, 0, 1, 1}, {{0, 1, 1, 0, 0, 0}, {1, 0, 0, 0, 0, 0}, {1, 0, 0, 0, 
    0, 1}, {0, 0, 0, 0, 1, 1}}} -> 9, 
 {{0, 0, 1, 1, 0, 0}, {{0, 1, 0, 0, 0, 0}, {1, 1, 0, 0, 0, 0}, {0, 0, 0, 0, 
    0, 0}, {0, 0, 0, 0, 0, 0}}} -> 7, 
 {{0, 0, 1, 1, 0, 0}, {{0, 1, 0, 0, 0, 0}, {1, 1, 0, 0, 0, 1}, {0, 0, 0, 0, 
    1, 1}, {0, 0, 0, 1, 0, 0}}} -> 14, 
 {{0, 0, 1, 1, 0, 0}, {{0, 1, 0, 0, 0, 1}, {1, 1, 0, 0, 1, 0}, {0, 0, 0, 1, 
    1, 0}, {0, 0, 1, 0, 0, 0}}} -> 24, 
 {{0, 0, 1, 1, 0, 0}, {{0, 1, 0, 0, 0, 1}, {1, 1, 0, 0, 1, 1}, {0, 0, 0, 1, 
    0, 0}, {0, 0, 1, 1, 0, 0}}} -> 24, 
 {{0, 0, 1, 1, 0, 1}, {{0, 1, 0, 0, 0, 1}, {1, 1, 0, 0, 1, 1}, {0, 0, 0, 1, 
    0, 0}, {0, 0, 1, 1, 0, 0}}} -> 24, 
 {{0, 0, 1, 1, 0, 1}, {{0, 1, 0, 0, 0, 0}, {1, 1, 0, 0, 0, 0}, {0, 0, 0, 0, 
    0, 0}, {0, 0, 0, 0, 0, 0}}} -> 18, 
 {{0, 0, 1, 1, 1, 0}, {{0, 1, 0, 0, 0, 0}, {1, 1, 0, 0, 0, 0}, {0, 0, 0, 0, 
    0, 0}, {0, 0, 0, 0, 0, 0}}} -> 19, 
 {{0, 0, 1, 1, 1, 0}, {{0, 1, 0, 0, 0, 0}, {1, 1, 0, 0, 0, 1}, {0, 0, 0, 0, 
    1, 1}, {0, 0, 0, 1, 0, 0}}} -> 14, 
 {{0, 0, 1, 1, 1, 0}, {{0, 1, 0, 0, 0, 0}, {1, 1, 0, 0, 0, 1}, {0, 0, 0, 0, 
    1, 0}, {0, 0, 0, 1, 1, 0}}} -> 26, 
 {{0, 0, 1, 1, 1, 1}, {{0, 1, 0, 0, 0, 0}, {1, 1, 0, 0, 0, 0}, {0, 0, 0, 0, 
    0, 0}, {0, 0, 0, 0, 0, 0}}} -> 47, 
 {{0, 0, 1, 1, 1, 1}, {{0, 1, 0, 0, 0, 0}, {1, 1, 0, 0, 0, 0}, {0, 0, 0, 0, 
    0, 1}, {0, 0, 0, 0, 1, 1}}} -> 17, 
 {{0, 1, 0, 0, 0, 0}, {{1, 1, 0, 0, 0, 0}, {0, 0, 0, 0, 0, 0}, {0, 0, 0, 0, 
    0, 0}, {0, 0, 0, 0, 0, 0}}} -> 55, 
 {{0, 1, 0, 0, 0, 0}, {{1, 1, 0, 0, 0, 0}, {0, 0, 0, 0, 0, 1}, {0, 0, 0, 0, 
    1, 1}, {0, 0, 0, 1, 0, 0}}} -> 12, 
 {{0, 1, 0, 0, 0, 0}, {{1, 1, 0, 0, 0, 1}, {0, 0, 0, 0, 1, 0}, {0, 0, 0, 1, 
    1, 0}, {0, 0, 1, 0, 0, 0}}} -> 20, 
 {{0, 1, 0, 0, 0, 0}, {{1, 1, 0, 0, 0, 1}, {0, 0, 0, 0, 1, 1}, {0, 0, 0, 1, 
    0, 0}, {0, 0, 1, 1, 0, 0}}} -> 20, 
 {{0, 1, 0, 0, 0, 1}, {{1, 1, 0, 0, 1, 1}, {0, 0, 0, 1, 0, 0}, {0, 0, 1, 1, 
    0, 0}, {0, 1, 0, 0, 0, 0}}} -> 28, 
 {{0, 1, 0, 0, 0, 1}, {{1, 1, 0, 0, 1, 1}, {0, 0, 0, 1, 0, 0}, {0, 0, 1, 1, 
    0, 0}, {0, 1, 0, 0, 0, 1}}} -> 12, 
 {{0, 1, 0, 0, 0, 1}, {{1, 1, 0, 0, 1, 0}, {0, 0, 0, 1, 1, 0}, {0, 0, 1, 0, 
    0, 0}, {0, 1, 1, 0, 0, 0}}} -> 28, 
 {{0, 1, 0, 0, 1, 0}, {{1, 1, 0, 1, 1, 0}, {0, 0, 0, 0, 0, 0}, {0, 0, 0, 0, 
    0, 0}, {0, 0, 0, 0, 0, 0}}} -> 14, 
 {{0, 1, 0, 0, 1, 0}, {{1, 1, 0, 1, 1, 0}, {0, 0, 0, 0, 0, 0}, {0, 0, 0, 0, 
    0, 1}, {0, 0, 0, 0, 1, 0}}} -> 14, 
 {{0, 1, 0, 0, 1, 1}, {{1, 1, 0, 1, 0, 0}, {0, 0, 0, 1, 0, 0}, {0, 0, 1, 1, 
    0, 0}, {0, 1, 0, 0, 0, 0}}} -> 18, 
 {{0, 1, 0, 0, 1, 1}, {{1, 1, 0, 1, 0, 0}, {0, 0, 0, 1, 0, 0}, {0, 0, 1, 1, 
    0, 1}, {0, 1, 0, 0, 0, 1}}} -> 6, 
 {{0, 1, 0, 1, 0, 0}, {{1, 1, 0, 1, 0, 0}, {0, 0, 0, 1, 0, 0}, {0, 0, 1, 1, 
    0, 0}, {0, 1, 0, 0, 0, 0}}} -> 2, 
 {{0, 1, 0, 1, 0, 0}, {{1, 1, 0, 1, 0, 0}, {0, 0, 0, 1, 0, 1}, {0, 0, 1, 1, 
    0, 1}, {0, 1, 0, 0, 0, 1}}} -> 4, 
 {{0, 1, 0, 1, 0, 0}, {{1, 1, 0, 1, 0, 1}, {0, 0, 0, 1, 0, 0}, {0, 0, 1, 1, 
    0, 0}, {0, 1, 0, 0, 0, 0}}} -> 8, 
 {{0, 1, 0, 1, 0, 0}, {{1, 1, 0, 1, 0, 1}, {0, 0, 0, 1, 0, 1}, {0, 0, 1, 1, 
    0, 1}, {0, 1, 0, 0, 0, 1}}} -> 8, 
 {{0, 1, 0, 1, 0, 1}, {{1, 1, 0, 1, 0, 1}, {0, 0, 0, 1, 0, 1}, {0, 0, 1, 1, 
    0, 1}, {0, 1, 0, 0, 0, 1}}} -> 17, 
 {{0, 1, 0, 1, 0, 1}, {{1, 1, 0, 1, 0, 0}, {0, 0, 0, 1, 0, 0}, {0, 0, 1, 1, 
    0, 0}, {0, 1, 0, 0, 0, 0}}} -> 12, 
 {{0, 1, 0, 1, 1, 0}, {{1, 1, 0, 0, 0, 0}, {0, 0, 0, 0, 0, 0}, {0, 0, 0, 0, 
    0, 0}, {0, 0, 0, 0, 0, 0}}} -> 10, 
 {{0, 1, 0, 1, 1, 0}, {{1, 1, 0, 0, 0, 0}, {0, 0, 0, 0, 0, 1}, {0, 0, 0, 0, 
    1, 1}, {0, 0, 0, 1, 0, 0}}} -> 4, 
 {{0, 1, 0, 1, 1, 0}, {{1, 1, 0, 0, 0, 0}, {0, 0, 0, 0, 0, 1}, {0, 0, 0, 0, 
    1, 0}, {0, 0, 0, 1, 1, 0}}} -> 12, 
 {{0, 1, 0, 1, 1, 1}, {{1, 1, 0, 0, 0, 0}, {0, 0, 0, 0, 0, 0}, {0, 0, 0, 0, 
    0, 0}, {0, 0, 0, 0, 0, 0}}} -> 18, 
 {{0, 1, 0, 1, 1, 1}, {{1, 1, 0, 0, 0, 0}, {0, 0, 0, 0, 0, 0}, {0, 0, 0, 0, 
    0, 1}, {0, 0, 0, 0, 1, 1}}} -> 6, 
 {{0, 1, 1, 0, 0, 0}, {{1, 0, 0, 0, 0, 0}, {1, 0, 0, 0, 0, 0}, {0, 0, 0, 0, 
    0, 0}, {0, 0, 0, 0, 0, 0}}} -> 4, 
 {{0, 1, 1, 0, 0, 0}, {{1, 0, 0, 0, 0, 0}, {1, 0, 0, 0, 0, 1}, {0, 0, 0, 0, 
    1, 1}, {0, 0, 0, 1, 0, 0}}} -> 9, 
 {{0, 1, 1, 0, 0, 0}, {{1, 0, 0, 0, 0, 1}, {1, 0, 0, 0, 1, 0}, {0, 0, 0, 1, 
    1, 0}, {0, 0, 1, 0, 0, 0}}} -> 15, 
 {{0, 1, 1, 0, 0, 0}, {{1, 0, 0, 0, 0, 1}, {1, 0, 0, 0, 1, 1}, {0, 0, 0, 1, 
    0, 0}, {0, 0, 1, 1, 0, 0}}} -> 15, 
 {{0, 1, 1, 0, 0, 1}, {{1, 0, 0, 0, 1, 1}, {1, 0, 0, 1, 0, 0}, {0, 0, 1, 1, 
    0, 0}, {0, 1, 0, 0, 0, 0}}} -> 20, 
 {{0, 1, 1, 0, 0, 1}, {{1, 0, 0, 0, 1, 1}, {1, 0, 0, 1, 0, 0}, {0, 0, 1, 1, 
    0, 0}, {0, 1, 0, 0, 0, 1}}} -> 10, 
 {{0, 1, 1, 0, 0, 1}, {{1, 0, 0, 0, 1, 0}, {1, 0, 0, 1, 1, 0}, {0, 0, 1, 0, 
    0, 0}, {0, 1, 1, 0, 0, 0}}} -> 21, 
 {{0, 1, 1, 0, 1, 0}, {{1, 0, 0, 0, 1, 0}, {1, 0, 0, 1, 1, 0}, {0, 0, 1, 0, 
    0, 0}, {0, 1, 1, 0, 0, 0}}} -> 12, 
 {{0, 1, 1, 0, 1, 0}, {{1, 0, 0, 0, 1, 0}, {1, 0, 0, 1, 1, 0}, {0, 0, 1, 0, 
    0, 0}, {0, 1, 1, 0, 0, 1}}} -> 12, 
 {{0, 1, 1, 0, 1, 1}, {{1, 0, 0, 0, 0, 0}, {1, 0, 0, 0, 0, 0}, {0, 0, 0, 0, 
    0, 0}, {0, 0, 0, 0, 0, 0}}} -> 13, 
 {{0, 1, 1, 0, 1, 1}, {{1, 0, 0, 0, 0, 0}, {1, 0, 0, 0, 0, 0}, {0, 0, 0, 0, 
    0, 1}, {0, 0, 0, 0, 1, 1}}} -> 5, 
 {{0, 1, 1, 1, 0, 0}, {{1, 0, 0, 0, 0, 0}, {1, 0, 0, 0, 0, 0}, {0, 0, 0, 0, 
    0, 0}, {0, 0, 0, 0, 0, 0}}} -> 4, 
 {{0, 1, 1, 1, 0, 0}, {{1, 0, 0, 0, 0, 0}, {1, 0, 0, 0, 0, 1}, {0, 0, 0, 0, 
    1, 1}, {0, 0, 0, 1, 0, 0}}} -> 9, 
 {{0, 1, 1, 1, 0, 0}, {{1, 0, 0, 0, 0, 1}, {1, 0, 0, 0, 1, 0}, {0, 0, 0, 1, 
    1, 0}, {0, 0, 1, 0, 0, 0}}} -> 15, 
 {{0, 1, 1, 1, 0, 0}, {{1, 0, 0, 0, 0, 1}, {1, 0, 0, 0, 1, 1}, {0, 0, 0, 1, 
    0, 0}, {0, 0, 1, 1, 0, 0}}} -> 15, 
 {{0, 1, 1, 1, 0, 1}, {{1, 0, 0, 0, 0, 1}, {1, 0, 0, 0, 1, 1}, {0, 0, 0, 1, 
    0, 0}, {0, 0, 1, 1, 0, 0}}} -> 12, 
 {{0, 1, 1, 1, 0, 1}, {{1, 0, 0, 0, 0, 0}, {1, 0, 0, 0, 0, 0}, {0, 0, 0, 0, 
    0, 0}, {0, 0, 0, 0, 0, 0}}} -> 9, 
 {{0, 1, 1, 1, 1, 0}, {{1, 0, 0, 0, 0, 0}, {1, 0, 0, 0, 0, 0}, {0, 0, 0, 0, 
    0, 0}, {0, 0, 0, 0, 0, 0}}} -> 10, 
 {{0, 1, 1, 1, 1, 0}, {{1, 0, 0, 0, 0, 0}, {1, 0, 0, 0, 0, 1}, {0, 0, 0, 0, 
    1, 1}, {0, 0, 0, 1, 0, 0}}} -> 9, 
 {{0, 1, 1, 1, 1, 0}, {{1, 0, 0, 0, 0, 0}, {1, 0, 0, 0, 0, 1}, {0, 0, 0, 0, 
    1, 0}, {0, 0, 0, 1, 1, 0}}} -> 15, 
 {{0, 1, 1, 1, 1, 1}, {{1, 0, 0, 0, 0, 0}, {1, 0, 0, 0, 0, 0}, {0, 0, 0, 0, 
    0, 0}, {0, 0, 0, 0, 0, 0}}} -> 37, 
 {{0, 1, 1, 1, 1, 1}, {{1, 0, 0, 0, 0, 0}, {1, 0, 0, 0, 0, 0}, {0, 0, 0, 0, 
    0, 1}, {0, 0, 0, 0, 1, 1}}} -> 11, 
 {{1, 0, 0, 0, 0, 0}, {{1, 0, 0, 0, 0, 0}, {0, 0, 0, 0, 0, 0}, {0, 0, 0, 0, 
    0, 0}, {0, 0, 0, 0, 0, 0}}} -> 140, 
 {{1, 0, 0, 0, 0, 0}, {{1, 0, 0, 0, 0, 0}, {0, 0, 0, 0, 0, 1}, {0, 0, 0, 0, 
    1, 1}, {0, 0, 0, 1, 0, 0}}} -> 6, 
 {{1, 0, 0, 0, 0, 0}, {{1, 0, 0, 0, 0, 1}, {0, 0, 0, 0, 1, 0}, {0, 0, 0, 1, 
    1, 0}, {0, 0, 1, 0, 0, 0}}} -> 10, 
 {{1, 0, 0, 0, 0, 0}, {{1, 0, 0, 0, 0, 1}, {0, 0, 0, 0, 1, 1}, {0, 0, 0, 1, 
    0, 0}, {0, 0, 1, 1, 0, 0}}} -> 10, 
 {{1, 0, 0, 0, 0, 1}, {{1, 0, 0, 0, 1, 1}, {0, 0, 0, 1, 0, 0}, {0, 0, 1, 1, 
    0, 0}, {0, 1, 0, 0, 0, 0}}} -> 14, 
 {{1, 0, 0, 0, 0, 1}, {{1, 0, 0, 0, 1, 1}, {0, 0, 0, 1, 0, 0}, {0, 0, 1, 1, 
    0, 0}, {0, 1, 0, 0, 0, 1}}} -> 6, 
 {{1, 0, 0, 0, 0, 1}, {{1, 0, 0, 0, 1, 0}, {0, 0, 0, 1, 1, 0}, {0, 0, 1, 0, 
    0, 0}, {0, 1, 1, 0, 0, 0}}} -> 14, 
 {{1, 0, 0, 0, 1, 0}, {{1, 0, 0, 1, 1, 0}, {0, 0, 1, 0, 0, 0}, {0, 1, 1, 0, 
    0, 0}, {1, 0, 0, 0, 0, 0}}} -> 9, 
 {{1, 0, 0, 0, 1, 0}, {{1, 0, 0, 1, 1, 0}, {0, 0, 1, 0, 0, 0}, {0, 1, 1, 0, 
    0, 1}, {1, 0, 0, 0, 1, 0}}} -> 9, 
 {{1, 0, 0, 0, 1, 1}, {{1, 0, 0, 1, 0, 0}, {0, 0, 1, 1, 0, 0}, {0, 1, 0, 0, 
    0, 0}, {1, 1, 0, 0, 0, 0}}} -> 19, 
 {{1, 0, 0, 0, 1, 1}, {{1, 0, 0, 1, 0, 0}, {0, 0, 1, 1, 0, 0}, {0, 1, 0, 0, 
    0, 1}, {1, 1, 0, 0, 1, 1}}} -> 7, 
 {{1, 0, 0, 1, 0, 0}, {{1, 0, 1, 1, 0, 0}, {0, 0, 0, 0, 0, 0}, {0, 0, 0, 0, 
    0, 0}, {0, 0, 0, 0, 0, 0}}} -> 1, 
 {{1, 0, 0, 1, 0, 0}, {{1, 0, 1, 1, 0, 0}, {0, 0, 0, 0, 0, 1}, {0, 0, 0, 0, 
    1, 1}, {0, 0, 0, 1, 0, 0}}} -> 2, 
 {{1, 0, 0, 1, 0, 0}, {{1, 0, 1, 1, 0, 1}, {0, 0, 0, 0, 0, 0}, {0, 0, 0, 0, 
    0, 0}, {0, 0, 0, 0, 0, 0}}} -> 4, 
 {{1, 0, 0, 1, 0, 0}, {{1, 0, 1, 1, 0, 1}, {0, 0, 0, 0, 0, 1}, {0, 0, 0, 0, 
    1, 1}, {0, 0, 0, 1, 0, 0}}} -> 4, 
 {{1, 0, 0, 1, 0, 1}, {{1, 0, 1, 1, 0, 1}, {0, 0, 0, 0, 0, 1}, {0, 0, 0, 0, 
    1, 1}, {0, 0, 0, 1, 0, 0}}} -> 8, 
 {{1, 0, 0, 1, 0, 1}, {{1, 0, 1, 1, 0, 0}, {0, 0, 0, 0, 0, 0}, {0, 0, 0, 0, 
    0, 0}, {0, 0, 0, 0, 0, 0}}} -> 6, 
 {{1, 0, 0, 1, 1, 0}, {{1, 0, 1, 0, 0, 0}, {0, 0, 1, 0, 0, 0}, {0, 1, 1, 0, 
    0, 0}, {1, 0, 0, 0, 0, 0}}} -> 5, 
 {{1, 0, 0, 1, 1, 0}, {{1, 0, 1, 0, 0, 0}, {0, 0, 1, 0, 0, 1}, {0, 1, 1, 0, 
    1, 1}, {1, 0, 0, 0, 0, 0}}} -> 2, 
 {{1, 0, 0, 1, 1, 0}, {{1, 0, 1, 0, 0, 0}, {0, 0, 1, 0, 0, 1}, {0, 1, 1, 0, 
    1, 0}, {1, 0, 0, 0, 1, 0}}} -> 6, 
 {{1, 0, 0, 1, 1, 1}, {{1, 0, 1, 0, 0, 0}, {0, 0, 1, 0, 0, 0}, {0, 1, 1, 0, 
    0, 0}, {1, 0, 0, 0, 0, 0}}} -> 9, 
 {{1, 0, 0, 1, 1, 1}, {{1, 0, 1, 0, 0, 0}, {0, 0, 1, 0, 0, 0}, {0, 1, 1, 0, 
    0, 1}, {1, 0, 0, 0, 1, 1}}} -> 3, 
 {{1, 0, 1, 0, 0, 0}, {{1, 0, 1, 0, 0, 0}, {0, 0, 1, 0, 0, 0}, {0, 1, 1, 0, 
    0, 0}, {1, 0, 0, 0, 0, 0}}} -> 1, 
 {{1, 0, 1, 0, 0, 0}, {{1, 0, 1, 0, 0, 0}, {0, 0, 1, 0, 0, 1}, {0, 1, 1, 0, 
    1, 1}, {1, 0, 0, 0, 0, 0}}} -> 2, 
 {{1, 0, 1, 0, 0, 0}, {{1, 0, 1, 0, 0, 1}, {0, 0, 1, 0, 1, 0}, {0, 1, 1, 0, 
    1, 0}, {1, 0, 0, 0, 1, 0}}} -> 4, 
 {{1, 0, 1, 0, 0, 0}, {{1, 0, 1, 0, 0, 1}, {0, 0, 1, 0, 1, 1}, {0, 1, 1, 0, 
    0, 0}, {1, 0, 0, 0, 0, 0}}} -> 4, 
 {{1, 0, 1, 0, 0, 1}, {{1, 0, 1, 0, 1, 1}, {0, 0, 1, 0, 0, 0}, {0, 1, 1, 0, 
    0, 0}, {1, 0, 0, 0, 0, 0}}} -> 4, 
 {{1, 0, 1, 0, 0, 1}, {{1, 0, 1, 0, 1, 1}, {0, 0, 1, 0, 0, 0}, {0, 1, 1, 0, 
    0, 0}, {1, 0, 0, 0, 0, 1}}} -> 4, 
 {{1, 0, 1, 0, 0, 1}, {{1, 0, 1, 0, 1, 0}, {0, 0, 1, 0, 1, 0}, {0, 1, 1, 0, 
    1, 0}, {1, 0, 0, 0, 1, 0}}} -> 8, 
 {{1, 0, 1, 0, 1, 0}, {{1, 0, 1, 0, 1, 0}, {0, 0, 1, 0, 1, 0}, {0, 1, 1, 0, 
    1, 0}, {1, 0, 0, 0, 1, 0}}} -> 17, 
 {{1, 0, 1, 0, 1, 1}, {{1, 0, 1, 0, 0, 0}, {0, 0, 1, 0, 0, 0}, {0, 1, 1, 0, 
    0, 0}, {1, 0, 0, 0, 0, 0}}} -> 9, 
 {{1, 0, 1, 0, 1, 1}, {{1, 0, 1, 0, 0, 0}, {0, 0, 1, 0, 0, 0}, {0, 1, 1, 0, 
    0, 1}, {1, 0, 0, 0, 1, 1}}} -> 3, 
 {{1, 0, 1, 1, 0, 0}, {{1, 0, 0, 0, 0, 0}, {0, 0, 0, 0, 0, 0}, {0, 0, 0, 0, 
    0, 0}, {0, 0, 0, 0, 0, 0}}} -> 1, 
 {{1, 0, 1, 1, 0, 0}, {{1, 0, 0, 0, 0, 0}, {0, 0, 0, 0, 0, 1}, {0, 0, 0, 0, 
    1, 1}, {0, 0, 0, 1, 0, 0}}} -> 2, 
 {{1, 0, 1, 1, 0, 0}, {{1, 0, 0, 0, 0, 1}, {0, 0, 0, 0, 1, 0}, {0, 0, 0, 1, 
    1, 0}, {0, 0, 1, 0, 0, 0}}} -> 4, 
 {{1, 0, 1, 1, 0, 0}, {{1, 0, 0, 0, 0, 1}, {0, 0, 0, 0, 1, 1}, {0, 0, 0, 1, 
    0, 0}, {0, 0, 1, 1, 0, 0}}} -> 4, 
 {{1, 0, 1, 1, 0, 1}, {{1, 0, 0, 0, 0, 1}, {0, 0, 0, 0, 1, 1}, {0, 0, 0, 1, 
    0, 0}, {0, 0, 1, 1, 0, 0}}} -> 8, 
 {{1, 0, 1, 1, 0, 1}, {{1, 0, 0, 0, 0, 0}, {0, 0, 0, 0, 0, 0}, {0, 0, 0, 0, 
    0, 0}, {0, 0, 0, 0, 0, 0}}} -> 6, 
 {{1, 0, 1, 1, 1, 0}, {{1, 0, 0, 0, 0, 0}, {0, 0, 0, 0, 0, 0}, {0, 0, 0, 0, 
    0, 0}, {0, 0, 0, 0, 0, 0}}} -> 5, 
 {{1, 0, 1, 1, 1, 0}, {{1, 0, 0, 0, 0, 0}, {0, 0, 0, 0, 0, 1}, {0, 0, 0, 0, 
    1, 1}, {0, 0, 0, 1, 0, 0}}} -> 2, 
 {{1, 0, 1, 1, 1, 0}, {{1, 0, 0, 0, 0, 0}, {0, 0, 0, 0, 0, 1}, {0, 0, 0, 0, 
    1, 0}, {0, 0, 0, 1, 1, 0}}} -> 6, 
 {{1, 0, 1, 1, 1, 1}, {{1, 0, 0, 0, 0, 0}, {0, 0, 0, 0, 0, 0}, {0, 0, 0, 0, 
    0, 0}, {0, 0, 0, 0, 0, 0}}} -> 27, 
 {{1, 0, 1, 1, 1, 1}, {{1, 0, 0, 0, 0, 0}, {0, 0, 0, 0, 0, 0}, {0, 0, 0, 0, 
    0, 1}, {0, 0, 0, 0, 1, 1}}} -> 3, 
 {{1, 1, 0, 0, 0, 0}, {{0, 0, 0, 0, 0, 0}, {0, 0, 0, 0, 0, 1}, {0, 0, 0, 0, 
    1, 1}, {0, 0, 0, 1, 0, 0}}} -> 16, 
 {{1, 1, 0, 0, 0, 0}, {{0, 0, 0, 0, 0, 1}, {0, 0, 0, 0, 1, 0}, {0, 0, 0, 1, 
    1, 0}, {0, 0, 1, 0, 0, 0}}} -> 28, 
 {{1, 1, 0, 0, 0, 0}, {{0, 0, 0, 0, 0, 1}, {0, 0, 0, 0, 1, 1}, {0, 0, 0, 1, 
    0, 0}, {0, 0, 1, 1, 0, 0}}} -> 28, 
 {{1, 1, 0, 0, 0, 1}, {{0, 0, 0, 0, 1, 1}, {0, 0, 0, 1, 0, 0}, {0, 0, 1, 1, 
    0, 0}, {0, 1, 0, 0, 0, 0}}} -> 36, 
 {{1, 1, 0, 0, 0, 1}, {{0, 0, 0, 0, 1, 1}, {0, 0, 0, 1, 0, 0}, {0, 0, 1, 1, 
    0, 0}, {0, 1, 0, 0, 0, 1}}} -> 20, 
 {{1, 1, 0, 0, 0, 1}, {{0, 0, 0, 0, 1, 0}, {0, 0, 0, 1, 1, 0}, {0, 0, 1, 0, 
    0, 0}, {0, 1, 1, 0, 0, 0}}} -> 40, 
 {{1, 1, 0, 0, 1, 0}, {{0, 0, 0, 1, 1, 0}, {0, 0, 1, 0, 0, 0}, {0, 1, 1, 0, 
    0, 0}, {1, 0, 0, 0, 0, 0}}} -> 30, 
 {{1, 1, 0, 0, 1, 0}, {{0, 0, 0, 1, 1, 0}, {0, 0, 1, 0, 0, 0}, {0, 1, 1, 0, 
    0, 1}, {1, 0, 0, 0, 1, 0}}} -> 31, 
 {{1, 1, 0, 0, 1, 1}, {{0, 0, 0, 1, 0, 0}, {0, 0, 1, 1, 0, 0}, {0, 1, 0, 0, 
    0, 0}, {1, 1, 0, 0, 0, 0}}} -> 55, 
 {{1, 1, 0, 0, 1, 1}, {{0, 0, 0, 1, 0, 0}, {0, 0, 1, 1, 0, 0}, {0, 1, 0, 0, 
    0, 1}, {1, 1, 0, 0, 1, 1}}} -> 19, 
 {{1, 1, 0, 1, 0, 0}, {{0, 0, 0, 1, 0, 0}, {0, 0, 1, 1, 0, 0}, {0, 1, 0, 0, 
    0, 0}, {1, 1, 0, 0, 0, 0}}} -> 4, 
 {{1, 1, 0, 1, 0, 0}, {{0, 0, 0, 1, 0, 0}, {0, 0, 1, 1, 0, 1}, {0, 1, 0, 0, 
    0, 1}, {1, 1, 0, 0, 1, 1}}} -> 7, 
 {{1, 1, 0, 1, 0, 0}, {{0, 0, 0, 1, 0, 1}, {0, 0, 1, 1, 0, 0}, {0, 1, 0, 0, 
    0, 0}, {1, 1, 0, 0, 0, 0}}} -> 15, 
 {{1, 1, 0, 1, 0, 0}, {{0, 0, 0, 1, 0, 1}, {0, 0, 1, 1, 0, 1}, {0, 1, 0, 0, 
    0, 1}, {1, 1, 0, 0, 1, 1}}} -> 15, 
 {{1, 1, 0, 1, 0, 1}, {{0, 0, 0, 1, 0, 1}, {0, 0, 1, 1, 0, 1}, {0, 1, 0, 0, 
    0, 1}, {1, 1, 0, 0, 1, 1}}} -> 30, 
 {{1, 1, 0, 1, 0, 1}, {{0, 0, 0, 1, 0, 0}, {0, 0, 1, 1, 0, 0}, {0, 1, 0, 0, 
    0, 0}, {1, 1, 0, 0, 0, 0}}} -> 23, 
 {{1, 1, 0, 1, 1, 0}, {{0, 0, 0, 0, 0, 0}, {0, 0, 0, 0, 0, 1}, {0, 0, 0, 0, 
    1, 1}, {0, 0, 0, 1, 0, 0}}} -> 10, 
 {{1, 1, 0, 1, 1, 0}, {{0, 0, 0, 0, 0, 0}, {0, 0, 0, 0, 0, 1}, {0, 0, 0, 0, 
    1, 0}, {0, 0, 0, 1, 1, 0}}} -> 24, 
 {{1, 1, 0, 1, 1, 1}, {{0, 0, 0, 0, 0, 0}, {0, 0, 0, 0, 0, 0}, {0, 0, 0, 0, 
    0, 1}, {0, 0, 0, 0, 1, 1}}} -> 14, 
 {{1, 1, 1, 0, 0, 0}, {{0, 0, 0, 0, 0, 0}, {0, 0, 0, 0, 0, 1}, {0, 0, 0, 0, 
    1, 1}, {0, 0, 0, 1, 0, 0}}} -> 16, 
 {{1, 1, 1, 0, 0, 0}, {{0, 0, 0, 0, 0, 1}, {0, 0, 0, 0, 1, 0}, {0, 0, 0, 1, 
    1, 0}, {0, 0, 1, 0, 0, 0}}} -> 28, 
 {{1, 1, 1, 0, 0, 0}, {{0, 0, 0, 0, 0, 1}, {0, 0, 0, 0, 1, 1}, {0, 0, 0, 1, 
    0, 0}, {0, 0, 1, 1, 0, 0}}} -> 28, 
 {{1, 1, 1, 0, 0, 1}, {{0, 0, 0, 0, 1, 1}, {0, 0, 0, 1, 0, 0}, {0, 0, 1, 1, 
    0, 0}, {0, 1, 0, 0, 0, 0}}} -> 36, 
 {{1, 1, 1, 0, 0, 1}, {{0, 0, 0, 0, 1, 1}, {0, 0, 0, 1, 0, 0}, {0, 0, 1, 1, 
    0, 0}, {0, 1, 0, 0, 0, 1}}} -> 20, 
 {{1, 1, 1, 0, 0, 1}, {{0, 0, 0, 0, 1, 0}, {0, 0, 0, 1, 1, 0}, {0, 0, 1, 0, 
    0, 0}, {0, 1, 1, 0, 0, 0}}} -> 40, 
 {{1, 1, 1, 0, 1, 0}, {{0, 0, 0, 0, 1, 0}, {0, 0, 0, 1, 1, 0}, {0, 0, 1, 0, 
    0, 0}, {0, 1, 1, 0, 0, 0}}} -> 32, 
 {{1, 1, 1, 0, 1, 0}, {{0, 0, 0, 0, 1, 0}, {0, 0, 0, 1, 1, 0}, {0, 0, 1, 0, 
    0, 0}, {0, 1, 1, 0, 0, 1}}} -> 32, 
 {{1, 1, 1, 0, 1, 1}, {{0, 0, 0, 0, 0, 0}, {0, 0, 0, 0, 0, 0}, {0, 0, 0, 0, 
    0, 1}, {0, 0, 0, 0, 1, 1}}} -> 14, 
 {{1, 1, 1, 1, 0, 0}, {{0, 0, 0, 0, 0, 0}, {0, 0, 0, 0, 0, 1}, {0, 0, 0, 0, 
    1, 1}, {0, 0, 0, 1, 0, 0}}} -> 16, 
 {{1, 1, 1, 1, 0, 0}, {{0, 0, 0, 0, 0, 1}, {0, 0, 0, 0, 1, 0}, {0, 0, 0, 1, 
    1, 0}, {0, 0, 1, 0, 0, 0}}} -> 28, 
 {{1, 1, 1, 1, 0, 0}, {{0, 0, 0, 0, 0, 1}, {0, 0, 0, 0, 1, 1}, {0, 0, 0, 1, 
    0, 0}, {0, 0, 1, 1, 0, 0}}} -> 28, 
 {{1, 1, 1, 1, 0, 1}, {{0, 0, 0, 0, 0, 1}, {0, 0, 0, 0, 1, 1}, {0, 0, 0, 1, 
    0, 0}, {0, 0, 1, 1, 0, 0}}} -> 32, 
 {{1, 1, 1, 1, 1, 0}, {{0, 0, 0, 0, 0, 0}, {0, 0, 0, 0, 0, 1}, {0, 0, 0, 0, 
    1, 1}, {0, 0, 0, 1, 0, 0}}} -> 18, 
 {{1, 1, 1, 1, 1, 0}, {{0, 0, 0, 0, 0, 0}, {0, 0, 0, 0, 0, 1}, {0, 0, 0, 0, 
    1, 0}, {0, 0, 0, 1, 1, 0}}} -> 32, 
 {{1, 1, 1, 1, 1, 1}, {{0, 0, 0, 0, 0, 0}, {0, 0, 0, 0, 0, 0}, {0, 0, 0, 0, 
    0, 1}, {0, 0, 0, 0, 1, 1}}} -> 75, 
 {{0, 0, 1, 0, 0, 0}, {{0, 1, 1, 0, 0, 0}, {0, 0, 0, 0, 0, 0}, {0, 0, 0, 0, 
    0, 0}, {0, 0, 0, 0, 0, 0}}} -> 1, 
 {{0, 0, 1, 0, 0, 0}, {{0, 1, 1, 0, 0, 0}, {0, 0, 0, 0, 0, 1}, {0, 0, 0, 0, 
    1, 1}, {0, 0, 0, 1, 0, 0}}} -> 2, 
 {{0, 0, 1, 0, 0, 0}, {{0, 1, 1, 0, 0, 1}, {0, 0, 0, 0, 1, 0}, {0, 0, 0, 1, 
    1, 0}, {0, 0, 1, 0, 0, 0}}} -> 4, 
 {{0, 0, 1, 0, 0, 0}, {{0, 1, 1, 0, 0, 1}, {0, 0, 0, 0, 1, 1}, {0, 0, 0, 1, 
    0, 0}, {0, 0, 1, 1, 0, 0}}} -> 4, 
 {{0, 0, 1, 0, 0, 1}, {{0, 1, 1, 0, 1, 1}, {0, 0, 0, 0, 0, 0}, {0, 0, 0, 0, 
    0, 0}, {0, 0, 0, 0, 0, 0}}} -> 4, 
 {{0, 0, 1, 0, 0, 1}, {{0, 1, 1, 0, 1, 1}, {0, 0, 0, 0, 0, 0}, {0, 0, 0, 0, 
    0, 0}, {0, 0, 0, 0, 0, 1}}} -> 4, 
 {{0, 0, 1, 0, 0, 1}, {{0, 1, 1, 0, 1, 0}, {0, 0, 0, 0, 1, 0}, {0, 0, 0, 1, 
    1, 0}, {0, 0, 1, 0, 0, 0}}} -> 8, 
 {{0, 0, 1, 0, 1, 0}, {{0, 1, 1, 0, 1, 0}, {0, 0, 0, 0, 1, 0}, {0, 0, 0, 1, 
    1, 0}, {0, 0, 1, 0, 0, 0}}} -> 17, 
 {{0, 0, 1, 0, 1, 1}, {{0, 1, 1, 0, 0, 0}, {0, 0, 0, 0, 0, 0}, {0, 0, 0, 0, 
    0, 0}, {0, 0, 0, 0, 0, 0}}} -> 9, 
 {{0, 0, 1, 0, 1, 1}, {{0, 1, 1, 0, 0, 0}, {0, 0, 0, 0, 0, 0}, {0, 0, 0, 0, 
    0, 1}, {0, 0, 0, 0, 1, 1}}} -> 3, 
 {{0, 0, 1, 1, 0, 0}, {{0, 1, 0, 0, 0, 0}, {0, 1, 0, 0, 0, 0}, {1, 1, 0, 0, 
    0, 0}, {0, 0, 0, 0, 0, 0}}} -> 1, 
 {{0, 0, 1, 1, 0, 0}, {{0, 1, 0, 0, 0, 0}, {0, 1, 0, 0, 0, 1}, {1, 1, 0, 0, 
    1, 1}, {0, 0, 0, 1, 0, 0}}} -> 1, 
 {{0, 0, 1, 1, 0, 0}, {{0, 1, 0, 0, 0, 1}, {0, 1, 0, 0, 1, 0}, {1, 1, 0, 1, 
    1, 0}, {0, 0, 0, 0, 0, 0}}} -> 2, 
 {{0, 0, 1, 1, 0, 0}, {{0, 1, 0, 0, 0, 1}, {0, 1, 0, 0, 1, 1}, {1, 1, 0, 1, 
    0, 0}, {0, 0, 0, 1, 0, 0}}} -> 2, 
 {{0, 0, 1, 1, 0, 1}, {{0, 1, 0, 0, 0, 1}, {0, 1, 0, 0, 1, 1}, {1, 1, 0, 1, 
    0, 0}, {0, 0, 0, 1, 0, 0}}} -> 4, 
 {{0, 0, 1, 1, 0, 1}, {{0, 1, 0, 0, 0, 0}, {0, 1, 0, 0, 0, 0}, {1, 1, 0, 0, 
    0, 0}, {0, 0, 0, 0, 0, 0}}} -> 3, 
 {{0, 0, 1, 1, 1, 0}, {{0, 1, 0, 0, 0, 0}, {0, 1, 0, 0, 0, 0}, {1, 1, 0, 0, 
    0, 0}, {0, 0, 0, 0, 0, 0}}} -> 3, 
 {{0, 0, 1, 1, 1, 0}, {{0, 1, 0, 0, 0, 0}, {0, 1, 0, 0, 0, 1}, {1, 1, 0, 0, 
    1, 1}, {0, 0, 0, 1, 0, 0}}} -> 1, 
 {{0, 0, 1, 1, 1, 0}, {{0, 1, 0, 0, 0, 0}, {0, 1, 0, 0, 0, 1}, {1, 1, 0, 0, 
    1, 0}, {0, 0, 0, 1, 1, 0}}} -> 3, 
 {{0, 0, 1, 1, 1, 1}, {{0, 1, 0, 0, 0, 0}, {0, 1, 0, 0, 0, 0}, {1, 1, 0, 0, 
    0, 0}, {0, 0, 0, 0, 0, 0}}} -> 5, 
 {{0, 0, 1, 1, 1, 1}, {{0, 1, 0, 0, 0, 0}, {0, 1, 0, 0, 0, 0}, {1, 1, 0, 0, 
    0, 1}, {0, 0, 0, 0, 1, 1}}} -> 1, 
 {{0, 1, 0, 0, 0, 0}, {{0, 1, 0, 0, 0, 0}, {0, 1, 0, 0, 0, 0}, {1, 1, 0, 0, 
    0, 0}, {0, 0, 0, 0, 0, 0}}} -> 1, 
 {{0, 1, 0, 0, 0, 0}, {{0, 1, 0, 0, 0, 0}, {0, 1, 0, 0, 0, 1}, {1, 1, 0, 0, 
    1, 1}, {0, 0, 0, 1, 0, 0}}} -> 1, 
 {{0, 1, 0, 0, 0, 0}, {{0, 1, 0, 0, 0, 1}, {0, 1, 0, 0, 1, 0}, {1, 1, 0, 1, 
    1, 0}, {0, 0, 0, 0, 0, 0}}} -> 2, 
 {{0, 1, 0, 0, 0, 0}, {{0, 1, 0, 0, 0, 1}, {0, 1, 0, 0, 1, 1}, {1, 1, 0, 1, 
    0, 0}, {0, 0, 0, 1, 0, 0}}} -> 2, 
 {{0, 1, 0, 0, 0, 1}, {{0, 1, 0, 0, 1, 1}, {0, 1, 0, 1, 0, 0}, {1, 1, 0, 1, 
    0, 0}, {0, 0, 0, 1, 0, 0}}} -> 3, 
 {{0, 1, 0, 0, 0, 1}, {{0, 1, 0, 0, 1, 1}, {0, 1, 0, 1, 0, 0}, {1, 1, 0, 1, 
    0, 0}, {0, 0, 0, 1, 0, 1}}} -> 1, 
 {{0, 1, 0, 0, 0, 1}, {{0, 1, 0, 0, 1, 0}, {0, 1, 0, 1, 1, 0}, {1, 1, 0, 0, 
    0, 0}, {0, 0, 0, 0, 0, 0}}} -> 3, 
 {{0, 1, 0, 0, 1, 0}, {{0, 1, 0, 1, 1, 0}, {0, 1, 0, 0, 0, 0}, {1, 1, 0, 0, 
    0, 0}, {0, 0, 0, 0, 0, 0}}} -> 4, 
 {{0, 1, 0, 0, 1, 0}, {{0, 1, 0, 1, 1, 0}, {0, 1, 0, 0, 0, 0}, {1, 1, 0, 0, 
    0, 1}, {0, 0, 0, 0, 1, 0}}} -> 4, 
 {{0, 1, 0, 0, 1, 1}, {{0, 1, 0, 1, 0, 0}, {0, 1, 0, 1, 0, 0}, {1, 1, 0, 1, 
    0, 0}, {0, 0, 0, 1, 0, 0}}} -> 5, 
 {{0, 1, 0, 0, 1, 1}, {{0, 1, 0, 1, 0, 0}, {0, 1, 0, 1, 0, 0}, {1, 1, 0, 1, 
    0, 1}, {0, 0, 0, 1, 0, 1}}} -> 1, 
 {{0, 1, 0, 1, 0, 0}, {{0, 1, 0, 1, 0, 0}, {0, 1, 0, 1, 0, 0}, {1, 1, 0, 1, 
    0, 0}, {0, 0, 0, 1, 0, 0}}} -> 1, 
 {{0, 1, 0, 1, 0, 0}, {{0, 1, 0, 1, 0, 0}, {0, 1, 0, 1, 0, 1}, {1, 1, 0, 1, 
    0, 1}, {0, 0, 0, 1, 0, 1}}} -> 1, 
 {{0, 1, 0, 1, 0, 0}, {{0, 1, 0, 1, 0, 1}, {0, 1, 0, 1, 0, 0}, {1, 1, 0, 1, 
    0, 0}, {0, 0, 0, 1, 0, 0}}} -> 2, 
 {{0, 1, 0, 1, 0, 0}, {{0, 1, 0, 1, 0, 1}, {0, 1, 0, 1, 0, 1}, {1, 1, 0, 1, 
    0, 1}, {0, 0, 0, 1, 0, 1}}} -> 8, 
 {{0, 1, 0, 1, 0, 1}, {{0, 1, 0, 1, 0, 1}, {0, 1, 0, 1, 0, 1}, {1, 1, 0, 1, 
    0, 1}, {0, 0, 0, 1, 0, 1}}} -> 24, 
 {{0, 1, 0, 1, 0, 1}, {{0, 1, 0, 1, 0, 0}, {0, 1, 0, 1, 0, 0}, {1, 1, 0, 1, 
    0, 0}, {0, 0, 0, 1, 0, 0}}} -> 3, 
 {{0, 1, 0, 1, 1, 0}, {{0, 1, 0, 0, 0, 0}, {0, 1, 0, 0, 0, 0}, {1, 1, 0, 0, 
    0, 0}, {0, 0, 0, 0, 0, 0}}} -> 3, 
 {{0, 1, 0, 1, 1, 0}, {{0, 1, 0, 0, 0, 0}, {0, 1, 0, 0, 0, 1}, {1, 1, 0, 0, 
    1, 1}, {0, 0, 0, 1, 0, 0}}} -> 1, 
 {{0, 1, 0, 1, 1, 0}, {{0, 1, 0, 0, 0, 0}, {0, 1, 0, 0, 0, 1}, {1, 1, 0, 0, 
    1, 0}, {0, 0, 0, 1, 1, 0}}} -> 3, 
 {{0, 1, 0, 1, 1, 1}, {{0, 1, 0, 0, 0, 0}, {0, 1, 0, 0, 0, 0}, {1, 1, 0, 0, 
    0, 0}, {0, 0, 0, 0, 0, 0}}} -> 5, 
 {{0, 1, 0, 1, 1, 1}, {{0, 1, 0, 0, 0, 0}, {0, 1, 0, 0, 0, 0}, {1, 1, 0, 0, 
    0, 1}, {0, 0, 0, 0, 1, 1}}} -> 1, 
 {{0, 1, 1, 0, 0, 0}, {{0, 0, 0, 0, 0, 0}, {0, 0, 0, 0, 0, 1}, {0, 0, 0, 0, 
    1, 1}, {0, 0, 0, 1, 0, 0}}} -> 4, 
 {{0, 1, 1, 0, 0, 0}, {{0, 0, 0, 0, 0, 1}, {0, 0, 0, 0, 1, 0}, {0, 0, 0, 1, 
    1, 0}, {0, 0, 1, 0, 0, 0}}} -> 8, 
 {{0, 1, 1, 0, 0, 0}, {{0, 0, 0, 0, 0, 1}, {0, 0, 0, 0, 1, 1}, {0, 0, 0, 1, 
    0, 0}, {0, 0, 1, 1, 0, 0}}} -> 8, 
 {{0, 1, 1, 0, 0, 1}, {{0, 0, 0, 0, 1, 1}, {0, 0, 0, 1, 0, 0}, {0, 0, 1, 1, 
    0, 0}, {0, 1, 0, 0, 0, 0}}} -> 8, 
 {{0, 1, 1, 0, 0, 1}, {{0, 0, 0, 0, 1, 1}, {0, 0, 0, 1, 0, 0}, {0, 0, 1, 1, 
    0, 0}, {0, 1, 0, 0, 0, 1}}} -> 8, 
 {{0, 1, 1, 0, 0, 1}, {{0, 0, 0, 0, 1, 0}, {0, 0, 0, 1, 1, 0}, {0, 0, 1, 0, 
    0, 0}, {0, 1, 1, 0, 0, 0}}} -> 12, 
 {{0, 1, 1, 0, 1, 0}, {{0, 0, 0, 0, 1, 0}, {0, 0, 0, 1, 1, 0}, {0, 0, 1, 0, 
    0, 0}, {0, 1, 1, 0, 0, 0}}} -> 16, 
 {{0, 1, 1, 0, 1, 0}, {{0, 0, 0, 0, 1, 0}, {0, 0, 0, 1, 1, 0}, {0, 0, 1, 0, 
    0, 0}, {0, 1, 1, 0, 0, 1}}} -> 16, 
 {{0, 1, 1, 0, 1, 1}, {{0, 0, 0, 0, 0, 0}, {0, 0, 0, 0, 0, 0}, {0, 0, 0, 0, 
    0, 1}, {0, 0, 0, 0, 1, 1}}} -> 7, 
 {{0, 1, 1, 1, 0, 0}, {{0, 0, 0, 0, 0, 0}, {0, 0, 0, 0, 0, 1}, {0, 0, 0, 0, 
    1, 1}, {0, 0, 0, 1, 0, 0}}} -> 4, 
 {{0, 1, 1, 1, 0, 0}, {{0, 0, 0, 0, 0, 1}, {0, 0, 0, 0, 1, 0}, {0, 0, 0, 1, 
    1, 0}, {0, 0, 1, 0, 0, 0}}} -> 8, 
 {{0, 1, 1, 1, 0, 0}, {{0, 0, 0, 0, 0, 1}, {0, 0, 0, 0, 1, 1}, {0, 0, 0, 1, 
    0, 0}, {0, 0, 1, 1, 0, 0}}} -> 8, 
 {{0, 1, 1, 1, 0, 1}, {{0, 0, 0, 0, 0, 1}, {0, 0, 0, 0, 1, 1}, {0, 0, 0, 1, 
    0, 0}, {0, 0, 1, 1, 0, 0}}} -> 16, 
 {{0, 1, 1, 1, 1, 0}, {{0, 0, 0, 0, 0, 0}, {0, 0, 0, 0, 0, 1}, {0, 0, 0, 0, 
    1, 1}, {0, 0, 0, 1, 0, 0}}} -> 5, 
 {{0, 1, 1, 1, 1, 0}, {{0, 0, 0, 0, 0, 0}, {0, 0, 0, 0, 0, 1}, {0, 0, 0, 0, 
    1, 0}, {0, 0, 0, 1, 1, 0}}} -> 12, 
 {{0, 1, 1, 1, 1, 1}, {{0, 0, 0, 0, 0, 0}, {0, 0, 0, 0, 0, 0}, {0, 0, 0, 0, 
    0, 1}, {0, 0, 0, 0, 1, 1}}} -> 11, 
 {{1, 0, 0, 0, 0, 0}, {{0, 0, 0, 0, 0, 0}, {0, 0, 0, 0, 0, 1}, {0, 0, 0, 0, 
    1, 1}, {0, 0, 0, 1, 0, 0}}} -> 8, 
 {{1, 0, 0, 0, 0, 0}, {{0, 0, 0, 0, 0, 1}, {0, 0, 0, 0, 1, 0}, {0, 0, 0, 1, 
    1, 0}, {0, 0, 1, 0, 0, 0}}} -> 14, 
 {{1, 0, 0, 0, 0, 0}, {{0, 0, 0, 0, 0, 1}, {0, 0, 0, 0, 1, 1}, {0, 0, 0, 1, 
    0, 0}, {0, 0, 1, 1, 0, 0}}} -> 14, 
 {{1, 0, 0, 0, 0, 1}, {{0, 0, 0, 0, 1, 1}, {0, 0, 0, 1, 0, 0}, {0, 0, 1, 1, 
    0, 0}, {0, 1, 0, 0, 0, 0}}} -> 18, 
 {{1, 0, 0, 0, 0, 1}, {{0, 0, 0, 0, 1, 1}, {0, 0, 0, 1, 0, 0}, {0, 0, 1, 1, 
    0, 0}, {0, 1, 0, 0, 0, 1}}} -> 10, 
 {{1, 0, 0, 0, 0, 1}, {{0, 0, 0, 0, 1, 0}, {0, 0, 0, 1, 1, 0}, {0, 0, 1, 0, 
    0, 0}, {0, 1, 1, 0, 0, 0}}} -> 20, 
 {{1, 0, 0, 0, 1, 0}, {{0, 0, 0, 1, 1, 0}, {0, 0, 1, 0, 0, 0}, {0, 1, 1, 0, 
    0, 0}, {1, 0, 0, 0, 0, 0}}} -> 16, 
 {{1, 0, 0, 0, 1, 0}, {{0, 0, 0, 1, 1, 0}, {0, 0, 1, 0, 0, 0}, {0, 1, 1, 0, 
    0, 1}, {1, 0, 0, 0, 1, 0}}} -> 16, 
 {{1, 0, 0, 0, 1, 1}, {{0, 0, 0, 1, 0, 0}, {0, 0, 1, 1, 0, 0}, {0, 1, 0, 0, 
    0, 0}, {1, 1, 0, 0, 0, 0}}} -> 28, 
 {{1, 0, 0, 0, 1, 1}, {{0, 0, 0, 1, 0, 0}, {0, 0, 1, 1, 0, 0}, {0, 1, 0, 0, 
    0, 1}, {1, 1, 0, 0, 1, 1}}} -> 10, 
 {{1, 0, 0, 1, 0, 0}, {{0, 0, 1, 1, 0, 0}, {0, 1, 0, 0, 0, 0}, {1, 1, 0, 0, 
    0, 0}, {0, 0, 0, 0, 0, 0}}} -> 4, 
 {{1, 0, 0, 1, 0, 0}, {{0, 0, 1, 1, 0, 0}, {0, 1, 0, 0, 0, 1}, {1, 1, 0, 0, 
    1, 1}, {0, 0, 0, 1, 0, 0}}} -> 8, 
 {{1, 0, 0, 1, 0, 0}, {{0, 0, 1, 1, 0, 1}, {0, 1, 0, 0, 0, 0}, {1, 1, 0, 0, 
    0, 0}, {0, 0, 0, 0, 0, 0}}} -> 8, 
 {{1, 0, 0, 1, 0, 0}, {{0, 0, 1, 1, 0, 1}, {0, 1, 0, 0, 0, 1}, {1, 1, 0, 0, 
    1, 1}, {0, 0, 0, 1, 0, 0}}} -> 8, 
 {{1, 0, 0, 1, 0, 1}, {{0, 0, 1, 1, 0, 1}, {0, 1, 0, 0, 0, 1}, {1, 1, 0, 0, 
    1, 1}, {0, 0, 0, 1, 0, 0}}} -> 16, 
 {{1, 0, 0, 1, 0, 1}, {{0, 0, 1, 1, 0, 0}, {0, 1, 0, 0, 0, 0}, {1, 1, 0, 0, 
    0, 0}, {0, 0, 0, 0, 0, 0}}} -> 12, 
 {{1, 0, 0, 1, 1, 0}, {{0, 0, 1, 0, 0, 0}, {0, 1, 1, 0, 0, 0}, {1, 0, 0, 0, 
    0, 0}, {1, 0, 0, 0, 0, 0}}} -> 12, 
 {{1, 0, 0, 1, 1, 0}, {{0, 0, 1, 0, 0, 0}, {0, 1, 1, 0, 0, 1}, {1, 0, 0, 0, 
    1, 1}, {1, 0, 0, 1, 0, 0}}} -> 8, 
 {{1, 0, 0, 1, 1, 0}, {{0, 0, 1, 0, 0, 0}, {0, 1, 1, 0, 0, 1}, {1, 0, 0, 0, 
    1, 0}, {1, 0, 0, 1, 1, 0}}} -> 16, 
 {{1, 0, 0, 1, 1, 1}, {{0, 0, 1, 0, 0, 0}, {0, 1, 1, 0, 0, 0}, {1, 0, 0, 0, 
    0, 0}, {1, 0, 0, 0, 0, 0}}} -> 28, 
 {{1, 0, 0, 1, 1, 1}, {{0, 0, 1, 0, 0, 0}, {0, 1, 1, 0, 0, 0}, {1, 0, 0, 0, 
    0, 1}, {1, 0, 0, 0, 1, 1}}} -> 10, 
 {{1, 0, 1, 0, 0, 0}, {{0, 0, 1, 0, 0, 0}, {0, 1, 1, 0, 0, 0}, {1, 0, 0, 0, 
    0, 0}, {1, 0, 0, 0, 0, 0}}} -> 2, 
 {{1, 0, 1, 0, 0, 0}, {{0, 0, 1, 0, 0, 0}, {0, 1, 1, 0, 0, 1}, {1, 0, 0, 0, 
    1, 1}, {1, 0, 0, 1, 0, 0}}} -> 4, 
 {{1, 0, 1, 0, 0, 0}, {{0, 0, 1, 0, 0, 1}, {0, 1, 1, 0, 1, 0}, {1, 0, 0, 0, 
    1, 0}, {1, 0, 0, 1, 1, 0}}} -> 8, 
 {{1, 0, 1, 0, 0, 0}, {{0, 0, 1, 0, 0, 1}, {0, 1, 1, 0, 1, 1}, {1, 0, 0, 0, 
    0, 0}, {1, 0, 0, 0, 0, 0}}} -> 8, 
 {{1, 0, 1, 0, 0, 1}, {{0, 0, 1, 0, 1, 1}, {0, 1, 1, 0, 0, 0}, {1, 0, 0, 0, 
    0, 0}, {1, 0, 0, 0, 0, 0}}} -> 8, 
 {{1, 0, 1, 0, 0, 1}, {{0, 0, 1, 0, 1, 1}, {0, 1, 1, 0, 0, 0}, {1, 0, 0, 0, 
    0, 0}, {1, 0, 0, 0, 0, 1}}} -> 8, 
 {{1, 0, 1, 0, 0, 1}, {{0, 0, 1, 0, 1, 0}, {0, 1, 1, 0, 1, 0}, {1, 0, 0, 0, 
    1, 0}, {1, 0, 0, 1, 1, 0}}} -> 16, 
 {{1, 0, 1, 0, 1, 0}, {{0, 0, 1, 0, 1, 0}, {0, 1, 1, 0, 1, 0}, {1, 0, 0, 0, 
    1, 0}, {1, 0, 0, 1, 1, 0}}} -> 32, 
 {{1, 0, 1, 0, 1, 1}, {{0, 0, 1, 0, 0, 0}, {0, 1, 1, 0, 0, 0}, {1, 0, 0, 0, 
    0, 0}, {1, 0, 0, 0, 0, 0}}} -> 18, 
 {{1, 0, 1, 0, 1, 1}, {{0, 0, 1, 0, 0, 0}, {0, 1, 1, 0, 0, 0}, {1, 0, 0, 0, 
    0, 1}, {1, 0, 0, 0, 1, 1}}} -> 6, 
 {{1, 0, 1, 1, 0, 0}, {{0, 0, 0, 0, 0, 0}, {0, 0, 0, 0, 0, 1}, {0, 0, 0, 0, 
    1, 1}, {0, 0, 0, 1, 0, 0}}} -> 4, 
 {{1, 0, 1, 1, 0, 0}, {{0, 0, 0, 0, 0, 1}, {0, 0, 0, 0, 1, 0}, {0, 0, 0, 1, 
    1, 0}, {0, 0, 1, 0, 0, 0}}} -> 8, 
 {{1, 0, 1, 1, 0, 0}, {{0, 0, 0, 0, 0, 1}, {0, 0, 0, 0, 1, 1}, {0, 0, 0, 1, 
    0, 0}, {0, 0, 1, 1, 0, 0}}} -> 8, 
 {{1, 0, 1, 1, 0, 1}, {{0, 0, 0, 0, 0, 1}, {0, 0, 0, 0, 1, 1}, {0, 0, 0, 1, 
    0, 0}, {0, 0, 1, 1, 0, 0}}} -> 16, 
 {{1, 0, 1, 1, 1, 0}, {{0, 0, 0, 0, 0, 0}, {0, 0, 0, 0, 0, 1}, {0, 0, 0, 0, 
    1, 1}, {0, 0, 0, 1, 0, 0}}} -> 5, 
 {{1, 0, 1, 1, 1, 0}, {{0, 0, 0, 0, 0, 0}, {0, 0, 0, 0, 0, 1}, {0, 0, 0, 0, 
    1, 0}, {0, 0, 0, 1, 1, 0}}} -> 12, 
 {{1, 0, 1, 1, 1, 1}, {{0, 0, 0, 0, 0, 0}, {0, 0, 0, 0, 0, 0}, {0, 0, 0, 0, 
    0, 1}, {0, 0, 0, 0, 1, 1}}} -> 7, 
 {{0, 1, 1, 0, 0, 0}, {{1, 0, 0, 0, 0, 0}, {1, 0, 0, 0, 0, 0}, {1, 0, 0, 0, 
    0, 0}, {0, 0, 0, 0, 0, 0}}} -> 1, 
 {{0, 1, 1, 0, 0, 0}, {{1, 0, 0, 0, 0, 0}, {1, 0, 0, 0, 0, 1}, {1, 0, 0, 0, 
    1, 1}, {0, 0, 0, 1, 0, 0}}} -> 1, 
 {{0, 1, 1, 0, 0, 0}, {{1, 0, 0, 0, 0, 1}, {1, 0, 0, 0, 1, 0}, {1, 0, 0, 1, 
    1, 0}, {0, 0, 1, 0, 0, 0}}} -> 1, 
 {{0, 1, 1, 0, 0, 0}, {{1, 0, 0, 0, 0, 1}, {1, 0, 0, 0, 1, 1}, {1, 0, 0, 1, 
    0, 0}, {0, 0, 1, 1, 0, 0}}} -> 1, 
 {{0, 1, 1, 0, 0, 1}, {{1, 0, 0, 0, 1, 1}, {1, 0, 0, 1, 0, 0}, {1, 0, 1, 1, 
    0, 0}, {0, 0, 0, 0, 0, 0}}} -> 1, 
 {{0, 1, 1, 0, 0, 1}, {{1, 0, 0, 0, 1, 1}, {1, 0, 0, 1, 0, 0}, {1, 0, 1, 1, 
    0, 0}, {0, 0, 0, 0, 0, 1}}} -> 1, 
 {{0, 1, 1, 0, 0, 1}, {{1, 0, 0, 0, 1, 0}, {1, 0, 0, 1, 1, 0}, {1, 0, 1, 0, 
    0, 0}, {0, 0, 1, 0, 0, 0}}} -> 2, 
 {{0, 1, 1, 0, 1, 0}, {{1, 0, 0, 0, 1, 0}, {1, 0, 0, 1, 1, 0}, {1, 0, 1, 0, 
    0, 0}, {0, 0, 1, 0, 0, 0}}} -> 3, 
 {{0, 1, 1, 0, 1, 0}, {{1, 0, 0, 0, 1, 0}, {1, 0, 0, 1, 1, 0}, {1, 0, 1, 0, 
    0, 0}, {0, 0, 1, 0, 0, 1}}} -> 1, 
 {{0, 1, 1, 0, 1, 1}, {{1, 0, 0, 0, 0, 0}, {1, 0, 0, 0, 0, 0}, {1, 0, 0, 0, 
    0, 0}, {0, 0, 0, 0, 0, 0}}} -> 3, 
 {{0, 1, 1, 0, 1, 1}, {{1, 0, 0, 0, 0, 0}, {1, 0, 0, 0, 0, 0}, {1, 0, 0, 0, 
    0, 1}, {0, 0, 0, 0, 1, 1}}} -> 1, 
 {{0, 1, 1, 1, 0, 0}, {{1, 0, 0, 0, 0, 0}, {1, 0, 0, 0, 0, 0}, {1, 0, 0, 0, 
    0, 0}, {0, 0, 0, 0, 0, 0}}} -> 1, 
 {{0, 1, 1, 1, 0, 0}, {{1, 0, 0, 0, 0, 0}, {1, 0, 0, 0, 0, 1}, {1, 0, 0, 0, 
    1, 1}, {0, 0, 0, 1, 0, 0}}} -> 1, 
 {{0, 1, 1, 1, 0, 0}, {{1, 0, 0, 0, 0, 1}, {1, 0, 0, 0, 1, 0}, {1, 0, 0, 1, 
    1, 0}, {0, 0, 1, 0, 0, 0}}} -> 1, 
 {{0, 1, 1, 1, 0, 0}, {{1, 0, 0, 0, 0, 1}, {1, 0, 0, 0, 1, 1}, {1, 0, 0, 1, 
    0, 0}, {0, 0, 1, 1, 0, 0}}} -> 1, 
 {{0, 1, 1, 1, 0, 1}, {{1, 0, 0, 0, 0, 1}, {1, 0, 0, 0, 1, 1}, {1, 0, 0, 1, 
    0, 0}, {0, 0, 1, 1, 0, 0}}} -> 2, 
 {{0, 1, 1, 1, 0, 1}, {{1, 0, 0, 0, 0, 0}, {1, 0, 0, 0, 0, 0}, {1, 0, 0, 0, 
    0, 0}, {0, 0, 0, 0, 0, 0}}} -> 2, 
 {{0, 1, 1, 1, 1, 0}, {{1, 0, 0, 0, 0, 0}, {1, 0, 0, 0, 0, 0}, {1, 0, 0, 0, 
    0, 0}, {0, 0, 0, 0, 0, 0}}} -> 2, 
 {{0, 1, 1, 1, 1, 0}, {{1, 0, 0, 0, 0, 0}, {1, 0, 0, 0, 0, 1}, {1, 0, 0, 0, 
    1, 1}, {0, 0, 0, 1, 0, 0}}} -> 1, 
 {{0, 1, 1, 1, 1, 0}, {{1, 0, 0, 0, 0, 0}, {1, 0, 0, 0, 0, 1}, {1, 0, 0, 0, 
    1, 0}, {0, 0, 0, 1, 1, 0}}} -> 1, 
 {{0, 1, 1, 1, 1, 1}, {{1, 0, 0, 0, 0, 0}, {1, 0, 0, 0, 0, 0}, {1, 0, 0, 0, 
    0, 0}, {0, 0, 0, 0, 0, 0}}} -> 3, 
 {{0, 1, 1, 1, 1, 1}, {{1, 0, 0, 0, 0, 0}, {1, 0, 0, 0, 0, 0}, {1, 0, 0, 0, 
    0, 1}, {0, 0, 0, 0, 1, 1}}} -> 1, 
 {{1, 0, 0, 0, 0, 0}, {{1, 0, 0, 0, 0, 0}, {1, 0, 0, 0, 0, 0}, {1, 0, 0, 0, 
    0, 0}, {0, 0, 0, 0, 0, 0}}} -> 2, 
 {{1, 0, 0, 0, 0, 0}, {{1, 0, 0, 0, 0, 0}, {1, 0, 0, 0, 0, 1}, {1, 0, 0, 0, 
    1, 1}, {0, 0, 0, 1, 0, 0}}} -> 1, 
 {{1, 0, 0, 0, 0, 0}, {{1, 0, 0, 0, 0, 1}, {1, 0, 0, 0, 1, 0}, {1, 0, 0, 1, 
    1, 0}, {0, 0, 1, 0, 0, 0}}} -> 1, 
 {{1, 0, 0, 0, 0, 0}, {{1, 0, 0, 0, 0, 1}, {1, 0, 0, 0, 1, 1}, {1, 0, 0, 1, 
    0, 0}, {0, 0, 1, 1, 0, 0}}} -> 1, 
 {{1, 0, 0, 0, 0, 1}, {{1, 0, 0, 0, 1, 1}, {1, 0, 0, 1, 0, 0}, {1, 0, 1, 1, 
    0, 0}, {0, 0, 0, 0, 0, 0}}} -> 1, 
 {{1, 0, 0, 0, 0, 1}, {{1, 0, 0, 0, 1, 1}, {1, 0, 0, 1, 0, 0}, {1, 0, 1, 1, 
    0, 0}, {0, 0, 0, 0, 0, 1}}} -> 1, 
 {{1, 0, 0, 0, 0, 1}, {{1, 0, 0, 0, 1, 0}, {1, 0, 0, 1, 1, 0}, {1, 0, 1, 0, 
    0, 0}, {0, 0, 1, 0, 0, 0}}} -> 2, 
 {{1, 0, 0, 0, 1, 0}, {{1, 0, 0, 1, 1, 0}, {1, 0, 1, 0, 0, 0}, {1, 0, 1, 0, 
    0, 0}, {0, 0, 1, 0, 0, 0}}} -> 3, 
 {{1, 0, 0, 0, 1, 0}, {{1, 0, 0, 1, 1, 0}, {1, 0, 1, 0, 0, 0}, {1, 0, 1, 0, 
    0, 1}, {0, 0, 1, 0, 1, 0}}} -> 1, 
 {{1, 0, 0, 0, 1, 1}, {{1, 0, 0, 1, 0, 0}, {1, 0, 1, 1, 0, 0}, {1, 0, 0, 0, 
    0, 0}, {0, 0, 0, 0, 0, 0}}} -> 3, 
 {{1, 0, 0, 0, 1, 1}, {{1, 0, 0, 1, 0, 0}, {1, 0, 1, 1, 0, 0}, {1, 0, 0, 0, 
    0, 1}, {0, 0, 0, 0, 1, 1}}} -> 1, 
 {{1, 0, 0, 1, 0, 0}, {{1, 0, 1, 1, 0, 0}, {1, 0, 0, 0, 0, 0}, {1, 0, 0, 0, 
    0, 0}, {0, 0, 0, 0, 0, 0}}} -> 1, 
 {{1, 0, 0, 1, 0, 0}, {{1, 0, 1, 1, 0, 0}, {1, 0, 0, 0, 0, 1}, {1, 0, 0, 0, 
    1, 1}, {0, 0, 0, 1, 0, 0}}} -> 1, 
 {{1, 0, 0, 1, 0, 0}, {{1, 0, 1, 1, 0, 1}, {1, 0, 0, 0, 0, 0}, {1, 0, 0, 0, 
    0, 0}, {0, 0, 0, 0, 0, 0}}} -> 1, 
 {{1, 0, 0, 1, 0, 0}, {{1, 0, 1, 1, 0, 1}, {1, 0, 0, 0, 0, 1}, {1, 0, 0, 0, 
    1, 1}, {0, 0, 0, 1, 0, 0}}} -> 1, 
 {{1, 0, 0, 1, 0, 1}, {{1, 0, 1, 1, 0, 1}, {1, 0, 0, 0, 0, 1}, {1, 0, 0, 0, 
    1, 1}, {0, 0, 0, 1, 0, 0}}} -> 2, 
 {{1, 0, 0, 1, 0, 1}, {{1, 0, 1, 1, 0, 0}, {1, 0, 0, 0, 0, 0}, {1, 0, 0, 0, 
    0, 0}, {0, 0, 0, 0, 0, 0}}} -> 2, 
 {{1, 0, 0, 1, 1, 0}, {{1, 0, 1, 0, 0, 0}, {1, 0, 1, 0, 0, 0}, {1, 0, 1, 0, 
    0, 0}, {0, 0, 1, 0, 0, 0}}} -> 2, 
 {{1, 0, 0, 1, 1, 0}, {{1, 0, 1, 0, 0, 0}, {1, 0, 1, 0, 0, 1}, {1, 0, 1, 0, 
    1, 1}, {0, 0, 1, 0, 0, 0}}} -> 1, 
 {{1, 0, 0, 1, 1, 0}, {{1, 0, 1, 0, 0, 0}, {1, 0, 1, 0, 0, 1}, {1, 0, 1, 0, 
    1, 0}, {0, 0, 1, 0, 1, 0}}} -> 1, 
 {{1, 0, 0, 1, 1, 1}, {{1, 0, 1, 0, 0, 0}, {1, 0, 1, 0, 0, 0}, {1, 0, 1, 0, 
    0, 0}, {0, 0, 1, 0, 0, 0}}} -> 3, 
 {{1, 0, 0, 1, 1, 1}, {{1, 0, 1, 0, 0, 0}, {1, 0, 1, 0, 0, 0}, {1, 0, 1, 0, 
    0, 1}, {0, 0, 1, 0, 1, 1}}} -> 1, 
 {{1, 0, 1, 0, 0, 0}, {{1, 0, 1, 0, 0, 0}, {1, 0, 1, 0, 0, 0}, {1, 0, 1, 0, 
    0, 0}, {0, 0, 1, 0, 0, 0}}} -> 2, 
 {{1, 0, 1, 0, 0, 0}, {{1, 0, 1, 0, 0, 0}, {1, 0, 1, 0, 0, 1}, {1, 0, 1, 0, 
    1, 1}, {0, 0, 1, 0, 0, 0}}} -> 1, 
 {{1, 0, 1, 0, 0, 0}, {{1, 0, 1, 0, 0, 1}, {1, 0, 1, 0, 1, 0}, {1, 0, 1, 0, 
    1, 0}, {0, 0, 1, 0, 1, 0}}} -> 1, 
 {{1, 0, 1, 0, 0, 0}, {{1, 0, 1, 0, 0, 1}, {1, 0, 1, 0, 1, 1}, {1, 0, 1, 0, 
    0, 0}, {0, 0, 1, 0, 0, 0}}} -> 1, 
 {{1, 0, 1, 0, 0, 1}, {{1, 0, 1, 0, 1, 1}, {1, 0, 1, 0, 0, 0}, {1, 0, 1, 0, 
    0, 0}, {0, 0, 1, 0, 0, 0}}} -> 1, 
 {{1, 0, 1, 0, 0, 1}, {{1, 0, 1, 0, 1, 1}, {1, 0, 1, 0, 0, 0}, {1, 0, 1, 0, 
    0, 0}, {0, 0, 1, 0, 0, 1}}} -> 1, 
 {{1, 0, 1, 0, 0, 1}, {{1, 0, 1, 0, 1, 0}, {1, 0, 1, 0, 1, 0}, {1, 0, 1, 0, 
    1, 0}, {0, 0, 1, 0, 1, 0}}} -> 4, 
 {{1, 0, 1, 0, 1, 0}, {{1, 0, 1, 0, 1, 0}, {1, 0, 1, 0, 1, 0}, {1, 0, 1, 0, 
    1, 0}, {0, 0, 1, 0, 1, 0}}} -> 20, 
 {{1, 0, 1, 0, 1, 1}, {{1, 0, 1, 0, 0, 0}, {1, 0, 1, 0, 0, 0}, {1, 0, 1, 0, 
    0, 0}, {0, 0, 1, 0, 0, 0}}} -> 3, 
 {{1, 0, 1, 0, 1, 1}, {{1, 0, 1, 0, 0, 0}, {1, 0, 1, 0, 0, 0}, {1, 0, 1, 0, 
    0, 1}, {0, 0, 1, 0, 1, 1}}} -> 1, 
 {{1, 0, 1, 1, 0, 0}, {{1, 0, 0, 0, 0, 0}, {1, 0, 0, 0, 0, 0}, {1, 0, 0, 0, 
    0, 0}, {0, 0, 0, 0, 0, 0}}} -> 1, 
 {{1, 0, 1, 1, 0, 0}, {{1, 0, 0, 0, 0, 0}, {1, 0, 0, 0, 0, 1}, {1, 0, 0, 0, 
    1, 1}, {0, 0, 0, 1, 0, 0}}} -> 1, 
 {{1, 0, 1, 1, 0, 0}, {{1, 0, 0, 0, 0, 1}, {1, 0, 0, 0, 1, 0}, {1, 0, 0, 1, 
    1, 0}, {0, 0, 1, 0, 0, 0}}} -> 1, 
 {{1, 0, 1, 1, 0, 0}, {{1, 0, 0, 0, 0, 1}, {1, 0, 0, 0, 1, 1}, {1, 0, 0, 1, 
    0, 0}, {0, 0, 1, 1, 0, 0}}} -> 1, 
 {{1, 0, 1, 1, 0, 1}, {{1, 0, 0, 0, 0, 1}, {1, 0, 0, 0, 1, 1}, {1, 0, 0, 1, 
    0, 0}, {0, 0, 1, 1, 0, 0}}} -> 2, 
 {{1, 0, 1, 1, 0, 1}, {{1, 0, 0, 0, 0, 0}, {1, 0, 0, 0, 0, 0}, {1, 0, 0, 0, 
    0, 0}, {0, 0, 0, 0, 0, 0}}} -> 2, 
 {{1, 0, 1, 1, 1, 0}, {{1, 0, 0, 0, 0, 0}, {1, 0, 0, 0, 0, 0}, {1, 0, 0, 0, 
    0, 0}, {0, 0, 0, 0, 0, 0}}} -> 2, 
 {{1, 0, 1, 1, 1, 0}, {{1, 0, 0, 0, 0, 0}, {1, 0, 0, 0, 0, 1}, {1, 0, 0, 0, 
    1, 1}, {0, 0, 0, 1, 0, 0}}} -> 1, 
 {{1, 0, 1, 1, 1, 0}, {{1, 0, 0, 0, 0, 0}, {1, 0, 0, 0, 0, 1}, {1, 0, 0, 0, 
    1, 0}, {0, 0, 0, 1, 1, 0}}} -> 1, 
 {{1, 0, 1, 1, 1, 1}, {{1, 0, 0, 0, 0, 0}, {1, 0, 0, 0, 0, 0}, {1, 0, 0, 0, 
    0, 0}, {0, 0, 0, 0, 0, 0}}} -> 3, 
 {{1, 0, 1, 1, 1, 1}, {{1, 0, 0, 0, 0, 0}, {1, 0, 0, 0, 0, 0}, {1, 0, 0, 0, 
    0, 1}, {0, 0, 0, 0, 1, 1}}} -> 1, 
 {{0, 1, 0, 0, 0, 0}, {{0, 1, 0, 0, 0, 0}, {1, 1, 0, 0, 0, 0}, {0, 0, 0, 0, 
    0, 0}, {0, 0, 0, 0, 0, 0}}} -> 1, 
 {{0, 1, 0, 0, 0, 0}, {{0, 1, 0, 0, 0, 0}, {1, 1, 0, 0, 0, 1}, {0, 0, 0, 0, 
    1, 1}, {0, 0, 0, 1, 0, 0}}} -> 2, 
 {{0, 1, 0, 0, 0, 0}, {{0, 1, 0, 0, 0, 1}, {1, 1, 0, 0, 1, 0}, {0, 0, 0, 1, 
    1, 0}, {0, 0, 1, 0, 0, 0}}} -> 4, 
 {{0, 1, 0, 0, 0, 0}, {{0, 1, 0, 0, 0, 1}, {1, 1, 0, 0, 1, 1}, {0, 0, 0, 1, 
    0, 0}, {0, 0, 1, 1, 0, 0}}} -> 4, 
 {{0, 1, 0, 0, 0, 1}, {{0, 1, 0, 0, 1, 1}, {1, 1, 0, 1, 0, 0}, {0, 0, 0, 1, 
    0, 0}, {0, 0, 1, 1, 0, 0}}} -> 4, 
 {{0, 1, 0, 0, 0, 1}, {{0, 1, 0, 0, 1, 1}, {1, 1, 0, 1, 0, 0}, {0, 0, 0, 1, 
    0, 0}, {0, 0, 1, 1, 0, 1}}} -> 4, 
 {{0, 1, 0, 0, 0, 1}, {{0, 1, 0, 0, 1, 0}, {1, 1, 0, 1, 1, 0}, {0, 0, 0, 0, 
    0, 0}, {0, 0, 0, 0, 0, 0}}} -> 6, 
 {{0, 1, 0, 0, 1, 0}, {{0, 1, 0, 1, 1, 0}, {1, 1, 0, 0, 0, 0}, {0, 0, 0, 0, 
    0, 0}, {0, 0, 0, 0, 0, 0}}} -> 7, 
 {{0, 1, 0, 0, 1, 0}, {{0, 1, 0, 1, 1, 0}, {1, 1, 0, 0, 0, 0}, {0, 0, 0, 0, 
    0, 1}, {0, 0, 0, 0, 1, 0}}} -> 7, 
 {{0, 1, 0, 0, 1, 1}, {{0, 1, 0, 1, 0, 0}, {1, 1, 0, 1, 0, 0}, {0, 0, 0, 1, 
    0, 0}, {0, 0, 1, 1, 0, 0}}} -> 9, 
 {{0, 1, 0, 0, 1, 1}, {{0, 1, 0, 1, 0, 0}, {1, 1, 0, 1, 0, 0}, {0, 0, 0, 1, 
    0, 1}, {0, 0, 1, 1, 0, 1}}} -> 3, 
 {{0, 1, 0, 1, 0, 0}, {{0, 1, 0, 1, 0, 0}, {1, 1, 0, 1, 0, 0}, {0, 0, 0, 1, 
    0, 0}, {0, 0, 1, 1, 0, 0}}} -> 1, 
 {{0, 1, 0, 1, 0, 0}, {{0, 1, 0, 1, 0, 0}, {1, 1, 0, 1, 0, 1}, {0, 0, 0, 1, 
    0, 1}, {0, 0, 1, 1, 0, 1}}} -> 2, 
 {{0, 1, 0, 1, 0, 0}, {{0, 1, 0, 1, 0, 1}, {1, 1, 0, 1, 0, 0}, {0, 0, 0, 1, 
    0, 0}, {0, 0, 1, 1, 0, 0}}} -> 4, 
 {{0, 1, 0, 1, 0, 0}, {{0, 1, 0, 1, 0, 1}, {1, 1, 0, 1, 0, 1}, {0, 0, 0, 1, 
    0, 1}, {0, 0, 1, 1, 0, 1}}} -> 4, 
 {{0, 1, 0, 1, 0, 1}, {{0, 1, 0, 1, 0, 1}, {1, 1, 0, 1, 0, 1}, {0, 0, 0, 1, 
    0, 1}, {0, 0, 1, 1, 0, 1}}} -> 12, 
 {{0, 1, 0, 1, 0, 1}, {{0, 1, 0, 1, 0, 0}, {1, 1, 0, 1, 0, 0}, {0, 0, 0, 1, 
    0, 0}, {0, 0, 1, 1, 0, 0}}} -> 6, 
 {{0, 1, 0, 1, 1, 0}, {{0, 1, 0, 0, 0, 0}, {1, 1, 0, 0, 0, 0}, {0, 0, 0, 0, 
    0, 0}, {0, 0, 0, 0, 0, 0}}} -> 5, 
 {{0, 1, 0, 1, 1, 0}, {{0, 1, 0, 0, 0, 0}, {1, 1, 0, 0, 0, 1}, {0, 0, 0, 0, 
    1, 1}, {0, 0, 0, 1, 0, 0}}} -> 2, 
 {{0, 1, 0, 1, 1, 0}, {{0, 1, 0, 0, 0, 0}, {1, 1, 0, 0, 0, 1}, {0, 0, 0, 0, 
    1, 0}, {0, 0, 0, 1, 1, 0}}} -> 6, 
 {{0, 1, 0, 1, 1, 1}, {{0, 1, 0, 0, 0, 0}, {1, 1, 0, 0, 0, 0}, {0, 0, 0, 0, 
    0, 0}, {0, 0, 0, 0, 0, 0}}} -> 9, 
 {{0, 1, 0, 1, 1, 1}, {{0, 1, 0, 0, 0, 0}, {1, 1, 0, 0, 0, 0}, {0, 0, 0, 0, 
    0, 1}, {0, 0, 0, 0, 1, 1}}} -> 3, 
 {{0, 0, 0, 0, 0, 1}, {{0, 0, 0, 0, 1, 0}, {0, 0, 0, 1, 1, 0}, {0, 0, 1, 0, 
    0, 0}, {0, 1, 1, 0, 0, 1}}} -> 16, 
 {{0, 0, 0, 0, 1, 0}, {{0, 0, 0, 1, 1, 0}, {0, 0, 1, 0, 0, 0}, {0, 1, 1, 0, 
    0, 0}, {1, 0, 0, 0, 0, 1}}} -> 7, 
 {{0, 0, 0, 0, 1, 1}, {{0, 0, 0, 1, 0, 0}, {0, 0, 1, 1, 0, 0}, {0, 1, 0, 0, 
    0, 0}, {1, 1, 0, 0, 0, 1}}} -> 22, 
 {{0, 0, 0, 1, 0, 0}, {{0, 0, 1, 1, 0, 0}, {0, 1, 0, 0, 0, 0}, {1, 1, 0, 0, 
    0, 0}, {0, 0, 0, 0, 0, 1}}} -> 7, 
 {{0, 0, 0, 1, 0, 1}, {{0, 0, 1, 1, 0, 0}, {0, 1, 0, 0, 0, 0}, {1, 1, 0, 0, 
    0, 0}, {0, 0, 0, 0, 0, 1}}} -> 7, 
 {{0, 0, 0, 1, 1, 0}, {{0, 0, 1, 0, 0, 0}, {0, 1, 1, 0, 0, 0}, {1, 0, 0, 0, 
    0, 0}, {1, 0, 0, 0, 0, 1}}} -> 7, 
 {{0, 0, 0, 1, 1, 1}, {{0, 0, 1, 0, 0, 0}, {0, 1, 1, 0, 0, 0}, {1, 0, 0, 0, 
    0, 0}, {1, 0, 0, 0, 0, 1}}} -> 22, 
 {{0, 0, 1, 0, 0, 0}, {{0, 1, 1, 0, 0, 0}, {1, 0, 0, 0, 0, 0}, {1, 0, 0, 0, 
    0, 0}, {0, 0, 0, 0, 0, 1}}} -> 7, 
 {{0, 0, 1, 0, 1, 1}, {{0, 1, 1, 0, 0, 0}, {1, 0, 0, 0, 0, 0}, {1, 0, 0, 0, 
    0, 0}, {0, 0, 0, 0, 0, 1}}} -> 8, 
 {{0, 0, 1, 1, 0, 0}, {{0, 1, 0, 0, 0, 0}, {1, 1, 0, 0, 0, 0}, {0, 0, 0, 0, 
    0, 0}, {0, 0, 0, 0, 0, 1}}} -> 7, 
 {{0, 0, 1, 1, 0, 1}, {{0, 1, 0, 0, 0, 0}, {1, 1, 0, 0, 0, 0}, {0, 0, 0, 0, 
    0, 0}, {0, 0, 0, 0, 0, 1}}} -> 6, 
 {{0, 0, 1, 1, 1, 0}, {{0, 1, 0, 0, 0, 0}, {1, 1, 0, 0, 0, 0}, {0, 0, 0, 0, 
    0, 0}, {0, 0, 0, 0, 0, 1}}} -> 7, 
 {{0, 0, 1, 1, 1, 1}, {{0, 1, 0, 0, 0, 0}, {1, 1, 0, 0, 0, 0}, {0, 0, 0, 0, 
    0, 0}, {0, 0, 0, 0, 0, 1}}} -> 21, 
 {{0, 1, 0, 0, 0, 0}, {{1, 1, 0, 0, 0, 0}, {0, 0, 0, 0, 0, 0}, {0, 0, 0, 0, 
    0, 0}, {0, 0, 0, 0, 0, 1}}} -> 7, 
 {{0, 1, 0, 0, 0, 1}, {{1, 1, 0, 0, 1, 0}, {0, 0, 0, 1, 1, 0}, {0, 0, 1, 0, 
    0, 0}, {0, 1, 1, 0, 0, 1}}} -> 12, 
 {{0, 1, 0, 0, 1, 0}, {{1, 1, 0, 1, 1, 0}, {0, 0, 0, 0, 0, 0}, {0, 0, 0, 0, 
    0, 0}, {0, 0, 0, 0, 0, 1}}} -> 2, 
 {{0, 1, 0, 0, 1, 1}, {{1, 1, 0, 1, 0, 0}, {0, 0, 0, 1, 0, 0}, {0, 0, 1, 1, 
    0, 0}, {0, 1, 0, 0, 0, 1}}} -> 6, 
 {{0, 1, 0, 1, 0, 0}, {{1, 1, 0, 1, 0, 0}, {0, 0, 0, 1, 0, 0}, {0, 0, 1, 1, 
    0, 0}, {0, 1, 0, 0, 0, 1}}} -> 2, 
 {{0, 1, 0, 1, 0, 1}, {{1, 1, 0, 1, 0, 0}, {0, 0, 0, 1, 0, 0}, {0, 0, 1, 1, 
    0, 0}, {0, 1, 0, 0, 0, 1}}} -> 4, 
 {{0, 1, 0, 1, 1, 0}, {{1, 1, 0, 0, 0, 0}, {0, 0, 0, 0, 0, 0}, {0, 0, 0, 0, 
    0, 0}, {0, 0, 0, 0, 0, 1}}} -> 2, 
 {{0, 1, 0, 1, 1, 1}, {{1, 1, 0, 0, 0, 0}, {0, 0, 0, 0, 0, 0}, {0, 0, 0, 0, 
    0, 0}, {0, 0, 0, 0, 0, 1}}} -> 6, 
 {{0, 1, 1, 0, 0, 0}, {{1, 0, 0, 0, 0, 0}, {1, 0, 0, 0, 0, 0}, {0, 0, 0, 0, 
    0, 0}, {0, 0, 0, 0, 0, 1}}} -> 5, 
 {{0, 1, 1, 0, 0, 1}, {{1, 0, 0, 0, 1, 0}, {1, 0, 0, 1, 1, 0}, {0, 0, 1, 0, 
    0, 0}, {0, 1, 1, 0, 0, 1}}} -> 9, 
 {{0, 1, 1, 0, 1, 1}, {{1, 0, 0, 0, 0, 0}, {1, 0, 0, 0, 0, 0}, {0, 0, 0, 0, 
    0, 0}, {0, 0, 0, 0, 0, 1}}} -> 5, 
 {{0, 1, 1, 1, 0, 0}, {{1, 0, 0, 0, 0, 0}, {1, 0, 0, 0, 0, 0}, {0, 0, 0, 0, 
    0, 0}, {0, 0, 0, 0, 0, 1}}} -> 5, 
 {{0, 1, 1, 1, 0, 1}, {{1, 0, 0, 0, 0, 0}, {1, 0, 0, 0, 0, 0}, {0, 0, 0, 0, 
    0, 0}, {0, 0, 0, 0, 0, 1}}} -> 3, 
 {{0, 1, 1, 1, 1, 0}, {{1, 0, 0, 0, 0, 0}, {1, 0, 0, 0, 0, 0}, {0, 0, 0, 0, 
    0, 0}, {0, 0, 0, 0, 0, 1}}} -> 5, 
 {{0, 1, 1, 1, 1, 1}, {{1, 0, 0, 0, 0, 0}, {1, 0, 0, 0, 0, 0}, {0, 0, 0, 0, 
    0, 0}, {0, 0, 0, 0, 0, 1}}} -> 15, 
 {{1, 0, 0, 0, 0, 0}, {{1, 0, 0, 0, 0, 0}, {0, 0, 0, 0, 0, 0}, {0, 0, 0, 0, 
    0, 0}, {0, 0, 0, 0, 0, 1}}} -> 12, 
 {{1, 0, 0, 0, 0, 1}, {{1, 0, 0, 0, 1, 0}, {0, 0, 0, 1, 1, 0}, {0, 0, 1, 0, 
    0, 0}, {0, 1, 1, 0, 0, 1}}} -> 6, 
 {{1, 0, 0, 0, 1, 0}, {{1, 0, 0, 1, 1, 0}, {0, 0, 1, 0, 0, 0}, {0, 1, 1, 0, 
    0, 0}, {1, 0, 0, 0, 0, 1}}} -> 3, 
 {{1, 0, 0, 0, 1, 1}, {{1, 0, 0, 1, 0, 0}, {0, 0, 1, 1, 0, 0}, {0, 1, 0, 0, 
    0, 0}, {1, 1, 0, 0, 0, 1}}} -> 9, 
 {{1, 0, 0, 1, 0, 0}, {{1, 0, 1, 1, 0, 0}, {0, 0, 0, 0, 0, 0}, {0, 0, 0, 0, 
    0, 0}, {0, 0, 0, 0, 0, 1}}} -> 1, 
 {{1, 0, 0, 1, 0, 1}, {{1, 0, 1, 1, 0, 0}, {0, 0, 0, 0, 0, 0}, {0, 0, 0, 0, 
    0, 0}, {0, 0, 0, 0, 0, 1}}} -> 2, 
 {{1, 0, 0, 1, 1, 0}, {{1, 0, 1, 0, 0, 0}, {0, 0, 1, 0, 0, 0}, {0, 1, 1, 0, 
    0, 0}, {1, 0, 0, 0, 0, 1}}} -> 1, 
 {{1, 0, 0, 1, 1, 1}, {{1, 0, 1, 0, 0, 0}, {0, 0, 1, 0, 0, 0}, {0, 1, 1, 0, 
    0, 0}, {1, 0, 0, 0, 0, 1}}} -> 3, 
 {{1, 0, 1, 0, 0, 0}, {{1, 0, 1, 0, 0, 0}, {0, 0, 1, 0, 0, 0}, {0, 1, 1, 0, 
    0, 0}, {1, 0, 0, 0, 0, 1}}} -> 1, 
 {{1, 0, 1, 0, 1, 1}, {{1, 0, 1, 0, 0, 0}, {0, 0, 1, 0, 0, 0}, {0, 1, 1, 0, 
    0, 0}, {1, 0, 0, 0, 0, 1}}} -> 3, 
 {{1, 0, 1, 1, 0, 0}, {{1, 0, 0, 0, 0, 0}, {0, 0, 0, 0, 0, 0}, {0, 0, 0, 0, 
    0, 0}, {0, 0, 0, 0, 0, 1}}} -> 1, 
 {{1, 0, 1, 1, 0, 1}, {{1, 0, 0, 0, 0, 0}, {0, 0, 0, 0, 0, 0}, {0, 0, 0, 0, 
    0, 0}, {0, 0, 0, 0, 0, 1}}} -> 2, 
 {{1, 0, 1, 1, 1, 0}, {{1, 0, 0, 0, 0, 0}, {0, 0, 0, 0, 0, 0}, {0, 0, 0, 0, 
    0, 0}, {0, 0, 0, 0, 0, 1}}} -> 1, 
 {{1, 0, 1, 1, 1, 1}, {{1, 0, 0, 0, 0, 0}, {0, 0, 0, 0, 0, 0}, {0, 0, 0, 0, 
    0, 0}, {0, 0, 0, 0, 0, 1}}} -> 5, 
 {{1, 1, 0, 0, 0, 1}, {{0, 0, 0, 0, 1, 0}, {0, 0, 0, 1, 1, 0}, {0, 0, 1, 0, 
    0, 0}, {0, 1, 1, 0, 0, 1}}} -> 16, 
 {{1, 1, 0, 0, 1, 0}, {{0, 0, 0, 1, 1, 0}, {0, 0, 1, 0, 0, 0}, {0, 1, 1, 0, 
    0, 0}, {0, 0, 0, 0, 0, 1}}} -> 1, 
 {{1, 1, 0, 0, 1, 0}, {{0, 0, 0, 1, 1, 0}, {0, 0, 1, 0, 0, 0}, {0, 1, 1, 0, 
    0, 0}, {0, 0, 0, 0, 0, 0}}} -> 2, 
 {{1, 1, 0, 0, 1, 0}, {{0, 0, 0, 1, 1, 0}, {0, 0, 1, 0, 0, 0}, {0, 1, 1, 0, 
    0, 1}, {0, 0, 0, 0, 1, 0}}} -> 1, 
 {{1, 1, 0, 0, 1, 1}, {{0, 0, 0, 1, 0, 0}, {0, 0, 1, 1, 0, 0}, {0, 1, 0, 0, 
    0, 0}, {0, 1, 0, 0, 0, 1}}} -> 2, 
 {{1, 1, 0, 0, 1, 1}, {{0, 0, 0, 1, 0, 0}, {0, 0, 1, 1, 0, 0}, {0, 1, 0, 0, 
    0, 1}, {0, 1, 0, 0, 1, 1}}} -> 1, 
 {{1, 1, 0, 0, 1, 1}, {{0, 0, 0, 1, 0, 0}, {0, 0, 1, 1, 0, 0}, {0, 1, 0, 0, 
    0, 0}, {0, 1, 0, 0, 0, 0}}} -> 1, 
 {{1, 1, 0, 1, 0, 0}, {{0, 0, 0, 1, 0, 0}, {0, 0, 1, 1, 0, 0}, {0, 1, 0, 0, 
    0, 0}, {0, 1, 0, 0, 0, 1}}} -> 1, 
 {{1, 1, 0, 1, 0, 0}, {{0, 0, 0, 1, 0, 0}, {0, 0, 1, 1, 0, 1}, {0, 1, 0, 0, 
    0, 1}, {0, 1, 0, 0, 1, 1}}} -> 1, 
 {{1, 1, 0, 1, 0, 0}, {{0, 0, 0, 1, 0, 1}, {0, 0, 1, 1, 0, 0}, {0, 1, 0, 0, 
    0, 0}, {0, 1, 0, 0, 0, 0}}} -> 1, 
 {{1, 1, 0, 1, 0, 0}, {{0, 0, 0, 1, 0, 1}, {0, 0, 1, 1, 0, 1}, {0, 1, 0, 0, 
    0, 1}, {0, 1, 0, 0, 1, 1}}} -> 1, 
 {{1, 1, 0, 1, 0, 1}, {{0, 0, 0, 1, 0, 1}, {0, 0, 1, 1, 0, 1}, {0, 1, 0, 0, 
    0, 1}, {0, 1, 0, 0, 1, 1}}} -> 2, 
 {{1, 1, 0, 1, 0, 1}, {{0, 0, 0, 1, 0, 0}, {0, 0, 1, 1, 0, 0}, {0, 1, 0, 0, 
    0, 0}, {0, 1, 0, 0, 0, 1}}} -> 1, 
 {{1, 1, 0, 1, 0, 1}, {{0, 0, 0, 1, 0, 0}, {0, 0, 1, 1, 0, 0}, {0, 1, 0, 0, 
    0, 0}, {0, 1, 0, 0, 0, 0}}} -> 1, 
 {{1, 1, 1, 0, 0, 1}, {{0, 0, 0, 0, 1, 0}, {0, 0, 0, 1, 1, 0}, {0, 0, 1, 0, 
    0, 0}, {0, 1, 1, 0, 0, 1}}} -> 16, 
 {{0, 0, 0, 0, 1, 0}, {{0, 0, 0, 1, 1, 0}, {0, 0, 1, 0, 0, 0}, {0, 1, 1, 0, 
    0, 0}, {0, 0, 0, 0, 0, 1}}} -> 1, 
 {{0, 0, 0, 0, 1, 0}, {{0, 0, 0, 1, 1, 0}, {0, 0, 1, 0, 0, 0}, {0, 1, 1, 0, 
    0, 0}, {0, 0, 0, 0, 0, 0}}} -> 2, 
 {{0, 0, 0, 0, 1, 0}, {{0, 0, 0, 1, 1, 0}, {0, 0, 1, 0, 0, 0}, {0, 1, 1, 0, 
    0, 1}, {0, 0, 0, 0, 1, 0}}} -> 1, 
 {{0, 0, 0, 0, 1, 1}, {{0, 0, 0, 1, 0, 0}, {0, 0, 1, 1, 0, 0}, {0, 1, 0, 0, 
    0, 0}, {0, 1, 0, 0, 0, 1}}} -> 2, 
 {{0, 0, 0, 0, 1, 1}, {{0, 0, 0, 1, 0, 0}, {0, 0, 1, 1, 0, 0}, {0, 1, 0, 0, 
    0, 1}, {0, 1, 0, 0, 1, 1}}} -> 1, 
 {{0, 0, 0, 0, 1, 1}, {{0, 0, 0, 1, 0, 0}, {0, 0, 1, 1, 0, 0}, {0, 1, 0, 0, 
    0, 0}, {0, 1, 0, 0, 0, 0}}} -> 1, 
 {{0, 0, 0, 1, 0, 0}, {{0, 0, 1, 1, 0, 0}, {0, 1, 0, 0, 0, 0}, {0, 1, 0, 0, 
    0, 0}, {0, 1, 0, 0, 0, 1}}} -> 1, 
 {{0, 0, 0, 1, 0, 0}, {{0, 0, 1, 1, 0, 0}, {0, 1, 0, 0, 0, 1}, {0, 1, 0, 0, 
    1, 1}, {0, 1, 0, 1, 0, 0}}} -> 1, 
 {{0, 0, 0, 1, 0, 0}, {{0, 0, 1, 1, 0, 1}, {0, 1, 0, 0, 0, 0}, {0, 1, 0, 0, 
    0, 0}, {0, 1, 0, 0, 0, 0}}} -> 1, 
 {{0, 0, 0, 1, 0, 0}, {{0, 0, 1, 1, 0, 1}, {0, 1, 0, 0, 0, 1}, {0, 1, 0, 0, 
    1, 1}, {0, 1, 0, 1, 0, 0}}} -> 1, 
 {{0, 0, 0, 1, 0, 1}, {{0, 0, 1, 1, 0, 1}, {0, 1, 0, 0, 0, 1}, {0, 1, 0, 0, 
    1, 1}, {0, 1, 0, 1, 0, 0}}} -> 2, 
 {{0, 0, 0, 1, 0, 1}, {{0, 0, 1, 1, 0, 0}, {0, 1, 0, 0, 0, 0}, {0, 1, 0, 0, 
    0, 0}, {0, 1, 0, 0, 0, 1}}} -> 1, 
 {{0, 0, 0, 1, 0, 1}, {{0, 0, 1, 1, 0, 0}, {0, 1, 0, 0, 0, 0}, {0, 1, 0, 0, 
    0, 0}, {0, 1, 0, 0, 0, 0}}} -> 1, 
 {{0, 0, 0, 1, 1, 0}, {{0, 0, 1, 0, 0, 0}, {0, 1, 1, 0, 0, 0}, {0, 0, 0, 0, 
    0, 0}, {0, 0, 0, 0, 0, 1}}} -> 1, 
 {{0, 0, 0, 1, 1, 0}, {{0, 0, 1, 0, 0, 0}, {0, 1, 1, 0, 0, 1}, {0, 0, 0, 0, 
    1, 1}, {0, 0, 0, 1, 0, 0}}} -> 1, 
 {{0, 0, 0, 1, 1, 0}, {{0, 0, 1, 0, 0, 0}, {0, 1, 1, 0, 0, 1}, {0, 0, 0, 0, 
    1, 0}, {0, 0, 0, 1, 1, 0}}} -> 3, 
 {{0, 0, 0, 1, 1, 0}, {{0, 0, 1, 0, 0, 0}, {0, 1, 1, 0, 0, 0}, {0, 0, 0, 0, 
    0, 0}, {0, 0, 0, 0, 0, 0}}} -> 2, 
 {{0, 0, 0, 1, 1, 1}, {{0, 0, 1, 0, 0, 0}, {0, 1, 1, 0, 0, 0}, {0, 0, 0, 0, 
    0, 0}, {0, 0, 0, 0, 0, 1}}} -> 2, 
 {{0, 0, 0, 1, 1, 1}, {{0, 0, 1, 0, 0, 0}, {0, 1, 1, 0, 0, 0}, {0, 0, 0, 0, 
    0, 1}, {0, 0, 0, 0, 1, 1}}} -> 2, 
 {{0, 0, 0, 1, 1, 1}, {{0, 0, 1, 0, 0, 0}, {0, 1, 1, 0, 0, 0}, {0, 0, 0, 0, 
    0, 0}, {0, 0, 0, 0, 0, 0}}} -> 4, 
 {{0, 0, 1, 0, 0, 0}, {{0, 1, 1, 0, 0, 0}, {0, 0, 0, 0, 0, 0}, {0, 0, 0, 0, 
    0, 0}, {0, 0, 0, 0, 0, 1}}} -> 1, 
 {{0, 0, 1, 0, 1, 1}, {{0, 1, 1, 0, 0, 0}, {0, 0, 0, 0, 0, 0}, {0, 0, 0, 0, 
    0, 0}, {0, 0, 0, 0, 0, 1}}} -> 3, 
 {{0, 0, 1, 1, 0, 0}, {{0, 1, 0, 0, 0, 0}, {0, 1, 0, 0, 0, 0}, {0, 1, 0, 0, 
    0, 0}, {0, 1, 0, 0, 0, 1}}} -> 1, 
 {{0, 0, 1, 1, 0, 0}, {{0, 1, 0, 0, 0, 0}, {0, 1, 0, 0, 0, 1}, {0, 1, 0, 0, 
    1, 1}, {0, 1, 0, 1, 0, 0}}} -> 1, 
 {{0, 0, 1, 1, 0, 0}, {{0, 1, 0, 0, 0, 1}, {0, 1, 0, 0, 1, 0}, {0, 1, 0, 1, 
    1, 0}, {0, 1, 0, 0, 0, 0}}} -> 1, 
 {{0, 0, 1, 1, 0, 0}, {{0, 1, 0, 0, 0, 1}, {0, 1, 0, 0, 1, 1}, {0, 1, 0, 1, 
    0, 0}, {0, 1, 0, 1, 0, 0}}} -> 1, 
 {{0, 0, 1, 1, 0, 1}, {{0, 1, 0, 0, 0, 1}, {0, 1, 0, 0, 1, 1}, {0, 1, 0, 1, 
    0, 0}, {0, 1, 0, 1, 0, 0}}} -> 2, 
 {{0, 0, 1, 1, 0, 1}, {{0, 1, 0, 0, 0, 0}, {0, 1, 0, 0, 0, 0}, {0, 1, 0, 0, 
    0, 0}, {0, 1, 0, 0, 0, 1}}} -> 1, 
 {{0, 0, 1, 1, 0, 1}, {{0, 1, 0, 0, 0, 0}, {0, 1, 0, 0, 0, 0}, {0, 1, 0, 0, 
    0, 0}, {0, 1, 0, 0, 0, 0}}} -> 1, 
 {{0, 0, 1, 1, 1, 0}, {{0, 1, 0, 0, 0, 0}, {0, 1, 0, 0, 0, 0}, {0, 1, 0, 0, 
    0, 0}, {0, 1, 0, 0, 0, 1}}} -> 1, 
 {{0, 0, 1, 1, 1, 0}, {{0, 1, 0, 0, 0, 0}, {0, 1, 0, 0, 0, 1}, {0, 1, 0, 0, 
    1, 1}, {0, 1, 0, 1, 0, 0}}} -> 1, 
 {{0, 0, 1, 1, 1, 0}, {{0, 1, 0, 0, 0, 0}, {0, 1, 0, 0, 0, 1}, {0, 1, 0, 0, 
    1, 0}, {0, 1, 0, 1, 1, 0}}} -> 1, 
 {{0, 0, 1, 1, 1, 0}, {{0, 1, 0, 0, 0, 0}, {0, 1, 0, 0, 0, 0}, {0, 1, 0, 0, 
    0, 0}, {0, 1, 0, 0, 0, 0}}} -> 1, 
 {{0, 0, 1, 1, 1, 1}, {{0, 1, 0, 0, 0, 0}, {0, 1, 0, 0, 0, 0}, {0, 1, 0, 0, 
    0, 0}, {0, 1, 0, 0, 0, 1}}} -> 4, 
 {{0, 0, 1, 1, 1, 1}, {{0, 1, 0, 0, 0, 0}, {0, 1, 0, 0, 0, 0}, {0, 1, 0, 0, 
    0, 1}, {0, 1, 0, 0, 1, 1}}} -> 5, 
 {{0, 0, 1, 1, 1, 1}, {{0, 1, 0, 0, 0, 0}, {0, 1, 0, 0, 0, 0}, {0, 1, 0, 0, 
    0, 0}, {0, 1, 0, 0, 0, 0}}} -> 3, 
 {{0, 1, 0, 0, 0, 0}, {{0, 1, 0, 0, 0, 0}, {0, 1, 0, 0, 0, 0}, {0, 1, 0, 0, 
    0, 0}, {0, 1, 0, 0, 0, 1}}} -> 6, 
 {{0, 1, 0, 0, 0, 0}, {{0, 1, 0, 0, 0, 0}, {0, 1, 0, 0, 0, 1}, {0, 1, 0, 0, 
    1, 1}, {0, 1, 0, 1, 0, 0}}} -> 1, 
 {{0, 1, 0, 0, 0, 0}, {{0, 1, 0, 0, 0, 1}, {0, 1, 0, 0, 1, 0}, {0, 1, 0, 1, 
    1, 0}, {0, 1, 0, 0, 0, 0}}} -> 1, 
 {{0, 1, 0, 0, 0, 0}, {{0, 1, 0, 0, 0, 1}, {0, 1, 0, 0, 1, 1}, {0, 1, 0, 1, 
    0, 0}, {0, 1, 0, 1, 0, 0}}} -> 1, 
 {{0, 1, 0, 0, 0, 1}, {{0, 1, 0, 0, 1, 1}, {0, 1, 0, 1, 0, 0}, {0, 1, 0, 1, 
    0, 0}, {0, 1, 0, 1, 0, 1}}} -> 2, 
 {{0, 1, 0, 0, 0, 1}, {{0, 1, 0, 0, 1, 0}, {0, 1, 0, 1, 1, 0}, {0, 1, 0, 0, 
    0, 0}, {0, 1, 0, 0, 0, 1}}} -> 1, 
 {{0, 1, 0, 0, 0, 1}, {{0, 1, 0, 0, 1, 0}, {0, 1, 0, 1, 1, 0}, {0, 1, 0, 0, 
    0, 0}, {0, 1, 0, 0, 0, 0}}} -> 1, 
 {{0, 1, 0, 0, 1, 0}, {{0, 1, 0, 1, 1, 0}, {0, 1, 0, 0, 0, 0}, {0, 1, 0, 0, 
    0, 0}, {0, 1, 0, 0, 0, 1}}} -> 1, 
 {{0, 1, 0, 0, 1, 0}, {{0, 1, 0, 1, 1, 0}, {0, 1, 0, 0, 0, 0}, {0, 1, 0, 0, 
    0, 0}, {0, 1, 0, 0, 0, 0}}} -> 2, 
 {{0, 1, 0, 0, 1, 0}, {{0, 1, 0, 1, 1, 0}, {0, 1, 0, 0, 0, 0}, {0, 1, 0, 0, 
    0, 1}, {0, 1, 0, 0, 1, 0}}} -> 1, 
 {{0, 1, 0, 0, 1, 1}, {{0, 1, 0, 1, 0, 0}, {0, 1, 0, 1, 0, 0}, {0, 1, 0, 1, 
    0, 0}, {0, 1, 0, 1, 0, 1}}} -> 4, 
 {{0, 1, 0, 0, 1, 1}, {{0, 1, 0, 1, 0, 0}, {0, 1, 0, 1, 0, 0}, {0, 1, 0, 1, 
    0, 1}, {0, 1, 0, 1, 0, 1}}} -> 5, 
 {{0, 1, 0, 0, 1, 1}, {{0, 1, 0, 1, 0, 0}, {0, 1, 0, 1, 0, 0}, {0, 1, 0, 1, 
    0, 0}, {0, 1, 0, 1, 0, 0}}} -> 3, 
 {{0, 1, 0, 1, 0, 0}, {{0, 1, 0, 1, 0, 0}, {0, 1, 0, 1, 0, 0}, {0, 1, 0, 1, 
    0, 0}, {0, 1, 0, 1, 0, 1}}} -> 6, 
 {{0, 1, 0, 1, 0, 0}, {{0, 1, 0, 1, 0, 0}, {0, 1, 0, 1, 0, 1}, {0, 1, 0, 1, 
    0, 1}, {0, 1, 0, 1, 0, 1}}} -> 22, 
 {{0, 1, 0, 1, 0, 0}, {{0, 1, 0, 1, 0, 1}, {0, 1, 0, 1, 0, 0}, {0, 1, 0, 1, 
    0, 0}, {0, 1, 0, 1, 0, 0}}} -> 9, 
 {{0, 1, 0, 1, 0, 1}, {{0, 1, 0, 1, 0, 0}, {0, 1, 0, 1, 0, 0}, {0, 1, 0, 1, 
    0, 0}, {0, 1, 0, 1, 0, 1}}} -> 3, 
 {{0, 1, 0, 1, 1, 0}, {{0, 1, 0, 0, 0, 0}, {0, 1, 0, 0, 0, 0}, {0, 1, 0, 0, 
    0, 0}, {0, 1, 0, 0, 0, 1}}} -> 1, 
 {{0, 1, 0, 1, 1, 0}, {{0, 1, 0, 0, 0, 0}, {0, 1, 0, 0, 0, 1}, {0, 1, 0, 0, 
    1, 1}, {0, 1, 0, 1, 0, 0}}} -> 1, 
 {{0, 1, 0, 1, 1, 0}, {{0, 1, 0, 0, 0, 0}, {0, 1, 0, 0, 0, 1}, {0, 1, 0, 0, 
    1, 0}, {0, 1, 0, 1, 1, 0}}} -> 1, 
 {{0, 1, 0, 1, 1, 1}, {{0, 1, 0, 0, 0, 0}, {0, 1, 0, 0, 0, 0}, {0, 1, 0, 0, 
    0, 0}, {0, 1, 0, 0, 0, 1}}} -> 4, 
 {{0, 1, 0, 1, 1, 1}, {{0, 1, 0, 0, 0, 0}, {0, 1, 0, 0, 0, 0}, {0, 1, 0, 0, 
    0, 1}, {0, 1, 0, 0, 1, 1}}} -> 5, 
 {{0, 1, 1, 0, 0, 1}, {{0, 0, 0, 0, 1, 0}, {0, 0, 0, 1, 1, 0}, {0, 0, 1, 0, 
    0, 0}, {0, 1, 1, 0, 0, 1}}} -> 4, 
 {{1, 0, 0, 0, 0, 1}, {{0, 0, 0, 0, 1, 0}, {0, 0, 0, 1, 1, 0}, {0, 0, 1, 0, 
    0, 0}, {0, 1, 1, 0, 0, 1}}} -> 8, 
 {{1, 0, 0, 0, 1, 0}, {{0, 0, 0, 1, 1, 0}, {0, 0, 1, 0, 0, 0}, {0, 1, 1, 0, 
    0, 0}, {1, 0, 0, 0, 0, 1}}} -> 4, 
 {{1, 0, 0, 0, 1, 1}, {{0, 0, 0, 1, 0, 0}, {0, 0, 1, 1, 0, 0}, {0, 1, 0, 0, 
    0, 0}, {1, 1, 0, 0, 0, 1}}} -> 12, 
 {{1, 0, 0, 1, 0, 0}, {{0, 0, 1, 1, 0, 0}, {0, 1, 0, 0, 0, 0}, {1, 1, 0, 0, 
    0, 0}, {0, 0, 0, 0, 0, 1}}} -> 4, 
 {{1, 0, 0, 1, 0, 1}, {{0, 0, 1, 1, 0, 0}, {0, 1, 0, 0, 0, 0}, {1, 1, 0, 0, 
    0, 0}, {0, 0, 0, 0, 0, 1}}} -> 4, 
 {{1, 0, 0, 1, 1, 0}, {{0, 0, 1, 0, 0, 0}, {0, 1, 1, 0, 0, 0}, {1, 0, 0, 0, 
    0, 0}, {1, 0, 0, 0, 0, 1}}} -> 4, 
 {{1, 0, 0, 1, 1, 1}, {{0, 0, 1, 0, 0, 0}, {0, 1, 1, 0, 0, 0}, {1, 0, 0, 0, 
    0, 0}, {1, 0, 0, 0, 0, 1}}} -> 12, 
 {{1, 0, 1, 0, 0, 0}, {{0, 0, 1, 0, 0, 0}, {0, 1, 1, 0, 0, 0}, {1, 0, 0, 0, 
    0, 0}, {1, 0, 0, 0, 0, 1}}} -> 2, 
 {{1, 0, 1, 0, 1, 1}, {{0, 0, 1, 0, 0, 0}, {0, 1, 1, 0, 0, 0}, {1, 0, 0, 0, 
    0, 0}, {1, 0, 0, 0, 0, 1}}} -> 6, 
 {{1, 1, 0, 0, 1, 0}, {{0, 0, 0, 1, 1, 0}, {0, 0, 1, 0, 0, 0}, {0, 1, 1, 0, 
    0, 0}, {1, 0, 0, 0, 0, 1}}} -> 7, 
 {{1, 1, 0, 0, 1, 1}, {{0, 0, 0, 1, 0, 0}, {0, 0, 1, 1, 0, 0}, {0, 1, 0, 0, 
    0, 0}, {1, 1, 0, 0, 0, 1}}} -> 22, 
 {{1, 1, 0, 1, 0, 0}, {{0, 0, 0, 1, 0, 0}, {0, 0, 1, 1, 0, 0}, {0, 1, 0, 0, 
    0, 0}, {1, 1, 0, 0, 0, 1}}} -> 3, 
 {{1, 1, 0, 1, 0, 1}, {{0, 0, 0, 1, 0, 0}, {0, 0, 1, 1, 0, 0}, {0, 1, 0, 0, 
    0, 0}, {1, 1, 0, 0, 0, 1}}} -> 7, 
 {{1, 0, 0, 0, 0, 0}, {{1, 0, 0, 0, 0, 0}, {1, 0, 0, 0, 0, 0}, {0, 0, 0, 0, 
    0, 0}, {0, 0, 0, 0, 0, 1}}} -> 3, 
 {{1, 0, 0, 0, 0, 0}, {{1, 0, 0, 0, 0, 0}, {1, 0, 0, 0, 0, 1}, {0, 0, 0, 0, 
    1, 1}, {0, 0, 0, 1, 0, 0}}} -> 1, 
 {{1, 0, 0, 0, 0, 0}, {{1, 0, 0, 0, 0, 1}, {1, 0, 0, 0, 1, 0}, {0, 0, 0, 1, 
    1, 0}, {0, 0, 1, 0, 0, 0}}} -> 2, 
 {{1, 0, 0, 0, 0, 0}, {{1, 0, 0, 0, 0, 1}, {1, 0, 0, 0, 1, 1}, {0, 0, 0, 1, 
    0, 0}, {0, 0, 1, 1, 0, 0}}} -> 2, 
 {{1, 0, 0, 0, 0, 1}, {{1, 0, 0, 0, 1, 1}, {1, 0, 0, 1, 0, 0}, {0, 0, 1, 1, 
    0, 0}, {0, 1, 0, 0, 0, 1}}} -> 3, 
 {{1, 0, 0, 0, 0, 1}, {{1, 0, 0, 0, 1, 0}, {1, 0, 0, 1, 1, 0}, {0, 0, 1, 0, 
    0, 0}, {0, 1, 1, 0, 0, 1}}} -> 1, 
 {{1, 0, 0, 0, 0, 1}, {{1, 0, 0, 0, 1, 0}, {1, 0, 0, 1, 1, 0}, {0, 0, 1, 0, 
    0, 0}, {0, 1, 1, 0, 0, 0}}} -> 3, 
 {{1, 0, 0, 0, 1, 0}, {{1, 0, 0, 1, 1, 0}, {1, 0, 1, 0, 0, 0}, {0, 0, 1, 0, 
    0, 0}, {0, 1, 1, 0, 0, 1}}} -> 1, 
 {{1, 0, 0, 0, 1, 0}, {{1, 0, 0, 1, 1, 0}, {1, 0, 1, 0, 0, 0}, {0, 0, 1, 0, 
    0, 0}, {0, 1, 1, 0, 0, 0}}} -> 3, 
 {{1, 0, 0, 0, 1, 0}, {{1, 0, 0, 1, 1, 0}, {1, 0, 1, 0, 0, 0}, {0, 0, 1, 0, 
    0, 1}, {0, 1, 1, 0, 1, 0}}} -> 3, 
 {{1, 0, 0, 0, 1, 1}, {{1, 0, 0, 1, 0, 0}, {1, 0, 1, 1, 0, 0}, {0, 0, 0, 0, 
    0, 0}, {0, 0, 0, 0, 0, 1}}} -> 2, 
 {{1, 0, 0, 0, 1, 1}, {{1, 0, 0, 1, 0, 0}, {1, 0, 1, 1, 0, 0}, {0, 0, 0, 0, 
    0, 1}, {0, 0, 0, 0, 1, 1}}} -> 2, 
 {{1, 0, 0, 0, 1, 1}, {{1, 0, 0, 1, 0, 0}, {1, 0, 1, 1, 0, 0}, {0, 0, 0, 0, 
    0, 0}, {0, 0, 0, 0, 0, 0}}} -> 4, 
 {{1, 0, 0, 1, 0, 0}, {{1, 0, 1, 1, 0, 0}, {1, 0, 0, 0, 0, 0}, {0, 0, 0, 0, 
    0, 0}, {0, 0, 0, 0, 0, 1}}} -> 1, 
 {{1, 0, 0, 1, 0, 0}, {{1, 0, 1, 1, 0, 0}, {1, 0, 0, 0, 0, 1}, {0, 0, 0, 0, 
    1, 1}, {0, 0, 0, 1, 0, 0}}} -> 1, 
 {{1, 0, 0, 1, 0, 0}, {{1, 0, 1, 1, 0, 1}, {1, 0, 0, 0, 0, 0}, {0, 0, 0, 0, 
    0, 0}, {0, 0, 0, 0, 0, 0}}} -> 2, 
 {{1, 0, 0, 1, 0, 0}, {{1, 0, 1, 1, 0, 1}, {1, 0, 0, 0, 0, 1}, {0, 0, 0, 0, 
    1, 1}, {0, 0, 0, 1, 0, 0}}} -> 2, 
 {{1, 0, 0, 1, 0, 1}, {{1, 0, 1, 1, 0, 1}, {1, 0, 0, 0, 0, 1}, {0, 0, 0, 0, 
    1, 1}, {0, 0, 0, 1, 0, 0}}} -> 4, 
 {{1, 0, 0, 1, 0, 1}, {{1, 0, 1, 1, 0, 0}, {1, 0, 0, 0, 0, 0}, {0, 0, 0, 0, 
    0, 0}, {0, 0, 0, 0, 0, 1}}} -> 1, 
 {{1, 0, 0, 1, 0, 1}, {{1, 0, 1, 1, 0, 0}, {1, 0, 0, 0, 0, 0}, {0, 0, 0, 0, 
    0, 0}, {0, 0, 0, 0, 0, 0}}} -> 3, 
 {{1, 0, 0, 1, 1, 0}, {{1, 0, 1, 0, 0, 0}, {1, 0, 1, 0, 0, 0}, {0, 0, 1, 0, 
    0, 0}, {0, 1, 1, 0, 0, 1}}} -> 1, 
 {{1, 0, 0, 1, 1, 0}, {{1, 0, 1, 0, 0, 0}, {1, 0, 1, 0, 0, 1}, {0, 0, 1, 0, 
    1, 1}, {0, 1, 1, 0, 0, 0}}} -> 1, 
 {{1, 0, 0, 1, 1, 0}, {{1, 0, 1, 0, 0, 0}, {1, 0, 1, 0, 0, 1}, {0, 0, 1, 0, 
    1, 0}, {0, 1, 1, 0, 1, 0}}} -> 3, 
 {{1, 0, 0, 1, 1, 0}, {{1, 0, 1, 0, 0, 0}, {1, 0, 1, 0, 0, 0}, {0, 0, 1, 0, 
    0, 0}, {0, 1, 1, 0, 0, 0}}} -> 2, 
 {{1, 0, 0, 1, 1, 1}, {{1, 0, 1, 0, 0, 0}, {1, 0, 1, 0, 0, 0}, {0, 0, 1, 0, 
    0, 0}, {0, 1, 1, 0, 0, 1}}} -> 2, 
 {{1, 0, 0, 1, 1, 1}, {{1, 0, 1, 0, 0, 0}, {1, 0, 1, 0, 0, 0}, {0, 0, 1, 0, 
    0, 1}, {0, 1, 1, 0, 1, 1}}} -> 2, 
 {{1, 0, 0, 1, 1, 1}, {{1, 0, 1, 0, 0, 0}, {1, 0, 1, 0, 0, 0}, {0, 0, 1, 0, 
    0, 0}, {0, 1, 1, 0, 0, 0}}} -> 4, 
 {{1, 0, 1, 0, 0, 0}, {{1, 0, 1, 0, 0, 0}, {1, 0, 1, 0, 0, 0}, {0, 0, 1, 0, 
    0, 0}, {0, 1, 1, 0, 0, 1}}} -> 2, 
 {{1, 0, 1, 0, 0, 0}, {{1, 0, 1, 0, 0, 0}, {1, 0, 1, 0, 0, 1}, {0, 0, 1, 0, 
    1, 1}, {0, 1, 1, 0, 0, 0}}} -> 1, 
 {{1, 0, 1, 0, 0, 0}, {{1, 0, 1, 0, 0, 1}, {1, 0, 1, 0, 1, 0}, {0, 0, 1, 0, 
    1, 0}, {0, 1, 1, 0, 1, 0}}} -> 2, 
 {{1, 0, 1, 0, 0, 0}, {{1, 0, 1, 0, 0, 1}, {1, 0, 1, 0, 1, 1}, {0, 0, 1, 0, 
    0, 0}, {0, 1, 1, 0, 0, 0}}} -> 2, 
 {{1, 0, 1, 0, 0, 1}, {{1, 0, 1, 0, 1, 1}, {1, 0, 1, 0, 0, 0}, {0, 0, 1, 0, 
    0, 0}, {0, 1, 1, 0, 0, 1}}} -> 3, 
 {{1, 0, 1, 0, 0, 1}, {{1, 0, 1, 0, 1, 0}, {1, 0, 1, 0, 1, 0}, {0, 0, 1, 0, 
    1, 0}, {0, 1, 1, 0, 1, 0}}} -> 4, 
 {{1, 0, 1, 0, 1, 0}, {{1, 0, 1, 0, 1, 0}, {1, 0, 1, 0, 1, 0}, {0, 0, 1, 0, 
    1, 0}, {0, 1, 1, 0, 1, 0}}} -> 22, 
 {{1, 0, 1, 0, 1, 1}, {{1, 0, 1, 0, 0, 0}, {1, 0, 1, 0, 0, 0}, {0, 0, 1, 0, 
    0, 0}, {0, 1, 1, 0, 0, 1}}} -> 2, 
 {{1, 0, 1, 0, 1, 1}, {{1, 0, 1, 0, 0, 0}, {1, 0, 1, 0, 0, 0}, {0, 0, 1, 0, 
    0, 1}, {0, 1, 1, 0, 1, 1}}} -> 2, 
 {{1, 0, 1, 0, 1, 1}, {{1, 0, 1, 0, 0, 0}, {1, 0, 1, 0, 0, 0}, {0, 0, 1, 0, 
    0, 0}, {0, 1, 1, 0, 0, 0}}} -> 4, 
 {{1, 0, 1, 1, 0, 0}, {{1, 0, 0, 0, 0, 0}, {1, 0, 0, 0, 0, 0}, {0, 0, 0, 0, 
    0, 0}, {0, 0, 0, 0, 0, 1}}} -> 1, 
 {{1, 0, 1, 1, 0, 0}, {{1, 0, 0, 0, 0, 0}, {1, 0, 0, 0, 0, 1}, {0, 0, 0, 0, 
    1, 1}, {0, 0, 0, 1, 0, 0}}} -> 1, 
 {{1, 0, 1, 1, 0, 0}, {{1, 0, 0, 0, 0, 1}, {1, 0, 0, 0, 1, 0}, {0, 0, 0, 1, 
    1, 0}, {0, 0, 1, 0, 0, 0}}} -> 2, 
 {{1, 0, 1, 1, 0, 0}, {{1, 0, 0, 0, 0, 1}, {1, 0, 0, 0, 1, 1}, {0, 0, 0, 1, 
    0, 0}, {0, 0, 1, 1, 0, 0}}} -> 2, 
 {{1, 0, 1, 1, 0, 1}, {{1, 0, 0, 0, 0, 1}, {1, 0, 0, 0, 1, 1}, {0, 0, 0, 1, 
    0, 0}, {0, 0, 1, 1, 0, 0}}} -> 4, 
 {{1, 0, 1, 1, 0, 1}, {{1, 0, 0, 0, 0, 0}, {1, 0, 0, 0, 0, 0}, {0, 0, 0, 0, 
    0, 0}, {0, 0, 0, 0, 0, 1}}} -> 1, 
 {{1, 0, 1, 1, 0, 1}, {{1, 0, 0, 0, 0, 0}, {1, 0, 0, 0, 0, 0}, {0, 0, 0, 0, 
    0, 0}, {0, 0, 0, 0, 0, 0}}} -> 3, 
 {{1, 0, 1, 1, 1, 0}, {{1, 0, 0, 0, 0, 0}, {1, 0, 0, 0, 0, 0}, {0, 0, 0, 0, 
    0, 0}, {0, 0, 0, 0, 0, 1}}} -> 1, 
 {{1, 0, 1, 1, 1, 0}, {{1, 0, 0, 0, 0, 0}, {1, 0, 0, 0, 0, 1}, {0, 0, 0, 0, 
    1, 1}, {0, 0, 0, 1, 0, 0}}} -> 1, 
 {{1, 0, 1, 1, 1, 0}, {{1, 0, 0, 0, 0, 0}, {1, 0, 0, 0, 0, 1}, {0, 0, 0, 0, 
    1, 0}, {0, 0, 0, 1, 1, 0}}} -> 3, 
 {{1, 0, 1, 1, 1, 0}, {{1, 0, 0, 0, 0, 0}, {1, 0, 0, 0, 0, 0}, {0, 0, 0, 0, 
    0, 0}, {0, 0, 0, 0, 0, 0}}} -> 2, 
 {{1, 0, 1, 1, 1, 1}, {{1, 0, 0, 0, 0, 0}, {1, 0, 0, 0, 0, 0}, {0, 0, 0, 0, 
    0, 0}, {0, 0, 0, 0, 0, 1}}} -> 2, 
 {{1, 0, 1, 1, 1, 1}, {{1, 0, 0, 0, 0, 0}, {1, 0, 0, 0, 0, 0}, {0, 0, 0, 0, 
    0, 1}, {0, 0, 0, 0, 1, 1}}} -> 2, 
 {{1, 0, 1, 1, 1, 1}, {{1, 0, 0, 0, 0, 0}, {1, 0, 0, 0, 0, 0}, {0, 0, 0, 0, 
    0, 0}, {0, 0, 0, 0, 0, 0}}} -> 4, 
 {{0, 1, 0, 0, 0, 0}, {{0, 1, 0, 0, 0, 0}, {1, 1, 0, 0, 0, 0}, {0, 0, 0, 0, 
    0, 0}, {0, 0, 0, 0, 0, 1}}} -> 1, 
 {{0, 1, 0, 0, 0, 1}, {{0, 1, 0, 0, 1, 0}, {1, 1, 0, 1, 1, 0}, {0, 0, 0, 0, 
    0, 0}, {0, 0, 0, 0, 0, 1}}} -> 2, 
 {{0, 1, 0, 0, 1, 0}, {{0, 1, 0, 1, 1, 0}, {1, 1, 0, 0, 0, 0}, {0, 0, 0, 0, 
    0, 0}, {0, 0, 0, 0, 0, 1}}} -> 1, 
 {{0, 1, 0, 0, 1, 1}, {{0, 1, 0, 1, 0, 0}, {1, 1, 0, 1, 0, 0}, {0, 0, 0, 1, 
    0, 0}, {0, 0, 1, 1, 0, 1}}} -> 3, 
 {{0, 1, 0, 1, 0, 0}, {{0, 1, 0, 1, 0, 0}, {1, 1, 0, 1, 0, 0}, {0, 0, 0, 1, 
    0, 0}, {0, 0, 1, 1, 0, 1}}} -> 1, 
 {{0, 1, 0, 1, 0, 1}, {{0, 1, 0, 1, 0, 0}, {1, 1, 0, 1, 0, 0}, {0, 0, 0, 1, 
    0, 0}, {0, 0, 1, 1, 0, 1}}} -> 2, 
 {{0, 1, 0, 1, 1, 0}, {{0, 1, 0, 0, 0, 0}, {1, 1, 0, 0, 0, 0}, {0, 0, 0, 0, 
    0, 0}, {0, 0, 0, 0, 0, 1}}} -> 1, 
 {{0, 1, 0, 1, 1, 1}, {{0, 1, 0, 0, 0, 0}, {1, 1, 0, 0, 0, 0}, {0, 0, 0, 0, 
    0, 0}, {0, 0, 0, 0, 0, 1}}} -> 3, 
 {{0, 0, 0, 0, 0, 0}, {{0, 0, 0, 0, 0, 0}, {0, 0, 0, 0, 0, 1}, {0, 0, 0, 0, 
    1, 0}, {0, 0, 0, 1, 1, 0}}} -> 28, 
 {{0, 0, 0, 0, 1, 1}, {{0, 0, 0, 1, 0, 0}, {0, 0, 1, 1, 0, 0}, {0, 1, 0, 0, 
    0, 1}, {1, 1, 0, 0, 1, 0}}} -> 12, 
 {{0, 0, 0, 1, 0, 0}, {{0, 0, 1, 1, 0, 0}, {0, 1, 0, 0, 0, 0}, {1, 1, 0, 0, 
    0, 1}, {0, 0, 0, 0, 1, 0}}} -> 8, 
 {{0, 0, 0, 1, 0, 0}, {{0, 0, 1, 1, 0, 0}, {0, 1, 0, 0, 0, 1}, {1, 1, 0, 0, 
    1, 0}, {0, 0, 0, 1, 1, 0}}} -> 15, 
 {{0, 0, 0, 1, 1, 0}, {{0, 0, 1, 0, 0, 0}, {0, 1, 1, 0, 0, 0}, {1, 0, 0, 0, 
    0, 1}, {1, 0, 0, 0, 1, 0}}} -> 8, 
 {{0, 0, 0, 1, 1, 1}, {{0, 0, 1, 0, 0, 0}, {0, 1, 1, 0, 0, 0}, {1, 0, 0, 0, 
    0, 1}, {1, 0, 0, 0, 1, 0}}} -> 12, 
 {{0, 0, 1, 0, 0, 0}, {{0, 1, 1, 0, 0, 0}, {1, 0, 0, 0, 0, 0}, {1, 0, 0, 0, 
    0, 1}, {0, 0, 0, 0, 1, 0}}} -> 6, 
 {{0, 0, 1, 0, 0, 0}, {{0, 1, 1, 0, 0, 0}, {1, 0, 0, 0, 0, 1}, {1, 0, 0, 0, 
    1, 0}, {0, 0, 0, 1, 1, 0}}} -> 13, 
 {{0, 0, 1, 0, 1, 1}, {{0, 1, 1, 0, 0, 0}, {1, 0, 0, 0, 0, 0}, {1, 0, 0, 0, 
    0, 1}, {0, 0, 0, 0, 1, 0}}} -> 2, 
 {{0, 0, 1, 1, 0, 0}, {{0, 1, 0, 0, 0, 0}, {1, 1, 0, 0, 0, 0}, {0, 0, 0, 0, 
    0, 1}, {0, 0, 0, 0, 1, 0}}} -> 7, 
 {{0, 0, 1, 1, 0, 0}, {{0, 1, 0, 0, 0, 0}, {1, 1, 0, 0, 0, 1}, {0, 0, 0, 0, 
    1, 0}, {0, 0, 0, 1, 1, 0}}} -> 14, 
 {{0, 0, 1, 1, 1, 0}, {{0, 1, 0, 0, 0, 0}, {1, 1, 0, 0, 0, 0}, {0, 0, 0, 0, 
    0, 1}, {0, 0, 0, 0, 1, 0}}} -> 7, 
 {{0, 0, 1, 1, 1, 1}, {{0, 1, 0, 0, 0, 0}, {1, 1, 0, 0, 0, 0}, {0, 0, 0, 0, 
    0, 1}, {0, 0, 0, 0, 1, 0}}} -> 11, 
 {{0, 1, 0, 0, 0, 0}, {{1, 1, 0, 0, 0, 0}, {0, 0, 0, 0, 0, 0}, {0, 0, 0, 0, 
    0, 1}, {0, 0, 0, 0, 1, 0}}} -> 6, 
 {{0, 1, 0, 0, 0, 0}, {{1, 1, 0, 0, 0, 0}, {0, 0, 0, 0, 0, 1}, {0, 0, 0, 0, 
    1, 0}, {0, 0, 0, 1, 1, 0}}} -> 12, 
 {{0, 1, 0, 0, 1, 1}, {{1, 1, 0, 1, 0, 0}, {0, 0, 0, 1, 0, 0}, {0, 0, 1, 1, 
    0, 1}, {0, 1, 0, 0, 0, 0}}} -> 2, 
 {{0, 1, 0, 1, 0, 0}, {{1, 1, 0, 1, 0, 0}, {0, 0, 0, 1, 0, 0}, {0, 0, 1, 1, 
    0, 1}, {0, 1, 0, 0, 0, 0}}} -> 2, 
 {{0, 1, 0, 1, 0, 0}, {{1, 1, 0, 1, 0, 0}, {0, 0, 0, 1, 0, 1}, {0, 0, 1, 1, 
    0, 0}, {0, 1, 0, 0, 0, 0}}} -> 4, 
 {{0, 1, 0, 1, 1, 0}, {{1, 1, 0, 0, 0, 0}, {0, 0, 0, 0, 0, 0}, {0, 0, 0, 0, 
    0, 1}, {0, 0, 0, 0, 1, 0}}} -> 2, 
 {{0, 1, 0, 1, 1, 1}, {{1, 1, 0, 0, 0, 0}, {0, 0, 0, 0, 0, 0}, {0, 0, 0, 0, 
    0, 1}, {0, 0, 0, 0, 1, 0}}} -> 2, 
 {{0, 1, 1, 0, 0, 0}, {{1, 0, 0, 0, 0, 0}, {1, 0, 0, 0, 0, 0}, {0, 0, 0, 0, 
    0, 1}, {0, 0, 0, 0, 1, 0}}} -> 4, 
 {{0, 1, 1, 0, 0, 0}, {{1, 0, 0, 0, 0, 0}, {1, 0, 0, 0, 0, 1}, {0, 0, 0, 0, 
    1, 0}, {0, 0, 0, 1, 1, 0}}} -> 9, 
 {{0, 1, 1, 0, 1, 1}, {{1, 0, 0, 0, 0, 0}, {1, 0, 0, 0, 0, 0}, {0, 0, 0, 0, 
    0, 1}, {0, 0, 0, 0, 1, 0}}} -> 1, 
 {{0, 1, 1, 1, 0, 0}, {{1, 0, 0, 0, 0, 0}, {1, 0, 0, 0, 0, 0}, {0, 0, 0, 0, 
    0, 1}, {0, 0, 0, 0, 1, 0}}} -> 4, 
 {{0, 1, 1, 1, 0, 0}, {{1, 0, 0, 0, 0, 0}, {1, 0, 0, 0, 0, 1}, {0, 0, 0, 0, 
    1, 0}, {0, 0, 0, 1, 1, 0}}} -> 9, 
 {{0, 1, 1, 1, 1, 0}, {{1, 0, 0, 0, 0, 0}, {1, 0, 0, 0, 0, 0}, {0, 0, 0, 0, 
    0, 1}, {0, 0, 0, 0, 1, 0}}} -> 4, 
 {{0, 1, 1, 1, 1, 1}, {{1, 0, 0, 0, 0, 0}, {1, 0, 0, 0, 0, 0}, {0, 0, 0, 0, 
    0, 1}, {0, 0, 0, 0, 1, 0}}} -> 9, 
 {{1, 0, 0, 0, 0, 0}, {{1, 0, 0, 0, 0, 0}, {0, 0, 0, 0, 0, 0}, {0, 0, 0, 0, 
    0, 1}, {0, 0, 0, 0, 1, 0}}} -> 13, 
 {{1, 0, 0, 0, 0, 0}, {{1, 0, 0, 0, 0, 0}, {0, 0, 0, 0, 0, 1}, {0, 0, 0, 0, 
    1, 0}, {0, 0, 0, 1, 1, 0}}} -> 6, 
 {{1, 0, 0, 0, 1, 1}, {{1, 0, 0, 1, 0, 0}, {0, 0, 1, 1, 0, 0}, {0, 1, 0, 0, 
    0, 1}, {1, 1, 0, 0, 1, 0}}} -> 5, 
 {{1, 0, 0, 1, 0, 0}, {{1, 0, 1, 1, 0, 0}, {0, 0, 0, 0, 0, 0}, {0, 0, 0, 0, 
    0, 1}, {0, 0, 0, 0, 1, 0}}} -> 1, 
 {{1, 0, 0, 1, 0, 0}, {{1, 0, 1, 1, 0, 0}, {0, 0, 0, 0, 0, 1}, {0, 0, 0, 0, 
    1, 0}, {0, 0, 0, 1, 1, 0}}} -> 2, 
 {{1, 0, 0, 1, 1, 0}, {{1, 0, 1, 0, 0, 0}, {0, 0, 1, 0, 0, 0}, {0, 1, 1, 0, 
    0, 1}, {1, 0, 0, 0, 1, 0}}} -> 1, 
 {{1, 0, 0, 1, 1, 1}, {{1, 0, 1, 0, 0, 0}, {0, 0, 1, 0, 0, 0}, {0, 1, 1, 0, 
    0, 1}, {1, 0, 0, 0, 1, 0}}} -> 1, 
 {{1, 0, 1, 0, 0, 0}, {{1, 0, 1, 0, 0, 0}, {0, 0, 1, 0, 0, 0}, {0, 1, 1, 0, 
    0, 1}, {1, 0, 0, 0, 1, 0}}} -> 1, 
 {{1, 0, 1, 0, 0, 0}, {{1, 0, 1, 0, 0, 0}, {0, 0, 1, 0, 0, 1}, {0, 1, 1, 0, 
    1, 0}, {1, 0, 0, 0, 1, 0}}} -> 2, 
 {{1, 0, 1, 0, 1, 1}, {{1, 0, 1, 0, 0, 0}, {0, 0, 1, 0, 0, 0}, {0, 1, 1, 0, 
    0, 1}, {1, 0, 0, 0, 1, 0}}} -> 1, 
 {{1, 0, 1, 1, 0, 0}, {{1, 0, 0, 0, 0, 0}, {0, 0, 0, 0, 0, 0}, {0, 0, 0, 0, 
    0, 1}, {0, 0, 0, 0, 1, 0}}} -> 1, 
 {{1, 0, 1, 1, 0, 0}, {{1, 0, 0, 0, 0, 0}, {0, 0, 0, 0, 0, 1}, {0, 0, 0, 0, 
    1, 0}, {0, 0, 0, 1, 1, 0}}} -> 2, 
 {{1, 0, 1, 1, 1, 0}, {{1, 0, 0, 0, 0, 0}, {0, 0, 0, 0, 0, 0}, {0, 0, 0, 0, 
    0, 1}, {0, 0, 0, 0, 1, 0}}} -> 1, 
 {{1, 0, 1, 1, 1, 1}, {{1, 0, 0, 0, 0, 0}, {0, 0, 0, 0, 0, 0}, {0, 0, 0, 0, 
    0, 1}, {0, 0, 0, 0, 1, 0}}} -> 5, 
 {{1, 1, 0, 0, 0, 0}, {{0, 0, 0, 0, 0, 0}, {0, 0, 0, 0, 0, 1}, {0, 0, 0, 0, 
    1, 0}, {0, 0, 0, 1, 1, 0}}} -> 16, 
 {{1, 1, 0, 0, 1, 1}, {{0, 0, 0, 1, 0, 0}, {0, 0, 1, 1, 0, 0}, {0, 1, 0, 0, 
    0, 1}, {1, 1, 0, 0, 1, 0}}} -> 12, 
 {{1, 1, 0, 1, 0, 0}, {{0, 0, 0, 1, 0, 0}, {0, 0, 1, 1, 0, 0}, {0, 1, 0, 0, 
    0, 1}, {1, 1, 0, 0, 1, 0}}} -> 4, 
 {{1, 1, 0, 1, 0, 0}, {{0, 0, 0, 1, 0, 0}, {0, 0, 1, 1, 0, 1}, {0, 1, 0, 0, 
    0, 0}, {1, 1, 0, 0, 0, 0}}} -> 8, 
 {{1, 1, 1, 0, 0, 0}, {{0, 0, 0, 0, 0, 0}, {0, 0, 0, 0, 0, 1}, {0, 0, 0, 0, 
    1, 0}, {0, 0, 0, 1, 1, 0}}} -> 16, 
 {{1, 1, 1, 1, 0, 0}, {{0, 0, 0, 0, 0, 0}, {0, 0, 0, 0, 0, 1}, {0, 0, 0, 0, 
    1, 0}, {0, 0, 0, 1, 1, 0}}} -> 16, 
 {{0, 0, 1, 0, 0, 0}, {{0, 1, 1, 0, 0, 0}, {0, 0, 0, 0, 0, 0}, {0, 0, 0, 0, 
    0, 1}, {0, 0, 0, 0, 1, 0}}} -> 1, 
 {{0, 0, 1, 0, 0, 0}, {{0, 1, 1, 0, 0, 0}, {0, 0, 0, 0, 0, 1}, {0, 0, 0, 0, 
    1, 0}, {0, 0, 0, 1, 1, 0}}} -> 2, 
 {{0, 0, 1, 0, 1, 1}, {{0, 1, 1, 0, 0, 0}, {0, 0, 0, 0, 0, 0}, {0, 0, 0, 0, 
    0, 1}, {0, 0, 0, 0, 1, 0}}} -> 1, 
 {{0, 0, 1, 1, 0, 0}, {{0, 1, 0, 0, 0, 0}, {0, 1, 0, 0, 0, 0}, {1, 1, 0, 0, 
    0, 1}, {0, 0, 0, 0, 1, 0}}} -> 1, 
 {{0, 0, 1, 1, 0, 0}, {{0, 1, 0, 0, 0, 0}, {0, 1, 0, 0, 0, 1}, {1, 1, 0, 0, 
    1, 0}, {0, 0, 0, 1, 1, 0}}} -> 1, 
 {{0, 0, 1, 1, 0, 1}, {{0, 1, 0, 0, 0, 0}, {0, 1, 0, 0, 0, 0}, {1, 1, 0, 0, 
    0, 0}, {0, 0, 0, 0, 0, 1}}} -> 1, 
 {{0, 0, 1, 1, 1, 0}, {{0, 1, 0, 0, 0, 0}, {0, 1, 0, 0, 0, 0}, {1, 1, 0, 0, 
    0, 1}, {0, 0, 0, 0, 1, 0}}} -> 1, 
 {{0, 0, 1, 1, 1, 1}, {{0, 1, 0, 0, 0, 0}, {0, 1, 0, 0, 0, 0}, {1, 1, 0, 0, 
    0, 1}, {0, 0, 0, 0, 1, 0}}} -> 1, 
 {{0, 0, 1, 1, 1, 1}, {{0, 1, 0, 0, 0, 0}, {0, 1, 0, 0, 0, 0}, {1, 1, 0, 0, 
    0, 0}, {0, 0, 0, 0, 0, 1}}} -> 1, 
 {{0, 1, 0, 0, 0, 0}, {{0, 1, 0, 0, 0, 0}, {0, 1, 0, 0, 0, 0}, {1, 1, 0, 0, 
    0, 1}, {0, 0, 0, 0, 1, 0}}} -> 1, 
 {{0, 1, 0, 0, 0, 0}, {{0, 1, 0, 0, 0, 0}, {0, 1, 0, 0, 0, 1}, {1, 1, 0, 0, 
    1, 0}, {0, 0, 0, 1, 1, 0}}} -> 1, 
 {{0, 1, 0, 0, 0, 1}, {{0, 1, 0, 0, 1, 0}, {0, 1, 0, 1, 1, 0}, {1, 1, 0, 0, 
    0, 0}, {0, 0, 0, 0, 0, 1}}} -> 1, 
 {{0, 1, 0, 0, 1, 1}, {{0, 1, 0, 1, 0, 0}, {0, 1, 0, 1, 0, 0}, {1, 1, 0, 1, 
    0, 1}, {0, 0, 0, 1, 0, 0}}} -> 1, 
 {{0, 1, 0, 0, 1, 1}, {{0, 1, 0, 1, 0, 0}, {0, 1, 0, 1, 0, 0}, {1, 1, 0, 1, 
    0, 0}, {0, 0, 0, 1, 0, 1}}} -> 1, 
 {{0, 1, 0, 1, 0, 0}, {{0, 1, 0, 1, 0, 0}, {0, 1, 0, 1, 0, 0}, {1, 1, 0, 1, 
    0, 1}, {0, 0, 0, 1, 0, 0}}} -> 1, 
 {{0, 1, 0, 1, 0, 0}, {{0, 1, 0, 1, 0, 0}, {0, 1, 0, 1, 0, 1}, {1, 1, 0, 1, 
    0, 0}, {0, 0, 0, 1, 0, 0}}} -> 1, 
 {{0, 1, 0, 1, 0, 1}, {{0, 1, 0, 1, 0, 0}, {0, 1, 0, 1, 0, 0}, {1, 1, 0, 1, 
    0, 0}, {0, 0, 0, 1, 0, 1}}} -> 1, 
 {{0, 1, 0, 1, 1, 0}, {{0, 1, 0, 0, 0, 0}, {0, 1, 0, 0, 0, 0}, {1, 1, 0, 0, 
    0, 1}, {0, 0, 0, 0, 1, 0}}} -> 1, 
 {{0, 1, 0, 1, 1, 1}, {{0, 1, 0, 0, 0, 0}, {0, 1, 0, 0, 0, 0}, {1, 1, 0, 0, 
    0, 1}, {0, 0, 0, 0, 1, 0}}} -> 1, 
 {{0, 1, 0, 1, 1, 1}, {{0, 1, 0, 0, 0, 0}, {0, 1, 0, 0, 0, 0}, {1, 1, 0, 0, 
    0, 0}, {0, 0, 0, 0, 0, 1}}} -> 1, 
 {{0, 1, 1, 0, 0, 0}, {{0, 0, 0, 0, 0, 0}, {0, 0, 0, 0, 0, 1}, {0, 0, 0, 0, 
    1, 0}, {0, 0, 0, 1, 1, 0}}} -> 4, 
 {{0, 1, 1, 1, 0, 0}, {{0, 0, 0, 0, 0, 0}, {0, 0, 0, 0, 0, 1}, {0, 0, 0, 0, 
    1, 0}, {0, 0, 0, 1, 1, 0}}} -> 4, 
 {{1, 0, 0, 0, 0, 0}, {{0, 0, 0, 0, 0, 0}, {0, 0, 0, 0, 0, 1}, {0, 0, 0, 0, 
    1, 0}, {0, 0, 0, 1, 1, 0}}} -> 8, 
 {{1, 0, 0, 0, 1, 1}, {{0, 0, 0, 1, 0, 0}, {0, 0, 1, 1, 0, 0}, {0, 1, 0, 0, 
    0, 1}, {1, 1, 0, 0, 1, 0}}} -> 6, 
 {{1, 0, 0, 1, 0, 0}, {{0, 0, 1, 1, 0, 0}, {0, 1, 0, 0, 0, 0}, {1, 1, 0, 0, 
    0, 1}, {0, 0, 0, 0, 1, 0}}} -> 4, 
 {{1, 0, 0, 1, 0, 0}, {{0, 0, 1, 1, 0, 0}, {0, 1, 0, 0, 0, 1}, {1, 1, 0, 0, 
    1, 0}, {0, 0, 0, 1, 1, 0}}} -> 8, 
 {{1, 0, 0, 1, 1, 0}, {{0, 0, 1, 0, 0, 0}, {0, 1, 1, 0, 0, 0}, {1, 0, 0, 0, 
    0, 1}, {1, 0, 0, 0, 1, 0}}} -> 4, 
 {{1, 0, 0, 1, 1, 1}, {{0, 0, 1, 0, 0, 0}, {0, 1, 1, 0, 0, 0}, {1, 0, 0, 0, 
    0, 1}, {1, 0, 0, 0, 1, 0}}} -> 6, 
 {{1, 0, 1, 0, 0, 0}, {{0, 0, 1, 0, 0, 0}, {0, 1, 1, 0, 0, 0}, {1, 0, 0, 0, 
    0, 1}, {1, 0, 0, 0, 1, 0}}} -> 2, 
 {{1, 0, 1, 0, 0, 0}, {{0, 0, 1, 0, 0, 0}, {0, 1, 1, 0, 0, 1}, {1, 0, 0, 0, 
    1, 0}, {1, 0, 0, 1, 1, 0}}} -> 4, 
 {{1, 0, 1, 0, 1, 1}, {{0, 0, 1, 0, 0, 0}, {0, 1, 1, 0, 0, 0}, {1, 0, 0, 0, 
    0, 1}, {1, 0, 0, 0, 1, 0}}} -> 2, 
 {{1, 0, 1, 1, 0, 0}, {{0, 0, 0, 0, 0, 0}, {0, 0, 0, 0, 0, 1}, {0, 0, 0, 0, 
    1, 0}, {0, 0, 0, 1, 1, 0}}} -> 4, 
 {{0, 0, 1, 0, 0, 0}, {{0, 1, 1, 0, 0, 0}, {1, 0, 0, 0, 0, 0}, {1, 0, 0, 0, 
    0, 1}, {1, 0, 0, 0, 1, 0}}} -> 1, 
 {{0, 0, 1, 0, 0, 0}, {{0, 1, 1, 0, 0, 0}, {1, 0, 0, 0, 0, 1}, {1, 0, 0, 0, 
    1, 0}, {1, 0, 0, 1, 1, 0}}} -> 1, 
 {{0, 0, 1, 0, 0, 0}, {{0, 1, 1, 0, 0, 1}, {1, 0, 0, 0, 1, 0}, {1, 0, 0, 1, 
    1, 0}, {1, 0, 1, 0, 0, 0}}} -> 1, 
 {{0, 0, 1, 0, 0, 0}, {{0, 1, 1, 0, 0, 1}, {1, 0, 0, 0, 1, 1}, {1, 0, 0, 1, 
    0, 0}, {1, 0, 1, 1, 0, 0}}} -> 1, 
 {{0, 0, 1, 0, 0, 1}, {{0, 1, 1, 0, 1, 1}, {1, 0, 0, 0, 0, 0}, {1, 0, 0, 0, 
    0, 0}, {1, 0, 0, 0, 0, 0}}} -> 2, 
 {{0, 0, 1, 0, 0, 1}, {{0, 1, 1, 0, 1, 0}, {1, 0, 0, 0, 1, 0}, {1, 0, 0, 1, 
    1, 0}, {1, 0, 1, 0, 0, 0}}} -> 2, 
 {{0, 0, 1, 0, 1, 0}, {{0, 1, 1, 0, 1, 0}, {1, 0, 0, 0, 1, 0}, {1, 0, 0, 1, 
    1, 0}, {1, 0, 1, 0, 0, 0}}} -> 4, 
 {{0, 0, 1, 0, 1, 1}, {{0, 1, 1, 0, 0, 0}, {1, 0, 0, 0, 0, 0}, {1, 0, 0, 0, 
    0, 1}, {1, 0, 0, 0, 1, 0}}} -> 1, 
 {{0, 0, 1, 0, 1, 1}, {{0, 1, 1, 0, 0, 0}, {1, 0, 0, 0, 0, 0}, {1, 0, 0, 0, 
    0, 0}, {1, 0, 0, 0, 0, 0}}} -> 2, 
 {{0, 0, 1, 0, 1, 1}, {{0, 1, 1, 0, 0, 0}, {1, 0, 0, 0, 0, 0}, {1, 0, 0, 0, 
    0, 0}, {1, 0, 0, 0, 0, 1}}} -> 1, 
 {{0, 1, 1, 0, 0, 0}, {{1, 0, 0, 0, 0, 0}, {1, 0, 0, 0, 0, 0}, {1, 0, 0, 0, 
    0, 1}, {1, 0, 0, 0, 1, 0}}} -> 1, 
 {{0, 1, 1, 0, 0, 0}, {{1, 0, 0, 0, 0, 0}, {1, 0, 0, 0, 0, 1}, {1, 0, 0, 0, 
    1, 0}, {1, 0, 0, 1, 1, 0}}} -> 1, 
 {{0, 1, 1, 0, 0, 0}, {{1, 0, 0, 0, 0, 1}, {1, 0, 0, 0, 1, 0}, {1, 0, 0, 1, 
    1, 0}, {1, 0, 1, 0, 0, 0}}} -> 1, 
 {{0, 1, 1, 0, 0, 0}, {{1, 0, 0, 0, 0, 1}, {1, 0, 0, 0, 1, 1}, {1, 0, 0, 1, 
    0, 0}, {1, 0, 1, 1, 0, 0}}} -> 1, 
 {{0, 1, 1, 0, 0, 1}, {{1, 0, 0, 0, 1, 1}, {1, 0, 0, 1, 0, 0}, {1, 0, 1, 1, 
    0, 0}, {1, 0, 0, 0, 0, 0}}} -> 2, 
 {{0, 1, 1, 0, 0, 1}, {{1, 0, 0, 0, 1, 0}, {1, 0, 0, 1, 1, 0}, {1, 0, 1, 0, 
    0, 0}, {1, 0, 1, 0, 0, 1}}} -> 1, 
 {{0, 1, 1, 0, 0, 1}, {{1, 0, 0, 0, 1, 0}, {1, 0, 0, 1, 1, 0}, {1, 0, 1, 0, 
    0, 0}, {1, 0, 1, 0, 0, 0}}} -> 1, 
 {{0, 1, 1, 0, 1, 0}, {{1, 0, 0, 0, 1, 0}, {1, 0, 0, 1, 1, 0}, {1, 0, 1, 0, 
    0, 0}, {1, 0, 1, 0, 0, 1}}} -> 3, 
 {{0, 1, 1, 0, 1, 0}, {{1, 0, 0, 0, 1, 0}, {1, 0, 0, 1, 1, 0}, {1, 0, 1, 0, 
    0, 0}, {1, 0, 1, 0, 0, 0}}} -> 1, 
 {{0, 1, 1, 0, 1, 1}, {{1, 0, 0, 0, 0, 0}, {1, 0, 0, 0, 0, 0}, {1, 0, 0, 0, 
    0, 1}, {1, 0, 0, 0, 1, 0}}} -> 1, 
 {{0, 1, 1, 0, 1, 1}, {{1, 0, 0, 0, 0, 0}, {1, 0, 0, 0, 0, 0}, {1, 0, 0, 0, 
    0, 0}, {1, 0, 0, 0, 0, 0}}} -> 2, 
 {{0, 1, 1, 0, 1, 1}, {{1, 0, 0, 0, 0, 0}, {1, 0, 0, 0, 0, 0}, {1, 0, 0, 0, 
    0, 0}, {1, 0, 0, 0, 0, 1}}} -> 1, 
 {{0, 1, 1, 1, 0, 0}, {{1, 0, 0, 0, 0, 0}, {1, 0, 0, 0, 0, 0}, {1, 0, 0, 0, 
    0, 1}, {1, 0, 0, 0, 1, 0}}} -> 1, 
 {{0, 1, 1, 1, 0, 0}, {{1, 0, 0, 0, 0, 0}, {1, 0, 0, 0, 0, 1}, {1, 0, 0, 0, 
    1, 0}, {1, 0, 0, 1, 1, 0}}} -> 1, 
 {{0, 1, 1, 1, 0, 0}, {{1, 0, 0, 0, 0, 1}, {1, 0, 0, 0, 1, 0}, {1, 0, 0, 1, 
    1, 0}, {1, 0, 1, 0, 0, 0}}} -> 1, 
 {{0, 1, 1, 1, 0, 0}, {{1, 0, 0, 0, 0, 1}, {1, 0, 0, 0, 1, 1}, {1, 0, 0, 1, 
    0, 0}, {1, 0, 1, 1, 0, 0}}} -> 1, 
 {{0, 1, 1, 1, 0, 1}, {{1, 0, 0, 0, 0, 1}, {1, 0, 0, 0, 1, 1}, {1, 0, 0, 1, 
    0, 0}, {1, 0, 1, 1, 0, 0}}} -> 2, 
 {{0, 1, 1, 1, 0, 1}, {{1, 0, 0, 0, 0, 0}, {1, 0, 0, 0, 0, 0}, {1, 0, 0, 0, 
    0, 0}, {1, 0, 0, 0, 0, 1}}} -> 1, 
 {{0, 1, 1, 1, 0, 1}, {{1, 0, 0, 0, 0, 0}, {1, 0, 0, 0, 0, 0}, {1, 0, 0, 0, 
    0, 0}, {1, 0, 0, 0, 0, 0}}} -> 1, 
 {{0, 1, 1, 1, 1, 0}, {{1, 0, 0, 0, 0, 0}, {1, 0, 0, 0, 0, 0}, {1, 0, 0, 0, 
    0, 1}, {1, 0, 0, 0, 1, 0}}} -> 1, 
 {{0, 1, 1, 1, 1, 0}, {{1, 0, 0, 0, 0, 0}, {1, 0, 0, 0, 0, 1}, {1, 0, 0, 0, 
    1, 0}, {1, 0, 0, 1, 1, 0}}} -> 2, 
 {{0, 1, 1, 1, 1, 0}, {{1, 0, 0, 0, 0, 0}, {1, 0, 0, 0, 0, 0}, {1, 0, 0, 0, 
    0, 0}, {1, 0, 0, 0, 0, 0}}} -> 9, 
 {{0, 1, 1, 1, 1, 1}, {{1, 0, 0, 0, 0, 0}, {1, 0, 0, 0, 0, 0}, {1, 0, 0, 0, 
    0, 1}, {1, 0, 0, 0, 1, 0}}} -> 5, 
 {{0, 1, 1, 1, 1, 1}, {{1, 0, 0, 0, 0, 0}, {1, 0, 0, 0, 0, 0}, {1, 0, 0, 0, 
    0, 0}, {1, 0, 0, 0, 0, 0}}} -> 40, 
 {{0, 1, 1, 1, 1, 1}, {{1, 0, 0, 0, 0, 0}, {1, 0, 0, 0, 0, 0}, {1, 0, 0, 0, 
    0, 0}, {1, 0, 0, 0, 0, 1}}} -> 7, 
 {{1, 0, 0, 0, 0, 0}, {{1, 0, 0, 0, 0, 0}, {1, 0, 0, 0, 0, 0}, {1, 0, 0, 0, 
    0, 1}, {1, 0, 0, 0, 1, 0}}} -> 9, 
 {{1, 0, 0, 0, 0, 0}, {{1, 0, 0, 0, 0, 0}, {1, 0, 0, 0, 0, 1}, {1, 0, 0, 0, 
    1, 0}, {1, 0, 0, 1, 1, 0}}} -> 13, 
 {{1, 0, 0, 0, 0, 0}, {{1, 0, 0, 0, 0, 1}, {1, 0, 0, 0, 1, 0}, {1, 0, 0, 1, 
    1, 0}, {1, 0, 1, 0, 0, 0}}} -> 1, 
 {{1, 0, 0, 0, 0, 0}, {{1, 0, 0, 0, 0, 1}, {1, 0, 0, 0, 1, 1}, {1, 0, 0, 1, 
    0, 0}, {1, 0, 1, 1, 0, 0}}} -> 5, 
 {{1, 0, 0, 0, 0, 1}, {{1, 0, 0, 0, 1, 1}, {1, 0, 0, 1, 0, 0}, {1, 0, 1, 1, 
    0, 0}, {1, 0, 0, 0, 0, 0}}} -> 2, 
 {{1, 0, 0, 0, 0, 1}, {{1, 0, 0, 0, 1, 0}, {1, 0, 0, 1, 1, 0}, {1, 0, 1, 0, 
    0, 0}, {1, 0, 1, 0, 0, 1}}} -> 1, 
 {{1, 0, 0, 0, 0, 1}, {{1, 0, 0, 0, 1, 0}, {1, 0, 0, 1, 1, 0}, {1, 0, 1, 0, 
    0, 0}, {1, 0, 1, 0, 0, 0}}} -> 1, 
 {{1, 0, 0, 0, 1, 0}, {{1, 0, 0, 1, 1, 0}, {1, 0, 1, 0, 0, 0}, {1, 0, 1, 0, 
    0, 1}, {1, 0, 1, 0, 1, 0}}} -> 3, 
 {{1, 0, 0, 0, 1, 0}, {{1, 0, 0, 1, 1, 0}, {1, 0, 1, 0, 0, 0}, {1, 0, 1, 0, 
    0, 0}, {1, 0, 1, 0, 0, 0}}} -> 1, 
 {{1, 0, 0, 0, 1, 1}, {{1, 0, 0, 1, 0, 0}, {1, 0, 1, 1, 0, 0}, {1, 0, 0, 0, 
    0, 1}, {1, 0, 0, 0, 1, 0}}} -> 1, 
 {{1, 0, 0, 0, 1, 1}, {{1, 0, 0, 1, 0, 0}, {1, 0, 1, 1, 0, 0}, {1, 0, 0, 0, 
    0, 0}, {1, 0, 0, 0, 0, 0}}} -> 2, 
 {{1, 0, 0, 0, 1, 1}, {{1, 0, 0, 1, 0, 0}, {1, 0, 1, 1, 0, 0}, {1, 0, 0, 0, 
    0, 0}, {1, 0, 0, 0, 0, 1}}} -> 1, 
 {{1, 0, 0, 1, 0, 0}, {{1, 0, 1, 1, 0, 0}, {1, 0, 0, 0, 0, 0}, {1, 0, 0, 0, 
    0, 1}, {1, 0, 0, 0, 1, 0}}} -> 1, 
 {{1, 0, 0, 1, 0, 0}, {{1, 0, 1, 1, 0, 0}, {1, 0, 0, 0, 0, 1}, {1, 0, 0, 0, 
    1, 0}, {1, 0, 0, 1, 1, 0}}} -> 1, 
 {{1, 0, 0, 1, 0, 0}, {{1, 0, 1, 1, 0, 1}, {1, 0, 0, 0, 0, 0}, {1, 0, 0, 0, 
    0, 0}, {1, 0, 0, 0, 0, 0}}} -> 1, 
 {{1, 0, 0, 1, 0, 0}, {{1, 0, 1, 1, 0, 1}, {1, 0, 0, 0, 0, 1}, {1, 0, 0, 0, 
    1, 1}, {1, 0, 0, 1, 0, 0}}} -> 1, 
 {{1, 0, 0, 1, 0, 1}, {{1, 0, 1, 1, 0, 1}, {1, 0, 0, 0, 0, 1}, {1, 0, 0, 0, 
    1, 1}, {1, 0, 0, 1, 0, 0}}} -> 2, 
 {{1, 0, 0, 1, 0, 1}, {{1, 0, 1, 1, 0, 0}, {1, 0, 0, 0, 0, 0}, {1, 0, 0, 0, 
    0, 0}, {1, 0, 0, 0, 0, 1}}} -> 1, 
 {{1, 0, 0, 1, 0, 1}, {{1, 0, 1, 1, 0, 0}, {1, 0, 0, 0, 0, 0}, {1, 0, 0, 0, 
    0, 0}, {1, 0, 0, 0, 0, 0}}} -> 1, 
 {{1, 0, 0, 1, 1, 0}, {{1, 0, 1, 0, 0, 0}, {1, 0, 1, 0, 0, 0}, {1, 0, 1, 0, 
    0, 1}, {1, 0, 1, 0, 1, 0}}} -> 1, 
 {{1, 0, 0, 1, 1, 0}, {{1, 0, 1, 0, 0, 0}, {1, 0, 1, 0, 0, 1}, {1, 0, 1, 0, 
    1, 0}, {1, 0, 1, 0, 1, 0}}} -> 2, 
 {{1, 0, 0, 1, 1, 0}, {{1, 0, 1, 0, 0, 0}, {1, 0, 1, 0, 0, 0}, {1, 0, 1, 0, 
    0, 0}, {1, 0, 1, 0, 0, 0}}} -> 1, 
 {{1, 0, 0, 1, 1, 1}, {{1, 0, 1, 0, 0, 0}, {1, 0, 1, 0, 0, 0}, {1, 0, 1, 0, 
    0, 1}, {1, 0, 1, 0, 1, 0}}} -> 1, 
 {{1, 0, 0, 1, 1, 1}, {{1, 0, 1, 0, 0, 0}, {1, 0, 1, 0, 0, 0}, {1, 0, 1, 0, 
    0, 0}, {1, 0, 1, 0, 0, 0}}} -> 6, 
 {{1, 0, 0, 1, 1, 1}, {{1, 0, 1, 0, 0, 0}, {1, 0, 1, 0, 0, 0}, {1, 0, 1, 0, 
    0, 0}, {1, 0, 1, 0, 0, 1}}} -> 5, 
 {{1, 0, 1, 0, 0, 0}, {{1, 0, 1, 0, 0, 0}, {1, 0, 1, 0, 0, 0}, {1, 0, 1, 0, 
    0, 1}, {1, 0, 1, 0, 1, 0}}} -> 5, 
 {{1, 0, 1, 0, 0, 0}, {{1, 0, 1, 0, 0, 0}, {1, 0, 1, 0, 0, 1}, {1, 0, 1, 0, 
    1, 0}, {1, 0, 1, 0, 1, 0}}} -> 9, 
 {{1, 0, 1, 0, 0, 0}, {{1, 0, 1, 0, 0, 1}, {1, 0, 1, 0, 1, 0}, {1, 0, 1, 0, 
    1, 0}, {1, 0, 1, 0, 1, 0}}} -> 17, 
 {{1, 0, 1, 0, 0, 0}, {{1, 0, 1, 0, 0, 1}, {1, 0, 1, 0, 1, 1}, {1, 0, 1, 0, 
    0, 0}, {1, 0, 1, 0, 0, 0}}} -> 1, 
 {{1, 0, 1, 0, 0, 1}, {{1, 0, 1, 0, 1, 1}, {1, 0, 1, 0, 0, 0}, {1, 0, 1, 0, 
    0, 0}, {1, 0, 1, 0, 0, 0}}} -> 2, 
 {{1, 0, 1, 0, 0, 1}, {{1, 0, 1, 0, 1, 0}, {1, 0, 1, 0, 1, 0}, {1, 0, 1, 0, 
    1, 0}, {1, 0, 1, 0, 1, 0}}} -> 68, 
 {{1, 0, 1, 0, 1, 1}, {{1, 0, 1, 0, 0, 0}, {1, 0, 1, 0, 0, 0}, {1, 0, 1, 0, 
    0, 1}, {1, 0, 1, 0, 1, 0}}} -> 1, 
 {{1, 0, 1, 0, 1, 1}, {{1, 0, 1, 0, 0, 0}, {1, 0, 1, 0, 0, 0}, {1, 0, 1, 0, 
    0, 0}, {1, 0, 1, 0, 0, 1}}} -> 5, 
 {{1, 0, 1, 1, 0, 0}, {{1, 0, 0, 0, 0, 0}, {1, 0, 0, 0, 0, 0}, {1, 0, 0, 0, 
    0, 1}, {1, 0, 0, 0, 1, 0}}} -> 1, 
 {{1, 0, 1, 1, 0, 0}, {{1, 0, 0, 0, 0, 0}, {1, 0, 0, 0, 0, 1}, {1, 0, 0, 0, 
    1, 0}, {1, 0, 0, 1, 1, 0}}} -> 1, 
 {{1, 0, 1, 1, 0, 0}, {{1, 0, 0, 0, 0, 1}, {1, 0, 0, 0, 1, 0}, {1, 0, 0, 1, 
    1, 0}, {1, 0, 1, 0, 0, 0}}} -> 1, 
 {{1, 0, 1, 1, 0, 0}, {{1, 0, 0, 0, 0, 1}, {1, 0, 0, 0, 1, 1}, {1, 0, 0, 1, 
    0, 0}, {1, 0, 1, 1, 0, 0}}} -> 1, 
 {{1, 0, 1, 1, 0, 1}, {{1, 0, 0, 0, 0, 1}, {1, 0, 0, 0, 1, 1}, {1, 0, 0, 1, 
    0, 0}, {1, 0, 1, 1, 0, 0}}} -> 2, 
 {{1, 0, 1, 1, 0, 1}, {{1, 0, 0, 0, 0, 0}, {1, 0, 0, 0, 0, 0}, {1, 0, 0, 0, 
    0, 0}, {1, 0, 0, 0, 0, 1}}} -> 1, 
 {{1, 0, 1, 1, 1, 0}, {{1, 0, 0, 0, 0, 0}, {1, 0, 0, 0, 0, 0}, {1, 0, 0, 0, 
    0, 1}, {1, 0, 0, 0, 1, 0}}} -> 1, 
 {{1, 0, 1, 1, 1, 0}, {{1, 0, 0, 0, 0, 0}, {1, 0, 0, 0, 0, 1}, {1, 0, 0, 0, 
    1, 0}, {1, 0, 0, 1, 1, 0}}} -> 2, 
 {{1, 0, 1, 1, 1, 1}, {{1, 0, 0, 0, 0, 0}, {1, 0, 0, 0, 0, 0}, {1, 0, 0, 0, 
    0, 1}, {1, 0, 0, 0, 1, 0}}} -> 1, 
 {{1, 0, 1, 1, 1, 1}, {{1, 0, 0, 0, 0, 0}, {1, 0, 0, 0, 0, 0}, {1, 0, 0, 0, 
    0, 0}, {1, 0, 0, 0, 0, 1}}} -> 5, 
 {{0, 1, 0, 0, 0, 0}, {{0, 1, 0, 0, 0, 0}, {1, 1, 0, 0, 0, 0}, {0, 0, 0, 0, 
    0, 1}, {0, 0, 0, 0, 1, 0}}} -> 1, 
 {{0, 1, 0, 0, 0, 0}, {{0, 1, 0, 0, 0, 0}, {1, 1, 0, 0, 0, 1}, {0, 0, 0, 0, 
    1, 0}, {0, 0, 0, 1, 1, 0}}} -> 2, 
 {{0, 1, 0, 0, 1, 1}, {{0, 1, 0, 1, 0, 0}, {1, 1, 0, 1, 0, 0}, {0, 0, 0, 1, 
    0, 1}, {0, 0, 1, 1, 0, 0}}} -> 1, 
 {{0, 1, 0, 1, 0, 0}, {{0, 1, 0, 1, 0, 0}, {1, 1, 0, 1, 0, 0}, {0, 0, 0, 1, 
    0, 1}, {0, 0, 1, 1, 0, 0}}} -> 1, 
 {{0, 1, 0, 1, 0, 0}, {{0, 1, 0, 1, 0, 0}, {1, 1, 0, 1, 0, 1}, {0, 0, 0, 1, 
    0, 0}, {0, 0, 1, 1, 0, 0}}} -> 2, 
 {{0, 1, 0, 1, 1, 0}, {{0, 1, 0, 0, 0, 0}, {1, 1, 0, 0, 0, 0}, {0, 0, 0, 0, 
    0, 1}, {0, 0, 0, 0, 1, 0}}} -> 1, 
 {{0, 1, 0, 1, 1, 1}, {{0, 1, 0, 0, 0, 0}, {1, 1, 0, 0, 0, 0}, {0, 0, 0, 0, 
    0, 1}, {0, 0, 0, 0, 1, 0}}} -> 1, 
 {{0, 0, 0, 0, 0, 0}, {{0, 0, 0, 0, 0, 0}, {0, 0, 0, 0, 0, 0}, {0, 0, 0, 0, 
    0, 1}, {0, 0, 0, 0, 1, 1}}} -> 64, 
 {{0, 0, 0, 0, 1, 0}, {{0, 0, 0, 1, 1, 0}, {0, 0, 1, 0, 0, 0}, {0, 1, 1, 0, 
    0, 1}, {1, 0, 0, 0, 1, 1}}} -> 8, 
 {{0, 0, 0, 1, 0, 0}, {{0, 0, 1, 1, 0, 0}, {0, 1, 0, 0, 0, 0}, {1, 1, 0, 0, 
    0, 1}, {0, 0, 0, 0, 1, 1}}} -> 7, 
 {{0, 0, 0, 1, 1, 0}, {{0, 0, 1, 0, 0, 0}, {0, 1, 1, 0, 0, 0}, {1, 0, 0, 0, 
    0, 1}, {1, 0, 0, 0, 1, 1}}} -> 7, 
 {{0, 0, 1, 0, 0, 0}, {{0, 1, 1, 0, 0, 0}, {1, 0, 0, 0, 0, 0}, {1, 0, 0, 0, 
    0, 1}, {0, 0, 0, 0, 1, 1}}} -> 7, 
 {{0, 0, 1, 1, 0, 0}, {{0, 1, 0, 0, 0, 0}, {1, 1, 0, 0, 0, 0}, {0, 0, 0, 0, 
    0, 1}, {0, 0, 0, 0, 1, 1}}} -> 7, 
 {{0, 0, 1, 1, 1, 0}, {{0, 1, 0, 0, 0, 0}, {1, 1, 0, 0, 0, 0}, {0, 0, 0, 0, 
    0, 1}, {0, 0, 0, 0, 1, 1}}} -> 7, 
 {{0, 1, 0, 0, 0, 0}, {{1, 1, 0, 0, 0, 0}, {0, 0, 0, 0, 0, 0}, {0, 0, 0, 0, 
    0, 1}, {0, 0, 0, 0, 1, 1}}} -> 8, 
 {{0, 1, 0, 0, 1, 0}, {{1, 1, 0, 1, 1, 0}, {0, 0, 0, 0, 0, 0}, {0, 0, 0, 0, 
    0, 1}, {0, 0, 0, 0, 1, 1}}} -> 2, 
 {{0, 1, 0, 1, 0, 0}, {{1, 1, 0, 1, 0, 0}, {0, 0, 0, 1, 0, 0}, {0, 0, 1, 1, 
    0, 1}, {0, 1, 0, 0, 0, 1}}} -> 2, 
 {{0, 1, 0, 1, 1, 0}, {{1, 1, 0, 0, 0, 0}, {0, 0, 0, 0, 0, 0}, {0, 0, 0, 0, 
    0, 1}, {0, 0, 0, 0, 1, 1}}} -> 2, 
 {{0, 1, 1, 0, 0, 0}, {{1, 0, 0, 0, 0, 0}, {1, 0, 0, 0, 0, 0}, {0, 0, 0, 0, 
    0, 1}, {0, 0, 0, 0, 1, 1}}} -> 5, 
 {{0, 1, 1, 1, 0, 0}, {{1, 0, 0, 0, 0, 0}, {1, 0, 0, 0, 0, 0}, {0, 0, 0, 0, 
    0, 1}, {0, 0, 0, 0, 1, 1}}} -> 5, 
 {{0, 1, 1, 1, 1, 0}, {{1, 0, 0, 0, 0, 0}, {1, 0, 0, 0, 0, 0}, {0, 0, 0, 0, 
    0, 1}, {0, 0, 0, 0, 1, 1}}} -> 5, 
 {{1, 0, 0, 0, 0, 0}, {{1, 0, 0, 0, 0, 0}, {0, 0, 0, 0, 0, 0}, {0, 0, 0, 0, 
    0, 1}, {0, 0, 0, 0, 1, 1}}} -> 11, 
 {{1, 0, 0, 0, 1, 0}, {{1, 0, 0, 1, 1, 0}, {0, 0, 1, 0, 0, 0}, {0, 1, 1, 0, 
    0, 1}, {1, 0, 0, 0, 1, 1}}} -> 3, 
 {{1, 0, 0, 1, 0, 0}, {{1, 0, 1, 1, 0, 0}, {0, 0, 0, 0, 0, 0}, {0, 0, 0, 0, 
    0, 1}, {0, 0, 0, 0, 1, 1}}} -> 1, 
 {{1, 0, 0, 1, 1, 0}, {{1, 0, 1, 0, 0, 0}, {0, 0, 1, 0, 0, 0}, {0, 1, 1, 0, 
    0, 1}, {1, 0, 0, 0, 1, 1}}} -> 1, 
 {{1, 0, 1, 0, 0, 0}, {{1, 0, 1, 0, 0, 0}, {0, 0, 1, 0, 0, 0}, {0, 1, 1, 0, 
    0, 1}, {1, 0, 0, 0, 1, 1}}} -> 1, 
 {{1, 0, 1, 1, 0, 0}, {{1, 0, 0, 0, 0, 0}, {0, 0, 0, 0, 0, 0}, {0, 0, 0, 0, 
    0, 1}, {0, 0, 0, 0, 1, 1}}} -> 1, 
 {{1, 0, 1, 1, 1, 0}, {{1, 0, 0, 0, 0, 0}, {0, 0, 0, 0, 0, 0}, {0, 0, 0, 0, 
    0, 1}, {0, 0, 0, 0, 1, 1}}} -> 1, 
 {{1, 1, 0, 0, 0, 0}, {{0, 0, 0, 0, 0, 0}, {0, 0, 0, 0, 0, 0}, {0, 0, 0, 0, 
    0, 1}, {0, 0, 0, 0, 1, 1}}} -> 20, 
 {{1, 1, 0, 0, 1, 0}, {{0, 0, 0, 1, 1, 0}, {0, 0, 1, 0, 0, 0}, {0, 1, 1, 0, 
    0, 1}, {1, 0, 0, 0, 1, 1}}} -> 8, 
 {{1, 1, 0, 1, 0, 0}, {{0, 0, 0, 1, 0, 0}, {0, 0, 1, 1, 0, 0}, {0, 1, 0, 0, 
    0, 1}, {1, 1, 0, 0, 1, 1}}} -> 4, 
 {{1, 1, 0, 1, 1, 0}, {{0, 0, 0, 0, 0, 0}, {0, 0, 0, 0, 0, 0}, {0, 0, 0, 0, 
    0, 1}, {0, 0, 0, 0, 1, 1}}} -> 4, 
 {{1, 1, 1, 0, 0, 0}, {{0, 0, 0, 0, 0, 0}, {0, 0, 0, 0, 0, 0}, {0, 0, 0, 0, 
    0, 1}, {0, 0, 0, 0, 1, 1}}} -> 20, 
 {{1, 1, 1, 1, 0, 0}, {{0, 0, 0, 0, 0, 0}, {0, 0, 0, 0, 0, 0}, {0, 0, 0, 0, 
    0, 1}, {0, 0, 0, 0, 1, 1}}} -> 20, 
 {{1, 1, 1, 1, 1, 0}, {{0, 0, 0, 0, 0, 0}, {0, 0, 0, 0, 0, 0}, {0, 0, 0, 0, 
    0, 1}, {0, 0, 0, 0, 1, 1}}} -> 20, 
 {{0, 0, 0, 1, 0, 0}, {{0, 0, 1, 1, 0, 0}, {0, 1, 0, 0, 0, 0}, {0, 1, 0, 0, 
    0, 1}, {1, 1, 0, 0, 1, 1}}} -> 1, 
 {{0, 0, 0, 1, 0, 0}, {{0, 0, 1, 1, 0, 0}, {0, 1, 0, 0, 0, 1}, {0, 1, 0, 0, 
    1, 0}, {1, 1, 0, 1, 1, 0}}} -> 1, 
 {{0, 0, 0, 1, 0, 0}, {{0, 0, 1, 1, 0, 1}, {0, 1, 0, 0, 0, 0}, {0, 1, 0, 0, 
    0, 0}, {1, 1, 0, 0, 0, 0}}} -> 1, 
 {{0, 0, 0, 1, 0, 0}, {{0, 0, 1, 1, 0, 1}, {0, 1, 0, 0, 0, 1}, {0, 1, 0, 0, 
    1, 1}, {1, 1, 0, 1, 0, 0}}} -> 1, 
 {{0, 0, 0, 1, 0, 1}, {{0, 0, 1, 1, 0, 1}, {0, 1, 0, 0, 0, 1}, {0, 1, 0, 0, 
    1, 1}, {1, 1, 0, 1, 0, 0}}} -> 2, 
 {{0, 0, 0, 1, 0, 1}, {{0, 0, 1, 1, 0, 0}, {0, 1, 0, 0, 0, 0}, {0, 1, 0, 0, 
    0, 0}, {1, 1, 0, 0, 0, 0}}} -> 2, 
 {{0, 0, 0, 1, 1, 0}, {{0, 0, 1, 0, 0, 0}, {0, 1, 1, 0, 0, 0}, {0, 0, 0, 0, 
    0, 1}, {0, 0, 0, 0, 1, 1}}} -> 1, 
 {{0, 0, 1, 0, 0, 0}, {{0, 1, 1, 0, 0, 0}, {0, 0, 0, 0, 0, 0}, {0, 0, 0, 0, 
    0, 1}, {0, 0, 0, 0, 1, 1}}} -> 1, 
 {{0, 0, 1, 1, 0, 0}, {{0, 1, 0, 0, 0, 0}, {0, 1, 0, 0, 0, 0}, {0, 1, 0, 0, 
    0, 1}, {1, 1, 0, 0, 1, 1}}} -> 1, 
 {{0, 0, 1, 1, 0, 0}, {{0, 1, 0, 0, 0, 0}, {0, 1, 0, 0, 0, 1}, {0, 1, 0, 0, 
    1, 0}, {1, 1, 0, 1, 1, 0}}} -> 1, 
 {{0, 0, 1, 1, 0, 0}, {{0, 1, 0, 0, 0, 1}, {0, 1, 0, 0, 1, 0}, {0, 1, 0, 1, 
    1, 0}, {1, 1, 0, 0, 0, 0}}} -> 1, 
 {{0, 0, 1, 1, 0, 0}, {{0, 1, 0, 0, 0, 1}, {0, 1, 0, 0, 1, 1}, {0, 1, 0, 1, 
    0, 0}, {1, 1, 0, 1, 0, 0}}} -> 1, 
 {{0, 0, 1, 1, 0, 1}, {{0, 1, 0, 0, 0, 1}, {0, 1, 0, 0, 1, 1}, {0, 1, 0, 1, 
    0, 0}, {1, 1, 0, 1, 0, 0}}} -> 2, 
 {{0, 0, 1, 1, 0, 1}, {{0, 1, 0, 0, 0, 0}, {0, 1, 0, 0, 0, 0}, {0, 1, 0, 0, 
    0, 0}, {1, 1, 0, 0, 0, 0}}} -> 2, 
 {{0, 0, 1, 1, 1, 0}, {{0, 1, 0, 0, 0, 0}, {0, 1, 0, 0, 0, 0}, {0, 1, 0, 0, 
    0, 1}, {1, 1, 0, 0, 1, 1}}} -> 1, 
 {{0, 0, 1, 1, 1, 0}, {{0, 1, 0, 0, 0, 0}, {0, 1, 0, 0, 0, 1}, {0, 1, 0, 0, 
    1, 0}, {1, 1, 0, 1, 1, 0}}} -> 2, 
 {{0, 0, 1, 1, 1, 0}, {{0, 1, 0, 0, 0, 0}, {0, 1, 0, 0, 0, 0}, {0, 1, 0, 0, 
    0, 0}, {1, 1, 0, 0, 0, 0}}} -> 1, 
 {{0, 0, 1, 1, 1, 1}, {{0, 1, 0, 0, 0, 0}, {0, 1, 0, 0, 0, 0}, {0, 1, 0, 0, 
    0, 1}, {1, 1, 0, 0, 1, 1}}} -> 1, 
 {{0, 0, 1, 1, 1, 1}, {{0, 1, 0, 0, 0, 0}, {0, 1, 0, 0, 0, 0}, {0, 1, 0, 0, 
    0, 0}, {1, 1, 0, 0, 0, 0}}} -> 3, 
 {{0, 1, 0, 0, 0, 0}, {{0, 1, 0, 0, 0, 0}, {0, 1, 0, 0, 0, 0}, {0, 1, 0, 0, 
    0, 1}, {1, 1, 0, 0, 1, 1}}} -> 2, 
 {{0, 1, 0, 0, 0, 0}, {{0, 1, 0, 0, 0, 0}, {0, 1, 0, 0, 0, 1}, {0, 1, 0, 0, 
    1, 0}, {1, 1, 0, 1, 1, 0}}} -> 1, 
 {{0, 1, 0, 0, 0, 0}, {{0, 1, 0, 0, 0, 1}, {0, 1, 0, 0, 1, 0}, {0, 1, 0, 1, 
    1, 0}, {1, 1, 0, 0, 0, 0}}} -> 1, 
 {{0, 1, 0, 0, 0, 0}, {{0, 1, 0, 0, 0, 1}, {0, 1, 0, 0, 1, 1}, {0, 1, 0, 1, 
    0, 0}, {1, 1, 0, 1, 0, 0}}} -> 1, 
 {{0, 1, 0, 0, 0, 1}, {{0, 1, 0, 0, 1, 1}, {0, 1, 0, 1, 0, 0}, {0, 1, 0, 1, 
    0, 0}, {1, 1, 0, 1, 0, 1}}} -> 1, 
 {{0, 1, 0, 0, 0, 1}, {{0, 1, 0, 0, 1, 1}, {0, 1, 0, 1, 0, 0}, {0, 1, 0, 1, 
    0, 0}, {1, 1, 0, 1, 0, 0}}} -> 1, 
 {{0, 1, 0, 0, 0, 1}, {{0, 1, 0, 0, 1, 0}, {0, 1, 0, 1, 1, 0}, {0, 1, 0, 0, 
    0, 0}, {1, 1, 0, 0, 0, 0}}} -> 2, 
 {{0, 1, 0, 0, 1, 0}, {{0, 1, 0, 1, 1, 0}, {0, 1, 0, 0, 0, 0}, {0, 1, 0, 0, 
    0, 1}, {1, 1, 0, 0, 1, 1}}} -> 1, 
 {{0, 1, 0, 0, 1, 0}, {{0, 1, 0, 1, 1, 0}, {0, 1, 0, 0, 0, 0}, {0, 1, 0, 0, 
    0, 1}, {1, 1, 0, 0, 1, 0}}} -> 2, 
 {{0, 1, 0, 0, 1, 0}, {{0, 1, 0, 1, 1, 0}, {0, 1, 0, 0, 0, 0}, {0, 1, 0, 0, 
    0, 0}, {1, 1, 0, 0, 0, 0}}} -> 1, 
 {{0, 1, 0, 0, 1, 1}, {{0, 1, 0, 1, 0, 0}, {0, 1, 0, 1, 0, 0}, {0, 1, 0, 1, 
    0, 1}, {1, 1, 0, 1, 0, 1}}} -> 1, 
 {{0, 1, 0, 0, 1, 1}, {{0, 1, 0, 1, 0, 0}, {0, 1, 0, 1, 0, 0}, {0, 1, 0, 1, 
    0, 0}, {1, 1, 0, 1, 0, 0}}} -> 3, 
 {{0, 1, 0, 1, 0, 0}, {{0, 1, 0, 1, 0, 0}, {0, 1, 0, 1, 0, 0}, {0, 1, 0, 1, 
    0, 1}, {1, 1, 0, 1, 0, 1}}} -> 2, 
 {{0, 1, 0, 1, 0, 0}, {{0, 1, 0, 1, 0, 0}, {0, 1, 0, 1, 0, 1}, {0, 1, 0, 1, 
    0, 0}, {1, 1, 0, 1, 0, 0}}} -> 1, 
 {{0, 1, 0, 1, 0, 0}, {{0, 1, 0, 1, 0, 1}, {0, 1, 0, 1, 0, 0}, {0, 1, 0, 1, 
    0, 0}, {1, 1, 0, 1, 0, 0}}} -> 1, 
 {{0, 1, 0, 1, 0, 0}, {{0, 1, 0, 1, 0, 1}, {0, 1, 0, 1, 0, 1}, {0, 1, 0, 1, 
    0, 1}, {1, 1, 0, 1, 0, 1}}} -> 8, 
 {{0, 1, 0, 1, 0, 1}, {{0, 1, 0, 1, 0, 1}, {0, 1, 0, 1, 0, 1}, {0, 1, 0, 1, 
    0, 1}, {1, 1, 0, 1, 0, 1}}} -> 20, 
 {{0, 1, 0, 1, 0, 1}, {{0, 1, 0, 1, 0, 0}, {0, 1, 0, 1, 0, 0}, {0, 1, 0, 1, 
    0, 0}, {1, 1, 0, 1, 0, 0}}} -> 2, 
 {{0, 1, 0, 1, 1, 0}, {{0, 1, 0, 0, 0, 0}, {0, 1, 0, 0, 0, 0}, {0, 1, 0, 0, 
    0, 1}, {1, 1, 0, 0, 1, 1}}} -> 1, 
 {{0, 1, 0, 1, 1, 0}, {{0, 1, 0, 0, 0, 0}, {0, 1, 0, 0, 0, 1}, {0, 1, 0, 0, 
    1, 0}, {1, 1, 0, 1, 1, 0}}} -> 2, 
 {{0, 1, 0, 1, 1, 0}, {{0, 1, 0, 0, 0, 0}, {0, 1, 0, 0, 0, 0}, {0, 1, 0, 0, 
    0, 0}, {1, 1, 0, 0, 0, 0}}} -> 1, 
 {{0, 1, 0, 1, 1, 1}, {{0, 1, 0, 0, 0, 0}, {0, 1, 0, 0, 0, 0}, {0, 1, 0, 0, 
    0, 1}, {1, 1, 0, 0, 1, 1}}} -> 1, 
 {{0, 1, 0, 1, 1, 1}, {{0, 1, 0, 0, 0, 0}, {0, 1, 0, 0, 0, 0}, {0, 1, 0, 0, 
    0, 0}, {1, 1, 0, 0, 0, 0}}} -> 3, 
 {{0, 1, 1, 0, 0, 0}, {{0, 0, 0, 0, 0, 0}, {0, 0, 0, 0, 0, 0}, {0, 0, 0, 0, 
    0, 1}, {0, 0, 0, 0, 1, 1}}} -> 2, 
 {{0, 1, 1, 1, 0, 0}, {{0, 0, 0, 0, 0, 0}, {0, 0, 0, 0, 0, 0}, {0, 0, 0, 0, 
    0, 1}, {0, 0, 0, 0, 1, 1}}} -> 2, 
 {{0, 1, 1, 1, 1, 0}, {{0, 0, 0, 0, 0, 0}, {0, 0, 0, 0, 0, 0}, {0, 0, 0, 0, 
    0, 1}, {0, 0, 0, 0, 1, 1}}} -> 2, 
 {{1, 0, 0, 0, 0, 0}, {{0, 0, 0, 0, 0, 0}, {0, 0, 0, 0, 0, 0}, {0, 0, 0, 0, 
    0, 1}, {0, 0, 0, 0, 1, 1}}} -> 24, 
 {{1, 0, 0, 0, 1, 0}, {{0, 0, 0, 1, 1, 0}, {0, 0, 1, 0, 0, 0}, {0, 1, 1, 0, 
    0, 1}, {1, 0, 0, 0, 1, 1}}} -> 4, 
 {{1, 0, 0, 1, 0, 0}, {{0, 0, 1, 1, 0, 0}, {0, 1, 0, 0, 0, 0}, {1, 1, 0, 0, 
    0, 1}, {0, 0, 0, 0, 1, 1}}} -> 4, 
 {{1, 0, 0, 1, 1, 0}, {{0, 0, 1, 0, 0, 0}, {0, 1, 1, 0, 0, 0}, {1, 0, 0, 0, 
    0, 1}, {1, 0, 0, 0, 1, 1}}} -> 4, 
 {{1, 0, 1, 0, 0, 0}, {{0, 0, 1, 0, 0, 0}, {0, 1, 1, 0, 0, 0}, {1, 0, 0, 0, 
    0, 1}, {1, 0, 0, 0, 1, 1}}} -> 2, 
 {{1, 0, 1, 1, 0, 0}, {{0, 0, 0, 0, 0, 0}, {0, 0, 0, 0, 0, 0}, {0, 0, 0, 0, 
    0, 1}, {0, 0, 0, 0, 1, 1}}} -> 2, 
 {{1, 0, 1, 1, 1, 0}, {{0, 0, 0, 0, 0, 0}, {0, 0, 0, 0, 0, 0}, {0, 0, 0, 0, 
    0, 1}, {0, 0, 0, 0, 1, 1}}} -> 2, 
 {{1, 0, 0, 0, 0, 0}, {{1, 0, 0, 0, 0, 0}, {1, 0, 0, 0, 0, 0}, {0, 0, 0, 0, 
    0, 1}, {0, 0, 0, 0, 1, 1}}} -> 3, 
 {{1, 0, 0, 0, 0, 0}, {{1, 0, 0, 0, 0, 0}, {1, 0, 0, 0, 0, 1}, {0, 0, 0, 0, 
    1, 0}, {0, 0, 0, 1, 1, 0}}} -> 1, 
 {{1, 0, 0, 0, 0, 1}, {{1, 0, 0, 0, 1, 1}, {1, 0, 0, 1, 0, 0}, {0, 0, 1, 1, 
    0, 0}, {0, 1, 0, 0, 0, 0}}} -> 1, 
 {{1, 0, 0, 0, 1, 0}, {{1, 0, 0, 1, 1, 0}, {1, 0, 1, 0, 0, 0}, {0, 0, 1, 0, 
    0, 1}, {0, 1, 1, 0, 1, 1}}} -> 1, 
 {{1, 0, 0, 1, 0, 0}, {{1, 0, 1, 1, 0, 0}, {1, 0, 0, 0, 0, 0}, {0, 0, 0, 0, 
    0, 1}, {0, 0, 0, 0, 1, 1}}} -> 1, 
 {{1, 0, 0, 1, 0, 0}, {{1, 0, 1, 1, 0, 0}, {1, 0, 0, 0, 0, 1}, {0, 0, 0, 0, 
    1, 0}, {0, 0, 0, 1, 1, 0}}} -> 1, 
 {{1, 0, 0, 1, 1, 0}, {{1, 0, 1, 0, 0, 0}, {1, 0, 1, 0, 0, 0}, {0, 0, 1, 0, 
    0, 1}, {0, 1, 1, 0, 1, 1}}} -> 1, 
 {{1, 0, 1, 0, 0, 0}, {{1, 0, 1, 0, 0, 0}, {1, 0, 1, 0, 0, 0}, {0, 0, 1, 0, 
    0, 1}, {0, 1, 1, 0, 1, 1}}} -> 2, 
 {{1, 0, 1, 0, 0, 0}, {{1, 0, 1, 0, 0, 0}, {1, 0, 1, 0, 0, 1}, {0, 0, 1, 0, 
    1, 0}, {0, 1, 1, 0, 1, 0}}} -> 1, 
 {{1, 0, 1, 0, 0, 1}, {{1, 0, 1, 0, 1, 1}, {1, 0, 1, 0, 0, 0}, {0, 0, 1, 0, 
    0, 0}, {0, 1, 1, 0, 0, 0}}} -> 1, 
 {{1, 0, 1, 1, 0, 0}, {{1, 0, 0, 0, 0, 0}, {1, 0, 0, 0, 0, 0}, {0, 0, 0, 0, 
    0, 1}, {0, 0, 0, 0, 1, 1}}} -> 1, 
 {{1, 0, 1, 1, 0, 0}, {{1, 0, 0, 0, 0, 0}, {1, 0, 0, 0, 0, 1}, {0, 0, 0, 0, 
    1, 0}, {0, 0, 0, 1, 1, 0}}} -> 1, 
 {{1, 0, 1, 1, 1, 0}, {{1, 0, 0, 0, 0, 0}, {1, 0, 0, 0, 0, 0}, {0, 0, 0, 0, 
    0, 1}, {0, 0, 0, 0, 1, 1}}} -> 1, 
 {{0, 1, 0, 0, 0, 0}, {{0, 1, 0, 0, 0, 0}, {1, 1, 0, 0, 0, 0}, {0, 0, 0, 0, 
    0, 1}, {0, 0, 0, 0, 1, 1}}} -> 1, 
 {{0, 1, 0, 0, 1, 0}, {{0, 1, 0, 1, 1, 0}, {1, 1, 0, 0, 0, 0}, {0, 0, 0, 0, 
    0, 1}, {0, 0, 0, 0, 1, 1}}} -> 1, 
 {{0, 1, 0, 1, 0, 0}, {{0, 1, 0, 1, 0, 0}, {1, 1, 0, 1, 0, 0}, {0, 0, 0, 1, 
    0, 1}, {0, 0, 1, 1, 0, 1}}} -> 1, 
 {{0, 1, 0, 1, 1, 0}, {{0, 1, 0, 0, 0, 0}, {1, 1, 0, 0, 0, 0}, {0, 0, 0, 0, 
    0, 1}, {0, 0, 0, 0, 1, 1}}} -> 1, 
 {{0, 0, 0, 0, 0, 1}, {{1, 1, 1, 1, 1, 1}, {0, 0, 0, 0, 0, 0}, {1, 1, 1, 1, 
    1, 1}, {0, 0, 0, 0, 0, 0}}} -> 338, 
 {{0, 0, 0, 0, 1, 0}, {{1, 1, 1, 1, 1, 0}, {0, 0, 0, 0, 0, 0}, {1, 1, 1, 1, 
    1, 1}, {0, 0, 0, 0, 0, 0}}} -> 64, 
 {{0, 0, 0, 1, 0, 0}, {{1, 1, 1, 1, 0, 1}, {0, 0, 0, 0, 0, 0}, {1, 1, 1, 1, 
    1, 1}, {0, 0, 0, 0, 0, 0}}} -> 18, 
 {{0, 0, 0, 1, 0, 0}, {{1, 1, 1, 1, 0, 1}, {0, 0, 0, 0, 0, 1}, {1, 1, 1, 1, 
    1, 1}, {0, 0, 0, 0, 0, 0}}} -> 10, 
 {{0, 0, 0, 1, 0, 1}, {{1, 1, 1, 1, 0, 1}, {0, 0, 0, 0, 0, 1}, {1, 1, 1, 1, 
    1, 1}, {0, 0, 0, 0, 0, 0}}} -> 64, 
 {{0, 0, 0, 1, 0, 1}, {{1, 1, 1, 1, 0, 0}, {0, 0, 0, 0, 0, 1}, {1, 1, 1, 1, 
    1, 0}, {0, 0, 0, 0, 0, 0}}} -> 12, 
 {{0, 0, 1, 0, 0, 0}, {{1, 1, 1, 0, 1, 1}, {0, 0, 0, 0, 0, 0}, {1, 1, 1, 1, 
    1, 1}, {0, 0, 0, 0, 0, 0}}} -> 24, 
 {{0, 0, 1, 0, 0, 1}, {{1, 1, 1, 0, 1, 1}, {0, 0, 0, 0, 0, 0}, {1, 1, 1, 1, 
    1, 1}, {0, 0, 0, 0, 0, 0}}} -> 12, 
 {{0, 0, 1, 0, 0, 1}, {{1, 1, 1, 0, 1, 0}, {0, 0, 0, 0, 1, 0}, {1, 1, 1, 1, 
    1, 0}, {0, 0, 0, 0, 0, 0}}} -> 12, 
 {{0, 0, 1, 0, 1, 0}, {{1, 1, 1, 0, 1, 0}, {0, 0, 0, 0, 1, 0}, {1, 1, 1, 1, 
    1, 0}, {0, 0, 0, 0, 0, 0}}} -> 52, 
 {{0, 0, 1, 0, 1, 1}, {{1, 1, 1, 0, 0, 0}, {0, 0, 0, 0, 1, 1}, {1, 1, 1, 1, 
    0, 0}, {0, 0, 0, 0, 0, 1}}} -> 24, 
 {{0, 0, 1, 1, 0, 0}, {{1, 1, 0, 0, 0, 1}, {0, 0, 0, 1, 1, 1}, {1, 1, 1, 0, 
    0, 0}, {0, 0, 0, 0, 1, 1}}} -> 10, 
 {{0, 0, 1, 1, 0, 1}, {{1, 1, 0, 0, 0, 1}, {0, 0, 0, 1, 1, 1}, {1, 1, 1, 0, 
    0, 0}, {0, 0, 0, 0, 1, 1}}} -> 12, 
 {{0, 1, 0, 0, 0, 0}, {{1, 1, 0, 1, 1, 1}, {0, 0, 0, 0, 0, 0}, {1, 1, 1, 1, 
    1, 1}, {0, 0, 0, 0, 0, 0}}} -> 24, 
 {{0, 1, 0, 0, 0, 1}, {{1, 1, 0, 1, 1, 1}, {0, 0, 0, 0, 0, 0}, {1, 1, 1, 1, 
    1, 1}, {0, 0, 0, 0, 0, 0}}} -> 12, 
 {{0, 1, 0, 0, 0, 1}, {{1, 1, 0, 1, 1, 0}, {0, 0, 0, 0, 0, 0}, {1, 1, 1, 1, 
    1, 1}, {0, 0, 0, 0, 0, 0}}} -> 12, 
 {{0, 1, 0, 0, 1, 0}, {{1, 1, 0, 1, 1, 0}, {0, 0, 0, 0, 0, 0}, {1, 1, 1, 1, 
    1, 1}, {0, 0, 0, 0, 0, 0}}} -> 24, 
 {{0, 1, 0, 0, 1, 1}, {{1, 1, 0, 1, 0, 0}, {0, 0, 0, 1, 0, 1}, {1, 1, 1, 1, 
    0, 0}, {0, 0, 0, 0, 0, 1}}} -> 24, 
 {{0, 1, 0, 1, 0, 0}, {{1, 1, 0, 1, 0, 1}, {0, 0, 0, 1, 0, 0}, {1, 1, 1, 1, 
    0, 1}, {0, 0, 0, 0, 0, 0}}} -> 18, 
 {{0, 1, 0, 1, 0, 0}, {{1, 1, 0, 1, 0, 1}, {0, 0, 0, 1, 0, 1}, {1, 1, 1, 1, 
    0, 1}, {0, 0, 0, 0, 0, 1}}} -> 10, 
 {{0, 1, 0, 1, 0, 1}, {{1, 1, 0, 1, 0, 1}, {0, 0, 0, 1, 0, 1}, {1, 1, 1, 1, 
    0, 1}, {0, 0, 0, 0, 0, 1}}} -> 46, 
 {{0, 1, 0, 1, 0, 1}, {{1, 1, 0, 1, 0, 0}, {0, 0, 0, 1, 0, 1}, {1, 1, 1, 1, 
    0, 0}, {0, 0, 0, 0, 0, 1}}} -> 12, 
 {{0, 1, 0, 1, 1, 0}, {{1, 1, 0, 0, 0, 0}, {0, 0, 0, 1, 1, 1}, {1, 1, 1, 0, 
    0, 0}, {0, 0, 0, 0, 1, 1}}} -> 24, 
 {{0, 1, 0, 1, 1, 1}, {{1, 1, 0, 0, 0, 0}, {0, 0, 0, 1, 1, 1}, {1, 1, 1, 0, 
    0, 0}, {0, 0, 0, 0, 1, 1}}} -> 24, 
 {{0, 1, 1, 0, 0, 1}, {{1, 0, 0, 0, 1, 1}, {0, 0, 1, 1, 0, 0}, {1, 1, 0, 0, 
    0, 1}, {0, 0, 0, 1, 1, 0}}} -> 22, 
 {{0, 1, 1, 0, 0, 1}, {{1, 0, 0, 0, 1, 0}, {0, 0, 1, 1, 1, 0}, {1, 1, 0, 0, 
    0, 0}, {0, 0, 0, 1, 1, 1}}} -> 8, 
 {{0, 1, 1, 0, 1, 0}, {{1, 0, 0, 0, 1, 0}, {0, 0, 1, 1, 1, 0}, {1, 1, 0, 0, 
    0, 0}, {0, 0, 0, 1, 1, 1}}} -> 16, 
 {{0, 1, 1, 1, 0, 0}, {{1, 0, 0, 0, 0, 1}, {0, 0, 1, 1, 1, 1}, {1, 1, 0, 0, 
    0, 0}, {0, 0, 0, 1, 1, 1}}} -> 12, 
 {{0, 1, 1, 1, 0, 1}, {{1, 0, 0, 0, 0, 1}, {0, 0, 1, 1, 1, 1}, {1, 1, 0, 0, 
    0, 0}, {0, 0, 0, 1, 1, 1}}} -> 8, 
 {{1, 0, 0, 0, 0, 0}, {{1, 0, 1, 1, 1, 1}, {0, 0, 0, 0, 0, 0}, {1, 1, 1, 1, 
    1, 1}, {0, 0, 0, 0, 0, 0}}} -> 20, 
 {{1, 0, 0, 0, 0, 1}, {{1, 0, 1, 1, 1, 1}, {0, 0, 0, 0, 0, 0}, {1, 1, 1, 1, 
    1, 1}, {0, 0, 0, 0, 0, 0}}} -> 8, 
 {{1, 0, 0, 0, 0, 1}, {{1, 0, 1, 1, 1, 0}, {0, 0, 0, 0, 0, 0}, {1, 1, 1, 1, 
    1, 1}, {0, 0, 0, 0, 0, 0}}} -> 8, 
 {{1, 0, 0, 0, 1, 0}, {{1, 0, 1, 1, 1, 0}, {0, 0, 0, 0, 0, 0}, {1, 1, 1, 1, 
    1, 1}, {0, 0, 0, 0, 0, 0}}} -> 16, 
 {{1, 0, 0, 0, 1, 1}, {{1, 0, 1, 1, 0, 0}, {0, 0, 0, 0, 0, 1}, {1, 1, 1, 1, 
    1, 0}, {0, 0, 0, 0, 0, 0}}} -> 16, 
 {{1, 0, 0, 1, 0, 0}, {{1, 0, 1, 1, 0, 1}, {0, 0, 0, 0, 0, 0}, {1, 1, 1, 1, 
    1, 1}, {0, 0, 0, 0, 0, 0}}} -> 12, 
 {{1, 0, 0, 1, 0, 0}, {{1, 0, 1, 1, 0, 1}, {0, 0, 0, 0, 0, 1}, {1, 1, 1, 1, 
    1, 1}, {0, 0, 0, 0, 0, 0}}} -> 4, 
 {{1, 0, 0, 1, 0, 1}, {{1, 0, 1, 1, 0, 1}, {0, 0, 0, 0, 0, 1}, {1, 1, 1, 1, 
    1, 1}, {0, 0, 0, 0, 0, 0}}} -> 8, 
 {{1, 0, 0, 1, 0, 1}, {{1, 0, 1, 1, 0, 0}, {0, 0, 0, 0, 0, 1}, {1, 1, 1, 1, 
    1, 0}, {0, 0, 0, 0, 0, 0}}} -> 8, 
 {{1, 0, 0, 1, 1, 0}, {{1, 0, 1, 0, 0, 0}, {0, 0, 1, 0, 1, 1}, {1, 1, 1, 0, 
    0, 0}, {0, 0, 0, 0, 1, 1}}} -> 16, 
 {{1, 0, 0, 1, 1, 1}, {{1, 0, 1, 0, 0, 0}, {0, 0, 1, 0, 1, 1}, {1, 1, 1, 0, 
    0, 0}, {0, 0, 0, 0, 1, 1}}} -> 16, 
 {{1, 0, 1, 0, 0, 0}, {{1, 0, 1, 0, 1, 1}, {0, 0, 1, 0, 0, 0}, {1, 1, 1, 0, 
    1, 1}, {0, 0, 0, 0, 0, 0}}} -> 16, 
 {{1, 0, 1, 0, 0, 1}, {{1, 0, 1, 0, 1, 1}, {0, 0, 1, 0, 0, 0}, {1, 1, 1, 0, 
    1, 1}, {0, 0, 0, 0, 0, 0}}} -> 8, 
 {{1, 0, 1, 0, 0, 1}, {{1, 0, 1, 0, 1, 0}, {0, 0, 1, 0, 1, 0}, {1, 1, 1, 0, 
    1, 0}, {0, 0, 0, 0, 1, 0}}} -> 8, 
 {{1, 0, 1, 0, 1, 0}, {{1, 0, 1, 0, 1, 0}, {0, 0, 1, 0, 1, 0}, {1, 1, 1, 0, 
    1, 0}, {0, 0, 0, 0, 1, 0}}} -> 31, 
 {{1, 0, 1, 0, 1, 1}, {{1, 0, 1, 0, 0, 0}, {0, 0, 1, 0, 1, 1}, {1, 1, 1, 0, 
    0, 0}, {0, 0, 0, 0, 1, 1}}} -> 16, 
 {{1, 0, 1, 1, 0, 0}, {{1, 0, 0, 0, 0, 1}, {0, 0, 1, 1, 1, 0}, {1, 1, 0, 0, 
    0, 0}, {0, 0, 0, 1, 1, 1}}} -> 12, 
 {{1, 0, 1, 1, 0, 0}, {{1, 0, 0, 0, 0, 1}, {0, 0, 1, 1, 1, 1}, {1, 1, 0, 0, 
    0, 0}, {0, 0, 0, 1, 1, 1}}} -> 4, 
 {{1, 0, 1, 1, 0, 1}, {{1, 0, 0, 0, 0, 1}, {0, 0, 1, 1, 1, 1}, {1, 1, 0, 0, 
    0, 0}, {0, 0, 0, 1, 1, 1}}} -> 8, 
 {{1, 0, 1, 1, 0, 1}, {{1, 0, 0, 0, 0, 0}, {0, 0, 1, 1, 1, 1}, {1, 1, 0, 0, 
    0, 0}, {0, 0, 0, 1, 1, 1}}} -> 8, 
 {{1, 0, 1, 1, 1, 0}, {{1, 0, 0, 0, 0, 0}, {0, 0, 1, 1, 1, 1}, {1, 1, 0, 0, 
    0, 0}, {0, 0, 0, 1, 1, 1}}} -> 16, 
 {{1, 0, 1, 1, 1, 1}, {{1, 0, 0, 0, 0, 0}, {0, 0, 1, 1, 1, 1}, {1, 1, 0, 0, 
    0, 0}, {0, 0, 0, 1, 1, 1}}} -> 16, 
 {{1, 1, 0, 0, 0, 1}, {{0, 0, 0, 1, 1, 1}, {0, 1, 1, 0, 0, 0}, {1, 0, 0, 0, 
    1, 1}, {0, 0, 1, 1, 0, 0}}} -> 12, 
 {{1, 1, 0, 0, 1, 0}, {{0, 0, 0, 1, 1, 0}, {0, 1, 1, 0, 0, 0}, {1, 0, 0, 0, 
    1, 1}, {0, 0, 1, 1, 0, 0}}} -> 8, 
 {{1, 1, 0, 0, 1, 1}, {{0, 0, 0, 1, 0, 0}, {0, 1, 1, 1, 0, 1}, {1, 0, 0, 0, 
    0, 0}, {0, 0, 1, 1, 1, 1}}} -> 8, 
 {{1, 1, 0, 1, 0, 0}, {{0, 0, 0, 1, 0, 1}, {0, 1, 1, 1, 0, 0}, {1, 0, 0, 0, 
    0, 1}, {0, 0, 1, 1, 1, 0}}} -> 6, 
 {{1, 1, 0, 1, 0, 0}, {{0, 0, 0, 1, 0, 1}, {0, 1, 1, 1, 0, 1}, {1, 0, 0, 0, 
    0, 1}, {0, 0, 1, 1, 1, 1}}} -> 2, 
 {{1, 1, 0, 1, 0, 1}, {{0, 0, 0, 1, 0, 1}, {0, 1, 1, 1, 0, 1}, {1, 0, 0, 0, 
    0, 1}, {0, 0, 1, 1, 1, 1}}} -> 4, 
 {{1, 1, 0, 1, 0, 1}, {{0, 0, 0, 1, 0, 0}, {0, 1, 1, 1, 0, 1}, {1, 0, 0, 0, 
    0, 0}, {0, 0, 1, 1, 1, 1}}} -> 4, 
 {{1, 1, 1, 0, 0, 1}, {{0, 0, 0, 0, 1, 1}, {0, 1, 1, 1, 0, 0}, {1, 0, 0, 0, 
    0, 1}, {0, 0, 1, 1, 1, 0}}} -> 12, 
 {{1, 1, 1, 0, 0, 1}, {{0, 0, 0, 0, 1, 0}, {0, 1, 1, 1, 1, 0}, {1, 0, 0, 0, 
    0, 0}, {0, 0, 1, 1, 1, 1}}} -> 4, 
 {{1, 1, 1, 0, 1, 0}, {{0, 0, 0, 0, 1, 0}, {0, 1, 1, 1, 1, 0}, {1, 0, 0, 0, 
    0, 0}, {0, 0, 1, 1, 1, 1}}} -> 8, 
 {{1, 1, 1, 1, 0, 0}, {{0, 0, 0, 0, 0, 1}, {0, 1, 1, 1, 1, 1}, {1, 0, 0, 0, 
    0, 0}, {0, 0, 1, 1, 1, 1}}} -> 6, 
 {{1, 1, 1, 1, 0, 1}, {{0, 0, 0, 0, 0, 1}, {0, 1, 1, 1, 1, 1}, {1, 0, 0, 0, 
    0, 0}, {0, 0, 1, 1, 1, 1}}} -> 4, 
 {{0, 0, 0, 0, 0, 0}, {{0, 1, 1, 1, 1, 1}, {0, 0, 0, 0, 0, 0}, {1, 1, 1, 1, 
    1, 1}, {0, 0, 0, 0, 0, 0}}} -> 17, 
 {{0, 0, 0, 0, 0, 1}, {{0, 1, 1, 1, 1, 1}, {0, 0, 0, 0, 0, 0}, {1, 1, 1, 1, 
    1, 1}, {0, 0, 0, 0, 0, 0}}} -> 4, 
 {{0, 0, 0, 0, 0, 1}, {{0, 1, 1, 1, 1, 0}, {0, 0, 0, 0, 0, 0}, {1, 1, 1, 1, 
    1, 1}, {0, 0, 0, 0, 0, 0}}} -> 4, 
 {{0, 0, 0, 0, 1, 0}, {{0, 1, 1, 1, 1, 0}, {0, 0, 0, 0, 0, 0}, {1, 1, 1, 1, 
    1, 1}, {0, 0, 0, 0, 0, 0}}} -> 8, 
 {{0, 0, 0, 0, 1, 1}, {{0, 1, 1, 1, 0, 0}, {0, 0, 0, 0, 0, 1}, {1, 1, 1, 1, 
    1, 0}, {0, 0, 0, 0, 0, 0}}} -> 8, 
 {{0, 0, 0, 1, 0, 0}, {{0, 1, 1, 1, 0, 1}, {0, 0, 0, 0, 0, 0}, {1, 1, 1, 1, 
    1, 1}, {0, 0, 0, 0, 0, 0}}} -> 6, 
 {{0, 0, 0, 1, 0, 0}, {{0, 1, 1, 1, 0, 1}, {0, 0, 0, 0, 0, 1}, {1, 1, 1, 1, 
    1, 1}, {0, 0, 0, 0, 0, 0}}} -> 2, 
 {{0, 0, 0, 1, 0, 1}, {{0, 1, 1, 1, 0, 1}, {0, 0, 0, 0, 0, 1}, {1, 1, 1, 1, 
    1, 1}, {0, 0, 0, 0, 0, 0}}} -> 4, 
 {{0, 0, 0, 1, 0, 1}, {{0, 1, 1, 1, 0, 0}, {0, 0, 0, 0, 0, 1}, {1, 1, 1, 1, 
    1, 0}, {0, 0, 0, 0, 0, 0}}} -> 4, 
 {{0, 0, 0, 1, 1, 0}, {{0, 1, 1, 0, 0, 0}, {0, 0, 0, 0, 1, 1}, {1, 1, 1, 1, 
    0, 0}, {0, 0, 0, 0, 0, 1}}} -> 8, 
 {{0, 0, 0, 1, 1, 1}, {{0, 1, 1, 0, 0, 0}, {0, 0, 0, 0, 1, 1}, {1, 1, 1, 1, 
    0, 0}, {0, 0, 0, 0, 0, 1}}} -> 8, 
 {{0, 0, 1, 0, 0, 0}, {{0, 1, 1, 0, 1, 1}, {0, 0, 0, 0, 0, 0}, {1, 1, 1, 1, 
    1, 1}, {0, 0, 0, 0, 0, 0}}} -> 8, 
 {{0, 0, 1, 0, 0, 1}, {{0, 1, 1, 0, 1, 1}, {0, 0, 0, 0, 0, 0}, {1, 1, 1, 1, 
    1, 1}, {0, 0, 0, 0, 0, 0}}} -> 4, 
 {{0, 0, 1, 0, 0, 1}, {{0, 1, 1, 0, 1, 0}, {0, 0, 0, 0, 1, 0}, {1, 1, 1, 1, 
    1, 0}, {0, 0, 0, 0, 0, 0}}} -> 4, 
 {{0, 0, 1, 0, 1, 0}, {{0, 1, 1, 0, 1, 0}, {0, 0, 0, 0, 1, 0}, {1, 1, 1, 1, 
    1, 0}, {0, 0, 0, 0, 0, 0}}} -> 8, 
 {{0, 0, 1, 0, 1, 1}, {{0, 1, 1, 0, 0, 0}, {0, 0, 0, 0, 1, 1}, {1, 1, 1, 1, 
    0, 0}, {0, 0, 0, 0, 0, 1}}} -> 8, 
 {{0, 0, 1, 1, 0, 0}, {{0, 1, 0, 0, 0, 1}, {0, 1, 0, 1, 1, 0}, {1, 1, 0, 0, 
    0, 0}, {0, 0, 0, 1, 1, 1}}} -> 6, 
 {{0, 0, 1, 1, 0, 0}, {{0, 1, 0, 0, 0, 1}, {0, 1, 0, 1, 1, 1}, {1, 1, 0, 0, 
    0, 0}, {0, 0, 0, 1, 1, 1}}} -> 2, 
 {{0, 0, 1, 1, 0, 1}, {{0, 1, 0, 0, 0, 1}, {0, 1, 0, 1, 1, 1}, {1, 1, 0, 0, 
    0, 0}, {0, 0, 0, 1, 1, 1}}} -> 4, 
 {{0, 0, 1, 1, 0, 1}, {{0, 1, 0, 0, 0, 0}, {0, 1, 0, 1, 1, 1}, {1, 1, 0, 0, 
    0, 0}, {0, 0, 0, 1, 1, 1}}} -> 4, 
 {{0, 0, 1, 1, 1, 0}, {{0, 1, 0, 0, 0, 0}, {0, 1, 0, 1, 1, 1}, {1, 1, 0, 0, 
    0, 0}, {0, 0, 0, 1, 1, 1}}} -> 8, 
 {{0, 0, 1, 1, 1, 1}, {{0, 1, 0, 0, 0, 0}, {0, 1, 0, 1, 1, 1}, {1, 1, 0, 0, 
    0, 0}, {0, 0, 0, 1, 1, 1}}} -> 8, 
 {{0, 1, 0, 0, 0, 0}, {{0, 1, 0, 1, 1, 1}, {0, 1, 0, 0, 0, 0}, {1, 1, 0, 1, 
    1, 1}, {0, 0, 0, 0, 0, 0}}} -> 8, 
 {{0, 1, 0, 0, 0, 1}, {{0, 1, 0, 1, 1, 1}, {0, 1, 0, 0, 0, 0}, {1, 1, 0, 1, 
    1, 1}, {0, 0, 0, 0, 0, 0}}} -> 4, 
 {{0, 1, 0, 0, 0, 1}, {{0, 1, 0, 1, 1, 0}, {0, 1, 0, 0, 0, 0}, {1, 1, 0, 1, 
    1, 1}, {0, 0, 0, 0, 0, 0}}} -> 4, 
 {{0, 1, 0, 0, 1, 0}, {{0, 1, 0, 1, 1, 0}, {0, 1, 0, 0, 0, 0}, {1, 1, 0, 1, 
    1, 1}, {0, 0, 0, 0, 0, 0}}} -> 8, 
 {{0, 1, 0, 0, 1, 1}, {{0, 1, 0, 1, 0, 0}, {0, 1, 0, 1, 0, 1}, {1, 1, 0, 1, 
    0, 0}, {0, 0, 0, 1, 0, 1}}} -> 8, 
 {{0, 1, 0, 1, 0, 0}, {{0, 1, 0, 1, 0, 1}, {0, 1, 0, 1, 0, 0}, {1, 1, 0, 1, 
    0, 1}, {0, 0, 0, 1, 0, 0}}} -> 6, 
 {{0, 1, 0, 1, 0, 1}, {{0, 1, 0, 1, 0, 0}, {0, 1, 0, 1, 0, 1}, {1, 1, 0, 1, 
    0, 0}, {0, 0, 0, 1, 0, 1}}} -> 4, 
 {{0, 1, 0, 1, 1, 0}, {{0, 1, 0, 0, 0, 0}, {0, 1, 0, 1, 1, 1}, {1, 1, 0, 0, 
    0, 0}, {0, 0, 0, 1, 1, 1}}} -> 8, 
 {{0, 1, 0, 1, 1, 1}, {{0, 1, 0, 0, 0, 0}, {0, 1, 0, 1, 1, 1}, {1, 1, 0, 0, 
    0, 0}, {0, 0, 0, 1, 1, 1}}} -> 8, 
 {{0, 1, 1, 0, 0, 0}, {{0, 0, 0, 0, 1, 1}, {0, 1, 1, 1, 0, 0}, {1, 0, 0, 0, 
    0, 1}, {0, 0, 1, 1, 1, 0}}} -> 8, 
 {{0, 1, 1, 0, 0, 1}, {{0, 0, 0, 0, 1, 1}, {0, 1, 1, 1, 0, 0}, {1, 0, 0, 0, 
    0, 1}, {0, 0, 1, 1, 1, 0}}} -> 4, 
 {{0, 1, 1, 0, 0, 1}, {{0, 0, 0, 0, 1, 0}, {0, 1, 1, 1, 1, 0}, {1, 0, 0, 0, 
    0, 0}, {0, 0, 1, 1, 1, 1}}} -> 4, 
 {{0, 1, 1, 0, 1, 0}, {{0, 0, 0, 0, 1, 0}, {0, 1, 1, 1, 1, 0}, {1, 0, 0, 0, 
    0, 0}, {0, 0, 1, 1, 1, 1}}} -> 8, 
 {{0, 1, 1, 0, 1, 1}, {{0, 0, 0, 0, 0, 0}, {0, 1, 1, 1, 1, 1}, {1, 0, 0, 0, 
    0, 0}, {0, 0, 1, 1, 1, 1}}} -> 8, 
 {{0, 1, 1, 1, 0, 0}, {{0, 0, 0, 0, 0, 1}, {0, 1, 1, 1, 1, 0}, {1, 0, 0, 0, 
    0, 0}, {0, 0, 1, 1, 1, 1}}} -> 6, 
 {{0, 1, 1, 1, 0, 0}, {{0, 0, 0, 0, 0, 1}, {0, 1, 1, 1, 1, 1}, {1, 0, 0, 0, 
    0, 0}, {0, 0, 1, 1, 1, 1}}} -> 2, 
 {{0, 1, 1, 1, 0, 1}, {{0, 0, 0, 0, 0, 1}, {0, 1, 1, 1, 1, 1}, {1, 0, 0, 0, 
    0, 0}, {0, 0, 1, 1, 1, 1}}} -> 4, 
 {{0, 1, 1, 1, 0, 1}, {{0, 0, 0, 0, 0, 0}, {0, 1, 1, 1, 1, 1}, {1, 0, 0, 0, 
    0, 0}, {0, 0, 1, 1, 1, 1}}} -> 4, 
 {{0, 1, 1, 1, 1, 0}, {{0, 0, 0, 0, 0, 0}, {0, 1, 1, 1, 1, 1}, {1, 0, 0, 0, 
    0, 0}, {0, 0, 1, 1, 1, 1}}} -> 9, 
 {{0, 1, 1, 1, 1, 1}, {{0, 0, 0, 0, 0, 0}, {0, 1, 1, 1, 1, 1}, {1, 0, 0, 0, 
    0, 0}, {0, 0, 1, 1, 1, 1}}} -> 13, 
 {{1, 0, 0, 0, 0, 1}, {{0, 0, 1, 1, 1, 1}, {1, 1, 0, 0, 0, 0}, {0, 0, 0, 1, 
    1, 1}, {0, 1, 1, 0, 0, 0}}} -> 10, 
 {{1, 0, 0, 0, 1, 0}, {{0, 0, 1, 1, 1, 0}, {1, 1, 0, 0, 0, 0}, {0, 0, 0, 1, 
    1, 1}, {0, 1, 1, 0, 0, 0}}} -> 4, 
 {{1, 0, 0, 1, 0, 0}, {{0, 0, 1, 1, 0, 1}, {1, 1, 0, 0, 0, 0}, {0, 0, 0, 1, 
    1, 1}, {0, 1, 1, 0, 0, 0}}} -> 3, 
 {{1, 0, 0, 1, 0, 0}, {{0, 0, 1, 1, 0, 1}, {1, 1, 0, 0, 0, 1}, {0, 0, 0, 1, 
    1, 1}, {0, 1, 1, 0, 0, 0}}} -> 1, 
 {{1, 0, 0, 1, 0, 1}, {{0, 0, 1, 1, 0, 1}, {1, 1, 0, 0, 0, 1}, {0, 0, 0, 1, 
    1, 1}, {0, 1, 1, 0, 0, 0}}} -> 2, 
 {{1, 0, 0, 1, 0, 1}, {{0, 0, 1, 1, 0, 0}, {1, 1, 0, 0, 0, 1}, {0, 0, 0, 1, 
    1, 0}, {0, 1, 1, 0, 0, 0}}} -> 2, 
 {{1, 0, 0, 1, 1, 0}, {{0, 0, 1, 0, 0, 0}, {1, 1, 1, 0, 1, 1}, {0, 0, 0, 0, 
    0, 0}, {0, 1, 1, 1, 1, 1}}} -> 4, 
 {{1, 0, 0, 1, 1, 1}, {{0, 0, 1, 0, 0, 0}, {1, 1, 1, 0, 1, 1}, {0, 0, 0, 0, 
    0, 0}, {0, 1, 1, 1, 1, 1}}} -> 4, 
 {{1, 0, 1, 0, 0, 0}, {{0, 0, 1, 0, 1, 1}, {1, 1, 1, 0, 0, 0}, {0, 0, 0, 0, 
    1, 1}, {0, 1, 1, 1, 0, 0}}} -> 4, 
 {{1, 0, 1, 0, 0, 1}, {{0, 0, 1, 0, 1, 1}, {1, 1, 1, 0, 0, 0}, {0, 0, 0, 0, 
    1, 1}, {0, 1, 1, 1, 0, 0}}} -> 2, 
 {{1, 0, 1, 0, 0, 1}, {{0, 0, 1, 0, 1, 0}, {1, 1, 1, 0, 1, 0}, {0, 0, 0, 0, 
    1, 0}, {0, 1, 1, 1, 1, 0}}} -> 2, 
 {{1, 0, 1, 0, 1, 0}, {{0, 0, 1, 0, 1, 0}, {1, 1, 1, 0, 1, 0}, {0, 0, 0, 0, 
    1, 0}, {0, 1, 1, 1, 1, 0}}} -> 8, 
 {{1, 0, 1, 0, 1, 1}, {{0, 0, 1, 0, 0, 0}, {1, 1, 1, 0, 1, 1}, {0, 0, 0, 0, 
    0, 0}, {0, 1, 1, 1, 1, 1}}} -> 4, 
 {{1, 0, 1, 1, 0, 0}, {{0, 0, 0, 0, 0, 1}, {1, 1, 1, 1, 1, 1}, {0, 0, 0, 0, 
    0, 0}, {0, 1, 1, 1, 1, 1}}} -> 1, 
 {{1, 0, 1, 1, 0, 1}, {{0, 0, 0, 0, 0, 1}, {1, 1, 1, 1, 1, 1}, {0, 0, 0, 0, 
    0, 0}, {0, 1, 1, 1, 1, 1}}} -> 2, 
 {{1, 1, 0, 0, 0, 1}, {{0, 0, 0, 1, 1, 1}, {1, 1, 1, 0, 0, 0}, {0, 0, 0, 0, 
    1, 1}, {0, 1, 1, 1, 0, 0}}} -> 12, 
 {{1, 1, 0, 0, 1, 0}, {{0, 0, 0, 1, 1, 0}, {1, 1, 1, 0, 0, 0}, {0, 0, 0, 0, 
    1, 1}, {0, 1, 1, 1, 0, 0}}} -> 8, 
 {{1, 1, 0, 0, 1, 1}, {{0, 0, 0, 1, 0, 0}, {1, 1, 1, 1, 0, 1}, {0, 0, 0, 0, 
    0, 0}, {0, 1, 1, 1, 1, 1}}} -> 8, 
 {{1, 1, 0, 1, 0, 0}, {{0, 0, 0, 1, 0, 1}, {1, 1, 1, 1, 0, 0}, {0, 0, 0, 0, 
    0, 1}, {0, 1, 1, 1, 1, 0}}} -> 6, 
 {{1, 1, 0, 1, 0, 0}, {{0, 0, 0, 1, 0, 1}, {1, 1, 1, 1, 0, 1}, {0, 0, 0, 0, 
    0, 1}, {0, 1, 1, 1, 1, 1}}} -> 6, 
 {{1, 1, 0, 1, 0, 1}, {{0, 0, 0, 1, 0, 1}, {1, 1, 1, 1, 0, 1}, {0, 0, 0, 0, 
    0, 1}, {0, 1, 1, 1, 1, 1}}} -> 8, 
 {{1, 1, 0, 1, 0, 1}, {{0, 0, 0, 1, 0, 0}, {1, 1, 1, 1, 0, 1}, {0, 0, 0, 0, 
    0, 0}, {0, 1, 1, 1, 1, 1}}} -> 4, 
 {{1, 1, 1, 0, 0, 1}, {{0, 0, 0, 0, 1, 1}, {1, 1, 1, 1, 0, 0}, {0, 0, 0, 0, 
    0, 1}, {0, 1, 1, 1, 1, 0}}} -> 11, 
 {{1, 1, 1, 0, 0, 1}, {{0, 0, 0, 0, 1, 0}, {1, 1, 1, 1, 1, 0}, {0, 0, 0, 0, 
    0, 0}, {0, 1, 1, 1, 1, 1}}} -> 4, 
 {{1, 1, 1, 0, 1, 0}, {{0, 0, 0, 0, 1, 0}, {1, 1, 1, 1, 1, 0}, {0, 0, 0, 0, 
    0, 0}, {0, 1, 1, 1, 1, 1}}} -> 12, 
 {{1, 1, 1, 1, 0, 0}, {{0, 0, 0, 0, 0, 1}, {1, 1, 1, 1, 1, 1}, {0, 0, 0, 0, 
    0, 0}, {0, 1, 1, 1, 1, 1}}} -> 20, 
 {{1, 1, 1, 1, 0, 1}, {{0, 0, 0, 0, 0, 1}, {1, 1, 1, 1, 1, 1}, {0, 0, 0, 0, 
    0, 0}, {0, 1, 1, 1, 1, 1}}} -> 8, 
 {{0, 1, 1, 0, 0, 0}, {{1, 0, 0, 0, 1, 1}, {1, 0, 1, 1, 0, 0}, {1, 0, 0, 0, 
    0, 1}, {0, 0, 1, 1, 1, 0}}} -> 4, 
 {{0, 1, 1, 0, 0, 1}, {{1, 0, 0, 0, 1, 1}, {1, 0, 1, 1, 0, 0}, {1, 0, 0, 0, 
    0, 1}, {0, 0, 1, 1, 1, 0}}} -> 2, 
 {{0, 1, 1, 0, 0, 1}, {{1, 0, 0, 0, 1, 0}, {1, 0, 1, 1, 1, 0}, {1, 0, 0, 0, 
    0, 0}, {0, 0, 1, 1, 1, 1}}} -> 2, 
 {{0, 1, 1, 0, 1, 0}, {{1, 0, 0, 0, 1, 0}, {1, 0, 1, 1, 1, 0}, {1, 0, 0, 0, 
    0, 0}, {0, 0, 1, 1, 1, 1}}} -> 4, 
 {{0, 1, 1, 0, 1, 1}, {{1, 0, 0, 0, 0, 0}, {1, 0, 1, 1, 1, 1}, {1, 0, 0, 0, 
    0, 0}, {0, 0, 1, 1, 1, 1}}} -> 4, 
 {{0, 1, 1, 1, 0, 0}, {{1, 0, 0, 0, 0, 1}, {1, 0, 1, 1, 1, 0}, {1, 0, 0, 0, 
    0, 0}, {0, 0, 1, 1, 1, 1}}} -> 3, 
 {{0, 1, 1, 1, 0, 0}, {{1, 0, 0, 0, 0, 1}, {1, 0, 1, 1, 1, 1}, {1, 0, 0, 0, 
    0, 0}, {0, 0, 1, 1, 1, 1}}} -> 1, 
 {{0, 1, 1, 1, 0, 1}, {{1, 0, 0, 0, 0, 1}, {1, 0, 1, 1, 1, 1}, {1, 0, 0, 0, 
    0, 0}, {0, 0, 1, 1, 1, 1}}} -> 2, 
 {{0, 1, 1, 1, 0, 1}, {{1, 0, 0, 0, 0, 0}, {1, 0, 1, 1, 1, 1}, {1, 0, 0, 0, 
    0, 0}, {0, 0, 1, 1, 1, 1}}} -> 2, 
 {{0, 1, 1, 1, 1, 0}, {{1, 0, 0, 0, 0, 0}, {1, 0, 1, 1, 1, 1}, {1, 0, 0, 0, 
    0, 0}, {0, 0, 1, 1, 1, 1}}} -> 4, 
 {{0, 1, 1, 1, 1, 1}, {{1, 0, 0, 0, 0, 0}, {1, 0, 1, 1, 1, 1}, {1, 0, 0, 0, 
    0, 0}, {0, 0, 1, 1, 1, 1}}} -> 4, 
 {{1, 0, 0, 0, 0, 0}, {{1, 0, 1, 1, 1, 1}, {1, 0, 0, 0, 0, 0}, {1, 0, 1, 1, 
    1, 1}, {0, 0, 0, 0, 0, 0}}} -> 4, 
 {{1, 0, 0, 0, 0, 1}, {{1, 0, 1, 1, 1, 1}, {1, 0, 0, 0, 0, 0}, {1, 0, 1, 1, 
    1, 1}, {0, 0, 0, 0, 0, 0}}} -> 2, 
 {{1, 0, 0, 0, 0, 1}, {{1, 0, 1, 1, 1, 0}, {1, 0, 0, 0, 0, 0}, {1, 0, 1, 1, 
    1, 1}, {0, 0, 0, 0, 0, 0}}} -> 2, 
 {{1, 0, 0, 0, 1, 0}, {{1, 0, 1, 1, 1, 0}, {1, 0, 0, 0, 0, 0}, {1, 0, 1, 1, 
    1, 1}, {0, 0, 0, 0, 0, 0}}} -> 4, 
 {{1, 0, 0, 0, 1, 1}, {{1, 0, 1, 1, 0, 0}, {1, 0, 0, 0, 0, 1}, {1, 0, 1, 1, 
    1, 0}, {0, 0, 0, 0, 0, 0}}} -> 4, 
 {{1, 0, 0, 1, 0, 0}, {{1, 0, 1, 1, 0, 1}, {1, 0, 0, 0, 0, 0}, {1, 0, 1, 1, 
    1, 1}, {0, 0, 0, 0, 0, 0}}} -> 3, 
 {{1, 0, 0, 1, 0, 0}, {{1, 0, 1, 1, 0, 1}, {1, 0, 0, 0, 0, 1}, {1, 0, 1, 1, 
    1, 1}, {0, 0, 0, 0, 0, 0}}} -> 1, 
 {{1, 0, 0, 1, 0, 1}, {{1, 0, 1, 1, 0, 1}, {1, 0, 0, 0, 0, 1}, {1, 0, 1, 1, 
    1, 1}, {0, 0, 0, 0, 0, 0}}} -> 2, 
 {{1, 0, 0, 1, 0, 1}, {{1, 0, 1, 1, 0, 0}, {1, 0, 0, 0, 0, 1}, {1, 0, 1, 1, 
    1, 0}, {0, 0, 0, 0, 0, 0}}} -> 2, 
 {{1, 0, 0, 1, 1, 0}, {{1, 0, 1, 0, 0, 0}, {1, 0, 1, 0, 1, 1}, {1, 0, 1, 0, 
    0, 0}, {0, 0, 1, 0, 1, 1}}} -> 4, 
 {{1, 0, 0, 1, 1, 1}, {{1, 0, 1, 0, 0, 0}, {1, 0, 1, 0, 1, 1}, {1, 0, 1, 0, 
    0, 0}, {0, 0, 1, 0, 1, 1}}} -> 4, 
 {{1, 0, 1, 0, 0, 0}, {{1, 0, 1, 0, 1, 1}, {1, 0, 1, 0, 0, 0}, {1, 0, 1, 0, 
    1, 1}, {0, 0, 1, 0, 0, 0}}} -> 4, 
 {{1, 0, 1, 0, 0, 1}, {{1, 0, 1, 0, 1, 1}, {1, 0, 1, 0, 0, 0}, {1, 0, 1, 0, 
    1, 1}, {0, 0, 1, 0, 0, 0}}} -> 2, 
 {{1, 0, 1, 0, 1, 1}, {{1, 0, 1, 0, 0, 0}, {1, 0, 1, 0, 1, 1}, {1, 0, 1, 0, 
    0, 0}, {0, 0, 1, 0, 1, 1}}} -> 4, 
 {{1, 0, 1, 1, 0, 0}, {{1, 0, 0, 0, 0, 1}, {1, 0, 1, 1, 1, 0}, {1, 0, 0, 0, 
    0, 0}, {0, 0, 1, 1, 1, 1}}} -> 3, 
 {{1, 0, 1, 1, 0, 0}, {{1, 0, 0, 0, 0, 1}, {1, 0, 1, 1, 1, 1}, {1, 0, 0, 0, 
    0, 0}, {0, 0, 1, 1, 1, 1}}} -> 1, 
 {{1, 0, 1, 1, 0, 1}, {{1, 0, 0, 0, 0, 1}, {1, 0, 1, 1, 1, 1}, {1, 0, 0, 0, 
    0, 0}, {0, 0, 1, 1, 1, 1}}} -> 2, 
 {{1, 0, 1, 1, 0, 1}, {{1, 0, 0, 0, 0, 0}, {1, 0, 1, 1, 1, 1}, {1, 0, 0, 0, 
    0, 0}, {0, 0, 1, 1, 1, 1}}} -> 2, 
 {{1, 0, 1, 1, 1, 0}, {{1, 0, 0, 0, 0, 0}, {1, 0, 1, 1, 1, 1}, {1, 0, 0, 0, 
    0, 0}, {0, 0, 1, 1, 1, 1}}} -> 4, 
 {{1, 0, 1, 1, 1, 1}, {{1, 0, 0, 0, 0, 0}, {1, 0, 1, 1, 1, 1}, {1, 0, 0, 0, 
    0, 0}, {0, 0, 1, 1, 1, 1}}} -> 4, 
 {{0, 0, 0, 0, 0, 1}, {{0, 1, 1, 1, 1, 1}, {1, 0, 0, 0, 0, 0}, {0, 0, 1, 1, 
    1, 1}, {1, 1, 0, 0, 0, 0}}} -> 16, 
 {{0, 0, 0, 0, 1, 0}, {{0, 1, 1, 1, 1, 0}, {1, 0, 0, 0, 0, 0}, {0, 0, 1, 1, 
    1, 1}, {1, 1, 0, 0, 0, 0}}} -> 16, 
 {{0, 0, 0, 1, 0, 0}, {{0, 1, 1, 1, 0, 1}, {1, 0, 0, 0, 0, 0}, {0, 0, 1, 1, 
    1, 1}, {1, 1, 0, 0, 0, 0}}} -> 12, 
 {{0, 0, 0, 1, 0, 0}, {{0, 1, 1, 1, 0, 1}, {1, 0, 0, 0, 0, 1}, {0, 0, 1, 1, 
    1, 1}, {1, 1, 0, 0, 0, 0}}} -> 4, 
 {{0, 0, 0, 1, 0, 1}, {{0, 1, 1, 1, 0, 1}, {1, 0, 0, 0, 0, 1}, {0, 0, 1, 1, 
    1, 1}, {1, 1, 0, 0, 0, 0}}} -> 8, 
 {{0, 0, 0, 1, 0, 1}, {{0, 1, 1, 1, 0, 0}, {1, 0, 0, 0, 0, 1}, {0, 0, 1, 1, 
    1, 0}, {1, 1, 0, 0, 0, 0}}} -> 8, 
 {{0, 0, 1, 0, 0, 0}, {{0, 1, 1, 0, 1, 1}, {1, 0, 0, 0, 0, 0}, {0, 0, 1, 1, 
    1, 1}, {1, 1, 0, 0, 0, 0}}} -> 16, 
 {{0, 0, 1, 0, 0, 1}, {{0, 1, 1, 0, 1, 1}, {1, 0, 0, 0, 0, 0}, {0, 0, 1, 1, 
    1, 1}, {1, 1, 0, 0, 0, 0}}} -> 8, 
 {{0, 0, 1, 0, 0, 1}, {{0, 1, 1, 0, 1, 0}, {1, 0, 0, 0, 1, 0}, {0, 0, 1, 1, 
    1, 0}, {1, 1, 0, 0, 0, 0}}} -> 8, 
 {{0, 0, 1, 0, 1, 0}, {{0, 1, 1, 0, 1, 0}, {1, 0, 0, 0, 1, 0}, {0, 0, 1, 1, 
    1, 0}, {1, 1, 0, 0, 0, 0}}} -> 16, 
 {{0, 0, 1, 0, 1, 1}, {{0, 1, 1, 0, 0, 0}, {1, 0, 0, 0, 1, 1}, {0, 0, 1, 1, 
    0, 0}, {1, 1, 0, 0, 0, 1}}} -> 16, 
 {{0, 0, 1, 1, 0, 0}, {{0, 1, 0, 0, 0, 1}, {1, 1, 0, 1, 1, 0}, {0, 0, 0, 0, 
    0, 0}, {1, 1, 1, 1, 1, 1}}} -> 12, 
 {{0, 0, 1, 1, 0, 0}, {{0, 1, 0, 0, 0, 1}, {1, 1, 0, 1, 1, 1}, {0, 0, 0, 0, 
    0, 0}, {1, 1, 1, 1, 1, 1}}} -> 4, 
 {{0, 0, 1, 1, 0, 1}, {{0, 1, 0, 0, 0, 1}, {1, 1, 0, 1, 1, 1}, {0, 0, 0, 0, 
    0, 0}, {1, 1, 1, 1, 1, 1}}} -> 8, 
 {{0, 0, 1, 1, 0, 1}, {{0, 1, 0, 0, 0, 0}, {1, 1, 0, 1, 1, 1}, {0, 0, 0, 0, 
    0, 0}, {1, 1, 1, 1, 1, 1}}} -> 8, 
 {{0, 0, 1, 1, 1, 0}, {{0, 1, 0, 0, 0, 0}, {1, 1, 0, 1, 1, 1}, {0, 0, 0, 0, 
    0, 0}, {1, 1, 1, 1, 1, 1}}} -> 16, 
 {{0, 0, 1, 1, 1, 1}, {{0, 1, 0, 0, 0, 0}, {1, 1, 0, 1, 1, 1}, {0, 0, 0, 0, 
    0, 0}, {1, 1, 1, 1, 1, 1}}} -> 16, 
 {{0, 1, 0, 0, 0, 0}, {{0, 1, 0, 1, 1, 1}, {1, 1, 0, 0, 0, 0}, {0, 0, 0, 1, 
    1, 1}, {1, 1, 1, 0, 0, 0}}} -> 16, 
 {{0, 1, 0, 0, 0, 1}, {{0, 1, 0, 1, 1, 1}, {1, 1, 0, 0, 0, 0}, {0, 0, 0, 1, 
    1, 1}, {1, 1, 1, 0, 0, 0}}} -> 8, 
 {{0, 1, 0, 0, 0, 1}, {{0, 1, 0, 1, 1, 0}, {1, 1, 0, 0, 0, 0}, {0, 0, 0, 1, 
    1, 1}, {1, 1, 1, 0, 0, 0}}} -> 8, 
 {{0, 1, 0, 0, 1, 0}, {{0, 1, 0, 1, 1, 0}, {1, 1, 0, 0, 0, 0}, {0, 0, 0, 1, 
    1, 1}, {1, 1, 1, 0, 0, 0}}} -> 16, 
 {{0, 1, 0, 0, 1, 1}, {{0, 1, 0, 1, 0, 0}, {1, 1, 0, 1, 0, 1}, {0, 0, 0, 1, 
    0, 0}, {1, 1, 1, 1, 0, 1}}} -> 16, 
 {{0, 1, 0, 1, 0, 0}, {{0, 1, 0, 1, 0, 1}, {1, 1, 0, 1, 0, 0}, {0, 0, 0, 1, 
    0, 1}, {1, 1, 1, 1, 0, 0}}} -> 12, 
 {{0, 1, 0, 1, 0, 0}, {{0, 1, 0, 1, 0, 1}, {1, 1, 0, 1, 0, 1}, {0, 0, 0, 1, 
    0, 1}, {1, 1, 1, 1, 0, 1}}} -> 8, 
 {{0, 1, 0, 1, 0, 1}, {{0, 1, 0, 1, 0, 1}, {1, 1, 0, 1, 0, 1}, {0, 0, 0, 1, 
    0, 1}, {1, 1, 1, 1, 0, 1}}} -> 29, 
 {{0, 1, 0, 1, 0, 1}, {{0, 1, 0, 1, 0, 0}, {1, 1, 0, 1, 0, 1}, {0, 0, 0, 1, 
    0, 0}, {1, 1, 1, 1, 0, 1}}} -> 8, 
 {{0, 1, 0, 1, 1, 0}, {{0, 1, 0, 0, 0, 0}, {1, 1, 0, 1, 1, 1}, {0, 0, 0, 0, 
    0, 0}, {1, 1, 1, 1, 1, 1}}} -> 16, 
 {{0, 1, 0, 1, 1, 1}, {{0, 1, 0, 0, 0, 0}, {1, 1, 0, 1, 1, 1}, {0, 0, 0, 0, 
    0, 0}, {1, 1, 1, 1, 1, 1}}} -> 16, 
 {{0, 1, 1, 0, 0, 1}, {{0, 0, 0, 0, 1, 1}, {1, 1, 1, 1, 0, 0}, {0, 0, 0, 0, 
    0, 1}, {1, 1, 1, 1, 1, 0}}} -> 8, 
 {{0, 1, 1, 0, 0, 1}, {{0, 0, 0, 0, 1, 0}, {1, 1, 1, 1, 1, 0}, {0, 0, 0, 0, 
    0, 0}, {1, 1, 1, 1, 1, 1}}} -> 8, 
 {{0, 1, 1, 0, 1, 0}, {{0, 0, 0, 0, 1, 0}, {1, 1, 1, 1, 1, 0}, {0, 0, 0, 0, 
    0, 0}, {1, 1, 1, 1, 1, 1}}} -> 20, 
 {{0, 1, 1, 1, 0, 0}, {{0, 0, 0, 0, 0, 1}, {1, 1, 1, 1, 1, 1}, {0, 0, 0, 0, 
    0, 0}, {1, 1, 1, 1, 1, 1}}} -> 4, 
 {{0, 1, 1, 1, 0, 1}, {{0, 0, 0, 0, 0, 1}, {1, 1, 1, 1, 1, 1}, {0, 0, 0, 0, 
    0, 0}, {1, 1, 1, 1, 1, 1}}} -> 16, 
 {{1, 0, 0, 0, 0, 1}, {{0, 0, 1, 1, 1, 1}, {1, 1, 0, 0, 0, 0}, {0, 0, 0, 1, 
    1, 1}, {1, 1, 1, 0, 0, 0}}} -> 22, 
 {{1, 0, 0, 0, 1, 0}, {{0, 0, 1, 1, 1, 0}, {1, 1, 0, 0, 0, 0}, {0, 0, 0, 1, 
    1, 1}, {1, 1, 1, 0, 0, 0}}} -> 28, 
 {{1, 0, 0, 1, 0, 0}, {{0, 0, 1, 1, 0, 1}, {1, 1, 0, 0, 0, 0}, {0, 0, 0, 1, 
    1, 1}, {1, 1, 1, 0, 0, 0}}} -> 21, 
 {{1, 0, 0, 1, 0, 0}, {{0, 0, 1, 1, 0, 1}, {1, 1, 0, 0, 0, 1}, {0, 0, 0, 1, 
    1, 1}, {1, 1, 1, 0, 0, 0}}} -> 7, 
 {{1, 0, 0, 1, 0, 1}, {{0, 0, 1, 1, 0, 1}, {1, 1, 0, 0, 0, 1}, {0, 0, 0, 1, 
    1, 1}, {1, 1, 1, 0, 0, 0}}} -> 14, 
 {{1, 0, 0, 1, 0, 1}, {{0, 0, 1, 1, 0, 0}, {1, 1, 0, 0, 0, 1}, {0, 0, 0, 1, 
    1, 0}, {1, 1, 1, 0, 0, 0}}} -> 14, 
 {{1, 0, 0, 1, 1, 0}, {{0, 0, 1, 0, 0, 0}, {1, 1, 1, 0, 1, 1}, {0, 0, 0, 0, 
    0, 0}, {1, 1, 1, 1, 1, 1}}} -> 28, 
 {{1, 0, 0, 1, 1, 1}, {{0, 0, 1, 0, 0, 0}, {1, 1, 1, 0, 1, 1}, {0, 0, 0, 0, 
    0, 0}, {1, 1, 1, 1, 1, 1}}} -> 28, 
 {{1, 0, 1, 0, 0, 0}, {{0, 0, 1, 0, 1, 1}, {1, 1, 1, 0, 0, 0}, {0, 0, 0, 0, 
    1, 1}, {1, 1, 1, 1, 0, 0}}} -> 28, 
 {{1, 0, 1, 0, 0, 1}, {{0, 0, 1, 0, 1, 1}, {1, 1, 1, 0, 0, 0}, {0, 0, 0, 0, 
    1, 1}, {1, 1, 1, 1, 0, 0}}} -> 14, 
 {{1, 0, 1, 0, 0, 1}, {{0, 0, 1, 0, 1, 0}, {1, 1, 1, 0, 1, 0}, {0, 0, 0, 0, 
    1, 0}, {1, 1, 1, 1, 1, 0}}} -> 14, 
 {{1, 0, 1, 0, 1, 0}, {{0, 0, 1, 0, 1, 0}, {1, 1, 1, 0, 1, 0}, {0, 0, 0, 0, 
    1, 0}, {1, 1, 1, 1, 1, 0}}} -> 46, 
 {{1, 0, 1, 0, 1, 1}, {{0, 0, 1, 0, 0, 0}, {1, 1, 1, 0, 1, 1}, {0, 0, 0, 0, 
    0, 0}, {1, 1, 1, 1, 1, 1}}} -> 28, 
 {{1, 0, 1, 1, 0, 0}, {{0, 0, 0, 0, 0, 1}, {1, 1, 1, 1, 1, 1}, {0, 0, 0, 0, 
    0, 0}, {1, 1, 1, 1, 1, 1}}} -> 7, 
 {{1, 0, 1, 1, 0, 1}, {{0, 0, 0, 0, 0, 1}, {1, 1, 1, 1, 1, 1}, {0, 0, 0, 0, 
    0, 0}, {1, 1, 1, 1, 1, 1}}} -> 22, 
 {{1, 1, 0, 0, 0, 1}, {{0, 0, 0, 1, 1, 1}, {1, 1, 1, 0, 0, 0}, {0, 0, 0, 0, 
    1, 1}, {1, 1, 1, 1, 0, 0}}} -> 28, 
 {{1, 1, 0, 0, 1, 0}, {{0, 0, 0, 1, 1, 0}, {1, 1, 1, 0, 0, 0}, {0, 0, 0, 0, 
    1, 1}, {1, 1, 1, 1, 0, 0}}} -> 40, 
 {{1, 1, 0, 0, 1, 1}, {{0, 0, 0, 1, 0, 0}, {1, 1, 1, 1, 0, 1}, {0, 0, 0, 0, 
    0, 0}, {1, 1, 1, 1, 1, 1}}} -> 40, 
 {{1, 1, 0, 1, 0, 0}, {{0, 0, 0, 1, 0, 1}, {1, 1, 1, 1, 0, 0}, {0, 0, 0, 0, 
    0, 1}, {1, 1, 1, 1, 1, 0}}} -> 30, 
 {{1, 1, 0, 1, 0, 0}, {{0, 0, 0, 1, 0, 1}, {1, 1, 1, 1, 0, 1}, {0, 0, 0, 0, 
    0, 1}, {1, 1, 1, 1, 1, 1}}} -> 14, 
 {{1, 1, 0, 1, 0, 1}, {{0, 0, 0, 1, 0, 1}, {1, 1, 1, 1, 0, 1}, {0, 0, 0, 0, 
    0, 1}, {1, 1, 1, 1, 1, 1}}} -> 52, 
 {{1, 1, 0, 1, 0, 1}, {{0, 0, 0, 1, 0, 0}, {1, 1, 1, 1, 0, 1}, {0, 0, 0, 0, 
    0, 0}, {1, 1, 1, 1, 1, 1}}} -> 20, 
 {{1, 1, 1, 0, 0, 1}, {{0, 0, 0, 0, 1, 1}, {1, 1, 1, 1, 0, 0}, {0, 0, 0, 0, 
    0, 1}, {1, 1, 1, 1, 1, 0}}} -> 27, 
 {{1, 1, 1, 0, 0, 1}, {{0, 0, 0, 0, 1, 0}, {1, 1, 1, 1, 1, 0}, {0, 0, 0, 0, 
    0, 0}, {1, 1, 1, 1, 1, 1}}} -> 20, 
 {{1, 1, 1, 0, 1, 0}, {{0, 0, 0, 0, 1, 0}, {1, 1, 1, 1, 1, 0}, {0, 0, 0, 0, 
    0, 0}, {1, 1, 1, 1, 1, 1}}} -> 64, 
 {{1, 1, 1, 1, 0, 0}, {{0, 0, 0, 0, 0, 1}, {1, 1, 1, 1, 1, 1}, {0, 0, 0, 0, 
    0, 0}, {1, 1, 1, 1, 1, 1}}} -> 28, 
 {{1, 1, 1, 1, 0, 1}, {{0, 0, 0, 0, 0, 1}, {1, 1, 1, 1, 1, 1}, {0, 0, 0, 0, 
    0, 0}, {1, 1, 1, 1, 1, 1}}} -> 64, 
 {{1, 1, 0, 0, 0, 0}, {{0, 0, 0, 1, 1, 1}, {0, 1, 1, 0, 0, 0}, {0, 0, 0, 0, 
    1, 1}, {0, 1, 1, 1, 0, 0}}} -> 4, 
 {{1, 1, 0, 0, 0, 1}, {{0, 0, 0, 1, 1, 1}, {0, 1, 1, 0, 0, 0}, {0, 0, 0, 0, 
    1, 1}, {0, 1, 1, 1, 0, 0}}} -> 2, 
 {{1, 1, 0, 0, 0, 1}, {{0, 0, 0, 1, 1, 0}, {0, 1, 1, 0, 0, 0}, {0, 0, 0, 0, 
    1, 1}, {0, 1, 1, 1, 0, 0}}} -> 2, 
 {{1, 1, 0, 0, 1, 0}, {{0, 0, 0, 1, 1, 0}, {0, 1, 1, 0, 0, 0}, {0, 0, 0, 0, 
    1, 1}, {0, 1, 1, 1, 0, 0}}} -> 4, 
 {{1, 1, 0, 0, 1, 1}, {{0, 0, 0, 1, 0, 0}, {0, 1, 1, 1, 0, 1}, {0, 0, 0, 0, 
    0, 0}, {0, 1, 1, 1, 1, 1}}} -> 4, 
 {{1, 1, 0, 1, 0, 0}, {{0, 0, 0, 1, 0, 1}, {0, 1, 1, 1, 0, 0}, {0, 0, 0, 0, 
    0, 1}, {0, 1, 1, 1, 1, 0}}} -> 3, 
 {{1, 1, 0, 1, 0, 0}, {{0, 0, 0, 1, 0, 1}, {0, 1, 1, 1, 0, 1}, {0, 0, 0, 0, 
    0, 1}, {0, 1, 1, 1, 1, 1}}} -> 1, 
 {{1, 1, 0, 1, 0, 1}, {{0, 0, 0, 1, 0, 1}, {0, 1, 1, 1, 0, 1}, {0, 0, 0, 0, 
    0, 1}, {0, 1, 1, 1, 1, 1}}} -> 2, 
 {{1, 1, 0, 1, 0, 1}, {{0, 0, 0, 1, 0, 0}, {0, 1, 1, 1, 0, 1}, {0, 0, 0, 0, 
    0, 0}, {0, 1, 1, 1, 1, 1}}} -> 2, 
 {{1, 1, 0, 1, 1, 0}, {{0, 0, 0, 0, 0, 0}, {0, 1, 1, 1, 1, 1}, {0, 0, 0, 0, 
    0, 0}, {0, 1, 1, 1, 1, 1}}} -> 4, 
 {{1, 1, 0, 1, 1, 1}, {{0, 0, 0, 0, 0, 0}, {0, 1, 1, 1, 1, 1}, {0, 0, 0, 0, 
    0, 0}, {0, 1, 1, 1, 1, 1}}} -> 4, 
 {{1, 1, 1, 0, 0, 0}, {{0, 0, 0, 0, 1, 1}, {0, 1, 1, 1, 0, 0}, {0, 0, 0, 0, 
    0, 1}, {0, 1, 1, 1, 1, 0}}} -> 4, 
 {{1, 1, 1, 0, 0, 1}, {{0, 0, 0, 0, 1, 1}, {0, 1, 1, 1, 0, 0}, {0, 0, 0, 0, 
    0, 1}, {0, 1, 1, 1, 1, 0}}} -> 2, 
 {{1, 1, 1, 0, 0, 1}, {{0, 0, 0, 0, 1, 0}, {0, 1, 1, 1, 1, 0}, {0, 0, 0, 0, 
    0, 0}, {0, 1, 1, 1, 1, 1}}} -> 2, 
 {{1, 1, 1, 0, 1, 0}, {{0, 0, 0, 0, 1, 0}, {0, 1, 1, 1, 1, 0}, {0, 0, 0, 0, 
    0, 0}, {0, 1, 1, 1, 1, 1}}} -> 4, 
 {{1, 1, 1, 0, 1, 1}, {{0, 0, 0, 0, 0, 0}, {0, 1, 1, 1, 1, 1}, {0, 0, 0, 0, 
    0, 0}, {0, 1, 1, 1, 1, 1}}} -> 4, 
 {{1, 1, 1, 1, 0, 0}, {{0, 0, 0, 0, 0, 1}, {0, 1, 1, 1, 1, 0}, {0, 0, 0, 0, 
    0, 0}, {0, 1, 1, 1, 1, 1}}} -> 3, 
 {{1, 1, 1, 1, 0, 0}, {{0, 0, 0, 0, 0, 1}, {0, 1, 1, 1, 1, 1}, {0, 0, 0, 0, 
    0, 0}, {0, 1, 1, 1, 1, 1}}} -> 1, 
 {{1, 1, 1, 1, 0, 1}, {{0, 0, 0, 0, 0, 1}, {0, 1, 1, 1, 1, 1}, {0, 0, 0, 0, 
    0, 0}, {0, 1, 1, 1, 1, 1}}} -> 2, 
 {{1, 1, 1, 1, 0, 1}, {{0, 0, 0, 0, 0, 0}, {0, 1, 1, 1, 1, 1}, {0, 0, 0, 0, 
    0, 0}, {0, 1, 1, 1, 1, 1}}} -> 2, 
 {{1, 1, 1, 1, 1, 0}, {{0, 0, 0, 0, 0, 0}, {0, 1, 1, 1, 1, 1}, {0, 0, 0, 0, 
    0, 0}, {0, 1, 1, 1, 1, 1}}} -> 8, 
 {{1, 1, 1, 1, 1, 1}, {{0, 0, 0, 0, 0, 0}, {0, 1, 1, 1, 1, 1}, {0, 0, 0, 0, 
    0, 0}, {0, 1, 1, 1, 1, 1}}} -> 27, 
 {{0, 0, 0, 0, 0, 1}, {{0, 1, 1, 1, 1, 1}, {0, 0, 0, 0, 0, 0}, {0, 1, 1, 1, 
    1, 1}, {0, 0, 0, 0, 0, 0}}} -> 2, 
 {{0, 0, 0, 0, 0, 1}, {{0, 1, 1, 1, 1, 0}, {0, 0, 0, 0, 0, 0}, {0, 1, 1, 1, 
    1, 1}, {0, 0, 0, 0, 0, 0}}} -> 2, 
 {{0, 0, 0, 0, 1, 0}, {{0, 1, 1, 1, 1, 0}, {0, 0, 0, 0, 0, 0}, {0, 1, 1, 1, 
    1, 1}, {0, 0, 0, 0, 0, 0}}} -> 4, 
 {{0, 0, 0, 0, 1, 1}, {{0, 1, 1, 1, 0, 0}, {0, 0, 0, 0, 0, 1}, {0, 1, 1, 1, 
    1, 0}, {0, 0, 0, 0, 0, 0}}} -> 4, 
 {{0, 0, 0, 1, 0, 0}, {{0, 1, 1, 1, 0, 1}, {0, 0, 0, 0, 0, 0}, {0, 1, 1, 1, 
    1, 1}, {0, 0, 0, 0, 0, 0}}} -> 3, 
 {{0, 0, 0, 1, 0, 0}, {{0, 1, 1, 1, 0, 1}, {0, 0, 0, 0, 0, 1}, {0, 1, 1, 1, 
    1, 1}, {0, 0, 0, 0, 0, 0}}} -> 1, 
 {{0, 0, 0, 1, 0, 1}, {{0, 1, 1, 1, 0, 1}, {0, 0, 0, 0, 0, 1}, {0, 1, 1, 1, 
    1, 1}, {0, 0, 0, 0, 0, 0}}} -> 2, 
 {{0, 0, 0, 1, 0, 1}, {{0, 1, 1, 1, 0, 0}, {0, 0, 0, 0, 0, 1}, {0, 1, 1, 1, 
    1, 0}, {0, 0, 0, 0, 0, 0}}} -> 2, 
 {{0, 0, 0, 1, 1, 0}, {{0, 1, 1, 0, 0, 0}, {0, 0, 0, 0, 1, 1}, {0, 1, 1, 1, 
    0, 0}, {0, 0, 0, 0, 0, 1}}} -> 4, 
 {{0, 0, 0, 1, 1, 1}, {{0, 1, 1, 0, 0, 0}, {0, 0, 0, 0, 1, 1}, {0, 1, 1, 1, 
    0, 0}, {0, 0, 0, 0, 0, 1}}} -> 4, 
 {{0, 0, 1, 0, 0, 0}, {{0, 1, 1, 0, 1, 1}, {0, 0, 0, 0, 0, 0}, {0, 1, 1, 1, 
    1, 1}, {0, 0, 0, 0, 0, 0}}} -> 4, 
 {{0, 0, 1, 0, 0, 1}, {{0, 1, 1, 0, 1, 1}, {0, 0, 0, 0, 0, 0}, {0, 1, 1, 1, 
    1, 1}, {0, 0, 0, 0, 0, 0}}} -> 2, 
 {{0, 0, 1, 0, 0, 1}, {{0, 1, 1, 0, 1, 0}, {0, 0, 0, 0, 1, 0}, {0, 1, 1, 1, 
    1, 0}, {0, 0, 0, 0, 0, 0}}} -> 2, 
 {{0, 0, 1, 0, 1, 0}, {{0, 1, 1, 0, 1, 0}, {0, 0, 0, 0, 1, 0}, {0, 1, 1, 1, 
    1, 0}, {0, 0, 0, 0, 0, 0}}} -> 4, 
 {{0, 0, 1, 0, 1, 1}, {{0, 1, 1, 0, 0, 0}, {0, 0, 0, 0, 1, 1}, {0, 1, 1, 1, 
    0, 0}, {0, 0, 0, 0, 0, 1}}} -> 4, 
 {{0, 0, 1, 1, 0, 0}, {{0, 1, 0, 0, 0, 1}, {0, 1, 0, 1, 1, 0}, {0, 1, 0, 0, 
    0, 0}, {0, 1, 0, 1, 1, 1}}} -> 3, 
 {{0, 0, 1, 1, 0, 0}, {{0, 1, 0, 0, 0, 1}, {0, 1, 0, 1, 1, 1}, {0, 1, 0, 0, 
    0, 0}, {0, 1, 0, 1, 1, 1}}} -> 1, 
 {{0, 0, 1, 1, 0, 1}, {{0, 1, 0, 0, 0, 1}, {0, 1, 0, 1, 1, 1}, {0, 1, 0, 0, 
    0, 0}, {0, 1, 0, 1, 1, 1}}} -> 2, 
 {{0, 0, 1, 1, 0, 1}, {{0, 1, 0, 0, 0, 0}, {0, 1, 0, 1, 1, 1}, {0, 1, 0, 0, 
    0, 0}, {0, 1, 0, 1, 1, 1}}} -> 2, 
 {{0, 0, 1, 1, 1, 0}, {{0, 1, 0, 0, 0, 0}, {0, 1, 0, 1, 1, 1}, {0, 1, 0, 0, 
    0, 0}, {0, 1, 0, 1, 1, 1}}} -> 4, 
 {{0, 0, 1, 1, 1, 1}, {{0, 1, 0, 0, 0, 0}, {0, 1, 0, 1, 1, 1}, {0, 1, 0, 0, 
    0, 0}, {0, 1, 0, 1, 1, 1}}} -> 20, 
 {{0, 1, 0, 0, 0, 1}, {{0, 1, 0, 1, 1, 1}, {0, 1, 0, 0, 0, 0}, {0, 1, 0, 1, 
    1, 1}, {0, 1, 0, 0, 0, 0}}} -> 2, 
 {{0, 1, 0, 0, 0, 1}, {{0, 1, 0, 1, 1, 0}, {0, 1, 0, 0, 0, 0}, {0, 1, 0, 1, 
    1, 1}, {0, 1, 0, 0, 0, 0}}} -> 2, 
 {{0, 1, 0, 0, 1, 0}, {{0, 1, 0, 1, 1, 0}, {0, 1, 0, 0, 0, 0}, {0, 1, 0, 1, 
    1, 1}, {0, 1, 0, 0, 0, 0}}} -> 4, 
 {{0, 1, 0, 0, 1, 1}, {{0, 1, 0, 1, 0, 0}, {0, 1, 0, 1, 0, 1}, {0, 1, 0, 1, 
    0, 0}, {0, 1, 0, 1, 0, 1}}} -> 28, 
 {{0, 1, 1, 0, 0, 0}, {{0, 0, 0, 0, 1, 1}, {0, 1, 1, 1, 0, 0}, {0, 0, 0, 0, 
    0, 1}, {0, 1, 1, 1, 1, 0}}} -> 4, 
 {{0, 1, 1, 0, 0, 1}, {{0, 0, 0, 0, 1, 1}, {0, 1, 1, 1, 0, 0}, {0, 0, 0, 0, 
    0, 1}, {0, 1, 1, 1, 1, 0}}} -> 2, 
 {{0, 1, 1, 0, 0, 1}, {{0, 0, 0, 0, 1, 0}, {0, 1, 1, 1, 1, 0}, {0, 0, 0, 0, 
    0, 0}, {0, 1, 1, 1, 1, 1}}} -> 2, 
 {{0, 1, 1, 0, 1, 0}, {{0, 0, 0, 0, 1, 0}, {0, 1, 1, 1, 1, 0}, {0, 0, 0, 0, 
    0, 0}, {0, 1, 1, 1, 1, 1}}} -> 4, 
 {{0, 1, 1, 1, 0, 0}, {{0, 0, 0, 0, 0, 1}, {0, 1, 1, 1, 1, 0}, {0, 0, 0, 0, 
    0, 0}, {0, 1, 1, 1, 1, 1}}} -> 3, 
 {{0, 1, 1, 1, 0, 0}, {{0, 0, 0, 0, 0, 1}, {0, 1, 1, 1, 1, 1}, {0, 0, 0, 0, 
    0, 0}, {0, 1, 1, 1, 1, 1}}} -> 1, 
 {{0, 1, 1, 1, 0, 1}, {{0, 0, 0, 0, 0, 1}, {0, 1, 1, 1, 1, 1}, {0, 0, 0, 0, 
    0, 0}, {0, 1, 1, 1, 1, 1}}} -> 2, 
 {{0, 0, 0, 0, 0, 1}, {{1, 1, 1, 1, 1, 1}, {0, 0, 0, 0, 0, 0}, {0, 1, 1, 1, 
    1, 1}, {1, 0, 0, 0, 0, 0}}} -> 15, 
 {{0, 0, 0, 0, 1, 0}, {{1, 1, 1, 1, 1, 0}, {0, 0, 0, 0, 0, 0}, {0, 1, 1, 1, 
    1, 1}, {1, 0, 0, 0, 0, 0}}} -> 8, 
 {{0, 0, 0, 1, 0, 0}, {{1, 1, 1, 1, 0, 1}, {0, 0, 0, 0, 0, 0}, {0, 1, 1, 1, 
    1, 1}, {1, 0, 0, 0, 0, 0}}} -> 6, 
 {{0, 0, 0, 1, 0, 0}, {{1, 1, 1, 1, 0, 1}, {0, 0, 0, 0, 0, 1}, {0, 1, 1, 1, 
    1, 1}, {1, 0, 0, 0, 0, 0}}} -> 2, 
 {{0, 0, 0, 1, 0, 1}, {{1, 1, 1, 1, 0, 1}, {0, 0, 0, 0, 0, 1}, {0, 1, 1, 1, 
    1, 1}, {1, 0, 0, 0, 0, 0}}} -> 4, 
 {{0, 0, 0, 1, 0, 1}, {{1, 1, 1, 1, 0, 0}, {0, 0, 0, 0, 0, 1}, {0, 1, 1, 1, 
    1, 0}, {1, 0, 0, 0, 0, 0}}} -> 4, 
 {{0, 0, 1, 0, 0, 0}, {{1, 1, 1, 0, 1, 1}, {0, 0, 0, 0, 0, 0}, {0, 1, 1, 1, 
    1, 1}, {1, 0, 0, 0, 0, 0}}} -> 8, 
 {{0, 0, 1, 0, 0, 1}, {{1, 1, 1, 0, 1, 1}, {0, 0, 0, 0, 0, 0}, {0, 1, 1, 1, 
    1, 1}, {1, 0, 0, 0, 0, 0}}} -> 4, 
 {{0, 0, 1, 0, 0, 1}, {{1, 1, 1, 0, 1, 0}, {0, 0, 0, 0, 1, 0}, {0, 1, 1, 1, 
    1, 0}, {1, 0, 0, 0, 0, 0}}} -> 4, 
 {{0, 0, 1, 0, 1, 0}, {{1, 1, 1, 0, 1, 0}, {0, 0, 0, 0, 1, 0}, {0, 1, 1, 1, 
    1, 0}, {1, 0, 0, 0, 0, 0}}} -> 8, 
 {{0, 0, 1, 0, 1, 1}, {{1, 1, 1, 0, 0, 0}, {0, 0, 0, 0, 1, 1}, {0, 1, 1, 1, 
    0, 0}, {1, 0, 0, 0, 0, 1}}} -> 8, 
 {{0, 0, 1, 1, 0, 0}, {{1, 1, 0, 0, 0, 1}, {0, 0, 0, 1, 1, 1}, {0, 1, 1, 0, 
    0, 0}, {1, 0, 0, 0, 1, 1}}} -> 6, 
 {{0, 0, 1, 1, 0, 1}, {{1, 1, 0, 0, 0, 1}, {0, 0, 0, 1, 1, 1}, {0, 1, 1, 0, 
    0, 0}, {1, 0, 0, 0, 1, 1}}} -> 4, 
 {{0, 1, 0, 0, 0, 0}, {{1, 1, 0, 1, 1, 1}, {0, 0, 0, 0, 0, 0}, {0, 1, 1, 1, 
    1, 1}, {1, 0, 0, 0, 0, 0}}} -> 8, 
 {{0, 1, 0, 0, 0, 1}, {{1, 1, 0, 1, 1, 1}, {0, 0, 0, 0, 0, 0}, {0, 1, 1, 1, 
    1, 1}, {1, 0, 0, 0, 0, 0}}} -> 4, 
 {{0, 1, 0, 0, 0, 1}, {{1, 1, 0, 1, 1, 0}, {0, 0, 0, 0, 0, 0}, {0, 1, 1, 1, 
    1, 1}, {1, 0, 0, 0, 0, 0}}} -> 4, 
 {{0, 1, 0, 0, 1, 0}, {{1, 1, 0, 1, 1, 0}, {0, 0, 0, 0, 0, 0}, {0, 1, 1, 1, 
    1, 1}, {1, 0, 0, 0, 0, 0}}} -> 8, 
 {{0, 1, 0, 0, 1, 1}, {{1, 1, 0, 1, 0, 0}, {0, 0, 0, 1, 0, 1}, {0, 1, 1, 1, 
    0, 0}, {1, 0, 0, 0, 0, 1}}} -> 8, 
 {{0, 1, 0, 1, 0, 0}, {{1, 1, 0, 1, 0, 1}, {0, 0, 0, 1, 0, 0}, {0, 1, 1, 1, 
    0, 1}, {1, 0, 0, 0, 0, 0}}} -> 6, 
 {{0, 1, 0, 1, 0, 0}, {{1, 1, 0, 1, 0, 1}, {0, 0, 0, 1, 0, 1}, {0, 1, 1, 1, 
    0, 1}, {1, 0, 0, 0, 0, 1}}} -> 2, 
 {{0, 1, 0, 1, 0, 1}, {{1, 1, 0, 1, 0, 1}, {0, 0, 0, 1, 0, 1}, {0, 1, 1, 1, 
    0, 1}, {1, 0, 0, 0, 0, 1}}} -> 4, 
 {{0, 1, 0, 1, 0, 1}, {{1, 1, 0, 1, 0, 0}, {0, 0, 0, 1, 0, 1}, {0, 1, 1, 1, 
    0, 0}, {1, 0, 0, 0, 0, 1}}} -> 4, 
 {{0, 1, 0, 1, 1, 0}, {{1, 1, 0, 0, 0, 0}, {0, 0, 0, 1, 1, 1}, {0, 1, 1, 0, 
    0, 0}, {1, 0, 0, 0, 1, 1}}} -> 8, 
 {{0, 1, 0, 1, 1, 1}, {{1, 1, 0, 0, 0, 0}, {0, 0, 0, 1, 1, 1}, {0, 1, 1, 0, 
    0, 0}, {1, 0, 0, 0, 1, 1}}} -> 8, 
 {{0, 1, 1, 0, 0, 0}, {{1, 0, 0, 0, 1, 1}, {1, 0, 1, 1, 0, 0}, {0, 0, 0, 0, 
    0, 1}, {1, 1, 1, 1, 1, 0}}} -> 8, 
 {{0, 1, 1, 0, 0, 1}, {{1, 0, 0, 0, 1, 1}, {1, 0, 1, 1, 0, 0}, {0, 0, 0, 0, 
    0, 1}, {1, 1, 1, 1, 1, 0}}} -> 4, 
 {{0, 1, 1, 0, 0, 1}, {{1, 0, 0, 0, 1, 0}, {1, 0, 1, 1, 1, 0}, {0, 0, 0, 0, 
    0, 0}, {1, 1, 1, 1, 1, 1}}} -> 4, 
 {{0, 1, 1, 0, 1, 0}, {{1, 0, 0, 0, 1, 0}, {1, 0, 1, 1, 1, 0}, {0, 0, 0, 0, 
    0, 0}, {1, 1, 1, 1, 1, 1}}} -> 8, 
 {{0, 1, 1, 0, 1, 1}, {{1, 0, 0, 0, 0, 0}, {1, 0, 1, 1, 1, 1}, {0, 0, 0, 0, 
    0, 0}, {1, 1, 1, 1, 1, 1}}} -> 8, 
 {{0, 1, 1, 1, 0, 0}, {{1, 0, 0, 0, 0, 1}, {1, 0, 1, 1, 1, 0}, {0, 0, 0, 0, 
    0, 0}, {1, 1, 1, 1, 1, 1}}} -> 6, 
 {{0, 1, 1, 1, 0, 0}, {{1, 0, 0, 0, 0, 1}, {1, 0, 1, 1, 1, 1}, {0, 0, 0, 0, 
    0, 0}, {1, 1, 1, 1, 1, 1}}} -> 2, 
 {{0, 1, 1, 1, 0, 1}, {{1, 0, 0, 0, 0, 1}, {1, 0, 1, 1, 1, 1}, {0, 0, 0, 0, 
    0, 0}, {1, 1, 1, 1, 1, 1}}} -> 4, 
 {{0, 1, 1, 1, 0, 1}, {{1, 0, 0, 0, 0, 0}, {1, 0, 1, 1, 1, 1}, {0, 0, 0, 0, 
    0, 0}, {1, 1, 1, 1, 1, 1}}} -> 4, 
 {{0, 1, 1, 1, 1, 0}, {{1, 0, 0, 0, 0, 0}, {1, 0, 1, 1, 1, 1}, {0, 0, 0, 0, 
    0, 0}, {1, 1, 1, 1, 1, 1}}} -> 8, 
 {{0, 1, 1, 1, 1, 1}, {{1, 0, 0, 0, 0, 0}, {1, 0, 1, 1, 1, 1}, {0, 0, 0, 0, 
    0, 0}, {1, 1, 1, 1, 1, 1}}} -> 9, 
 {{1, 0, 0, 0, 0, 0}, {{1, 0, 1, 1, 1, 1}, {1, 0, 0, 0, 0, 0}, {0, 0, 1, 1, 
    1, 1}, {1, 1, 0, 0, 0, 0}}} -> 8, 
 {{1, 0, 0, 0, 0, 1}, {{1, 0, 1, 1, 1, 1}, {1, 0, 0, 0, 0, 0}, {0, 0, 1, 1, 
    1, 1}, {1, 1, 0, 0, 0, 0}}} -> 4, 
 {{1, 0, 0, 0, 0, 1}, {{1, 0, 1, 1, 1, 0}, {1, 0, 0, 0, 0, 0}, {0, 0, 1, 1, 
    1, 1}, {1, 1, 0, 0, 0, 0}}} -> 4, 
 {{1, 0, 0, 0, 1, 0}, {{1, 0, 1, 1, 1, 0}, {1, 0, 0, 0, 0, 0}, {0, 0, 1, 1, 
    1, 1}, {1, 1, 0, 0, 0, 0}}} -> 8, 
 {{1, 0, 0, 0, 1, 1}, {{1, 0, 1, 1, 0, 0}, {1, 0, 0, 0, 0, 1}, {0, 0, 1, 1, 
    1, 0}, {1, 1, 0, 0, 0, 0}}} -> 8, 
 {{1, 0, 0, 1, 0, 0}, {{1, 0, 1, 1, 0, 1}, {1, 0, 0, 0, 0, 0}, {0, 0, 1, 1, 
    1, 1}, {1, 1, 0, 0, 0, 0}}} -> 6, 
 {{1, 0, 0, 1, 0, 0}, {{1, 0, 1, 1, 0, 1}, {1, 0, 0, 0, 0, 1}, {0, 0, 1, 1, 
    1, 1}, {1, 1, 0, 0, 0, 0}}} -> 2, 
 {{1, 0, 0, 1, 0, 1}, {{1, 0, 1, 1, 0, 1}, {1, 0, 0, 0, 0, 1}, {0, 0, 1, 1, 
    1, 1}, {1, 1, 0, 0, 0, 0}}} -> 4, 
 {{1, 0, 0, 1, 0, 1}, {{1, 0, 1, 1, 0, 0}, {1, 0, 0, 0, 0, 1}, {0, 0, 1, 1, 
    1, 0}, {1, 1, 0, 0, 0, 0}}} -> 4, 
 {{1, 0, 0, 1, 1, 0}, {{1, 0, 1, 0, 0, 0}, {1, 0, 1, 0, 1, 1}, {0, 0, 1, 0, 
    0, 0}, {1, 1, 1, 0, 1, 1}}} -> 8, 
 {{1, 0, 0, 1, 1, 1}, {{1, 0, 1, 0, 0, 0}, {1, 0, 1, 0, 1, 1}, {0, 0, 1, 0, 
    0, 0}, {1, 1, 1, 0, 1, 1}}} -> 8, 
 {{1, 0, 1, 0, 0, 0}, {{1, 0, 1, 0, 1, 1}, {1, 0, 1, 0, 0, 0}, {0, 0, 1, 0, 
    1, 1}, {1, 1, 1, 0, 0, 0}}} -> 8, 
 {{1, 0, 1, 0, 0, 1}, {{1, 0, 1, 0, 1, 1}, {1, 0, 1, 0, 0, 0}, {0, 0, 1, 0, 
    1, 1}, {1, 1, 1, 0, 0, 0}}} -> 4, 
 {{1, 0, 1, 0, 0, 1}, {{1, 0, 1, 0, 1, 0}, {1, 0, 1, 0, 1, 0}, {0, 0, 1, 0, 
    1, 0}, {1, 1, 1, 0, 1, 0}}} -> 4, 
 {{1, 0, 1, 0, 1, 0}, {{1, 0, 1, 0, 1, 0}, {1, 0, 1, 0, 1, 0}, {0, 0, 1, 0, 
    1, 0}, {1, 1, 1, 0, 1, 0}}} -> 18, 
 {{1, 0, 1, 0, 1, 1}, {{1, 0, 1, 0, 0, 0}, {1, 0, 1, 0, 1, 1}, {0, 0, 1, 0, 
    0, 0}, {1, 1, 1, 0, 1, 1}}} -> 8, 
 {{1, 0, 1, 1, 0, 0}, {{1, 0, 0, 0, 0, 1}, {1, 0, 1, 1, 1, 0}, {0, 0, 0, 0, 
    0, 0}, {1, 1, 1, 1, 1, 1}}} -> 6, 
 {{1, 0, 1, 1, 0, 0}, {{1, 0, 0, 0, 0, 1}, {1, 0, 1, 1, 1, 1}, {0, 0, 0, 0, 
    0, 0}, {1, 1, 1, 1, 1, 1}}} -> 2, 
 {{1, 0, 1, 1, 0, 1}, {{1, 0, 0, 0, 0, 1}, {1, 0, 1, 1, 1, 1}, {0, 0, 0, 0, 
    0, 0}, {1, 1, 1, 1, 1, 1}}} -> 4, 
 {{1, 0, 1, 1, 0, 1}, {{1, 0, 0, 0, 0, 0}, {1, 0, 1, 1, 1, 1}, {0, 0, 0, 0, 
    0, 0}, {1, 1, 1, 1, 1, 1}}} -> 4, 
 {{1, 0, 1, 1, 1, 0}, {{1, 0, 0, 0, 0, 0}, {1, 0, 1, 1, 1, 1}, {0, 0, 0, 0, 
    0, 0}, {1, 1, 1, 1, 1, 1}}} -> 8, 
 {{1, 0, 1, 1, 1, 1}, {{1, 0, 0, 0, 0, 0}, {1, 0, 1, 1, 1, 1}, {0, 0, 0, 0, 
    0, 0}, {1, 1, 1, 1, 1, 1}}} -> 8, 
 {{0, 1, 1, 0, 0, 0}, {{1, 0, 0, 0, 1, 1}, {1, 0, 1, 1, 0, 0}, {1, 0, 0, 0, 
    0, 1}, {1, 0, 1, 1, 1, 0}}} -> 4, 
 {{0, 1, 1, 0, 0, 1}, {{1, 0, 0, 0, 1, 1}, {1, 0, 1, 1, 0, 0}, {1, 0, 0, 0, 
    0, 1}, {1, 0, 1, 1, 1, 0}}} -> 2, 
 {{0, 1, 1, 0, 0, 1}, {{1, 0, 0, 0, 1, 0}, {1, 0, 1, 1, 1, 0}, {1, 0, 0, 0, 
    0, 0}, {1, 0, 1, 1, 1, 1}}} -> 2, 
 {{0, 1, 1, 0, 1, 0}, {{1, 0, 0, 0, 1, 0}, {1, 0, 1, 1, 1, 0}, {1, 0, 0, 0, 
    0, 0}, {1, 0, 1, 1, 1, 1}}} -> 4, 
 {{0, 1, 1, 0, 1, 1}, {{1, 0, 0, 0, 0, 0}, {1, 0, 1, 1, 1, 1}, {1, 0, 0, 0, 
    0, 0}, {1, 0, 1, 1, 1, 1}}} -> 4, 
 {{0, 1, 1, 1, 0, 0}, {{1, 0, 0, 0, 0, 1}, {1, 0, 1, 1, 1, 0}, {1, 0, 0, 0, 
    0, 0}, {1, 0, 1, 1, 1, 1}}} -> 3, 
 {{0, 1, 1, 1, 0, 0}, {{1, 0, 0, 0, 0, 1}, {1, 0, 1, 1, 1, 1}, {1, 0, 0, 0, 
    0, 0}, {1, 0, 1, 1, 1, 1}}} -> 1, 
 {{0, 1, 1, 1, 0, 1}, {{1, 0, 0, 0, 0, 1}, {1, 0, 1, 1, 1, 1}, {1, 0, 0, 0, 
    0, 0}, {1, 0, 1, 1, 1, 1}}} -> 2, 
 {{0, 1, 1, 1, 0, 1}, {{1, 0, 0, 0, 0, 0}, {1, 0, 1, 1, 1, 1}, {1, 0, 0, 0, 
    0, 0}, {1, 0, 1, 1, 1, 1}}} -> 2, 
 {{0, 1, 1, 1, 1, 0}, {{1, 0, 0, 0, 0, 0}, {1, 0, 1, 1, 1, 1}, {1, 0, 0, 0, 
    0, 0}, {1, 0, 1, 1, 1, 1}}} -> 4, 
 {{0, 1, 1, 1, 1, 1}, {{1, 0, 0, 0, 0, 0}, {1, 0, 1, 1, 1, 1}, {1, 0, 0, 0, 
    0, 0}, {1, 0, 1, 1, 1, 1}}} -> 20, 
 {{1, 0, 0, 0, 0, 1}, {{1, 0, 1, 1, 1, 1}, {1, 0, 0, 0, 0, 0}, {1, 0, 1, 1, 
    1, 1}, {1, 0, 0, 0, 0, 0}}} -> 2, 
 {{1, 0, 0, 0, 0, 1}, {{1, 0, 1, 1, 1, 0}, {1, 0, 0, 0, 0, 0}, {1, 0, 1, 1, 
    1, 1}, {1, 0, 0, 0, 0, 0}}} -> 2, 
 {{1, 0, 0, 0, 1, 0}, {{1, 0, 1, 1, 1, 0}, {1, 0, 0, 0, 0, 0}, {1, 0, 1, 1, 
    1, 1}, {1, 0, 0, 0, 0, 0}}} -> 4, 
 {{1, 0, 0, 0, 1, 1}, {{1, 0, 1, 1, 0, 0}, {1, 0, 0, 0, 0, 1}, {1, 0, 1, 1, 
    1, 0}, {1, 0, 0, 0, 0, 0}}} -> 4, 
 {{1, 0, 0, 1, 0, 0}, {{1, 0, 1, 1, 0, 1}, {1, 0, 0, 0, 0, 0}, {1, 0, 1, 1, 
    1, 1}, {1, 0, 0, 0, 0, 0}}} -> 3, 
 {{1, 0, 0, 1, 0, 0}, {{1, 0, 1, 1, 0, 1}, {1, 0, 0, 0, 0, 1}, {1, 0, 1, 1, 
    1, 1}, {1, 0, 0, 0, 0, 0}}} -> 1, 
 {{1, 0, 0, 1, 0, 1}, {{1, 0, 1, 1, 0, 1}, {1, 0, 0, 0, 0, 1}, {1, 0, 1, 1, 
    1, 1}, {1, 0, 0, 0, 0, 0}}} -> 2, 
 {{1, 0, 0, 1, 0, 1}, {{1, 0, 1, 1, 0, 0}, {1, 0, 0, 0, 0, 1}, {1, 0, 1, 1, 
    1, 0}, {1, 0, 0, 0, 0, 0}}} -> 2, 
 {{1, 0, 0, 1, 1, 0}, {{1, 0, 1, 0, 0, 0}, {1, 0, 1, 0, 1, 1}, {1, 0, 1, 0, 
    0, 0}, {1, 0, 1, 0, 1, 1}}} -> 4, 
 {{1, 0, 0, 1, 1, 1}, {{1, 0, 1, 0, 0, 0}, {1, 0, 1, 0, 1, 1}, {1, 0, 1, 0, 
    0, 0}, {1, 0, 1, 0, 1, 1}}} -> 36, 
 {{1, 0, 1, 0, 0, 1}, {{1, 0, 1, 0, 1, 1}, {1, 0, 1, 0, 0, 0}, {1, 0, 1, 0, 
    1, 1}, {1, 0, 1, 0, 0, 0}}} -> 2, 
 {{1, 0, 1, 1, 0, 0}, {{1, 0, 0, 0, 0, 1}, {1, 0, 1, 1, 1, 0}, {1, 0, 0, 0, 
    0, 0}, {1, 0, 1, 1, 1, 1}}} -> 3, 
 {{1, 0, 1, 1, 0, 0}, {{1, 0, 0, 0, 0, 1}, {1, 0, 1, 1, 1, 1}, {1, 0, 0, 0, 
    0, 0}, {1, 0, 1, 1, 1, 1}}} -> 1, 
 {{1, 0, 1, 1, 0, 1}, {{1, 0, 0, 0, 0, 1}, {1, 0, 1, 1, 1, 1}, {1, 0, 0, 0, 
    0, 0}, {1, 0, 1, 1, 1, 1}}} -> 2, 
 {{1, 1, 0, 0, 0, 0}, {{0, 0, 0, 1, 1, 1}, {0, 1, 1, 0, 0, 0}, {0, 0, 0, 0, 
    1, 1}, {1, 1, 1, 1, 0, 0}}} -> 4, 
 {{1, 1, 0, 0, 0, 1}, {{0, 0, 0, 1, 1, 1}, {0, 1, 1, 0, 0, 0}, {0, 0, 0, 0, 
    1, 1}, {1, 1, 1, 1, 0, 0}}} -> 2, 
 {{1, 1, 0, 0, 0, 1}, {{0, 0, 0, 1, 1, 0}, {0, 1, 1, 0, 0, 0}, {0, 0, 0, 0, 
    1, 1}, {1, 1, 1, 1, 0, 0}}} -> 2, 
 {{1, 1, 0, 0, 1, 0}, {{0, 0, 0, 1, 1, 0}, {0, 1, 1, 0, 0, 0}, {0, 0, 0, 0, 
    1, 1}, {1, 1, 1, 1, 0, 0}}} -> 4, 
 {{1, 1, 0, 0, 1, 1}, {{0, 0, 0, 1, 0, 0}, {0, 1, 1, 1, 0, 1}, {0, 0, 0, 0, 
    0, 0}, {1, 1, 1, 1, 1, 1}}} -> 4, 
 {{1, 1, 0, 1, 0, 0}, {{0, 0, 0, 1, 0, 1}, {0, 1, 1, 1, 0, 0}, {0, 0, 0, 0, 
    0, 1}, {1, 1, 1, 1, 1, 0}}} -> 3, 
 {{1, 1, 0, 1, 0, 0}, {{0, 0, 0, 1, 0, 1}, {0, 1, 1, 1, 0, 1}, {0, 0, 0, 0, 
    0, 1}, {1, 1, 1, 1, 1, 1}}} -> 1, 
 {{1, 1, 0, 1, 0, 1}, {{0, 0, 0, 1, 0, 1}, {0, 1, 1, 1, 0, 1}, {0, 0, 0, 0, 
    0, 1}, {1, 1, 1, 1, 1, 1}}} -> 2, 
 {{1, 1, 0, 1, 0, 1}, {{0, 0, 0, 1, 0, 0}, {0, 1, 1, 1, 0, 1}, {0, 0, 0, 0, 
    0, 0}, {1, 1, 1, 1, 1, 1}}} -> 2, 
 {{1, 1, 0, 1, 1, 0}, {{0, 0, 0, 0, 0, 0}, {0, 1, 1, 1, 1, 1}, {0, 0, 0, 0, 
    0, 0}, {1, 1, 1, 1, 1, 1}}} -> 4, 
 {{1, 1, 0, 1, 1, 1}, {{0, 0, 0, 0, 0, 0}, {0, 1, 1, 1, 1, 1}, {0, 0, 0, 0, 
    0, 0}, {1, 1, 1, 1, 1, 1}}} -> 4, 
 {{1, 1, 1, 0, 0, 0}, {{0, 0, 0, 0, 1, 1}, {0, 1, 1, 1, 0, 0}, {0, 0, 0, 0, 
    0, 1}, {1, 1, 1, 1, 1, 0}}} -> 4, 
 {{1, 1, 1, 0, 0, 1}, {{0, 0, 0, 0, 1, 1}, {0, 1, 1, 1, 0, 0}, {0, 0, 0, 0, 
    0, 1}, {1, 1, 1, 1, 1, 0}}} -> 2, 
 {{1, 1, 1, 0, 0, 1}, {{0, 0, 0, 0, 1, 0}, {0, 1, 1, 1, 1, 0}, {0, 0, 0, 0, 
    0, 0}, {1, 1, 1, 1, 1, 1}}} -> 2, 
 {{1, 1, 1, 0, 1, 0}, {{0, 0, 0, 0, 1, 0}, {0, 1, 1, 1, 1, 0}, {0, 0, 0, 0, 
    0, 0}, {1, 1, 1, 1, 1, 1}}} -> 4, 
 {{1, 1, 1, 0, 1, 1}, {{0, 0, 0, 0, 0, 0}, {0, 1, 1, 1, 1, 1}, {0, 0, 0, 0, 
    0, 0}, {1, 1, 1, 1, 1, 1}}} -> 4, 
 {{1, 1, 1, 1, 0, 0}, {{0, 0, 0, 0, 0, 1}, {0, 1, 1, 1, 1, 0}, {0, 0, 0, 0, 
    0, 0}, {1, 1, 1, 1, 1, 1}}} -> 3, 
 {{1, 1, 1, 1, 0, 0}, {{0, 0, 0, 0, 0, 1}, {0, 1, 1, 1, 1, 1}, {0, 0, 0, 0, 
    0, 0}, {1, 1, 1, 1, 1, 1}}} -> 1, 
 {{1, 1, 1, 1, 0, 1}, {{0, 0, 0, 0, 0, 1}, {0, 1, 1, 1, 1, 1}, {0, 0, 0, 0, 
    0, 0}, {1, 1, 1, 1, 1, 1}}} -> 2, 
 {{1, 1, 1, 1, 0, 1}, {{0, 0, 0, 0, 0, 0}, {0, 1, 1, 1, 1, 1}, {0, 0, 0, 0, 
    0, 0}, {1, 1, 1, 1, 1, 1}}} -> 2, 
 {{1, 1, 1, 1, 1, 0}, {{0, 0, 0, 0, 0, 0}, {0, 1, 1, 1, 1, 1}, {0, 0, 0, 0, 
    0, 0}, {1, 1, 1, 1, 1, 1}}} -> 5, 
 {{1, 1, 1, 1, 1, 1}, {{0, 0, 0, 0, 0, 0}, {0, 1, 1, 1, 1, 1}, {0, 0, 0, 0, 
    0, 0}, {1, 1, 1, 1, 1, 1}}} -> 9, 
 {{0, 0, 0, 0, 0, 0}, {{0, 1, 1, 1, 1, 1}, {0, 0, 0, 0, 0, 0}, {0, 1, 1, 1, 
    1, 1}, {1, 0, 0, 0, 0, 0}}} -> 6, 
 {{0, 0, 0, 0, 0, 1}, {{0, 1, 1, 1, 1, 1}, {0, 0, 0, 0, 0, 0}, {0, 1, 1, 1, 
    1, 1}, {1, 0, 0, 0, 0, 0}}} -> 2, 
 {{0, 0, 0, 0, 0, 1}, {{0, 1, 1, 1, 1, 0}, {0, 0, 0, 0, 0, 0}, {0, 1, 1, 1, 
    1, 1}, {1, 0, 0, 0, 0, 0}}} -> 2, 
 {{0, 0, 0, 0, 1, 0}, {{0, 1, 1, 1, 1, 0}, {0, 0, 0, 0, 0, 0}, {0, 1, 1, 1, 
    1, 1}, {1, 0, 0, 0, 0, 0}}} -> 4, 
 {{0, 0, 0, 0, 1, 1}, {{0, 1, 1, 1, 0, 0}, {0, 0, 0, 0, 0, 1}, {0, 1, 1, 1, 
    1, 0}, {1, 0, 0, 0, 0, 0}}} -> 4, 
 {{0, 0, 0, 1, 0, 0}, {{0, 1, 1, 1, 0, 1}, {0, 0, 0, 0, 0, 0}, {0, 1, 1, 1, 
    1, 1}, {1, 0, 0, 0, 0, 0}}} -> 3, 
 {{0, 0, 0, 1, 0, 0}, {{0, 1, 1, 1, 0, 1}, {0, 0, 0, 0, 0, 1}, {0, 1, 1, 1, 
    1, 1}, {1, 0, 0, 0, 0, 0}}} -> 1, 
 {{0, 0, 0, 1, 0, 1}, {{0, 1, 1, 1, 0, 1}, {0, 0, 0, 0, 0, 1}, {0, 1, 1, 1, 
    1, 1}, {1, 0, 0, 0, 0, 0}}} -> 2, 
 {{0, 0, 0, 1, 0, 1}, {{0, 1, 1, 1, 0, 0}, {0, 0, 0, 0, 0, 1}, {0, 1, 1, 1, 
    1, 0}, {1, 0, 0, 0, 0, 0}}} -> 2, 
 {{0, 0, 0, 1, 1, 0}, {{0, 1, 1, 0, 0, 0}, {0, 0, 0, 0, 1, 1}, {0, 1, 1, 1, 
    0, 0}, {1, 0, 0, 0, 0, 1}}} -> 4, 
 {{0, 0, 0, 1, 1, 1}, {{0, 1, 1, 0, 0, 0}, {0, 0, 0, 0, 1, 1}, {0, 1, 1, 1, 
    0, 0}, {1, 0, 0, 0, 0, 1}}} -> 4, 
 {{0, 0, 1, 0, 0, 0}, {{0, 1, 1, 0, 1, 1}, {0, 0, 0, 0, 0, 0}, {0, 1, 1, 1, 
    1, 1}, {1, 0, 0, 0, 0, 0}}} -> 4, 
 {{0, 0, 1, 0, 0, 1}, {{0, 1, 1, 0, 1, 1}, {0, 0, 0, 0, 0, 0}, {0, 1, 1, 1, 
    1, 1}, {1, 0, 0, 0, 0, 0}}} -> 2, 
 {{0, 0, 1, 0, 0, 1}, {{0, 1, 1, 0, 1, 0}, {0, 0, 0, 0, 1, 0}, {0, 1, 1, 1, 
    1, 0}, {1, 0, 0, 0, 0, 0}}} -> 2, 
 {{0, 0, 1, 0, 1, 0}, {{0, 1, 1, 0, 1, 0}, {0, 0, 0, 0, 1, 0}, {0, 1, 1, 1, 
    1, 0}, {1, 0, 0, 0, 0, 0}}} -> 4, 
 {{0, 0, 1, 0, 1, 1}, {{0, 1, 1, 0, 0, 0}, {0, 0, 0, 0, 1, 1}, {0, 1, 1, 1, 
    0, 0}, {1, 0, 0, 0, 0, 1}}} -> 4, 
 {{0, 0, 1, 1, 0, 0}, {{0, 1, 0, 0, 0, 1}, {0, 1, 0, 1, 1, 0}, {0, 1, 0, 0, 
    0, 0}, {1, 1, 0, 1, 1, 1}}} -> 3, 
 {{0, 0, 1, 1, 0, 0}, {{0, 1, 0, 0, 0, 1}, {0, 1, 0, 1, 1, 1}, {0, 1, 0, 0, 
    0, 0}, {1, 1, 0, 1, 1, 1}}} -> 1, 
 {{0, 0, 1, 1, 0, 1}, {{0, 1, 0, 0, 0, 1}, {0, 1, 0, 1, 1, 1}, {0, 1, 0, 0, 
    0, 0}, {1, 1, 0, 1, 1, 1}}} -> 2, 
 {{0, 0, 1, 1, 0, 1}, {{0, 1, 0, 0, 0, 0}, {0, 1, 0, 1, 1, 1}, {0, 1, 0, 0, 
    0, 0}, {1, 1, 0, 1, 1, 1}}} -> 2, 
 {{0, 0, 1, 1, 1, 0}, {{0, 1, 0, 0, 0, 0}, {0, 1, 0, 1, 1, 1}, {0, 1, 0, 0, 
    0, 0}, {1, 1, 0, 1, 1, 1}}} -> 4, 
 {{0, 0, 1, 1, 1, 1}, {{0, 1, 0, 0, 0, 0}, {0, 1, 0, 1, 1, 1}, {0, 1, 0, 0, 
    0, 0}, {1, 1, 0, 1, 1, 1}}} -> 4, 
 {{0, 1, 0, 0, 0, 0}, {{0, 1, 0, 1, 1, 1}, {0, 1, 0, 0, 0, 0}, {0, 1, 0, 1, 
    1, 1}, {1, 1, 0, 0, 0, 0}}} -> 4, 
 {{0, 1, 0, 0, 0, 1}, {{0, 1, 0, 1, 1, 1}, {0, 1, 0, 0, 0, 0}, {0, 1, 0, 1, 
    1, 1}, {1, 1, 0, 0, 0, 0}}} -> 2, 
 {{0, 1, 0, 0, 0, 1}, {{0, 1, 0, 1, 1, 0}, {0, 1, 0, 0, 0, 0}, {0, 1, 0, 1, 
    1, 1}, {1, 1, 0, 0, 0, 0}}} -> 2, 
 {{0, 1, 0, 0, 1, 0}, {{0, 1, 0, 1, 1, 0}, {0, 1, 0, 0, 0, 0}, {0, 1, 0, 1, 
    1, 1}, {1, 1, 0, 0, 0, 0}}} -> 4, 
 {{0, 1, 0, 0, 1, 1}, {{0, 1, 0, 1, 0, 0}, {0, 1, 0, 1, 0, 1}, {0, 1, 0, 1, 
    0, 0}, {1, 1, 0, 1, 0, 1}}} -> 4, 
 {{0, 1, 0, 1, 0, 0}, {{0, 1, 0, 1, 0, 1}, {0, 1, 0, 1, 0, 0}, {0, 1, 0, 1, 
    0, 1}, {1, 1, 0, 1, 0, 0}}} -> 3, 
 {{0, 1, 0, 1, 0, 1}, {{0, 1, 0, 1, 0, 0}, {0, 1, 0, 1, 0, 1}, {0, 1, 0, 1, 
    0, 0}, {1, 1, 0, 1, 0, 1}}} -> 2, 
 {{0, 1, 0, 1, 1, 0}, {{0, 1, 0, 0, 0, 0}, {0, 1, 0, 1, 1, 1}, {0, 1, 0, 0, 
    0, 0}, {1, 1, 0, 1, 1, 1}}} -> 4, 
 {{0, 1, 0, 1, 1, 1}, {{0, 1, 0, 0, 0, 0}, {0, 1, 0, 1, 1, 1}, {0, 1, 0, 0, 
    0, 0}, {1, 1, 0, 1, 1, 1}}} -> 4, 
 {{0, 1, 1, 0, 0, 0}, {{0, 0, 0, 0, 1, 1}, {0, 1, 1, 1, 0, 0}, {0, 0, 0, 0, 
    0, 1}, {1, 1, 1, 1, 1, 0}}} -> 4, 
 {{0, 1, 1, 0, 0, 1}, {{0, 0, 0, 0, 1, 1}, {0, 1, 1, 1, 0, 0}, {0, 0, 0, 0, 
    0, 1}, {1, 1, 1, 1, 1, 0}}} -> 2, 
 {{0, 1, 1, 0, 0, 1}, {{0, 0, 0, 0, 1, 0}, {0, 1, 1, 1, 1, 0}, {0, 0, 0, 0, 
    0, 0}, {1, 1, 1, 1, 1, 1}}} -> 2, 
 {{0, 1, 1, 0, 1, 0}, {{0, 0, 0, 0, 1, 0}, {0, 1, 1, 1, 1, 0}, {0, 0, 0, 0, 
    0, 0}, {1, 1, 1, 1, 1, 1}}} -> 4, 
 {{0, 1, 1, 0, 1, 1}, {{0, 0, 0, 0, 0, 0}, {0, 1, 1, 1, 1, 1}, {0, 0, 0, 0, 
    0, 0}, {1, 1, 1, 1, 1, 1}}} -> 4, 
 {{0, 1, 1, 1, 0, 0}, {{0, 0, 0, 0, 0, 1}, {0, 1, 1, 1, 1, 0}, {0, 0, 0, 0, 
    0, 0}, {1, 1, 1, 1, 1, 1}}} -> 3, 
 {{0, 1, 1, 1, 0, 0}, {{0, 0, 0, 0, 0, 1}, {0, 1, 1, 1, 1, 1}, {0, 0, 0, 0, 
    0, 0}, {1, 1, 1, 1, 1, 1}}} -> 1, 
 {{0, 1, 1, 1, 0, 1}, {{0, 0, 0, 0, 0, 1}, {0, 1, 1, 1, 1, 1}, {0, 0, 0, 0, 
    0, 0}, {1, 1, 1, 1, 1, 1}}} -> 2, 
 {{0, 1, 1, 1, 0, 1}, {{0, 0, 0, 0, 0, 0}, {0, 1, 1, 1, 1, 1}, {0, 0, 0, 0, 
    0, 0}, {1, 1, 1, 1, 1, 1}}} -> 2, 
 {{0, 1, 1, 1, 1, 0}, {{0, 0, 0, 0, 0, 0}, {0, 1, 1, 1, 1, 1}, {0, 0, 0, 0, 
    0, 0}, {1, 1, 1, 1, 1, 1}}} -> 4, 
 {{0, 1, 1, 1, 1, 1}, {{0, 0, 0, 0, 0, 0}, {0, 1, 1, 1, 1, 1}, {0, 0, 0, 0, 
    0, 0}, {1, 1, 1, 1, 1, 1}}} -> 5, 
 {{0, 0, 0, 0, 0, 1}, {{0, 0, 0, 0, 0, 1}, {0, 0, 0, 0, 0, 0}, {0, 0, 0, 0, 
    0, 0}, {0, 0, 0, 0, 0, 0}}} -> 140, 
 {{0, 0, 0, 0, 1, 1}, {{0, 0, 0, 0, 1, 0}, {0, 0, 0, 0, 0, 0}, {0, 0, 0, 0, 
    0, 0}, {0, 0, 0, 0, 0, 0}}} -> 162, 
 {{0, 0, 0, 1, 0, 1}, {{0, 0, 0, 0, 0, 1}, {0, 0, 0, 0, 0, 0}, {0, 0, 0, 0, 
    0, 0}, {0, 0, 0, 0, 0, 0}}} -> 51, 
 {{0, 0, 0, 1, 1, 0}, {{0, 0, 0, 1, 0, 0}, {0, 0, 0, 0, 0, 0}, {0, 0, 0, 0, 
    0, 0}, {0, 0, 0, 0, 0, 0}}} -> 96, 
 {{0, 0, 0, 1, 1, 1}, {{0, 0, 0, 1, 0, 0}, {0, 0, 0, 0, 0, 0}, {0, 0, 0, 0, 
    0, 0}, {0, 0, 0, 0, 0, 0}}} -> 192, 
 {{0, 0, 1, 0, 0, 1}, {{0, 0, 0, 0, 0, 1}, {0, 0, 0, 0, 0, 0}, {0, 0, 0, 0, 
    0, 0}, {0, 0, 0, 0, 0, 0}}} -> 96, 
 {{0, 0, 1, 0, 1, 1}, {{0, 0, 0, 0, 1, 0}, {0, 0, 0, 0, 0, 0}, {0, 0, 0, 0, 
    0, 0}, {0, 0, 0, 0, 0, 0}}} -> 98, 
 {{0, 0, 1, 1, 0, 0}, {{0, 0, 1, 0, 0, 0}, {0, 0, 0, 0, 0, 0}, {0, 0, 0, 0, 
    0, 0}, {0, 0, 0, 0, 0, 0}}} -> 128, 
 {{0, 0, 1, 1, 0, 1}, {{0, 0, 1, 0, 0, 0}, {0, 0, 0, 0, 0, 0}, {0, 0, 0, 0, 
    0, 0}, {0, 0, 0, 0, 0, 0}}} -> 32, 
 {{0, 0, 1, 1, 0, 1}, {{0, 0, 1, 0, 0, 1}, {0, 0, 0, 0, 0, 0}, {0, 0, 0, 0, 
    0, 0}, {0, 0, 0, 0, 0, 0}}} -> 32, 
 {{0, 0, 1, 1, 1, 0}, {{0, 0, 1, 0, 0, 0}, {0, 0, 0, 0, 0, 0}, {0, 0, 0, 0, 
    0, 0}, {0, 0, 0, 0, 0, 0}}} -> 96, 
 {{0, 0, 1, 1, 1, 1}, {{0, 0, 1, 0, 0, 0}, {0, 0, 0, 0, 0, 0}, {0, 0, 0, 0, 
    0, 0}, {0, 0, 0, 0, 0, 0}}} -> 192, 
 {{0, 1, 0, 0, 0, 1}, {{0, 0, 0, 0, 0, 1}, {0, 0, 0, 0, 0, 0}, {0, 0, 0, 0, 
    0, 0}, {0, 0, 0, 0, 0, 0}}} -> 72, 
 {{0, 1, 0, 0, 1, 1}, {{0, 0, 0, 0, 1, 0}, {0, 0, 0, 0, 0, 0}, {0, 0, 0, 0, 
    0, 0}, {0, 0, 0, 0, 0, 0}}} -> 128, 
 {{0, 1, 0, 1, 0, 1}, {{0, 0, 0, 0, 0, 1}, {0, 0, 0, 0, 0, 0}, {0, 0, 0, 0, 
    0, 0}, {0, 0, 0, 0, 0, 0}}} -> 61, 
 {{0, 1, 0, 1, 1, 0}, {{0, 0, 0, 1, 0, 0}, {0, 0, 0, 0, 0, 0}, {0, 0, 0, 0, 
    0, 0}, {0, 0, 0, 0, 0, 0}}} -> 64, 
 {{0, 1, 0, 1, 1, 1}, {{0, 0, 0, 1, 0, 0}, {0, 0, 0, 0, 0, 0}, {0, 0, 0, 0, 
    0, 0}, {0, 0, 0, 0, 0, 0}}} -> 96, 
 {{0, 1, 1, 0, 0, 0}, {{0, 1, 0, 0, 0, 0}, {0, 0, 0, 0, 0, 0}, {0, 0, 0, 0, 
    0, 0}, {0, 0, 0, 0, 0, 0}}} -> 96, 
 {{0, 1, 1, 0, 0, 1}, {{0, 1, 0, 0, 0, 0}, {0, 0, 0, 0, 0, 0}, {0, 0, 0, 0, 
    0, 0}, {0, 0, 0, 0, 0, 0}}} -> 48, 
 {{0, 1, 1, 0, 0, 1}, {{0, 1, 0, 0, 0, 1}, {0, 0, 0, 0, 0, 0}, {0, 0, 0, 0, 
    0, 0}, {0, 0, 0, 0, 0, 0}}} -> 48, 
 {{0, 1, 1, 0, 1, 0}, {{0, 1, 0, 0, 0, 0}, {0, 0, 0, 0, 0, 0}, {0, 0, 0, 0, 
    0, 0}, {0, 0, 0, 0, 0, 0}}} -> 64, 
 {{0, 1, 1, 0, 1, 1}, {{0, 1, 0, 0, 1, 0}, {0, 0, 0, 0, 0, 0}, {0, 0, 0, 0, 
    0, 0}, {0, 0, 0, 0, 0, 0}}} -> 64, 
 {{0, 1, 1, 1, 0, 0}, {{0, 1, 0, 0, 0, 0}, {0, 0, 0, 0, 0, 0}, {0, 0, 0, 0, 
    0, 0}, {0, 0, 0, 0, 0, 0}}} -> 96, 
 {{0, 1, 1, 1, 0, 1}, {{0, 1, 0, 0, 0, 0}, {0, 0, 0, 0, 0, 0}, {0, 0, 0, 0, 
    0, 0}, {0, 0, 0, 0, 0, 0}}} -> 32, 
 {{0, 1, 1, 1, 0, 1}, {{0, 1, 0, 0, 0, 1}, {0, 0, 0, 0, 0, 0}, {0, 0, 0, 0, 
    0, 0}, {0, 0, 0, 0, 0, 0}}} -> 32, 
 {{0, 1, 1, 1, 1, 0}, {{0, 1, 0, 0, 0, 0}, {0, 0, 0, 0, 0, 0}, {0, 0, 0, 0, 
    0, 0}, {0, 0, 0, 0, 0, 0}}} -> 80, 
 {{0, 1, 1, 1, 1, 1}, {{0, 1, 0, 0, 0, 0}, {0, 0, 0, 0, 0, 0}, {0, 0, 0, 0, 
    0, 0}, {0, 0, 0, 0, 0, 0}}} -> 145, 
 {{1, 0, 0, 0, 0, 1}, {{0, 0, 0, 0, 0, 1}, {0, 0, 0, 0, 0, 0}, {0, 0, 0, 0, 
    0, 0}, {0, 0, 0, 0, 0, 0}}} -> 88, 
 {{1, 0, 0, 0, 1, 1}, {{0, 0, 0, 0, 1, 0}, {0, 0, 0, 0, 0, 0}, {0, 0, 0, 0, 
    0, 0}, {0, 0, 0, 0, 0, 0}}} -> 136, 
 {{1, 0, 0, 1, 0, 1}, {{0, 0, 0, 0, 0, 1}, {0, 0, 0, 0, 0, 0}, {0, 0, 0, 0, 
    0, 0}, {0, 0, 0, 0, 0, 0}}} -> 40, 
 {{1, 0, 0, 1, 1, 0}, {{0, 0, 0, 1, 0, 0}, {0, 0, 0, 0, 0, 0}, {0, 0, 0, 0, 
    0, 0}, {0, 0, 0, 0, 0, 0}}} -> 96, 
 {{1, 0, 0, 1, 1, 1}, {{0, 0, 0, 1, 0, 0}, {0, 0, 0, 0, 0, 0}, {0, 0, 0, 0, 
    0, 0}, {0, 0, 0, 0, 0, 0}}} -> 160, 
 {{1, 0, 1, 0, 0, 1}, {{0, 0, 0, 0, 0, 1}, {0, 0, 0, 0, 0, 0}, {0, 0, 0, 0, 
    0, 0}, {0, 0, 0, 0, 0, 0}}} -> 40, 
 {{1, 0, 1, 0, 1, 1}, {{0, 0, 0, 0, 1, 0}, {0, 0, 0, 0, 0, 0}, {0, 0, 0, 0, 
    0, 0}, {0, 0, 0, 0, 0, 0}}} -> 88, 
 {{1, 0, 1, 1, 0, 0}, {{0, 0, 1, 0, 0, 0}, {0, 0, 0, 0, 0, 0}, {0, 0, 0, 0, 
    0, 0}, {0, 0, 0, 0, 0, 0}}} -> 64, 
 {{1, 0, 1, 1, 0, 1}, {{0, 0, 1, 0, 0, 0}, {0, 0, 0, 0, 0, 0}, {0, 0, 0, 0, 
    0, 0}, {0, 0, 0, 0, 0, 0}}} -> 32, 
 {{1, 0, 1, 1, 0, 1}, {{0, 0, 1, 0, 0, 1}, {0, 0, 0, 0, 0, 0}, {0, 0, 0, 0, 
    0, 0}, {0, 0, 0, 0, 0, 0}}} -> 32, 
 {{1, 0, 1, 1, 1, 0}, {{0, 0, 1, 0, 0, 0}, {0, 0, 0, 0, 0, 0}, {0, 0, 0, 0, 
    0, 0}, {0, 0, 0, 0, 0, 0}}} -> 64, 
 {{1, 0, 1, 1, 1, 1}, {{0, 0, 1, 0, 0, 0}, {0, 0, 0, 0, 0, 0}, {0, 0, 0, 0, 
    0, 0}, {0, 0, 0, 0, 0, 0}}} -> 80, 
 {{1, 1, 0, 0, 0, 0}, {{1, 0, 0, 0, 0, 0}, {0, 0, 0, 0, 0, 0}, {0, 0, 0, 0, 
    0, 0}, {0, 0, 0, 0, 0, 0}}} -> 119, 
 {{1, 1, 0, 0, 0, 1}, {{1, 0, 0, 0, 0, 0}, {0, 0, 0, 0, 0, 0}, {0, 0, 0, 0, 
    0, 0}, {0, 0, 0, 0, 0, 0}}} -> 64, 
 {{1, 1, 0, 0, 0, 1}, {{1, 0, 0, 0, 0, 1}, {0, 0, 0, 0, 0, 0}, {0, 0, 0, 0, 
    0, 0}, {0, 0, 0, 0, 0, 0}}} -> 32, 
 {{1, 1, 0, 0, 1, 0}, {{1, 0, 0, 0, 0, 0}, {0, 0, 0, 0, 0, 0}, {0, 0, 0, 0, 
    0, 0}, {0, 0, 0, 0, 0, 0}}} -> 80, 
 {{1, 1, 0, 0, 1, 1}, {{1, 0, 0, 0, 1, 0}, {0, 0, 0, 0, 0, 0}, {0, 0, 0, 0, 
    0, 0}, {0, 0, 0, 0, 0, 0}}} -> 56, 
 {{1, 1, 0, 1, 0, 0}, {{1, 0, 0, 0, 0, 0}, {0, 0, 0, 0, 0, 0}, {0, 0, 0, 0, 
    0, 0}, {0, 0, 0, 0, 0, 0}}} -> 66, 
 {{1, 1, 0, 1, 0, 1}, {{1, 0, 0, 0, 0, 0}, {0, 0, 0, 0, 0, 0}, {0, 0, 0, 0, 
    0, 0}, {0, 0, 0, 0, 0, 0}}} -> 54, 
 {{1, 1, 0, 1, 0, 1}, {{1, 0, 0, 0, 0, 1}, {0, 0, 0, 0, 0, 0}, {0, 0, 0, 0, 
    0, 0}, {0, 0, 0, 0, 0, 0}}} -> 16, 
 {{1, 1, 0, 1, 1, 0}, {{1, 0, 0, 1, 0, 0}, {0, 0, 0, 0, 0, 0}, {0, 0, 0, 0, 
    0, 0}, {0, 0, 0, 0, 0, 0}}} -> 32, 
 {{1, 1, 0, 1, 1, 1}, {{1, 0, 0, 1, 0, 0}, {0, 0, 0, 0, 0, 0}, {0, 0, 0, 0, 
    0, 0}, {0, 0, 0, 0, 0, 0}}} -> 32, 
 {{1, 1, 1, 0, 0, 0}, {{1, 0, 0, 0, 0, 0}, {0, 0, 0, 0, 0, 0}, {0, 0, 0, 0, 
    0, 0}, {0, 0, 0, 0, 0, 0}}} -> 87, 
 {{1, 1, 1, 0, 0, 1}, {{1, 0, 0, 0, 0, 0}, {0, 0, 0, 0, 0, 0}, {0, 0, 0, 0, 
    0, 0}, {0, 0, 0, 0, 0, 0}}} -> 32, 
 {{1, 1, 1, 0, 0, 1}, {{1, 0, 0, 0, 0, 1}, {0, 0, 0, 0, 0, 0}, {0, 0, 0, 0, 
    0, 0}, {0, 0, 0, 0, 0, 0}}} -> 32, 
 {{1, 1, 1, 0, 1, 0}, {{1, 0, 0, 0, 0, 0}, {0, 0, 0, 0, 0, 0}, {0, 0, 0, 0, 
    0, 0}, {0, 0, 0, 0, 0, 0}}} -> 38, 
 {{1, 1, 1, 0, 1, 1}, {{1, 0, 0, 0, 1, 0}, {0, 0, 0, 0, 0, 0}, {0, 0, 0, 0, 
    0, 0}, {0, 0, 0, 0, 0, 0}}} -> 32, 
 {{1, 1, 1, 1, 0, 0}, {{1, 0, 0, 0, 0, 0}, {0, 0, 0, 0, 0, 0}, {0, 0, 0, 0, 
    0, 0}, {0, 0, 0, 0, 0, 0}}} -> 87, 
 {{1, 1, 1, 1, 0, 1}, {{1, 0, 0, 0, 0, 0}, {0, 0, 0, 0, 0, 0}, {0, 0, 0, 0, 
    0, 0}, {0, 0, 0, 0, 0, 0}}} -> 22, 
 {{1, 1, 1, 1, 0, 1}, {{1, 0, 0, 0, 0, 1}, {0, 0, 0, 0, 0, 0}, {0, 0, 0, 0, 
    0, 0}, {0, 0, 0, 0, 0, 0}}} -> 16, 
 {{1, 1, 1, 1, 1, 0}, {{1, 0, 0, 0, 0, 0}, {0, 0, 0, 0, 0, 0}, {0, 0, 0, 0, 
    0, 0}, {0, 0, 0, 0, 0, 0}}} -> 67, 
 {{1, 1, 1, 1, 1, 1}, {{1, 0, 0, 0, 0, 0}, {0, 0, 0, 0, 0, 0}, {0, 0, 0, 0, 
    0, 0}, {0, 0, 0, 0, 0, 0}}} -> 149, 
 {{1, 1, 0, 0, 0, 1}, {{0, 0, 0, 0, 0, 1}, {0, 0, 0, 0, 0, 0}, {0, 0, 0, 0, 
    0, 0}, {0, 0, 0, 0, 0, 0}}} -> 48, 
 {{1, 1, 0, 0, 1, 1}, {{0, 0, 0, 0, 1, 0}, {0, 0, 0, 0, 0, 0}, {0, 0, 0, 0, 
    0, 0}, {0, 0, 0, 0, 0, 0}}} -> 56, 
 {{1, 1, 0, 1, 0, 1}, {{0, 0, 0, 0, 0, 1}, {0, 0, 0, 0, 0, 0}, {0, 0, 0, 0, 
    0, 0}, {0, 0, 0, 0, 0, 0}}} -> 18, 
 {{1, 1, 0, 1, 1, 0}, {{0, 0, 0, 1, 0, 0}, {0, 0, 0, 0, 0, 0}, {0, 0, 0, 0, 
    0, 0}, {0, 0, 0, 0, 0, 0}}} -> 32, 
 {{1, 1, 0, 1, 1, 1}, {{0, 0, 0, 1, 0, 0}, {0, 0, 0, 0, 0, 0}, {0, 0, 0, 0, 
    0, 0}, {0, 0, 0, 0, 0, 0}}} -> 32, 
 {{1, 1, 1, 0, 0, 1}, {{0, 0, 0, 0, 0, 1}, {0, 0, 0, 0, 0, 0}, {0, 0, 0, 0, 
    0, 0}, {0, 0, 0, 0, 0, 0}}} -> 48, 
 {{1, 1, 1, 0, 1, 1}, {{0, 0, 0, 0, 1, 0}, {0, 0, 0, 0, 0, 0}, {0, 0, 0, 0, 
    0, 0}, {0, 0, 0, 0, 0, 0}}} -> 33, 
 {{1, 1, 1, 1, 0, 1}, {{0, 0, 0, 0, 0, 1}, {0, 0, 0, 0, 0, 0}, {0, 0, 0, 0, 
    0, 0}, {0, 0, 0, 0, 0, 0}}} -> 27, 
 {{0, 0, 0, 0, 0, 0}, {{1, 1, 1, 1, 1, 0}, {0, 0, 0, 0, 0, 0}, {1, 1, 1, 1, 
    1, 1}, {0, 0, 0, 0, 0, 0}}} -> 17, 
 {{0, 0, 0, 0, 0, 1}, {{1, 1, 1, 1, 0, 0}, {0, 0, 0, 0, 0, 1}, {1, 1, 1, 1, 
    0, 1}, {0, 0, 0, 0, 0, 0}}} -> 1, 
 {{0, 0, 0, 0, 0, 1}, {{1, 1, 1, 1, 0, 1}, {0, 0, 0, 0, 0, 0}, {1, 1, 1, 1, 
    1, 1}, {0, 0, 0, 0, 0, 0}}} -> 20, 
 {{0, 0, 0, 0, 1, 0}, {{1, 1, 1, 0, 0, 0}, {0, 0, 0, 0, 1, 0}, {1, 1, 1, 0, 
    0, 0}, {0, 0, 0, 0, 1, 1}}} -> 1, 
 {{0, 0, 0, 0, 1, 0}, {{1, 1, 1, 0, 0, 0}, {0, 0, 0, 0, 1, 1}, {1, 1, 1, 0, 
    1, 0}, {0, 0, 0, 0, 0, 0}}} -> 2, 
 {{0, 0, 0, 0, 1, 1}, {{1, 1, 1, 0, 1, 0}, {0, 0, 0, 0, 0, 0}, {1, 1, 1, 1, 
    1, 1}, {0, 0, 0, 0, 0, 0}}} -> 3, 
 {{0, 0, 0, 0, 1, 1}, {{1, 1, 1, 0, 1, 0}, {0, 0, 0, 0, 0, 0}, {1, 1, 1, 1, 
    1, 0}, {0, 0, 0, 0, 0, 0}}} -> 3, 
 {{0, 0, 0, 1, 0, 0}, {{1, 1, 0, 0, 0, 1}, {0, 0, 0, 1, 0, 1}, {1, 1, 0, 0, 
    0, 0}, {0, 0, 0, 1, 1, 1}}} -> 1, 
 {{0, 0, 0, 1, 0, 0}, {{1, 1, 0, 0, 0, 0}, {0, 0, 0, 1, 1, 1}, {1, 1, 0, 1, 
    0, 0}, {0, 0, 0, 0, 0, 1}}} -> 1, 
 {{0, 0, 0, 1, 0, 0}, {{1, 1, 0, 0, 0, 0}, {0, 0, 0, 1, 1, 0}, {1, 1, 0, 1, 
    0, 0}, {0, 0, 0, 0, 0, 0}}} -> 1, 
 {{0, 0, 0, 1, 0, 1}, {{1, 1, 0, 0, 0, 0}, {0, 0, 0, 1, 1, 1}, {1, 1, 0, 1, 
    0, 0}, {0, 0, 0, 0, 0, 1}}} -> 2, 
 {{0, 0, 0, 1, 0, 1}, {{1, 1, 0, 0, 0, 1}, {0, 0, 0, 1, 0, 0}, {1, 1, 0, 0, 
    0, 1}, {0, 0, 0, 1, 0, 1}}} -> 1, 
 {{0, 0, 0, 1, 0, 1}, {{1, 1, 0, 0, 0, 1}, {0, 0, 0, 1, 0, 0}, {1, 1, 0, 0, 
    0, 1}, {0, 0, 0, 1, 0, 0}}} -> 1, 
 {{0, 0, 0, 1, 1, 0}, {{1, 1, 0, 1, 0, 0}, {0, 0, 0, 0, 0, 0}, {1, 1, 1, 1, 
    1, 0}, {0, 0, 0, 0, 0, 0}}} -> 1, 
 {{0, 0, 0, 1, 1, 0}, {{1, 1, 0, 1, 0, 0}, {0, 0, 0, 0, 0, 1}, {1, 1, 1, 1, 
    0, 1}, {0, 0, 0, 0, 0, 0}}} -> 2, 
 {{0, 0, 0, 1, 1, 0}, {{1, 1, 0, 1, 0, 0}, {0, 0, 0, 0, 0, 0}, {1, 1, 1, 1, 
    1, 1}, {0, 0, 0, 0, 0, 0}}} -> 1, 
 {{0, 0, 0, 1, 1, 1}, {{1, 1, 0, 1, 0, 0}, {0, 0, 0, 0, 0, 1}, {1, 1, 1, 1, 
    0, 0}, {0, 0, 0, 0, 0, 1}}} -> 1, 
 {{0, 0, 0, 1, 1, 1}, {{1, 1, 0, 1, 0, 0}, {0, 0, 0, 0, 0, 1}, {1, 1, 1, 1, 
    0, 1}, {0, 0, 0, 0, 0, 0}}} -> 3, 
 {{0, 0, 1, 0, 0, 0}, {{1, 0, 0, 0, 1, 1}, {0, 0, 1, 0, 1, 0}, {1, 0, 0, 0, 
    0, 0}, {0, 0, 1, 1, 1, 0}}} -> 10, 
 {{0, 0, 1, 0, 0, 0}, {{1, 0, 0, 0, 1, 1}, {0, 0, 1, 0, 1, 0}, {1, 0, 0, 0, 
    0, 0}, {0, 0, 1, 1, 1, 1}}} -> 5, 
 {{0, 0, 1, 0, 0, 0}, {{1, 0, 0, 0, 1, 0}, {0, 0, 1, 0, 0, 0}, {1, 0, 0, 0, 
    1, 1}, {0, 0, 1, 0, 1, 0}}} -> 10, 
 {{0, 0, 1, 0, 0, 1}, {{1, 0, 0, 0, 0, 0}, {0, 0, 1, 1, 1, 1}, {1, 0, 1, 0, 
    0, 0}, {0, 0, 0, 0, 1, 1}}} -> 15, 
 {{0, 0, 1, 0, 0, 1}, {{1, 0, 0, 0, 0, 1}, {0, 0, 1, 1, 0, 0}, {1, 0, 1, 0, 
    0, 1}, {0, 0, 0, 0, 0, 1}}} -> 3, 
 {{0, 0, 1, 0, 0, 1}, {{1, 0, 0, 0, 0, 1}, {0, 0, 1, 1, 0, 0}, {1, 0, 1, 0, 
    0, 1}, {0, 0, 0, 0, 0, 0}}} -> 9, 
 {{0, 0, 1, 0, 1, 0}, {{1, 0, 0, 0, 0, 0}, {0, 0, 1, 1, 1, 0}, {1, 0, 1, 0, 
    0, 0}, {0, 0, 0, 0, 1, 1}}} -> 3, 
 {{0, 0, 1, 0, 1, 0}, {{1, 0, 0, 0, 0, 0}, {0, 0, 1, 1, 1, 1}, {1, 0, 1, 0, 
    0, 0}, {0, 0, 0, 0, 1, 1}}} -> 16, 
 {{0, 0, 1, 0, 1, 0}, {{1, 0, 0, 0, 0, 0}, {0, 0, 1, 1, 1, 0}, {1, 0, 1, 0, 
    0, 0}, {0, 0, 0, 0, 1, 0}}} -> 9, 
 {{0, 0, 1, 0, 1, 1}, {{1, 0, 0, 0, 1, 0}, {0, 0, 1, 0, 0, 0}, {1, 0, 0, 0, 
    1, 1}, {0, 0, 1, 0, 1, 0}}} -> 11, 
 {{0, 0, 1, 0, 1, 1}, {{1, 0, 0, 0, 1, 0}, {0, 0, 1, 0, 0, 0}, {1, 0, 0, 0, 
    1, 0}, {0, 0, 1, 0, 0, 0}}} -> 19, 
 {{0, 0, 1, 1, 0, 0}, {{1, 0, 1, 0, 0, 1}, {0, 0, 0, 0, 0, 1}, {1, 1, 1, 1, 
    0, 0}, {0, 0, 0, 0, 0, 1}}} -> 2, 
 {{0, 0, 1, 1, 0, 0}, {{1, 0, 1, 0, 0, 1}, {0, 0, 0, 0, 0, 0}, {1, 1, 1, 1, 
    1, 1}, {0, 0, 0, 0, 0, 0}}} -> 2, 
 {{0, 0, 1, 1, 0, 0}, {{1, 0, 1, 0, 0, 0}, {0, 0, 0, 0, 1, 1}, {1, 1, 1, 0, 
    1, 0}, {0, 0, 0, 0, 0, 0}}} -> 2, 
 {{0, 0, 1, 1, 0, 0}, {{1, 0, 1, 0, 0, 0}, {0, 0, 0, 0, 1, 0}, {1, 1, 1, 0, 
    0, 0}, {0, 0, 0, 0, 1, 0}}} -> 2, 
 {{0, 0, 1, 1, 0, 1}, {{1, 0, 1, 0, 0, 0}, {0, 0, 0, 0, 1, 1}, {1, 1, 1, 0, 
    1, 0}, {0, 0, 0, 0, 0, 0}}} -> 4, 
 {{0, 0, 1, 1, 0, 1}, {{1, 0, 1, 0, 0, 1}, {0, 0, 0, 0, 0, 0}, {1, 1, 1, 1, 
    1, 1}, {0, 0, 0, 0, 0, 0}}} -> 4, 
 {{0, 0, 1, 1, 1, 0}, {{1, 0, 1, 0, 0, 0}, {0, 0, 0, 0, 1, 0}, {1, 1, 1, 0, 
    0, 0}, {0, 0, 0, 0, 1, 1}}} -> 2, 
 {{0, 0, 1, 1, 1, 0}, {{1, 0, 1, 0, 0, 0}, {0, 0, 0, 0, 1, 1}, {1, 1, 1, 0, 
    1, 0}, {0, 0, 0, 0, 0, 0}}} -> 4, 
 {{0, 0, 1, 1, 1, 0}, {{1, 0, 1, 0, 0, 0}, {0, 0, 0, 0, 1, 0}, {1, 1, 1, 0, 
    0, 0}, {0, 0, 0, 0, 1, 0}}} -> 2, 
 {{0, 0, 1, 1, 1, 1}, {{1, 0, 1, 0, 0, 0}, {0, 0, 0, 0, 1, 1}, {1, 1, 1, 0, 
    1, 0}, {0, 0, 0, 0, 0, 0}}} -> 8, 
 {{0, 1, 0, 0, 0, 0}, {{0, 0, 0, 1, 1, 1}, {0, 1, 0, 1, 0, 0}, {0, 0, 0, 0, 
    0, 1}, {0, 1, 1, 1, 0, 1}}} -> 5, 
 {{0, 1, 0, 0, 0, 0}, {{0, 0, 0, 1, 1, 1}, {0, 1, 0, 1, 0, 0}, {0, 0, 0, 0, 
    0, 1}, {0, 1, 1, 1, 0, 0}}} -> 4, 
 {{0, 1, 0, 0, 0, 0}, {{0, 0, 0, 1, 1, 0}, {0, 1, 0, 1, 0, 0}, {0, 0, 0, 0, 
    0, 0}, {0, 1, 1, 1, 1, 1}}} -> 2, 
 {{0, 1, 0, 0, 0, 0}, {{0, 0, 0, 1, 1, 0}, {0, 1, 0, 1, 0, 0}, {0, 0, 0, 0, 
    0, 1}, {0, 1, 1, 1, 0, 1}}} -> 3, 
 {{0, 1, 0, 0, 0, 1}, {{0, 0, 0, 1, 0, 0}, {0, 1, 0, 0, 0, 1}, {0, 0, 0, 1, 
    0, 1}, {0, 1, 0, 0, 0, 0}}} -> 8, 
 {{0, 1, 0, 0, 0, 1}, {{0, 0, 0, 1, 0, 1}, {0, 1, 0, 0, 0, 0}, {0, 0, 0, 1, 
    1, 1}, {0, 1, 0, 1, 0, 0}}} -> 11, 
 {{0, 1, 0, 0, 1, 0}, {{0, 0, 0, 0, 0, 0}, {0, 1, 1, 1, 1, 0}, {0, 1, 0, 0, 
    0, 0}, {0, 0, 0, 1, 1, 1}}} -> 2, 
 {{0, 1, 0, 0, 1, 0}, {{0, 0, 0, 0, 0, 0}, {0, 1, 1, 1, 1, 1}, {0, 1, 0, 0, 
    0, 0}, {0, 0, 0, 1, 1, 1}}} -> 17, 
 {{0, 1, 0, 0, 1, 0}, {{0, 0, 0, 0, 0, 0}, {0, 1, 1, 1, 1, 0}, {0, 1, 0, 0, 
    0, 0}, {0, 0, 0, 1, 1, 0}}} -> 7, 
 {{0, 1, 0, 0, 1, 1}, {{0, 0, 0, 0, 1, 0}, {0, 1, 1, 0, 0, 0}, {0, 1, 0, 0, 
    1, 1}, {0, 0, 0, 0, 1, 0}}} -> 5, 
 {{0, 1, 0, 0, 1, 1}, {{0, 0, 0, 0, 1, 0}, {0, 1, 1, 0, 0, 0}, {0, 1, 0, 0, 
    1, 0}, {0, 0, 0, 0, 0, 0}}} -> 12, 
 {{0, 1, 0, 1, 0, 0}, {{0, 0, 0, 0, 0, 1}, {0, 1, 1, 1, 0, 1}, {0, 1, 0, 0, 
    0, 0}, {0, 0, 0, 1, 1, 1}}} -> 4, 
 {{0, 1, 0, 1, 0, 0}, {{0, 0, 0, 0, 0, 1}, {0, 1, 1, 1, 0, 0}, {0, 1, 0, 0, 
    0, 1}, {0, 0, 0, 1, 0, 0}}} -> 2, 
 {{0, 1, 0, 1, 0, 0}, {{0, 0, 0, 0, 0, 0}, {0, 1, 1, 1, 1, 1}, {0, 1, 0, 0, 
    0, 0}, {0, 0, 0, 1, 1, 1}}} -> 8, 
 {{0, 1, 0, 1, 0, 0}, {{0, 0, 0, 0, 0, 0}, {0, 1, 1, 1, 1, 0}, {0, 1, 0, 0, 
    0, 0}, {0, 0, 0, 1, 1, 0}}} -> 4, 
 {{0, 1, 0, 1, 0, 1}, {{0, 0, 0, 0, 0, 0}, {0, 1, 1, 1, 1, 1}, {0, 1, 0, 0, 
    0, 0}, {0, 0, 0, 1, 1, 1}}} -> 16, 
 {{0, 1, 0, 1, 0, 1}, {{0, 0, 0, 0, 0, 1}, {0, 1, 1, 1, 0, 0}, {0, 1, 0, 0, 
    0, 1}, {0, 0, 0, 1, 0, 1}}} -> 2, 
 {{0, 1, 0, 1, 0, 1}, {{0, 0, 0, 0, 0, 1}, {0, 1, 1, 1, 0, 0}, {0, 1, 0, 0, 
    0, 1}, {0, 0, 0, 1, 0, 0}}} -> 6, 
 {{0, 1, 0, 1, 1, 0}, {{0, 0, 0, 1, 0, 0}, {0, 1, 0, 0, 0, 0}, {0, 0, 0, 1, 
    1, 0}, {0, 1, 0, 1, 0, 0}}} -> 2, 
 {{0, 1, 0, 1, 1, 0}, {{0, 0, 0, 1, 0, 0}, {0, 1, 0, 0, 0, 1}, {0, 0, 0, 1, 
    0, 1}, {0, 1, 0, 0, 0, 0}}} -> 5, 
 {{0, 1, 0, 1, 1, 0}, {{0, 0, 0, 1, 0, 0}, {0, 1, 0, 0, 0, 0}, {0, 0, 0, 1, 
    1, 1}, {0, 1, 0, 1, 0, 0}}} -> 4, 
 {{0, 1, 0, 1, 1, 1}, {{0, 0, 0, 1, 0, 0}, {0, 1, 0, 0, 0, 1}, {0, 0, 0, 1, 
    0, 0}, {0, 1, 0, 0, 0, 1}}} -> 6, 
 {{0, 1, 0, 1, 1, 1}, {{0, 0, 0, 1, 0, 0}, {0, 1, 0, 0, 0, 1}, {0, 0, 0, 1, 
    0, 1}, {0, 1, 0, 0, 0, 0}}} -> 11, 
 {{0, 1, 1, 0, 0, 0}, {{0, 1, 0, 0, 1, 1}, {0, 0, 0, 0, 1, 0}, {1, 1, 1, 0, 
    0, 0}, {0, 0, 0, 0, 1, 0}}} -> 7, 
 {{0, 1, 1, 0, 0, 0}, {{0, 1, 0, 0, 1, 1}, {0, 0, 0, 0, 1, 0}, {1, 1, 1, 0, 
    0, 0}, {0, 0, 0, 0, 1, 1}}} -> 3, 
 {{0, 1, 1, 0, 0, 0}, {{0, 1, 0, 0, 1, 0}, {0, 0, 0, 0, 0, 0}, {1, 1, 1, 1, 
    1, 0}, {0, 0, 0, 0, 0, 0}}} -> 5, 
 {{0, 1, 1, 0, 0, 0}, {{0, 1, 0, 0, 1, 0}, {0, 0, 0, 0, 0, 0}, {1, 1, 1, 1, 
    1, 1}, {0, 0, 0, 0, 0, 0}}} -> 5, 
 {{0, 1, 1, 0, 0, 1}, {{0, 1, 0, 0, 0, 0}, {0, 0, 0, 1, 1, 1}, {1, 1, 0, 1, 
    0, 0}, {0, 0, 0, 0, 0, 1}}} -> 10, 
 {{0, 1, 1, 0, 0, 1}, {{0, 1, 0, 0, 0, 1}, {0, 0, 0, 1, 0, 0}, {1, 1, 0, 0, 
    0, 1}, {0, 0, 0, 1, 0, 1}}} -> 3, 
 {{0, 1, 1, 0, 0, 1}, {{0, 1, 0, 0, 0, 1}, {0, 0, 0, 1, 0, 0}, {1, 1, 0, 0, 
    0, 1}, {0, 0, 0, 1, 0, 0}}} -> 7, 
 {{0, 1, 1, 0, 1, 0}, {{0, 1, 0, 0, 0, 0}, {0, 0, 0, 1, 1, 0}, {1, 1, 0, 1, 
    0, 0}, {0, 0, 0, 0, 0, 1}}} -> 3, 
 {{0, 1, 1, 0, 1, 0}, {{0, 1, 0, 0, 0, 0}, {0, 0, 0, 1, 1, 1}, {1, 1, 0, 1, 
    0, 0}, {0, 0, 0, 0, 0, 1}}} -> 10, 
 {{0, 1, 1, 0, 1, 0}, {{0, 1, 0, 0, 0, 0}, {0, 0, 0, 1, 1, 0}, {1, 1, 0, 1, 
    0, 0}, {0, 0, 0, 0, 0, 0}}} -> 7, 
 {{0, 1, 1, 0, 1, 1}, {{0, 1, 0, 0, 1, 0}, {0, 0, 0, 0, 0, 0}, {1, 1, 1, 1, 
    1, 1}, {0, 0, 0, 0, 0, 0}}} -> 5, 
 {{0, 1, 1, 0, 1, 1}, {{0, 1, 0, 0, 1, 0}, {0, 0, 0, 0, 0, 0}, {1, 1, 1, 1, 
    1, 0}, {0, 0, 0, 0, 0, 0}}} -> 15, 
 {{0, 1, 1, 1, 0, 0}, {{0, 1, 0, 0, 0, 1}, {0, 0, 0, 1, 0, 1}, {1, 1, 0, 0, 
    0, 0}, {0, 0, 0, 1, 1, 1}}} -> 5, 
 {{0, 1, 1, 1, 0, 0}, {{0, 1, 0, 0, 0, 1}, {0, 0, 0, 1, 0, 0}, {1, 1, 0, 0, 
    0, 1}, {0, 0, 0, 1, 0, 0}}} -> 3, 
 {{0, 1, 1, 1, 0, 0}, {{0, 1, 0, 0, 0, 0}, {0, 0, 0, 1, 1, 1}, {1, 1, 0, 1, 
    0, 0}, {0, 0, 0, 0, 0, 1}}} -> 5, 
 {{0, 1, 1, 1, 0, 0}, {{0, 1, 0, 0, 0, 0}, {0, 0, 0, 1, 1, 0}, {1, 1, 0, 1, 
    0, 0}, {0, 0, 0, 0, 0, 0}}} -> 5, 
 {{0, 1, 1, 1, 0, 1}, {{0, 1, 0, 0, 0, 0}, {0, 0, 0, 1, 1, 1}, {1, 1, 0, 1, 
    0, 0}, {0, 0, 0, 0, 0, 1}}} -> 10, 
 {{0, 1, 1, 1, 0, 1}, {{0, 1, 0, 0, 0, 1}, {0, 0, 0, 1, 0, 0}, {1, 1, 0, 0, 
    0, 1}, {0, 0, 0, 1, 0, 1}}} -> 3, 
 {{0, 1, 1, 1, 0, 1}, {{0, 1, 0, 0, 0, 1}, {0, 0, 0, 1, 0, 0}, {1, 1, 0, 0, 
    0, 1}, {0, 0, 0, 1, 0, 0}}} -> 7, 
 {{0, 1, 1, 1, 1, 0}, {{0, 1, 0, 0, 0, 0}, {0, 0, 0, 1, 1, 0}, {1, 1, 0, 1, 
    0, 0}, {0, 0, 0, 0, 0, 1}}} -> 3, 
 {{0, 1, 1, 1, 1, 0}, {{0, 1, 0, 0, 0, 0}, {0, 0, 0, 1, 1, 1}, {1, 1, 0, 1, 
    0, 0}, {0, 0, 0, 0, 0, 1}}} -> 10, 
 {{0, 1, 1, 1, 1, 0}, {{0, 1, 0, 0, 0, 0}, {0, 0, 0, 1, 1, 0}, {1, 1, 0, 1, 
    0, 0}, {0, 0, 0, 0, 0, 0}}} -> 7, 
 {{0, 1, 1, 1, 1, 1}, {{0, 1, 0, 0, 0, 0}, {0, 0, 0, 1, 1, 1}, {1, 1, 0, 1, 
    0, 0}, {0, 0, 0, 0, 0, 1}}} -> 20, 
 {{1, 0, 0, 0, 0, 0}, {{0, 0, 1, 1, 1, 1}, {1, 0, 1, 0, 0, 0}, {0, 0, 0, 0, 
    1, 1}, {1, 1, 1, 0, 1, 0}}} -> 21, 
 {{1, 0, 0, 0, 0, 0}, {{0, 0, 1, 1, 1, 0}, {1, 0, 1, 0, 0, 0}, {0, 0, 0, 0, 
    1, 0}, {1, 1, 1, 0, 0, 0}}} -> 10, 
 {{1, 0, 0, 0, 0, 0}, {{0, 0, 1, 1, 1, 0}, {1, 0, 1, 0, 0, 0}, {0, 0, 0, 0, 
    1, 1}, {1, 1, 1, 0, 1, 0}}} -> 10, 
 {{1, 0, 0, 0, 0, 1}, {{0, 0, 1, 1, 0, 0}, {1, 0, 1, 0, 0, 1}, {0, 0, 0, 0, 
    0, 0}, {1, 1, 1, 1, 1, 1}}} -> 10, 
 {{1, 0, 0, 0, 0, 1}, {{0, 0, 1, 1, 0, 0}, {1, 0, 1, 0, 0, 1}, {0, 0, 0, 0, 
    0, 1}, {1, 1, 1, 1, 0, 0}}} -> 10, 
 {{1, 0, 0, 0, 0, 1}, {{0, 0, 1, 1, 0, 1}, {1, 0, 1, 0, 0, 0}, {0, 0, 0, 0, 
    1, 1}, {1, 1, 1, 0, 1, 0}}} -> 20, 
 {{1, 0, 0, 0, 1, 0}, {{0, 0, 1, 0, 0, 0}, {1, 0, 0, 0, 1, 0}, {0, 0, 1, 0, 
    0, 0}, {1, 0, 0, 0, 1, 1}}} -> 8, 
 {{1, 0, 0, 0, 1, 0}, {{0, 0, 1, 0, 0, 0}, {1, 0, 0, 0, 1, 1}, {0, 0, 1, 0, 
    1, 0}, {1, 0, 0, 0, 0, 0}}} -> 26, 
 {{1, 0, 0, 0, 1, 1}, {{0, 0, 1, 0, 1, 0}, {1, 0, 0, 0, 0, 0}, {0, 0, 1, 1, 
    1, 1}, {1, 0, 1, 0, 0, 0}}} -> 16, 
 {{1, 0, 0, 0, 1, 1}, {{0, 0, 1, 0, 1, 0}, {1, 0, 0, 0, 0, 0}, {0, 0, 1, 1, 
    1, 0}, {1, 0, 1, 0, 0, 0}}} -> 30, 
 {{1, 0, 0, 1, 0, 0}, {{0, 0, 0, 0, 0, 1}, {1, 1, 1, 1, 0, 1}, {1, 0, 0, 0, 
    0, 0}, {0, 0, 1, 1, 1, 1}}} -> 4, 
 {{1, 0, 0, 1, 0, 0}, {{0, 0, 0, 0, 0, 1}, {1, 1, 1, 1, 0, 0}, {1, 0, 0, 0, 
    0, 1}, {0, 0, 1, 1, 0, 0}}} -> 4, 
 {{1, 0, 0, 1, 0, 0}, {{0, 0, 0, 0, 0, 0}, {1, 1, 1, 1, 1, 1}, {1, 0, 0, 0, 
    0, 0}, {0, 0, 1, 1, 1, 1}}} -> 10, 
 {{1, 0, 0, 1, 0, 0}, {{0, 0, 0, 0, 0, 0}, {1, 1, 1, 1, 1, 0}, {1, 0, 0, 0, 
    0, 0}, {0, 0, 1, 1, 1, 0}}} -> 8, 
 {{1, 0, 0, 1, 0, 1}, {{0, 0, 0, 0, 0, 0}, {1, 1, 1, 1, 1, 1}, {1, 0, 0, 0, 
    0, 0}, {0, 0, 1, 1, 1, 1}}} -> 11, 
 {{1, 0, 0, 1, 0, 1}, {{0, 0, 0, 0, 0, 1}, {1, 1, 1, 1, 0, 0}, {1, 0, 0, 0, 
    0, 1}, {0, 0, 1, 1, 0, 1}}} -> 2, 
 {{1, 0, 0, 1, 0, 1}, {{0, 0, 0, 0, 0, 1}, {1, 1, 1, 1, 0, 0}, {1, 0, 0, 0, 
    0, 1}, {0, 0, 1, 1, 0, 0}}} -> 6, 
 {{1, 0, 0, 1, 1, 0}, {{0, 0, 0, 1, 0, 0}, {1, 1, 0, 0, 0, 0}, {1, 0, 0, 1, 
    1, 0}, {0, 0, 0, 1, 0, 0}}} -> 4, 
 {{1, 0, 0, 1, 1, 0}, {{0, 0, 0, 1, 0, 0}, {1, 1, 0, 0, 0, 1}, {1, 0, 0, 1, 
    0, 1}, {0, 0, 0, 0, 0, 0}}} -> 6, 
 {{1, 0, 0, 1, 1, 0}, {{0, 0, 0, 1, 0, 0}, {1, 1, 0, 0, 0, 0}, {1, 0, 0, 1, 
    1, 1}, {0, 0, 0, 1, 0, 0}}} -> 8, 
 {{1, 0, 0, 1, 1, 1}, {{0, 0, 0, 1, 0, 0}, {1, 1, 0, 0, 0, 1}, {1, 0, 0, 1, 
    0, 0}, {0, 0, 0, 0, 0, 1}}} -> 6, 
 {{1, 0, 0, 1, 1, 1}, {{0, 0, 0, 1, 0, 0}, {1, 1, 0, 0, 0, 1}, {1, 0, 0, 1, 
    0, 1}, {0, 0, 0, 0, 0, 0}}} -> 12, 
 {{1, 0, 1, 0, 0, 0}, {{0, 0, 0, 0, 1, 1}, {1, 1, 1, 0, 1, 0}, {1, 0, 0, 0, 
    0, 0}, {0, 0, 1, 1, 1, 0}}} -> 6, 
 {{1, 0, 1, 0, 0, 0}, {{0, 0, 0, 0, 1, 1}, {1, 1, 1, 0, 1, 0}, {1, 0, 0, 0, 
    0, 0}, {0, 0, 1, 1, 1, 1}}} -> 2, 
 {{1, 0, 1, 0, 0, 0}, {{0, 0, 0, 0, 1, 0}, {1, 1, 1, 0, 0, 0}, {1, 0, 0, 0, 
    1, 0}, {0, 0, 1, 0, 0, 0}}} -> 4, 
 {{1, 0, 1, 0, 0, 0}, {{0, 0, 0, 0, 1, 0}, {1, 1, 1, 0, 0, 0}, {1, 0, 0, 0, 
    1, 1}, {0, 0, 1, 0, 1, 0}}} -> 4, 
 {{1, 0, 1, 0, 0, 1}, {{0, 0, 0, 0, 0, 0}, {1, 1, 1, 1, 1, 1}, {1, 0, 0, 0, 
    0, 0}, {0, 0, 1, 1, 1, 1}}} -> 11, 
 {{1, 0, 1, 0, 0, 1}, {{0, 0, 0, 0, 0, 1}, {1, 1, 1, 1, 0, 0}, {1, 0, 0, 0, 
    0, 1}, {0, 0, 1, 1, 0, 1}}} -> 2, 
 {{1, 0, 1, 0, 0, 1}, {{0, 0, 0, 0, 0, 1}, {1, 1, 1, 1, 0, 0}, {1, 0, 0, 0, 
    0, 1}, {0, 0, 1, 1, 0, 0}}} -> 6, 
 {{1, 0, 1, 0, 1, 0}, {{0, 0, 0, 0, 0, 0}, {1, 1, 1, 1, 1, 0}, {1, 0, 0, 0, 
    0, 0}, {0, 0, 1, 1, 1, 1}}} -> 2, 
 {{1, 0, 1, 0, 1, 0}, {{0, 0, 0, 0, 0, 0}, {1, 1, 1, 1, 1, 1}, {1, 0, 0, 0, 
    0, 0}, {0, 0, 1, 1, 1, 1}}} -> 23, 
 {{1, 0, 1, 0, 1, 0}, {{0, 0, 0, 0, 0, 0}, {1, 1, 1, 1, 1, 0}, {1, 0, 0, 0, 
    0, 0}, {0, 0, 1, 1, 1, 0}}} -> 6, 
 {{1, 0, 1, 0, 1, 1}, {{0, 0, 0, 0, 1, 0}, {1, 1, 1, 0, 0, 0}, {1, 0, 0, 0, 
    1, 1}, {0, 0, 1, 0, 1, 0}}} -> 4, 
 {{1, 0, 1, 0, 1, 1}, {{0, 0, 0, 0, 1, 0}, {1, 1, 1, 0, 0, 0}, {1, 0, 0, 0, 
    1, 0}, {0, 0, 1, 0, 0, 0}}} -> 12, 
 {{1, 0, 1, 1, 0, 0}, {{0, 0, 1, 0, 0, 1}, {1, 0, 0, 0, 0, 1}, {0, 0, 1, 1, 
    0, 0}, {1, 0, 1, 0, 0, 1}}} -> 10, 
 {{1, 0, 1, 1, 0, 0}, {{0, 0, 1, 0, 0, 1}, {1, 0, 0, 0, 0, 0}, {0, 0, 1, 1, 
    1, 1}, {1, 0, 1, 0, 0, 0}}} -> 10, 
 {{1, 0, 1, 1, 0, 0}, {{0, 0, 1, 0, 0, 0}, {1, 0, 0, 0, 1, 1}, {0, 0, 1, 0, 
    1, 0}, {1, 0, 0, 0, 0, 0}}} -> 10, 
 {{1, 0, 1, 1, 0, 0}, {{0, 0, 1, 0, 0, 0}, {1, 0, 0, 0, 1, 0}, {0, 0, 1, 0, 
    0, 0}, {1, 0, 0, 0, 1, 0}}} -> 10, 
 {{1, 0, 1, 1, 0, 1}, {{0, 0, 1, 0, 0, 0}, {1, 0, 0, 0, 1, 1}, {0, 0, 1, 0, 
    1, 0}, {1, 0, 0, 0, 0, 0}}} -> 20, 
 {{1, 0, 1, 1, 0, 1}, {{0, 0, 1, 0, 0, 1}, {1, 0, 0, 0, 0, 0}, {0, 0, 1, 1, 
    1, 1}, {1, 0, 1, 0, 0, 0}}} -> 20, 
 {{1, 0, 1, 1, 1, 0}, {{0, 0, 1, 0, 0, 0}, {1, 0, 0, 0, 1, 0}, {0, 0, 1, 0, 
    0, 0}, {1, 0, 0, 0, 1, 1}}} -> 4, 
 {{1, 0, 1, 1, 1, 0}, {{0, 0, 1, 0, 0, 0}, {1, 0, 0, 0, 1, 1}, {0, 0, 1, 0, 
    1, 0}, {1, 0, 0, 0, 0, 0}}} -> 20, 
 {{1, 0, 1, 1, 1, 0}, {{0, 0, 1, 0, 0, 0}, {1, 0, 0, 0, 1, 0}, {0, 0, 1, 0, 
    0, 0}, {1, 0, 0, 0, 1, 0}}} -> 16, 
 {{1, 0, 1, 1, 1, 1}, {{0, 0, 1, 0, 0, 0}, {1, 0, 0, 0, 1, 1}, {0, 0, 1, 0, 
    1, 0}, {1, 0, 0, 0, 0, 0}}} -> 42, 
 {{1, 1, 0, 0, 0, 0}, {{1, 0, 0, 1, 1, 1}, {0, 0, 0, 1, 0, 0}, {1, 1, 0, 0, 
    0, 1}, {0, 0, 0, 1, 0, 1}}} -> 4, 
 {{1, 1, 0, 0, 0, 0}, {{1, 0, 0, 1, 1, 1}, {0, 0, 0, 1, 0, 0}, {1, 1, 0, 0, 
    0, 1}, {0, 0, 0, 1, 0, 0}}} -> 2, 
 {{1, 1, 0, 0, 0, 0}, {{1, 0, 0, 1, 1, 0}, {0, 0, 0, 1, 0, 0}, {1, 1, 0, 0, 
    0, 0}, {0, 0, 0, 1, 1, 1}}} -> 1, 
 {{1, 1, 0, 0, 0, 0}, {{1, 0, 0, 1, 1, 0}, {0, 0, 0, 1, 0, 0}, {1, 1, 0, 0, 
    0, 1}, {0, 0, 0, 1, 0, 1}}} -> 3, 
 {{1, 1, 0, 0, 0, 1}, {{1, 0, 0, 1, 0, 0}, {0, 0, 0, 0, 0, 1}, {1, 1, 1, 1, 
    0, 0}, {0, 0, 0, 0, 0, 1}}} -> 3, 
 {{1, 1, 0, 0, 0, 1}, {{1, 0, 0, 1, 0, 0}, {0, 0, 0, 0, 0, 1}, {1, 1, 1, 1, 
    0, 1}, {0, 0, 0, 0, 0, 0}}} -> 3, 
 {{1, 1, 0, 0, 0, 1}, {{1, 0, 0, 1, 0, 1}, {0, 0, 0, 0, 0, 0}, {1, 1, 1, 1, 
    1, 1}, {0, 0, 0, 0, 0, 0}}} -> 6, 
 {{1, 1, 0, 0, 1, 0}, {{1, 0, 0, 0, 0, 0}, {0, 0, 1, 1, 1, 0}, {1, 0, 1, 0, 
    0, 0}, {0, 0, 0, 0, 1, 1}}} -> 4, 
 {{1, 1, 0, 0, 1, 0}, {{1, 0, 0, 0, 0, 0}, {0, 0, 1, 1, 1, 1}, {1, 0, 1, 0, 
    0, 0}, {0, 0, 0, 0, 1, 1}}} -> 16, 
 {{1, 1, 0, 0, 1, 0}, {{1, 0, 0, 0, 0, 0}, {0, 0, 1, 1, 1, 0}, {1, 0, 1, 0, 
    0, 0}, {0, 0, 0, 0, 1, 0}}} -> 12, 
 {{1, 1, 0, 0, 1, 1}, {{1, 0, 0, 0, 1, 0}, {0, 0, 1, 0, 0, 0}, {1, 0, 0, 0, 
    1, 1}, {0, 0, 1, 0, 1, 0}}} -> 10, 
 {{1, 1, 0, 0, 1, 1}, {{1, 0, 0, 0, 1, 0}, {0, 0, 1, 0, 0, 0}, {1, 0, 0, 0, 
    1, 0}, {0, 0, 1, 0, 0, 0}}} -> 26, 
 {{1, 1, 0, 1, 0, 0}, {{1, 0, 0, 0, 0, 1}, {0, 0, 1, 1, 0, 1}, {1, 0, 1, 0, 
    0, 0}, {0, 0, 0, 0, 1, 1}}} -> 8, 
 {{1, 1, 0, 1, 0, 0}, {{1, 0, 0, 0, 0, 1}, {0, 0, 1, 1, 0, 0}, {1, 0, 1, 0, 
    0, 1}, {0, 0, 0, 0, 0, 0}}} -> 4, 
 {{1, 1, 0, 1, 0, 0}, {{1, 0, 0, 0, 0, 0}, {0, 0, 1, 1, 1, 1}, {1, 0, 1, 0, 
    0, 0}, {0, 0, 0, 0, 1, 1}}} -> 8, 
 {{1, 1, 0, 1, 0, 0}, {{1, 0, 0, 0, 0, 0}, {0, 0, 1, 1, 1, 0}, {1, 0, 1, 0, 
    0, 0}, {0, 0, 0, 0, 1, 0}}} -> 8, 
 {{1, 1, 0, 1, 0, 1}, {{1, 0, 0, 0, 0, 0}, {0, 0, 1, 1, 1, 1}, {1, 0, 1, 0, 
    0, 0}, {0, 0, 0, 0, 1, 1}}} -> 16, 
 {{1, 1, 0, 1, 0, 1}, {{1, 0, 0, 0, 0, 1}, {0, 0, 1, 1, 0, 0}, {1, 0, 1, 0, 
    0, 1}, {0, 0, 0, 0, 0, 1}}} -> 4, 
 {{1, 1, 0, 1, 0, 1}, {{1, 0, 0, 0, 0, 1}, {0, 0, 1, 1, 0, 0}, {1, 0, 1, 0, 
    0, 1}, {0, 0, 0, 0, 0, 0}}} -> 12, 
 {{1, 1, 0, 1, 1, 0}, {{1, 0, 0, 1, 0, 0}, {0, 0, 0, 0, 0, 0}, {1, 1, 1, 1, 
    1, 0}, {0, 0, 0, 0, 0, 0}}} -> 2, 
 {{1, 1, 0, 1, 1, 0}, {{1, 0, 0, 1, 0, 0}, {0, 0, 0, 0, 0, 1}, {1, 1, 1, 1, 
    0, 1}, {0, 0, 0, 0, 0, 0}}} -> 5, 
 {{1, 1, 0, 1, 1, 0}, {{1, 0, 0, 1, 0, 0}, {0, 0, 0, 0, 0, 0}, {1, 1, 1, 1, 
    1, 1}, {0, 0, 0, 0, 0, 0}}} -> 4, 
 {{1, 1, 0, 1, 1, 1}, {{1, 0, 0, 1, 0, 0}, {0, 0, 0, 0, 0, 1}, {1, 1, 1, 1, 
    0, 0}, {0, 0, 0, 0, 0, 1}}} -> 3, 
 {{1, 1, 0, 1, 1, 1}, {{1, 0, 0, 1, 0, 0}, {0, 0, 0, 0, 0, 1}, {1, 1, 1, 1, 
    0, 1}, {0, 0, 0, 0, 0, 0}}} -> 9, 
 {{1, 1, 1, 0, 0, 0}, {{1, 0, 0, 0, 1, 1}, {0, 0, 1, 0, 1, 0}, {1, 0, 0, 0, 
    0, 0}, {0, 0, 1, 1, 1, 0}}} -> 12, 
 {{1, 1, 1, 0, 0, 0}, {{1, 0, 0, 0, 1, 1}, {0, 0, 1, 0, 1, 0}, {1, 0, 0, 0, 
    0, 0}, {0, 0, 1, 1, 1, 1}}} -> 4, 
 {{1, 1, 1, 0, 0, 0}, {{1, 0, 0, 0, 1, 0}, {0, 0, 1, 0, 0, 0}, {1, 0, 0, 0, 
    1, 0}, {0, 0, 1, 0, 0, 0}}} -> 8, 
 {{1, 1, 1, 0, 0, 0}, {{1, 0, 0, 0, 1, 0}, {0, 0, 1, 0, 0, 0}, {1, 0, 0, 0, 
    1, 1}, {0, 0, 1, 0, 1, 0}}} -> 9, 
 {{1, 1, 1, 0, 0, 1}, {{1, 0, 0, 0, 0, 0}, {0, 0, 1, 1, 1, 1}, {1, 0, 1, 0, 
    0, 0}, {0, 0, 0, 0, 1, 1}}} -> 16, 
 {{1, 1, 1, 0, 0, 1}, {{1, 0, 0, 0, 0, 1}, {0, 0, 1, 1, 0, 0}, {1, 0, 1, 0, 
    0, 1}, {0, 0, 0, 0, 0, 1}}} -> 4, 
 {{1, 1, 1, 0, 0, 1}, {{1, 0, 0, 0, 0, 1}, {0, 0, 1, 1, 0, 0}, {1, 0, 1, 0, 
    0, 1}, {0, 0, 0, 0, 0, 0}}} -> 12, 
 {{1, 1, 1, 0, 1, 0}, {{1, 0, 0, 0, 0, 0}, {0, 0, 1, 1, 1, 0}, {1, 0, 1, 0, 
    0, 0}, {0, 0, 0, 0, 1, 1}}} -> 4, 
 {{1, 1, 1, 0, 1, 0}, {{1, 0, 0, 0, 0, 0}, {0, 0, 1, 1, 1, 1}, {1, 0, 1, 0, 
    0, 0}, {0, 0, 0, 0, 1, 1}}} -> 16, 
 {{1, 1, 1, 0, 1, 0}, {{1, 0, 0, 0, 0, 0}, {0, 0, 1, 1, 1, 0}, {1, 0, 1, 0, 
    0, 0}, {0, 0, 0, 0, 1, 0}}} -> 12, 
 {{1, 1, 1, 0, 1, 1}, {{1, 0, 0, 0, 1, 0}, {0, 0, 1, 0, 0, 0}, {1, 0, 0, 0, 
    1, 1}, {0, 0, 1, 0, 1, 0}}} -> 8, 
 {{1, 1, 1, 0, 1, 1}, {{1, 0, 0, 0, 1, 0}, {0, 0, 1, 0, 0, 0}, {1, 0, 0, 0, 
    1, 0}, {0, 0, 1, 0, 0, 0}}} -> 24, 
 {{1, 1, 1, 1, 0, 0}, {{1, 0, 0, 0, 0, 1}, {0, 0, 1, 1, 0, 1}, {1, 0, 1, 0, 
    0, 0}, {0, 0, 0, 0, 1, 1}}} -> 8, 
 {{1, 1, 1, 1, 0, 0}, {{1, 0, 0, 0, 0, 1}, {0, 0, 1, 1, 0, 0}, {1, 0, 1, 0, 
    0, 1}, {0, 0, 0, 0, 0, 0}}} -> 4, 
 {{1, 1, 1, 1, 0, 0}, {{1, 0, 0, 0, 0, 0}, {0, 0, 1, 1, 1, 1}, {1, 0, 1, 0, 
    0, 0}, {0, 0, 0, 0, 1, 1}}} -> 8, 
 {{1, 1, 1, 1, 0, 0}, {{1, 0, 0, 0, 0, 0}, {0, 0, 1, 1, 1, 0}, {1, 0, 1, 0, 
    0, 0}, {0, 0, 0, 0, 1, 0}}} -> 8, 
 {{1, 1, 1, 1, 0, 1}, {{1, 0, 0, 0, 0, 0}, {0, 0, 1, 1, 1, 1}, {1, 0, 1, 0, 
    0, 0}, {0, 0, 0, 0, 1, 1}}} -> 16, 
 {{1, 1, 1, 1, 0, 1}, {{1, 0, 0, 0, 0, 1}, {0, 0, 1, 1, 0, 0}, {1, 0, 1, 0, 
    0, 1}, {0, 0, 0, 0, 0, 1}}} -> 4, 
 {{1, 1, 1, 1, 0, 1}, {{1, 0, 0, 0, 0, 1}, {0, 0, 1, 1, 0, 0}, {1, 0, 1, 0, 
    0, 1}, {0, 0, 0, 0, 0, 0}}} -> 12, 
 {{1, 1, 1, 1, 1, 0}, {{1, 0, 0, 0, 0, 0}, {0, 0, 1, 1, 1, 0}, {1, 0, 1, 0, 
    0, 0}, {0, 0, 0, 0, 1, 1}}} -> 4, 
 {{1, 1, 1, 1, 1, 0}, {{1, 0, 0, 0, 0, 0}, {0, 0, 1, 1, 1, 1}, {1, 0, 1, 0, 
    0, 0}, {0, 0, 0, 0, 1, 1}}} -> 16, 
 {{1, 1, 1, 1, 1, 0}, {{1, 0, 0, 0, 0, 0}, {0, 0, 1, 1, 1, 0}, {1, 0, 1, 0, 
    0, 0}, {0, 0, 0, 0, 1, 0}}} -> 12, 
 {{1, 1, 1, 1, 1, 1}, {{1, 0, 0, 0, 0, 0}, {0, 0, 1, 1, 1, 1}, {1, 0, 1, 0, 
    0, 0}, {0, 0, 0, 0, 1, 1}}} -> 32, 
 {{0, 0, 0, 0, 0, 0}, {{0, 1, 1, 1, 1, 1}, {0, 1, 0, 0, 0, 0}, {0, 0, 0, 1, 
    1, 1}, {1, 1, 0, 1, 0, 0}}} -> 13, 
 {{0, 0, 0, 0, 0, 0}, {{0, 1, 1, 1, 1, 0}, {0, 1, 0, 0, 0, 0}, {0, 0, 0, 1, 
    1, 0}, {1, 1, 0, 1, 0, 0}}} -> 6, 
 {{0, 0, 0, 0, 0, 0}, {{0, 1, 1, 1, 1, 0}, {0, 1, 0, 0, 0, 0}, {0, 0, 0, 1, 
    1, 1}, {1, 1, 0, 1, 0, 0}}} -> 6, 
 {{0, 0, 0, 0, 0, 1}, {{0, 1, 1, 1, 0, 0}, {0, 1, 0, 0, 0, 1}, {0, 0, 0, 1, 
    0, 0}, {1, 1, 0, 0, 0, 1}}} -> 6, 
 {{0, 0, 0, 0, 0, 1}, {{0, 1, 1, 1, 0, 0}, {0, 1, 0, 0, 0, 1}, {0, 0, 0, 1, 
    0, 1}, {1, 1, 0, 0, 0, 0}}} -> 6, 
 {{0, 0, 0, 0, 0, 1}, {{0, 1, 1, 1, 0, 1}, {0, 1, 0, 0, 0, 0}, {0, 0, 0, 1, 
    1, 1}, {1, 1, 0, 1, 0, 0}}} -> 12, 
 {{0, 0, 0, 0, 1, 0}, {{0, 1, 1, 0, 0, 0}, {0, 1, 0, 0, 1, 0}, {0, 0, 0, 0, 
    0, 0}, {1, 1, 1, 1, 1, 1}}} -> 3, 
 {{0, 0, 0, 0, 1, 0}, {{0, 1, 1, 0, 0, 0}, {0, 1, 0, 0, 1, 1}, {0, 0, 0, 0, 
    1, 0}, {1, 1, 1, 0, 0, 0}}} -> 12, 
 {{0, 0, 0, 0, 1, 0}, {{0, 1, 1, 0, 0, 0}, {0, 1, 0, 0, 1, 0}, {0, 0, 0, 0, 
    0, 0}, {1, 1, 1, 1, 1, 0}}} -> 9, 
 {{0, 0, 0, 0, 1, 1}, {{0, 1, 1, 0, 1, 0}, {0, 1, 0, 0, 0, 0}, {0, 0, 0, 1, 
    1, 1}, {1, 1, 0, 1, 0, 0}}} -> 6, 
 {{0, 0, 0, 0, 1, 1}, {{0, 1, 1, 0, 1, 0}, {0, 1, 0, 0, 0, 0}, {0, 0, 0, 1, 
    1, 0}, {1, 1, 0, 1, 0, 0}}} -> 18, 
 {{0, 0, 0, 1, 0, 0}, {{0, 1, 0, 0, 0, 1}, {0, 0, 0, 1, 0, 1}, {0, 1, 0, 0, 
    0, 0}, {0, 0, 0, 1, 1, 1}}} -> 9, 
 {{0, 0, 0, 1, 0, 0}, {{0, 1, 0, 0, 0, 0}, {0, 0, 0, 1, 1, 1}, {0, 1, 0, 1, 
    0, 0}, {0, 0, 0, 0, 0, 1}}} -> 9, 
 {{0, 0, 0, 1, 0, 0}, {{0, 1, 0, 0, 0, 0}, {0, 0, 0, 1, 1, 0}, {0, 1, 0, 1, 
    0, 0}, {0, 0, 0, 0, 0, 0}}} -> 6, 
 {{0, 0, 0, 1, 0, 1}, {{0, 1, 0, 0, 0, 0}, {0, 0, 0, 1, 1, 1}, {0, 1, 0, 1, 
    0, 0}, {0, 0, 0, 0, 0, 1}}} -> 17, 
 {{0, 0, 0, 1, 0, 1}, {{0, 1, 0, 0, 0, 1}, {0, 0, 0, 1, 0, 0}, {0, 1, 0, 0, 
    0, 1}, {0, 0, 0, 1, 0, 1}}} -> 8, 
 {{0, 0, 0, 1, 0, 1}, {{0, 1, 0, 0, 0, 1}, {0, 0, 0, 1, 0, 0}, {0, 1, 0, 0, 
    0, 1}, {0, 0, 0, 1, 0, 0}}} -> 10, 
 {{0, 0, 0, 1, 1, 0}, {{0, 1, 0, 1, 0, 0}, {0, 0, 0, 0, 0, 0}, {0, 1, 1, 1, 
    1, 0}, {0, 1, 0, 0, 0, 0}}} -> 3, 
 {{0, 0, 0, 1, 1, 0}, {{0, 1, 0, 1, 0, 0}, {0, 0, 0, 0, 0, 1}, {0, 1, 1, 1, 
    0, 1}, {0, 1, 0, 0, 0, 0}}} -> 9, 
 {{0, 0, 0, 1, 1, 0}, {{0, 1, 0, 1, 0, 0}, {0, 0, 0, 0, 0, 0}, {0, 1, 1, 1, 
    1, 1}, {0, 1, 0, 0, 0, 0}}} -> 9, 
 {{0, 0, 0, 1, 1, 1}, {{0, 1, 0, 1, 0, 0}, {0, 0, 0, 0, 0, 1}, {0, 1, 1, 1, 
    0, 0}, {0, 1, 0, 0, 0, 1}}} -> 6, 
 {{0, 0, 0, 1, 1, 1}, {{0, 1, 0, 1, 0, 0}, {0, 0, 0, 0, 0, 1}, {0, 1, 1, 1, 
    0, 1}, {0, 1, 0, 0, 0, 0}}} -> 18, 
 {{0, 0, 1, 0, 0, 0}, {{0, 0, 0, 0, 1, 1}, {1, 1, 1, 0, 1, 0}, {0, 0, 0, 0, 
    0, 0}, {0, 1, 1, 1, 1, 0}}} -> 2, 
 {{0, 0, 1, 0, 0, 0}, {{0, 0, 0, 0, 1, 1}, {1, 1, 1, 0, 1, 0}, {0, 0, 0, 0, 
    0, 0}, {0, 1, 1, 1, 1, 1}}} -> 2, 
 {{0, 0, 1, 0, 0, 0}, {{0, 0, 0, 0, 1, 0}, {1, 1, 1, 0, 0, 0}, {0, 0, 0, 0, 
    1, 0}, {0, 1, 1, 0, 0, 0}}} -> 3, 
 {{0, 0, 1, 0, 0, 0}, {{0, 0, 0, 0, 1, 0}, {1, 1, 1, 0, 0, 0}, {0, 0, 0, 0, 
    1, 1}, {0, 1, 1, 0, 1, 0}}} -> 2, 
 {{0, 0, 1, 0, 0, 1}, {{0, 0, 0, 0, 0, 0}, {1, 1, 1, 1, 1, 1}, {0, 0, 0, 0, 
    0, 0}, {0, 1, 1, 1, 1, 1}}} -> 8, 
 {{0, 0, 1, 0, 0, 1}, {{0, 0, 0, 0, 0, 1}, {1, 1, 1, 1, 0, 0}, {0, 0, 0, 0, 
    0, 1}, {0, 1, 1, 1, 0, 1}}} -> 3, 
 {{0, 0, 1, 0, 0, 1}, {{0, 0, 0, 0, 0, 1}, {1, 1, 1, 1, 0, 0}, {0, 0, 0, 0, 
    0, 1}, {0, 1, 1, 1, 0, 0}}} -> 5, 
 {{0, 0, 1, 0, 1, 0}, {{0, 0, 0, 0, 0, 0}, {1, 1, 1, 1, 1, 0}, {0, 0, 0, 0, 
    0, 0}, {0, 1, 1, 1, 1, 1}}} -> 2, 
 {{0, 0, 1, 0, 1, 0}, {{0, 0, 0, 0, 0, 0}, {1, 1, 1, 1, 1, 1}, {0, 0, 0, 0, 
    0, 0}, {0, 1, 1, 1, 1, 1}}} -> 5, 
 {{0, 0, 1, 0, 1, 0}, {{0, 0, 0, 0, 0, 0}, {1, 1, 1, 1, 1, 0}, {0, 0, 0, 0, 
    0, 0}, {0, 1, 1, 1, 1, 0}}} -> 2, 
 {{0, 0, 1, 0, 1, 1}, {{0, 0, 0, 0, 1, 0}, {1, 1, 1, 0, 0, 0}, {0, 0, 0, 0, 
    1, 1}, {0, 1, 1, 0, 1, 0}}} -> 2, 
 {{0, 0, 1, 0, 1, 1}, {{0, 0, 0, 0, 1, 0}, {1, 1, 1, 0, 0, 0}, {0, 0, 0, 0, 
    1, 0}, {0, 1, 1, 0, 0, 0}}} -> 6, 
 {{0, 0, 1, 1, 0, 0}, {{0, 0, 1, 0, 0, 1}, {1, 0, 0, 0, 0, 1}, {0, 0, 1, 1, 
    0, 0}, {0, 0, 1, 0, 0, 1}}} -> 4, 
 {{0, 0, 1, 1, 0, 0}, {{0, 0, 1, 0, 0, 1}, {1, 0, 0, 0, 0, 0}, {0, 0, 1, 1, 
    1, 1}, {0, 0, 1, 0, 0, 0}}} -> 4, 
 {{0, 0, 1, 1, 0, 0}, {{0, 0, 1, 0, 0, 0}, {1, 0, 0, 0, 1, 1}, {0, 0, 1, 0, 
    1, 0}, {0, 0, 0, 0, 0, 0}}} -> 2, 
 {{0, 0, 1, 1, 0, 0}, {{0, 0, 1, 0, 0, 0}, {1, 0, 0, 0, 1, 0}, {0, 0, 1, 0, 
    0, 0}, {0, 0, 0, 0, 1, 0}}} -> 3, 
 {{0, 0, 1, 1, 0, 1}, {{0, 0, 1, 0, 0, 0}, {1, 0, 0, 0, 1, 1}, {0, 0, 1, 0, 
    1, 0}, {0, 0, 0, 0, 0, 0}}} -> 4, 
 {{0, 0, 1, 1, 0, 1}, {{0, 0, 1, 0, 0, 1}, {1, 0, 0, 0, 0, 0}, {0, 0, 1, 1, 
    1, 1}, {0, 0, 1, 0, 0, 0}}} -> 4, 
 {{0, 0, 1, 1, 1, 0}, {{0, 0, 1, 0, 0, 0}, {1, 0, 0, 0, 1, 0}, {0, 0, 1, 0, 
    0, 0}, {0, 0, 0, 0, 1, 1}}} -> 2, 
 {{0, 0, 1, 1, 1, 0}, {{0, 0, 1, 0, 0, 0}, {1, 0, 0, 0, 1, 1}, {0, 0, 1, 0, 
    1, 0}, {0, 0, 0, 0, 0, 0}}} -> 4, 
 {{0, 0, 1, 1, 1, 0}, {{0, 0, 1, 0, 0, 0}, {1, 0, 0, 0, 1, 0}, {0, 0, 1, 0, 
    0, 0}, {0, 0, 0, 0, 1, 0}}} -> 2, 
 {{0, 0, 1, 1, 1, 1}, {{0, 0, 1, 0, 0, 0}, {1, 0, 0, 0, 1, 1}, {0, 0, 1, 0, 
    1, 0}, {0, 0, 0, 0, 0, 0}}} -> 8, 
 {{0, 1, 0, 0, 0, 0}, {{0, 0, 0, 1, 1, 1}, {1, 1, 0, 1, 0, 0}, {0, 0, 0, 0, 
    0, 1}, {0, 1, 1, 1, 0, 1}}} -> 3, 
 {{0, 1, 0, 0, 0, 0}, {{0, 0, 0, 1, 1, 1}, {1, 1, 0, 1, 0, 0}, {0, 0, 0, 0, 
    0, 1}, {0, 1, 1, 1, 0, 0}}} -> 3, 
 {{0, 1, 0, 0, 0, 0}, {{0, 0, 0, 1, 1, 0}, {1, 1, 0, 1, 0, 0}, {0, 0, 0, 0, 
    0, 0}, {0, 1, 1, 1, 1, 1}}} -> 1, 
 {{0, 1, 0, 0, 0, 0}, {{0, 0, 0, 1, 1, 0}, {1, 1, 0, 1, 0, 0}, {0, 0, 0, 0, 
    0, 1}, {0, 1, 1, 1, 0, 1}}} -> 3, 
 {{0, 1, 0, 0, 0, 1}, {{0, 0, 0, 1, 0, 0}, {1, 1, 0, 0, 0, 1}, {0, 0, 0, 1, 
    0, 0}, {0, 1, 0, 0, 0, 1}}} -> 4, 
 {{0, 1, 0, 0, 0, 1}, {{0, 0, 0, 1, 0, 0}, {1, 1, 0, 0, 0, 1}, {0, 0, 0, 1, 
    0, 1}, {0, 1, 0, 0, 0, 0}}} -> 3, 
 {{0, 1, 0, 0, 0, 1}, {{0, 0, 0, 1, 0, 1}, {1, 1, 0, 0, 0, 0}, {0, 0, 0, 1, 
    1, 1}, {0, 1, 0, 1, 0, 0}}} -> 6, 
 {{0, 1, 0, 0, 1, 0}, {{0, 0, 0, 0, 0, 0}, {1, 1, 1, 1, 1, 0}, {0, 0, 0, 0, 
    0, 0}, {0, 1, 1, 1, 1, 1}}} -> 3, 
 {{0, 1, 0, 0, 1, 0}, {{0, 0, 0, 0, 0, 0}, {1, 1, 1, 1, 1, 1}, {0, 0, 0, 0, 
    0, 0}, {0, 1, 1, 1, 1, 1}}} -> 9, 
 {{0, 1, 0, 0, 1, 0}, {{0, 0, 0, 0, 0, 0}, {1, 1, 1, 1, 1, 0}, {0, 0, 0, 0, 
    0, 0}, {0, 1, 1, 1, 1, 0}}} -> 4, 
 {{0, 1, 0, 0, 1, 1}, {{0, 0, 0, 0, 1, 0}, {1, 1, 1, 0, 0, 0}, {0, 0, 0, 0, 
    1, 1}, {0, 1, 1, 0, 1, 0}}} -> 5, 
 {{0, 1, 0, 0, 1, 1}, {{0, 0, 0, 0, 1, 0}, {1, 1, 1, 0, 0, 0}, {0, 0, 0, 0, 
    1, 0}, {0, 1, 1, 0, 0, 0}}} -> 10, 
 {{0, 1, 0, 1, 0, 0}, {{0, 0, 0, 0, 0, 1}, {1, 1, 1, 1, 0, 1}, {0, 0, 0, 0, 
    0, 0}, {0, 1, 1, 1, 1, 1}}} -> 3, 
 {{0, 1, 0, 1, 0, 0}, {{0, 0, 0, 0, 0, 1}, {1, 1, 1, 1, 0, 0}, {0, 0, 0, 0, 
    0, 1}, {0, 1, 1, 1, 0, 0}}} -> 3, 
 {{0, 1, 0, 1, 0, 0}, {{0, 0, 0, 0, 0, 0}, {1, 1, 1, 1, 1, 1}, {0, 0, 0, 0, 
    0, 0}, {0, 1, 1, 1, 1, 1}}} -> 3, 
 {{0, 1, 0, 1, 0, 0}, {{0, 0, 0, 0, 0, 0}, {1, 1, 1, 1, 1, 0}, {0, 0, 0, 0, 
    0, 0}, {0, 1, 1, 1, 1, 0}}} -> 3, 
 {{0, 1, 0, 1, 0, 1}, {{0, 0, 0, 0, 0, 1}, {1, 1, 1, 1, 0, 0}, {0, 0, 0, 0, 
    0, 1}, {0, 1, 1, 1, 0, 1}}} -> 1, 
 {{0, 1, 0, 1, 0, 1}, {{0, 0, 0, 0, 0, 1}, {1, 1, 1, 1, 0, 0}, {0, 0, 0, 0, 
    0, 1}, {0, 1, 1, 1, 0, 0}}} -> 5, 
 {{0, 1, 0, 1, 1, 0}, {{0, 0, 0, 1, 0, 0}, {1, 1, 0, 0, 0, 0}, {0, 0, 0, 1, 
    1, 0}, {0, 1, 0, 1, 0, 0}}} -> 3, 
 {{0, 1, 0, 1, 1, 0}, {{0, 0, 0, 1, 0, 0}, {1, 1, 0, 0, 0, 1}, {0, 0, 0, 1, 
    0, 1}, {0, 1, 0, 0, 0, 0}}} -> 6, 
 {{0, 1, 0, 1, 1, 0}, {{0, 0, 0, 1, 0, 0}, {1, 1, 0, 0, 0, 0}, {0, 0, 0, 1, 
    1, 1}, {0, 1, 0, 1, 0, 0}}} -> 3, 
 {{0, 1, 0, 1, 1, 1}, {{0, 0, 0, 1, 0, 0}, {1, 1, 0, 0, 0, 1}, {0, 0, 0, 1, 
    0, 0}, {0, 1, 0, 0, 0, 1}}} -> 3, 
 {{0, 1, 0, 1, 1, 1}, {{0, 0, 0, 1, 0, 0}, {1, 1, 0, 0, 0, 1}, {0, 0, 0, 1, 
    0, 1}, {0, 1, 0, 0, 0, 0}}} -> 9, 
 {{0, 1, 1, 0, 0, 0}, {{0, 1, 0, 0, 1, 1}, {0, 0, 0, 0, 1, 0}, {0, 1, 1, 0, 
    0, 0}, {0, 1, 0, 0, 1, 0}}} -> 19, 
 {{0, 1, 1, 0, 0, 0}, {{0, 1, 0, 0, 1, 1}, {0, 0, 0, 0, 1, 0}, {0, 1, 1, 0, 
    0, 0}, {0, 1, 0, 0, 1, 1}}} -> 7, 
 {{0, 1, 1, 0, 0, 0}, {{0, 1, 0, 0, 1, 0}, {0, 0, 0, 0, 0, 0}, {0, 1, 1, 1, 
    1, 0}, {0, 1, 0, 0, 0, 0}}} -> 11, 
 {{0, 1, 1, 0, 0, 0}, {{0, 1, 0, 0, 1, 0}, {0, 0, 0, 0, 0, 0}, {0, 1, 1, 1, 
    1, 1}, {0, 1, 0, 0, 0, 0}}} -> 12, 
 {{0, 1, 1, 0, 0, 1}, {{0, 1, 0, 0, 0, 0}, {0, 0, 0, 1, 1, 1}, {0, 1, 0, 1, 
    0, 0}, {0, 0, 0, 0, 0, 1}}} -> 20, 
 {{0, 1, 1, 0, 0, 1}, {{0, 1, 0, 0, 0, 1}, {0, 0, 0, 1, 0, 0}, {0, 1, 0, 0, 
    0, 1}, {0, 0, 0, 1, 0, 1}}} -> 7, 
 {{0, 1, 1, 0, 0, 1}, {{0, 1, 0, 0, 0, 1}, {0, 0, 0, 1, 0, 0}, {0, 1, 0, 0, 
    0, 1}, {0, 0, 0, 1, 0, 0}}} -> 19, 
 {{0, 1, 1, 0, 1, 0}, {{0, 1, 0, 0, 0, 0}, {0, 0, 0, 1, 1, 0}, {0, 1, 0, 1, 
    0, 0}, {0, 0, 0, 0, 0, 1}}} -> 5, 
 {{0, 1, 1, 0, 1, 0}, {{0, 1, 0, 0, 0, 0}, {0, 0, 0, 1, 1, 1}, {0, 1, 0, 1, 
    0, 0}, {0, 0, 0, 0, 0, 1}}} -> 20, 
 {{0, 1, 1, 0, 1, 0}, {{0, 1, 0, 0, 0, 0}, {0, 0, 0, 1, 1, 0}, {0, 1, 0, 1, 
    0, 0}, {0, 0, 0, 0, 0, 0}}} -> 15, 
 {{0, 1, 1, 0, 1, 1}, {{0, 1, 0, 0, 1, 0}, {0, 0, 0, 0, 0, 0}, {0, 1, 1, 1, 
    1, 1}, {0, 1, 0, 0, 0, 0}}} -> 10, 
 {{0, 1, 1, 0, 1, 1}, {{0, 1, 0, 0, 1, 0}, {0, 0, 0, 0, 0, 0}, {0, 1, 1, 1, 
    1, 0}, {0, 1, 0, 0, 0, 0}}} -> 30, 
 {{0, 1, 1, 1, 0, 0}, {{0, 1, 0, 0, 0, 1}, {0, 0, 0, 1, 0, 1}, {0, 1, 0, 0, 
    0, 0}, {0, 0, 0, 1, 1, 1}}} -> 10, 
 {{0, 1, 1, 1, 0, 0}, {{0, 1, 0, 0, 0, 1}, {0, 0, 0, 1, 0, 0}, {0, 1, 0, 0, 
    0, 1}, {0, 0, 0, 1, 0, 0}}} -> 6, 
 {{0, 1, 1, 1, 0, 0}, {{0, 1, 0, 0, 0, 0}, {0, 0, 0, 1, 1, 1}, {0, 1, 0, 1, 
    0, 0}, {0, 0, 0, 0, 0, 1}}} -> 10, 
 {{0, 1, 1, 1, 0, 0}, {{0, 1, 0, 0, 0, 0}, {0, 0, 0, 1, 1, 0}, {0, 1, 0, 1, 
    0, 0}, {0, 0, 0, 0, 0, 0}}} -> 10, 
 {{0, 1, 1, 1, 0, 1}, {{0, 1, 0, 0, 0, 0}, {0, 0, 0, 1, 1, 1}, {0, 1, 0, 1, 
    0, 0}, {0, 0, 0, 0, 0, 1}}} -> 20, 
 {{0, 1, 1, 1, 0, 1}, {{0, 1, 0, 0, 0, 1}, {0, 0, 0, 1, 0, 0}, {0, 1, 0, 0, 
    0, 1}, {0, 0, 0, 1, 0, 1}}} -> 5, 
 {{0, 1, 1, 1, 0, 1}, {{0, 1, 0, 0, 0, 1}, {0, 0, 0, 1, 0, 0}, {0, 1, 0, 0, 
    0, 1}, {0, 0, 0, 1, 0, 0}}} -> 15, 
 {{0, 1, 1, 1, 1, 0}, {{0, 1, 0, 0, 0, 0}, {0, 0, 0, 1, 1, 0}, {0, 1, 0, 1, 
    0, 0}, {0, 0, 0, 0, 0, 1}}} -> 5, 
 {{0, 1, 1, 1, 1, 0}, {{0, 1, 0, 0, 0, 0}, {0, 0, 0, 1, 1, 1}, {0, 1, 0, 1, 
    0, 0}, {0, 0, 0, 0, 0, 1}}} -> 20, 
 {{0, 1, 1, 1, 1, 0}, {{0, 1, 0, 0, 0, 0}, {0, 0, 0, 1, 1, 0}, {0, 1, 0, 1, 
    0, 0}, {0, 0, 0, 0, 0, 0}}} -> 15, 
 {{0, 1, 1, 1, 1, 1}, {{0, 1, 0, 0, 0, 0}, {0, 0, 0, 1, 1, 1}, {0, 1, 0, 1, 
    0, 0}, {0, 0, 0, 0, 0, 1}}} -> 41, 
 {{1, 0, 0, 0, 0, 0}, {{0, 0, 1, 1, 1, 1}, {0, 0, 1, 0, 0, 0}, {1, 0, 0, 0, 
    1, 1}, {0, 0, 1, 0, 1, 0}}} -> 20, 
 {{1, 0, 0, 0, 0, 0}, {{0, 0, 1, 1, 1, 0}, {0, 0, 1, 0, 0, 0}, {1, 0, 0, 0, 
    1, 0}, {0, 0, 1, 0, 0, 0}}} -> 6, 
 {{1, 0, 0, 0, 0, 0}, {{0, 0, 1, 1, 1, 0}, {0, 0, 1, 0, 0, 0}, {1, 0, 0, 0, 
    1, 1}, {0, 0, 1, 0, 1, 0}}} -> 8, 
 {{1, 0, 0, 0, 0, 1}, {{0, 0, 1, 1, 0, 0}, {0, 0, 1, 0, 0, 1}, {1, 0, 0, 0, 
    0, 0}, {0, 0, 1, 1, 1, 1}}} -> 6, 
 {{1, 0, 0, 0, 0, 1}, {{0, 0, 1, 1, 0, 0}, {0, 0, 1, 0, 0, 1}, {1, 0, 0, 0, 
    0, 1}, {0, 0, 1, 1, 0, 0}}} -> 8, 
 {{1, 0, 0, 0, 0, 1}, {{0, 0, 1, 1, 0, 1}, {0, 0, 1, 0, 0, 0}, {1, 0, 0, 0, 
    1, 1}, {0, 0, 1, 0, 1, 0}}} -> 8, 
 {{1, 0, 0, 0, 1, 0}, {{0, 0, 1, 0, 0, 0}, {0, 0, 0, 0, 1, 0}, {1, 1, 1, 0, 
    0, 0}, {0, 0, 0, 0, 1, 1}}} -> 3, 
 {{1, 0, 0, 0, 1, 0}, {{0, 0, 1, 0, 0, 0}, {0, 0, 0, 0, 1, 1}, {1, 1, 1, 0, 
    1, 0}, {0, 0, 0, 0, 0, 0}}} -> 8, 
 {{1, 0, 0, 0, 1, 0}, {{0, 0, 1, 0, 0, 0}, {0, 0, 0, 0, 1, 0}, {1, 1, 1, 0, 
    0, 0}, {0, 0, 0, 0, 1, 0}}} -> 11, 
 {{1, 0, 0, 0, 1, 1}, {{0, 0, 1, 0, 1, 0}, {0, 0, 0, 0, 0, 0}, {1, 1, 1, 1, 
    1, 1}, {0, 0, 0, 0, 0, 0}}} -> 4, 
 {{1, 0, 0, 0, 1, 1}, {{0, 0, 1, 0, 1, 0}, {0, 0, 0, 0, 0, 0}, {1, 1, 1, 1, 
    1, 0}, {0, 0, 0, 0, 0, 0}}} -> 12, 
 {{1, 0, 0, 1, 0, 0}, {{0, 0, 0, 0, 0, 1}, {0, 1, 1, 1, 0, 1}, {0, 1, 0, 0, 
    0, 0}, {0, 0, 0, 1, 1, 1}}} -> 4, 
 {{1, 0, 0, 1, 0, 0}, {{0, 0, 0, 0, 0, 1}, {0, 1, 1, 1, 0, 0}, {0, 1, 0, 0, 
    0, 1}, {0, 0, 0, 1, 0, 0}}} -> 3, 
 {{1, 0, 0, 1, 0, 0}, {{0, 0, 0, 0, 0, 0}, {0, 1, 1, 1, 1, 1}, {0, 1, 0, 0, 
    0, 0}, {0, 0, 0, 1, 1, 1}}} -> 8, 
 {{1, 0, 0, 1, 0, 0}, {{0, 0, 0, 0, 0, 0}, {0, 1, 1, 1, 1, 0}, {0, 1, 0, 0, 
    0, 0}, {0, 0, 0, 1, 1, 0}}} -> 7, 
 {{1, 0, 0, 1, 0, 1}, {{0, 0, 0, 0, 0, 0}, {0, 1, 1, 1, 1, 1}, {0, 1, 0, 0, 
    0, 0}, {0, 0, 0, 1, 1, 1}}} -> 8, 
 {{1, 0, 0, 1, 0, 1}, {{0, 0, 0, 0, 0, 1}, {0, 1, 1, 1, 0, 0}, {0, 1, 0, 0, 
    0, 1}, {0, 0, 0, 1, 0, 1}}} -> 2, 
 {{1, 0, 0, 1, 0, 1}, {{0, 0, 0, 0, 0, 1}, {0, 1, 1, 1, 0, 0}, {0, 1, 0, 0, 
    0, 1}, {0, 0, 0, 1, 0, 0}}} -> 6, 
 {{1, 0, 0, 1, 1, 0}, {{0, 0, 0, 1, 0, 0}, {0, 1, 0, 0, 0, 0}, {0, 0, 0, 1, 
    1, 0}, {0, 1, 0, 1, 0, 0}}} -> 3, 
 {{1, 0, 0, 1, 1, 0}, {{0, 0, 0, 1, 0, 0}, {0, 1, 0, 0, 0, 1}, {0, 0, 0, 1, 
    0, 1}, {0, 1, 0, 0, 0, 0}}} -> 6, 
 {{1, 0, 0, 1, 1, 0}, {{0, 0, 0, 1, 0, 0}, {0, 1, 0, 0, 0, 0}, {0, 0, 0, 1, 
    1, 1}, {0, 1, 0, 1, 0, 0}}} -> 8, 
 {{1, 0, 0, 1, 1, 1}, {{0, 0, 0, 1, 0, 0}, {0, 1, 0, 0, 0, 1}, {0, 0, 0, 1, 
    0, 0}, {0, 1, 0, 0, 0, 1}}} -> 6, 
 {{1, 0, 0, 1, 1, 1}, {{0, 0, 0, 1, 0, 0}, {0, 1, 0, 0, 0, 1}, {0, 0, 0, 1, 
    0, 1}, {0, 1, 0, 0, 0, 0}}} -> 12, 
 {{1, 0, 1, 0, 0, 0}, {{0, 0, 0, 0, 1, 1}, {0, 1, 1, 0, 1, 0}, {0, 1, 0, 0, 
    0, 0}, {0, 0, 0, 1, 1, 0}}} -> 6, 
 {{1, 0, 1, 0, 0, 0}, {{0, 0, 0, 0, 1, 1}, {0, 1, 1, 0, 1, 0}, {0, 1, 0, 0, 
    0, 0}, {0, 0, 0, 1, 1, 1}}} -> 2, 
 {{1, 0, 1, 0, 0, 0}, {{0, 0, 0, 0, 1, 0}, {0, 1, 1, 0, 0, 0}, {0, 1, 0, 0, 
    1, 0}, {0, 0, 0, 0, 0, 0}}} -> 4, 
 {{1, 0, 1, 0, 0, 0}, {{0, 0, 0, 0, 1, 0}, {0, 1, 1, 0, 0, 0}, {0, 1, 0, 0, 
    1, 1}, {0, 0, 0, 0, 1, 0}}} -> 4, 
 {{1, 0, 1, 0, 0, 1}, {{0, 0, 0, 0, 0, 0}, {0, 1, 1, 1, 1, 1}, {0, 1, 0, 0, 
    0, 0}, {0, 0, 0, 1, 1, 1}}} -> 8, 
 {{1, 0, 1, 0, 0, 1}, {{0, 0, 0, 0, 0, 1}, {0, 1, 1, 1, 0, 0}, {0, 1, 0, 0, 
    0, 1}, {0, 0, 0, 1, 0, 1}}} -> 2, 
 {{1, 0, 1, 0, 0, 1}, {{0, 0, 0, 0, 0, 1}, {0, 1, 1, 1, 0, 0}, {0, 1, 0, 0, 
    0, 1}, {0, 0, 0, 1, 0, 0}}} -> 6, 
 {{1, 0, 1, 0, 1, 0}, {{0, 0, 0, 0, 0, 0}, {0, 1, 1, 1, 1, 0}, {0, 1, 0, 0, 
    0, 0}, {0, 0, 0, 1, 1, 1}}} -> 2, 
 {{1, 0, 1, 0, 1, 0}, {{0, 0, 0, 0, 0, 0}, {0, 1, 1, 1, 1, 1}, {0, 1, 0, 0, 
    0, 0}, {0, 0, 0, 1, 1, 1}}} -> 11, 
 {{1, 0, 1, 0, 1, 0}, {{0, 0, 0, 0, 0, 0}, {0, 1, 1, 1, 1, 0}, {0, 1, 0, 0, 
    0, 0}, {0, 0, 0, 1, 1, 0}}} -> 6, 
 {{1, 0, 1, 0, 1, 1}, {{0, 0, 0, 0, 1, 0}, {0, 1, 1, 0, 0, 0}, {0, 1, 0, 0, 
    1, 1}, {0, 0, 0, 0, 1, 0}}} -> 4, 
 {{1, 0, 1, 0, 1, 1}, {{0, 0, 0, 0, 1, 0}, {0, 1, 1, 0, 0, 0}, {0, 1, 0, 0, 
    1, 0}, {0, 0, 0, 0, 0, 0}}} -> 12, 
 {{1, 0, 1, 1, 0, 0}, {{0, 0, 1, 0, 0, 1}, {0, 0, 0, 0, 0, 1}, {1, 1, 1, 1, 
    0, 0}, {0, 0, 0, 0, 0, 1}}} -> 4, 
 {{1, 0, 1, 1, 0, 0}, {{0, 0, 1, 0, 0, 1}, {0, 0, 0, 0, 0, 0}, {1, 1, 1, 1, 
    1, 1}, {0, 0, 0, 0, 0, 0}}} -> 4, 
 {{1, 0, 1, 1, 0, 0}, {{0, 0, 1, 0, 0, 0}, {0, 0, 0, 0, 1, 1}, {1, 1, 1, 0, 
    1, 0}, {0, 0, 0, 0, 0, 0}}} -> 4, 
 {{1, 0, 1, 1, 0, 0}, {{0, 0, 1, 0, 0, 0}, {0, 0, 0, 0, 1, 0}, {1, 1, 1, 0, 
    0, 0}, {0, 0, 0, 0, 1, 0}}} -> 4, 
 {{1, 0, 1, 1, 0, 1}, {{0, 0, 1, 0, 0, 0}, {0, 0, 0, 0, 1, 1}, {1, 1, 1, 0, 
    1, 0}, {0, 0, 0, 0, 0, 0}}} -> 8, 
 {{1, 0, 1, 1, 0, 1}, {{0, 0, 1, 0, 0, 1}, {0, 0, 0, 0, 0, 0}, {1, 1, 1, 1, 
    1, 1}, {0, 0, 0, 0, 0, 0}}} -> 8, 
 {{1, 0, 1, 1, 1, 0}, {{0, 0, 1, 0, 0, 0}, {0, 0, 0, 0, 1, 0}, {1, 1, 1, 0, 
    0, 0}, {0, 0, 0, 0, 1, 1}}} -> 2, 
 {{1, 0, 1, 1, 1, 0}, {{0, 0, 1, 0, 0, 0}, {0, 0, 0, 0, 1, 1}, {1, 1, 1, 0, 
    1, 0}, {0, 0, 0, 0, 0, 0}}} -> 8, 
 {{1, 0, 1, 1, 1, 0}, {{0, 0, 1, 0, 0, 0}, {0, 0, 0, 0, 1, 0}, {1, 1, 1, 0, 
    0, 0}, {0, 0, 0, 0, 1, 0}}} -> 6, 
 {{1, 0, 1, 1, 1, 1}, {{0, 0, 1, 0, 0, 0}, {0, 0, 0, 0, 1, 1}, {1, 1, 1, 0, 
    1, 0}, {0, 0, 0, 0, 0, 0}}} -> 16, 
 {{1, 1, 0, 0, 0, 0}, {{0, 0, 0, 1, 1, 1}, {0, 1, 0, 1, 0, 0}, {0, 0, 0, 0, 
    0, 1}, {0, 1, 1, 1, 0, 1}}} -> 6, 
 {{1, 1, 0, 0, 0, 0}, {{0, 0, 0, 1, 1, 1}, {0, 1, 0, 1, 0, 0}, {0, 0, 0, 0, 
    0, 1}, {0, 1, 1, 1, 0, 0}}} -> 2, 
 {{1, 1, 0, 0, 0, 0}, {{0, 0, 0, 1, 1, 0}, {0, 1, 0, 1, 0, 0}, {0, 0, 0, 0, 
    0, 0}, {0, 1, 1, 1, 1, 1}}} -> 2, 
 {{1, 1, 0, 0, 0, 0}, {{0, 0, 0, 1, 1, 0}, {0, 1, 0, 1, 0, 0}, {0, 0, 0, 0, 
    0, 1}, {0, 1, 1, 1, 0, 1}}} -> 4, 
 {{1, 1, 0, 0, 0, 1}, {{0, 0, 0, 1, 0, 0}, {0, 1, 0, 0, 0, 1}, {0, 0, 0, 1, 
    0, 0}, {0, 1, 0, 0, 0, 1}}} -> 13, 
 {{1, 1, 0, 0, 0, 1}, {{0, 0, 0, 1, 0, 0}, {0, 1, 0, 0, 0, 1}, {0, 0, 0, 1, 
    0, 1}, {0, 1, 0, 0, 0, 0}}} -> 4, 
 {{1, 1, 0, 0, 0, 1}, {{0, 0, 0, 1, 0, 1}, {0, 1, 0, 0, 0, 0}, {0, 0, 0, 1, 
    1, 1}, {0, 1, 0, 1, 0, 0}}} -> 8, 
 {{1, 1, 0, 0, 1, 0}, {{0, 0, 0, 0, 0, 0}, {0, 1, 1, 1, 1, 0}, {0, 1, 0, 0, 
    0, 0}, {0, 0, 0, 1, 1, 1}}} -> 3, 
 {{1, 1, 0, 0, 1, 0}, {{0, 0, 0, 0, 0, 0}, {0, 1, 1, 1, 1, 1}, {0, 1, 0, 0, 
    0, 0}, {0, 0, 0, 1, 1, 1}}} -> 11, 
 {{1, 1, 0, 0, 1, 0}, {{0, 0, 0, 0, 0, 0}, {0, 1, 1, 1, 1, 0}, {0, 1, 0, 0, 
    0, 0}, {0, 0, 0, 1, 1, 0}}} -> 6, 
 {{1, 1, 0, 0, 1, 1}, {{0, 0, 0, 0, 1, 0}, {0, 1, 1, 0, 0, 0}, {0, 1, 0, 0, 
    1, 1}, {0, 0, 0, 0, 1, 0}}} -> 7, 
 {{1, 1, 0, 0, 1, 1}, {{0, 0, 0, 0, 1, 0}, {0, 1, 1, 0, 0, 0}, {0, 1, 0, 0, 
    1, 0}, {0, 0, 0, 0, 0, 0}}} -> 15, 
 {{1, 1, 0, 1, 0, 0}, {{0, 0, 0, 0, 0, 1}, {0, 1, 1, 1, 0, 1}, {0, 1, 0, 0, 
    0, 0}, {0, 0, 0, 1, 1, 1}}} -> 4, 
 {{1, 1, 0, 1, 0, 0}, {{0, 0, 0, 0, 0, 1}, {0, 1, 1, 1, 0, 0}, {0, 1, 0, 0, 
    0, 1}, {0, 0, 0, 1, 0, 0}}} -> 2, 
 {{1, 1, 0, 1, 0, 0}, {{0, 0, 0, 0, 0, 0}, {0, 1, 1, 1, 1, 1}, {0, 1, 0, 0, 
    0, 0}, {0, 0, 0, 1, 1, 1}}} -> 4, 
 {{1, 1, 0, 1, 0, 0}, {{0, 0, 0, 0, 0, 0}, {0, 1, 1, 1, 1, 0}, {0, 1, 0, 0, 
    0, 0}, {0, 0, 0, 1, 1, 0}}} -> 4, 
 {{1, 1, 0, 1, 0, 1}, {{0, 0, 0, 0, 0, 0}, {0, 1, 1, 1, 1, 1}, {0, 1, 0, 0, 
    0, 0}, {0, 0, 0, 1, 1, 1}}} -> 8, 
 {{1, 1, 0, 1, 0, 1}, {{0, 0, 0, 0, 0, 1}, {0, 1, 1, 1, 0, 0}, {0, 1, 0, 0, 
    0, 1}, {0, 0, 0, 1, 0, 1}}} -> 2, 
 {{1, 1, 0, 1, 0, 1}, {{0, 0, 0, 0, 0, 1}, {0, 1, 1, 1, 0, 0}, {0, 1, 0, 0, 
    0, 1}, {0, 0, 0, 1, 0, 0}}} -> 6, 
 {{1, 1, 0, 1, 1, 0}, {{0, 0, 0, 1, 0, 0}, {0, 1, 0, 0, 0, 0}, {0, 0, 0, 1, 
    1, 0}, {0, 1, 0, 1, 0, 0}}} -> 2, 
 {{1, 1, 0, 1, 1, 0}, {{0, 0, 0, 1, 0, 0}, {0, 1, 0, 0, 0, 1}, {0, 0, 0, 1, 
    0, 1}, {0, 1, 0, 0, 0, 0}}} -> 6, 
 {{1, 1, 0, 1, 1, 0}, {{0, 0, 0, 1, 0, 0}, {0, 1, 0, 0, 0, 0}, {0, 0, 0, 1, 
    1, 1}, {0, 1, 0, 1, 0, 0}}} -> 6, 
 {{1, 1, 0, 1, 1, 1}, {{0, 0, 0, 1, 0, 0}, {0, 1, 0, 0, 0, 1}, {0, 0, 0, 1, 
    0, 0}, {0, 1, 0, 0, 0, 1}}} -> 4, 
 {{1, 1, 0, 1, 1, 1}, {{0, 0, 0, 1, 0, 0}, {0, 1, 0, 0, 0, 1}, {0, 0, 0, 1, 
    0, 1}, {0, 1, 0, 0, 0, 0}}} -> 12, 
 {{1, 1, 1, 0, 0, 0}, {{0, 0, 0, 0, 1, 1}, {0, 1, 1, 0, 1, 0}, {0, 1, 0, 0, 
    0, 0}, {0, 0, 0, 1, 1, 0}}} -> 6, 
 {{1, 1, 1, 0, 0, 0}, {{0, 0, 0, 0, 1, 1}, {0, 1, 1, 0, 1, 0}, {0, 1, 0, 0, 
    0, 0}, {0, 0, 0, 1, 1, 1}}} -> 2, 
 {{1, 1, 1, 0, 0, 0}, {{0, 0, 0, 0, 1, 0}, {0, 1, 1, 0, 0, 0}, {0, 1, 0, 0, 
    1, 0}, {0, 0, 0, 0, 0, 0}}} -> 5, 
 {{1, 1, 1, 0, 0, 0}, {{0, 0, 0, 0, 1, 0}, {0, 1, 1, 0, 0, 0}, {0, 1, 0, 0, 
    1, 1}, {0, 0, 0, 0, 1, 0}}} -> 5, 
 {{1, 1, 1, 0, 0, 1}, {{0, 0, 0, 0, 0, 0}, {0, 1, 1, 1, 1, 1}, {0, 1, 0, 0, 
    0, 0}, {0, 0, 0, 1, 1, 1}}} -> 10, 
 {{1, 1, 1, 0, 0, 1}, {{0, 0, 0, 0, 0, 1}, {0, 1, 1, 1, 0, 0}, {0, 1, 0, 0, 
    0, 1}, {0, 0, 0, 1, 0, 1}}} -> 4, 
 {{1, 1, 1, 0, 0, 1}, {{0, 0, 0, 0, 0, 1}, {0, 1, 1, 1, 0, 0}, {0, 1, 0, 0, 
    0, 1}, {0, 0, 0, 1, 0, 0}}} -> 9, 
 {{1, 1, 1, 0, 1, 0}, {{0, 0, 0, 0, 0, 0}, {0, 1, 1, 1, 1, 0}, {0, 1, 0, 0, 
    0, 0}, {0, 0, 0, 1, 1, 1}}} -> 2, 
 {{1, 1, 1, 0, 1, 0}, {{0, 0, 0, 0, 0, 0}, {0, 1, 1, 1, 1, 1}, {0, 1, 0, 0, 
    0, 0}, {0, 0, 0, 1, 1, 1}}} -> 8, 
 {{1, 1, 1, 0, 1, 0}, {{0, 0, 0, 0, 0, 0}, {0, 1, 1, 1, 1, 0}, {0, 1, 0, 0, 
    0, 0}, {0, 0, 0, 1, 1, 0}}} -> 6, 
 {{1, 1, 1, 0, 1, 1}, {{0, 0, 0, 0, 1, 0}, {0, 1, 1, 0, 0, 0}, {0, 1, 0, 0, 
    1, 1}, {0, 0, 0, 0, 1, 0}}} -> 4, 
 {{1, 1, 1, 0, 1, 1}, {{0, 0, 0, 0, 1, 0}, {0, 1, 1, 0, 0, 0}, {0, 1, 0, 0, 
    1, 0}, {0, 0, 0, 0, 0, 0}}} -> 12, 
 {{1, 1, 1, 1, 0, 0}, {{0, 0, 0, 0, 0, 1}, {0, 1, 1, 1, 0, 1}, {0, 1, 0, 0, 
    0, 0}, {0, 0, 0, 1, 1, 1}}} -> 4, 
 {{1, 1, 1, 1, 0, 0}, {{0, 0, 0, 0, 0, 1}, {0, 1, 1, 1, 0, 0}, {0, 1, 0, 0, 
    0, 1}, {0, 0, 0, 1, 0, 0}}} -> 3, 
 {{1, 1, 1, 1, 0, 0}, {{0, 0, 0, 0, 0, 0}, {0, 1, 1, 1, 1, 1}, {0, 1, 0, 0, 
    0, 0}, {0, 0, 0, 1, 1, 1}}} -> 6, 
 {{1, 1, 1, 1, 0, 0}, {{0, 0, 0, 0, 0, 0}, {0, 1, 1, 1, 1, 0}, {0, 1, 0, 0, 
    0, 0}, {0, 0, 0, 1, 1, 0}}} -> 6, 
 {{1, 1, 1, 1, 0, 1}, {{0, 0, 0, 0, 0, 0}, {0, 1, 1, 1, 1, 1}, {0, 1, 0, 0, 
    0, 0}, {0, 0, 0, 1, 1, 1}}} -> 8, 
 {{1, 1, 1, 1, 0, 1}, {{0, 0, 0, 0, 0, 1}, {0, 1, 1, 1, 0, 0}, {0, 1, 0, 0, 
    0, 1}, {0, 0, 0, 1, 0, 1}}} -> 2, 
 {{1, 1, 1, 1, 0, 1}, {{0, 0, 0, 0, 0, 1}, {0, 1, 1, 1, 0, 0}, {0, 1, 0, 0, 
    0, 1}, {0, 0, 0, 1, 0, 0}}} -> 6, 
 {{1, 1, 1, 1, 1, 0}, {{0, 0, 0, 0, 0, 0}, {0, 1, 1, 1, 1, 0}, {0, 1, 0, 0, 
    0, 0}, {0, 0, 0, 1, 1, 1}}} -> 3, 
 {{1, 1, 1, 1, 1, 0}, {{0, 0, 0, 0, 0, 0}, {0, 1, 1, 1, 1, 1}, {0, 1, 0, 0, 
    0, 0}, {0, 0, 0, 1, 1, 1}}} -> 11, 
 {{1, 1, 1, 1, 1, 0}, {{0, 0, 0, 0, 0, 0}, {0, 1, 1, 1, 1, 0}, {0, 1, 0, 0, 
    0, 0}, {0, 0, 0, 1, 1, 0}}} -> 6, 
 {{1, 1, 1, 1, 1, 1}, {{0, 0, 0, 0, 0, 0}, {0, 1, 1, 1, 1, 1}, {0, 1, 0, 0, 
    0, 0}, {0, 0, 0, 1, 1, 1}}} -> 25, 
 {{0, 0, 0, 0, 0, 0}, {{1, 1, 1, 1, 1, 1}, {1, 0, 0, 0, 0, 0}, {0, 0, 1, 1, 
    1, 1}, {1, 0, 1, 0, 0, 0}}} -> 13, 
 {{0, 0, 0, 0, 0, 0}, {{1, 1, 1, 1, 1, 0}, {1, 0, 0, 0, 0, 0}, {0, 0, 1, 1, 
    1, 0}, {1, 0, 1, 0, 0, 0}}} -> 4, 
 {{0, 0, 0, 0, 0, 0}, {{1, 1, 1, 1, 1, 0}, {1, 0, 0, 0, 0, 0}, {0, 0, 1, 1, 
    1, 1}, {1, 0, 1, 0, 0, 0}}} -> 5, 
 {{0, 0, 0, 0, 0, 1}, {{1, 1, 1, 1, 0, 0}, {1, 0, 0, 0, 0, 1}, {0, 0, 1, 1, 
    0, 0}, {1, 0, 1, 0, 0, 1}}} -> 5, 
 {{0, 0, 0, 0, 0, 1}, {{1, 1, 1, 1, 0, 0}, {1, 0, 0, 0, 0, 1}, {0, 0, 1, 1, 
    0, 1}, {1, 0, 1, 0, 0, 0}}} -> 4, 
 {{0, 0, 0, 0, 0, 1}, {{1, 1, 1, 1, 0, 1}, {1, 0, 0, 0, 0, 0}, {0, 0, 1, 1, 
    1, 1}, {1, 0, 1, 0, 0, 0}}} -> 8, 
 {{0, 0, 0, 0, 1, 0}, {{1, 1, 1, 0, 0, 0}, {1, 0, 0, 0, 1, 0}, {0, 0, 1, 0, 
    0, 0}, {1, 0, 0, 0, 1, 1}}} -> 2, 
 {{0, 0, 0, 0, 1, 0}, {{1, 1, 1, 0, 0, 0}, {1, 0, 0, 0, 1, 1}, {0, 0, 1, 0, 
    1, 0}, {1, 0, 0, 0, 0, 0}}} -> 8, 
 {{0, 0, 0, 0, 1, 0}, {{1, 1, 1, 0, 0, 0}, {1, 0, 0, 0, 1, 0}, {0, 0, 1, 0, 
    0, 0}, {1, 0, 0, 0, 1, 0}}} -> 7, 
 {{0, 0, 0, 0, 1, 1}, {{1, 1, 1, 0, 1, 0}, {1, 0, 0, 0, 0, 0}, {0, 0, 1, 1, 
    1, 1}, {1, 0, 1, 0, 0, 0}}} -> 4, 
 {{0, 0, 0, 0, 1, 1}, {{1, 1, 1, 0, 1, 0}, {1, 0, 0, 0, 0, 0}, {0, 0, 1, 1, 
    1, 0}, {1, 0, 1, 0, 0, 0}}} -> 12, 
 {{0, 0, 0, 1, 0, 0}, {{1, 1, 0, 0, 0, 1}, {1, 0, 0, 1, 0, 1}, {0, 0, 0, 0, 
    0, 0}, {1, 1, 1, 1, 1, 1}}} -> 4, 
 {{0, 0, 0, 1, 0, 0}, {{1, 1, 0, 0, 0, 1}, {1, 0, 0, 1, 0, 0}, {0, 0, 0, 0, 
    0, 1}, {1, 1, 1, 1, 0, 0}}} -> 2, 
 {{0, 0, 0, 1, 0, 0}, {{1, 1, 0, 0, 0, 0}, {1, 0, 0, 1, 1, 1}, {0, 0, 0, 1, 
    0, 0}, {1, 1, 0, 0, 0, 1}}} -> 6, 
 {{0, 0, 0, 1, 0, 0}, {{1, 1, 0, 0, 0, 0}, {1, 0, 0, 1, 1, 0}, {0, 0, 0, 1, 
    0, 0}, {1, 1, 0, 0, 0, 0}}} -> 5, 
 {{0, 0, 0, 1, 0, 1}, {{1, 1, 0, 0, 0, 0}, {1, 0, 0, 1, 1, 1}, {0, 0, 0, 1, 
    0, 0}, {1, 1, 0, 0, 0, 1}}} -> 8, 
 {{0, 0, 0, 1, 0, 1}, {{1, 1, 0, 0, 0, 1}, {1, 0, 0, 1, 0, 0}, {0, 0, 0, 0, 
    0, 1}, {1, 1, 1, 1, 0, 1}}} -> 2, 
 {{0, 0, 0, 1, 0, 1}, {{1, 1, 0, 0, 0, 1}, {1, 0, 0, 1, 0, 0}, {0, 0, 0, 0, 
    0, 1}, {1, 1, 1, 1, 0, 0}}} -> 6, 
 {{0, 0, 0, 1, 1, 0}, {{1, 1, 0, 1, 0, 0}, {1, 0, 0, 0, 0, 0}, {0, 0, 1, 1, 
    1, 0}, {1, 0, 1, 0, 0, 0}}} -> 2, 
 {{0, 0, 0, 1, 1, 0}, {{1, 1, 0, 1, 0, 0}, {1, 0, 0, 0, 0, 1}, {0, 0, 1, 1, 
    0, 1}, {1, 0, 1, 0, 0, 0}}} -> 6, 
 {{0, 0, 0, 1, 1, 0}, {{1, 1, 0, 1, 0, 0}, {1, 0, 0, 0, 0, 0}, {0, 0, 1, 1, 
    1, 1}, {1, 0, 1, 0, 0, 0}}} -> 6, 
 {{0, 0, 0, 1, 1, 1}, {{1, 1, 0, 1, 0, 0}, {1, 0, 0, 0, 0, 1}, {0, 0, 1, 1, 
    0, 0}, {1, 0, 1, 0, 0, 1}}} -> 4, 
 {{0, 0, 0, 1, 1, 1}, {{1, 1, 0, 1, 0, 0}, {1, 0, 0, 0, 0, 1}, {0, 0, 1, 1, 
    0, 1}, {1, 0, 1, 0, 0, 0}}} -> 12, 
 {{0, 0, 1, 1, 0, 0}, {{1, 0, 1, 0, 0, 1}, {0, 0, 0, 0, 0, 1}, {1, 1, 1, 1, 
    0, 0}, {1, 0, 0, 0, 0, 1}}} -> 4, 
 {{0, 0, 1, 1, 0, 0}, {{1, 0, 1, 0, 0, 1}, {0, 0, 0, 0, 0, 0}, {1, 1, 1, 1, 
    1, 1}, {1, 0, 0, 0, 0, 0}}} -> 4, 
 {{0, 0, 1, 1, 0, 0}, {{1, 0, 1, 0, 0, 0}, {0, 0, 0, 0, 1, 1}, {1, 1, 1, 0, 
    1, 0}, {1, 0, 0, 0, 0, 0}}} -> 4, 
 {{0, 0, 1, 1, 0, 0}, {{1, 0, 1, 0, 0, 0}, {0, 0, 0, 0, 1, 0}, {1, 1, 1, 0, 
    0, 0}, {1, 0, 0, 0, 1, 0}}} -> 4, 
 {{0, 0, 1, 1, 0, 1}, {{1, 0, 1, 0, 0, 0}, {0, 0, 0, 0, 1, 1}, {1, 1, 1, 0, 
    1, 0}, {1, 0, 0, 0, 0, 0}}} -> 8, 
 {{0, 0, 1, 1, 0, 1}, {{1, 0, 1, 0, 0, 1}, {0, 0, 0, 0, 0, 0}, {1, 1, 1, 1, 
    1, 1}, {1, 0, 0, 0, 0, 0}}} -> 8, 
 {{0, 0, 1, 1, 1, 0}, {{1, 0, 1, 0, 0, 0}, {0, 0, 0, 0, 1, 0}, {1, 1, 1, 0, 
    0, 0}, {1, 0, 0, 0, 1, 1}}} -> 1, 
 {{0, 0, 1, 1, 1, 0}, {{1, 0, 1, 0, 0, 0}, {0, 0, 0, 0, 1, 1}, {1, 1, 1, 0, 
    1, 0}, {1, 0, 0, 0, 0, 0}}} -> 8, 
 {{0, 0, 1, 1, 1, 0}, {{1, 0, 1, 0, 0, 0}, {0, 0, 0, 0, 1, 0}, {1, 1, 1, 0, 
    0, 0}, {1, 0, 0, 0, 1, 0}}} -> 7, 
 {{0, 0, 1, 1, 1, 1}, {{1, 0, 1, 0, 0, 0}, {0, 0, 0, 0, 1, 1}, {1, 1, 1, 0, 
    1, 0}, {1, 0, 0, 0, 0, 0}}} -> 16, 
 {{0, 1, 0, 0, 0, 0}, {{0, 0, 0, 1, 1, 1}, {1, 1, 0, 1, 0, 0}, {0, 0, 0, 0, 
    0, 1}, {1, 1, 1, 1, 0, 1}}} -> 12, 
 {{0, 1, 0, 0, 0, 0}, {{0, 0, 0, 1, 1, 1}, {1, 1, 0, 1, 0, 0}, {0, 0, 0, 0, 
    0, 1}, {1, 1, 1, 1, 0, 0}}} -> 2, 
 {{0, 1, 0, 0, 0, 0}, {{0, 0, 0, 1, 1, 0}, {1, 1, 0, 1, 0, 0}, {0, 0, 0, 0, 
    0, 0}, {1, 1, 1, 1, 1, 1}}} -> 4, 
 {{0, 1, 0, 0, 0, 0}, {{0, 0, 0, 1, 1, 0}, {1, 1, 0, 1, 0, 0}, {0, 0, 0, 0, 
    0, 1}, {1, 1, 1, 1, 0, 1}}} -> 7, 
 {{0, 1, 0, 0, 0, 1}, {{0, 0, 0, 1, 0, 0}, {1, 1, 0, 0, 0, 1}, {0, 0, 0, 1, 
    0, 1}, {1, 1, 0, 0, 0, 0}}} -> 7, 
 {{0, 1, 0, 0, 0, 1}, {{0, 0, 0, 1, 0, 1}, {1, 1, 0, 0, 0, 0}, {0, 0, 0, 1, 
    1, 1}, {1, 1, 0, 1, 0, 0}}} -> 14, 
 {{0, 1, 0, 0, 1, 0}, {{0, 0, 0, 0, 0, 0}, {1, 1, 1, 1, 1, 0}, {0, 0, 0, 0, 
    0, 0}, {1, 1, 1, 1, 1, 1}}} -> 3, 
 {{0, 1, 0, 0, 1, 1}, {{0, 0, 0, 0, 1, 0}, {1, 1, 1, 0, 0, 0}, {0, 0, 0, 0, 
    1, 1}, {1, 1, 1, 0, 1, 0}}} -> 9, 
 {{0, 1, 0, 0, 1, 1}, {{0, 0, 0, 0, 1, 0}, {1, 1, 1, 0, 0, 0}, {0, 0, 0, 0, 
    1, 0}, {1, 1, 1, 0, 0, 0}}} -> 23, 
 {{0, 1, 0, 1, 0, 0}, {{0, 0, 0, 0, 0, 1}, {1, 1, 1, 1, 0, 1}, {0, 0, 0, 0, 
    0, 0}, {1, 1, 1, 1, 1, 1}}} -> 7, 
 {{0, 1, 0, 1, 0, 0}, {{0, 0, 0, 0, 0, 0}, {1, 1, 1, 1, 1, 0}, {0, 0, 0, 0, 
    0, 0}, {1, 1, 1, 1, 1, 0}}} -> 7, 
 {{0, 1, 0, 1, 0, 1}, {{0, 0, 0, 0, 0, 1}, {1, 1, 1, 1, 0, 0}, {0, 0, 0, 0, 
    0, 1}, {1, 1, 1, 1, 0, 1}}} -> 4, 
 {{0, 1, 0, 1, 0, 1}, {{0, 0, 0, 0, 0, 1}, {1, 1, 1, 1, 0, 0}, {0, 0, 0, 0, 
    0, 1}, {1, 1, 1, 1, 0, 0}}} -> 10, 
 {{0, 1, 0, 1, 1, 0}, {{0, 0, 0, 1, 0, 0}, {1, 1, 0, 0, 0, 0}, {0, 0, 0, 1, 
    1, 0}, {1, 1, 0, 1, 0, 0}}} -> 2, 
 {{0, 1, 0, 1, 1, 0}, {{0, 0, 0, 1, 0, 0}, {1, 1, 0, 0, 0, 1}, {0, 0, 0, 1, 
    0, 1}, {1, 1, 0, 0, 0, 0}}} -> 9, 
 {{0, 1, 0, 1, 1, 0}, {{0, 0, 0, 1, 0, 0}, {1, 1, 0, 0, 0, 0}, {0, 0, 0, 1, 
    1, 1}, {1, 1, 0, 1, 0, 0}}} -> 12, 
 {{0, 1, 0, 1, 1, 1}, {{0, 0, 0, 1, 0, 0}, {1, 1, 0, 0, 0, 1}, {0, 0, 0, 1, 
    0, 0}, {1, 1, 0, 0, 0, 1}}} -> 7, 
 {{0, 1, 0, 1, 1, 1}, {{0, 0, 0, 1, 0, 0}, {1, 1, 0, 0, 0, 1}, {0, 0, 0, 1, 
    0, 1}, {1, 1, 0, 0, 0, 0}}} -> 21, 
 {{1, 0, 0, 1, 0, 0}, {{0, 0, 0, 0, 0, 1}, {1, 1, 1, 1, 0, 1}, {0, 0, 0, 0, 
    0, 0}, {1, 1, 1, 1, 1, 1}}} -> 6, 
 {{1, 0, 0, 1, 0, 0}, {{0, 0, 0, 0, 0, 0}, {1, 1, 1, 1, 1, 0}, {0, 0, 0, 0, 
    0, 0}, {1, 1, 1, 1, 1, 0}}} -> 8, 
 {{1, 0, 0, 1, 0, 1}, {{0, 0, 0, 0, 0, 1}, {1, 1, 1, 1, 0, 0}, {0, 0, 0, 0, 
    0, 1}, {1, 1, 1, 1, 0, 1}}} -> 4, 
 {{1, 0, 0, 1, 0, 1}, {{0, 0, 0, 0, 0, 1}, {1, 1, 1, 1, 0, 0}, {0, 0, 0, 0, 
    0, 1}, {1, 1, 1, 1, 0, 0}}} -> 8, 
 {{1, 0, 0, 1, 1, 0}, {{0, 0, 0, 1, 0, 0}, {1, 1, 0, 0, 0, 0}, {0, 0, 0, 1, 
    1, 0}, {1, 1, 0, 1, 0, 0}}} -> 3, 
 {{1, 0, 0, 1, 1, 0}, {{0, 0, 0, 1, 0, 0}, {1, 1, 0, 0, 0, 1}, {0, 0, 0, 1, 
    0, 1}, {1, 1, 0, 0, 0, 0}}} -> 8, 
 {{1, 0, 0, 1, 1, 0}, {{0, 0, 0, 1, 0, 0}, {1, 1, 0, 0, 0, 0}, {0, 0, 0, 1, 
    1, 1}, {1, 1, 0, 1, 0, 0}}} -> 12, 
 {{1, 0, 0, 1, 1, 1}, {{0, 0, 0, 1, 0, 0}, {1, 1, 0, 0, 0, 1}, {0, 0, 0, 1, 
    0, 0}, {1, 1, 0, 0, 0, 1}}} -> 7, 
 {{1, 0, 0, 1, 1, 1}, {{0, 0, 0, 1, 0, 0}, {1, 1, 0, 0, 0, 1}, {0, 0, 0, 1, 
    0, 1}, {1, 1, 0, 0, 0, 0}}} -> 18, 
 {{1, 0, 1, 0, 0, 0}, {{0, 0, 0, 0, 1, 1}, {1, 1, 1, 0, 1, 0}, {0, 0, 0, 0, 
    0, 0}, {1, 1, 1, 1, 1, 0}}} -> 10, 
 {{1, 0, 1, 0, 0, 0}, {{0, 0, 0, 0, 1, 1}, {1, 1, 1, 0, 1, 0}, {0, 0, 0, 0, 
    0, 0}, {1, 1, 1, 1, 1, 1}}} -> 2, 
 {{1, 0, 1, 0, 0, 0}, {{0, 0, 0, 0, 1, 0}, {1, 1, 1, 0, 0, 0}, {0, 0, 0, 0, 
    1, 1}, {1, 1, 1, 0, 1, 0}}} -> 6, 
 {{1, 0, 1, 0, 0, 1}, {{0, 0, 0, 0, 0, 1}, {1, 1, 1, 1, 0, 0}, {0, 0, 0, 0, 
    0, 1}, {1, 1, 1, 1, 0, 1}}} -> 4, 
 {{1, 0, 1, 0, 0, 1}, {{0, 0, 0, 0, 0, 1}, {1, 1, 1, 1, 0, 0}, {0, 0, 0, 0, 
    0, 1}, {1, 1, 1, 1, 0, 0}}} -> 8, 
 {{1, 0, 1, 0, 1, 0}, {{0, 0, 0, 0, 0, 0}, {1, 1, 1, 1, 1, 0}, {0, 0, 0, 0, 
    0, 0}, {1, 1, 1, 1, 1, 1}}} -> 2, 
 {{1, 0, 1, 0, 1, 1}, {{0, 0, 0, 0, 1, 0}, {1, 1, 1, 0, 0, 0}, {0, 0, 0, 0, 
    1, 1}, {1, 1, 1, 0, 1, 0}}} -> 6, 
 {{1, 0, 1, 0, 1, 1}, {{0, 0, 0, 0, 1, 0}, {1, 1, 1, 0, 0, 0}, {0, 0, 0, 0, 
    1, 0}, {1, 1, 1, 0, 0, 0}}} -> 18, 
 {{1, 1, 0, 0, 0, 0}, {{1, 0, 0, 1, 1, 1}, {0, 0, 0, 1, 0, 0}, {1, 1, 0, 0, 
    0, 1}, {1, 0, 0, 1, 0, 1}}} -> 10, 
 {{1, 1, 0, 0, 0, 0}, {{1, 0, 0, 1, 1, 1}, {0, 0, 0, 1, 0, 0}, {1, 1, 0, 0, 
    0, 1}, {1, 0, 0, 1, 0, 0}}} -> 3, 
 {{1, 1, 0, 0, 0, 0}, {{1, 0, 0, 1, 1, 0}, {0, 0, 0, 1, 0, 0}, {1, 1, 0, 0, 
    0, 0}, {1, 0, 0, 1, 1, 1}}} -> 3, 
 {{1, 1, 0, 0, 0, 0}, {{1, 0, 0, 1, 1, 0}, {0, 0, 0, 1, 0, 0}, {1, 1, 0, 0, 
    0, 1}, {1, 0, 0, 1, 0, 1}}} -> 5, 
 {{1, 1, 0, 0, 0, 1}, {{1, 0, 0, 1, 0, 0}, {0, 0, 0, 0, 0, 1}, {1, 1, 1, 1, 
    0, 0}, {1, 0, 0, 0, 0, 1}}} -> 6, 
 {{1, 1, 0, 0, 0, 1}, {{1, 0, 0, 1, 0, 0}, {0, 0, 0, 0, 0, 1}, {1, 1, 1, 1, 
    0, 1}, {1, 0, 0, 0, 0, 0}}} -> 5, 
 {{1, 1, 0, 0, 0, 1}, {{1, 0, 0, 1, 0, 1}, {0, 0, 0, 0, 0, 0}, {1, 1, 1, 1, 
    1, 1}, {1, 0, 0, 0, 0, 0}}} -> 10, 
 {{1, 1, 0, 1, 1, 0}, {{1, 0, 0, 1, 0, 0}, {0, 0, 0, 0, 0, 0}, {1, 1, 1, 1, 
    1, 0}, {1, 0, 0, 0, 0, 0}}} -> 2, 
 {{1, 1, 0, 1, 1, 0}, {{1, 0, 0, 1, 0, 0}, {0, 0, 0, 0, 0, 1}, {1, 1, 1, 1, 
    0, 1}, {1, 0, 0, 0, 0, 0}}} -> 7, 
 {{1, 1, 0, 1, 1, 0}, {{1, 0, 0, 1, 0, 0}, {0, 0, 0, 0, 0, 0}, {1, 1, 1, 1, 
    1, 1}, {1, 0, 0, 0, 0, 0}}} -> 8, 
 {{1, 1, 0, 1, 1, 1}, {{1, 0, 0, 1, 0, 0}, {0, 0, 0, 0, 0, 1}, {1, 1, 1, 1, 
    0, 0}, {1, 0, 0, 0, 0, 1}}} -> 5, 
 {{1, 1, 0, 1, 1, 1}, {{1, 0, 0, 1, 0, 0}, {0, 0, 0, 0, 0, 1}, {1, 1, 1, 1, 
    0, 1}, {1, 0, 0, 0, 0, 0}}} -> 15, 
 {{0, 0, 0, 0, 0, 0}, {{0, 1, 1, 1, 1, 1}, {0, 1, 0, 0, 0, 0}, {0, 0, 0, 1, 
    1, 1}, {0, 1, 0, 1, 0, 0}}} -> 11, 
 {{0, 0, 0, 0, 0, 0}, {{0, 1, 1, 1, 1, 0}, {0, 1, 0, 0, 0, 0}, {0, 0, 0, 1, 
    1, 0}, {0, 1, 0, 1, 0, 0}}} -> 3, 
 {{0, 0, 0, 0, 0, 0}, {{0, 1, 1, 1, 1, 0}, {0, 1, 0, 0, 0, 0}, {0, 0, 0, 1, 
    1, 1}, {0, 1, 0, 1, 0, 0}}} -> 4, 
 {{0, 0, 0, 0, 0, 1}, {{0, 1, 1, 1, 0, 0}, {0, 1, 0, 0, 0, 1}, {0, 0, 0, 1, 
    0, 0}, {0, 1, 0, 0, 0, 1}}} -> 3, 
 {{0, 0, 0, 0, 0, 1}, {{0, 1, 1, 1, 0, 0}, {0, 1, 0, 0, 0, 1}, {0, 0, 0, 1, 
    0, 1}, {0, 1, 0, 0, 0, 0}}} -> 2, 
 {{0, 0, 0, 0, 0, 1}, {{0, 1, 1, 1, 0, 1}, {0, 1, 0, 0, 0, 0}, {0, 0, 0, 1, 
    1, 1}, {0, 1, 0, 1, 0, 0}}} -> 4, 
 {{0, 0, 0, 0, 1, 0}, {{0, 1, 1, 0, 0, 0}, {0, 1, 0, 0, 1, 0}, {0, 0, 0, 0, 
    0, 0}, {0, 1, 1, 1, 1, 1}}} -> 2, 
 {{0, 0, 0, 0, 1, 0}, {{0, 1, 1, 0, 0, 0}, {0, 1, 0, 0, 1, 1}, {0, 0, 0, 0, 
    1, 0}, {0, 1, 1, 0, 0, 0}}} -> 8, 
 {{0, 0, 0, 0, 1, 0}, {{0, 1, 1, 0, 0, 0}, {0, 1, 0, 0, 1, 0}, {0, 0, 0, 0, 
    0, 0}, {0, 1, 1, 1, 1, 0}}} -> 4, 
 {{0, 0, 0, 0, 1, 1}, {{0, 1, 1, 0, 1, 0}, {0, 1, 0, 0, 0, 0}, {0, 0, 0, 1, 
    1, 1}, {0, 1, 0, 1, 0, 0}}} -> 2, 
 {{0, 0, 0, 0, 1, 1}, {{0, 1, 1, 0, 1, 0}, {0, 1, 0, 0, 0, 0}, {0, 0, 0, 1, 
    1, 0}, {0, 1, 0, 1, 0, 0}}} -> 6, 
 {{0, 0, 0, 1, 0, 0}, {{0, 1, 0, 0, 0, 1}, {0, 0, 0, 1, 0, 1}, {1, 1, 0, 0, 
    0, 0}, {0, 0, 0, 1, 1, 1}}} -> 2, 
 {{0, 0, 0, 1, 0, 0}, {{0, 1, 0, 0, 0, 1}, {0, 0, 0, 1, 0, 0}, {1, 1, 0, 0, 
    0, 1}, {0, 0, 0, 1, 0, 0}}} -> 6, 
 {{0, 0, 0, 1, 0, 0}, {{0, 1, 0, 0, 0, 0}, {0, 0, 0, 1, 1, 1}, {1, 1, 0, 1, 
    0, 0}, {0, 0, 0, 0, 0, 1}}} -> 2, 
 {{0, 0, 0, 1, 0, 0}, {{0, 1, 0, 0, 0, 0}, {0, 0, 0, 1, 1, 0}, {1, 1, 0, 1, 
    0, 0}, {0, 0, 0, 0, 0, 0}}} -> 2, 
 {{0, 0, 0, 1, 0, 1}, {{0, 1, 0, 0, 0, 0}, {0, 0, 0, 1, 1, 1}, {1, 1, 0, 1, 
    0, 0}, {0, 0, 0, 0, 0, 1}}} -> 4, 
 {{0, 0, 0, 1, 0, 1}, {{0, 1, 0, 0, 0, 1}, {0, 0, 0, 1, 0, 0}, {1, 1, 0, 0, 
    0, 1}, {0, 0, 0, 1, 0, 1}}} -> 1, 
 {{0, 0, 0, 1, 0, 1}, {{0, 1, 0, 0, 0, 1}, {0, 0, 0, 1, 0, 0}, {1, 1, 0, 0, 
    0, 1}, {0, 0, 0, 1, 0, 0}}} -> 3, 
 {{0, 0, 0, 1, 1, 0}, {{0, 1, 0, 1, 0, 0}, {0, 0, 0, 0, 0, 0}, {1, 1, 1, 1, 
    1, 0}, {0, 0, 0, 0, 0, 0}}} -> 1, 
 {{0, 0, 0, 1, 1, 0}, {{0, 1, 0, 1, 0, 0}, {0, 0, 0, 0, 0, 1}, {1, 1, 1, 1, 
    0, 1}, {0, 0, 0, 0, 0, 0}}} -> 3, 
 {{0, 0, 0, 1, 1, 0}, {{0, 1, 0, 1, 0, 0}, {0, 0, 0, 0, 0, 0}, {1, 1, 1, 1, 
    1, 1}, {0, 0, 0, 0, 0, 0}}} -> 3, 
 {{0, 0, 0, 1, 1, 1}, {{0, 1, 0, 1, 0, 0}, {0, 0, 0, 0, 0, 1}, {1, 1, 1, 1, 
    0, 0}, {0, 0, 0, 0, 0, 1}}} -> 2, 
 {{0, 0, 0, 1, 1, 1}, {{0, 1, 0, 1, 0, 0}, {0, 0, 0, 0, 0, 1}, {1, 1, 1, 1, 
    0, 1}, {0, 0, 0, 0, 0, 0}}} -> 6, 
 {{0, 0, 1, 0, 0, 0}, {{0, 0, 0, 0, 1, 1}, {1, 1, 1, 0, 1, 0}, {1, 0, 0, 0, 
    0, 0}, {0, 0, 1, 1, 1, 0}}} -> 3, 
 {{0, 0, 1, 0, 0, 0}, {{0, 0, 0, 0, 1, 1}, {1, 1, 1, 0, 1, 0}, {1, 0, 0, 0, 
    0, 0}, {0, 0, 1, 1, 1, 1}}} -> 1, 
 {{0, 0, 1, 0, 0, 0}, {{0, 0, 0, 0, 1, 0}, {1, 1, 1, 0, 0, 0}, {1, 0, 0, 0, 
    1, 0}, {0, 0, 1, 0, 0, 0}}} -> 3, 
 {{0, 0, 1, 0, 0, 0}, {{0, 0, 0, 0, 1, 0}, {1, 1, 1, 0, 0, 0}, {1, 0, 0, 0, 
    1, 1}, {0, 0, 1, 0, 1, 0}}} -> 4, 
 {{0, 0, 1, 0, 0, 1}, {{0, 0, 0, 0, 0, 0}, {1, 1, 1, 1, 1, 1}, {1, 0, 0, 0, 
    0, 0}, {0, 0, 1, 1, 1, 1}}} -> 7, 
 {{0, 0, 1, 0, 0, 1}, {{0, 0, 0, 0, 0, 1}, {1, 1, 1, 1, 0, 0}, {1, 0, 0, 0, 
    0, 1}, {0, 0, 1, 1, 0, 1}}} -> 3, 
 {{0, 0, 1, 0, 0, 1}, {{0, 0, 0, 0, 0, 1}, {1, 1, 1, 1, 0, 0}, {1, 0, 0, 0, 
    0, 1}, {0, 0, 1, 1, 0, 0}}} -> 7, 
 {{0, 0, 1, 0, 1, 0}, {{0, 0, 0, 0, 0, 0}, {1, 1, 1, 1, 1, 0}, {1, 0, 0, 0, 
    0, 0}, {0, 0, 1, 1, 1, 1}}} -> 1, 
 {{0, 0, 1, 0, 1, 0}, {{0, 0, 0, 0, 0, 0}, {1, 1, 1, 1, 1, 1}, {1, 0, 0, 0, 
    0, 0}, {0, 0, 1, 1, 1, 1}}} -> 4, 
 {{0, 0, 1, 0, 1, 0}, {{0, 0, 0, 0, 0, 0}, {1, 1, 1, 1, 1, 0}, {1, 0, 0, 0, 
    0, 0}, {0, 0, 1, 1, 1, 0}}} -> 3, 
 {{0, 0, 1, 0, 1, 1}, {{0, 0, 0, 0, 1, 0}, {1, 1, 1, 0, 0, 0}, {1, 0, 0, 0, 
    1, 1}, {0, 0, 1, 0, 1, 0}}} -> 2, 
 {{0, 0, 1, 0, 1, 1}, {{0, 0, 0, 0, 1, 0}, {1, 1, 1, 0, 0, 0}, {1, 0, 0, 0, 
    1, 0}, {0, 0, 1, 0, 0, 0}}} -> 6, 
 {{0, 0, 1, 1, 0, 0}, {{0, 0, 1, 0, 0, 1}, {1, 0, 0, 0, 0, 1}, {0, 0, 1, 1, 
    0, 0}, {1, 0, 1, 0, 0, 1}}} -> 10, 
 {{0, 0, 1, 1, 0, 0}, {{0, 0, 1, 0, 0, 1}, {1, 0, 0, 0, 0, 0}, {0, 0, 1, 1, 
    1, 1}, {1, 0, 1, 0, 0, 0}}} -> 8, 
 {{0, 0, 1, 1, 0, 0}, {{0, 0, 1, 0, 0, 0}, {1, 0, 0, 0, 1, 1}, {0, 0, 1, 0, 
    1, 0}, {1, 0, 0, 0, 0, 0}}} -> 6, 
 {{0, 0, 1, 1, 0, 0}, {{0, 0, 1, 0, 0, 0}, {1, 0, 0, 0, 1, 0}, {0, 0, 1, 0, 
    0, 0}, {1, 0, 0, 0, 1, 0}}} -> 11, 
 {{0, 0, 1, 1, 0, 1}, {{0, 0, 1, 0, 0, 0}, {1, 0, 0, 0, 1, 1}, {0, 0, 1, 0, 
    1, 0}, {1, 0, 0, 0, 0, 0}}} -> 12, 
 {{0, 0, 1, 1, 0, 1}, {{0, 0, 1, 0, 0, 1}, {1, 0, 0, 0, 0, 0}, {0, 0, 1, 1, 
    1, 1}, {1, 0, 1, 0, 0, 0}}} -> 12, 
 {{0, 0, 1, 1, 1, 0}, {{0, 0, 1, 0, 0, 0}, {1, 0, 0, 0, 1, 0}, {0, 0, 1, 0, 
    0, 0}, {1, 0, 0, 0, 1, 1}}} -> 4, 
 {{0, 0, 1, 1, 1, 0}, {{0, 0, 1, 0, 0, 0}, {1, 0, 0, 0, 1, 1}, {0, 0, 1, 0, 
    1, 0}, {1, 0, 0, 0, 0, 0}}} -> 12, 
 {{0, 0, 1, 1, 1, 0}, {{0, 0, 1, 0, 0, 0}, {1, 0, 0, 0, 1, 0}, {0, 0, 1, 0, 
    0, 0}, {1, 0, 0, 0, 1, 0}}} -> 12, 
 {{0, 0, 1, 1, 1, 1}, {{0, 0, 1, 0, 0, 0}, {1, 0, 0, 0, 1, 1}, {0, 0, 1, 0, 
    1, 0}, {1, 0, 0, 0, 0, 0}}} -> 24, 
 {{0, 1, 0, 0, 0, 0}, {{0, 0, 0, 1, 1, 1}, {1, 1, 0, 1, 0, 0}, {1, 0, 0, 0, 
    0, 1}, {0, 0, 1, 1, 0, 1}}} -> 3, 
 {{0, 1, 0, 0, 0, 0}, {{0, 0, 0, 1, 1, 1}, {1, 1, 0, 1, 0, 0}, {1, 0, 0, 0, 
    0, 1}, {0, 0, 1, 1, 0, 0}}} -> 1, 
 {{0, 1, 0, 0, 0, 0}, {{0, 0, 0, 1, 1, 0}, {1, 1, 0, 1, 0, 0}, {1, 0, 0, 0, 
    0, 0}, {0, 0, 1, 1, 1, 1}}} -> 1, 
 {{0, 1, 0, 0, 0, 0}, {{0, 0, 0, 1, 1, 0}, {1, 1, 0, 1, 0, 0}, {1, 0, 0, 0, 
    0, 1}, {0, 0, 1, 1, 0, 1}}} -> 2, 
 {{0, 1, 0, 0, 0, 1}, {{0, 0, 0, 1, 0, 0}, {1, 1, 0, 0, 0, 1}, {1, 0, 0, 1, 
    0, 0}, {0, 0, 0, 0, 0, 1}}} -> 2, 
 {{0, 1, 0, 0, 0, 1}, {{0, 0, 0, 1, 0, 0}, {1, 1, 0, 0, 0, 1}, {1, 0, 0, 1, 
    0, 1}, {0, 0, 0, 0, 0, 0}}} -> 2, 
 {{0, 1, 0, 0, 0, 1}, {{0, 0, 0, 1, 0, 1}, {1, 1, 0, 0, 0, 0}, {1, 0, 0, 1, 
    1, 1}, {0, 0, 0, 1, 0, 0}}} -> 4, 
 {{0, 1, 0, 0, 1, 0}, {{0, 0, 0, 0, 0, 0}, {1, 1, 1, 1, 1, 0}, {1, 0, 0, 0, 
    0, 0}, {0, 0, 1, 1, 1, 1}}} -> 1, 
 {{0, 1, 0, 0, 1, 0}, {{0, 0, 0, 0, 0, 0}, {1, 1, 1, 1, 1, 1}, {1, 0, 0, 0, 
    0, 0}, {0, 0, 1, 1, 1, 1}}} -> 6, 
 {{0, 1, 0, 0, 1, 0}, {{0, 0, 0, 0, 0, 0}, {1, 1, 1, 1, 1, 0}, {1, 0, 0, 0, 
    0, 0}, {0, 0, 1, 1, 1, 0}}} -> 3, 
 {{0, 1, 0, 0, 1, 1}, {{0, 0, 0, 0, 1, 0}, {1, 1, 1, 0, 0, 0}, {1, 0, 0, 0, 
    1, 1}, {0, 0, 1, 0, 1, 0}}} -> 2, 
 {{0, 1, 0, 0, 1, 1}, {{0, 0, 0, 0, 1, 0}, {1, 1, 1, 0, 0, 0}, {1, 0, 0, 0, 
    1, 0}, {0, 0, 1, 0, 0, 0}}} -> 6, 
 {{0, 1, 0, 1, 0, 0}, {{0, 0, 0, 0, 0, 1}, {1, 1, 1, 1, 0, 1}, {1, 0, 0, 0, 
    0, 0}, {0, 0, 1, 1, 1, 1}}} -> 2, 
 {{0, 1, 0, 1, 0, 0}, {{0, 0, 0, 0, 0, 1}, {1, 1, 1, 1, 0, 0}, {1, 0, 0, 0, 
    0, 1}, {0, 0, 1, 1, 0, 0}}} -> 1, 
 {{0, 1, 0, 1, 0, 0}, {{0, 0, 0, 0, 0, 0}, {1, 1, 1, 1, 1, 1}, {1, 0, 0, 0, 
    0, 0}, {0, 0, 1, 1, 1, 1}}} -> 3, 
 {{0, 1, 0, 1, 0, 0}, {{0, 0, 0, 0, 0, 0}, {1, 1, 1, 1, 1, 0}, {1, 0, 0, 0, 
    0, 0}, {0, 0, 1, 1, 1, 0}}} -> 2, 
 {{0, 1, 0, 1, 0, 1}, {{0, 0, 0, 0, 0, 0}, {1, 1, 1, 1, 1, 1}, {1, 0, 0, 0, 
    0, 0}, {0, 0, 1, 1, 1, 1}}} -> 15, 
 {{0, 1, 0, 1, 0, 1}, {{0, 0, 0, 0, 0, 1}, {1, 1, 1, 1, 0, 0}, {1, 0, 0, 0, 
    0, 1}, {0, 0, 1, 1, 0, 1}}} -> 1, 
 {{0, 1, 0, 1, 0, 1}, {{0, 0, 0, 0, 0, 1}, {1, 1, 1, 1, 0, 0}, {1, 0, 0, 0, 
    0, 1}, {0, 0, 1, 1, 0, 0}}} -> 3, 
 {{0, 1, 0, 1, 1, 0}, {{0, 0, 0, 1, 0, 0}, {1, 1, 0, 0, 0, 0}, {1, 0, 0, 1, 
    1, 0}, {0, 0, 0, 1, 0, 0}}} -> 1, 
 {{0, 1, 0, 1, 1, 0}, {{0, 0, 0, 1, 0, 0}, {1, 1, 0, 0, 0, 1}, {1, 0, 0, 1, 
    0, 1}, {0, 0, 0, 0, 0, 0}}} -> 3, 
 {{0, 1, 0, 1, 1, 0}, {{0, 0, 0, 1, 0, 0}, {1, 1, 0, 0, 0, 0}, {1, 0, 0, 1, 
    1, 1}, {0, 0, 0, 1, 0, 0}}} -> 3, 
 {{0, 1, 0, 1, 1, 1}, {{0, 0, 0, 1, 0, 0}, {1, 1, 0, 0, 0, 1}, {1, 0, 0, 1, 
    0, 0}, {0, 0, 0, 0, 0, 1}}} -> 2, 
 {{0, 1, 0, 1, 1, 1}, {{0, 0, 0, 1, 0, 0}, {1, 1, 0, 0, 0, 1}, {1, 0, 0, 1, 
    0, 1}, {0, 0, 0, 0, 0, 0}}} -> 6, 
 {{1, 1, 0, 0, 0, 0}, {{0, 0, 0, 1, 1, 1}, {1, 1, 0, 1, 0, 0}, {1, 0, 0, 0, 
    0, 1}, {0, 0, 1, 1, 0, 1}}} -> 3, 
 {{1, 1, 0, 0, 0, 0}, {{0, 0, 0, 1, 1, 1}, {1, 1, 0, 1, 0, 0}, {1, 0, 0, 0, 
    0, 1}, {0, 0, 1, 1, 0, 0}}} -> 1, 
 {{1, 1, 0, 0, 0, 0}, {{0, 0, 0, 1, 1, 0}, {1, 1, 0, 1, 0, 0}, {1, 0, 0, 0, 
    0, 0}, {0, 0, 1, 1, 1, 1}}} -> 1, 
 {{1, 1, 0, 0, 0, 0}, {{0, 0, 0, 1, 1, 0}, {1, 1, 0, 1, 0, 0}, {1, 0, 0, 0, 
    0, 1}, {0, 0, 1, 1, 0, 1}}} -> 2, 
 {{1, 1, 0, 0, 0, 1}, {{0, 0, 0, 1, 0, 0}, {1, 1, 0, 0, 0, 1}, {1, 0, 0, 1, 
    0, 0}, {0, 0, 0, 0, 0, 1}}} -> 2, 
 {{1, 1, 0, 0, 0, 1}, {{0, 0, 0, 1, 0, 0}, {1, 1, 0, 0, 0, 1}, {1, 0, 0, 1, 
    0, 1}, {0, 0, 0, 0, 0, 0}}} -> 2, 
 {{1, 1, 0, 0, 0, 1}, {{0, 0, 0, 1, 0, 1}, {1, 1, 0, 0, 0, 0}, {1, 0, 0, 1, 
    1, 1}, {0, 0, 0, 1, 0, 0}}} -> 4, 
 {{1, 1, 0, 0, 1, 0}, {{0, 0, 0, 0, 0, 0}, {1, 1, 1, 1, 1, 0}, {1, 0, 0, 0, 
    0, 0}, {0, 0, 1, 1, 1, 1}}} -> 1, 
 {{1, 1, 0, 0, 1, 0}, {{0, 0, 0, 0, 0, 0}, {1, 1, 1, 1, 1, 1}, {1, 0, 0, 0, 
    0, 0}, {0, 0, 1, 1, 1, 1}}} -> 6, 
 {{1, 1, 0, 0, 1, 0}, {{0, 0, 0, 0, 0, 0}, {1, 1, 1, 1, 1, 0}, {1, 0, 0, 0, 
    0, 0}, {0, 0, 1, 1, 1, 0}}} -> 4, 
 {{1, 1, 0, 0, 1, 1}, {{0, 0, 0, 0, 1, 0}, {1, 1, 1, 0, 0, 0}, {1, 0, 0, 0, 
    1, 1}, {0, 0, 1, 0, 1, 0}}} -> 4, 
 {{1, 1, 0, 0, 1, 1}, {{0, 0, 0, 0, 1, 0}, {1, 1, 1, 0, 0, 0}, {1, 0, 0, 0, 
    1, 0}, {0, 0, 1, 0, 0, 0}}} -> 7, 
 {{1, 1, 0, 1, 0, 0}, {{0, 0, 0, 0, 0, 1}, {1, 1, 1, 1, 0, 1}, {1, 0, 0, 0, 
    0, 0}, {0, 0, 1, 1, 1, 1}}} -> 2, 
 {{1, 1, 0, 1, 0, 0}, {{0, 0, 0, 0, 0, 1}, {1, 1, 1, 1, 0, 0}, {1, 0, 0, 0, 
    0, 1}, {0, 0, 1, 1, 0, 0}}} -> 1, 
 {{1, 1, 0, 1, 0, 0}, {{0, 0, 0, 0, 0, 0}, {1, 1, 1, 1, 1, 1}, {1, 0, 0, 0, 
    0, 0}, {0, 0, 1, 1, 1, 1}}} -> 2, 
 {{1, 1, 0, 1, 0, 0}, {{0, 0, 0, 0, 0, 0}, {1, 1, 1, 1, 1, 0}, {1, 0, 0, 0, 
    0, 0}, {0, 0, 1, 1, 1, 0}}} -> 2, 
 {{1, 1, 0, 1, 0, 1}, {{0, 0, 0, 0, 0, 0}, {1, 1, 1, 1, 1, 1}, {1, 0, 0, 0, 
    0, 0}, {0, 0, 1, 1, 1, 1}}} -> 8, 
 {{1, 1, 0, 1, 0, 1}, {{0, 0, 0, 0, 0, 1}, {1, 1, 1, 1, 0, 0}, {1, 0, 0, 0, 
    0, 1}, {0, 0, 1, 1, 0, 1}}} -> 1, 
 {{1, 1, 0, 1, 0, 1}, {{0, 0, 0, 0, 0, 1}, {1, 1, 1, 1, 0, 0}, {1, 0, 0, 0, 
    0, 1}, {0, 0, 1, 1, 0, 0}}} -> 3, 
 {{1, 1, 0, 1, 1, 0}, {{0, 0, 0, 1, 0, 0}, {1, 1, 0, 0, 0, 0}, {1, 0, 0, 1, 
    1, 0}, {0, 0, 0, 1, 0, 0}}} -> 1, 
 {{1, 1, 0, 1, 1, 0}, {{0, 0, 0, 1, 0, 0}, {1, 1, 0, 0, 0, 1}, {1, 0, 0, 1, 
    0, 1}, {0, 0, 0, 0, 0, 0}}} -> 3, 
 {{1, 1, 0, 1, 1, 0}, {{0, 0, 0, 1, 0, 0}, {1, 1, 0, 0, 0, 0}, {1, 0, 0, 1, 
    1, 1}, {0, 0, 0, 1, 0, 0}}} -> 3, 
 {{1, 1, 0, 1, 1, 1}, {{0, 0, 0, 1, 0, 0}, {1, 1, 0, 0, 0, 1}, {1, 0, 0, 1, 
    0, 0}, {0, 0, 0, 0, 0, 1}}} -> 2, 
 {{1, 1, 0, 1, 1, 1}, {{0, 0, 0, 1, 0, 0}, {1, 1, 0, 0, 0, 1}, {1, 0, 0, 1, 
    0, 1}, {0, 0, 0, 0, 0, 0}}} -> 6, 
 {{1, 1, 1, 0, 0, 0}, {{0, 0, 0, 0, 1, 1}, {1, 1, 1, 0, 1, 0}, {1, 0, 0, 0, 
    0, 0}, {0, 0, 1, 1, 1, 0}}} -> 3, 
 {{1, 1, 1, 0, 0, 0}, {{0, 0, 0, 0, 1, 1}, {1, 1, 1, 0, 1, 0}, {1, 0, 0, 0, 
    0, 0}, {0, 0, 1, 1, 1, 1}}} -> 1, 
 {{1, 1, 1, 0, 0, 0}, {{0, 0, 0, 0, 1, 0}, {1, 1, 1, 0, 0, 0}, {1, 0, 0, 0, 
    1, 0}, {0, 0, 1, 0, 0, 0}}} -> 3, 
 {{1, 1, 1, 0, 0, 0}, {{0, 0, 0, 0, 1, 0}, {1, 1, 1, 0, 0, 0}, {1, 0, 0, 0, 
    1, 1}, {0, 0, 1, 0, 1, 0}}} -> 3, 
 {{1, 1, 1, 0, 0, 1}, {{0, 0, 0, 0, 0, 0}, {1, 1, 1, 1, 1, 1}, {1, 0, 0, 0, 
    0, 0}, {0, 0, 1, 1, 1, 1}}} -> 5, 
 {{1, 1, 1, 0, 0, 1}, {{0, 0, 0, 0, 0, 1}, {1, 1, 1, 1, 0, 0}, {1, 0, 0, 0, 
    0, 1}, {0, 0, 1, 1, 0, 1}}} -> 2, 
 {{1, 1, 1, 0, 0, 1}, {{0, 0, 0, 0, 0, 1}, {1, 1, 1, 1, 0, 0}, {1, 0, 0, 0, 
    0, 1}, {0, 0, 1, 1, 0, 0}}} -> 5, 
 {{1, 1, 1, 0, 1, 0}, {{0, 0, 0, 0, 0, 0}, {1, 1, 1, 1, 1, 0}, {1, 0, 0, 0, 
    0, 0}, {0, 0, 1, 1, 1, 1}}} -> 1, 
 {{1, 1, 1, 0, 1, 0}, {{0, 0, 0, 0, 0, 0}, {1, 1, 1, 1, 1, 1}, {1, 0, 0, 0, 
    0, 0}, {0, 0, 1, 1, 1, 1}}} -> 12, 
 {{1, 1, 1, 0, 1, 0}, {{0, 0, 0, 0, 0, 0}, {1, 1, 1, 1, 1, 0}, {1, 0, 0, 0, 
    0, 0}, {0, 0, 1, 1, 1, 0}}} -> 3, 
 {{1, 1, 1, 0, 1, 1}, {{0, 0, 0, 0, 1, 0}, {1, 1, 1, 0, 0, 0}, {1, 0, 0, 0, 
    1, 1}, {0, 0, 1, 0, 1, 0}}} -> 2, 
 {{1, 1, 1, 0, 1, 1}, {{0, 0, 0, 0, 1, 0}, {1, 1, 1, 0, 0, 0}, {1, 0, 0, 0, 
    1, 0}, {0, 0, 1, 0, 0, 0}}} -> 6, 
 {{1, 1, 1, 1, 0, 0}, {{0, 0, 0, 0, 0, 1}, {1, 1, 1, 1, 0, 1}, {1, 0, 0, 0, 
    0, 0}, {0, 0, 1, 1, 1, 1}}} -> 2, 
 {{1, 1, 1, 1, 0, 0}, {{0, 0, 0, 0, 0, 1}, {1, 1, 1, 1, 0, 0}, {1, 0, 0, 0, 
    0, 1}, {0, 0, 1, 1, 0, 0}}} -> 2, 
 {{1, 1, 1, 1, 0, 0}, {{0, 0, 0, 0, 0, 0}, {1, 1, 1, 1, 1, 1}, {1, 0, 0, 0, 
    0, 0}, {0, 0, 1, 1, 1, 1}}} -> 4, 
 {{1, 1, 1, 1, 0, 0}, {{0, 0, 0, 0, 0, 0}, {1, 1, 1, 1, 1, 0}, {1, 0, 0, 0, 
    0, 0}, {0, 0, 1, 1, 1, 0}}} -> 4, 
 {{1, 1, 1, 1, 0, 1}, {{0, 0, 0, 0, 0, 0}, {1, 1, 1, 1, 1, 1}, {1, 0, 0, 0, 
    0, 0}, {0, 0, 1, 1, 1, 1}}} -> 8, 
 {{1, 1, 1, 1, 0, 1}, {{0, 0, 0, 0, 0, 1}, {1, 1, 1, 1, 0, 0}, {1, 0, 0, 0, 
    0, 1}, {0, 0, 1, 1, 0, 1}}} -> 1, 
 {{1, 1, 1, 1, 0, 1}, {{0, 0, 0, 0, 0, 1}, {1, 1, 1, 1, 0, 0}, {1, 0, 0, 0, 
    0, 1}, {0, 0, 1, 1, 0, 0}}} -> 3, 
 {{1, 1, 1, 1, 1, 0}, {{0, 0, 0, 0, 0, 0}, {1, 1, 1, 1, 1, 0}, {1, 0, 0, 0, 
    0, 0}, {0, 0, 1, 1, 1, 1}}} -> 1, 
 {{1, 1, 1, 1, 1, 0}, {{0, 0, 0, 0, 0, 0}, {1, 1, 1, 1, 1, 1}, {1, 0, 0, 0, 
    0, 0}, {0, 0, 1, 1, 1, 1}}} -> 26, 
 {{1, 1, 1, 1, 1, 0}, {{0, 0, 0, 0, 0, 0}, {1, 1, 1, 1, 1, 0}, {1, 0, 0, 0, 
    0, 0}, {0, 0, 1, 1, 1, 0}}} -> 4, 
 {{1, 1, 1, 1, 1, 1}, {{0, 0, 0, 0, 0, 0}, {1, 1, 1, 1, 1, 1}, {1, 0, 0, 0, 
    0, 0}, {0, 0, 1, 1, 1, 1}}} -> 44, 
 {{0, 0, 0, 0, 0, 0}, {{1, 1, 1, 1, 1, 1}, {0, 0, 0, 0, 0, 0}, {0, 1, 1, 1, 
    1, 1}, {0, 1, 0, 0, 0, 0}}} -> 26, 
 {{0, 0, 0, 0, 0, 0}, {{1, 1, 1, 1, 1, 0}, {0, 0, 0, 0, 0, 0}, {0, 1, 1, 1, 
    1, 0}, {0, 1, 0, 0, 0, 0}}} -> 6, 
 {{0, 0, 0, 0, 0, 0}, {{1, 1, 1, 1, 1, 0}, {0, 0, 0, 0, 0, 0}, {0, 1, 1, 1, 
    1, 1}, {0, 1, 0, 0, 0, 0}}} -> 3, 
 {{0, 0, 0, 0, 0, 1}, {{1, 1, 1, 1, 0, 0}, {0, 0, 0, 0, 0, 1}, {0, 1, 1, 1, 
    0, 0}, {0, 1, 0, 0, 0, 1}}} -> 3, 
 {{0, 0, 0, 0, 0, 1}, {{1, 1, 1, 1, 0, 0}, {0, 0, 0, 0, 0, 1}, {0, 1, 1, 1, 
    0, 1}, {0, 1, 0, 0, 0, 0}}} -> 2, 
 {{0, 0, 0, 0, 0, 1}, {{1, 1, 1, 1, 0, 1}, {0, 0, 0, 0, 0, 0}, {0, 1, 1, 1, 
    1, 1}, {0, 1, 0, 0, 0, 0}}} -> 4, 
 {{0, 0, 0, 0, 1, 0}, {{1, 1, 1, 0, 0, 0}, {0, 0, 0, 0, 1, 0}, {0, 1, 1, 0, 
    0, 0}, {0, 1, 0, 0, 1, 1}}} -> 2, 
 {{0, 0, 0, 0, 1, 0}, {{1, 1, 1, 0, 0, 0}, {0, 0, 0, 0, 1, 1}, {0, 1, 1, 0, 
    1, 0}, {0, 1, 0, 0, 0, 0}}} -> 4, 
 {{0, 0, 0, 0, 1, 0}, {{1, 1, 1, 0, 0, 0}, {0, 0, 0, 0, 1, 0}, {0, 1, 1, 0, 
    0, 0}, {0, 1, 0, 0, 1, 0}}} -> 3, 
 {{0, 0, 0, 0, 1, 1}, {{1, 1, 1, 0, 1, 0}, {0, 0, 0, 0, 0, 0}, {0, 1, 1, 1, 
    1, 1}, {0, 1, 0, 0, 0, 0}}} -> 2, 
 {{0, 0, 0, 0, 1, 1}, {{1, 1, 1, 0, 1, 0}, {0, 0, 0, 0, 0, 0}, {0, 1, 1, 1, 
    1, 0}, {0, 1, 0, 0, 0, 0}}} -> 6, 
 {{0, 0, 0, 1, 0, 0}, {{1, 1, 0, 0, 0, 1}, {0, 0, 0, 1, 0, 1}, {0, 1, 0, 0, 
    0, 0}, {0, 0, 0, 1, 1, 1}}} -> 2, 
 {{0, 0, 0, 1, 0, 0}, {{1, 1, 0, 0, 0, 1}, {0, 0, 0, 1, 0, 0}, {0, 1, 0, 0, 
    0, 1}, {0, 0, 0, 1, 0, 0}}} -> 1, 
 {{0, 0, 0, 1, 0, 0}, {{1, 1, 0, 0, 0, 0}, {0, 0, 0, 1, 1, 1}, {0, 1, 0, 1, 
    0, 0}, {0, 0, 0, 0, 0, 1}}} -> 2, 
 {{0, 0, 0, 1, 0, 0}, {{1, 1, 0, 0, 0, 0}, {0, 0, 0, 1, 1, 0}, {0, 1, 0, 1, 
    0, 0}, {0, 0, 0, 0, 0, 0}}} -> 2, 
 {{0, 0, 0, 1, 0, 1}, {{1, 1, 0, 0, 0, 0}, {0, 0, 0, 1, 1, 1}, {0, 1, 0, 1, 
    0, 0}, {0, 0, 0, 0, 0, 1}}} -> 4, 
 {{0, 0, 0, 1, 0, 1}, {{1, 1, 0, 0, 0, 1}, {0, 0, 0, 1, 0, 0}, {0, 1, 0, 0, 
    0, 1}, {0, 0, 0, 1, 0, 0}}} -> 3, 
 {{0, 0, 0, 1, 1, 0}, {{1, 1, 0, 1, 0, 0}, {0, 0, 0, 0, 0, 0}, {0, 1, 1, 1, 
    1, 0}, {0, 1, 0, 0, 0, 0}}} -> 1, 
 {{0, 0, 0, 1, 1, 0}, {{1, 1, 0, 1, 0, 0}, {0, 0, 0, 0, 0, 1}, {0, 1, 1, 1, 
    0, 1}, {0, 1, 0, 0, 0, 0}}} -> 3, 
 {{0, 0, 0, 1, 1, 0}, {{1, 1, 0, 1, 0, 0}, {0, 0, 0, 0, 0, 0}, {0, 1, 1, 1, 
    1, 1}, {0, 1, 0, 0, 0, 0}}} -> 3, 
 {{0, 0, 0, 1, 1, 1}, {{1, 1, 0, 1, 0, 0}, {0, 0, 0, 0, 0, 1}, {0, 1, 1, 1, 
    0, 0}, {0, 1, 0, 0, 0, 1}}} -> 2, 
 {{0, 0, 0, 1, 1, 1}, {{1, 1, 0, 1, 0, 0}, {0, 0, 0, 0, 0, 1}, {0, 1, 1, 1, 
    0, 1}, {0, 1, 0, 0, 0, 0}}} -> 6, 
 {{0, 0, 1, 0, 0, 0}, {{1, 0, 0, 0, 1, 1}, {0, 0, 1, 0, 1, 0}, {0, 0, 0, 0, 
    0, 0}, {1, 1, 1, 1, 1, 0}}} -> 3, 
 {{0, 0, 1, 0, 0, 0}, {{1, 0, 0, 0, 1, 1}, {0, 0, 1, 0, 1, 0}, {0, 0, 0, 0, 
    0, 0}, {1, 1, 1, 1, 1, 1}}} -> 1, 
 {{0, 0, 1, 0, 0, 0}, {{1, 0, 0, 0, 1, 0}, {0, 0, 1, 0, 0, 0}, {0, 0, 0, 0, 
    1, 0}, {1, 1, 1, 0, 0, 0}}} -> 4, 
 {{0, 0, 1, 0, 0, 0}, {{1, 0, 0, 0, 1, 0}, {0, 0, 1, 0, 0, 0}, {0, 0, 0, 0, 
    1, 1}, {1, 1, 1, 0, 1, 0}}} -> 3, 
 {{0, 0, 1, 0, 0, 1}, {{1, 0, 0, 0, 0, 0}, {0, 0, 1, 1, 1, 1}, {0, 0, 1, 0, 
    0, 0}, {1, 0, 0, 0, 1, 1}}} -> 6, 
 {{0, 0, 1, 0, 0, 1}, {{1, 0, 0, 0, 0, 1}, {0, 0, 1, 1, 0, 0}, {0, 0, 1, 0, 
    0, 1}, {1, 0, 0, 0, 0, 0}}} -> 5, 
 {{0, 0, 1, 0, 1, 0}, {{1, 0, 0, 0, 0, 0}, {0, 0, 1, 1, 1, 0}, {0, 0, 1, 0, 
    0, 0}, {1, 0, 0, 0, 1, 1}}} -> 1, 
 {{0, 0, 1, 0, 1, 0}, {{1, 0, 0, 0, 0, 0}, {0, 0, 1, 1, 1, 1}, {0, 0, 1, 0, 
    0, 0}, {1, 0, 0, 0, 1, 1}}} -> 4, 
 {{0, 0, 1, 0, 1, 0}, {{1, 0, 0, 0, 0, 0}, {0, 0, 1, 1, 1, 0}, {0, 0, 1, 0, 
    0, 0}, {1, 0, 0, 0, 1, 0}}} -> 3, 
 {{0, 0, 1, 0, 1, 1}, {{1, 0, 0, 0, 1, 0}, {0, 0, 1, 0, 0, 0}, {0, 0, 0, 0, 
    1, 1}, {1, 1, 1, 0, 1, 0}}} -> 2, 
 {{0, 0, 1, 0, 1, 1}, {{1, 0, 0, 0, 1, 0}, {0, 0, 1, 0, 0, 0}, {0, 0, 0, 0, 
    1, 0}, {1, 1, 1, 0, 0, 0}}} -> 6, 
 {{0, 0, 1, 1, 0, 0}, {{1, 0, 1, 0, 0, 1}, {0, 0, 0, 0, 0, 1}, {0, 1, 1, 1, 
    0, 0}, {0, 1, 0, 0, 0, 1}}} -> 2, 
 {{0, 0, 1, 1, 0, 0}, {{1, 0, 1, 0, 0, 1}, {0, 0, 0, 0, 0, 0}, {0, 1, 1, 1, 
    1, 1}, {0, 1, 0, 0, 0, 0}}} -> 2, 
 {{0, 0, 1, 1, 0, 0}, {{1, 0, 1, 0, 0, 0}, {0, 0, 0, 0, 1, 1}, {0, 1, 1, 0, 
    1, 0}, {0, 1, 0, 0, 0, 0}}} -> 2, 
 {{0, 0, 1, 1, 0, 0}, {{1, 0, 1, 0, 0, 0}, {0, 0, 0, 0, 1, 0}, {0, 1, 1, 0, 
    0, 0}, {0, 1, 0, 0, 1, 0}}} -> 2, 
 {{0, 0, 1, 1, 0, 1}, {{1, 0, 1, 0, 0, 0}, {0, 0, 0, 0, 1, 1}, {0, 1, 1, 0, 
    1, 0}, {0, 1, 0, 0, 0, 0}}} -> 4, 
 {{0, 0, 1, 1, 0, 1}, {{1, 0, 1, 0, 0, 1}, {0, 0, 0, 0, 0, 0}, {0, 1, 1, 1, 
    1, 1}, {0, 1, 0, 0, 0, 0}}} -> 4, 
 {{0, 0, 1, 1, 1, 0}, {{1, 0, 1, 0, 0, 0}, {0, 0, 0, 0, 1, 0}, {0, 1, 1, 0, 
    0, 0}, {0, 1, 0, 0, 1, 1}}} -> 1, 
 {{0, 0, 1, 1, 1, 0}, {{1, 0, 1, 0, 0, 0}, {0, 0, 0, 0, 1, 1}, {0, 1, 1, 0, 
    1, 0}, {0, 1, 0, 0, 0, 0}}} -> 4, 
 {{0, 0, 1, 1, 1, 0}, {{1, 0, 1, 0, 0, 0}, {0, 0, 0, 0, 1, 0}, {0, 1, 1, 0, 
    0, 0}, {0, 1, 0, 0, 1, 0}}} -> 3, 
 {{0, 0, 1, 1, 1, 1}, {{1, 0, 1, 0, 0, 0}, {0, 0, 0, 0, 1, 1}, {0, 1, 1, 0, 
    1, 0}, {0, 1, 0, 0, 0, 0}}} -> 8, 
 {{0, 1, 0, 0, 0, 0}, {{0, 0, 0, 1, 1, 0}, {0, 1, 0, 1, 0, 0}, {0, 0, 0, 0, 
    0, 0}, {0, 1, 1, 1, 1, 0}}} -> 1, 
 {{1, 1, 0, 0, 0, 0}, {{1, 0, 0, 1, 1, 0}, {0, 0, 0, 1, 0, 0}, {1, 1, 0, 0, 
    0, 0}, {1, 0, 0, 1, 1, 0}}} -> 3, 
 {{0, 0, 1, 0, 0, 0}, {{0, 0, 0, 0, 1, 1}, {1, 1, 1, 0, 1, 0}, {0, 0, 0, 0, 
    0, 0}, {1, 1, 1, 1, 1, 0}}} -> 7, 
 {{0, 0, 1, 0, 0, 0}, {{0, 0, 0, 0, 1, 1}, {1, 1, 1, 0, 1, 0}, {0, 0, 0, 0, 
    0, 0}, {1, 1, 1, 1, 1, 1}}} -> 1, 
 {{0, 0, 1, 0, 0, 0}, {{0, 0, 0, 0, 1, 0}, {1, 1, 1, 0, 0, 0}, {0, 0, 0, 0, 
    1, 1}, {1, 1, 1, 0, 1, 0}}} -> 6, 
 {{0, 0, 1, 0, 0, 1}, {{0, 0, 0, 0, 0, 1}, {1, 1, 1, 1, 0, 0}, {0, 0, 0, 0, 
    0, 1}, {1, 1, 1, 1, 0, 0}}} -> 8, 
 {{0, 0, 1, 0, 1, 0}, {{0, 0, 0, 0, 0, 0}, {1, 1, 1, 1, 1, 0}, {0, 0, 0, 0, 
    0, 0}, {1, 1, 1, 1, 1, 1}}} -> 1, 
 {{0, 0, 1, 0, 1, 1}, {{0, 0, 0, 0, 1, 0}, {1, 1, 1, 0, 0, 0}, {0, 0, 0, 0, 
    1, 1}, {1, 1, 1, 0, 1, 0}}} -> 4, 
 {{0, 0, 1, 0, 1, 1}, {{0, 0, 0, 0, 1, 0}, {1, 1, 1, 0, 0, 0}, {0, 0, 0, 0, 
    1, 0}, {1, 1, 1, 0, 0, 0}}} -> 12, 
 {{0, 1, 0, 0, 0, 0}, {{0, 0, 0, 1, 1, 0}, {1, 1, 0, 1, 0, 0}, {0, 0, 0, 0, 
    0, 0}, {1, 1, 1, 1, 1, 0}}} -> 3, 
 {{1, 1, 0, 0, 0, 0}, {{0, 0, 0, 1, 1, 0}, {0, 1, 0, 1, 0, 0}, {0, 0, 0, 0, 
    0, 0}, {0, 1, 1, 1, 1, 0}}} -> 2, 
 {{0, 1, 0, 0, 0, 0}, {{0, 0, 0, 1, 1, 0}, {1, 1, 0, 1, 0, 0}, {0, 0, 0, 0, 
    0, 0}, {0, 1, 1, 1, 1, 0}}} -> 2, 
 {{1, 0, 0, 0, 0, 0}, {{0, 0, 1, 1, 1, 1}, {1, 0, 1, 0, 0, 0}, {0, 0, 0, 0, 
    1, 1}, {0, 1, 1, 0, 1, 0}}} -> 4, 
 {{1, 0, 0, 0, 0, 0}, {{0, 0, 1, 1, 1, 0}, {1, 0, 1, 0, 0, 0}, {0, 0, 0, 0, 
    1, 0}, {0, 1, 1, 0, 0, 0}}} -> 2, 
 {{1, 0, 0, 0, 0, 0}, {{0, 0, 1, 1, 1, 0}, {1, 0, 1, 0, 0, 0}, {0, 0, 0, 0, 
    1, 1}, {0, 1, 1, 0, 1, 0}}} -> 2, 
 {{1, 0, 0, 0, 0, 1}, {{0, 0, 1, 1, 0, 0}, {1, 0, 1, 0, 0, 1}, {0, 0, 0, 0, 
    0, 0}, {0, 1, 1, 1, 1, 1}}} -> 2, 
 {{1, 0, 0, 0, 0, 1}, {{0, 0, 1, 1, 0, 0}, {1, 0, 1, 0, 0, 1}, {0, 0, 0, 0, 
    0, 1}, {0, 1, 1, 1, 0, 0}}} -> 2, 
 {{1, 0, 0, 0, 0, 1}, {{0, 0, 1, 1, 0, 1}, {1, 0, 1, 0, 0, 0}, {0, 0, 0, 0, 
    1, 1}, {0, 1, 1, 0, 1, 0}}} -> 4, 
 {{1, 0, 0, 0, 1, 0}, {{0, 0, 1, 0, 0, 0}, {1, 0, 0, 0, 1, 0}, {0, 0, 1, 0, 
    0, 0}, {0, 0, 0, 0, 1, 1}}} -> 2, 
 {{1, 0, 0, 0, 1, 0}, {{0, 0, 1, 0, 0, 0}, {1, 0, 0, 0, 1, 1}, {0, 0, 1, 0, 
    1, 0}, {0, 0, 0, 0, 0, 0}}} -> 4, 
 {{1, 0, 0, 0, 1, 0}, {{0, 0, 1, 0, 0, 0}, {1, 0, 0, 0, 1, 0}, {0, 0, 1, 0, 
    0, 0}, {0, 0, 0, 0, 1, 0}}} -> 3, 
 {{1, 0, 0, 0, 1, 1}, {{0, 0, 1, 0, 1, 0}, {1, 0, 0, 0, 0, 0}, {0, 0, 1, 1, 
    1, 1}, {0, 0, 1, 0, 0, 0}}} -> 2, 
 {{1, 0, 0, 0, 1, 1}, {{0, 0, 1, 0, 1, 0}, {1, 0, 0, 0, 0, 0}, {0, 0, 1, 1, 
    1, 0}, {0, 0, 1, 0, 0, 0}}} -> 6, 
 {{1, 0, 0, 1, 0, 0}, {{0, 0, 0, 0, 0, 1}, {1, 1, 1, 1, 0, 1}, {0, 0, 0, 0, 
    0, 0}, {0, 1, 1, 1, 1, 1}}} -> 2, 
 {{1, 0, 0, 1, 0, 0}, {{0, 0, 0, 0, 0, 1}, {1, 1, 1, 1, 0, 0}, {0, 0, 0, 0, 
    0, 1}, {0, 1, 1, 1, 0, 0}}} -> 2, 
 {{1, 0, 0, 1, 0, 0}, {{0, 0, 0, 0, 0, 0}, {1, 1, 1, 1, 1, 1}, {0, 0, 0, 0, 
    0, 0}, {0, 1, 1, 1, 1, 1}}} -> 3, 
 {{1, 0, 0, 1, 0, 0}, {{0, 0, 0, 0, 0, 0}, {1, 1, 1, 1, 1, 0}, {0, 0, 0, 0, 
    0, 0}, {0, 1, 1, 1, 1, 0}}} -> 2, 
 {{1, 0, 0, 1, 0, 1}, {{0, 0, 0, 0, 0, 0}, {1, 1, 1, 1, 1, 1}, {0, 0, 0, 0, 
    0, 0}, {0, 1, 1, 1, 1, 1}}} -> 4, 
 {{1, 0, 0, 1, 0, 1}, {{0, 0, 0, 0, 0, 1}, {1, 1, 1, 1, 0, 0}, {0, 0, 0, 0, 
    0, 1}, {0, 1, 1, 1, 0, 0}}} -> 4, 
 {{1, 0, 0, 1, 1, 0}, {{0, 0, 0, 1, 0, 0}, {1, 1, 0, 0, 0, 0}, {0, 0, 0, 1, 
    1, 0}, {0, 1, 0, 1, 0, 0}}} -> 3, 
 {{1, 0, 0, 1, 1, 0}, {{0, 0, 0, 1, 0, 0}, {1, 1, 0, 0, 0, 1}, {0, 0, 0, 1, 
    0, 1}, {0, 1, 0, 0, 0, 0}}} -> 4, 
 {{1, 0, 0, 1, 1, 0}, {{0, 0, 0, 1, 0, 0}, {1, 1, 0, 0, 0, 0}, {0, 0, 0, 1, 
    1, 1}, {0, 1, 0, 1, 0, 0}}} -> 2, 
 {{1, 0, 0, 1, 1, 1}, {{0, 0, 0, 1, 0, 0}, {1, 1, 0, 0, 0, 1}, {0, 0, 0, 1, 
    0, 0}, {0, 1, 0, 0, 0, 1}}} -> 3, 
 {{1, 0, 0, 1, 1, 1}, {{0, 0, 0, 1, 0, 0}, {1, 1, 0, 0, 0, 1}, {0, 0, 0, 1, 
    0, 1}, {0, 1, 0, 0, 0, 0}}} -> 6, 
 {{1, 0, 1, 0, 0, 0}, {{0, 0, 0, 0, 1, 1}, {1, 1, 1, 0, 1, 0}, {0, 0, 0, 0, 
    0, 0}, {0, 1, 1, 1, 1, 0}}} -> 2, 
 {{1, 0, 1, 0, 0, 0}, {{0, 0, 0, 0, 1, 1}, {1, 1, 1, 0, 1, 0}, {0, 0, 0, 0, 
    0, 0}, {0, 1, 1, 1, 1, 1}}} -> 2, 
 {{1, 0, 1, 0, 0, 0}, {{0, 0, 0, 0, 1, 0}, {1, 1, 1, 0, 0, 0}, {0, 0, 0, 0, 
    1, 0}, {0, 1, 1, 0, 0, 0}}} -> 2, 
 {{1, 0, 1, 0, 0, 0}, {{0, 0, 0, 0, 1, 0}, {1, 1, 1, 0, 0, 0}, {0, 0, 0, 0, 
    1, 1}, {0, 1, 1, 0, 1, 0}}} -> 2, 
 {{1, 0, 1, 0, 0, 1}, {{0, 0, 0, 0, 0, 0}, {1, 1, 1, 1, 1, 1}, {0, 0, 0, 0, 
    0, 0}, {0, 1, 1, 1, 1, 1}}} -> 4, 
 {{1, 0, 1, 0, 0, 1}, {{0, 0, 0, 0, 0, 1}, {1, 1, 1, 1, 0, 0}, {0, 0, 0, 0, 
    0, 1}, {0, 1, 1, 1, 0, 0}}} -> 4, 
 {{1, 0, 1, 0, 1, 0}, {{0, 0, 0, 0, 0, 0}, {1, 1, 1, 1, 1, 0}, {0, 0, 0, 0, 
    0, 0}, {0, 1, 1, 1, 1, 1}}} -> 2, 
 {{1, 0, 1, 0, 1, 0}, {{0, 0, 0, 0, 0, 0}, {1, 1, 1, 1, 1, 0}, {0, 0, 0, 0, 
    0, 0}, {0, 1, 1, 1, 1, 0}}} -> 2, 
 {{1, 0, 1, 0, 1, 1}, {{0, 0, 0, 0, 1, 0}, {1, 1, 1, 0, 0, 0}, {0, 0, 0, 0, 
    1, 1}, {0, 1, 1, 0, 1, 0}}} -> 2, 
 {{1, 0, 1, 0, 1, 1}, {{0, 0, 0, 0, 1, 0}, {1, 1, 1, 0, 0, 0}, {0, 0, 0, 0, 
    1, 0}, {0, 1, 1, 0, 0, 0}}} -> 6, 
 {{1, 0, 1, 1, 0, 0}, {{0, 0, 1, 0, 0, 1}, {1, 0, 0, 0, 0, 1}, {0, 0, 1, 1, 
    0, 0}, {0, 0, 1, 0, 0, 1}}} -> 2, 
 {{1, 0, 1, 1, 0, 0}, {{0, 0, 1, 0, 0, 1}, {1, 0, 0, 0, 0, 0}, {0, 0, 1, 1, 
    1, 1}, {0, 0, 1, 0, 0, 0}}} -> 2, 
 {{1, 0, 1, 1, 0, 0}, {{0, 0, 1, 0, 0, 0}, {1, 0, 0, 0, 1, 1}, {0, 0, 1, 0, 
    1, 0}, {0, 0, 0, 0, 0, 0}}} -> 2, 
 {{1, 0, 1, 1, 0, 0}, {{0, 0, 1, 0, 0, 0}, {1, 0, 0, 0, 1, 0}, {0, 0, 1, 0, 
    0, 0}, {0, 0, 0, 0, 1, 0}}} -> 2, 
 {{1, 0, 1, 1, 0, 1}, {{0, 0, 1, 0, 0, 0}, {1, 0, 0, 0, 1, 1}, {0, 0, 1, 0, 
    1, 0}, {0, 0, 0, 0, 0, 0}}} -> 4, 
 {{1, 0, 1, 1, 0, 1}, {{0, 0, 1, 0, 0, 1}, {1, 0, 0, 0, 0, 0}, {0, 0, 1, 1, 
    1, 1}, {0, 0, 1, 0, 0, 0}}} -> 4, 
 {{1, 0, 1, 1, 1, 0}, {{0, 0, 1, 0, 0, 0}, {1, 0, 0, 0, 1, 0}, {0, 0, 1, 0, 
    0, 0}, {0, 0, 0, 0, 1, 1}}} -> 2, 
 {{1, 0, 1, 1, 1, 0}, {{0, 0, 1, 0, 0, 0}, {1, 0, 0, 0, 1, 1}, {0, 0, 1, 0, 
    1, 0}, {0, 0, 0, 0, 0, 0}}} -> 4, 
 {{1, 0, 1, 1, 1, 0}, {{0, 0, 1, 0, 0, 0}, {1, 0, 0, 0, 1, 0}, {0, 0, 1, 0, 
    0, 0}, {0, 0, 0, 0, 1, 0}}} -> 2, 
 {{1, 0, 1, 1, 1, 1}, {{0, 0, 1, 0, 0, 0}, {1, 0, 0, 0, 1, 1}, {0, 0, 1, 0, 
    1, 0}, {0, 0, 0, 0, 0, 0}}} -> 8, 
 {{1, 1, 0, 0, 0, 0}, {{1, 0, 0, 1, 1, 0}, {0, 0, 0, 1, 0, 0}, {1, 1, 0, 0, 
    0, 0}, {0, 0, 0, 1, 1, 0}}} -> 2, 
 {{1, 1, 0, 0, 0, 0}, {{0, 0, 0, 1, 1, 1}, {1, 1, 0, 1, 0, 0}, {0, 0, 0, 0, 
    0, 1}, {0, 1, 1, 1, 0, 1}}} -> 1, 
 {{1, 1, 0, 0, 0, 0}, {{0, 0, 0, 1, 1, 1}, {1, 1, 0, 1, 0, 0}, {0, 0, 0, 0, 
    0, 1}, {0, 1, 1, 1, 0, 0}}} -> 1, 
 {{1, 1, 0, 0, 0, 0}, {{0, 0, 0, 1, 1, 0}, {1, 1, 0, 1, 0, 0}, {0, 0, 0, 0, 
    0, 0}, {0, 1, 1, 1, 1, 0}}} -> 1, 
 {{1, 1, 0, 0, 0, 0}, {{0, 0, 0, 1, 1, 0}, {1, 1, 0, 1, 0, 0}, {0, 0, 0, 0, 
    0, 1}, {0, 1, 1, 1, 0, 1}}} -> 1, 
 {{1, 1, 0, 0, 0, 1}, {{0, 0, 0, 1, 0, 0}, {1, 1, 0, 0, 0, 1}, {0, 0, 0, 1, 
    0, 0}, {0, 1, 0, 0, 0, 1}}} -> 2, 
 {{1, 1, 0, 0, 0, 1}, {{0, 0, 0, 1, 0, 0}, {1, 1, 0, 0, 0, 1}, {0, 0, 0, 1, 
    0, 1}, {0, 1, 0, 0, 0, 0}}} -> 1, 
 {{1, 1, 0, 0, 0, 1}, {{0, 0, 0, 1, 0, 1}, {1, 1, 0, 0, 0, 0}, {0, 0, 0, 1, 
    1, 1}, {0, 1, 0, 1, 0, 0}}} -> 2, 
 {{1, 1, 0, 0, 1, 0}, {{0, 0, 0, 0, 0, 0}, {1, 1, 1, 1, 1, 0}, {0, 0, 0, 0, 
    0, 0}, {0, 1, 1, 1, 1, 1}}} -> 1, 
 {{1, 1, 0, 0, 1, 0}, {{0, 0, 0, 0, 0, 0}, {1, 1, 1, 1, 1, 1}, {0, 0, 0, 0, 
    0, 0}, {0, 1, 1, 1, 1, 1}}} -> 3, 
 {{1, 1, 0, 0, 1, 0}, {{0, 0, 0, 0, 0, 0}, {1, 1, 1, 1, 1, 0}, {0, 0, 0, 0, 
    0, 0}, {0, 1, 1, 1, 1, 0}}} -> 1, 
 {{1, 1, 0, 0, 1, 1}, {{0, 0, 0, 0, 1, 0}, {1, 1, 1, 0, 0, 0}, {0, 0, 0, 0, 
    1, 1}, {0, 1, 1, 0, 1, 0}}} -> 2, 
 {{1, 1, 0, 0, 1, 1}, {{0, 0, 0, 0, 1, 0}, {1, 1, 1, 0, 0, 0}, {0, 0, 0, 0, 
    1, 0}, {0, 1, 1, 0, 0, 0}}} -> 4, 
 {{1, 1, 0, 1, 0, 0}, {{0, 0, 0, 0, 0, 1}, {1, 1, 1, 1, 0, 1}, {0, 0, 0, 0, 
    0, 0}, {0, 1, 1, 1, 1, 1}}} -> 1, 
 {{1, 1, 0, 1, 0, 0}, {{0, 0, 0, 0, 0, 1}, {1, 1, 1, 1, 0, 0}, {0, 0, 0, 0, 
    0, 1}, {0, 1, 1, 1, 0, 0}}} -> 1, 
 {{1, 1, 0, 1, 0, 0}, {{0, 0, 0, 0, 0, 0}, {1, 1, 1, 1, 1, 1}, {0, 0, 0, 0, 
    0, 0}, {0, 1, 1, 1, 1, 1}}} -> 1, 
 {{1, 1, 0, 1, 0, 0}, {{0, 0, 0, 0, 0, 0}, {1, 1, 1, 1, 1, 0}, {0, 0, 0, 0, 
    0, 0}, {0, 1, 1, 1, 1, 0}}} -> 1, 
 {{1, 1, 0, 1, 0, 1}, {{0, 0, 0, 0, 0, 1}, {1, 1, 1, 1, 0, 0}, {0, 0, 0, 0, 
    0, 1}, {0, 1, 1, 1, 0, 0}}} -> 2, 
 {{1, 1, 0, 1, 1, 0}, {{0, 0, 0, 1, 0, 0}, {1, 1, 0, 0, 0, 0}, {0, 0, 0, 1, 
    1, 0}, {0, 1, 0, 1, 0, 0}}} -> 1, 
 {{1, 1, 0, 1, 1, 0}, {{0, 0, 0, 1, 0, 0}, {1, 1, 0, 0, 0, 1}, {0, 0, 0, 1, 
    0, 1}, {0, 1, 0, 0, 0, 0}}} -> 2, 
 {{1, 1, 0, 1, 1, 0}, {{0, 0, 0, 1, 0, 0}, {1, 1, 0, 0, 0, 0}, {0, 0, 0, 1, 
    1, 1}, {0, 1, 0, 1, 0, 0}}} -> 1, 
 {{1, 1, 0, 1, 1, 1}, {{0, 0, 0, 1, 0, 0}, {1, 1, 0, 0, 0, 1}, {0, 0, 0, 1, 
    0, 0}, {0, 1, 0, 0, 0, 1}}} -> 1, 
 {{1, 1, 0, 1, 1, 1}, {{0, 0, 0, 1, 0, 0}, {1, 1, 0, 0, 0, 1}, {0, 0, 0, 1, 
    0, 1}, {0, 1, 0, 0, 0, 0}}} -> 3, 
 {{1, 1, 1, 0, 0, 0}, {{0, 0, 0, 0, 1, 1}, {1, 1, 1, 0, 1, 0}, {0, 0, 0, 0, 
    0, 0}, {0, 1, 1, 1, 1, 0}}} -> 1, 
 {{1, 1, 1, 0, 0, 0}, {{0, 0, 0, 0, 1, 1}, {1, 1, 1, 0, 1, 0}, {0, 0, 0, 0, 
    0, 0}, {0, 1, 1, 1, 1, 1}}} -> 1, 
 {{1, 1, 1, 0, 0, 0}, {{0, 0, 0, 0, 1, 0}, {1, 1, 1, 0, 0, 0}, {0, 0, 0, 0, 
    1, 0}, {0, 1, 1, 0, 0, 0}}} -> 1, 
 {{1, 1, 1, 0, 0, 0}, {{0, 0, 0, 0, 1, 0}, {1, 1, 1, 0, 0, 0}, {0, 0, 0, 0, 
    1, 1}, {0, 1, 1, 0, 1, 0}}} -> 1, 
 {{1, 1, 1, 0, 0, 1}, {{0, 0, 0, 0, 0, 0}, {1, 1, 1, 1, 1, 1}, {0, 0, 0, 0, 
    0, 0}, {0, 1, 1, 1, 1, 1}}} -> 6, 
 {{1, 1, 1, 0, 0, 1}, {{0, 0, 0, 0, 0, 1}, {1, 1, 1, 1, 0, 0}, {0, 0, 0, 0, 
    0, 1}, {0, 1, 1, 1, 0, 0}}} -> 5, 
 {{1, 1, 1, 0, 1, 0}, {{0, 0, 0, 0, 0, 0}, {1, 1, 1, 1, 1, 0}, {0, 0, 0, 0, 
    0, 0}, {0, 1, 1, 1, 1, 1}}} -> 1, 
 {{1, 1, 1, 0, 1, 0}, {{0, 0, 0, 0, 0, 0}, {1, 1, 1, 1, 1, 0}, {0, 0, 0, 0, 
    0, 0}, {0, 1, 1, 1, 1, 0}}} -> 1, 
 {{1, 1, 1, 0, 1, 1}, {{0, 0, 0, 0, 1, 0}, {1, 1, 1, 0, 0, 0}, {0, 0, 0, 0, 
    1, 1}, {0, 1, 1, 0, 1, 0}}} -> 1, 
 {{1, 1, 1, 0, 1, 1}, {{0, 0, 0, 0, 1, 0}, {1, 1, 1, 0, 0, 0}, {0, 0, 0, 0, 
    1, 0}, {0, 1, 1, 0, 0, 0}}} -> 3, 
 {{1, 1, 1, 1, 0, 0}, {{0, 0, 0, 0, 0, 1}, {1, 1, 1, 1, 0, 1}, {0, 0, 0, 0, 
    0, 0}, {0, 1, 1, 1, 1, 1}}} -> 1, 
 {{1, 1, 1, 1, 0, 0}, {{0, 0, 0, 0, 0, 1}, {1, 1, 1, 1, 0, 0}, {0, 0, 0, 0, 
    0, 1}, {0, 1, 1, 1, 0, 0}}} -> 2, 
 {{1, 1, 1, 1, 0, 0}, {{0, 0, 0, 0, 0, 0}, {1, 1, 1, 1, 1, 1}, {0, 0, 0, 0, 
    0, 0}, {0, 1, 1, 1, 1, 1}}} -> 4, 
 {{1, 1, 1, 1, 0, 0}, {{0, 0, 0, 0, 0, 0}, {1, 1, 1, 1, 1, 0}, {0, 0, 0, 0, 
    0, 0}, {0, 1, 1, 1, 1, 0}}} -> 5, 
 {{1, 1, 1, 1, 0, 1}, {{0, 0, 0, 0, 0, 1}, {1, 1, 1, 1, 0, 0}, {0, 0, 0, 0, 
    0, 1}, {0, 1, 1, 1, 0, 0}}} -> 2, 
 {{1, 1, 1, 1, 1, 0}, {{0, 0, 0, 0, 0, 0}, {1, 1, 1, 1, 1, 0}, {0, 0, 0, 0, 
    0, 0}, {0, 1, 1, 1, 1, 1}}} -> 1, 
 {{1, 1, 1, 1, 1, 0}, {{0, 0, 0, 0, 0, 0}, {1, 1, 1, 1, 1, 0}, {0, 0, 0, 0, 
    0, 0}, {0, 1, 1, 1, 1, 0}}} -> 4, 
 {{0, 0, 0, 0, 0, 0}, {{1, 1, 1, 1, 1, 1}, {0, 0, 0, 0, 0, 0}, {1, 1, 1, 1, 
    1, 1}, {1, 0, 0, 0, 0, 0}}} -> 103, 
 {{0, 0, 0, 0, 0, 0}, {{1, 1, 1, 1, 1, 0}, {0, 0, 0, 0, 0, 0}, {1, 1, 1, 1, 
    1, 0}, {1, 0, 0, 0, 0, 0}}} -> 3, 
 {{0, 0, 0, 0, 0, 0}, {{1, 1, 1, 1, 1, 0}, {0, 0, 0, 0, 0, 0}, {1, 1, 1, 1, 
    1, 1}, {1, 0, 0, 0, 0, 0}}} -> 6, 
 {{0, 0, 0, 0, 0, 1}, {{1, 1, 1, 1, 0, 0}, {0, 0, 0, 0, 0, 1}, {1, 1, 1, 1, 
    0, 1}, {1, 0, 0, 0, 0, 0}}} -> 1, 
 {{0, 0, 0, 0, 0, 1}, {{1, 1, 1, 1, 0, 0}, {0, 0, 0, 0, 0, 1}, {1, 1, 1, 1, 
    0, 0}, {1, 0, 0, 0, 0, 1}}} -> 1, 
 {{0, 0, 0, 0, 0, 1}, {{1, 1, 1, 1, 0, 1}, {0, 0, 0, 0, 0, 0}, {1, 1, 1, 1, 
    1, 1}, {1, 0, 0, 0, 0, 0}}} -> 4, 
 {{0, 0, 0, 0, 1, 0}, {{1, 1, 1, 0, 0, 0}, {0, 0, 0, 0, 1, 0}, {1, 1, 1, 0, 
    0, 0}, {1, 0, 0, 0, 1, 0}}} -> 3, 
 {{0, 0, 0, 0, 1, 0}, {{1, 1, 1, 0, 0, 0}, {0, 0, 0, 0, 1, 1}, {1, 1, 1, 0, 
    1, 0}, {1, 0, 0, 0, 0, 0}}} -> 2, 
 {{0, 0, 0, 0, 1, 1}, {{1, 1, 1, 0, 1, 0}, {0, 0, 0, 0, 0, 0}, {1, 1, 1, 1, 
    1, 0}, {1, 0, 0, 0, 0, 0}}} -> 3, 
 {{0, 0, 0, 0, 1, 1}, {{1, 1, 1, 0, 1, 0}, {0, 0, 0, 0, 0, 0}, {1, 1, 1, 1, 
    1, 1}, {1, 0, 0, 0, 0, 0}}} -> 3, 
 {{0, 0, 0, 1, 0, 0}, {{1, 1, 0, 0, 0, 1}, {0, 0, 0, 1, 0, 1}, {1, 1, 0, 0, 
    0, 0}, {1, 0, 0, 1, 1, 1}}} -> 1, 
 {{0, 0, 0, 1, 0, 0}, {{1, 1, 0, 0, 0, 1}, {0, 0, 0, 1, 0, 0}, {1, 1, 0, 0, 
    0, 1}, {1, 0, 0, 1, 0, 1}}} -> 1, 
 {{0, 0, 0, 1, 0, 0}, {{1, 1, 0, 0, 0, 0}, {0, 0, 0, 1, 1, 1}, {1, 1, 0, 1, 
    0, 0}, {1, 0, 0, 0, 0, 1}}} -> 1, 
 {{0, 0, 0, 1, 0, 0}, {{1, 1, 0, 0, 0, 0}, {0, 0, 0, 1, 1, 0}, {1, 1, 0, 1, 
    0, 0}, {1, 0, 0, 0, 0, 0}}} -> 1, 
 {{0, 0, 0, 1, 0, 1}, {{1, 1, 0, 0, 0, 0}, {0, 0, 0, 1, 1, 1}, {1, 1, 0, 1, 
    0, 0}, {1, 0, 0, 0, 0, 1}}} -> 2, 
 {{0, 0, 0, 1, 0, 1}, {{1, 1, 0, 0, 0, 1}, {0, 0, 0, 1, 0, 0}, {1, 1, 0, 0, 
    0, 1}, {1, 0, 0, 1, 0, 0}}} -> 2, 
 {{0, 0, 0, 1, 1, 0}, {{1, 1, 0, 1, 0, 0}, {0, 0, 0, 0, 0, 0}, {1, 1, 1, 1, 
    1, 1}, {1, 0, 0, 0, 0, 0}}} -> 2, 
 {{0, 0, 0, 1, 1, 0}, {{1, 1, 0, 1, 0, 0}, {0, 0, 0, 0, 0, 1}, {1, 1, 1, 1, 
    0, 0}, {1, 0, 0, 0, 0, 1}}} -> 1, 
 {{0, 0, 0, 1, 1, 0}, {{1, 1, 0, 1, 0, 0}, {0, 0, 0, 0, 0, 1}, {1, 1, 1, 1, 
    0, 1}, {1, 0, 0, 0, 0, 0}}} -> 1, 
 {{0, 0, 0, 1, 1, 1}, {{1, 1, 0, 1, 0, 0}, {0, 0, 0, 0, 0, 1}, {1, 1, 1, 1, 
    0, 1}, {1, 0, 0, 0, 0, 0}}} -> 3, 
 {{0, 0, 0, 1, 1, 1}, {{1, 1, 0, 1, 0, 0}, {0, 0, 0, 0, 0, 1}, {1, 1, 1, 1, 
    0, 0}, {1, 0, 0, 0, 0, 1}}} -> 1, 
 {{0, 1, 0, 0, 0, 0}, {{0, 0, 0, 1, 1, 1}, {0, 1, 0, 1, 0, 0}, {0, 0, 0, 0, 
    0, 1}, {1, 1, 1, 1, 0, 1}}} -> 3, 
 {{0, 1, 0, 0, 0, 0}, {{0, 0, 0, 1, 1, 0}, {0, 1, 0, 1, 0, 0}, {0, 0, 0, 0, 
    0, 0}, {1, 1, 1, 1, 1, 0}}} -> 1, 
 {{0, 1, 0, 0, 0, 0}, {{0, 0, 0, 1, 1, 0}, {0, 1, 0, 1, 0, 0}, {0, 0, 0, 0, 
    0, 1}, {1, 1, 1, 1, 0, 1}}} -> 1, 
 {{0, 1, 0, 0, 0, 1}, {{0, 0, 0, 1, 0, 0}, {0, 1, 0, 0, 0, 1}, {0, 0, 0, 1, 
    0, 1}, {1, 1, 0, 0, 0, 0}}} -> 2, 
 {{0, 1, 0, 0, 0, 1}, {{0, 0, 0, 1, 0, 0}, {0, 1, 0, 0, 0, 1}, {0, 0, 0, 1, 
    0, 0}, {1, 1, 0, 0, 0, 1}}} -> 8, 
 {{0, 1, 0, 0, 0, 1}, {{0, 0, 0, 1, 0, 1}, {0, 1, 0, 0, 0, 0}, {0, 0, 0, 1, 
    1, 1}, {1, 1, 0, 1, 0, 0}}} -> 3, 
 {{0, 1, 0, 1, 0, 0}, {{0, 0, 0, 0, 0, 1}, {0, 1, 1, 1, 0, 0}, {0, 1, 0, 0, 
    0, 1}, {0, 0, 0, 1, 0, 1}}} -> 2, 
 {{0, 1, 0, 1, 1, 0}, {{0, 0, 0, 1, 0, 0}, {0, 1, 0, 0, 0, 0}, {0, 0, 0, 1, 
    1, 1}, {1, 1, 0, 1, 0, 0}}} -> 2, 
 {{0, 1, 0, 1, 1, 0}, {{0, 0, 0, 1, 0, 0}, {0, 1, 0, 0, 0, 1}, {0, 0, 0, 1, 
    0, 0}, {1, 1, 0, 0, 0, 1}}} -> 1, 
 {{0, 1, 0, 1, 1, 0}, {{0, 0, 0, 1, 0, 0}, {0, 1, 0, 0, 0, 1}, {0, 0, 0, 1, 
    0, 1}, {1, 1, 0, 0, 0, 0}}} -> 1, 
 {{0, 1, 0, 1, 1, 1}, {{0, 0, 0, 1, 0, 0}, {0, 1, 0, 0, 0, 1}, {0, 0, 0, 1, 
    0, 1}, {1, 1, 0, 0, 0, 0}}} -> 3, 
 {{0, 1, 0, 1, 1, 1}, {{0, 0, 0, 1, 0, 0}, {0, 1, 0, 0, 0, 1}, {0, 0, 0, 1, 
    0, 0}, {1, 1, 0, 0, 0, 1}}} -> 2, 
 {{0, 1, 1, 0, 0, 0}, {{0, 1, 0, 0, 1, 1}, {0, 0, 0, 0, 1, 0}, {1, 1, 1, 0, 
    0, 0}, {1, 0, 0, 0, 1, 0}}} -> 2, 
 {{0, 1, 1, 0, 0, 0}, {{0, 1, 0, 0, 1, 0}, {0, 0, 0, 0, 0, 0}, {1, 1, 1, 1, 
    1, 0}, {1, 0, 0, 0, 0, 0}}} -> 1, 
 {{0, 1, 1, 0, 0, 0}, {{0, 1, 0, 0, 1, 0}, {0, 0, 0, 0, 0, 0}, {1, 1, 1, 1, 
    1, 1}, {1, 0, 0, 0, 0, 0}}} -> 1, 
 {{0, 1, 1, 0, 0, 1}, {{0, 1, 0, 0, 0, 0}, {0, 0, 0, 1, 1, 1}, {1, 1, 0, 1, 
    0, 0}, {1, 0, 0, 0, 0, 1}}} -> 2, 
 {{0, 1, 1, 0, 0, 1}, {{0, 1, 0, 0, 0, 1}, {0, 0, 0, 1, 0, 0}, {1, 1, 0, 0, 
    0, 1}, {1, 0, 0, 1, 0, 0}}} -> 2, 
 {{0, 1, 1, 0, 1, 0}, {{0, 1, 0, 0, 0, 0}, {0, 0, 0, 1, 1, 0}, {1, 1, 0, 1, 
    0, 0}, {1, 0, 0, 0, 0, 0}}} -> 2, 
 {{0, 1, 1, 0, 1, 0}, {{0, 1, 0, 0, 0, 0}, {0, 0, 0, 1, 1, 1}, {1, 1, 0, 1, 
    0, 0}, {1, 0, 0, 0, 0, 1}}} -> 2, 
 {{0, 1, 1, 0, 1, 1}, {{0, 1, 0, 0, 1, 0}, {0, 0, 0, 0, 0, 0}, {1, 1, 1, 1, 
    1, 0}, {1, 0, 0, 0, 0, 0}}} -> 3, 
 {{0, 1, 1, 0, 1, 1}, {{0, 1, 0, 0, 1, 0}, {0, 0, 0, 0, 0, 0}, {1, 1, 1, 1, 
    1, 1}, {1, 0, 0, 0, 0, 0}}} -> 1, 
 {{0, 1, 1, 1, 0, 0}, {{0, 1, 0, 0, 0, 1}, {0, 0, 0, 1, 0, 1}, {1, 1, 0, 0, 
    0, 0}, {1, 0, 0, 1, 1, 1}}} -> 1, 
 {{0, 1, 1, 1, 0, 0}, {{0, 1, 0, 0, 0, 1}, {0, 0, 0, 1, 0, 0}, {1, 1, 0, 0, 
    0, 1}, {1, 0, 0, 1, 0, 1}}} -> 1, 
 {{0, 1, 1, 1, 0, 0}, {{0, 1, 0, 0, 0, 0}, {0, 0, 0, 1, 1, 1}, {1, 1, 0, 1, 
    0, 0}, {1, 0, 0, 0, 0, 1}}} -> 1, 
 {{0, 1, 1, 1, 0, 0}, {{0, 1, 0, 0, 0, 0}, {0, 0, 0, 1, 1, 0}, {1, 1, 0, 1, 
    0, 0}, {1, 0, 0, 0, 0, 0}}} -> 1, 
 {{0, 1, 1, 1, 0, 1}, {{0, 1, 0, 0, 0, 0}, {0, 0, 0, 1, 1, 1}, {1, 1, 0, 1, 
    0, 0}, {1, 0, 0, 0, 0, 1}}} -> 2, 
 {{0, 1, 1, 1, 0, 1}, {{0, 1, 0, 0, 0, 1}, {0, 0, 0, 1, 0, 0}, {1, 1, 0, 0, 
    0, 1}, {1, 0, 0, 1, 0, 0}}} -> 2, 
 {{0, 1, 1, 1, 1, 0}, {{0, 1, 0, 0, 0, 0}, {0, 0, 0, 1, 1, 0}, {1, 1, 0, 1, 
    0, 0}, {1, 0, 0, 0, 0, 0}}} -> 2, 
 {{0, 1, 1, 1, 1, 0}, {{0, 1, 0, 0, 0, 0}, {0, 0, 0, 1, 1, 1}, {1, 1, 0, 1, 
    0, 0}, {1, 0, 0, 0, 0, 1}}} -> 2, 
 {{0, 1, 1, 1, 1, 1}, {{0, 1, 0, 0, 0, 0}, {0, 0, 0, 1, 1, 1}, {1, 1, 0, 1, 
    0, 0}, {1, 0, 0, 0, 0, 1}}} -> 4, 
 {{1, 0, 0, 1, 0, 0}, {{0, 0, 0, 0, 0, 1}, {1, 1, 1, 1, 0, 0}, {1, 0, 0, 0, 
    0, 1}, {0, 0, 1, 1, 0, 1}}} -> 2, 
 {{1, 0, 0, 1, 1, 0}, {{0, 0, 0, 1, 0, 0}, {1, 1, 0, 0, 0, 1}, {1, 0, 0, 1, 
    0, 0}, {0, 0, 0, 0, 0, 1}}} -> 4, 
 {{1, 1, 0, 1, 0, 0}, {{1, 0, 0, 0, 0, 1}, {0, 0, 1, 1, 0, 0}, {1, 0, 1, 0, 
    0, 1}, {0, 0, 0, 0, 0, 1}}} -> 4, 
 {{1, 1, 0, 1, 1, 0}, {{1, 0, 0, 1, 0, 0}, {0, 0, 0, 0, 0, 1}, {1, 1, 1, 1, 
    0, 0}, {0, 0, 0, 0, 0, 1}}} -> 1, 
 {{1, 1, 1, 1, 0, 0}, {{1, 0, 0, 0, 0, 1}, {0, 0, 1, 1, 0, 0}, {1, 0, 1, 0, 
    0, 1}, {0, 0, 0, 0, 0, 1}}} -> 4, 
 {{0, 0, 0, 1, 0, 0}, {{0, 1, 0, 0, 0, 1}, {0, 0, 0, 1, 0, 0}, {0, 1, 0, 0, 
    0, 1}, {0, 0, 0, 1, 0, 1}}} -> 5, 
 {{0, 0, 0, 1, 1, 0}, {{0, 1, 0, 1, 0, 0}, {0, 0, 0, 0, 0, 1}, {0, 1, 1, 1, 
    0, 0}, {0, 1, 0, 0, 0, 1}}} -> 3, 
 {{0, 1, 0, 1, 0, 0}, {{0, 0, 0, 0, 0, 1}, {1, 1, 1, 1, 0, 0}, {0, 0, 0, 0, 
    0, 1}, {1, 1, 1, 1, 0, 1}}} -> 5, 
 {{0, 1, 0, 1, 1, 0}, {{0, 0, 0, 1, 0, 0}, {1, 1, 0, 0, 0, 1}, {0, 0, 0, 1, 
    0, 0}, {1, 1, 0, 0, 0, 1}}} -> 5, 
 {{0, 1, 1, 1, 0, 0}, {{0, 1, 0, 0, 0, 1}, {0, 0, 0, 1, 0, 0}, {0, 1, 0, 0, 
    0, 1}, {0, 0, 0, 1, 0, 1}}} -> 6, 
 {{1, 0, 0, 1, 0, 0}, {{0, 0, 0, 0, 0, 1}, {0, 1, 1, 1, 0, 0}, {0, 1, 0, 0, 
    0, 1}, {0, 0, 0, 1, 0, 1}}} -> 4, 
 {{1, 0, 0, 1, 1, 0}, {{0, 0, 0, 1, 0, 0}, {0, 1, 0, 0, 0, 1}, {0, 0, 0, 1, 
    0, 0}, {0, 1, 0, 0, 0, 1}}} -> 4, 
 {{1, 1, 0, 1, 0, 0}, {{0, 0, 0, 0, 0, 1}, {0, 1, 1, 1, 0, 0}, {0, 1, 0, 0, 
    0, 1}, {0, 0, 0, 1, 0, 1}}} -> 2, 
 {{1, 1, 0, 1, 1, 0}, {{0, 0, 0, 1, 0, 0}, {0, 1, 0, 0, 0, 1}, {0, 0, 0, 1, 
    0, 0}, {0, 1, 0, 0, 0, 1}}} -> 2, 
 {{1, 1, 1, 1, 0, 0}, {{0, 0, 0, 0, 0, 1}, {0, 1, 1, 1, 0, 0}, {0, 1, 0, 0, 
    0, 1}, {0, 0, 0, 1, 0, 1}}} -> 3, 
 {{0, 0, 0, 1, 0, 0}, {{1, 1, 0, 0, 0, 1}, {1, 0, 0, 1, 0, 0}, {0, 0, 0, 0, 
    0, 1}, {1, 1, 1, 1, 0, 1}}} -> 3, 
 {{0, 0, 0, 1, 1, 0}, {{1, 1, 0, 1, 0, 0}, {1, 0, 0, 0, 0, 1}, {0, 0, 1, 1, 
    0, 0}, {1, 0, 1, 0, 0, 1}}} -> 2, 
 {{1, 0, 0, 1, 0, 0}, {{0, 0, 0, 0, 0, 1}, {1, 1, 1, 1, 0, 0}, {0, 0, 0, 0, 
    0, 1}, {1, 1, 1, 1, 0, 1}}} -> 5, 
 {{1, 0, 0, 1, 1, 0}, {{0, 0, 0, 1, 0, 0}, {1, 1, 0, 0, 0, 1}, {0, 0, 0, 1, 
    0, 0}, {1, 1, 0, 0, 0, 1}}} -> 6, 
 {{1, 1, 0, 1, 1, 0}, {{1, 0, 0, 1, 0, 0}, {0, 0, 0, 0, 0, 1}, {1, 1, 1, 1, 
    0, 0}, {1, 0, 0, 0, 0, 1}}} -> 3, 
 {{0, 0, 0, 1, 0, 0}, {{0, 1, 0, 0, 0, 1}, {0, 0, 0, 1, 0, 0}, {1, 1, 0, 0, 
    0, 1}, {0, 0, 0, 1, 0, 1}}} -> 2, 
 {{0, 0, 0, 1, 1, 0}, {{0, 1, 0, 1, 0, 0}, {0, 0, 0, 0, 0, 1}, {1, 1, 1, 1, 
    0, 0}, {0, 0, 0, 0, 0, 1}}} -> 1, 
 {{0, 1, 0, 0, 0, 0}, {{0, 0, 0, 1, 1, 0}, {1, 1, 0, 1, 0, 0}, {1, 0, 0, 0, 
    0, 0}, {0, 0, 1, 1, 1, 0}}} -> 1, 
 {{0, 1, 0, 1, 0, 0}, {{0, 0, 0, 0, 0, 1}, {1, 1, 1, 1, 0, 0}, {1, 0, 0, 0, 
    0, 1}, {0, 0, 1, 1, 0, 1}}} -> 1, 
 {{0, 1, 0, 1, 1, 0}, {{0, 0, 0, 1, 0, 0}, {1, 1, 0, 0, 0, 1}, {1, 0, 0, 1, 
    0, 0}, {0, 0, 0, 0, 0, 1}}} -> 1, 
 {{0, 1, 1, 1, 0, 0}, {{0, 1, 0, 0, 0, 1}, {0, 0, 0, 1, 0, 0}, {1, 1, 0, 0, 
    0, 1}, {0, 0, 0, 1, 0, 1}}} -> 2, 
 {{1, 1, 0, 0, 0, 0}, {{0, 0, 0, 1, 1, 0}, {1, 1, 0, 1, 0, 0}, {1, 0, 0, 0, 
    0, 0}, {0, 0, 1, 1, 1, 0}}} -> 1, 
 {{1, 1, 0, 1, 0, 0}, {{0, 0, 0, 0, 0, 1}, {1, 1, 1, 1, 0, 0}, {1, 0, 0, 0, 
    0, 1}, {0, 0, 1, 1, 0, 1}}} -> 1, 
 {{1, 1, 0, 1, 1, 0}, {{0, 0, 0, 1, 0, 0}, {1, 1, 0, 0, 0, 1}, {1, 0, 0, 1, 
    0, 0}, {0, 0, 0, 0, 0, 1}}} -> 1, 
 {{1, 1, 1, 1, 0, 0}, {{0, 0, 0, 0, 0, 1}, {1, 1, 1, 1, 0, 0}, {1, 0, 0, 0, 
    0, 1}, {0, 0, 1, 1, 0, 1}}} -> 1, 
 {{0, 0, 0, 1, 0, 0}, {{1, 1, 0, 0, 0, 1}, {0, 0, 0, 1, 0, 0}, {0, 1, 0, 0, 
    0, 1}, {0, 0, 0, 1, 0, 1}}} -> 2, 
 {{0, 0, 0, 1, 0, 1}, {{1, 1, 0, 0, 0, 1}, {0, 0, 0, 1, 0, 0}, {0, 1, 0, 0, 
    0, 1}, {0, 0, 0, 1, 0, 1}}} -> 1, 
 {{0, 0, 0, 1, 1, 0}, {{1, 1, 0, 1, 0, 0}, {0, 0, 0, 0, 0, 1}, {0, 1, 1, 1, 
    0, 0}, {0, 1, 0, 0, 0, 1}}} -> 1, 
 {{0, 0, 1, 0, 0, 1}, {{1, 0, 0, 0, 0, 1}, {0, 0, 1, 1, 0, 0}, {0, 0, 1, 0, 
    0, 1}, {1, 0, 0, 0, 0, 1}}} -> 2, 
 {{0, 1, 0, 1, 1, 0}, {{0, 0, 0, 1, 0, 0}, {0, 1, 0, 0, 0, 1}, {0, 0, 0, 1, 
    0, 0}, {0, 1, 0, 0, 0, 1}}} -> 1, 
 {{0, 0, 1, 0, 0, 1}, {{0, 0, 0, 0, 0, 1}, {1, 1, 1, 1, 0, 0}, {0, 0, 0, 0, 
    0, 1}, {1, 1, 1, 1, 0, 1}}} -> 2, 
 {{1, 1, 0, 0, 0, 0}, {{0, 0, 0, 1, 1, 1}, {1, 1, 0, 1, 0, 0}, {0, 0, 0, 0, 
    0, 1}, {1, 1, 1, 1, 0, 1}}} -> 2, 
 {{1, 1, 0, 0, 0, 0}, {{0, 0, 0, 1, 1, 0}, {1, 1, 0, 1, 0, 0}, {0, 0, 0, 0, 
    0, 0}, {1, 1, 1, 1, 1, 1}}} -> 1, 
 {{1, 1, 0, 0, 0, 0}, {{0, 0, 0, 1, 1, 0}, {1, 1, 0, 1, 0, 0}, {0, 0, 0, 0, 
    0, 1}, {1, 1, 1, 1, 0, 1}}} -> 1, 
 {{1, 1, 0, 0, 0, 1}, {{0, 0, 0, 1, 0, 0}, {1, 1, 0, 0, 0, 1}, {0, 0, 0, 1, 
    0, 1}, {1, 1, 0, 0, 0, 0}}} -> 1, 
 {{1, 1, 0, 0, 0, 1}, {{0, 0, 0, 1, 0, 1}, {1, 1, 0, 0, 0, 0}, {0, 0, 0, 1, 
    1, 1}, {1, 1, 0, 1, 0, 0}}} -> 2, 
 {{1, 1, 0, 0, 1, 1}, {{0, 0, 0, 0, 1, 0}, {1, 1, 1, 0, 0, 0}, {0, 0, 0, 0, 
    1, 0}, {1, 1, 1, 0, 0, 0}}} -> 4, 
 {{1, 1, 0, 0, 1, 1}, {{0, 0, 0, 0, 1, 0}, {1, 1, 1, 0, 0, 0}, {0, 0, 0, 0, 
    1, 1}, {1, 1, 1, 0, 1, 0}}} -> 2, 
 {{1, 1, 0, 1, 0, 0}, {{0, 0, 0, 0, 0, 1}, {1, 1, 1, 1, 0, 1}, {0, 0, 0, 0, 
    0, 0}, {1, 1, 1, 1, 1, 1}}} -> 1, 
 {{1, 1, 0, 1, 0, 0}, {{0, 0, 0, 0, 0, 1}, {1, 1, 1, 1, 0, 0}, {0, 0, 0, 0, 
    0, 1}, {1, 1, 1, 1, 0, 1}}} -> 1, 
 {{1, 1, 0, 1, 0, 0}, {{0, 0, 0, 0, 0, 0}, {1, 1, 1, 1, 1, 0}, {0, 0, 0, 0, 
    0, 0}, {1, 1, 1, 1, 1, 0}}} -> 1, 
 {{1, 1, 0, 1, 0, 1}, {{0, 0, 0, 0, 0, 1}, {1, 1, 1, 1, 0, 0}, {0, 0, 0, 0, 
    0, 1}, {1, 1, 1, 1, 0, 1}}} -> 1, 
 {{1, 1, 0, 1, 0, 1}, {{0, 0, 0, 0, 0, 1}, {1, 1, 1, 1, 0, 0}, {0, 0, 0, 0, 
    0, 1}, {1, 1, 1, 1, 0, 0}}} -> 1, 
 {{1, 1, 0, 1, 1, 0}, {{0, 0, 0, 1, 0, 0}, {1, 1, 0, 0, 0, 0}, {0, 0, 0, 1, 
    1, 1}, {1, 1, 0, 1, 0, 0}}} -> 2, 
 {{1, 1, 0, 1, 1, 0}, {{0, 0, 0, 1, 0, 0}, {1, 1, 0, 0, 0, 1}, {0, 0, 0, 1, 
    0, 0}, {1, 1, 0, 0, 0, 1}}} -> 1, 
 {{1, 1, 0, 1, 1, 0}, {{0, 0, 0, 1, 0, 0}, {1, 1, 0, 0, 0, 1}, {0, 0, 0, 1, 
    0, 1}, {1, 1, 0, 0, 0, 0}}} -> 1, 
 {{1, 1, 0, 1, 1, 1}, {{0, 0, 0, 1, 0, 0}, {1, 1, 0, 0, 0, 1}, {0, 0, 0, 1, 
    0, 1}, {1, 1, 0, 0, 0, 0}}} -> 3, 
 {{1, 1, 0, 1, 1, 1}, {{0, 0, 0, 1, 0, 0}, {1, 1, 0, 0, 0, 1}, {0, 0, 0, 1, 
    0, 0}, {1, 1, 0, 0, 0, 1}}} -> 1, 
 {{1, 1, 1, 0, 0, 0}, {{0, 0, 0, 0, 1, 1}, {1, 1, 1, 0, 1, 0}, {0, 0, 0, 0, 
    0, 0}, {1, 1, 1, 1, 1, 0}}} -> 2, 
 {{1, 1, 1, 0, 0, 0}, {{0, 0, 0, 0, 1, 0}, {1, 1, 1, 0, 0, 0}, {0, 0, 0, 0, 
    1, 1}, {1, 1, 1, 0, 1, 0}}} -> 2, 
 {{1, 1, 1, 0, 0, 1}, {{0, 0, 0, 0, 0, 1}, {1, 1, 1, 1, 0, 0}, {0, 0, 0, 0, 
    0, 1}, {1, 1, 1, 1, 0, 1}}} -> 1, 
 {{1, 1, 1, 0, 0, 1}, {{0, 0, 0, 0, 0, 1}, {1, 1, 1, 1, 0, 0}, {0, 0, 0, 0, 
    0, 1}, {1, 1, 1, 1, 0, 0}}} -> 12, 
 {{1, 1, 1, 0, 1, 1}, {{0, 0, 0, 0, 1, 0}, {1, 1, 1, 0, 0, 0}, {0, 0, 0, 0, 
    1, 0}, {1, 1, 1, 0, 0, 0}}} -> 3, 
 {{1, 1, 1, 0, 1, 1}, {{0, 0, 0, 0, 1, 0}, {1, 1, 1, 0, 0, 0}, {0, 0, 0, 0, 
    1, 1}, {1, 1, 1, 0, 1, 0}}} -> 1, 
 {{1, 1, 1, 1, 0, 0}, {{0, 0, 0, 0, 0, 1}, {1, 1, 1, 1, 0, 1}, {0, 0, 0, 0, 
    0, 0}, {1, 1, 1, 1, 1, 1}}} -> 1, 
 {{1, 1, 1, 1, 0, 0}, {{0, 0, 0, 0, 0, 1}, {1, 1, 1, 1, 0, 0}, {0, 0, 0, 0, 
    0, 1}, {1, 1, 1, 1, 0, 1}}} -> 3, 
 {{1, 1, 1, 1, 0, 1}, {{0, 0, 0, 0, 0, 1}, {1, 1, 1, 1, 0, 0}, {0, 0, 0, 0, 
    0, 1}, {1, 1, 1, 1, 0, 1}}} -> 1, 
 {{1, 1, 1, 1, 0, 1}, {{0, 0, 0, 0, 0, 1}, {1, 1, 1, 1, 0, 0}, {0, 0, 0, 0, 
    0, 1}, {1, 1, 1, 1, 0, 0}}} -> 1, 
 {{0, 0, 0, 0, 0, 0}, {{0, 0, 0, 0, 0, 1}, {0, 0, 0, 0, 1, 1}, {0, 0, 0, 1, 
    1, 0}, {0, 0, 1, 1, 0, 0}}} -> 87, 
 {{0, 0, 0, 0, 0, 1}, {{0, 0, 0, 0, 1, 1}, {0, 0, 0, 1, 1, 0}, {0, 0, 1, 1, 
    0, 0}, {0, 1, 1, 0, 0, 0}}} -> 100, 
 {{0, 0, 0, 0, 1, 1}, {{0, 0, 0, 1, 1, 0}, {0, 0, 1, 1, 0, 0}, {0, 1, 1, 0, 
    0, 0}, {1, 1, 0, 0, 0, 0}}} -> 99, 
 {{0, 0, 0, 1, 0, 0}, {{0, 0, 1, 0, 0, 1}, {0, 1, 0, 0, 1, 1}, {1, 0, 0, 1, 
    1, 0}, {0, 0, 1, 1, 0, 0}}} -> 28, 
 {{0, 0, 0, 1, 0, 1}, {{0, 0, 1, 0, 0, 1}, {0, 1, 0, 0, 1, 0}, {1, 0, 0, 1, 
    0, 0}, {0, 0, 1, 0, 0, 0}}} -> 35, 
 {{0, 0, 0, 1, 1, 0}, {{0, 0, 1, 1, 0, 0}, {0, 1, 1, 0, 0, 0}, {1, 1, 0, 0, 
    0, 0}, {1, 0, 0, 0, 0, 0}}} -> 24, 
 {{0, 0, 0, 1, 1, 0}, {{0, 0, 1, 1, 0, 0}, {0, 1, 1, 0, 0, 1}, {1, 1, 0, 0, 
    1, 0}, {1, 0, 0, 1, 0, 0}}} -> 28, 
 {{0, 0, 0, 1, 1, 1}, {{0, 0, 1, 1, 0, 0}, {0, 1, 1, 0, 0, 0}, {1, 1, 0, 0, 
    0, 0}, {1, 0, 0, 0, 0, 0}}} -> 98, 
 {{0, 0, 1, 0, 0, 0}, {{0, 1, 0, 0, 0, 1}, {1, 0, 0, 0, 1, 1}, {0, 0, 0, 1, 
    1, 0}, {0, 0, 1, 1, 0, 0}}} -> 28, 
 {{0, 0, 1, 0, 0, 1}, {{0, 1, 0, 0, 1, 1}, {1, 0, 0, 1, 1, 0}, {0, 0, 1, 1, 
    0, 0}, {0, 1, 1, 0, 0, 0}}} -> 40, 
 {{0, 0, 1, 0, 1, 1}, {{0, 1, 0, 0, 1, 0}, {1, 0, 0, 1, 0, 0}, {0, 0, 1, 0, 
    0, 0}, {0, 1, 0, 0, 0, 0}}} -> 51, 
 {{0, 0, 1, 1, 0, 0}, {{0, 1, 1, 0, 0, 0}, {1, 1, 0, 0, 0, 0}, {1, 0, 0, 0, 
    0, 0}, {0, 0, 0, 0, 0, 0}}} -> 15, 
 {{0, 0, 1, 1, 0, 0}, {{0, 1, 1, 0, 0, 0}, {1, 1, 0, 0, 0, 1}, {1, 0, 0, 0, 
    1, 0}, {0, 0, 0, 1, 0, 0}}} -> 12, 
 {{0, 0, 1, 1, 0, 0}, {{0, 1, 1, 0, 0, 1}, {1, 1, 0, 0, 1, 0}, {1, 0, 0, 1, 
    0, 0}, {0, 0, 1, 0, 0, 0}}} -> 12, 
 {{0, 0, 1, 1, 0, 0}, {{0, 1, 1, 0, 0, 1}, {1, 1, 0, 0, 1, 1}, {1, 0, 0, 1, 
    1, 0}, {0, 0, 1, 1, 0, 0}}} -> 124, 
 {{0, 0, 1, 1, 0, 1}, {{0, 1, 1, 0, 0, 0}, {1, 1, 0, 0, 0, 0}, {1, 0, 0, 0, 
    0, 0}, {0, 0, 0, 0, 0, 0}}} -> 12, 
 {{0, 0, 1, 1, 0, 1}, {{0, 1, 1, 0, 0, 1}, {1, 1, 0, 0, 1, 0}, {1, 0, 0, 1, 
    0, 0}, {0, 0, 1, 0, 0, 0}}} -> 24, 
 {{0, 0, 1, 1, 1, 0}, {{0, 1, 1, 0, 0, 0}, {1, 1, 0, 0, 0, 0}, {1, 0, 0, 0, 
    0, 0}, {0, 0, 0, 0, 0, 0}}} -> 23, 
 {{0, 0, 1, 1, 1, 0}, {{0, 1, 1, 0, 0, 0}, {1, 1, 0, 0, 0, 1}, {1, 0, 0, 0, 
    1, 0}, {0, 0, 0, 1, 0, 0}}} -> 28, 
 {{0, 0, 1, 1, 1, 1}, {{0, 1, 1, 0, 0, 0}, {1, 1, 0, 0, 0, 0}, {1, 0, 0, 0, 
    0, 0}, {0, 0, 0, 0, 0, 0}}} -> 92, 
 {{0, 1, 0, 0, 0, 0}, {{1, 0, 0, 0, 0, 1}, {0, 0, 0, 0, 1, 1}, {0, 0, 0, 1, 
    1, 0}, {0, 0, 1, 1, 0, 0}}} -> 20, 
 {{0, 1, 0, 0, 0, 1}, {{1, 0, 0, 0, 1, 1}, {0, 0, 0, 1, 1, 0}, {0, 0, 1, 1, 
    0, 0}, {0, 1, 1, 0, 0, 0}}} -> 28, 
 {{0, 1, 0, 0, 1, 1}, {{1, 0, 0, 1, 1, 0}, {0, 0, 1, 1, 0, 0}, {0, 1, 1, 0, 
    0, 0}, {1, 1, 0, 0, 0, 0}}} -> 38, 
 {{0, 1, 0, 1, 0, 0}, {{1, 0, 0, 0, 0, 1}, {0, 0, 0, 0, 1, 1}, {0, 0, 0, 1, 
    1, 0}, {0, 0, 1, 1, 0, 0}}} -> 8, 
 {{0, 1, 0, 1, 0, 1}, {{1, 0, 0, 0, 0, 1}, {0, 0, 0, 0, 1, 0}, {0, 0, 0, 1, 
    0, 0}, {0, 0, 1, 0, 0, 0}}} -> 18, 
 {{0, 1, 0, 1, 1, 0}, {{1, 0, 0, 1, 0, 0}, {0, 0, 1, 0, 0, 0}, {0, 1, 0, 0, 
    0, 0}, {1, 0, 0, 0, 0, 0}}} -> 6, 
 {{0, 1, 0, 1, 1, 0}, {{1, 0, 0, 1, 0, 0}, {0, 0, 1, 0, 0, 1}, {0, 1, 0, 0, 
    1, 0}, {1, 0, 0, 1, 0, 0}}} -> 21, 
 {{0, 1, 0, 1, 1, 1}, {{1, 0, 0, 1, 0, 0}, {0, 0, 1, 0, 0, 0}, {0, 1, 0, 0, 
    0, 0}, {1, 0, 0, 0, 0, 0}}} -> 20, 
 {{0, 1, 1, 0, 0, 0}, {{1, 1, 0, 0, 0, 0}, {1, 0, 0, 0, 0, 0}, {0, 0, 0, 0, 
    0, 0}, {0, 0, 0, 0, 0, 0}}} -> 50, 
 {{0, 1, 1, 0, 0, 0}, {{1, 1, 0, 0, 0, 0}, {1, 0, 0, 0, 0, 1}, {0, 0, 0, 0, 
    1, 0}, {0, 0, 0, 1, 0, 0}}} -> 8, 
 {{0, 1, 1, 0, 0, 0}, {{1, 1, 0, 0, 0, 1}, {1, 0, 0, 0, 1, 0}, {0, 0, 0, 1, 
    0, 0}, {0, 0, 1, 0, 0, 0}}} -> 8, 
 {{0, 1, 1, 0, 0, 0}, {{1, 1, 0, 0, 0, 1}, {1, 0, 0, 0, 1, 1}, {0, 0, 0, 1, 
    1, 0}, {0, 0, 1, 1, 0, 0}}} -> 50, 
 {{0, 1, 1, 0, 0, 1}, {{1, 1, 0, 0, 1, 0}, {1, 0, 0, 1, 0, 0}, {0, 0, 1, 0, 
    0, 0}, {0, 1, 0, 0, 0, 0}}} -> 10, 
 {{0, 1, 1, 0, 0, 1}, {{1, 1, 0, 0, 1, 1}, {1, 0, 0, 1, 1, 0}, {0, 0, 1, 1, 
    0, 0}, {0, 1, 1, 0, 0, 0}}} -> 63, 
 {{0, 1, 1, 0, 1, 0}, {{1, 1, 0, 0, 0, 0}, {1, 0, 0, 0, 0, 0}, {0, 0, 0, 0, 
    0, 0}, {0, 0, 0, 0, 0, 0}}} -> 6, 
 {{0, 1, 1, 0, 1, 0}, {{1, 1, 0, 0, 0, 0}, {1, 0, 0, 0, 0, 1}, {0, 0, 0, 0, 
    1, 0}, {0, 0, 0, 1, 0, 0}}} -> 12, 
 {{0, 1, 1, 0, 1, 1}, {{1, 1, 0, 0, 1, 0}, {1, 0, 0, 1, 0, 0}, {0, 0, 1, 0, 
    0, 0}, {0, 1, 0, 0, 0, 0}}} -> 18, 
 {{0, 1, 1, 1, 0, 0}, {{1, 1, 0, 0, 0, 0}, {1, 0, 0, 0, 0, 0}, {0, 0, 0, 0, 
    0, 0}, {0, 0, 0, 0, 0, 0}}} -> 50, 
 {{0, 1, 1, 1, 0, 0}, {{1, 1, 0, 0, 0, 0}, {1, 0, 0, 0, 0, 1}, {0, 0, 0, 0, 
    1, 0}, {0, 0, 0, 1, 0, 0}}} -> 8, 
 {{0, 1, 1, 1, 0, 0}, {{1, 1, 0, 0, 0, 1}, {1, 0, 0, 0, 1, 0}, {0, 0, 0, 1, 
    0, 0}, {0, 0, 1, 0, 0, 0}}} -> 8, 
 {{0, 1, 1, 1, 0, 0}, {{1, 1, 0, 0, 0, 1}, {1, 0, 0, 0, 1, 1}, {0, 0, 0, 1, 
    1, 0}, {0, 0, 1, 1, 0, 0}}} -> 50, 
 {{0, 1, 1, 1, 0, 1}, {{1, 1, 0, 0, 0, 0}, {1, 0, 0, 0, 0, 0}, {0, 0, 0, 0, 
    0, 0}, {0, 0, 0, 0, 0, 0}}} -> 6, 
 {{0, 1, 1, 1, 0, 1}, {{1, 1, 0, 0, 0, 1}, {1, 0, 0, 0, 1, 0}, {0, 0, 0, 1, 
    0, 0}, {0, 0, 1, 0, 0, 0}}} -> 12, 
 {{0, 1, 1, 1, 1, 0}, {{1, 1, 0, 0, 0, 0}, {1, 0, 0, 0, 0, 0}, {0, 0, 0, 0, 
    0, 0}, {0, 0, 0, 0, 0, 0}}} -> 34, 
 {{0, 1, 1, 1, 1, 0}, {{1, 1, 0, 0, 0, 0}, {1, 0, 0, 0, 0, 1}, {0, 0, 0, 0, 
    1, 0}, {0, 0, 0, 1, 0, 0}}} -> 16, 
 {{0, 1, 1, 1, 1, 1}, {{1, 1, 0, 0, 0, 0}, {1, 0, 0, 0, 0, 0}, {0, 0, 0, 0, 
    0, 0}, {0, 0, 0, 0, 0, 0}}} -> 101, 
 {{1, 0, 0, 0, 0, 0}, {{0, 0, 0, 0, 0, 1}, {0, 0, 0, 0, 1, 1}, {0, 0, 0, 1, 
    1, 0}, {0, 0, 1, 1, 0, 0}}} -> 56, 
 {{1, 0, 0, 0, 0, 1}, {{0, 0, 0, 0, 1, 1}, {0, 0, 0, 1, 1, 0}, {0, 0, 1, 1, 
    0, 0}, {0, 1, 1, 0, 0, 0}}} -> 70, 
 {{1, 0, 0, 0, 1, 1}, {{0, 0, 0, 1, 1, 0}, {0, 0, 1, 1, 0, 0}, {0, 1, 1, 0, 
    0, 0}, {1, 1, 0, 0, 0, 0}}} -> 77, 
 {{1, 0, 0, 1, 0, 0}, {{0, 0, 1, 0, 0, 1}, {0, 1, 0, 0, 1, 1}, {1, 0, 0, 1, 
    1, 0}, {0, 0, 1, 1, 0, 0}}} -> 82, 
 {{1, 0, 0, 1, 0, 1}, {{0, 0, 1, 0, 0, 1}, {0, 1, 0, 0, 1, 0}, {1, 0, 0, 1, 
    0, 0}, {0, 0, 1, 0, 0, 0}}} -> 30, 
 {{1, 0, 0, 1, 1, 0}, {{0, 0, 1, 1, 0, 0}, {0, 1, 1, 0, 0, 0}, {1, 1, 0, 0, 
    0, 0}, {1, 0, 0, 0, 0, 0}}} -> 20, 
 {{1, 0, 0, 1, 1, 0}, {{0, 0, 1, 1, 0, 0}, {0, 1, 1, 0, 0, 1}, {1, 1, 0, 0, 
    1, 0}, {1, 0, 0, 1, 0, 0}}} -> 37, 
 {{1, 0, 0, 1, 1, 1}, {{0, 0, 1, 1, 0, 0}, {0, 1, 1, 0, 0, 0}, {1, 1, 0, 0, 
    0, 0}, {1, 0, 0, 0, 0, 0}}} -> 76, 
 {{1, 0, 1, 0, 0, 0}, {{0, 0, 0, 0, 0, 1}, {0, 0, 0, 0, 1, 1}, {0, 0, 0, 1, 
    1, 0}, {0, 0, 1, 1, 0, 0}}} -> 16, 
 {{1, 0, 1, 0, 0, 1}, {{0, 0, 0, 0, 1, 1}, {0, 0, 0, 1, 1, 0}, {0, 0, 1, 1, 
    0, 0}, {0, 1, 1, 0, 0, 0}}} -> 24, 
 {{1, 0, 1, 0, 1, 1}, {{0, 0, 0, 0, 1, 0}, {0, 0, 0, 1, 0, 0}, {0, 0, 1, 0, 
    0, 0}, {0, 1, 0, 0, 0, 0}}} -> 46, 
 {{1, 0, 1, 1, 0, 0}, {{0, 0, 1, 0, 0, 0}, {0, 1, 0, 0, 0, 0}, {1, 0, 0, 0, 
    0, 0}, {0, 0, 0, 0, 0, 0}}} -> 4, 
 {{1, 0, 1, 1, 0, 0}, {{0, 0, 1, 0, 0, 0}, {0, 1, 0, 0, 0, 1}, {1, 0, 0, 0, 
    1, 0}, {0, 0, 0, 1, 0, 0}}} -> 8, 
 {{1, 0, 1, 1, 0, 0}, {{0, 0, 1, 0, 0, 1}, {0, 1, 0, 0, 1, 0}, {1, 0, 0, 1, 
    0, 0}, {0, 0, 1, 0, 0, 0}}} -> 8, 
 {{1, 0, 1, 1, 0, 0}, {{0, 0, 1, 0, 0, 1}, {0, 1, 0, 0, 1, 1}, {1, 0, 0, 1, 
    1, 0}, {0, 0, 1, 1, 0, 0}}} -> 40, 
 {{1, 0, 1, 1, 0, 1}, {{0, 0, 1, 0, 0, 0}, {0, 1, 0, 0, 0, 0}, {1, 0, 0, 0, 
    0, 0}, {0, 0, 0, 0, 0, 0}}} -> 12, 
 {{1, 0, 1, 1, 0, 1}, {{0, 0, 1, 0, 0, 1}, {0, 1, 0, 0, 1, 0}, {1, 0, 0, 1, 
    0, 0}, {0, 0, 1, 0, 0, 0}}} -> 24, 
 {{1, 0, 1, 1, 1, 0}, {{0, 0, 1, 0, 0, 0}, {0, 1, 0, 0, 0, 0}, {1, 0, 0, 0, 
    0, 0}, {0, 0, 0, 0, 0, 0}}} -> 12, 
 {{1, 0, 1, 1, 1, 0}, {{0, 0, 1, 0, 0, 0}, {0, 1, 0, 0, 0, 1}, {1, 0, 0, 0, 
    1, 0}, {0, 0, 0, 1, 0, 0}}} -> 24, 
 {{1, 0, 1, 1, 1, 1}, {{0, 0, 1, 0, 0, 0}, {0, 1, 0, 0, 0, 0}, {1, 0, 0, 0, 
    0, 0}, {0, 0, 0, 0, 0, 0}}} -> 38, 
 {{1, 1, 0, 0, 0, 0}, {{1, 0, 0, 0, 0, 0}, {0, 0, 0, 0, 0, 1}, {0, 0, 0, 0, 
    1, 0}, {0, 0, 0, 1, 0, 0}}} -> 6, 
 {{1, 1, 0, 0, 0, 0}, {{1, 0, 0, 0, 0, 1}, {0, 0, 0, 0, 1, 0}, {0, 0, 0, 1, 
    0, 0}, {0, 0, 1, 0, 0, 0}}} -> 6, 
 {{1, 1, 0, 0, 0, 0}, {{1, 0, 0, 0, 0, 1}, {0, 0, 0, 0, 1, 1}, {0, 0, 0, 1, 
    1, 0}, {0, 0, 1, 1, 0, 0}}} -> 34, 
 {{1, 1, 0, 0, 0, 1}, {{1, 0, 0, 0, 1, 0}, {0, 0, 0, 1, 0, 0}, {0, 0, 1, 0, 
    0, 0}, {0, 1, 0, 0, 0, 0}}} -> 8, 
 {{1, 1, 0, 0, 0, 1}, {{1, 0, 0, 0, 1, 1}, {0, 0, 0, 1, 1, 0}, {0, 0, 1, 1, 
    0, 0}, {0, 1, 1, 0, 0, 0}}} -> 44, 
 {{1, 1, 0, 0, 1, 0}, {{1, 0, 0, 1, 0, 0}, {0, 0, 1, 0, 0, 0}, {0, 1, 0, 0, 
    0, 0}, {1, 0, 0, 0, 0, 0}}} -> 8, 
 {{1, 1, 0, 0, 1, 0}, {{1, 0, 0, 1, 0, 0}, {0, 0, 1, 0, 0, 1}, {0, 1, 0, 0, 
    1, 0}, {1, 0, 0, 1, 0, 0}}} -> 24, 
 {{1, 1, 0, 0, 1, 1}, {{1, 0, 0, 1, 1, 0}, {0, 0, 1, 1, 0, 0}, {0, 1, 1, 0, 
    0, 0}, {1, 1, 0, 0, 0, 0}}} -> 43, 
 {{1, 1, 0, 1, 0, 0}, {{1, 0, 0, 0, 0, 0}, {0, 0, 0, 0, 0, 1}, {0, 0, 0, 0, 
    1, 0}, {0, 0, 0, 1, 0, 0}}} -> 4, 
 {{1, 1, 0, 1, 0, 0}, {{1, 0, 0, 0, 0, 1}, {0, 0, 0, 0, 1, 0}, {0, 0, 0, 1, 
    0, 0}, {0, 0, 1, 0, 0, 0}}} -> 4, 
 {{1, 1, 0, 1, 0, 0}, {{1, 0, 0, 0, 0, 1}, {0, 0, 0, 0, 1, 1}, {0, 0, 0, 1, 
    1, 0}, {0, 0, 1, 1, 0, 0}}} -> 8, 
 {{1, 1, 0, 1, 0, 1}, {{1, 0, 0, 0, 0, 1}, {0, 0, 0, 0, 1, 0}, {0, 0, 0, 1, 
    0, 0}, {0, 0, 1, 0, 0, 0}}} -> 12, 
 {{1, 1, 0, 1, 1, 0}, {{1, 0, 0, 1, 0, 0}, {0, 0, 1, 0, 0, 0}, {0, 1, 0, 0, 
    0, 0}, {1, 0, 0, 0, 0, 0}}} -> 6, 
 {{1, 1, 0, 1, 1, 0}, {{1, 0, 0, 1, 0, 0}, {0, 0, 1, 0, 0, 1}, {0, 1, 0, 0, 
    1, 0}, {1, 0, 0, 1, 0, 0}}} -> 21, 
 {{1, 1, 0, 1, 1, 1}, {{1, 0, 0, 1, 0, 0}, {0, 0, 1, 0, 0, 0}, {0, 1, 0, 0, 
    0, 0}, {1, 0, 0, 0, 0, 0}}} -> 18, 
 {{1, 1, 1, 0, 0, 0}, {{1, 0, 0, 0, 0, 0}, {0, 0, 0, 0, 0, 1}, {0, 0, 0, 0, 
    1, 0}, {0, 0, 0, 1, 0, 0}}} -> 6, 
 {{1, 1, 1, 0, 0, 0}, {{1, 0, 0, 0, 0, 1}, {0, 0, 0, 0, 1, 0}, {0, 0, 0, 1, 
    0, 0}, {0, 0, 1, 0, 0, 0}}} -> 6, 
 {{1, 1, 1, 0, 0, 0}, {{1, 0, 0, 0, 0, 1}, {0, 0, 0, 0, 1, 1}, {0, 0, 0, 1, 
    1, 0}, {0, 0, 1, 1, 0, 0}}} -> 34, 
 {{1, 1, 1, 0, 0, 1}, {{1, 0, 0, 0, 1, 0}, {0, 0, 0, 1, 0, 0}, {0, 0, 1, 0, 
    0, 0}, {0, 1, 0, 0, 0, 0}}} -> 8, 
 {{1, 1, 1, 0, 0, 1}, {{1, 0, 0, 0, 1, 1}, {0, 0, 0, 1, 1, 0}, {0, 0, 1, 1, 
    0, 0}, {0, 1, 1, 0, 0, 0}}} -> 44, 
 {{1, 1, 1, 0, 1, 0}, {{1, 0, 0, 0, 0, 0}, {0, 0, 0, 0, 0, 1}, {0, 0, 0, 0, 
    1, 0}, {0, 0, 0, 1, 0, 0}}} -> 12, 
 {{1, 1, 1, 0, 1, 1}, {{1, 0, 0, 0, 1, 0}, {0, 0, 0, 1, 0, 0}, {0, 0, 1, 0, 
    0, 0}, {0, 1, 0, 0, 0, 0}}} -> 18, 
 {{1, 1, 1, 1, 0, 0}, {{1, 0, 0, 0, 0, 0}, {0, 0, 0, 0, 0, 1}, {0, 0, 0, 0, 
    1, 0}, {0, 0, 0, 1, 0, 0}}} -> 6, 
 {{1, 1, 1, 1, 0, 0}, {{1, 0, 0, 0, 0, 1}, {0, 0, 0, 0, 1, 0}, {0, 0, 0, 1, 
    0, 0}, {0, 0, 1, 0, 0, 0}}} -> 6, 
 {{1, 1, 1, 1, 0, 0}, {{1, 0, 0, 0, 0, 1}, {0, 0, 0, 0, 1, 1}, {0, 0, 0, 1, 
    1, 0}, {0, 0, 1, 1, 0, 0}}} -> 34, 
 {{1, 1, 1, 1, 0, 1}, {{1, 0, 0, 0, 0, 1}, {0, 0, 0, 0, 1, 0}, {0, 0, 0, 1, 
    0, 0}, {0, 0, 1, 0, 0, 0}}} -> 12, 
 {{1, 1, 1, 1, 1, 0}, {{1, 0, 0, 0, 0, 0}, {0, 0, 0, 0, 0, 1}, {0, 0, 0, 0, 
    1, 0}, {0, 0, 0, 1, 0, 0}}} -> 14, 
 {{0, 1, 0, 0, 0, 0}, {{0, 0, 0, 0, 0, 1}, {0, 0, 0, 0, 1, 1}, {0, 0, 0, 1, 
    1, 0}, {0, 0, 1, 1, 0, 0}}} -> 8, 
 {{0, 1, 0, 0, 0, 1}, {{0, 0, 0, 0, 1, 1}, {0, 0, 0, 1, 1, 0}, {0, 0, 1, 1, 
    0, 0}, {0, 1, 1, 0, 0, 0}}} -> 12, 
 {{0, 1, 0, 0, 1, 1}, {{0, 0, 0, 1, 1, 0}, {0, 0, 1, 1, 0, 0}, {0, 1, 1, 0, 
    0, 0}, {1, 1, 0, 0, 0, 0}}} -> 18, 
 {{0, 1, 0, 1, 0, 0}, {{0, 0, 0, 0, 0, 1}, {0, 0, 0, 0, 1, 1}, {0, 0, 0, 1, 
    1, 0}, {0, 0, 1, 1, 0, 0}}} -> 8, 
 {{0, 1, 0, 1, 0, 1}, {{0, 0, 0, 0, 0, 1}, {0, 0, 0, 0, 1, 0}, {0, 0, 0, 1, 
    0, 0}, {0, 0, 1, 0, 0, 0}}} -> 18, 
 {{0, 1, 0, 1, 1, 0}, {{0, 0, 0, 1, 0, 0}, {0, 0, 1, 0, 0, 0}, {0, 1, 0, 0, 
    0, 0}, {1, 0, 0, 0, 0, 0}}} -> 6, 
 {{0, 1, 0, 1, 1, 0}, {{0, 0, 0, 1, 0, 0}, {0, 0, 1, 0, 0, 1}, {0, 1, 0, 0, 
    1, 0}, {1, 0, 0, 1, 0, 0}}} -> 12, 
 {{0, 1, 0, 1, 1, 1}, {{0, 0, 0, 1, 0, 0}, {0, 0, 1, 0, 0, 0}, {0, 1, 0, 0, 
    0, 0}, {1, 0, 0, 0, 0, 0}}} -> 20, 
 {{0, 1, 1, 0, 0, 0}, {{0, 1, 0, 0, 0, 0}, {1, 0, 0, 0, 0, 0}, {0, 0, 0, 0, 
    0, 0}, {0, 0, 0, 0, 0, 0}}} -> 2, 
 {{0, 1, 1, 0, 0, 0}, {{0, 1, 0, 0, 0, 0}, {1, 0, 0, 0, 0, 1}, {0, 0, 0, 0, 
    1, 0}, {0, 0, 0, 1, 0, 0}}} -> 4, 
 {{0, 1, 1, 0, 0, 0}, {{0, 1, 0, 0, 0, 1}, {1, 0, 0, 0, 1, 0}, {0, 0, 0, 1, 
    0, 0}, {0, 0, 1, 0, 0, 0}}} -> 4, 
 {{0, 1, 1, 0, 0, 0}, {{0, 1, 0, 0, 0, 1}, {1, 0, 0, 0, 1, 1}, {0, 0, 0, 1, 
    1, 0}, {0, 0, 1, 1, 0, 0}}} -> 8, 
 {{0, 1, 1, 0, 0, 1}, {{0, 1, 0, 0, 1, 0}, {1, 0, 0, 1, 0, 0}, {0, 0, 1, 0, 
    0, 0}, {0, 1, 0, 0, 0, 0}}} -> 6, 
 {{0, 1, 1, 0, 0, 1}, {{0, 1, 0, 0, 1, 1}, {1, 0, 0, 1, 1, 0}, {0, 0, 1, 1, 
    0, 0}, {0, 1, 1, 0, 0, 0}}} -> 12, 
 {{0, 1, 1, 0, 1, 0}, {{0, 1, 0, 0, 0, 0}, {1, 0, 0, 0, 0, 0}, {0, 0, 0, 0, 
    0, 0}, {0, 0, 0, 0, 0, 0}}} -> 6, 
 {{0, 1, 1, 0, 1, 0}, {{0, 1, 0, 0, 0, 0}, {1, 0, 0, 0, 0, 1}, {0, 0, 0, 0, 
    1, 0}, {0, 0, 0, 1, 0, 0}}} -> 12, 
 {{0, 1, 1, 0, 1, 1}, {{0, 1, 0, 0, 1, 0}, {1, 0, 0, 1, 0, 0}, {0, 0, 1, 0, 
    0, 0}, {0, 1, 0, 0, 0, 0}}} -> 18, 
 {{0, 1, 1, 1, 0, 0}, {{0, 1, 0, 0, 0, 0}, {1, 0, 0, 0, 0, 0}, {0, 0, 0, 0, 
    0, 0}, {0, 0, 0, 0, 0, 0}}} -> 2, 
 {{0, 1, 1, 1, 0, 0}, {{0, 1, 0, 0, 0, 0}, {1, 0, 0, 0, 0, 1}, {0, 0, 0, 0, 
    1, 0}, {0, 0, 0, 1, 0, 0}}} -> 4, 
 {{0, 1, 1, 1, 0, 0}, {{0, 1, 0, 0, 0, 1}, {1, 0, 0, 0, 1, 0}, {0, 0, 0, 1, 
    0, 0}, {0, 0, 1, 0, 0, 0}}} -> 4, 
 {{0, 1, 1, 1, 0, 0}, {{0, 1, 0, 0, 0, 1}, {1, 0, 0, 0, 1, 1}, {0, 0, 0, 1, 
    1, 0}, {0, 0, 1, 1, 0, 0}}} -> 8, 
 {{0, 1, 1, 1, 0, 1}, {{0, 1, 0, 0, 0, 0}, {1, 0, 0, 0, 0, 0}, {0, 0, 0, 0, 
    0, 0}, {0, 0, 0, 0, 0, 0}}} -> 6, 
 {{0, 1, 1, 1, 0, 1}, {{0, 1, 0, 0, 0, 1}, {1, 0, 0, 0, 1, 0}, {0, 0, 0, 1, 
    0, 0}, {0, 0, 1, 0, 0, 0}}} -> 12, 
 {{0, 1, 1, 1, 1, 0}, {{0, 1, 0, 0, 0, 0}, {1, 0, 0, 0, 0, 0}, {0, 0, 0, 0, 
    0, 0}, {0, 0, 0, 0, 0, 0}}} -> 6, 
 {{0, 1, 1, 1, 1, 0}, {{0, 1, 0, 0, 0, 0}, {1, 0, 0, 0, 0, 1}, {0, 0, 0, 0, 
    1, 0}, {0, 0, 0, 1, 0, 0}}} -> 12, 
 {{0, 1, 1, 1, 1, 1}, {{0, 1, 0, 0, 0, 0}, {1, 0, 0, 0, 0, 0}, {0, 0, 0, 0, 
    0, 0}, {0, 0, 0, 0, 0, 0}}} -> 19, 
 {{1, 1, 0, 0, 0, 0}, {{0, 0, 0, 0, 0, 1}, {0, 0, 0, 0, 1, 1}, {0, 0, 0, 1, 
    1, 0}, {0, 0, 1, 1, 0, 0}}} -> 42, 
 {{1, 1, 0, 0, 0, 1}, {{0, 0, 0, 0, 1, 1}, {0, 0, 0, 1, 1, 0}, {0, 0, 1, 1, 
    0, 0}, {0, 1, 1, 0, 0, 0}}} -> 50, 
 {{1, 1, 0, 0, 1, 1}, {{0, 0, 0, 1, 1, 0}, {0, 0, 1, 1, 0, 0}, {0, 1, 1, 0, 
    0, 0}, {1, 1, 0, 0, 0, 0}}} -> 49, 
 {{1, 1, 0, 1, 0, 0}, {{0, 0, 0, 0, 0, 1}, {0, 0, 0, 0, 1, 1}, {0, 0, 0, 1, 
    1, 0}, {0, 0, 1, 1, 0, 0}}} -> 8, 
 {{1, 1, 0, 1, 0, 1}, {{0, 0, 0, 0, 0, 1}, {0, 0, 0, 0, 1, 0}, {0, 0, 0, 1, 
    0, 0}, {0, 0, 1, 0, 0, 0}}} -> 12, 
 {{1, 1, 0, 1, 1, 0}, {{0, 0, 0, 1, 0, 0}, {0, 0, 1, 0, 0, 0}, {0, 1, 0, 0, 
    0, 0}, {1, 0, 0, 0, 0, 0}}} -> 6, 
 {{1, 1, 0, 1, 1, 0}, {{0, 0, 0, 1, 0, 0}, {0, 0, 1, 0, 0, 1}, {0, 1, 0, 0, 
    1, 0}, {1, 0, 0, 1, 0, 0}}} -> 12, 
 {{1, 1, 0, 1, 1, 1}, {{0, 0, 0, 1, 0, 0}, {0, 0, 1, 0, 0, 0}, {0, 1, 0, 0, 
    0, 0}, {1, 0, 0, 0, 0, 0}}} -> 18, 
 {{1, 1, 1, 0, 0, 0}, {{0, 0, 0, 0, 0, 1}, {0, 0, 0, 0, 1, 1}, {0, 0, 0, 1, 
    1, 0}, {0, 0, 1, 1, 0, 0}}} -> 42, 
 {{1, 1, 1, 0, 0, 1}, {{0, 0, 0, 0, 1, 1}, {0, 0, 0, 1, 1, 0}, {0, 0, 1, 1, 
    0, 0}, {0, 1, 1, 0, 0, 0}}} -> 50, 
 {{1, 1, 1, 0, 1, 1}, {{0, 0, 0, 0, 1, 0}, {0, 0, 0, 1, 0, 0}, {0, 0, 1, 0, 
    0, 0}, {0, 1, 0, 0, 0, 0}}} -> 18, 
 {{1, 1, 1, 1, 0, 0}, {{0, 0, 0, 0, 0, 1}, {0, 0, 0, 0, 1, 1}, {0, 0, 0, 1, 
    1, 0}, {0, 0, 1, 1, 0, 0}}} -> 42, 
 {{1, 1, 1, 1, 0, 1}, {{0, 0, 0, 0, 0, 1}, {0, 0, 0, 0, 1, 0}, {0, 0, 0, 1, 
    0, 0}, {0, 0, 1, 0, 0, 0}}} -> 12, 
 {{0, 0, 0, 0, 0, 1}, {{0, 0, 0, 0, 1, 1}, {0, 0, 0, 1, 1, 0}, {0, 0, 1, 1, 
    0, 0}, {0, 1, 1, 0, 0, 1}}} -> 68, 
 {{0, 0, 0, 0, 1, 1}, {{0, 0, 0, 1, 1, 0}, {0, 0, 1, 1, 0, 0}, {0, 1, 1, 0, 
    0, 0}, {1, 1, 0, 0, 0, 1}}} -> 50, 
 {{0, 0, 0, 1, 0, 1}, {{0, 0, 1, 0, 0, 1}, {0, 1, 0, 0, 1, 0}, {1, 0, 0, 1, 
    0, 0}, {0, 0, 1, 0, 0, 1}}} -> 11, 
 {{0, 0, 0, 1, 1, 0}, {{0, 0, 1, 1, 0, 0}, {0, 1, 1, 0, 0, 0}, {1, 1, 0, 0, 
    0, 0}, {1, 0, 0, 0, 0, 1}}} -> 23, 
 {{0, 0, 0, 1, 1, 1}, {{0, 0, 1, 1, 0, 0}, {0, 1, 1, 0, 0, 0}, {1, 1, 0, 0, 
    0, 0}, {1, 0, 0, 0, 0, 1}}} -> 49, 
 {{0, 0, 1, 0, 0, 1}, {{0, 1, 0, 0, 1, 1}, {1, 0, 0, 1, 1, 0}, {0, 0, 1, 1, 
    0, 0}, {0, 1, 1, 0, 0, 1}}} -> 37, 
 {{0, 0, 1, 0, 1, 1}, {{0, 1, 0, 0, 1, 0}, {1, 0, 0, 1, 0, 0}, {0, 0, 1, 0, 
    0, 0}, {0, 1, 0, 0, 0, 1}}} -> 15, 
 {{0, 0, 1, 1, 0, 0}, {{0, 1, 1, 0, 0, 0}, {1, 1, 0, 0, 0, 0}, {1, 0, 0, 0, 
    0, 0}, {0, 0, 0, 0, 0, 1}}} -> 15, 
 {{0, 0, 1, 1, 0, 0}, {{0, 1, 1, 0, 0, 1}, {1, 1, 0, 0, 1, 0}, {1, 0, 0, 1, 
    0, 0}, {0, 0, 1, 0, 0, 1}}} -> 19, 
 {{0, 0, 1, 1, 0, 1}, {{0, 1, 1, 0, 0, 0}, {1, 1, 0, 0, 0, 0}, {1, 0, 0, 0, 
    0, 0}, {0, 0, 0, 0, 0, 1}}} -> 4, 
 {{0, 0, 1, 1, 0, 1}, {{0, 1, 1, 0, 0, 1}, {1, 1, 0, 0, 1, 0}, {1, 0, 0, 1, 
    0, 0}, {0, 0, 1, 0, 0, 1}}} -> 16, 
 {{0, 0, 1, 1, 1, 0}, {{0, 1, 1, 0, 0, 0}, {1, 1, 0, 0, 0, 0}, {1, 0, 0, 0, 
    0, 0}, {0, 0, 0, 0, 0, 1}}} -> 23, 
 {{0, 0, 1, 1, 1, 1}, {{0, 1, 1, 0, 0, 0}, {1, 1, 0, 0, 0, 0}, {1, 0, 0, 0, 
    0, 0}, {0, 0, 0, 0, 0, 1}}} -> 46, 
 {{0, 1, 0, 0, 0, 1}, {{1, 0, 0, 0, 1, 1}, {0, 0, 0, 1, 1, 0}, {0, 0, 1, 1, 
    0, 0}, {0, 1, 1, 0, 0, 1}}} -> 12, 
 {{0, 1, 0, 0, 1, 1}, {{1, 0, 0, 1, 1, 0}, {0, 0, 1, 1, 0, 0}, {0, 1, 1, 0, 
    0, 0}, {1, 1, 0, 0, 0, 1}}} -> 18, 
 {{0, 1, 0, 1, 0, 1}, {{1, 0, 0, 0, 0, 1}, {0, 0, 0, 0, 1, 0}, {0, 0, 0, 1, 
    0, 0}, {0, 0, 1, 0, 0, 1}}} -> 6, 
 {{0, 1, 0, 1, 1, 0}, {{1, 0, 0, 1, 0, 0}, {0, 0, 1, 0, 0, 0}, {0, 1, 0, 0, 
    0, 0}, {1, 0, 0, 0, 0, 1}}} -> 6, 
 {{0, 1, 0, 1, 1, 1}, {{1, 0, 0, 1, 0, 0}, {0, 0, 1, 0, 0, 0}, {0, 1, 0, 0, 
    0, 0}, {1, 0, 0, 0, 0, 1}}} -> 8, 
 {{0, 1, 1, 0, 0, 0}, {{1, 1, 0, 0, 0, 0}, {1, 0, 0, 0, 0, 0}, {0, 0, 0, 0, 
    0, 0}, {0, 0, 0, 0, 0, 1}}} -> 11, 
 {{0, 1, 1, 0, 0, 0}, {{1, 1, 0, 0, 0, 1}, {1, 0, 0, 0, 1, 0}, {0, 0, 0, 1, 
    0, 0}, {0, 0, 1, 0, 0, 1}}} -> 8, 
 {{0, 1, 1, 0, 0, 1}, {{1, 1, 0, 0, 1, 0}, {1, 0, 0, 1, 0, 0}, {0, 0, 1, 0, 
    0, 0}, {0, 1, 0, 0, 0, 1}}} -> 6, 
 {{0, 1, 1, 0, 0, 1}, {{1, 1, 0, 0, 1, 1}, {1, 0, 0, 1, 1, 0}, {0, 0, 1, 1, 
    0, 0}, {0, 1, 1, 0, 0, 1}}} -> 77, 
 {{0, 1, 1, 0, 1, 0}, {{1, 1, 0, 0, 0, 0}, {1, 0, 0, 0, 0, 0}, {0, 0, 0, 0, 
    0, 0}, {0, 0, 0, 0, 0, 1}}} -> 6, 
 {{0, 1, 1, 0, 1, 1}, {{1, 1, 0, 0, 1, 0}, {1, 0, 0, 1, 0, 0}, {0, 0, 1, 0, 
    0, 0}, {0, 1, 0, 0, 0, 1}}} -> 6, 
 {{0, 1, 1, 1, 0, 0}, {{1, 1, 0, 0, 0, 0}, {1, 0, 0, 0, 0, 0}, {0, 0, 0, 0, 
    0, 0}, {0, 0, 0, 0, 0, 1}}} -> 11, 
 {{0, 1, 1, 1, 0, 0}, {{1, 1, 0, 0, 0, 1}, {1, 0, 0, 0, 1, 0}, {0, 0, 0, 1, 
    0, 0}, {0, 0, 1, 0, 0, 1}}} -> 8, 
 {{0, 1, 1, 1, 0, 1}, {{1, 1, 0, 0, 0, 0}, {1, 0, 0, 0, 0, 0}, {0, 0, 0, 0, 
    0, 0}, {0, 0, 0, 0, 0, 1}}} -> 2, 
 {{0, 1, 1, 1, 0, 1}, {{1, 1, 0, 0, 0, 1}, {1, 0, 0, 0, 1, 0}, {0, 0, 0, 1, 
    0, 0}, {0, 0, 1, 0, 0, 1}}} -> 4, 
 {{0, 1, 1, 1, 1, 0}, {{1, 1, 0, 0, 0, 0}, {1, 0, 0, 0, 0, 0}, {0, 0, 0, 0, 
    0, 0}, {0, 0, 0, 0, 0, 1}}} -> 15, 
 {{0, 1, 1, 1, 1, 1}, {{1, 1, 0, 0, 0, 0}, {1, 0, 0, 0, 0, 0}, {0, 0, 0, 0, 
    0, 0}, {0, 0, 0, 0, 0, 1}}} -> 34, 
 {{1, 0, 0, 0, 0, 1}, {{0, 0, 0, 0, 1, 1}, {0, 0, 0, 1, 1, 0}, {0, 0, 1, 1, 
    0, 0}, {0, 1, 1, 0, 0, 1}}} -> 42, 
 {{1, 0, 0, 0, 1, 1}, {{0, 0, 0, 1, 1, 0}, {0, 0, 1, 1, 0, 0}, {0, 1, 1, 0, 
    0, 0}, {1, 1, 0, 0, 0, 1}}} -> 36, 
 {{1, 0, 0, 1, 0, 1}, {{0, 0, 1, 0, 0, 1}, {0, 1, 0, 0, 1, 0}, {1, 0, 0, 1, 
    0, 0}, {0, 0, 1, 0, 0, 1}}} -> 27, 
 {{1, 0, 0, 1, 1, 0}, {{0, 0, 1, 1, 0, 0}, {0, 1, 1, 0, 0, 0}, {1, 1, 0, 0, 
    0, 0}, {1, 0, 0, 0, 0, 1}}} -> 19, 
 {{1, 0, 0, 1, 1, 1}, {{0, 0, 1, 1, 0, 0}, {0, 1, 1, 0, 0, 0}, {1, 1, 0, 0, 
    0, 0}, {1, 0, 0, 0, 0, 1}}} -> 35, 
 {{1, 0, 1, 0, 0, 1}, {{0, 0, 0, 0, 1, 1}, {0, 0, 0, 1, 1, 0}, {0, 0, 1, 1, 
    0, 0}, {0, 1, 1, 0, 0, 1}}} -> 8, 
 {{1, 0, 1, 0, 1, 1}, {{0, 0, 0, 0, 1, 0}, {0, 0, 0, 1, 0, 0}, {0, 0, 1, 0, 
    0, 0}, {0, 1, 0, 0, 0, 1}}} -> 14, 
 {{1, 0, 1, 1, 0, 0}, {{0, 0, 1, 0, 0, 0}, {0, 1, 0, 0, 0, 0}, {1, 0, 0, 0, 
    0, 0}, {0, 0, 0, 0, 0, 1}}} -> 4, 
 {{1, 0, 1, 1, 0, 0}, {{0, 0, 1, 0, 0, 1}, {0, 1, 0, 0, 1, 0}, {1, 0, 0, 1, 
    0, 0}, {0, 0, 1, 0, 0, 1}}} -> 16, 
 {{1, 0, 1, 1, 0, 1}, {{0, 0, 1, 0, 0, 0}, {0, 1, 0, 0, 0, 0}, {1, 0, 0, 0, 
    0, 0}, {0, 0, 0, 0, 0, 1}}} -> 4, 
 {{1, 0, 1, 1, 0, 1}, {{0, 0, 1, 0, 0, 1}, {0, 1, 0, 0, 1, 0}, {1, 0, 0, 1, 
    0, 0}, {0, 0, 1, 0, 0, 1}}} -> 24, 
 {{1, 0, 1, 1, 1, 0}, {{0, 0, 1, 0, 0, 0}, {0, 1, 0, 0, 0, 0}, {1, 0, 0, 0, 
    0, 0}, {0, 0, 0, 0, 0, 1}}} -> 12, 
 {{1, 0, 1, 1, 1, 1}, {{0, 0, 1, 0, 0, 0}, {0, 1, 0, 0, 0, 0}, {1, 0, 0, 0, 
    0, 0}, {0, 0, 0, 0, 0, 1}}} -> 14, 
 {{1, 1, 0, 0, 0, 0}, {{1, 0, 0, 0, 0, 0}, {0, 0, 0, 0, 0, 0}, {0, 0, 0, 0, 
    0, 0}, {0, 0, 0, 0, 0, 1}}} -> 7, 
 {{1, 1, 0, 0, 0, 0}, {{1, 0, 0, 0, 0, 1}, {0, 0, 0, 0, 1, 0}, {0, 0, 0, 1, 
    0, 0}, {0, 0, 1, 0, 0, 1}}} -> 6, 
 {{1, 1, 0, 0, 0, 1}, {{1, 0, 0, 0, 1, 0}, {0, 0, 0, 1, 0, 0}, {0, 0, 1, 0, 
    0, 0}, {0, 1, 0, 0, 0, 1}}} -> 4, 
 {{1, 1, 0, 0, 0, 1}, {{1, 0, 0, 0, 1, 1}, {0, 0, 0, 1, 1, 0}, {0, 0, 1, 1, 
    0, 0}, {0, 1, 1, 0, 0, 1}}} -> 24, 
 {{1, 1, 0, 0, 1, 0}, {{1, 0, 0, 1, 0, 0}, {0, 0, 1, 0, 0, 0}, {0, 1, 0, 0, 
    0, 0}, {1, 0, 0, 0, 0, 1}}} -> 8, 
 {{1, 1, 0, 0, 1, 1}, {{1, 0, 0, 1, 1, 0}, {0, 0, 1, 1, 0, 0}, {0, 1, 1, 0, 
    0, 0}, {1, 1, 0, 0, 0, 1}}} -> 20, 
 {{1, 1, 0, 1, 0, 0}, {{1, 0, 0, 0, 0, 0}, {0, 0, 0, 0, 0, 0}, {0, 0, 0, 0, 
    0, 0}, {0, 0, 0, 0, 0, 1}}} -> 2, 
 {{1, 1, 0, 1, 0, 0}, {{1, 0, 0, 0, 0, 1}, {0, 0, 0, 0, 1, 0}, {0, 0, 0, 1, 
    0, 0}, {0, 0, 1, 0, 0, 1}}} -> 4, 
 {{1, 1, 0, 1, 0, 1}, {{1, 0, 0, 0, 0, 0}, {0, 0, 0, 0, 0, 0}, {0, 0, 0, 0, 
    0, 0}, {0, 0, 0, 0, 0, 1}}} -> 2, 
 {{1, 1, 0, 1, 0, 1}, {{1, 0, 0, 0, 0, 1}, {0, 0, 0, 0, 1, 0}, {0, 0, 0, 1, 
    0, 0}, {0, 0, 1, 0, 0, 1}}} -> 4, 
 {{1, 1, 0, 1, 1, 0}, {{1, 0, 0, 1, 0, 0}, {0, 0, 1, 0, 0, 0}, {0, 1, 0, 0, 
    0, 0}, {1, 0, 0, 0, 0, 1}}} -> 6, 
 {{1, 1, 0, 1, 1, 1}, {{1, 0, 0, 1, 0, 0}, {0, 0, 1, 0, 0, 0}, {0, 1, 0, 0, 
    0, 0}, {1, 0, 0, 0, 0, 1}}} -> 6, 
 {{1, 1, 1, 0, 0, 0}, {{1, 0, 0, 0, 0, 0}, {0, 0, 0, 0, 0, 0}, {0, 0, 0, 0, 
    0, 0}, {0, 0, 0, 0, 0, 1}}} -> 7, 
 {{1, 1, 1, 0, 0, 0}, {{1, 0, 0, 0, 0, 1}, {0, 0, 0, 0, 1, 0}, {0, 0, 0, 1, 
    0, 0}, {0, 0, 1, 0, 0, 1}}} -> 6, 
 {{1, 1, 1, 0, 0, 1}, {{1, 0, 0, 0, 1, 0}, {0, 0, 0, 1, 0, 0}, {0, 0, 1, 0, 
    0, 0}, {0, 1, 0, 0, 0, 1}}} -> 4, 
 {{1, 1, 1, 0, 0, 1}, {{1, 0, 0, 0, 1, 1}, {0, 0, 0, 1, 1, 0}, {0, 0, 1, 1, 
    0, 0}, {0, 1, 1, 0, 0, 1}}} -> 24, 
 {{1, 1, 1, 0, 1, 0}, {{1, 0, 0, 0, 0, 0}, {0, 0, 0, 0, 0, 0}, {0, 0, 0, 0, 
    0, 0}, {0, 0, 0, 0, 0, 1}}} -> 6, 
 {{1, 1, 1, 0, 1, 1}, {{1, 0, 0, 0, 1, 0}, {0, 0, 0, 1, 0, 0}, {0, 0, 1, 0, 
    0, 0}, {0, 1, 0, 0, 0, 1}}} -> 6, 
 {{1, 1, 1, 1, 0, 0}, {{1, 0, 0, 0, 0, 0}, {0, 0, 0, 0, 0, 0}, {0, 0, 0, 0, 
    0, 0}, {0, 0, 0, 0, 0, 1}}} -> 7, 
 {{1, 1, 1, 1, 0, 0}, {{1, 0, 0, 0, 0, 1}, {0, 0, 0, 0, 1, 0}, {0, 0, 0, 1, 
    0, 0}, {0, 0, 1, 0, 0, 1}}} -> 6, 
 {{1, 1, 1, 1, 0, 1}, {{1, 0, 0, 0, 0, 0}, {0, 0, 0, 0, 0, 0}, {0, 0, 0, 0, 
    0, 0}, {0, 0, 0, 0, 0, 1}}} -> 2, 
 {{1, 1, 1, 1, 0, 1}, {{1, 0, 0, 0, 0, 1}, {0, 0, 0, 0, 1, 0}, {0, 0, 0, 1, 
    0, 0}, {0, 0, 1, 0, 0, 1}}} -> 4, 
 {{1, 1, 1, 1, 1, 0}, {{1, 0, 0, 0, 0, 0}, {0, 0, 0, 0, 0, 0}, {0, 0, 0, 0, 
    0, 0}, {0, 0, 0, 0, 0, 1}}} -> 11, 
 {{1, 1, 1, 1, 1, 1}, {{1, 0, 0, 0, 0, 0}, {0, 0, 0, 0, 0, 0}, {0, 0, 0, 0, 
    0, 0}, {0, 0, 0, 0, 0, 1}}} -> 23, 
 {{0, 1, 0, 0, 0, 1}, {{0, 0, 0, 0, 1, 1}, {0, 0, 0, 1, 1, 0}, {0, 0, 1, 1, 
    0, 0}, {0, 1, 1, 0, 0, 1}}} -> 4, 
 {{0, 1, 0, 0, 1, 1}, {{0, 0, 0, 1, 1, 0}, {0, 0, 1, 1, 0, 0}, {0, 1, 1, 0, 
    0, 0}, {1, 1, 0, 0, 0, 1}}} -> 6, 
 {{0, 1, 0, 1, 0, 1}, {{0, 0, 0, 0, 0, 1}, {0, 0, 0, 0, 1, 0}, {0, 0, 0, 1, 
    0, 0}, {0, 0, 1, 0, 0, 1}}} -> 6, 
 {{0, 1, 0, 1, 1, 0}, {{0, 0, 0, 1, 0, 0}, {0, 0, 1, 0, 0, 0}, {0, 1, 0, 0, 
    0, 0}, {1, 0, 0, 0, 0, 1}}} -> 6, 
 {{0, 1, 0, 1, 1, 1}, {{0, 0, 0, 1, 0, 0}, {0, 0, 1, 0, 0, 0}, {0, 1, 0, 0, 
    0, 0}, {1, 0, 0, 0, 0, 1}}} -> 7, 
 {{0, 1, 1, 0, 0, 0}, {{0, 1, 0, 0, 0, 0}, {1, 0, 0, 0, 0, 0}, {0, 0, 0, 0, 
    0, 0}, {0, 0, 0, 0, 0, 1}}} -> 2, 
 {{0, 1, 1, 0, 0, 0}, {{0, 1, 0, 0, 0, 1}, {1, 0, 0, 0, 1, 0}, {0, 0, 0, 1, 
    0, 0}, {0, 0, 1, 0, 0, 1}}} -> 4, 
 {{0, 1, 1, 0, 0, 1}, {{0, 1, 0, 0, 1, 0}, {1, 0, 0, 1, 0, 0}, {0, 0, 1, 0, 
    0, 0}, {0, 1, 0, 0, 0, 1}}} -> 2, 
 {{0, 1, 1, 0, 0, 1}, {{0, 1, 0, 0, 1, 1}, {1, 0, 0, 1, 1, 0}, {0, 0, 1, 1, 
    0, 0}, {0, 1, 1, 0, 0, 1}}} -> 14, 
 {{0, 1, 1, 0, 1, 0}, {{0, 1, 0, 0, 0, 0}, {1, 0, 0, 0, 0, 0}, {0, 0, 0, 0, 
    0, 0}, {0, 0, 0, 0, 0, 1}}} -> 6, 
 {{0, 1, 1, 0, 1, 1}, {{0, 1, 0, 0, 1, 0}, {1, 0, 0, 1, 0, 0}, {0, 0, 1, 0, 
    0, 0}, {0, 1, 0, 0, 0, 1}}} -> 6, 
 {{0, 1, 1, 1, 0, 0}, {{0, 1, 0, 0, 0, 0}, {1, 0, 0, 0, 0, 0}, {0, 0, 0, 0, 
    0, 0}, {0, 0, 0, 0, 0, 1}}} -> 2, 
 {{0, 1, 1, 1, 0, 0}, {{0, 1, 0, 0, 0, 1}, {1, 0, 0, 0, 1, 0}, {0, 0, 0, 1, 
    0, 0}, {0, 0, 1, 0, 0, 1}}} -> 4, 
 {{0, 1, 1, 1, 0, 1}, {{0, 1, 0, 0, 0, 0}, {1, 0, 0, 0, 0, 0}, {0, 0, 0, 0, 
    0, 0}, {0, 0, 0, 0, 0, 1}}} -> 2, 
 {{0, 1, 1, 1, 0, 1}, {{0, 1, 0, 0, 0, 1}, {1, 0, 0, 0, 1, 0}, {0, 0, 0, 1, 
    0, 0}, {0, 0, 1, 0, 0, 1}}} -> 4, 
 {{0, 1, 1, 1, 1, 0}, {{0, 1, 0, 0, 0, 0}, {1, 0, 0, 0, 0, 0}, {0, 0, 0, 0, 
    0, 0}, {0, 0, 0, 0, 0, 1}}} -> 6, 
 {{0, 1, 1, 1, 1, 1}, {{0, 1, 0, 0, 0, 0}, {1, 0, 0, 0, 0, 0}, {0, 0, 0, 0, 
    0, 0}, {0, 0, 0, 0, 0, 1}}} -> 7, 
 {{1, 1, 0, 0, 0, 1}, {{0, 0, 0, 0, 1, 1}, {0, 0, 0, 1, 1, 0}, {0, 0, 1, 1, 
    0, 0}, {0, 1, 1, 0, 0, 1}}} -> 34, 
 {{1, 1, 0, 0, 1, 1}, {{0, 0, 0, 1, 1, 0}, {0, 0, 1, 1, 0, 0}, {0, 1, 1, 0, 
    0, 0}, {1, 1, 0, 0, 0, 1}}} -> 24, 
 {{1, 1, 0, 1, 0, 1}, {{0, 0, 0, 0, 0, 1}, {0, 0, 0, 0, 1, 0}, {0, 0, 0, 1, 
    0, 0}, {0, 0, 1, 0, 0, 1}}} -> 4, 
 {{1, 1, 0, 1, 1, 0}, {{0, 0, 0, 1, 0, 0}, {0, 0, 1, 0, 0, 0}, {0, 1, 0, 0, 
    0, 0}, {1, 0, 0, 0, 0, 1}}} -> 6, 
 {{1, 1, 0, 1, 1, 1}, {{0, 0, 0, 1, 0, 0}, {0, 0, 1, 0, 0, 0}, {0, 1, 0, 0, 
    0, 0}, {1, 0, 0, 0, 0, 1}}} -> 6, 
 {{1, 1, 1, 0, 0, 1}, {{0, 0, 0, 0, 1, 1}, {0, 0, 0, 1, 1, 0}, {0, 0, 1, 1, 
    0, 0}, {0, 1, 1, 0, 0, 1}}} -> 34, 
 {{1, 1, 1, 0, 1, 1}, {{0, 0, 0, 0, 1, 0}, {0, 0, 0, 1, 0, 0}, {0, 0, 1, 0, 
    0, 0}, {0, 1, 0, 0, 0, 1}}} -> 6, 
 {{1, 1, 1, 1, 0, 1}, {{0, 0, 0, 0, 0, 1}, {0, 0, 0, 0, 1, 0}, {0, 0, 0, 1, 
    0, 0}, {0, 0, 1, 0, 0, 1}}} -> 4, 
 {{0, 0, 0, 0, 0, 0}, {{0, 0, 0, 0, 0, 0}, {0, 0, 0, 0, 0, 1}, {0, 0, 0, 0, 
    1, 1}, {0, 0, 0, 1, 1, 0}}} -> 72, 
 {{0, 0, 0, 0, 1, 0}, {{0, 0, 0, 1, 0, 0}, {0, 0, 1, 0, 0, 1}, {0, 1, 0, 0, 
    1, 1}, {1, 0, 0, 1, 1, 0}}} -> 23, 
 {{0, 0, 0, 0, 1, 1}, {{0, 0, 0, 1, 1, 0}, {0, 0, 1, 1, 0, 0}, {0, 1, 1, 0, 
    0, 1}, {1, 1, 0, 0, 1, 0}}} -> 20, 
 {{0, 0, 0, 1, 0, 0}, {{0, 0, 1, 0, 0, 0}, {0, 1, 0, 0, 0, 1}, {1, 0, 0, 0, 
    1, 1}, {0, 0, 0, 1, 1, 0}}} -> 23, 
 {{0, 0, 0, 1, 1, 0}, {{0, 0, 1, 1, 0, 0}, {0, 1, 1, 0, 0, 0}, {1, 1, 0, 0, 
    0, 1}, {1, 0, 0, 0, 1, 0}}} -> 8, 
 {{0, 0, 0, 1, 1, 0}, {{0, 0, 1, 1, 0, 0}, {0, 1, 1, 0, 0, 1}, {1, 1, 0, 0, 
    1, 1}, {1, 0, 0, 1, 1, 0}}} -> 74, 
 {{0, 0, 0, 1, 1, 1}, {{0, 0, 1, 1, 0, 0}, {0, 1, 1, 0, 0, 0}, {1, 1, 0, 0, 
    0, 1}, {1, 0, 0, 0, 1, 0}}} -> 20, 
 {{0, 0, 1, 0, 0, 0}, {{0, 1, 0, 0, 0, 0}, {1, 0, 0, 0, 0, 1}, {0, 0, 0, 0, 
    1, 1}, {0, 0, 0, 1, 1, 0}}} -> 22, 
 {{0, 0, 1, 0, 1, 0}, {{0, 1, 0, 0, 0, 0}, {1, 0, 0, 0, 0, 1}, {0, 0, 0, 0, 
    1, 1}, {0, 0, 0, 1, 1, 0}}} -> 11, 
 {{0, 0, 1, 0, 1, 1}, {{0, 1, 0, 0, 1, 0}, {1, 0, 0, 1, 0, 0}, {0, 0, 1, 0, 
    0, 1}, {0, 1, 0, 0, 1, 0}}} -> 22, 
 {{0, 0, 1, 1, 0, 0}, {{0, 1, 1, 0, 0, 0}, {1, 1, 0, 0, 0, 0}, {1, 0, 0, 0, 
    0, 1}, {0, 0, 0, 0, 1, 0}}} -> 8, 
 {{0, 0, 1, 1, 0, 0}, {{0, 1, 1, 0, 0, 0}, {1, 1, 0, 0, 0, 1}, {1, 0, 0, 0, 
    1, 1}, {0, 0, 0, 1, 1, 0}}} -> 42, 
 {{0, 0, 1, 1, 0, 1}, {{0, 1, 1, 0, 0, 0}, {1, 1, 0, 0, 0, 0}, {1, 0, 0, 0, 
    0, 1}, {0, 0, 0, 0, 1, 0}}} -> 12, 
 {{0, 0, 1, 1, 1, 0}, {{0, 1, 1, 0, 0, 0}, {1, 1, 0, 0, 0, 0}, {1, 0, 0, 0, 
    0, 1}, {0, 0, 0, 0, 1, 0}}} -> 8, 
 {{0, 0, 1, 1, 1, 0}, {{0, 1, 1, 0, 0, 0}, {1, 1, 0, 0, 0, 1}, {1, 0, 0, 0, 
    1, 1}, {0, 0, 0, 1, 1, 0}}} -> 62, 
 {{0, 0, 1, 1, 1, 1}, {{0, 1, 1, 0, 0, 0}, {1, 1, 0, 0, 0, 0}, {1, 0, 0, 0, 
    0, 1}, {0, 0, 0, 0, 1, 0}}} -> 20, 
 {{0, 1, 0, 0, 0, 0}, {{1, 0, 0, 0, 0, 0}, {0, 0, 0, 0, 0, 1}, {0, 0, 0, 0, 
    1, 1}, {0, 0, 0, 1, 1, 0}}} -> 17, 
 {{0, 1, 0, 0, 1, 0}, {{1, 0, 0, 1, 0, 0}, {0, 0, 1, 0, 0, 1}, {0, 1, 0, 0, 
    1, 1}, {1, 0, 0, 1, 1, 0}}} -> 62, 
 {{0, 1, 0, 0, 1, 1}, {{1, 0, 0, 1, 1, 0}, {0, 0, 1, 1, 0, 0}, {0, 1, 1, 0, 
    0, 1}, {1, 1, 0, 0, 1, 0}}} -> 24, 
 {{0, 1, 0, 1, 0, 0}, {{1, 0, 0, 0, 0, 0}, {0, 0, 0, 0, 0, 1}, {0, 0, 0, 0, 
    1, 1}, {0, 0, 0, 1, 1, 0}}} -> 6, 
 {{0, 1, 0, 1, 1, 0}, {{1, 0, 0, 1, 0, 0}, {0, 0, 1, 0, 0, 0}, {0, 1, 0, 0, 
    0, 1}, {1, 0, 0, 0, 1, 0}}} -> 2, 
 {{0, 1, 0, 1, 1, 0}, {{1, 0, 0, 1, 0, 0}, {0, 0, 1, 0, 0, 1}, {0, 1, 0, 0, 
    1, 1}, {1, 0, 0, 1, 1, 0}}} -> 19, 
 {{0, 1, 0, 1, 1, 1}, {{1, 0, 0, 1, 0, 0}, {0, 0, 1, 0, 0, 0}, {0, 1, 0, 0, 
    0, 1}, {1, 0, 0, 0, 1, 0}}} -> 10, 
 {{0, 1, 1, 0, 0, 0}, {{1, 1, 0, 0, 0, 0}, {1, 0, 0, 0, 0, 0}, {0, 0, 0, 0, 
    0, 1}, {0, 0, 0, 0, 1, 0}}} -> 6, 
 {{0, 1, 1, 0, 0, 0}, {{1, 1, 0, 0, 0, 0}, {1, 0, 0, 0, 0, 1}, {0, 0, 0, 0, 
    1, 1}, {0, 0, 0, 1, 1, 0}}} -> 30, 
 {{0, 1, 1, 0, 0, 1}, {{1, 1, 0, 0, 1, 0}, {1, 0, 0, 1, 0, 0}, {0, 0, 1, 0, 
    0, 1}, {0, 1, 0, 0, 1, 0}}} -> 13, 
 {{0, 1, 1, 0, 1, 0}, {{1, 1, 0, 0, 0, 0}, {1, 0, 0, 0, 0, 0}, {0, 0, 0, 0, 
    0, 1}, {0, 0, 0, 0, 1, 0}}} -> 2, 
 {{0, 1, 1, 0, 1, 0}, {{1, 1, 0, 0, 0, 0}, {1, 0, 0, 0, 0, 1}, {0, 0, 0, 0, 
    1, 1}, {0, 0, 0, 1, 1, 0}}} -> 4, 
 {{0, 1, 1, 0, 1, 1}, {{1, 1, 0, 0, 1, 0}, {1, 0, 0, 1, 0, 0}, {0, 0, 1, 0, 
    0, 1}, {0, 1, 0, 0, 1, 0}}} -> 6, 
 {{0, 1, 1, 1, 0, 0}, {{1, 1, 0, 0, 0, 0}, {1, 0, 0, 0, 0, 0}, {0, 0, 0, 0, 
    0, 1}, {0, 0, 0, 0, 1, 0}}} -> 6, 
 {{0, 1, 1, 1, 0, 0}, {{1, 1, 0, 0, 0, 0}, {1, 0, 0, 0, 0, 1}, {0, 0, 0, 0, 
    1, 1}, {0, 0, 0, 1, 1, 0}}} -> 30, 
 {{0, 1, 1, 1, 0, 1}, {{1, 1, 0, 0, 0, 0}, {1, 0, 0, 0, 0, 0}, {0, 0, 0, 0, 
    0, 1}, {0, 0, 0, 0, 1, 0}}} -> 6, 
 {{0, 1, 1, 1, 1, 0}, {{1, 1, 0, 0, 0, 0}, {1, 0, 0, 0, 0, 0}, {0, 0, 0, 0, 
    0, 1}, {0, 0, 0, 0, 1, 0}}} -> 6, 
 {{0, 1, 1, 1, 1, 0}, {{1, 1, 0, 0, 0, 0}, {1, 0, 0, 0, 0, 1}, {0, 0, 0, 0, 
    1, 1}, {0, 0, 0, 1, 1, 0}}} -> 42, 
 {{0, 1, 1, 1, 1, 1}, {{1, 1, 0, 0, 0, 0}, {1, 0, 0, 0, 0, 0}, {0, 0, 0, 0, 
    0, 1}, {0, 0, 0, 0, 1, 0}}} -> 14, 
 {{1, 0, 0, 0, 0, 0}, {{0, 0, 0, 0, 0, 0}, {0, 0, 0, 0, 0, 1}, {0, 0, 0, 0, 
    1, 1}, {0, 0, 0, 1, 1, 0}}} -> 36, 
 {{1, 0, 0, 0, 1, 0}, {{0, 0, 0, 1, 0, 0}, {0, 0, 1, 0, 0, 1}, {0, 1, 0, 0, 
    1, 1}, {1, 0, 0, 1, 1, 0}}} -> 20, 
 {{1, 0, 0, 0, 1, 1}, {{0, 0, 0, 1, 1, 0}, {0, 0, 1, 1, 0, 0}, {0, 1, 1, 0, 
    0, 1}, {1, 1, 0, 0, 1, 0}}} -> 20, 
 {{1, 0, 0, 1, 0, 0}, {{0, 0, 1, 0, 0, 0}, {0, 1, 0, 0, 0, 1}, {1, 0, 0, 0, 
    1, 1}, {0, 0, 0, 1, 1, 0}}} -> 20, 
 {{1, 0, 0, 1, 1, 0}, {{0, 0, 1, 1, 0, 0}, {0, 1, 1, 0, 0, 0}, {1, 1, 0, 0, 
    0, 1}, {1, 0, 0, 0, 1, 0}}} -> 8, 
 {{1, 0, 0, 1, 1, 0}, {{0, 0, 1, 1, 0, 0}, {0, 1, 1, 0, 0, 1}, {1, 1, 0, 0, 
    1, 1}, {1, 0, 0, 1, 1, 0}}} -> 82, 
 {{1, 0, 0, 1, 1, 1}, {{0, 0, 1, 1, 0, 0}, {0, 1, 1, 0, 0, 0}, {1, 1, 0, 0, 
    0, 1}, {1, 0, 0, 0, 1, 0}}} -> 20, 
 {{1, 0, 1, 0, 0, 0}, {{0, 0, 0, 0, 0, 0}, {0, 0, 0, 0, 0, 1}, {0, 0, 0, 0, 
    1, 1}, {0, 0, 0, 1, 1, 0}}} -> 10, 
 {{1, 0, 1, 0, 1, 0}, {{0, 0, 0, 0, 0, 0}, {0, 0, 0, 0, 0, 1}, {0, 0, 0, 0, 
    1, 1}, {0, 0, 0, 1, 1, 0}}} -> 10, 
 {{1, 0, 1, 0, 1, 1}, {{0, 0, 0, 0, 1, 0}, {0, 0, 0, 1, 0, 0}, {0, 0, 1, 0, 
    0, 1}, {0, 1, 0, 0, 1, 0}}} -> 16, 
 {{1, 0, 1, 1, 0, 0}, {{0, 0, 1, 0, 0, 0}, {0, 1, 0, 0, 0, 0}, {1, 0, 0, 0, 
    0, 1}, {0, 0, 0, 0, 1, 0}}} -> 4, 
 {{1, 0, 1, 1, 0, 0}, {{0, 0, 1, 0, 0, 0}, {0, 1, 0, 0, 0, 1}, {1, 0, 0, 0, 
    1, 1}, {0, 0, 0, 1, 1, 0}}} -> 8, 
 {{1, 0, 1, 1, 0, 1}, {{0, 0, 1, 0, 0, 0}, {0, 1, 0, 0, 0, 0}, {1, 0, 0, 0, 
    0, 1}, {0, 0, 0, 0, 1, 0}}} -> 12, 
 {{1, 0, 1, 1, 1, 0}, {{0, 0, 1, 0, 0, 0}, {0, 1, 0, 0, 0, 0}, {1, 0, 0, 0, 
    0, 1}, {0, 0, 0, 0, 1, 0}}} -> 4, 
 {{1, 0, 1, 1, 1, 0}, {{0, 0, 1, 0, 0, 0}, {0, 1, 0, 0, 0, 1}, {1, 0, 0, 0, 
    1, 1}, {0, 0, 0, 1, 1, 0}}} -> 8, 
 {{1, 0, 1, 1, 1, 1}, {{0, 0, 1, 0, 0, 0}, {0, 1, 0, 0, 0, 0}, {1, 0, 0, 0, 
    0, 1}, {0, 0, 0, 0, 1, 0}}} -> 16, 
 {{1, 1, 0, 0, 0, 0}, {{1, 0, 0, 0, 0, 0}, {0, 0, 0, 0, 0, 0}, {0, 0, 0, 0, 
    0, 1}, {0, 0, 0, 0, 1, 0}}} -> 4, 
 {{1, 1, 0, 0, 0, 0}, {{1, 0, 0, 0, 0, 0}, {0, 0, 0, 0, 0, 1}, {0, 0, 0, 0, 
    1, 1}, {0, 0, 0, 1, 1, 0}}} -> 20, 
 {{1, 1, 0, 0, 0, 1}, {{1, 0, 0, 0, 1, 0}, {0, 0, 0, 1, 0, 0}, {0, 0, 1, 0, 
    0, 1}, {0, 1, 0, 0, 1, 0}}} -> 8, 
 {{1, 1, 0, 0, 1, 0}, {{1, 0, 0, 1, 0, 0}, {0, 0, 1, 0, 0, 0}, {0, 1, 0, 0, 
    0, 1}, {1, 0, 0, 0, 1, 0}}} -> 4, 
 {{1, 1, 0, 0, 1, 0}, {{1, 0, 0, 1, 0, 0}, {0, 0, 1, 0, 0, 1}, {0, 1, 0, 0, 
    1, 1}, {1, 0, 0, 1, 1, 0}}} -> 32, 
 {{1, 1, 0, 0, 1, 1}, {{1, 0, 0, 1, 1, 0}, {0, 0, 1, 1, 0, 0}, {0, 1, 1, 0, 
    0, 1}, {1, 1, 0, 0, 1, 0}}} -> 16, 
 {{1, 1, 0, 1, 0, 0}, {{1, 0, 0, 0, 0, 0}, {0, 0, 0, 0, 0, 0}, {0, 0, 0, 0, 
    0, 1}, {0, 0, 0, 0, 1, 0}}} -> 2, 
 {{1, 1, 0, 1, 0, 0}, {{1, 0, 0, 0, 0, 0}, {0, 0, 0, 0, 0, 1}, {0, 0, 0, 0, 
    1, 1}, {0, 0, 0, 1, 1, 0}}} -> 4, 
 {{1, 1, 0, 1, 0, 1}, {{1, 0, 0, 0, 0, 0}, {0, 0, 0, 0, 0, 0}, {0, 0, 0, 0, 
    0, 1}, {0, 0, 0, 0, 1, 0}}} -> 6, 
 {{1, 1, 0, 1, 1, 0}, {{1, 0, 0, 1, 0, 0}, {0, 0, 1, 0, 0, 0}, {0, 1, 0, 0, 
    0, 1}, {1, 0, 0, 0, 1, 0}}} -> 2, 
 {{1, 1, 0, 1, 1, 0}, {{1, 0, 0, 1, 0, 0}, {0, 0, 1, 0, 0, 1}, {0, 1, 0, 0, 
    1, 1}, {1, 0, 0, 1, 1, 0}}} -> 19, 
 {{1, 1, 0, 1, 1, 1}, {{1, 0, 0, 1, 0, 0}, {0, 0, 1, 0, 0, 0}, {0, 1, 0, 0, 
    0, 1}, {1, 0, 0, 0, 1, 0}}} -> 6, 
 {{1, 1, 1, 0, 0, 0}, {{1, 0, 0, 0, 0, 0}, {0, 0, 0, 0, 0, 0}, {0, 0, 0, 0, 
    0, 1}, {0, 0, 0, 0, 1, 0}}} -> 4, 
 {{1, 1, 1, 0, 0, 0}, {{1, 0, 0, 0, 0, 0}, {0, 0, 0, 0, 0, 1}, {0, 0, 0, 0, 
    1, 1}, {0, 0, 0, 1, 1, 0}}} -> 20, 
 {{1, 1, 1, 0, 0, 1}, {{1, 0, 0, 0, 1, 0}, {0, 0, 0, 1, 0, 0}, {0, 0, 1, 0, 
    0, 1}, {0, 1, 0, 0, 1, 0}}} -> 8, 
 {{1, 1, 1, 0, 1, 0}, {{1, 0, 0, 0, 0, 0}, {0, 0, 0, 0, 0, 0}, {0, 0, 0, 0, 
    0, 1}, {0, 0, 0, 0, 1, 0}}} -> 2, 
 {{1, 1, 1, 0, 1, 0}, {{1, 0, 0, 0, 0, 0}, {0, 0, 0, 0, 0, 1}, {0, 0, 0, 0, 
    1, 1}, {0, 0, 0, 1, 1, 0}}} -> 4, 
 {{1, 1, 1, 0, 1, 1}, {{1, 0, 0, 0, 1, 0}, {0, 0, 0, 1, 0, 0}, {0, 0, 1, 0, 
    0, 1}, {0, 1, 0, 0, 1, 0}}} -> 6, 
 {{1, 1, 1, 1, 0, 0}, {{1, 0, 0, 0, 0, 0}, {0, 0, 0, 0, 0, 0}, {0, 0, 0, 0, 
    0, 1}, {0, 0, 0, 0, 1, 0}}} -> 4, 
 {{1, 1, 1, 1, 0, 0}, {{1, 0, 0, 0, 0, 0}, {0, 0, 0, 0, 0, 1}, {0, 0, 0, 0, 
    1, 1}, {0, 0, 0, 1, 1, 0}}} -> 20, 
 {{1, 1, 1, 1, 0, 1}, {{1, 0, 0, 0, 0, 0}, {0, 0, 0, 0, 0, 0}, {0, 0, 0, 0, 
    0, 1}, {0, 0, 0, 0, 1, 0}}} -> 6, 
 {{1, 1, 1, 1, 1, 0}, {{1, 0, 0, 0, 0, 0}, {0, 0, 0, 0, 0, 0}, {0, 0, 0, 0, 
    0, 1}, {0, 0, 0, 0, 1, 0}}} -> 4, 
 {{1, 1, 1, 1, 1, 0}, {{1, 0, 0, 0, 0, 0}, {0, 0, 0, 0, 0, 1}, {0, 0, 0, 0, 
    1, 1}, {0, 0, 0, 1, 1, 0}}} -> 28, 
 {{1, 1, 1, 1, 1, 1}, {{1, 0, 0, 0, 0, 0}, {0, 0, 0, 0, 0, 0}, {0, 0, 0, 0, 
    0, 1}, {0, 0, 0, 0, 1, 0}}} -> 12, 
 {{0, 1, 0, 0, 0, 0}, {{0, 0, 0, 0, 0, 0}, {0, 0, 0, 0, 0, 1}, {0, 0, 0, 0, 
    1, 1}, {0, 0, 0, 1, 1, 0}}} -> 6, 
 {{0, 1, 0, 0, 1, 0}, {{0, 0, 0, 1, 0, 0}, {0, 0, 1, 0, 0, 1}, {0, 1, 0, 0, 
    1, 1}, {1, 0, 0, 1, 1, 0}}} -> 5, 
 {{0, 1, 0, 0, 1, 1}, {{0, 0, 0, 1, 1, 0}, {0, 0, 1, 1, 0, 0}, {0, 1, 1, 0, 
    0, 1}, {1, 1, 0, 0, 1, 0}}} -> 6, 
 {{0, 1, 0, 1, 0, 0}, {{0, 0, 0, 0, 0, 0}, {0, 0, 0, 0, 0, 1}, {0, 0, 0, 0, 
    1, 1}, {0, 0, 0, 1, 1, 0}}} -> 6, 
 {{0, 1, 0, 1, 1, 0}, {{0, 0, 0, 1, 0, 0}, {0, 0, 1, 0, 0, 0}, {0, 1, 0, 0, 
    0, 1}, {1, 0, 0, 0, 1, 0}}} -> 2, 
 {{0, 1, 0, 1, 1, 0}, {{0, 0, 0, 1, 0, 0}, {0, 0, 1, 0, 0, 1}, {0, 1, 0, 0, 
    1, 1}, {1, 0, 0, 1, 1, 0}}} -> 4, 
 {{0, 1, 0, 1, 1, 1}, {{0, 0, 0, 1, 0, 0}, {0, 0, 1, 0, 0, 0}, {0, 1, 0, 0, 
    0, 1}, {1, 0, 0, 0, 1, 0}}} -> 10, 
 {{0, 1, 1, 0, 0, 0}, {{0, 1, 0, 0, 0, 0}, {1, 0, 0, 0, 0, 0}, {0, 0, 0, 0, 
    0, 1}, {0, 0, 0, 0, 1, 0}}} -> 2, 
 {{0, 1, 1, 0, 0, 0}, {{0, 1, 0, 0, 0, 0}, {1, 0, 0, 0, 0, 1}, {0, 0, 0, 0, 
    1, 1}, {0, 0, 0, 1, 1, 0}}} -> 4, 
 {{0, 1, 1, 0, 0, 1}, {{0, 1, 0, 0, 1, 0}, {1, 0, 0, 1, 0, 0}, {0, 0, 1, 0, 
    0, 1}, {0, 1, 0, 0, 1, 0}}} -> 10, 
 {{0, 1, 1, 0, 1, 0}, {{0, 1, 0, 0, 0, 0}, {1, 0, 0, 0, 0, 0}, {0, 0, 0, 0, 
    0, 1}, {0, 0, 0, 0, 1, 0}}} -> 2, 
 {{0, 1, 1, 0, 1, 0}, {{0, 1, 0, 0, 0, 0}, {1, 0, 0, 0, 0, 1}, {0, 0, 0, 0, 
    1, 1}, {0, 0, 0, 1, 1, 0}}} -> 4, 
 {{0, 1, 1, 0, 1, 1}, {{0, 1, 0, 0, 1, 0}, {1, 0, 0, 1, 0, 0}, {0, 0, 1, 0, 
    0, 1}, {0, 1, 0, 0, 1, 0}}} -> 10, 
 {{0, 1, 1, 1, 0, 0}, {{0, 1, 0, 0, 0, 0}, {1, 0, 0, 0, 0, 0}, {0, 0, 0, 0, 
    0, 1}, {0, 0, 0, 0, 1, 0}}} -> 2, 
 {{0, 1, 1, 1, 0, 0}, {{0, 1, 0, 0, 0, 0}, {1, 0, 0, 0, 0, 1}, {0, 0, 0, 0, 
    1, 1}, {0, 0, 0, 1, 1, 0}}} -> 4, 
 {{0, 1, 1, 1, 0, 1}, {{0, 1, 0, 0, 0, 0}, {1, 0, 0, 0, 0, 0}, {0, 0, 0, 0, 
    0, 1}, {0, 0, 0, 0, 1, 0}}} -> 6, 
 {{0, 1, 1, 1, 1, 0}, {{0, 1, 0, 0, 0, 0}, {1, 0, 0, 0, 0, 0}, {0, 0, 0, 0, 
    0, 1}, {0, 0, 0, 0, 1, 0}}} -> 2, 
 {{0, 1, 1, 1, 1, 0}, {{0, 1, 0, 0, 0, 0}, {1, 0, 0, 0, 0, 1}, {0, 0, 0, 0, 
    1, 1}, {0, 0, 0, 1, 1, 0}}} -> 4, 
 {{0, 1, 1, 1, 1, 1}, {{0, 1, 0, 0, 0, 0}, {1, 0, 0, 0, 0, 0}, {0, 0, 0, 0, 
    0, 1}, {0, 0, 0, 0, 1, 0}}} -> 8, 
 {{1, 1, 0, 0, 0, 0}, {{0, 0, 0, 0, 0, 0}, {0, 0, 0, 0, 0, 1}, {0, 0, 0, 0, 
    1, 1}, {0, 0, 0, 1, 1, 0}}} -> 24, 
 {{1, 1, 0, 0, 1, 0}, {{0, 0, 0, 1, 0, 0}, {0, 0, 1, 0, 0, 1}, {0, 1, 0, 0, 
    1, 1}, {1, 0, 0, 1, 1, 0}}} -> 8, 
 {{1, 1, 0, 0, 1, 1}, {{0, 0, 0, 1, 1, 0}, {0, 0, 1, 1, 0, 0}, {0, 1, 1, 0, 
    0, 1}, {1, 1, 0, 0, 1, 0}}} -> 10, 
 {{1, 1, 0, 1, 0, 0}, {{0, 0, 0, 0, 0, 0}, {0, 0, 0, 0, 0, 1}, {0, 0, 0, 0, 
    1, 1}, {0, 0, 0, 1, 1, 0}}} -> 4, 
 {{1, 1, 0, 1, 1, 0}, {{0, 0, 0, 1, 0, 0}, {0, 0, 1, 0, 0, 0}, {0, 1, 0, 0, 
    0, 1}, {1, 0, 0, 0, 1, 0}}} -> 2, 
 {{1, 1, 0, 1, 1, 0}, {{0, 0, 0, 1, 0, 0}, {0, 0, 1, 0, 0, 1}, {0, 1, 0, 0, 
    1, 1}, {1, 0, 0, 1, 1, 0}}} -> 4, 
 {{1, 1, 0, 1, 1, 1}, {{0, 0, 0, 1, 0, 0}, {0, 0, 1, 0, 0, 0}, {0, 1, 0, 0, 
    0, 1}, {1, 0, 0, 0, 1, 0}}} -> 6, 
 {{1, 1, 1, 0, 0, 0}, {{0, 0, 0, 0, 0, 0}, {0, 0, 0, 0, 0, 1}, {0, 0, 0, 0, 
    1, 1}, {0, 0, 0, 1, 1, 0}}} -> 24, 
 {{1, 1, 1, 0, 1, 0}, {{0, 0, 0, 0, 0, 0}, {0, 0, 0, 0, 0, 1}, {0, 0, 0, 0, 
    1, 1}, {0, 0, 0, 1, 1, 0}}} -> 4, 
 {{1, 1, 1, 0, 1, 1}, {{0, 0, 0, 0, 1, 0}, {0, 0, 0, 1, 0, 0}, {0, 0, 1, 0, 
    0, 1}, {0, 1, 0, 0, 1, 0}}} -> 6, 
 {{1, 1, 1, 1, 0, 0}, {{0, 0, 0, 0, 0, 0}, {0, 0, 0, 0, 0, 1}, {0, 0, 0, 0, 
    1, 1}, {0, 0, 0, 1, 1, 0}}} -> 24, 
 {{1, 1, 1, 1, 1, 0}, {{0, 0, 0, 0, 0, 0}, {0, 0, 0, 0, 0, 1}, {0, 0, 0, 0, 
    1, 1}, {0, 0, 0, 1, 1, 0}}} -> 42, 
 {{0, 0, 0, 0, 0, 1}, {{0, 0, 0, 0, 1, 0}, {0, 0, 0, 1, 0, 0}, {0, 0, 1, 0, 
    0, 1}, {0, 1, 0, 0, 1, 1}}} -> 20, 
 {{0, 0, 0, 0, 1, 0}, {{0, 0, 0, 1, 0, 0}, {0, 0, 1, 0, 0, 0}, {0, 1, 0, 0, 
    0, 1}, {1, 0, 0, 0, 1, 1}}} -> 16, 
 {{0, 0, 0, 0, 1, 1}, {{0, 0, 0, 1, 1, 0}, {0, 0, 1, 1, 0, 0}, {0, 1, 1, 0, 
    0, 1}, {1, 1, 0, 0, 1, 1}}} -> 51, 
 {{0, 0, 0, 1, 0, 0}, {{0, 0, 1, 0, 0, 0}, {0, 1, 0, 0, 0, 0}, {1, 0, 0, 0, 
    0, 1}, {0, 0, 0, 0, 1, 1}}} -> 16, 
 {{0, 0, 0, 1, 0, 1}, {{0, 0, 1, 0, 0, 0}, {0, 1, 0, 0, 0, 0}, {1, 0, 0, 0, 
    0, 1}, {0, 0, 0, 0, 1, 1}}} -> 11, 
 {{0, 0, 0, 1, 1, 0}, {{0, 0, 1, 1, 0, 0}, {0, 1, 1, 0, 0, 0}, {1, 1, 0, 0, 
    0, 1}, {1, 0, 0, 0, 1, 1}}} -> 23, 
 {{0, 0, 0, 1, 1, 1}, {{0, 0, 1, 1, 0, 0}, {0, 1, 1, 0, 0, 0}, {1, 1, 0, 0, 
    0, 1}, {1, 0, 0, 0, 1, 1}}} -> 49, 
 {{0, 0, 1, 0, 0, 0}, {{0, 1, 0, 0, 0, 0}, {1, 0, 0, 0, 0, 0}, {0, 0, 0, 0, 
    0, 1}, {0, 0, 0, 0, 1, 1}}} -> 15, 
 {{0, 0, 1, 0, 0, 1}, {{0, 1, 0, 0, 1, 0}, {1, 0, 0, 1, 0, 0}, {0, 0, 1, 0, 
    0, 1}, {0, 1, 0, 0, 1, 1}}} -> 35, 
 {{0, 0, 1, 0, 1, 0}, {{0, 1, 0, 0, 0, 0}, {1, 0, 0, 0, 0, 0}, {0, 0, 0, 0, 
    0, 1}, {0, 0, 0, 0, 1, 1}}} -> 7, 
 {{0, 0, 1, 0, 1, 1}, {{0, 1, 0, 0, 1, 0}, {1, 0, 0, 1, 0, 0}, {0, 0, 1, 0, 
    0, 1}, {0, 1, 0, 0, 1, 1}}} -> 22, 
 {{0, 0, 1, 1, 0, 0}, {{0, 1, 1, 0, 0, 0}, {1, 1, 0, 0, 0, 0}, {1, 0, 0, 0, 
    0, 1}, {0, 0, 0, 0, 1, 1}}} -> 20, 
 {{0, 0, 1, 1, 0, 1}, {{0, 1, 1, 0, 0, 0}, {1, 1, 0, 0, 0, 0}, {1, 0, 0, 0, 
    0, 1}, {0, 0, 0, 0, 1, 1}}} -> 4, 
 {{0, 0, 1, 1, 1, 0}, {{0, 1, 1, 0, 0, 0}, {1, 1, 0, 0, 0, 0}, {1, 0, 0, 0, 
    0, 1}, {0, 0, 0, 0, 1, 1}}} -> 20, 
 {{0, 0, 1, 1, 1, 1}, {{0, 1, 1, 0, 0, 0}, {1, 1, 0, 0, 0, 0}, {1, 0, 0, 0, 
    0, 1}, {0, 0, 0, 0, 1, 1}}} -> 42, 
 {{0, 1, 0, 0, 0, 0}, {{1, 0, 0, 0, 0, 0}, {0, 0, 0, 0, 0, 0}, {0, 0, 0, 0, 
    0, 1}, {0, 0, 0, 0, 1, 1}}} -> 11, 
 {{0, 1, 0, 0, 0, 1}, {{1, 0, 0, 0, 1, 0}, {0, 0, 0, 1, 0, 0}, {0, 0, 1, 0, 
    0, 1}, {0, 1, 0, 0, 1, 1}}} -> 13, 
 {{0, 1, 0, 0, 1, 0}, {{1, 0, 0, 1, 0, 0}, {0, 0, 1, 0, 0, 0}, {0, 1, 0, 0, 
    0, 1}, {1, 0, 0, 0, 1, 1}}} -> 11, 
 {{0, 1, 0, 0, 1, 1}, {{1, 0, 0, 1, 1, 0}, {0, 0, 1, 1, 0, 0}, {0, 1, 1, 0, 
    0, 1}, {1, 1, 0, 0, 1, 1}}} -> 66, 
 {{0, 1, 0, 1, 0, 0}, {{1, 0, 0, 0, 0, 0}, {0, 0, 0, 0, 0, 0}, {0, 0, 0, 0, 
    0, 1}, {0, 0, 0, 0, 1, 1}}} -> 4, 
 {{0, 1, 0, 1, 0, 1}, {{1, 0, 0, 0, 0, 0}, {0, 0, 0, 0, 0, 0}, {0, 0, 0, 0, 
    0, 1}, {0, 0, 0, 0, 1, 1}}} -> 6, 
 {{0, 1, 0, 1, 1, 0}, {{1, 0, 0, 1, 0, 0}, {0, 0, 1, 0, 0, 0}, {0, 1, 0, 0, 
    0, 1}, {1, 0, 0, 0, 1, 1}}} -> 2, 
 {{0, 1, 0, 1, 1, 1}, {{1, 0, 0, 1, 0, 0}, {0, 0, 1, 0, 0, 0}, {0, 1, 0, 0, 
    0, 1}, {1, 0, 0, 0, 1, 1}}} -> 2, 
 {{0, 1, 1, 0, 0, 0}, {{1, 1, 0, 0, 0, 0}, {1, 0, 0, 0, 0, 0}, {0, 0, 0, 0, 
    0, 1}, {0, 0, 0, 0, 1, 1}}} -> 15, 
 {{0, 1, 1, 0, 0, 1}, {{1, 1, 0, 0, 1, 0}, {1, 0, 0, 1, 0, 0}, {0, 0, 1, 0, 
    0, 1}, {0, 1, 0, 0, 1, 1}}} -> 17, 
 {{0, 1, 1, 0, 1, 0}, {{1, 1, 0, 0, 0, 0}, {1, 0, 0, 0, 0, 0}, {0, 0, 0, 0, 
    0, 1}, {0, 0, 0, 0, 1, 1}}} -> 2, 
 {{0, 1, 1, 0, 1, 1}, {{1, 1, 0, 0, 1, 0}, {1, 0, 0, 1, 0, 0}, {0, 0, 1, 0, 
    0, 1}, {0, 1, 0, 0, 1, 1}}} -> 10, 
 {{0, 1, 1, 1, 0, 0}, {{1, 1, 0, 0, 0, 0}, {1, 0, 0, 0, 0, 0}, {0, 0, 0, 0, 
    0, 1}, {0, 0, 0, 0, 1, 1}}} -> 15, 
 {{0, 1, 1, 1, 0, 1}, {{1, 1, 0, 0, 0, 0}, {1, 0, 0, 0, 0, 0}, {0, 0, 0, 0, 
    0, 1}, {0, 0, 0, 0, 1, 1}}} -> 2, 
 {{0, 1, 1, 1, 1, 0}, {{1, 1, 0, 0, 0, 0}, {1, 0, 0, 0, 0, 0}, {0, 0, 0, 0, 
    0, 1}, {0, 0, 0, 0, 1, 1}}} -> 15, 
 {{0, 1, 1, 1, 1, 1}, {{1, 1, 0, 0, 0, 0}, {1, 0, 0, 0, 0, 0}, {0, 0, 0, 0, 
    0, 1}, {0, 0, 0, 0, 1, 1}}} -> 31, 
 {{1, 0, 0, 0, 0, 1}, {{0, 0, 0, 0, 1, 0}, {0, 0, 0, 1, 0, 0}, {0, 0, 1, 0, 
    0, 1}, {0, 1, 0, 0, 1, 1}}} -> 14, 
 {{1, 0, 0, 0, 1, 0}, {{0, 0, 0, 1, 0, 0}, {0, 0, 1, 0, 0, 0}, {0, 1, 0, 0, 
    0, 1}, {1, 0, 0, 0, 1, 1}}} -> 12, 
 {{1, 0, 0, 0, 1, 1}, {{0, 0, 0, 1, 1, 0}, {0, 0, 1, 1, 0, 0}, {0, 1, 1, 0, 
    0, 1}, {1, 1, 0, 0, 1, 1}}} -> 31, 
 {{1, 0, 0, 1, 0, 0}, {{0, 0, 1, 0, 0, 0}, {0, 1, 0, 0, 0, 0}, {1, 0, 0, 0, 
    0, 1}, {0, 0, 0, 0, 1, 1}}} -> 11, 
 {{1, 0, 0, 1, 0, 1}, {{0, 0, 1, 0, 0, 0}, {0, 1, 0, 0, 0, 0}, {1, 0, 0, 0, 
    0, 1}, {0, 0, 0, 0, 1, 1}}} -> 8, 
 {{1, 0, 0, 1, 1, 0}, {{0, 0, 1, 1, 0, 0}, {0, 1, 1, 0, 0, 0}, {1, 1, 0, 0, 
    0, 1}, {1, 0, 0, 0, 1, 1}}} -> 15, 
 {{1, 0, 0, 1, 1, 1}, {{0, 0, 1, 1, 0, 0}, {0, 1, 1, 0, 0, 0}, {1, 1, 0, 0, 
    0, 1}, {1, 0, 0, 0, 1, 1}}} -> 29, 
 {{1, 0, 1, 0, 0, 0}, {{0, 0, 0, 0, 0, 0}, {0, 0, 0, 0, 0, 0}, {0, 0, 0, 0, 
    0, 1}, {0, 0, 0, 0, 1, 1}}} -> 6, 
 {{1, 0, 1, 0, 0, 1}, {{0, 0, 0, 0, 1, 0}, {0, 0, 0, 1, 0, 0}, {0, 0, 1, 0, 
    0, 1}, {0, 1, 0, 0, 1, 1}}} -> 8, 
 {{1, 0, 1, 0, 1, 0}, {{0, 0, 0, 0, 0, 0}, {0, 0, 0, 0, 0, 0}, {0, 0, 0, 0, 
    0, 1}, {0, 0, 0, 0, 1, 1}}} -> 6, 
 {{1, 0, 1, 0, 1, 1}, {{0, 0, 0, 0, 1, 0}, {0, 0, 0, 1, 0, 0}, {0, 0, 1, 0, 
    0, 1}, {0, 1, 0, 0, 1, 1}}} -> 4, 
 {{1, 0, 1, 1, 0, 0}, {{0, 0, 1, 0, 0, 0}, {0, 1, 0, 0, 0, 0}, {1, 0, 0, 0, 
    0, 1}, {0, 0, 0, 0, 1, 1}}} -> 4, 
 {{1, 0, 1, 1, 0, 1}, {{0, 0, 1, 0, 0, 0}, {0, 1, 0, 0, 0, 0}, {1, 0, 0, 0, 
    0, 1}, {0, 0, 0, 0, 1, 1}}} -> 4, 
 {{1, 0, 1, 1, 1, 0}, {{0, 0, 1, 0, 0, 0}, {0, 1, 0, 0, 0, 0}, {1, 0, 0, 0, 
    0, 1}, {0, 0, 0, 0, 1, 1}}} -> 4, 
 {{1, 0, 1, 1, 1, 1}, {{0, 0, 1, 0, 0, 0}, {0, 1, 0, 0, 0, 0}, {1, 0, 0, 0, 
    0, 1}, {0, 0, 0, 0, 1, 1}}} -> 4, 
 {{1, 1, 0, 0, 0, 0}, {{1, 0, 0, 0, 0, 0}, {0, 0, 0, 0, 0, 0}, {0, 0, 0, 0, 
    0, 1}, {0, 0, 0, 0, 1, 1}}} -> 10, 
 {{1, 1, 0, 0, 0, 1}, {{1, 0, 0, 0, 1, 0}, {0, 0, 0, 1, 0, 0}, {0, 0, 1, 0, 
    0, 1}, {0, 1, 0, 0, 1, 1}}} -> 4, 
 {{1, 1, 0, 0, 1, 0}, {{1, 0, 0, 1, 0, 0}, {0, 0, 1, 0, 0, 0}, {0, 1, 0, 0, 
    0, 1}, {1, 0, 0, 0, 1, 1}}} -> 4, 
 {{1, 1, 0, 0, 1, 1}, {{1, 0, 0, 1, 1, 0}, {0, 0, 1, 1, 0, 0}, {0, 1, 1, 0, 
    0, 1}, {1, 1, 0, 0, 1, 1}}} -> 71, 
 {{1, 1, 0, 1, 0, 0}, {{1, 0, 0, 0, 0, 0}, {0, 0, 0, 0, 0, 0}, {0, 0, 0, 0, 
    0, 1}, {0, 0, 0, 0, 1, 1}}} -> 2, 
 {{1, 1, 0, 1, 0, 1}, {{1, 0, 0, 0, 0, 0}, {0, 0, 0, 0, 0, 0}, {0, 0, 0, 0, 
    0, 1}, {0, 0, 0, 0, 1, 1}}} -> 2, 
 {{1, 1, 0, 1, 1, 0}, {{1, 0, 0, 1, 0, 0}, {0, 0, 1, 0, 0, 0}, {0, 1, 0, 0, 
    0, 1}, {1, 0, 0, 0, 1, 1}}} -> 2, 
 {{1, 1, 0, 1, 1, 1}, {{1, 0, 0, 1, 0, 0}, {0, 0, 1, 0, 0, 0}, {0, 1, 0, 0, 
    0, 1}, {1, 0, 0, 0, 1, 1}}} -> 2, 
 {{1, 1, 1, 0, 0, 0}, {{1, 0, 0, 0, 0, 0}, {0, 0, 0, 0, 0, 0}, {0, 0, 0, 0, 
    0, 1}, {0, 0, 0, 0, 1, 1}}} -> 10, 
 {{1, 1, 1, 0, 0, 1}, {{1, 0, 0, 0, 1, 0}, {0, 0, 0, 1, 0, 0}, {0, 0, 1, 0, 
    0, 1}, {0, 1, 0, 0, 1, 1}}} -> 4, 
 {{1, 1, 1, 0, 1, 0}, {{1, 0, 0, 0, 0, 0}, {0, 0, 0, 0, 0, 0}, {0, 0, 0, 0, 
    0, 1}, {0, 0, 0, 0, 1, 1}}} -> 2, 
 {{1, 1, 1, 0, 1, 1}, {{1, 0, 0, 0, 1, 0}, {0, 0, 0, 1, 0, 0}, {0, 0, 1, 0, 
    0, 1}, {0, 1, 0, 0, 1, 1}}} -> 2, 
 {{1, 1, 1, 1, 0, 0}, {{1, 0, 0, 0, 0, 0}, {0, 0, 0, 0, 0, 0}, {0, 0, 0, 0, 
    0, 1}, {0, 0, 0, 0, 1, 1}}} -> 10, 
 {{1, 1, 1, 1, 0, 1}, {{1, 0, 0, 0, 0, 0}, {0, 0, 0, 0, 0, 0}, {0, 0, 0, 0, 
    0, 1}, {0, 0, 0, 0, 1, 1}}} -> 2, 
 {{1, 1, 1, 1, 1, 0}, {{1, 0, 0, 0, 0, 0}, {0, 0, 0, 0, 0, 0}, {0, 0, 0, 0, 
    0, 1}, {0, 0, 0, 0, 1, 1}}} -> 10, 
 {{1, 1, 1, 1, 1, 1}, {{1, 0, 0, 0, 0, 0}, {0, 0, 0, 0, 0, 0}, {0, 0, 0, 0, 
    0, 1}, {0, 0, 0, 0, 1, 1}}} -> 20, 
 {{0, 1, 0, 0, 0, 0}, {{0, 0, 0, 0, 0, 0}, {0, 0, 0, 0, 0, 0}, {0, 0, 0, 0, 
    0, 1}, {0, 0, 0, 0, 1, 1}}} -> 4, 
 {{0, 1, 0, 0, 0, 1}, {{0, 0, 0, 0, 1, 0}, {0, 0, 0, 1, 0, 0}, {0, 0, 1, 0, 
    0, 1}, {0, 1, 0, 0, 1, 1}}} -> 6, 
 {{0, 1, 0, 0, 1, 0}, {{0, 0, 0, 1, 0, 0}, {0, 0, 1, 0, 0, 0}, {0, 1, 0, 0, 
    0, 1}, {1, 0, 0, 0, 1, 1}}} -> 4, 
 {{0, 1, 0, 0, 1, 1}, {{0, 0, 0, 1, 1, 0}, {0, 0, 1, 1, 0, 0}, {0, 1, 1, 0, 
    0, 1}, {1, 1, 0, 0, 1, 1}}} -> 2, 
 {{0, 1, 0, 1, 0, 0}, {{0, 0, 0, 0, 0, 0}, {0, 0, 0, 0, 0, 0}, {0, 0, 0, 0, 
    0, 1}, {0, 0, 0, 0, 1, 1}}} -> 4, 
 {{0, 1, 0, 1, 0, 1}, {{0, 0, 0, 0, 0, 0}, {0, 0, 0, 0, 0, 0}, {0, 0, 0, 0, 
    0, 1}, {0, 0, 0, 0, 1, 1}}} -> 6, 
 {{0, 1, 0, 1, 1, 0}, {{0, 0, 0, 1, 0, 0}, {0, 0, 1, 0, 0, 0}, {0, 1, 0, 0, 
    0, 1}, {1, 0, 0, 0, 1, 1}}} -> 2, 
 {{0, 1, 0, 1, 1, 1}, {{0, 0, 0, 1, 0, 0}, {0, 0, 1, 0, 0, 0}, {0, 1, 0, 0, 
    0, 1}, {1, 0, 0, 0, 1, 1}}} -> 2, 
 {{0, 1, 1, 0, 0, 0}, {{0, 1, 0, 0, 0, 0}, {1, 0, 0, 0, 0, 0}, {0, 0, 0, 0, 
    0, 1}, {0, 0, 0, 0, 1, 1}}} -> 2, 
 {{0, 1, 1, 0, 0, 1}, {{0, 1, 0, 0, 1, 0}, {1, 0, 0, 1, 0, 0}, {0, 0, 1, 0, 
    0, 1}, {0, 1, 0, 0, 1, 1}}} -> 8, 
 {{0, 1, 1, 0, 1, 0}, {{0, 1, 0, 0, 0, 0}, {1, 0, 0, 0, 0, 0}, {0, 0, 0, 0, 
    0, 1}, {0, 0, 0, 0, 1, 1}}} -> 2, 
 {{0, 1, 1, 0, 1, 1}, {{0, 1, 0, 0, 1, 0}, {1, 0, 0, 1, 0, 0}, {0, 0, 1, 0, 
    0, 1}, {0, 1, 0, 0, 1, 1}}} -> 18, 
 {{0, 1, 1, 1, 0, 0}, {{0, 1, 0, 0, 0, 0}, {1, 0, 0, 0, 0, 0}, {0, 0, 0, 0, 
    0, 1}, {0, 0, 0, 0, 1, 1}}} -> 2, 
 {{0, 1, 1, 1, 0, 1}, {{0, 1, 0, 0, 0, 0}, {1, 0, 0, 0, 0, 0}, {0, 0, 0, 0, 
    0, 1}, {0, 0, 0, 0, 1, 1}}} -> 2, 
 {{0, 1, 1, 1, 1, 0}, {{0, 1, 0, 0, 0, 0}, {1, 0, 0, 0, 0, 0}, {0, 0, 0, 0, 
    0, 1}, {0, 0, 0, 0, 1, 1}}} -> 2, 
 {{0, 1, 1, 1, 1, 1}, {{0, 1, 0, 0, 0, 0}, {1, 0, 0, 0, 0, 0}, {0, 0, 0, 0, 
    0, 1}, {0, 0, 0, 0, 1, 1}}} -> 2, 
 {{1, 1, 0, 0, 0, 1}, {{0, 0, 0, 0, 1, 0}, {0, 0, 0, 1, 0, 0}, {0, 0, 1, 0, 
    0, 1}, {0, 1, 0, 0, 1, 1}}} -> 4, 
 {{1, 1, 0, 0, 1, 0}, {{0, 0, 0, 1, 0, 0}, {0, 0, 1, 0, 0, 0}, {0, 1, 0, 0, 
    0, 1}, {1, 0, 0, 0, 1, 1}}} -> 4, 
 {{1, 1, 0, 0, 1, 1}, {{0, 0, 0, 1, 1, 0}, {0, 0, 1, 1, 0, 0}, {0, 1, 1, 0, 
    0, 1}, {1, 1, 0, 0, 1, 1}}} -> 25, 
 {{1, 1, 0, 1, 0, 0}, {{0, 0, 0, 0, 0, 0}, {0, 0, 0, 0, 0, 0}, {0, 0, 0, 0, 
    0, 1}, {0, 0, 0, 0, 1, 1}}} -> 2, 
 {{1, 1, 0, 1, 0, 1}, {{0, 0, 0, 0, 0, 0}, {0, 0, 0, 0, 0, 0}, {0, 0, 0, 0, 
    0, 1}, {0, 0, 0, 0, 1, 1}}} -> 2, 
 {{1, 1, 0, 1, 1, 0}, {{0, 0, 0, 1, 0, 0}, {0, 0, 1, 0, 0, 0}, {0, 1, 0, 0, 
    0, 1}, {1, 0, 0, 0, 1, 1}}} -> 2, 
 {{1, 1, 0, 1, 1, 1}, {{0, 0, 0, 1, 0, 0}, {0, 0, 1, 0, 0, 0}, {0, 1, 0, 0, 
    0, 1}, {1, 0, 0, 0, 1, 1}}} -> 2, 
 {{1, 1, 1, 0, 0, 1}, {{0, 0, 0, 0, 1, 0}, {0, 0, 0, 1, 0, 0}, {0, 0, 1, 0, 
    0, 1}, {0, 1, 0, 0, 1, 1}}} -> 4, 
 {{1, 1, 1, 0, 1, 0}, {{0, 0, 0, 0, 0, 0}, {0, 0, 0, 0, 0, 0}, {0, 0, 0, 0, 
    0, 1}, {0, 0, 0, 0, 1, 1}}} -> 2, 
 {{1, 1, 1, 0, 1, 1}, {{0, 0, 0, 0, 1, 0}, {0, 0, 0, 1, 0, 0}, {0, 0, 1, 0, 
    0, 1}, {0, 1, 0, 0, 1, 1}}} -> 2, 
 {{1, 1, 1, 1, 0, 1}, {{0, 0, 0, 0, 0, 0}, {0, 0, 0, 0, 0, 0}, {0, 0, 0, 0, 
    0, 1}, {0, 0, 0, 0, 1, 1}}} -> 2, 
 {{0, 0, 0, 0, 1, 0}, {{1, 1, 1, 1, 0, 0}, {0, 0, 0, 0, 0, 1}, {1, 1, 1, 1, 
    1, 1}, {0, 0, 0, 0, 0, 0}}} -> 3, 
 {{0, 0, 0, 0, 1, 1}, {{1, 1, 1, 1, 1, 0}, {0, 0, 0, 0, 0, 0}, {1, 1, 1, 1, 
    1, 1}, {0, 0, 0, 0, 0, 0}}} -> 28, 
 {{0, 0, 0, 1, 0, 0}, {{1, 1, 1, 0, 0, 1}, {0, 0, 0, 0, 1, 1}, {1, 1, 1, 1, 
    1, 0}, {0, 0, 0, 0, 0, 0}}} -> 6, 
 {{0, 0, 0, 1, 0, 1}, {{1, 1, 1, 0, 0, 0}, {0, 0, 0, 0, 1, 1}, {1, 1, 1, 1, 
    1, 0}, {0, 0, 0, 0, 0, 0}}} -> 2, 
 {{0, 0, 0, 1, 0, 1}, {{1, 1, 1, 0, 0, 1}, {0, 0, 0, 0, 1, 0}, {1, 1, 1, 1, 
    0, 0}, {0, 0, 0, 0, 0, 1}}} -> 2, 
 {{0, 0, 0, 1, 1, 0}, {{1, 1, 1, 1, 0, 0}, {0, 0, 0, 0, 0, 1}, {1, 1, 1, 1, 
    1, 1}, {0, 0, 0, 0, 0, 0}}} -> 9, 
 {{0, 0, 0, 1, 1, 0}, {{1, 1, 1, 1, 0, 0}, {0, 0, 0, 0, 0, 1}, {1, 1, 1, 1, 
    1, 0}, {0, 0, 0, 0, 0, 0}}} -> 3, 
 {{0, 0, 0, 1, 1, 1}, {{1, 1, 1, 1, 0, 0}, {0, 0, 0, 0, 0, 1}, {1, 1, 1, 1, 
    1, 1}, {0, 0, 0, 0, 0, 0}}} -> 15, 
 {{0, 0, 1, 0, 0, 0}, {{1, 1, 0, 0, 1, 1}, {0, 0, 0, 1, 1, 0}, {1, 1, 1, 1, 
    0, 0}, {0, 0, 0, 0, 0, 1}}} -> 8, 
 {{0, 0, 1, 0, 0, 1}, {{1, 1, 0, 0, 1, 0}, {0, 0, 0, 1, 0, 0}, {1, 1, 1, 0, 
    0, 1}, {0, 0, 0, 0, 1, 1}}} -> 3, 
 {{0, 0, 1, 0, 0, 1}, {{1, 1, 0, 0, 1, 1}, {0, 0, 0, 1, 1, 0}, {1, 1, 1, 1, 
    0, 0}, {0, 0, 0, 0, 0, 1}}} -> 4, 
 {{0, 0, 1, 0, 1, 0}, {{1, 1, 0, 0, 0, 0}, {0, 0, 0, 1, 1, 1}, {1, 1, 1, 1, 
    0, 0}, {0, 0, 0, 0, 0, 1}}} -> 4, 
 {{0, 0, 1, 0, 1, 1}, {{1, 1, 0, 0, 1, 0}, {0, 0, 0, 1, 0, 0}, {1, 1, 1, 0, 
    0, 1}, {0, 0, 0, 0, 1, 1}}} -> 4, 
 {{0, 0, 1, 1, 0, 0}, {{1, 1, 1, 0, 0, 1}, {0, 0, 0, 0, 1, 1}, {1, 1, 1, 1, 
    1, 0}, {0, 0, 0, 0, 0, 0}}} -> 13, 
 {{0, 0, 1, 1, 0, 0}, {{1, 1, 1, 0, 0, 1}, {0, 0, 0, 0, 1, 0}, {1, 1, 1, 1, 
    0, 0}, {0, 0, 0, 0, 0, 1}}} -> 2, 
 {{0, 0, 1, 1, 0, 1}, {{1, 1, 1, 0, 0, 0}, {0, 0, 0, 0, 1, 1}, {1, 1, 1, 1, 
    1, 0}, {0, 0, 0, 0, 0, 0}}} -> 2, 
 {{0, 0, 1, 1, 0, 1}, {{1, 1, 1, 0, 0, 1}, {0, 0, 0, 0, 1, 0}, {1, 1, 1, 1, 
    0, 0}, {0, 0, 0, 0, 0, 1}}} -> 2,
[truncated: 10,113,106 more chars]
