# Supplementary material for: Algorithmic Probability-Guided Machine Learning on Non-Differentiable Spaces
Source: Front Artif Intell. 2021 Jan 25;3:567356. doi: 10.3389/frai.2020.567356 (PMC7944352; doi:10.3389/frai.2020.567356)
Supplement: Supplementary file 2 [file datasheet2.zip › code/AlgClassification/ECAClassification.nb]

(* Content-type: application/vnd.wolfram.mathematica *)

(*** Wolfram Notebook File ***)
(* http://www.wolfram.com/nb *)

(* CreatedBy='Mathematica 11.3' *)

(*CacheID: 234*)
(* Internal cache information:
NotebookFileLineBreakTest
NotebookFileLineBreakTest
NotebookDataPosition[       158,          7]
NotebookDataLength[    325444,       6343]
NotebookOptionsPosition[    309455,       6097]
NotebookOutlinePosition[    309839,       6114]
CellTagsIndexPosition[    309796,       6111]
WindowFrame->Normal*)

(* Beginning of Notebook Content *)
Notebook[{

Cell[CellGroupData[{
Cell["Classifying Cellular Automatons.", "Title",
 CellChangeTimes->{{3.760383320843571*^9, 3.7603833251244907`*^9}, {
  3.767561136924848*^9, 
  3.7675611697880325`*^9}},ExpressionUUID->"2c8d0e67-6e3f-407e-a342-\
73928471560d"],

Cell["\<\
In this experiment, we will classify cellular automatons according to its \
underlying rules.\
\>", "Text",
 CellChangeTimes->{
  3.7603833354187326`*^9, {3.7675611573401594`*^9, 3.7675611769799147`*^9}, 
   3.76756140413933*^9},ExpressionUUID->"fcf67f6d-e164-4610-be53-\
57d6596a61de"],

Cell[CellGroupData[{

Cell["The Set", "Subchapter",
 CellChangeTimes->{{3.760383347220546*^9, 
  3.7603833529900675`*^9}},ExpressionUUID->"42858d3e-b93d-4949-9d56-\
30e8f99bd24d"],

Cell["We will use the complete automaton range.", "Text",
 CellChangeTimes->{
  3.7603833609633484`*^9, {3.7603943108189993`*^9, 
   3.7603943331382246`*^9}},ExpressionUUID->"4134ef59-6da7-4289-95b4-\
edf0159e33e7"],

Cell[BoxData[
 RowBox[{
  RowBox[{"automat", "[", "n_", "]"}], " ", ":=", " ", 
  RowBox[{"RandomSample", "[", 
   RowBox[{
    RowBox[{"Range", "[", "255", "]"}], ",", "n"}], "]"}]}]], "Input",
 CellChangeTimes->{{3.760383374929402*^9, 3.760383377392527*^9}, {
  3.7603835041599426`*^9, 3.7603835216773415`*^9}},
 CellLabel->"In[1]:=",ExpressionUUID->"61990de2-2131-40c4-873a-426f3e44048f"],

Cell[BoxData[{
 RowBox[{
  RowBox[{"SeedRandom", "[", "227019", "]"}], ";"}], "\[IndentingNewLine]", 
 RowBox[{
  RowBox[{"lAutomat", " ", "=", " ", 
   RowBox[{"automat", "[", "10", "]"}]}], ";"}]}], "Input",
 CellChangeTimes->{{3.760383388009527*^9, 3.7603834058050623`*^9}, {
  3.7603835779365015`*^9, 3.7603835828528056`*^9}, {3.760394149432362*^9, 
  3.7603941496042633`*^9}, {3.760398667190382*^9, 3.760398667995529*^9}},
 CellLabel->"In[2]:=",ExpressionUUID->"f744355e-f9df-4eac-a4fc-6895d6b1b5b1"],

Cell[CellGroupData[{

Cell[BoxData[
 RowBox[{"lAutomat", " ", "=", " ", 
  RowBox[{"DeleteDuplicates", "@", 
   RowBox[{"Append", "[", 
    RowBox[{"lAutomat", ",", "110"}], "]"}]}]}]], "Input",
 CellChangeTimes->{
  3.7603834134015517`*^9, {3.7603835604970503`*^9, 3.7603835642331724`*^9}},
 CellLabel->"In[4]:=",ExpressionUUID->"4fba1b0f-edb9-4bd6-a9fe-0d4cdbdb4d1d"],

Cell[BoxData[
 RowBox[{"{", 
  RowBox[{
  "167", ",", "11", ",", "129", ",", "215", ",", "88", ",", "32", ",", "237", 
   ",", "156", ",", "173", ",", "236", ",", "110"}], "}"}]], "Output",
 CellChangeTimes->{
  3.760383417116705*^9, {3.7603835353367233`*^9, 3.7603835647358828`*^9}, 
   3.7603848851905947`*^9, 3.7603941520428667`*^9, 3.760394419263938*^9, 
   3.760394463890397*^9, 3.760398290118552*^9, 3.760398338743322*^9, 
   3.760398670374677*^9, {3.7604547813573713`*^9, 3.7604548087513556`*^9}, 
   3.760456755222927*^9, 3.760458203580739*^9, 3.760458731678136*^9, 
   3.760458942894481*^9, 3.7604604959927597`*^9, 3.760465013379162*^9, 
   3.7604681857262993`*^9, {3.7608888565318546`*^9, 3.7608888832186203`*^9}, 
   3.7608896261401043`*^9, 3.76088974869771*^9, 3.7609674937530837`*^9, 
   3.7609724151959996`*^9, 3.7609777472896013`*^9, 3.766436499088484*^9, 
   3.7675611876018305`*^9},
 CellLabel->"Out[4]=",ExpressionUUID->"ec825080-a69f-47d4-a770-882825278e20"]
}, Open  ]],

Cell[CellGroupData[{

Cell[BoxData[
 RowBox[{"size", " ", "=", " ", "32"}]], "Input",
 CellChangeTimes->{{3.760383426865156*^9, 3.76038342916684*^9}, {
  3.7604547723671994`*^9, 3.7604547739367523`*^9}},
 CellLabel->"In[5]:=",ExpressionUUID->"95f9230b-d7c1-4d42-9c38-752ddc5beb69"],

Cell[BoxData["32"], "Output",
 CellChangeTimes->{
  3.760383586181918*^9, 3.760394157973472*^9, 3.7603944193109093`*^9, 
   3.7603944639603558`*^9, 3.760398290166527*^9, 3.760398338772312*^9, {
   3.760454781398348*^9, 3.7604548087883344`*^9}, 3.7604567552419157`*^9, 
   3.760458203604725*^9, 3.760458731697125*^9, 3.7604589429314594`*^9, 
   3.7604604960217414`*^9, 3.760465013435136*^9, 3.7604681857932615`*^9, {
   3.7608888565878215`*^9, 3.760888883266592*^9}, 3.760889626196069*^9, 
   3.7608897487246933`*^9, 3.7609674937810736`*^9, 3.7609724152139883`*^9, 
   3.760977747317585*^9, 3.766436499110471*^9, 3.767561188702201*^9},
 CellLabel->"Out[5]=",ExpressionUUID->"94dc331e-1a72-443c-bf58-a7722f00914f"]
}, Open  ]],

Cell["We will use 25 samples per class.", "Text",
 CellChangeTimes->{{3.760383440730502*^9, 3.7603834441885242`*^9}, {
   3.760384846148622*^9, 3.760384852068637*^9}, 3.760393593555437*^9, 
   3.760394341298556*^9, {3.7603982709773073`*^9, 3.7603982732979784`*^9}, 
   3.760460299423125*^9, {3.760888824628338*^9, 3.760888839349084*^9}, {
   3.767561190516163*^9, 
   3.767561191396665*^9}},ExpressionUUID->"b4e0011b-9918-4756-a733-\
380abc48279d"],

Cell[CellGroupData[{

Cell[BoxData[
 RowBox[{"nSamples", " ", "=", " ", "25"}]], "Input",
 CellChangeTimes->{
  3.7603849428207226`*^9, 3.760393601152751*^9, 3.7603943374197755`*^9, 
   3.760398266720398*^9, 3.7604602965320992`*^9, {3.760888828975194*^9, 
   3.760888844668836*^9}},
 CellLabel->"In[6]:=",ExpressionUUID->"f1477e63-5e89-4bbb-9f89-1c9f1857b1ce"],

Cell[BoxData["25"], "Output",
 CellChangeTimes->{
  3.7603849436352563`*^9, 3.760393604021108*^9, 3.760394162212046*^9, 
   3.7603944193618813`*^9, 3.7603944639993343`*^9, 3.760398290209502*^9, 
   3.760398338803492*^9, 3.760398679137247*^9, {3.760454781440323*^9, 
   3.760454808821314*^9}, 3.760456755259906*^9, 3.760458203631709*^9, 
   3.7604587317171135`*^9, 3.7604589429654408`*^9, 3.7604603016190968`*^9, 
   3.760460496041731*^9, 3.760465013490105*^9, 3.7604681858572254`*^9, {
   3.760888856640792*^9, 3.7608888833025723`*^9}, 3.760889626221055*^9, 
   3.7608897487496805`*^9, 3.760967493812056*^9, 3.760972415230978*^9, 
   3.7609777567976336`*^9, 3.76643649912846*^9, 3.767561192852831*^9},
 CellLabel->"Out[6]=",ExpressionUUID->"0b2a408e-321c-4873-a770-367878d1ad1e"]
}, Open  ]],

Cell[BoxData[{
 RowBox[{
  RowBox[{"SeedRandom", "[", "2602019", "]"}], 
  "\[IndentingNewLine]"}], "\[IndentingNewLine]", 
 RowBox[{
  RowBox[{
   RowBox[{"TrainingSample", " ", "=", " ", "\[IndentingNewLine]", 
    RowBox[{"Catenate", "@", 
     RowBox[{"Table", "[", "\[IndentingNewLine]", 
      RowBox[{
       RowBox[{"Table", "[", "\[IndentingNewLine]", 
        RowBox[{
         RowBox[{"With", "[", 
          RowBox[{
           RowBox[{"{", 
            RowBox[{"ini", " ", "=", " ", 
             RowBox[{"RandomInteger", "[", 
              RowBox[{"1", ",", "size"}], "]"}]}], "}"}], ",", 
           "\[IndentingNewLine]", 
           RowBox[{
            RowBox[{"CellularAutomaton", "[", "\[IndentingNewLine]", 
             RowBox[{
              RowBox[{"lAutomat", "[", 
               RowBox[{"[", "i", "]"}], "]"}], ",", " ", "ini", ",", " ", 
              RowBox[{"size", "-", "1"}]}], "\[IndentingNewLine]", "]"}], "->",
             " ", 
            RowBox[{"lAutomat", "[", 
             RowBox[{"[", "i", "]"}], "]"}]}]}], "\[IndentingNewLine]", "]"}],
          "\[IndentingNewLine]", ",", 
         RowBox[{"{", 
          RowBox[{"i", ",", 
           RowBox[{"Length", "[", "lAutomat", "]"}]}], "}"}]}], 
        "\[IndentingNewLine]", "]"}], "\[IndentingNewLine]", ",", 
       RowBox[{"{", 
        RowBox[{"j", ",", "nSamples"}], "}"}]}], "]"}]}]}], ";"}], 
  "\[IndentingNewLine]"}], "\[IndentingNewLine]", 
 RowBox[{
  RowBox[{
   RowBox[{"ValidationSample", " ", "=", " ", "\[IndentingNewLine]", 
    RowBox[{"Catenate", "@", 
     RowBox[{"Table", "[", "\[IndentingNewLine]", 
      RowBox[{
       RowBox[{"Table", "[", "\[IndentingNewLine]", 
        RowBox[{
         RowBox[{"With", "[", 
          RowBox[{
           RowBox[{"{", 
            RowBox[{"ini", " ", "=", " ", 
             RowBox[{"RandomInteger", "[", 
              RowBox[{"1", ",", "size"}], "]"}]}], "}"}], ",", 
           "\[IndentingNewLine]", 
           RowBox[{
            RowBox[{"CellularAutomaton", "[", "\[IndentingNewLine]", 
             RowBox[{
              RowBox[{"lAutomat", "[", 
               RowBox[{"[", "i", "]"}], "]"}], ",", " ", "ini", ",", " ", 
              RowBox[{"size", "-", "1"}]}], "\[IndentingNewLine]", "]"}], "->",
             " ", 
            RowBox[{"lAutomat", "[", 
             RowBox[{"[", "i", "]"}], "]"}]}]}], "\[IndentingNewLine]", "]"}],
          "\[IndentingNewLine]", ",", 
         RowBox[{"{", 
          RowBox[{"i", ",", 
           RowBox[{"Length", "[", "lAutomat", "]"}]}], "}"}]}], 
        "\[IndentingNewLine]", "]"}], "\[IndentingNewLine]", ",", 
       RowBox[{"{", 
        RowBox[{"j", ",", "nSamples"}], "}"}]}], "]"}]}]}], ";"}], 
  "\[IndentingNewLine]"}], "\[IndentingNewLine]", 
 RowBox[{
  RowBox[{
   RowBox[{"TestSample", "  ", "=", "\[IndentingNewLine]", 
    RowBox[{"Catenate", "@", 
     RowBox[{"Table", "[", "\[IndentingNewLine]", 
      RowBox[{
       RowBox[{"Table", "[", "\[IndentingNewLine]", 
        RowBox[{
         RowBox[{"With", "[", 
          RowBox[{
           RowBox[{"{", 
            RowBox[{"ini", " ", "=", " ", 
             RowBox[{"RandomInteger", "[", 
              RowBox[{"1", ",", "size"}], "]"}]}], "}"}], ",", 
           "\[IndentingNewLine]", 
           RowBox[{
            RowBox[{"CellularAutomaton", "[", "\[IndentingNewLine]", 
             RowBox[{
              RowBox[{"lAutomat", "[", 
               RowBox[{"[", "i", "]"}], "]"}], ",", " ", "ini", ",", " ", 
              RowBox[{"size", "-", "1"}]}], "\[IndentingNewLine]", "]"}], "->",
             " ", 
            RowBox[{"lAutomat", "[", 
             RowBox[{"[", "i", "]"}], "]"}]}]}], "\[IndentingNewLine]", "]"}],
          "\[IndentingNewLine]", ",", 
         RowBox[{"{", 
          RowBox[{"i", ",", 
           RowBox[{"Length", "[", "lAutomat", "]"}]}], "}"}]}], 
        "\[IndentingNewLine]", "]"}], "\[IndentingNewLine]", ",", 
       RowBox[{"{", 
        RowBox[{"j", ",", 
         RowBox[{"5", "*", "nSamples"}]}], "}"}]}], "]"}]}]}], ";"}], 
  " "}]}], "Input",
 CellChangeTimes->{{3.7603849037283287`*^9, 3.7603849265655737`*^9}, {
  3.760888849984969*^9, 3.7608888504104123`*^9}},
 CellLabel->"In[7]:=",ExpressionUUID->"176aba82-f453-4635-96c1-93adb94c34db"],

Cell["A sample is:", "Text",
 CellChangeTimes->{{3.7675611997688723`*^9, 
  3.7675612076043863`*^9}},ExpressionUUID->"831e1fd7-449c-4a02-8fa9-\
616fb290134f"],

Cell[CellGroupData[{

Cell[BoxData[
 RowBox[{
  RowBox[{
   RowBox[{"(", 
    RowBox[{
     RowBox[{"ArrayPlot", "[", 
      RowBox[{"#", "[", 
       RowBox[{"[", "1", "]"}], "]"}], "]"}], "\[Rule]", " ", 
     RowBox[{"#", "[", 
      RowBox[{"[", "2", "]"}], "]"}]}], ")"}], "&"}], "@", 
  RowBox[{"TrainingSample", "[", 
   RowBox[{"[", "1", "]"}], "]"}]}]], "Input",
 CellChangeTimes->{{3.767561214556406*^9, 3.767561266744525*^9}},
 CellLabel->"In[13]:=",ExpressionUUID->"79912d22-ee33-4b1e-99ba-bafb51d21a4f"],

Cell[BoxData[
 RowBox[{
  GraphicsBox[RasterBox[CompressedData["
1:eJx1kusNAyEMg+NO0q7UEW6B7v+vQpjgOCDdSYSHMZ/zeX7f5xURb/6BwPzG
kP+oxiA4y7U9CxaoCpjLVOA5Kqry0pOBe6j7tkJ60Au4s3rY9vJk9YBcjlUf
OOQ7LxygGp2DyB85qPyRQ266cSg6nUOOzhxa3sah533gIHk3Dpa3c/C8nYPn
3TlY3s7B83YOt77nK+59z7Mtb4hRU0YkknVF7/tq9ND30pNCSjhsqOWFANIE
Zon4A46DA1o=
    "], {{0, 0}, {32, 32}}, {0, 1}],
   Frame->Automatic,
   FrameLabel->{None, None},
   FrameTicks->{{None, None}, {None, None}},
   GridLinesStyle->Directive[
     GrayLevel[0.5, 0.4]],
   Method->{
    "DefaultBoundaryStyle" -> Automatic, "DefaultPlotStyle" -> Automatic}], 
  "\[Rule]", "167"}]], "Output",
 CellChangeTimes->{
  3.7675612260108457`*^9, {3.76756125838831*^9, 3.767561267395151*^9}},
 CellLabel->"Out[13]=",ExpressionUUID->"9a7eb925-9abb-4fe9-9e83-89dc916fea2b"]
}, Open  ]]
}, Open  ]],

Cell[CellGroupData[{

Cell[TextData[{
 "Accuracy of ",
 StyleBox["Naive",
  FontSlant->"Italic"],
 " Neural Networks."
}], "Chapter",
 CellChangeTimes->{{3.7589041107732697`*^9, 3.7589041165577884`*^9}, {
  3.7589041738872995`*^9, 3.7589041838858376`*^9}, {3.758904245248994*^9, 
  3.758904263601612*^9}, {3.759011727472993*^9, 3.759011730120733*^9}, {
  3.767560991220272*^9, 3.767561011059913*^9}, {3.767561072564697*^9, 
  3.7675610833335323`*^9}},ExpressionUUID->"0d2430d1-8fbd-4384-8024-\
50b20f67963f"],

Cell["\<\
nn: Neural Network that takes in a flattened vector of 1s and 0s. (all \
timesteps in one go)\
\>", "Text",
 CellChangeTimes->{
  3.75890459781297*^9, {3.7589047487039633`*^9, 
   3.7589047525444365`*^9}},ExpressionUUID->"fe9ec124-f89d-448e-ac7c-\
045ce8268a90"],

Cell[BoxData[
 RowBox[{
  RowBox[{"nn", " ", "=", "  ", 
   RowBox[{"NetChain", "[", 
    RowBox[{
     RowBox[{"{", 
      RowBox[{
       RowBox[{"FlattenLayer", "[", "]"}], ",", " ", "\[IndentingNewLine]", 
       RowBox[{"LinearLayer", "[", "]"}], ",", "\[IndentingNewLine]", 
       RowBox[{"SoftmaxLayer", "[", "]"}]}], "}"}], ",", "\n", 
     RowBox[{"\"\<Output\>\"", "\[Rule]", 
      RowBox[{"NetDecoder", "[", 
       RowBox[{"{", 
        RowBox[{"\"\<Class\>\"", ",", "lAutomat"}], "}"}], "]"}]}], ",", 
     RowBox[{"\"\<Input\>\"", "\[Rule]", " ", 
      RowBox[{"{", 
       RowBox[{"size", ",", "size"}], "}"}]}]}], "]"}]}], ";"}]], "Input",
 CellChangeTimes->{{3.7589045524756165`*^9, 3.758904581860454*^9}, {
   3.7589047436415977`*^9, 3.758904789530508*^9}, {3.7589048867418795`*^9, 
   3.758904891084504*^9}, {3.7589050535311375`*^9, 3.758905088075756*^9}, {
   3.7589051187003255`*^9, 3.7589051204754343`*^9}, {3.7589051512535443`*^9, 
   3.758905211222802*^9}, {3.7589053005538235`*^9, 3.758905301032831*^9}, {
   3.7589054065248976`*^9, 3.7589054251959476`*^9}, 3.758905804896205*^9, {
   3.7589059583290358`*^9, 3.7589060152125964`*^9}, 3.7589060561387615`*^9, {
   3.7589067596825757`*^9, 3.7589067689143376`*^9}, {3.7589068160523767`*^9, 
   3.7589068163556285`*^9}, {3.758923630143886*^9, 3.7589236428410296`*^9}, {
   3.7590097664364853`*^9, 3.759009767501671*^9}, {3.7590098192216654`*^9, 
   3.759009820780672*^9}, {3.7590099475126705`*^9, 3.7590099577115293`*^9}, {
   3.7590112206251717`*^9, 3.7590112311762176`*^9}, {3.759011370915663*^9, 
   3.7590113711385145`*^9}, {3.7590114969990826`*^9, 3.759011511653673*^9}, {
   3.7590115554488378`*^9, 3.759011556334456*^9}, {3.764619118307717*^9, 
   3.7646191257596054`*^9}, {3.764619434566763*^9, 3.7646194390297604`*^9}, {
   3.764619470680129*^9, 3.7646194806722794`*^9}, {3.7646206201366987`*^9, 
   3.7646206218487225`*^9}, {3.764620701236388*^9, 3.7646207036535516`*^9}},
 CellLabel->"In[73]:=",ExpressionUUID->"0bd24396-0788-4bde-91cf-72b0ef07ed93"],

Cell[CellGroupData[{

Cell[BoxData[
 RowBox[{"net", " ", "=", " ", 
  RowBox[{"NetTrain", "[", 
   RowBox[{"nn", ",", "TrainingSample", ",", " ", "All", ",", 
    RowBox[{"ValidationSet", "\[Rule]", " ", "ValidationSample"}], ",", 
    "\[IndentingNewLine]", 
    RowBox[{"MaxTrainingRounds", "\[Rule]", "500"}], ",", 
    RowBox[{"TargetDevice", "\[Rule]", 
     RowBox[{"{", 
      RowBox[{"\"\<GPU\>\"", ",", "2"}], "}"}]}]}], "]"}]}]], "Input",
 CellChangeTimes->{{3.7589051365799575`*^9, 3.7589051376706467`*^9}, {
  3.758905312473861*^9, 3.7589053229406805`*^9}, {3.75892364829095*^9, 
  3.758923658756374*^9}, {3.758923704779172*^9, 3.758923746487866*^9}, {
  3.7646191569912443`*^9, 3.7646191589043036`*^9}, {3.764619876170474*^9, 
  3.7646198784233274`*^9}, {3.7646202113709264`*^9, 3.7646202780038586`*^9}, {
  3.7646204393525*^9, 3.764620453769689*^9}, {3.764620553459502*^9, 
  3.764620553682376*^9}, {3.764620588931831*^9, 3.764620591409417*^9}, {
  3.7646206465882597`*^9, 3.764620647066986*^9}},
 CellLabel->"In[74]:=",ExpressionUUID->"68a19a8b-208d-473b-9a2d-1c905d56f161"],

Cell[BoxData[
 TagBox[
  TemplateBox[{RowBox[{
      StyleBox[
       TagBox["NetTrainResultsObject", "SummaryHead"], 
       "NonInterpretableSummary"], 
      StyleBox["[", "NonInterpretableSummary"], 
      PanelBox[
       GridBox[{{
          GridBox[{{
             GridBox[{{
                StyleBox[
                 
                 TemplateBox[{"\"Total training time\"", "\":\""}, 
                  "RowDefault"], "SummaryItemAnnotation"], 
                StyleBox["\"16 s\"", "SummaryItem"]}, {
                StyleBox[
                 TemplateBox[{"\"Total rounds\"", "\":\""}, "RowDefault"], 
                 "SummaryItemAnnotation"], 
                StyleBox["500", "SummaryItem"]}, {
                StyleBox[
                 TemplateBox[{"\"Total batches\"", "\":\""}, "RowDefault"], 
                 "SummaryItemAnnotation"], 
                StyleBox["2500", "SummaryItem"]}, {
                StyleBox[
                 TemplateBox[{"\"Batch size\"", "\":\""}, "RowDefault"], 
                 "SummaryItemAnnotation"], 
                StyleBox["64", "SummaryItem"]}, {
                StyleBox[
                 TemplateBox[{"\"Method\"", "\":\""}, "RowDefault"], 
                 "SummaryItemAnnotation"], 
                StyleBox["\"ADAM\"", "SummaryItem"]}, {
                StyleBox[
                 TemplateBox[{"\"Final round loss\"", "\":\""}, "RowDefault"],
                  "SummaryItemAnnotation"], 
                StyleBox["0.011343259941236285`", "SummaryItem"]}, {
                StyleBox[
                 
                 TemplateBox[{"\"Final validation loss\"", "\":\""}, 
                  "RowDefault"], "SummaryItemAnnotation"], 
                StyleBox["4.193909886756234`", "SummaryItem"]}, {
                StyleBox[
                 
                 TemplateBox[{"\"Final round error\"", "\":\""}, 
                  "RowDefault"], "SummaryItemAnnotation"], 
                StyleBox["\"0%\"", "SummaryItem"]}, {
                StyleBox[
                 
                 TemplateBox[{"\"Final validation error\"", "\":\""}, 
                  "RowDefault"], "SummaryItemAnnotation"], 
                StyleBox["\"60.4%\"", "SummaryItem"]}}, BaselinePosition -> 
              Automatic, 
              GridBoxAlignment -> {
               "Columns" -> {{Left}}, "Rows" -> {{Automatic}}}, 
              GridBoxItemSize -> {
               "Columns" -> {{Automatic}}, "Rows" -> {{Automatic}}}, 
              GridBoxSpacings -> {"Columns" -> {{0.8}}, "Rows" -> {{0.7}}}], 
             GridBox[{{
                StyleBox[
                 
                 TemplateBox[{"\"Loss evolution plot\"", "\":\""}, 
                  "RowDefault"], "SummaryItemAnnotation"], 
                StyleBox[
                 
                 TemplateBox[{"\"Error evolution plot\"", "\":\""}, 
                  "RowDefault"], "SummaryItemAnnotation"]}, {
                StyleBox[
                 GraphicsBox[{
                   AbsoluteThickness[1.25], {{
                    Hue[0.083, 1., 1.], 
                    LineBox[CompressedData["
1:eJwtzwtMU3cYBXAEhiDidELoRAEBEYJTZpQZJ3qyiRKHyqBqO3nY8qryaCtS
Ki10IkgzUbC+KjLdJo9GcKkCCpMBG0Mq2qHIWI3IqjwsZTwqU5lO3Zb73eSf
m19OTr6chXxhRIK1lZVV/H/v/z/z2YL99mZzlbpnHWN3/Bxw5gEnt4PsD0GX
T77PszrGX36Ixf0hOxtrC5oZB+Hi2ek23KFr5I9RmME/utK1jTEAX01hn3m9
nnHLJ7DsONU6L6qL8hDkO+WmrdX/RvlGbD3gvPoj2/uUb0Ks0K7ZzbGX8jBc
Y9ekOA73Ub4VCveZfPVdI2NjOMo/Kzl5wf0xY88IPMr107Ci+xnvikSJbVDx
9KMDjL9h4+4a59rMK4PU34ayhs8Hlt4aov4OjHpMjrwwPKE+Bz1rTNrTvSbq
c+ER2y+u6Bmm/hdoqZBI2tvN1I9Cqbv3w0LtCPWjEWCzOyTr2J/Uj8Hy+tdv
rJNHqR+LbfK5D74OHmNcvAul+oteVx3GGQfy8OvtAreqTvIdHvy3b240b5xg
LOLjusqQFlJOnh2HYIdLC52sLIy1cZiWd6aJxyGHx8M+Unwj8XvyRDziLpcb
11g/pfsJKBW5lkxjkwMT0eVZFam/QL6TiMkVwr7rFrIoCb1LXsx7FDxJ9wWY
dbChmq0kawWo5MR0Lb1LDt8N8/FuVwXrL7q/Gw7t0hpODLl4D87P50bqvyMH
JmNpfsqAeZB8JxnG5a8lLYuf0f0U9JiO/BQtIM9ORWmrv4++kqxNxRPve4r5
Q+TwNDT2fhXA9X5O99MwWWi35XAsuViITYVzIppKyCwRLtWU//GqmywQod1J
N7Rl1gvG9SL0GmpdmjaQ7cVI6DhUE5FD5oixItZzyrmOrBHjxLh5wmmEPCWG
jB/dus5zinHoXpzWub+8yiar9+LbbqOPREk27UX2jQRl3nXyqnSYwvJWmUbJ
ynQsOKdNqvD4m7EhHVf61Q2/hJP99uH+w7m80ANk6T7U2k3XrbxM1u3DbfF5
jcpIZmXAZYezgvfuS9qfAbmPxz1NMLk+AzWNo8Y9yWR7CVJSVc3VajJHgg0q
1TJxG1kjwc4lXoONFvKUBMffs8hVC17R/kwkqRPnPQslqzMx81hSqymdbMpE
Bd/VIjxHXiVFp/vw2BEdWSnF6TZJRMhTskGKRXM6Xc+4/UP792N45rLow+vJ
0v3gzagSeqSSdfsRFLno0+0nyawssIpuvr/iR7IgC1rFkQ0/DJDrszCDM84y
O76m/TKEnS2w0S0nc2SY6DSERXLJGhnGEF9VrCBPyeA7/x2ZopwcKodD0ZsO
71tktRxlCsHz7AmySY5ZH0S9LXJ5Q/uz0X1qc9nO1WRlNoS5XuOPY8iGbNRO
xf3ue5Dsl4NcOzeufyVZmoP4y2uvjnSQdTmorJbIhGNklgIn+g4M1s152/wv
6b9IKg==
                    "]]}, {}}, {{
                    Hue[0.59, 0.5, 0.9], 
                    
                    LineBox[{{1, 0.40449052322906204`}, {
                    3, 0.38210109956621097`}, {5, 0.3758302902047896}, {
                    7, 0.3689013621619197}, {9, 0.3644846830559394}, {
                    11, 0.36196081034623834`}, {13, 0.36016958500619556`}, {
                    15, 0.3591654366072477}, {17, 0.3587665785532212}, {
                    19, 0.35894423337857095`}, {21, 0.3594761466707285}, {
                    23, 0.36037991711223294`}, {25, 0.3615952067558461}, {
                    27, 0.3630226360949978}, {29, 0.36466873209653505`}, {
                    31, 0.36646498077638434`}, {33, 0.36839773417870747`}, {
                    35, 0.37043384484365566`}, {37, 0.37255802189279835`}, {
                    39, 0.37475508153250525`}, {41, 0.37701169583511135`}, {
                    43, 0.3793190142779154}, {45, 0.38166801892949076`}, {
                    47, 0.3840542192358516}, {49, 0.3864675377655923}, {
                    51, 0.38890548159629407`}, {53, 0.39135916681460226`}, {
                    55, 0.39382312227093147`}, {57, 0.3962936085732446}, {
                    59, 0.3987650051910507}, {61, 0.4012329215732486}, {
                    63, 0.4036904595927691}, {65, 0.4061402856965976}, {
                    67, 0.4085745301288589}, {69, 0.41099197601360127`}, {
                    71, 0.4133898411100321}, {73, 0.4157658279410284}, {
                    75, 0.418118133365122}, {77, 0.42044844724646613`}, {
                    79, 0.4227502299062296}, {81, 0.42502719952530965`}, {
                    83, 0.42727626564088933`}, {85, 0.429498810606341}, {
                    87, 0.43169125299474526`}, {89, 0.43385716501404686`}, {
                    91, 0.43599333203336366`}, {93, 0.4381026255533532}, {
                    95, 0.4401826243027664}, {97, 0.44223509810171197`}, {
                    99, 0.4442592761341784}, {101, 0.44625577270802813`}, {
                    103, 0.4482247186650052}, {105, 0.4501663980241346}, {
                    107, 0.45208158543304966`}, {109, 0.4539709058712211}, {
                    111, 0.45583353749351807`}, {113, 0.4576716538103168}, {
                    115, 0.45948373586459784`}, {117, 0.4612718103439109}, {
                    119, 0.46303559561743607`}, {121, 0.46477584666454985`}, {
                    123, 0.46649222576792204`}, {125, 0.4681861892293595}, {
                    127, 0.4698579326822126}, {129, 0.4715079818495124}, {
                    131, 0.47313606764585303`}, {133, 0.4747434907301999}, {
                    135, 0.47633042800856135`}, {137, 0.4778971190244669}, {
                    139, 0.4794447826981539}, {141, 0.4809724664487198}, {
                    143, 0.48248095447362116`}, {145, 0.4839724317308611}, {
                    147, 0.48544455144835325`}, {149, 0.4869000096141971}, {
                    151, 0.4883377162701758}, {153, 0.48975781364527327`}, {
                    155, 0.49116151450269285`}, {157, 0.4925493916788803}, {
                    159, 0.49392121371080616`}, {161, 0.4952772800798033}, {
                    163, 0.4966182138182616}, {165, 0.4979441812635148}, {
                    167, 0.499255675692584}, {169, 0.5005523773067907}, {
                    171, 0.501835640736299}, {173, 0.5031052636634972}, {
                    175, 0.5043604834515844}, {177, 0.5056025910913374}, {
                    179, 0.5068323380557552}, {181, 0.5080496537915592}, {
                    183, 0.5092527252545506}, {185, 0.510445837686025}, {
                    187, 0.5116247031159077}, {189, 0.5127935947100765}, {
                    191, 0.5139494954468382}, {193, 0.5150954130116664}, {
                    195, 0.5162291849926791}, {197, 0.5173529565897206}, {
                    199, 0.518465154851355}, {201, 0.5195673551994137}, {
                    203, 0.520659529299327}, {205, 0.5217407668353717}, {
                    207, 0.5228127699671078}, {209, 0.5238749200419841}, {
                    211, 0.5249270719520315}, {213, 0.5259700009190821}, {
                    215, 0.5270039065374669}, {217, 0.5280281003574091}, {
                    219, 0.5290438755232391}, {221, 0.5300505195411617}, {
                    223, 0.5310490046565033}, {225, 0.5320386219940721}, {
                    227, 0.533019769846238}, {229, 0.5339928613313838}, {
                    231, 0.5349578910403548}, {233, 0.5359149157336803}, {
                    235, 0.5368640518308946}, {237, 0.537805870950898}, {
                    239, 0.5387397163007555}, {241, 0.5396665084932194}, {
                    243, 0.5405852602258808}, {245, 0.5414974198338752}, {
                    247, 0.5424026351538942}, {249, 0.5433005541624569}, {
                    251, 0.5441909115132783}, {253, 0.5450759560613674}, {
                    255, 0.5459533780838417}, {257, 0.5468238809157967}, {
                    259, 0.5476892225543407}, {261, 0.5485474571684585}, {
                    263, 0.5493988305735367}, {265, 0.5502454065717615}, {
                    267, 0.5510841460590746}, {269, 0.5519190079052153}, {
                    271, 0.5527458322468828}, {273, 0.5535688676020913}, {
                    275, 0.5543841745337743}, {277, 0.5551960076162383}, {
                    279, 0.5560000039478408}, {281, 0.5568009745702127}, {
                    283, 0.5575941215293997}, {285, 0.5583834415314224}, {
                    287, 0.5591670892224025}, {289, 0.5599452503436073}, {
                    291, 0.5607194240422136}, {293, 0.5614869029883396}, {
                    295, 0.5622505324634116}, {297, 0.5630091818151844}, {
                    299, 0.5637626614131603}, {301, 0.5645113682878783}, {
                    303, 0.5652553861699043}, {305, 0.5659952178463264}, {
                    307, 0.5667299623245405}, {309, 0.5674603346751877}, {
                    311, 0.5681860389653669}, {313, 0.5689076880182631}, {
                    315, 0.5696250601887856}, {317, 0.5703379643691534}, {
                    319, 0.5710465207330006}, {321, 0.5717511138672053}, {
                    323, 0.5724512742335754}, {325, 0.5731474422895193}, {
                    327, 0.573839827544547}, {329, 0.574528216224378}, {
                    331, 0.5752125040837305}, {333, 0.575893139364098}, {
                    335, 0.5765696693254647}, {337, 0.5772429257511948}, {
                    339, 0.5779118490432124}, {341, 0.5785775033207208}, {
                    343, 0.5792392479835592}, {345, 0.5798975861866994}, {
                    347, 0.580552319022466}, {349, 0.5812032944462207}, {
                    351, 0.5818511941743008}, {353, 0.5824953321622965}, {
                    355, 0.5831363748757434}, {357, 0.5837739403345118}, {
                    359, 0.5844083456491115}, {361, 0.5850391076325587}, {
                    363, 0.5856669747948009}, {365, 0.5862917159594822}, {
                    367, 0.5869130996946045}, {369, 0.5875314529173956}, {
                    371, 0.5881462798360305}, {373, 0.5887586975288283}, {
                    375, 0.5893678974393803}, {377, 0.5899738122763635}, {
                    379, 0.5905773406734413}, {381, 0.5911776319213689}, {
                    383, 0.5917747066794021}, {385, 0.5923696315595585}, {
                    387, 0.5929611227963694}, {389, 0.5935503452667282}, {
                    391, 0.5941365708715907}, {393, 0.5947196752877552}, {
                    395, 0.5953009895636392}, {397, 0.5958786984563484}, {
                    399, 0.5964545321558039}, {401, 0.5970268217254242}, {
                    403, 0.5975974675780421}, {405, 0.5981650345607169}, {
                    407, 0.5987302133687779}, {409, 0.5992929887433781}, {
                    411, 0.5998530952388949}, {413, 0.6004107945424004}, {
                    415, 0.6009660884350861}, {417, 0.6015190279840937}, {
                    419, 0.6020694790691895}, {421, 0.6026177091754891}, {
                    423, 0.6031635482328451}, {425, 0.6037069097363896}, {
                    427, 0.604248315458855}, {429, 0.6047872319400075}, {
                    431, 0.6053239555886949}, {433, 0.6058584775328257}, {
                    435, 0.6063907687358714}, {437, 0.606920949424491}, {
                    439, 0.6074490191385187}, {441, 0.6079747920323091}, {
                    443, 0.6084985729640886}, {445, 0.609020153569136}, {
                    447, 0.6095400085795161}, {449, 0.6100574445382918}, {
                    451, 0.6105729216099364}, {453, 0.6110865444517374}, {
                    455, 0.6115980021812998}, {457, 0.612107513785243}, {
                    459, 0.6126151605951665}, {461, 0.6131208132350611}, {
                    463, 0.6136244882379774}, {465, 0.6141264142924902}, {
                    467, 0.6146262295546032}, {469, 0.615124632964204}, {
                    471, 0.6156205189791693}, {473, 0.6161153380671769}, {
                    475, 0.6166075649758495}, {477, 0.6170987609763473}, {
                    479, 0.6175874827999316}, {481, 0.6180749195895795}, {
                    483, 0.6185603722105811}, {485, 0.6190441845263797}, {
                    487, 0.6195262814549488}, {489, 0.6200067313084873}, {
                    491, 0.6204854188069322}, {493, 0.6209624242354497}, {
                    495, 0.6214377686002682}, {497, 0.621911391471}, {
                    499, 0.6223837606079266}}]}, {}}}, ImageSize -> {132, 82},
                   Frame -> True, Axes -> None, AspectRatio -> Full, 
                  BaseStyle -> {
                   FontFamily -> "Verdana", FontSize -> 8, FontColor -> 
                    GrayLevel[0.5], ScriptSizeMultipliers -> 0.2, 
                    ScriptMinSize -> 6}, PlotRange -> {{0, 499}, {-2., 0.4}}, 
                  GridLines -> {{100., 200., 300., 400., 500.}, {{-2., 
                    GrayLevel[0.9]}, {-1., 
                    GrayLevel[0.9]}, {0., 
                    GrayLevel[0.9]}, {-1.6989700043360185`, 
                    GrayLevel[0.95]}, {-1.3979400086720375`, 
                    GrayLevel[0.95]}, {-1.2218487496163564`, 
                    GrayLevel[0.95]}, {-1.0969100130080565`, 
                    GrayLevel[0.95]}, {-0.6989700043360187, 
                    GrayLevel[0.95]}, {-0.39794000867203755`, 
                    GrayLevel[0.95]}, {-0.22184874961635626`, 
                    GrayLevel[0.95]}, {-0.09691001300805638, 
                    GrayLevel[0.95]}, {0.30102999566398114`, 
                    GrayLevel[0.95]}, {0.6020599913279623, 
                    GrayLevel[0.95]}, {0.7781512503836435, 
                    GrayLevel[0.95]}, {0.9030899869919434, 
                    GrayLevel[0.95]}}}, PlotRangePadding -> {0, 
                    Scaled[0.05]}, PlotRangeClipping -> True, Background -> 
                  GrayLevel[1], FrameStyle -> GrayLevel[0.5], GridLinesStyle -> 
                  GrayLevel[0.93], FrameLabel -> None, ImagePadding -> 1, 
                  FrameTicks -> None], "SummaryItem"], 
                StyleBox[
                 GraphicsBox[{
                   AbsoluteThickness[1.25], {{
                    Hue[0.083, 1., 1.], 
                    LineBox[CompressedData["
1:eJxdzz1IW1EUB/AgDsEuDg6ZRLfnpigSEPEgiEEKxi+MktZUoz6t1ud3jF8R
EdOpWQqxkyjWiKABEd4koiKZxM10i50CcegSzNj3cg/i+R+4XH7v3PP+91YP
z3SPljgcjqC17F1VKRW3SLZFuZL+hivO2p//sGvoyGguezp8UI7UUY9ZuZPr
umc38vkrdhPV+H/c5DVTmYhu85r15VL5upU+PB1af7zgfhut2uPhJPfbaTfX
ZSWccr+DXmzmTrj/kc6t0xVnx9zvJH3Mrt/KGS+1lNkBB8pV3fRqx+fjyoEe
uive56fyfi/92rPrO8/3UUO9Xds83y8d8EnvD0hnBvm+Wzzvp7Xi+xZ4/hPn
TfD8Z+nMkHQsIF37RfoRbAxLl49wflA5OUKO9+UNSv8Dx0ala8ekH8HGuHS5
Lp0EeycgHxybhPyvkA82piB/GvLB3m+QD47NSLsMaR1sgp2z0j5wAlwAe+ak
4+As2D0vHQWnwdqCdAicArsWpXWwCXYuSfvACXAB7FmWjoOzYHdIOgpOg7UV
6RA4BXaFpXWwCXauSvvACXAB7FmTjoOzYPe6dBScBmsb0iFwCuzafPN/FEnm
YQ==
                    "]]}, {}}, {{
                    Hue[0.59, 0.5, 0.9], 
                    
                    LineBox[{{1, 0.8981818181818182}, {
                    3, 0.8618181818181818}, {5, 0.7745454545454545}, {
                    7, 0.7490909090909091}, {9, 0.6981818181818182}, {
                    11, 0.6836363636363636}, {13, 0.6545454545454545}, {
                    15, 0.6363636363636364}, {17, 0.6363636363636364}, {
                    19, 0.6363636363636364}, {21, 0.6254545454545455}, {
                    23, 0.6218181818181818}, {25, 0.6218181818181818}, {
                    27, 0.6254545454545455}, {29, 0.6254545454545455}, {
                    31, 0.6145454545454545}, {33, 0.6072727272727273}, {
                    35, 0.610909090909091}, {37, 0.610909090909091}, {
                    39, 0.6036363636363636}, {41, 0.6072727272727273}, {
                    43, 0.610909090909091}, {45, 0.610909090909091}, {
                    47, 0.610909090909091}, {49, 0.610909090909091}, {
                    51, 0.610909090909091}, {53, 0.610909090909091}, {
                    55, 0.6072727272727273}, {57, 0.6036363636363636}, {
                    59, 0.6036363636363636}, {61, 0.6072727272727273}, {
                    63, 0.610909090909091}, {65, 0.6072727272727273}, {
                    67, 0.6072727272727273}, {69, 0.6072727272727273}, {
                    71, 0.6072727272727273}, {73, 0.610909090909091}, {
                    75, 0.6072727272727273}, {77, 0.6036363636363636}, {
                    79, 0.6036363636363636}, {81, 0.6036363636363636}, {
                    83, 0.6036363636363636}, {85, 0.6036363636363636}, {
                    87, 0.6}, {89, 0.6}, {91, 0.6}, {
                    93, 0.5963636363636363}, {95, 0.5963636363636363}, {
                    97, 0.5963636363636363}, {99, 0.5963636363636363}, {
                    101, 0.6}, {103, 0.6}, {105, 0.5963636363636363}, {
                    107, 0.5963636363636363}, {109, 0.5963636363636363}, {
                    111, 0.5963636363636363}, {113, 0.5963636363636363}, {
                    115, 0.5963636363636363}, {117, 0.5963636363636363}, {
                    119, 0.5927272727272728}, {121, 0.5927272727272728}, {
                    123, 0.5927272727272728}, {125, 0.5927272727272728}, {
                    127, 0.5890909090909091}, {129, 0.5927272727272728}, {
                    131, 0.5890909090909091}, {133, 0.5890909090909091}, {
                    135, 0.5890909090909091}, {137, 0.5927272727272728}, {
                    139, 0.5927272727272728}, {141, 0.5927272727272728}, {
                    143, 0.5927272727272728}, {145, 0.5927272727272728}, {
                    147, 0.5927272727272728}, {149, 0.5927272727272728}, {
                    151, 0.5927272727272728}, {153, 0.5927272727272728}, {
                    155, 0.5927272727272728}, {157, 0.5927272727272728}, {
                    159, 0.5927272727272728}, {161, 0.5927272727272728}, {
                    163, 0.5927272727272728}, {165, 0.5927272727272728}, {
                    167, 0.5927272727272728}, {169, 0.5927272727272728}, {
                    171, 0.5927272727272728}, {173, 0.5927272727272728}, {
                    175, 0.5927272727272728}, {177, 0.5927272727272728}, {
                    179, 0.5927272727272728}, {181, 0.5927272727272728}, {
                    183, 0.5890909090909091}, {185, 0.5890909090909091}, {
                    187, 0.5890909090909091}, {189, 0.5890909090909091}, {
                    191, 0.5890909090909091}, {193, 0.5890909090909091}, {
                    195, 0.5890909090909091}, {197, 0.5890909090909091}, {
                    199, 0.5890909090909091}, {201, 0.5890909090909091}, {
                    203, 0.5890909090909091}, {205, 0.5890909090909091}, {
                    207, 0.5890909090909091}, {209, 0.5890909090909091}, {
                    211, 0.5890909090909091}, {213, 0.5890909090909091}, {
                    215, 0.5890909090909091}, {217, 0.5890909090909091}, {
                    219, 0.5890909090909091}, {221, 0.5890909090909091}, {
                    223, 0.5890909090909091}, {225, 0.5927272727272728}, {
                    227, 0.5927272727272728}, {229, 0.5927272727272728}, {
                    231, 0.5927272727272728}, {233, 0.5927272727272728}, {
                    235, 0.5927272727272728}, {237, 0.5927272727272728}, {
                    239, 0.5927272727272728}, {241, 0.5927272727272728}, {
                    243, 0.5927272727272728}, {245, 0.5927272727272728}, {
                    247, 0.5927272727272728}, {249, 0.5927272727272728}, {
                    251, 0.5927272727272728}, {253, 0.5927272727272728}, {
                    255, 0.5927272727272728}, {257, 0.5963636363636363}, {
                    259, 0.5963636363636363}, {261, 0.5963636363636363}, {
                    263, 0.5963636363636363}, {265, 0.5963636363636363}, {
                    267, 0.5963636363636363}, {269, 0.5963636363636363}, {
                    271, 0.5963636363636363}, {273, 0.5963636363636363}, {
                    275, 0.5963636363636363}, {277, 0.5963636363636363}, {
                    279, 0.5963636363636363}, {281, 0.5963636363636363}, {
                    283, 0.5963636363636363}, {285, 0.5963636363636363}, {
                    287, 0.5963636363636363}, {289, 0.5963636363636363}, {
                    291, 0.5963636363636363}, {293, 0.5963636363636363}, {
                    295, 0.5963636363636363}, {297, 0.5963636363636363}, {
                    299, 0.5963636363636363}, {301, 0.5963636363636363}, {
                    303, 0.5963636363636363}, {305, 0.5963636363636363}, {
                    307, 0.5963636363636363}, {309, 0.5963636363636363}, {
                    311, 0.5963636363636363}, {313, 0.5963636363636363}, {
                    315, 0.5963636363636363}, {317, 0.5963636363636363}, {
                    319, 0.5963636363636363}, {321, 0.5963636363636363}, {
                    323, 0.5963636363636363}, {325, 0.5963636363636363}, {
                    327, 0.5963636363636363}, {329, 0.5963636363636363}, {
                    331, 0.5963636363636363}, {333, 0.5963636363636363}, {
                    335, 0.5963636363636363}, {337, 0.5963636363636363}, {
                    339, 0.5963636363636363}, {341, 0.5963636363636363}, {
                    343, 0.5963636363636363}, {345, 0.5963636363636363}, {
                    347, 0.5963636363636363}, {349, 0.5963636363636363}, {
                    351, 0.5963636363636363}, {353, 0.5963636363636363}, {
                    355, 0.5963636363636363}, {357, 0.5963636363636363}, {
                    359, 0.5963636363636363}, {361, 0.6}, {363, 0.6}, {
                    365, 0.6}, {367, 0.6}, {369, 0.6}, {371, 0.6}, {
                    373, 0.6}, {375, 0.6}, {377, 0.6}, {379, 0.6}, {
                    381, 0.6}, {383, 0.6}, {385, 0.6}, {387, 0.6}, {
                    389, 0.6}, {391, 0.6}, {393, 0.6}, {395, 0.6}, {
                    397, 0.6}, {399, 0.6}, {401, 0.6}, {403, 0.6}, {
                    405, 0.6}, {407, 0.6}, {409, 0.6}, {411, 0.6}, {
                    413, 0.6}, {415, 0.6}, {417, 0.6}, {419, 0.6}, {
                    421, 0.6}, {423, 0.6}, {425, 0.6}, {427, 0.6}, {
                    429, 0.6}, {431, 0.6}, {433, 0.6}, {435, 0.6}, {
                    437, 0.6}, {439, 0.6}, {441, 0.6}, {443, 0.6}, {
                    445, 0.6}, {447, 0.6}, {449, 0.6}, {451, 0.6}, {
                    453, 0.6}, {455, 0.6}, {457, 0.6}, {459, 0.6}, {
                    461, 0.6}, {463, 0.6}, {465, 0.6}, {467, 0.6}, {
                    469, 0.6}, {471, 0.6}, {473, 0.6}, {475, 0.6}, {
                    477, 0.6}, {479, 0.6}, {481, 0.6}, {483, 0.6}, {
                    485, 0.6}, {487, 0.6}, {489, 0.6}, {491, 0.6}, {
                    493, 0.6}, {495, 0.6}, {497, 0.6036363636363636}, {
                    499, 0.6036363636363636}}]}, {}}}, ImageSize -> {132, 82},
                   Frame -> True, Axes -> None, AspectRatio -> Full, 
                  BaseStyle -> {
                   FontFamily -> "Verdana", FontSize -> 8, FontColor -> 
                    GrayLevel[0.5], ScriptSizeMultipliers -> 0.2, 
                    ScriptMinSize -> 6}, 
                  PlotRange -> {{0, 499}, {0, 0.8421875000000001}}, 
                  GridLines -> {{100., 200., 300., 400., 500.}, {{0.2, 
                    GrayLevel[0.9]}, {0.4, 
                    GrayLevel[0.9]}, {0.6, 
                    GrayLevel[0.9]}, {0.8, 
                    GrayLevel[0.9]}, {1., 
                    GrayLevel[0.9]}}}, PlotRangePadding -> {{0, 0}, {
                    Scaled[0.01], 0}}, PlotRangeClipping -> True, Background -> 
                  GrayLevel[1], FrameStyle -> GrayLevel[0.5], GridLinesStyle -> 
                  GrayLevel[0.93], FrameLabel -> None, ImagePadding -> 1, 
                  FrameTicks -> None], "SummaryItem"]}}, BaselinePosition -> 
              Automatic, 
              GridBoxAlignment -> {
               "Columns" -> {{Left}}, "Rows" -> {{Automatic}}}, 
              GridBoxItemSize -> {
               "Columns" -> {{Automatic}}, "Rows" -> {{Automatic}}}, 
              GridBoxSpacings -> {
               "Columns" -> {{1}}, "Rows" -> {{1, 0.1}}}]}}, BaselinePosition -> 
           Automatic, 
           GridBoxAlignment -> {
            "Columns" -> {{Left}}, "Rows" -> {{Automatic}}}, 
           GridBoxItemSize -> {
            "Columns" -> {{Automatic}}, "Rows" -> {{Automatic}}}, 
           GridBoxSpacings -> {
            "Columns" -> {{2}}, "Rows" -> {{Automatic}}}]}}, 
        GridBoxAlignment -> {"Rows" -> {{Top}}}, 
        GridBoxItemSize -> {
         "Columns" -> {{Automatic}}, "Rows" -> {{Automatic}}}, 
        GridFrameMargins -> {{0, 0}, {0, 0}}, BaselinePosition -> {1, 1}], 
       BaselinePosition -> Baseline, 
       BaseStyle -> {
        ShowStringCharacters -> False, NumberMarks -> False, PrintPrecision -> 
         3, ShowSyntaxStyles -> False}], 
      StyleBox["]", "NonInterpretableSummary"]}]},
   "CopyTag",
   DisplayFunction->(#& ),
   InterpretationFunction->("NetTrainResultsObject[<>]"& )],
  False,
  Editable->False,
  SelectWithContents->True,
  Selectable->False]], "Output",
 CellChangeTimes->{
  3.759079910727114*^9, 3.759080042754986*^9, 3.7590801853655624`*^9, 
   3.7590802535146365`*^9, 3.759155194597599*^9, 3.7591593679436407`*^9, 
   3.759159912496113*^9, 3.7591600472377243`*^9, 3.7591601877031097`*^9, 
   3.7646191758812866`*^9, 3.7646192141567073`*^9, 3.764619541611846*^9, 
   3.7646199412884483`*^9, {3.764620220038494*^9, 3.7646202929660106`*^9}, 
   3.764620365114504*^9, 3.764620459576399*^9, 3.764620560726165*^9, 
   3.7646205968693013`*^9, 3.764620630841831*^9, 3.7646206694455194`*^9, 
   3.764620724774929*^9, 3.7646232633490653`*^9, 3.7664459763944273`*^9},
 CellLabel->"Out[74]=",ExpressionUUID->"a8734778-bd08-435c-9886-2383f5ccbbbe"]
}, Open  ]],

Cell[CellGroupData[{

Cell[BoxData[
 RowBox[{"net", "[", "\"\<ErrorRateEvolutionPlot\>\"", "]"}]], "Input",
 CellChangeTimes->{{3.7646197654944644`*^9, 3.7646197658862395`*^9}, {
  3.764619807604151*^9, 3.7646198193423166`*^9}, {3.764619852667153*^9, 
  3.764619852878033*^9}, {3.7646199753776307`*^9, 3.764620034989818*^9}, {
  3.7646201334510403`*^9, 3.764620138234016*^9}, {3.764620506385438*^9, 
  3.764620508209398*^9}, {3.7646208320716333`*^9, 3.7646208535439*^9}, {
  3.7664367705726576`*^9, 3.766436777363768*^9}},
 CellLabel->"In[75]:=",ExpressionUUID->"fdabaed5-9443-411a-96d8-019ee0f158bb"],

Cell[BoxData[
 TemplateBox[{GraphicsBox[{
     AbsoluteThickness[1.25], {{
       InsetBox[
        FormBox["100", TraditionalForm], 
        Offset[{-2, 0}, {100., 1.}], {1., 1.}], 
       InsetBox[
        FormBox["200", TraditionalForm], 
        Offset[{-2, 0}, {200., 1.}], {1., 1.}], 
       InsetBox[
        FormBox["300", TraditionalForm], 
        Offset[{-2, 0}, {300., 1.}], {1., 1.}], 
       InsetBox[
        FormBox["400", TraditionalForm], 
        Offset[{-2, 0}, {400., 1.}], {1., 1.}], 
       InsetBox[
        FormBox["500", TraditionalForm], 
        Offset[{-2, 0}, {500., 1.}], {1., 1.}]}, {
       InsetBox[
        FormBox["\"20%\"", TraditionalForm], 
        Offset[{4, -1}, {0, 0.2}], {-1, -1.}], 
       InsetBox[
        FormBox["\"40%\"", TraditionalForm], 
        Offset[{4, -1}, {0, 0.4}], {-1, -1.}], 
       InsetBox[
        FormBox["\"60%\"", TraditionalForm], 
        Offset[{4, -1}, {0, 0.6}], {-1, -1.}], 
       InsetBox[
        FormBox["\"80%\"", TraditionalForm], 
        Offset[{4, -1}, {0, 0.8}], {-1, -1.}], 
       InsetBox[
        FormBox["\"100%\"", TraditionalForm], 
        Offset[{4, -1}, {0, 1.}], {-1, -1.}]}}, {{
       Hue[0.083, 1., 1.], 
       LineBox[CompressedData["
1:eJxd0cmrHlUQxuHSlcteuHDhohUREZHWxHm4pYlzop3EOEXjMTGJcUo7G8cC
V+4aBEFxcUQRRRfthAoihSK6uEqDIG6Eg6AgIvTCP0Cvty56fmfTPLxfnbf6
65P2Hdl54FgR+esYkbXnxvlu9Z+z7c+VdS0r6/4jLHro4Nr5PXzcun/7Ndzo
q6+snV/Cx+u/86slfIJu3rR2fg6fGPlP4TbyH8Mnx30/hE/R9eeGTw3P4dPC
34dPj31Xw2dE37fhM+P3G+6i75vwWbHPhs+O/Ovwpsi/Cm+Ovi/D54Q9fG74
i/B5sc/n4fPj/s/CF0T+afhC+KLYf8MXw5fEfp+EL4VXou/jsNY2WC6L/o8i
h+XyuP/DyGHZEu//QeRb4v73I99a27bG/VPkV9Q2WK4Mvxc5LFfFPu9GDsvV
yGG5Bjks18b+70QOy3Xxfd6OHJZtyGHZjnx7/J9vRX59bYPlBuSw9LW1j//v
zfh9H+/7xrodlh3xvq/H/I6Yfy3mYYdlZ/S/HPOwwQ7LLszDBvuu2P+lmL8x
9n8x5mGDHZbdmN8d978Q87DDclNthQ12WG7GPGyww3IL5mGDHZZbMQ8b7LDc
hnnYYIdlD+b3xPc4GvOww3J7bd3w4ZiHHZY7aitssMOyF/OwwQ7LnZiHDXZY
Uu0WVjjBBmfY4QLLXeiHFU6wwRl2uMCyD/2wwgk2OMMOF1j2ox/W/Sr/Pwk2
OMMOF1jurt3CCifY4Aw7XGA5gH5Y4QQbnGGHCywH0Q8rnGCDM+xwgeUQ+mGF
E2xwhh0usNyDfljhBBucYYcLLIfRDyucYIMz7HCB5V70wwon2OAMO1xguQ/9
sMIJNjjDDhdY7kc/rHCCDc6wwwWWB9APK5xggzPscIHlQfTDCifY4Aw7XGA5
gn5Y4QQbnGGHCyxD7QZu4Q5WuIcTPMAGj3CGJ9jhGS7wAstDtRu4hTtY4R5O
8AAbPMIZnmCHZ7jACywP127gFu5ghXs4wQNs8AhneIIdnuECL7A8UruBW7iD
Fe7hBA+wwSOc4Ql2eIYLvMDyaO0GbuEOVriHEzzABo9whifY4Rku8ALLY7Ub
uIU7WOEeTvAAGzzCGZ5gh2e4wAssj9du4BbuYIV7OMEDbPAIZ3iCHZ7hAi+w
PFG7gVu4gxXu4QQPsMEjnOEJdniGC7zA8mTtBm7hDla4hxM8wAaPcIYn2OEZ
LvACy9HaDdzCHaxwDyd4gA0e4QxPsMMzXOAFlqdqN3ALd7DCPZzgATZ4hDM8
wQ7PcIEXWJ6u3cAt3MEK93CCB9jgEc7wBDs8wwVeYHmmdgO3cAcr3MMJHmCD
RzjDE+zwDBd4geXZ2g3cwh2scA8neIANHuEMT7DDM1zgBZbnajdwC3ewwj2c
4AE2eIQzPMEOz3CBF1ier93ALdz9578BKjgwbg==
        "]]}, {}}, {{
       Hue[0.59, 0.5, 0.9], 
       LineBox[{{1, 0.8981818181818182}, {2, 0.850909090909091}, {
         3, 0.8618181818181818}, {4, 0.8109090909090909}, {
         5, 0.7745454545454545}, {6, 0.7636363636363637}, {
         7, 0.7490909090909091}, {8, 0.6981818181818182}, {
         9, 0.6981818181818182}, {10, 0.6981818181818182}, {
         11, 0.6836363636363636}, {12, 0.6690909090909091}, {
         13, 0.6545454545454545}, {14, 0.6363636363636364}, {
         15, 0.6363636363636364}, {16, 0.6327272727272727}, {
         17, 0.6363636363636364}, {18, 0.6363636363636364}, {
         19, 0.6363636363636364}, {20, 0.6290909090909091}, {
         21, 0.6254545454545455}, {22, 0.6254545454545455}, {
         23, 0.6218181818181818}, {24, 0.6218181818181818}, {
         25, 0.6218181818181818}, {26, 0.6218181818181818}, {
         27, 0.6254545454545455}, {28, 0.6254545454545455}, {
         29, 0.6254545454545455}, {30, 0.6218181818181818}, {
         31, 0.6145454545454545}, {32, 0.6072727272727273}, {
         33, 0.6072727272727273}, {34, 0.6072727272727273}, {
         35, 0.610909090909091}, {36, 0.610909090909091}, {
         37, 0.610909090909091}, {38, 0.6072727272727273}, {
         39, 0.6036363636363636}, {40, 0.6072727272727273}, {
         41, 0.6072727272727273}, {42, 0.610909090909091}, {
         43, 0.610909090909091}, {44, 0.610909090909091}, {
         45, 0.610909090909091}, {46, 0.610909090909091}, {
         47, 0.610909090909091}, {48, 0.610909090909091}, {
         49, 0.610909090909091}, {50, 0.610909090909091}, {
         51, 0.610909090909091}, {52, 0.610909090909091}, {
         53, 0.610909090909091}, {54, 0.6072727272727273}, {
         55, 0.6072727272727273}, {56, 0.6036363636363636}, {
         57, 0.6036363636363636}, {58, 0.6036363636363636}, {
         59, 0.6036363636363636}, {60, 0.6072727272727273}, {
         61, 0.6072727272727273}, {62, 0.6072727272727273}, {
         63, 0.610909090909091}, {64, 0.6072727272727273}, {
         65, 0.6072727272727273}, {66, 0.6072727272727273}, {
         67, 0.6072727272727273}, {68, 0.6072727272727273}, {
         69, 0.6072727272727273}, {70, 0.6072727272727273}, {
         71, 0.6072727272727273}, {72, 0.6072727272727273}, {
         73, 0.610909090909091}, {74, 0.6072727272727273}, {
         75, 0.6072727272727273}, {76, 0.6036363636363636}, {
         77, 0.6036363636363636}, {78, 0.6036363636363636}, {
         79, 0.6036363636363636}, {80, 0.6036363636363636}, {
         81, 0.6036363636363636}, {82, 0.6036363636363636}, {
         83, 0.6036363636363636}, {84, 0.6036363636363636}, {
         85, 0.6036363636363636}, {86, 0.6036363636363636}, {87, 0.6}, {
         88, 0.6}, {89, 0.6}, {90, 0.6}, {91, 0.6}, {
         92, 0.5963636363636363}, {93, 0.5963636363636363}, {
         94, 0.5963636363636363}, {95, 0.5963636363636363}, {
         96, 0.5963636363636363}, {97, 0.5963636363636363}, {
         98, 0.5963636363636363}, {99, 0.5963636363636363}, {100, 0.6}, {
         101, 0.6}, {102, 0.6}, {103, 0.6}, {104, 0.6}, {
         105, 0.5963636363636363}, {106, 0.5963636363636363}, {
         107, 0.5963636363636363}, {108, 0.5963636363636363}, {
         109, 0.5963636363636363}, {110, 0.5963636363636363}, {
         111, 0.5963636363636363}, {112, 0.5963636363636363}, {
         113, 0.5963636363636363}, {114, 0.5963636363636363}, {
         115, 0.5963636363636363}, {116, 0.5963636363636363}, {
         117, 0.5963636363636363}, {118, 0.5927272727272728}, {
         119, 0.5927272727272728}, {120, 0.5927272727272728}, {
         121, 0.5927272727272728}, {122, 0.5927272727272728}, {
         123, 0.5927272727272728}, {124, 0.5927272727272728}, {
         125, 0.5927272727272728}, {126, 0.5890909090909091}, {
         127, 0.5890909090909091}, {128, 0.5890909090909091}, {
         129, 0.5927272727272728}, {130, 0.5890909090909091}, {
         131, 0.5890909090909091}, {132, 0.5890909090909091}, {
         133, 0.5890909090909091}, {134, 0.5890909090909091}, {
         135, 0.5890909090909091}, {136, 0.5890909090909091}, {
         137, 0.5927272727272728}, {138, 0.5927272727272728}, {
         139, 0.5927272727272728}, {140, 0.5927272727272728}, {
         141, 0.5927272727272728}, {142, 0.5927272727272728}, {
         143, 0.5927272727272728}, {144, 0.5927272727272728}, {
         145, 0.5927272727272728}, {146, 0.5927272727272728}, {
         147, 0.5927272727272728}, {148, 0.5927272727272728}, {
         149, 0.5927272727272728}, {150, 0.5927272727272728}, {
         151, 0.5927272727272728}, {152, 0.5927272727272728}, {
         153, 0.5927272727272728}, {154, 0.5927272727272728}, {
         155, 0.5927272727272728}, {156, 0.5927272727272728}, {
         157, 0.5927272727272728}, {158, 0.5927272727272728}, {
         159, 0.5927272727272728}, {160, 0.5927272727272728}, {
         161, 0.5927272727272728}, {162, 0.5927272727272728}, {
         163, 0.5927272727272728}, {164, 0.5927272727272728}, {
         165, 0.5927272727272728}, {166, 0.5927272727272728}, {
         167, 0.5927272727272728}, {168, 0.5927272727272728}, {
         169, 0.5927272727272728}, {170, 0.5927272727272728}, {
         171, 0.5927272727272728}, {172, 0.5927272727272728}, {
         173, 0.5927272727272728}, {174, 0.5927272727272728}, {
         175, 0.5927272727272728}, {176, 0.5927272727272728}, {
         177, 0.5927272727272728}, {178, 0.5927272727272728}, {
         179, 0.5927272727272728}, {180, 0.5927272727272728}, {
         181, 0.5927272727272728}, {182, 0.5927272727272728}, {
         183, 0.5890909090909091}, {184, 0.5890909090909091}, {
         185, 0.5890909090909091}, {186, 0.5890909090909091}, {
         187, 0.5890909090909091}, {188, 0.5890909090909091}, {
         189, 0.5890909090909091}, {190, 0.5890909090909091}, {
         191, 0.5890909090909091}, {192, 0.5890909090909091}, {
         193, 0.5890909090909091}, {194, 0.5890909090909091}, {
         195, 0.5890909090909091}, {196, 0.5890909090909091}, {
         197, 0.5890909090909091}, {198, 0.5890909090909091}, {
         199, 0.5890909090909091}, {200, 0.5890909090909091}, {
         201, 0.5890909090909091}, {202, 0.5890909090909091}, {
         203, 0.5890909090909091}, {204, 0.5890909090909091}, {
         205, 0.5890909090909091}, {206, 0.5890909090909091}, {
         207, 0.5890909090909091}, {208, 0.5890909090909091}, {
         209, 0.5890909090909091}, {210, 0.5890909090909091}, {
         211, 0.5890909090909091}, {212, 0.5890909090909091}, {
         213, 0.5890909090909091}, {214, 0.5890909090909091}, {
         215, 0.5890909090909091}, {216, 0.5890909090909091}, {
         217, 0.5890909090909091}, {218, 0.5890909090909091}, {
         219, 0.5890909090909091}, {220, 0.5890909090909091}, {
         221, 0.5890909090909091}, {222, 0.5890909090909091}, {
         223, 0.5890909090909091}, {224, 0.5927272727272728}, {
         225, 0.5927272727272728}, {226, 0.5927272727272728}, {
         227, 0.5927272727272728}, {228, 0.5927272727272728}, {
         229, 0.5927272727272728}, {230, 0.5927272727272728}, {
         231, 0.5927272727272728}, {232, 0.5927272727272728}, {
         233, 0.5927272727272728}, {234, 0.5927272727272728}, {
         235, 0.5927272727272728}, {236, 0.5927272727272728}, {
         237, 0.5927272727272728}, {238, 0.5927272727272728}, {
         239, 0.5927272727272728}, {240, 0.5927272727272728}, {
         241, 0.5927272727272728}, {242, 0.5927272727272728}, {
         243, 0.5927272727272728}, {244, 0.5927272727272728}, {
         245, 0.5927272727272728}, {246, 0.5927272727272728}, {
         247, 0.5927272727272728}, {248, 0.5927272727272728}, {
         249, 0.5927272727272728}, {250, 0.5927272727272728}, {
         251, 0.5927272727272728}, {252, 0.5927272727272728}, {
         253, 0.5927272727272728}, {254, 0.5927272727272728}, {
         255, 0.5927272727272728}, {256, 0.5927272727272728}, {
         257, 0.5963636363636363}, {258, 0.5963636363636363}, {
         259, 0.5963636363636363}, {260, 0.5963636363636363}, {
         261, 0.5963636363636363}, {262, 0.5963636363636363}, {
         263, 0.5963636363636363}, {264, 0.5963636363636363}, {
         265, 0.5963636363636363}, {266, 0.5963636363636363}, {
         267, 0.5963636363636363}, {268, 0.5963636363636363}, {
         269, 0.5963636363636363}, {270, 0.5963636363636363}, {
         271, 0.5963636363636363}, {272, 0.5963636363636363}, {
         273, 0.5963636363636363}, {274, 0.5963636363636363}, {
         275, 0.5963636363636363}, {276, 0.5963636363636363}, {
         277, 0.5963636363636363}, {278, 0.5963636363636363}, {
         279, 0.5963636363636363}, {280, 0.5963636363636363}, {
         281, 0.5963636363636363}, {282, 0.5963636363636363}, {
         283, 0.5963636363636363}, {284, 0.5963636363636363}, {
         285, 0.5963636363636363}, {286, 0.5963636363636363}, {
         287, 0.5963636363636363}, {288, 0.5963636363636363}, {
         289, 0.5963636363636363}, {290, 0.5963636363636363}, {
         291, 0.5963636363636363}, {292, 0.5963636363636363}, {
         293, 0.5963636363636363}, {294, 0.5963636363636363}, {
         295, 0.5963636363636363}, {296, 0.5963636363636363}, {
         297, 0.5963636363636363}, {298, 0.5963636363636363}, {
         299, 0.5963636363636363}, {300, 0.5963636363636363}, {
         301, 0.5963636363636363}, {302, 0.5963636363636363}, {
         303, 0.5963636363636363}, {304, 0.5963636363636363}, {
         305, 0.5963636363636363}, {306, 0.5963636363636363}, {
         307, 0.5963636363636363}, {308, 0.5963636363636363}, {
         309, 0.5963636363636363}, {310, 0.5963636363636363}, {
         311, 0.5963636363636363}, {312, 0.5963636363636363}, {
         313, 0.5963636363636363}, {314, 0.5963636363636363}, {
         315, 0.5963636363636363}, {316, 0.5963636363636363}, {
         317, 0.5963636363636363}, {318, 0.5963636363636363}, {
         319, 0.5963636363636363}, {320, 0.5963636363636363}, {
         321, 0.5963636363636363}, {322, 0.5963636363636363}, {
         323, 0.5963636363636363}, {324, 0.5963636363636363}, {
         325, 0.5963636363636363}, {326, 0.5963636363636363}, {
         327, 0.5963636363636363}, {328, 0.5963636363636363}, {
         329, 0.5963636363636363}, {330, 0.5963636363636363}, {
         331, 0.5963636363636363}, {332, 0.5963636363636363}, {
         333, 0.5963636363636363}, {334, 0.5963636363636363}, {
         335, 0.5963636363636363}, {336, 0.5963636363636363}, {
         337, 0.5963636363636363}, {338, 0.5963636363636363}, {
         339, 0.5963636363636363}, {340, 0.5963636363636363}, {
         341, 0.5963636363636363}, {342, 0.5963636363636363}, {
         343, 0.5963636363636363}, {344, 0.5963636363636363}, {
         345, 0.5963636363636363}, {346, 0.5963636363636363}, {
         347, 0.5963636363636363}, {348, 0.5963636363636363}, {
         349, 0.5963636363636363}, {350, 0.5963636363636363}, {
         351, 0.5963636363636363}, {352, 0.5963636363636363}, {
         353, 0.5963636363636363}, {354, 0.5963636363636363}, {
         355, 0.5963636363636363}, {356, 0.5963636363636363}, {
         357, 0.5963636363636363}, {358, 0.5963636363636363}, {
         359, 0.5963636363636363}, {360, 0.6}, {361, 0.6}, {362, 0.6}, {
         363, 0.6}, {364, 0.6}, {365, 0.6}, {366, 0.6}, {367, 0.6}, {
         368, 0.6}, {369, 0.6}, {370, 0.6}, {371, 0.6}, {372, 0.6}, {
         373, 0.6}, {374, 0.6}, {375, 0.6}, {376, 0.6}, {377, 0.6}, {
         378, 0.6}, {379, 0.6}, {380, 0.6}, {381, 0.6}, {382, 0.6}, {
         383, 0.6}, {384, 0.6}, {385, 0.6}, {386, 0.6}, {387, 0.6}, {
         388, 0.6}, {389, 0.6}, {390, 0.6}, {391, 0.6}, {392, 0.6}, {
         393, 0.6}, {394, 0.6}, {395, 0.6}, {396, 0.6}, {397, 0.6}, {
         398, 0.6}, {399, 0.6}, {400, 0.6}, {401, 0.6}, {402, 0.6}, {
         403, 0.6}, {404, 0.6}, {405, 0.6}, {406, 0.6}, {407, 0.6}, {
         408, 0.6}, {409, 0.6}, {410, 0.6}, {411, 0.6}, {412, 0.6}, {
         413, 0.6}, {414, 0.6}, {415, 0.6}, {416, 0.6}, {417, 0.6}, {
         418, 0.6}, {419, 0.6}, {420, 0.6}, {421, 0.6}, {422, 0.6}, {
         423, 0.6}, {424, 0.6}, {425, 0.6}, {426, 0.6}, {427, 0.6}, {
         428, 0.6}, {429, 0.6}, {430, 0.6}, {431, 0.6}, {432, 0.6}, {
         433, 0.6}, {434, 0.6}, {435, 0.6}, {436, 0.6}, {437, 0.6}, {
         438, 0.6}, {439, 0.6}, {440, 0.6}, {441, 0.6}, {442, 0.6}, {
         443, 0.6}, {444, 0.6}, {445, 0.6}, {446, 0.6}, {447, 0.6}, {
         448, 0.6}, {449, 0.6}, {450, 0.6}, {451, 0.6}, {452, 0.6}, {
         453, 0.6}, {454, 0.6}, {455, 0.6}, {456, 0.6}, {457, 0.6}, {
         458, 0.6}, {459, 0.6}, {460, 0.6}, {461, 0.6}, {462, 0.6}, {
         463, 0.6}, {464, 0.6}, {465, 0.6}, {466, 0.6}, {467, 0.6}, {
         468, 0.6}, {469, 0.6}, {470, 0.6}, {471, 0.6}, {472, 0.6}, {
         473, 0.6}, {474, 0.6}, {475, 0.6}, {476, 0.6}, {477, 0.6}, {
         478, 0.6}, {479, 0.6}, {480, 0.6}, {481, 0.6}, {482, 0.6}, {
         483, 0.6}, {484, 0.6}, {485, 0.6}, {486, 0.6}, {487, 0.6}, {
         488, 0.6}, {489, 0.6}, {490, 0.6}, {491, 0.6}, {492, 0.6}, {
         493, 0.6}, {494, 0.6}, {495, 0.6}, {496, 0.6}, {
         497, 0.6036363636363636}, {498, 0.6036363636363636}, {
         499, 0.6036363636363636}, {500, 0.6036363636363636}}]}, {}}}, 
    ImageSize -> {471, 201}, Frame -> True, Axes -> None, AspectRatio -> Full,
     BaseStyle -> {
     FontFamily -> "Verdana", FontSize -> 8, FontColor -> GrayLevel[0.5], 
      ScriptSizeMultipliers -> 0.2, ScriptMinSize -> 6}, 
    PlotRange -> {{0, 499}, {0, 1.}}, 
    GridLines -> {{100., 200., 300., 400., 500.}, {{0.05, 
        GrayLevel[0.8501]}, {0.1, 
        GrayLevel[0.8501]}, {0.15, 
        GrayLevel[0.8501]}, {0.25, 
        GrayLevel[0.8501]}, {0.3, 
        GrayLevel[0.8501]}, {0.35000000000000003`, 
        GrayLevel[0.8501]}, {0.45, 
        GrayLevel[0.8501]}, {0.5, 
        GrayLevel[0.8501]}, {0.55, 
        GrayLevel[0.8501]}, {0.65, 
        GrayLevel[0.8501]}, {0.7000000000000001, 
        GrayLevel[0.8501]}, {0.75, 
        GrayLevel[0.8501]}, {0.85, 
        GrayLevel[0.8501]}, {0.9, 
        GrayLevel[0.8501]}, {0.9500000000000001, 
        GrayLevel[0.8501]}, {0.2, 
        GrayLevel[0.3001]}, {0.4, 
        GrayLevel[0.3001]}, {0.6, 
        GrayLevel[0.3001]}, {0.8, 
        GrayLevel[0.3001]}, {1., 
        GrayLevel[0.3001]}}}, PlotRangePadding -> {{0, 0}, {
       Scaled[0.01], 0}}, PlotRangeClipping -> True, Background -> 
    GrayLevel[1], FrameStyle -> GrayLevel[0.5], {}, FrameLabel -> {{
       FormBox["\"error rate\"", TraditionalForm], None}, {None, 
       FormBox["\"rounds\"", TraditionalForm]}}, 
    ImagePadding -> {{20, 1}, {1, 20}}, FrameTicks -> None],FormBox[
    FormBox[
     TemplateBox[{"\"validation\"", "\"training\""}, "LineLegend", 
      DisplayFunction -> (FormBox[
        StyleBox[
         StyleBox[
          PaneBox[
           TagBox[
            GridBox[{{
               TagBox[
                GridBox[{{
                   GraphicsBox[{{
                    Directive[
                    EdgeForm[
                    Directive[
                    Opacity[0.3], 
                    GrayLevel[0]]], 
                    PointSize[0.5], 
                    AbsoluteThickness[1.6], 
                    Hue[0.59, 0.5, 0.9]], {
                    LineBox[{{0, 10}, {20, 10}}]}}, {
                    Directive[
                    EdgeForm[
                    Directive[
                    Opacity[0.3], 
                    GrayLevel[0]]], 
                    PointSize[0.5], 
                    AbsoluteThickness[1.6], 
                    Hue[0.59, 0.5, 0.9]], {}}}, AspectRatio -> Full, 
                    ImageSize -> {20, 10}, PlotRangePadding -> None, 
                    ImagePadding -> Automatic, 
                    BaselinePosition -> (Scaled[0.1] -> Baseline)], #}, {
                   GraphicsBox[{{
                    Directive[
                    EdgeForm[
                    Directive[
                    Opacity[0.3], 
                    GrayLevel[0]]], 
                    PointSize[0.5], 
                    AbsoluteThickness[1.6], 
                    Hue[0.083, 1., 1.]], {
                    LineBox[{{0, 10}, {20, 10}}]}}, {
                    Directive[
                    EdgeForm[
                    Directive[
                    Opacity[0.3], 
                    GrayLevel[0]]], 
                    PointSize[0.5], 
                    AbsoluteThickness[1.6], 
                    Hue[0.083, 1., 1.]], {}}}, AspectRatio -> Full, 
                    ImageSize -> {20, 10}, PlotRangePadding -> None, 
                    ImagePadding -> Automatic, 
                    BaselinePosition -> (Scaled[0.1] -> Baseline)], #2}}, 
                 GridBoxAlignment -> {
                  "Columns" -> {Center, Left}, "Rows" -> {{Baseline}}}, 
                 AutoDelete -> False, 
                 GridBoxDividers -> {
                  "Columns" -> {{False}}, "Rows" -> {{False}}}, 
                 GridBoxItemSize -> {"Columns" -> {{All}}, "Rows" -> {{All}}},
                  GridBoxSpacings -> {
                  "Columns" -> {{0.5}}, "Rows" -> {{0.8}}}], "Grid"]}}, 
             GridBoxAlignment -> {"Columns" -> {{Left}}, "Rows" -> {{Top}}}, 
             AutoDelete -> False, 
             GridBoxItemSize -> {
              "Columns" -> {{Automatic}}, "Rows" -> {{Automatic}}}, 
             GridBoxSpacings -> {"Columns" -> {{1}}, "Rows" -> {{0}}}], 
            "Grid"], Alignment -> Left, AppearanceElements -> None, 
           ImageMargins -> {{5, 5}, {5, 5}}, ImageSizeAction -> 
           "ResizeToFit"], LineIndent -> 0, StripOnInput -> False], {
         FontFamily -> "Arial"}, Background -> Automatic, StripOnInput -> 
         False], TraditionalForm]& ), 
      InterpretationFunction :> (RowBox[{"LineLegend", "[", 
         RowBox[{
           RowBox[{"{", 
             RowBox[{
               InterpretationBox[
                ButtonBox[
                 TooltipBox[
                  GraphicsBox[{{
                    GrayLevel[0], 
                    RectangleBox[{0, 0}]}, {
                    GrayLevel[0], 
                    RectangleBox[{1, -1}]}, {
                    Hue[0.59, 0.5, 0.9], 
                    RectangleBox[{0, -1}, {2, 1}]}}, DefaultBaseStyle -> 
                   "ColorSwatchGraphics", AspectRatio -> 1, Frame -> True, 
                   FrameStyle -> Hue[0.59, 0.5, 0.6000000000000001], 
                   FrameTicks -> None, PlotRangePadding -> None, ImageSize -> 
                   Dynamic[{
                    Automatic, 
                    1.35 (CurrentValue["FontCapHeight"]/AbsoluteCurrentValue[
                    Magnification])}]], 
                  StyleBox[
                   RowBox[{"Hue", "[", 
                    RowBox[{"0.59`", ",", "0.5`", ",", "0.9`"}], "]"}], 
                   NumberMarks -> False]], Appearance -> None, 
                 BaseStyle -> {}, BaselinePosition -> Baseline, 
                 DefaultBaseStyle -> {}, ButtonFunction :> 
                 With[{Typeset`box$ = EvaluationBox[]}, 
                   If[
                    Not[
                    AbsoluteCurrentValue["Deployed"]], 
                    SelectionMove[Typeset`box$, All, Expression]; 
                    FrontEnd`Private`$ColorSelectorInitialAlpha = 1; 
                    FrontEnd`Private`$ColorSelectorInitialColor = 
                    Hue[0.59, 0.5, 0.9]; 
                    FrontEnd`Private`$ColorSelectorUseMakeBoxes = True; 
                    MathLink`CallFrontEnd[
                    FrontEnd`AttachCell[Typeset`box$, 
                    FrontEndResource["HueColorValueSelector"], {
                    0, {Left, Bottom}}, {Left, Top}, 
                    "ClosingActions" -> {
                    "SelectionDeparture", "ParentChanged", 
                    "EvaluatorQuit"}]]]], BaseStyle -> Inherited, Evaluator -> 
                 Automatic, Method -> "Preemptive"], 
                Hue[0.59, 0.5, 0.9], Editable -> False, Selectable -> False], 
               ",", 
               InterpretationBox[
                ButtonBox[
                 TooltipBox[
                  GraphicsBox[{{
                    GrayLevel[0], 
                    RectangleBox[{0, 0}]}, {
                    GrayLevel[0], 
                    RectangleBox[{1, -1}]}, {
                    Hue[0.083, 1., 1.], 
                    RectangleBox[{0, -1}, {2, 1}]}}, DefaultBaseStyle -> 
                   "ColorSwatchGraphics", AspectRatio -> 1, Frame -> True, 
                   FrameStyle -> Hue[0.083, 1., 0.6666666666666667], 
                   FrameTicks -> None, PlotRangePadding -> None, ImageSize -> 
                   Dynamic[{
                    Automatic, 
                    1.35 (CurrentValue["FontCapHeight"]/AbsoluteCurrentValue[
                    Magnification])}]], 
                  StyleBox[
                   RowBox[{"Hue", "[", 
                    RowBox[{"0.083`", ",", "1.`", ",", "1.`"}], "]"}], 
                   NumberMarks -> False]], Appearance -> None, 
                 BaseStyle -> {}, BaselinePosition -> Baseline, 
                 DefaultBaseStyle -> {}, ButtonFunction :> 
                 With[{Typeset`box$ = EvaluationBox[]}, 
                   If[
                    Not[
                    AbsoluteCurrentValue["Deployed"]], 
                    SelectionMove[Typeset`box$, All, Expression]; 
                    FrontEnd`Private`$ColorSelectorInitialAlpha = 1; 
                    FrontEnd`Private`$ColorSelectorInitialColor = 
                    Hue[0.083, 1., 1.]; 
                    FrontEnd`Private`$ColorSelectorUseMakeBoxes = True; 
                    MathLink`CallFrontEnd[
                    FrontEnd`AttachCell[Typeset`box$, 
                    FrontEndResource["HueColorValueSelector"], {
                    0, {Left, Bottom}}, {Left, Top}, 
                    "ClosingActions" -> {
                    "SelectionDeparture", "ParentChanged", 
                    "EvaluatorQuit"}]]]], BaseStyle -> Inherited, Evaluator -> 
                 Automatic, Method -> "Preemptive"], 
                Hue[0.083, 1., 1.], Editable -> False, Selectable -> False]}],
              "}"}], ",", 
           RowBox[{"{", 
             RowBox[{#, ",", #2}], "}"}]}], "]"}]& ), Editable -> True], 
     TraditionalForm], TraditionalForm]},
  "Legended",
  DisplayFunction->(GridBox[{{
      TagBox[
       ItemBox[
        PaneBox[
         TagBox[#, "SkipImageSizeLevel"], Alignment -> {Center, Baseline}, 
         BaselinePosition -> Baseline], DefaultBaseStyle -> "Labeled"], 
       "SkipImageSizeLevel"], 
      ItemBox[#2, DefaultBaseStyle -> "LabeledLabel"]}}, 
    GridBoxAlignment -> {"Columns" -> {{Center}}, "Rows" -> {{Center}}}, 
    AutoDelete -> False, GridBoxItemSize -> Automatic, 
    BaselinePosition -> {1, 1}]& ),
  Editable->True,
  InterpretationFunction->(RowBox[{"Legended", "[", 
     RowBox[{#, ",", 
       RowBox[{"Placed", "[", 
         RowBox[{#2, ",", "After"}], "]"}]}], "]"}]& )]], "Output",
 CellChangeTimes->{
  3.7646197667257605`*^9, 3.7646198205216475`*^9, 3.7646198536336*^9, {
   3.7646199802071857`*^9, 3.7646200356390667`*^9}, 3.764620141033597*^9, 
   3.764620369242465*^9, 3.76462046350803*^9, 3.7646205090349255`*^9, 
   3.7646205636944714`*^9, 3.764620600316533*^9, 3.7646206349205036`*^9, 
   3.7646206723962917`*^9, 3.76462073741852*^9, {3.7646208441592903`*^9, 
   3.764620854594302*^9}, 3.766445976539344*^9},
 CellLabel->"Out[75]=",ExpressionUUID->"67ffeda5-229c-4c40-8bb4-31cd509f213c"]
}, Open  ]],

Cell[CellGroupData[{

Cell[BoxData[
 RowBox[{"ClassifierMeasurements", "[", 
  RowBox[{
   RowBox[{"net", "[", "\"\<TrainedNet\>\"", "]"}], ",", "TestSample", ",", 
   "\"\<Accuracy\>\""}], "]"}]], "Input",
 CellChangeTimes->{{3.758906077562821*^9, 3.758906090973503*^9}, {
  3.7646204200070457`*^9, 3.7646204281369047`*^9}},
 CellLabel->"In[76]:=",ExpressionUUID->"d2f63298-7412-40c0-8fc4-332950337d60"],

Cell[BoxData["0.3905454545454545`"], "Output",
 CellChangeTimes->CompressedData["
1:eJxTTMoPSmVkYGDQAmKrs92x3YxvHM8l7twKom+yrd4FooO3zmCYAqQVC01+
bQTSK7uuSG0C0tblVwu3AOmQ+OlvQPTTsJA/INrzYM7UbUA6SSC/cBeQVtqm
2ACiv2Xz3gPRQYxLufYBaTeHSAUQveGbVhiIVrlUnwGi5d9J1IHoGdYps0C0
5KtTZ0F03Xr32yDaw/PrAxCtsEPpym0gfWjVosj7QNp08UubB0B61pNMXxAd
PcEmHkRvaTiUDqI19+X9Z2F649goJMTJDqRPKCn7guj04l+xIDonqDsfROcx
3flZwPPGUaR9p1IhkN5/yKgHRAvYLJkIom1e3FwMohXqIjeC6J8+WTtB9CHx
35+LgPQvddnPb/jfOAIAGcKfhA==
  "],
 CellLabel->"Out[76]=",ExpressionUUID->"cedaf132-2fad-48b6-bfdf-7c9a87fc2c71"]
}, Open  ]],

Cell[CellGroupData[{

Cell[BoxData[
 RowBox[{"ClassifierMeasurements", "[", 
  RowBox[{
   RowBox[{"net", "[", "\"\<TrainedNet\>\"", "]"}], ",", " ", 
   "TrainingSample", ",", "\"\<Accuracy\>\""}], "]"}]], "Input",
 CellChangeTimes->{{3.7589061006100264`*^9, 3.7589061247180543`*^9}, 
   3.764620543617988*^9},
 CellLabel->"In[77]:=",ExpressionUUID->"19f0227c-22f2-4556-b22e-2886c1ddb861"],

Cell[BoxData["0.9963636363636363`"], "Output",
 CellChangeTimes->{
  3.7589061264137535`*^9, 3.758906799216583*^9, 3.758906838611725*^9, 
   3.758923783136841*^9, 3.758985169722156*^9, 3.758985430773184*^9, 
   3.7589902227880983`*^9, 3.75899120480825*^9, 3.75899133073643*^9, 
   3.7589946034929247`*^9, 3.7590025075610847`*^9, 3.759002625159789*^9, 
   3.75900337650078*^9, 3.75900988106596*^9, 3.75901005088991*^9, 
   3.7590104814449253`*^9, 3.759010628111188*^9, 3.759010800856924*^9, 
   3.75901102723808*^9, 3.7590114402317905`*^9, 3.7590115485578313`*^9, 
   3.7590115937047462`*^9, 3.759070881188918*^9, 3.7590780931840334`*^9, 
   3.7590799113916464`*^9, 3.7590800434096155`*^9, 3.7590801859831004`*^9, 
   3.759080254164293*^9, 3.759155195563659*^9, 3.7591593686477127`*^9, 
   3.7591599131892586`*^9, 3.759160047906543*^9, 3.7591601884387646`*^9, {
   3.764619215191078*^9, 3.7646192200340962`*^9}, 3.764619541934661*^9, {
   3.764620536321149*^9, 3.7646205447793217`*^9}, 3.7646205759566927`*^9, 
   3.7646206846670933`*^9, 3.764620748818454*^9, 3.764623263992567*^9, 
   3.766445977042054*^9},
 CellLabel->"Out[77]=",ExpressionUUID->"e22381bb-9463-409d-a2f2-8f7006277527"]
}, Open  ]],

Cell["\<\
So, even with this simple model, we have a textbook example of overfitting. \
The linear layer has enough variance to reach a 100% accuracy on the training \
set, but only manages a 0.28% accuracy on the test set.\
\>", "Text",
 CellChangeTimes->{{3.7589061559189215`*^9, 3.7589061901080446`*^9}, {
  3.7589068529872293`*^9, 3.7589068696274004`*^9}, {3.7589237960291777`*^9, 
  3.7589237969326267`*^9}, {3.759009896800017*^9, 3.7590099356642785`*^9}, {
  3.759011606598152*^9, 
  3.759011614902527*^9}},ExpressionUUID->"965d13a4-5dd4-4c12-8435-\
f069a8fe74b2"],

Cell[BoxData[
 RowBox[{
  RowBox[{"nn2", " ", "=", "  ", 
   RowBox[{"NetChain", "[", 
    RowBox[{
     RowBox[{"{", 
      RowBox[{
       RowBox[{"FlattenLayer", "[", "]"}], ",", " ", "\[IndentingNewLine]", 
       RowBox[{"LinearLayer", "[", 
        RowBox[{"size", "*", "size"}], "]"}], ",", "\[IndentingNewLine]", 
       RowBox[{"LinearLayer", "[", "]"}], ",", "\[IndentingNewLine]", 
       RowBox[{"SoftmaxLayer", "[", "]"}]}], "}"}], ",", "\n", 
     RowBox[{"\"\<Output\>\"", "\[Rule]", 
      RowBox[{"NetDecoder", "[", 
       RowBox[{"{", 
        RowBox[{"\"\<Class\>\"", ",", "lAutomat"}], "}"}], "]"}]}], ",", 
     RowBox[{"\"\<Input\>\"", "\[Rule]", " ", 
      RowBox[{"{", 
       RowBox[{"size", ",", "size"}], "}"}]}]}], "]"}]}], ";"}]], "Input",
 CellChangeTimes->{{3.7646194530758686`*^9, 3.7646194616547947`*^9}, {
  3.7646195006780643`*^9, 3.7646195009419136`*^9}, {3.764619550949039*^9, 
  3.764619587718013*^9}},
 CellLabel->"In[78]:=",ExpressionUUID->"78fe3968-5579-47a0-9098-a92627e66c8c"],

Cell[BoxData[""], "Input",ExpressionUUID->"8db733a4-5d27-499e-80d2-6f3f4bc17ef1"],

Cell[CellGroupData[{

Cell[BoxData[
 RowBox[{"net2", " ", "=", " ", 
  RowBox[{"NetTrain", "[", 
   RowBox[{"nn2", ",", "TrainingSample", ",", " ", "All", ",", 
    RowBox[{"ValidationSet", "\[Rule]", " ", "ValidationSample"}], ",", 
    "\[IndentingNewLine]", 
    RowBox[{"MaxTrainingRounds", "\[Rule]", "500"}], ",", 
    "\[IndentingNewLine]", 
    RowBox[{"TargetDevice", "\[Rule]", 
     RowBox[{"{", 
      RowBox[{"\"\<GPU\>\"", ",", "2"}], "}"}]}]}], "]"}]}]], "Input",
 CellChangeTimes->{{3.7646195601568923`*^9, 3.7646195723841095`*^9}, {
  3.764619904975507*^9, 3.764619908046359*^9}, {3.764622016978388*^9, 
  3.7646220182196813`*^9}},
 CellLabel->"In[79]:=",ExpressionUUID->"7c7d4bcb-3e7e-4954-a2ad-978da55d1c5c"],

Cell[BoxData[
 TagBox[
  TemplateBox[{RowBox[{
      StyleBox[
       TagBox["NetTrainResultsObject", "SummaryHead"], 
       "NonInterpretableSummary"], 
      StyleBox["[", "NonInterpretableSummary"], 
      PanelBox[
       GridBox[{{
          GridBox[{{
             GridBox[{{
                StyleBox[
                 
                 TemplateBox[{"\"Total training time\"", "\":\""}, 
                  "RowDefault"], "SummaryItemAnnotation"], 
                StyleBox["\"23 s\"", "SummaryItem"]}, {
                StyleBox[
                 TemplateBox[{"\"Total rounds\"", "\":\""}, "RowDefault"], 
                 "SummaryItemAnnotation"], 
                StyleBox["500", "SummaryItem"]}, {
                StyleBox[
                 TemplateBox[{"\"Total batches\"", "\":\""}, "RowDefault"], 
                 "SummaryItemAnnotation"], 
                StyleBox["2500", "SummaryItem"]}, {
                StyleBox[
                 TemplateBox[{"\"Batch size\"", "\":\""}, "RowDefault"], 
                 "SummaryItemAnnotation"], 
                StyleBox["64", "SummaryItem"]}, {
                StyleBox[
                 TemplateBox[{"\"Method\"", "\":\""}, "RowDefault"], 
                 "SummaryItemAnnotation"], 
                StyleBox["\"ADAM\"", "SummaryItem"]}, {
                StyleBox[
                 TemplateBox[{"\"Final round loss\"", "\":\""}, "RowDefault"],
                  "SummaryItemAnnotation"], 
                StyleBox["0.00034861110830142206`", "SummaryItem"]}, {
                StyleBox[
                 
                 TemplateBox[{"\"Final validation loss\"", "\":\""}, 
                  "RowDefault"], "SummaryItemAnnotation"], 
                StyleBox["5.952088592818654`", "SummaryItem"]}, {
                StyleBox[
                 
                 TemplateBox[{"\"Final round error\"", "\":\""}, 
                  "RowDefault"], "SummaryItemAnnotation"], 
                StyleBox["\"0%\"", "SummaryItem"]}, {
                StyleBox[
                 
                 TemplateBox[{"\"Final validation error\"", "\":\""}, 
                  "RowDefault"], "SummaryItemAnnotation"], 
                StyleBox["\"61.1%\"", "SummaryItem"]}}, BaselinePosition -> 
              Automatic, 
              GridBoxAlignment -> {
               "Columns" -> {{Left}}, "Rows" -> {{Automatic}}}, 
              GridBoxItemSize -> {
               "Columns" -> {{Automatic}}, "Rows" -> {{Automatic}}}, 
              GridBoxSpacings -> {"Columns" -> {{0.8}}, "Rows" -> {{0.7}}}], 
             GridBox[{{
                StyleBox[
                 
                 TemplateBox[{"\"Loss evolution plot\"", "\":\""}, 
                  "RowDefault"], "SummaryItemAnnotation"], 
                StyleBox[
                 
                 TemplateBox[{"\"Error evolution plot\"", "\":\""}, 
                  "RowDefault"], "SummaryItemAnnotation"]}, {
                StyleBox[
                 GraphicsBox[{
                   AbsoluteThickness[1.25], {{
                    Hue[0.083, 1., 1.], 
                    LineBox[CompressedData["
1:eJwtzw1Q03UYB/DJSAlogorHiYIQ8qJiQ14GeOiXCh3C5Vwig0SQDRgqY7Ax
hoNJ6iUY2CrhCLxEozvwBcHiJbp03ZmyPGqhhPEWlskEDiYob8LK7v/87p77
3ee+99xzX/eULGGqFYvFkrya/3/mWWOBu86truzxDsau0HOVNofKWm4x9kXH
zT+sePx+xkX+EN/12hBu/4QcjH/qw98NM4ySt0Gm6b3AE5gZA7hzI63rqWKS
sf5txAS+lzIW95zySGwT8P0E7GnKd+FE04+LVQUzlO/G8vzm3guds5THQB0p
ONFomaN8D+Quruw4p5eMhwSYmtt7vsdpgfF6IexV0VtK2IuMk99HTVzJ+SWP
yDX7IHLLfSZrtNB+LIZWrdQWKf6l/TiIV5THPHBi6Zl9EYyug90OmeSaeAwf
/KH2VTvGQwngXGjTjHCWMF5/AJP6JntRAjk5EeObfNNLL5FrDmI06F565zB5
KAlVWW6zH2y0YqxLRnPJ9etZh8ncQzhj7/15SB3ZeAiTloHFR3+T5SmYP1IV
cW4dm7GDGGuvzIVmx5IbxZA3HNZVfEwWSLDSv1booSebJdgZEFyxZYqsS0Vn
5uKNLk9rup8GTnOExSOWbExDwLCLc+ApsjwdxncmIlbfIDtIERgivNM7SG6U
4m74YMtntq/R/QxUx5ZbooLI5gx8WKGo5iSRdYfxZ+hO0dhpMvcIrjZMz49f
JxuPgPO1oMe1hyw/iv29WtHpRbJDJubDRs6+9eZSup+Jp7zfgz34ZIEMt6KF
AelHyWYZMlTCq2wdWZeF/R+FxbC+ITvLcY77RJnSTZbKYc3d3Lt1htwmR1Fm
o0zpvIyxTTYqxjZJ/ULJomw4/XKzRRJPrsvGetOmfa755NlsXJmuyEqsJPNz
8NsnqQbvVnJlDvp2Nbmf6CabclB+fNqUOUUOUWCgqFpidrBhXKyAOGmqmLOF
/FCBFz8fSDXsJvsoMXzNe5tXOlmtxLMo4Vavk+QOJVa067d2fkl2zkUbu8Hf
rZ0szcX4X0sn13aT23IRWeXS2DFBtlGh5oV83Mv2deqvQsTe+DKeJ7lOBS+x
kcfaTp5VIeVs/MjxODI/D62GkS++l5Mr81C+v+FaUwnZlIczG9+wTrtEDlHj
cvzlrr52crEa3jN1/Y73yQ/VOLdZa2c/SvbJh9x9X/Q9K1vqnw8/w+pEwRpy
Rz4cKvo9z/uTnY8h6LmpvplPlh5D3zpzdGUSue0YNEZ8yleRbTSwsB1P3S4l
izS4HxAq4XxFrtMg5GZCre935FkNoNshXv0rmV+AxO1JrQ8ekysL4BcVn5Q2
TzYV4Nv6AV3ncjvqX4gNa64s2G8gFxfCfVWkxS2M/LAQhT9JpMv2kH20uH0x
V2YQk9Va+DpO8FLV5A4tXgr8ZX2lZOfj6MzKW+J30U7/H0FK8ts=
                    "]]}, {}}, {{
                    Hue[0.59, 0.5, 0.9], 
                    
                    LineBox[{{1, 0.9486786189883114}, {
                    3, 0.6241651402187147}, {5, 0.45246702979350223`}, {
                    7, 0.41555595040919796`}, {9, 0.42193354527040494`}, {
                    11, 0.42303141487339585`}, {13, 0.4276687535438774}, {
                    15, 0.4307255950893875}, {17, 0.4381452011810874}, {
                    19, 0.4443765363655657}, {21, 0.4542385327657713}, {
                    23, 0.4590191701799038}, {25, 0.4677743857852532}, {
                    27, 0.47546135599758205`}, {29, 0.482783467562791}, {
                    31, 0.49018085185485877`}, {33, 0.49718966926940567`}, {
                    35, 0.5039609495263409}, {37, 0.5103999623393586}, {
                    39, 0.5165617471157841}, {41, 0.522453117889249}, {
                    43, 0.5280401146849525}, {45, 0.5333485285234895}, {
                    47, 0.538386018103619}, {49, 0.5431653998720943}, {
                    51, 0.54771972938495}, {53, 0.552055288966354}, {
                    55, 0.5562043790683651}, {57, 0.5601973349590272}, {
                    59, 0.5640436952914415}, {61, 0.5677465818904442}, {
                    63, 0.5713110293304913}, {65, 0.5747429433013107}, {
                    67, 0.5780572842207001}, {69, 0.5812564395740057}, {
                    71, 0.5843521903841319}, {73, 0.5873485252182888}, {
                    75, 0.5902524078083493}, {77, 0.5930678892063517}, {
                    79, 0.5958011543258053}, {81, 0.5984549904507551}, {
                    83, 0.6010351585540666}, {85, 0.6035446270002224}, {
                    87, 0.6059856531569796}, {89, 0.6083643688028063}, {
                    91, 0.610682221377294}, {93, 0.6129413057334921}, {
                    95, 0.6151466410580407}, {97, 0.6172996881099796}, {
                    99, 0.6194010614136192}, {101, 0.6214550718742051}, {
                    103, 0.6234642518911101}, {105, 0.6254283162408697}, {
                    107, 0.6273497035515132}, {109, 0.6292314039898346}, {
                    111, 0.6310747996274175}, {113, 0.6328806367929163}, {
                    115, 0.6346498294709207}, {117, 0.6363852035972712}, {
                    119, 0.6380871565375563}, {121, 0.6397566150128585}, {
                    123, 0.6413956860110809}, {125, 0.6430048169687359}, {
                    127, 0.6445852467036328}, {129, 0.6461380142353619}, {
                    131, 0.6476641868076314}, {133, 0.6491636490673435}, {
                    135, 0.6506390763702286}, {137, 0.6520891434210603}, {
                    139, 0.6535168903334241}, {141, 0.6549209006226651}, {
                    143, 0.656303698623948}, {145, 0.6576642411155672}, {
                    147, 0.6590053982159144}, {149, 0.6603253454933792}, {
                    151, 0.6616260539512263}, {153, 0.6629079451610079}, {
                    155, 0.6641710811132381}, {157, 0.6654161891700595}, {
                    159, 0.6666444764637334}, {161, 0.6678553754375709}, {
                    163, 0.6690497949764047}, {165, 0.6702283433302603}, {
                    167, 0.6713914113631271}, {169, 0.6725387923564974}, {
                    171, 0.6736719225010759}, {173, 0.674790940013273}, {
                    175, 0.6758953537656511}, {177, 0.6769855731053733}, {
                    179, 0.6780630540300062}, {181, 0.6791281120297162}, {
                    183, 0.6801788244097494}, {185, 0.681218138979696}, {
                    187, 0.6822452861986508}, {189, 0.6832600275487618}, {
                    191, 0.6842637891410726}, {193, 0.6852559901251984}, {
                    195, 0.6862373755263601}, {197, 0.6872077919752642}, {
                    199, 0.6881674862234802}, {201, 0.6891173236943084}, {
                    203, 0.6900566094335862}, {205, 0.6909861125156928}, {
                    207, 0.6919061598757842}, {209, 0.6928167263938807}, {
                    211, 0.6937172856902208}, {213, 0.6946096782030805}, {
                    215, 0.6954928882437468}, {217, 0.6963674418515534}, {
                    219, 0.6972333040601858}, {221, 0.6980906333037538}, {
                    223, 0.6989402676722669}, {225, 0.6997816292966877}, {
                    227, 0.700614861555463}, {229, 0.7014403139498686}, {
                    231, 0.702258476478863}, {233, 0.7030690209420499}, {
                    235, 0.7038720772061187}, {237, 0.7046683050152304}, {
                    239, 0.7054573568360198}, {241, 0.7062398142959523}, {
                    243, 0.707015198676119}, {245, 0.707783580724399}, {
                    247, 0.7085459467513536}, {249, 0.7093018198902891}, {
                    251, 0.7100511755236038}, {253, 0.7107941963532398}, {
                    255, 0.7115315630591084}, {257, 0.7122627176602703}, {
                    259, 0.71298769884627}, {261, 0.7137074927856584}, {
                    263, 0.7144208825234304}, {265, 0.7151293195539713}, {
                    267, 0.7158319146072942}, {269, 0.7165293534996825}, {
                    271, 0.7172211589423755}, {273, 0.7179079651108429}, {
                    275, 0.7185894257480097}, {277, 0.7192660973713159}, {
                    279, 0.7199375200759323}, {281, 0.7206044051812713}, {
                    283, 0.7212658006405817}, {285, 0.7219230768072469}, {
                    287, 0.7225751893705781}, {289, 0.7232231205518214}, {
                    291, 0.7238664731880636}, {293, 0.7245047678605006}, {
                    295, 0.7251392569937546}, {297, 0.7257694186010085}, {
                    299, 0.7263947569066995}, {301, 0.7270163485303566}, {
                    303, 0.7276334459641475}, {305, 0.728246839895201}, {
                    307, 0.7288557513920167}, {309, 0.7294610262959759}, {
                    311, 0.7300621847704316}, {313, 0.7306595887072693}, {
                    315, 0.7312533348794761}, {317, 0.7318428838543235}, {
                    319, 0.7324290444502624}, {321, 0.7330115208487952}, {
                    323, 0.733590280659853}, {325, 0.7341656286947661}, {
                    327, 0.7347375119242784}, {329, 0.7353059922093695}, {
                    331, 0.7358706923704251}, {333, 0.736432275150313}, {
                    335, 0.7369904806537022}, {337, 0.7375454154126322}, {
                    339, 0.7380971021958168}, {341, 0.7386457460834093}, {
                    343, 0.7391910660192235}, {345, 0.7397332123399774}, {
                    347, 0.7402725673046097}, {349, 0.7408086066358305}, {
                    351, 0.7413417930980446}, {353, 0.741871717933595}, {
                    355, 0.7423989600947632}, {357, 0.7429234456702877}, {
                    359, 0.7434451411904609}, {361, 0.7439638280773079}, {
                    363, 0.7444798009358876}, {365, 0.7449929201299138}, {
                    367, 0.7455034116626831}, {369, 0.7460113502074718}, {
                    371, 0.7465164077751998}, {373, 0.7470188204345448}, {
                    375, 0.7475189172348825}, {377, 0.7480162364558399}, {
                    379, 0.7485111266660142}, {381, 0.7490033454799165}, {
                    383, 0.7494930615885282}, {385, 0.7499806751893195}, {
                    387, 0.7504657351292524}, {389, 0.7509484090126082}, {
                    391, 0.7514286423552102}, {393, 0.7519064788598969}, {
                    395, 0.7523825386718394}, {397, 0.7528558618915561}, {
                    399, 0.753327014486076}, {401, 0.7537959522059322}, {
                    403, 0.754262649045531}, {405, 0.7547273063792659}, {
                    407, 0.7551896485025784}, {409, 0.7556499564426371}, {
                    411, 0.7561082041660989}, {413, 0.7565641842461596}, {
                    415, 0.7570180503983558}, {417, 0.7574702623056847}, {
                    419, 0.7579201491442797}, {421, 0.7583682296623596}, {
                    423, 0.7588142802334457}, {425, 0.7592582572002893}, {
                    427, 0.759700328954068}, {429, 0.7601404404210467}, {
                    431, 0.7605787997846833}, {433, 0.7610153101687425}, {
                    435, 0.7614499121459278}, {437, 0.7618823729858011}, {
                    439, 0.7623133617234189}, {441, 0.7627423107865755}, {
                    443, 0.7631699073982934}, {445, 0.7635953163627206}, {
                    447, 0.7640190466957941}, {449, 0.7644411178923805}, {
                    451, 0.7648613467535722}, {453, 0.7652802885605962}, {
                    455, 0.7656972966294594}, {457, 0.7661127365326391}, {
                    459, 0.7665263559268977}, {461, 0.7669385463287924}, {
                    463, 0.767348789383748}, {465, 0.7677575685187997}, {
                    467, 0.7681648029429687}, {469, 0.7685707723220765}, {
                    471, 0.7689747183049843}, {473, 0.7693776463649897}, {
                    475, 0.7697786760593646}, {477, 0.7701782564667027}, {
                    479, 0.7705765197742059}, {481, 0.7709731169541847}, {
                    483, 0.7713682848479624}, {485, 0.7717620922831414}, {
                    487, 0.7721541056321478}, {489, 0.7725447959346994}, {
                    491, 0.7729342786134252}, {493, 0.7733223694322424}, {
                    495, 0.7737090674790379}, {497, 0.7740944527306901}, {
                    499, 0.77447812059944}}]}, {}}}, ImageSize -> {132, 82}, 
                  Frame -> True, Axes -> None, AspectRatio -> Full, 
                  BaseStyle -> {
                   FontFamily -> "Verdana", FontSize -> 8, FontColor -> 
                    GrayLevel[0.5], ScriptSizeMultipliers -> 0.2, 
                    ScriptMinSize -> 6}, PlotRange -> {{0, 499}, {-3.6, 0.8}},
                   GridLines -> {{100., 200., 300., 400., 500.}, {{-4., 
                    GrayLevel[0.9]}, {-3., 
                    GrayLevel[0.9]}, {-2., 
                    GrayLevel[0.9]}, {-1., 
                    GrayLevel[0.9]}, {0., 
                    GrayLevel[0.9]}}}, PlotRangePadding -> {0, 
                    Scaled[0.05]}, PlotRangeClipping -> True, Background -> 
                  GrayLevel[1], FrameStyle -> GrayLevel[0.5], GridLinesStyle -> 
                  GrayLevel[0.93], FrameLabel -> None, ImagePadding -> 1, 
                  FrameTicks -> None], "SummaryItem"], 
                StyleBox[
                 GraphicsBox[{
                   AbsoluteThickness[1.25], {{
                    Hue[0.083, 1., 1.], 
                    LineBox[CompressedData["
1:eJxdzT9IAmEYx/EjGhwbCpykNttqCaGhlyCUCLqs6AorM62zf17/LzNrCdy6
NmtqdBLHo0lakqZGx4IGoaUlckw5iZ7vA8fL55739/4GEploqkvTtGTra5/e
dKvIe7a3/Pwx5jmg+srh1p+XjgfVTzB28/Rd8Xw17N0P33Y8oh4D158zbr7j
UXV/1560Z6VUrrf9YNJzdVxp/0dNSFfD2E9iP4X9tPSbLt0flY7PSj/MIT+P
/ALyBvKLyC8hH0N+GfkV5Felnbj00Jr0K2wlpHvWpSuwnpT+gp0U+jfQD1ub
6DfRD+tp9MPOFvq30Q9bO+jfRT+s76EfdjLSfkvahF3Yty9twCW4CUcOpItw
Aw4dShfgOhw8krbhGuw/ljZhF/adSBtwCW7CkVPpItyAQ7Z0Aa7DwTNpG67B
/qy0Cbuw71zagEtwE47kpItwAw5dSBfgOhzMS9twDfZf/vkXvF6PZg==
                    "]]}, {}}, {{
                    Hue[0.59, 0.5, 0.9], 
                    
                    LineBox[{{1, 0.8472727272727273}, {3, 0.76}, {5, 0.68}, {
                    7, 0.6290909090909091}, {9, 0.6436363636363637}, {
                    11, 0.6545454545454545}, {13, 0.6363636363636364}, {
                    15, 0.6472727272727272}, {17, 0.6181818181818182}, {
                    19, 0.6145454545454545}, {21, 0.6181818181818182}, {
                    23, 0.610909090909091}, {25, 0.610909090909091}, {
                    27, 0.6036363636363636}, {29, 0.6036363636363636}, {
                    31, 0.6036363636363636}, {33, 0.5927272727272728}, {
                    35, 0.5963636363636363}, {37, 0.6036363636363636}, {
                    39, 0.6072727272727273}, {41, 0.610909090909091}, {
                    43, 0.6072727272727273}, {45, 0.6072727272727273}, {
                    47, 0.610909090909091}, {49, 0.610909090909091}, {
                    51, 0.6072727272727273}, {53, 0.6072727272727273}, {
                    55, 0.6072727272727273}, {57, 0.6072727272727273}, {
                    59, 0.6072727272727273}, {61, 0.6072727272727273}, {
                    63, 0.6}, {65, 0.6}, {67, 0.6}, {69, 0.6}, {71, 0.6}, {
                    73, 0.6}, {75, 0.5963636363636363}, {
                    77, 0.5963636363636363}, {79, 0.5963636363636363}, {
                    81, 0.6}, {83, 0.6}, {85, 0.6036363636363636}, {
                    87, 0.6036363636363636}, {89, 0.6072727272727273}, {
                    91, 0.6072727272727273}, {93, 0.6072727272727273}, {
                    95, 0.6072727272727273}, {97, 0.6072727272727273}, {
                    99, 0.6072727272727273}, {101, 0.6072727272727273}, {
                    103, 0.6072727272727273}, {105, 0.6072727272727273}, {
                    107, 0.6072727272727273}, {109, 0.6072727272727273}, {
                    111, 0.6072727272727273}, {113, 0.6036363636363636}, {
                    115, 0.6036363636363636}, {117, 0.6}, {
                    119, 0.6036363636363636}, {121, 0.6036363636363636}, {
                    123, 0.6072727272727273}, {125, 0.610909090909091}, {
                    127, 0.610909090909091}, {129, 0.610909090909091}, {
                    131, 0.610909090909091}, {133, 0.6072727272727273}, {
                    135, 0.6072727272727273}, {137, 0.6072727272727273}, {
                    139, 0.6072727272727273}, {141, 0.6072727272727273}, {
                    143, 0.6072727272727273}, {145, 0.6072727272727273}, {
                    147, 0.6072727272727273}, {149, 0.6072727272727273}, {
                    151, 0.6072727272727273}, {153, 0.6072727272727273}, {
                    155, 0.6072727272727273}, {157, 0.6072727272727273}, {
                    159, 0.6072727272727273}, {161, 0.6072727272727273}, {
                    163, 0.6072727272727273}, {165, 0.6072727272727273}, {
                    167, 0.6072727272727273}, {169, 0.6072727272727273}, {
                    171, 0.6072727272727273}, {173, 0.6072727272727273}, {
                    175, 0.6072727272727273}, {177, 0.6072727272727273}, {
                    179, 0.6072727272727273}, {181, 0.6072727272727273}, {
                    183, 0.6072727272727273}, {185, 0.6072727272727273}, {
                    187, 0.6072727272727273}, {189, 0.6072727272727273}, {
                    191, 0.6072727272727273}, {193, 0.6072727272727273}, {
                    195, 0.6072727272727273}, {197, 0.6072727272727273}, {
                    199, 0.6072727272727273}, {201, 0.6072727272727273}, {
                    203, 0.6072727272727273}, {205, 0.6072727272727273}, {
                    207, 0.6072727272727273}, {209, 0.6072727272727273}, {
                    211, 0.6072727272727273}, {213, 0.6072727272727273}, {
                    215, 0.6072727272727273}, {217, 0.6072727272727273}, {
                    219, 0.6072727272727273}, {221, 0.6072727272727273}, {
                    223, 0.6072727272727273}, {225, 0.6072727272727273}, {
                    227, 0.6072727272727273}, {229, 0.6072727272727273}, {
                    231, 0.6072727272727273}, {233, 0.6072727272727273}, {
                    235, 0.6072727272727273}, {237, 0.6072727272727273}, {
                    239, 0.6072727272727273}, {241, 0.6072727272727273}, {
                    243, 0.6072727272727273}, {245, 0.6072727272727273}, {
                    247, 0.6072727272727273}, {249, 0.6072727272727273}, {
                    251, 0.6036363636363636}, {253, 0.6036363636363636}, {
                    255, 0.6036363636363636}, {257, 0.6036363636363636}, {
                    259, 0.6036363636363636}, {261, 0.6036363636363636}, {
                    263, 0.6036363636363636}, {265, 0.6036363636363636}, {
                    267, 0.6036363636363636}, {269, 0.6036363636363636}, {
                    271, 0.6036363636363636}, {273, 0.6036363636363636}, {
                    275, 0.6072727272727273}, {277, 0.6072727272727273}, {
                    279, 0.6072727272727273}, {281, 0.6072727272727273}, {
                    283, 0.6072727272727273}, {285, 0.6072727272727273}, {
                    287, 0.6072727272727273}, {289, 0.6072727272727273}, {
                    291, 0.610909090909091}, {293, 0.610909090909091}, {
                    295, 0.610909090909091}, {297, 0.610909090909091}, {
                    299, 0.610909090909091}, {301, 0.610909090909091}, {
                    303, 0.610909090909091}, {305, 0.610909090909091}, {
                    307, 0.610909090909091}, {309, 0.610909090909091}, {
                    311, 0.610909090909091}, {313, 0.610909090909091}, {
                    315, 0.610909090909091}, {317, 0.610909090909091}, {
                    319, 0.610909090909091}, {321, 0.610909090909091}, {
                    323, 0.610909090909091}, {325, 0.610909090909091}, {
                    327, 0.610909090909091}, {329, 0.610909090909091}, {
                    331, 0.610909090909091}, {333, 0.610909090909091}, {
                    335, 0.610909090909091}, {337, 0.610909090909091}, {
                    339, 0.610909090909091}, {341, 0.610909090909091}, {
                    343, 0.610909090909091}, {345, 0.610909090909091}, {
                    347, 0.610909090909091}, {349, 0.610909090909091}, {
                    351, 0.610909090909091}, {353, 0.610909090909091}, {
                    355, 0.610909090909091}, {357, 0.610909090909091}, {
                    359, 0.610909090909091}, {361, 0.610909090909091}, {
                    363, 0.610909090909091}, {365, 0.610909090909091}, {
                    367, 0.610909090909091}, {369, 0.610909090909091}, {
                    371, 0.610909090909091}, {373, 0.610909090909091}, {
                    375, 0.610909090909091}, {377, 0.610909090909091}, {
                    379, 0.610909090909091}, {381, 0.610909090909091}, {
                    383, 0.610909090909091}, {385, 0.610909090909091}, {
                    387, 0.610909090909091}, {389, 0.610909090909091}, {
                    391, 0.610909090909091}, {393, 0.610909090909091}, {
                    395, 0.610909090909091}, {397, 0.610909090909091}, {
                    399, 0.610909090909091}, {401, 0.610909090909091}, {
                    403, 0.610909090909091}, {405, 0.610909090909091}, {
                    407, 0.610909090909091}, {409, 0.610909090909091}, {
                    411, 0.610909090909091}, {413, 0.610909090909091}, {
                    415, 0.610909090909091}, {417, 0.610909090909091}, {
                    419, 0.610909090909091}, {421, 0.610909090909091}, {
                    423, 0.6072727272727273}, {425, 0.6072727272727273}, {
                    427, 0.6072727272727273}, {429, 0.6072727272727273}, {
                    431, 0.6072727272727273}, {433, 0.6072727272727273}, {
                    435, 0.6072727272727273}, {437, 0.6072727272727273}, {
                    439, 0.6072727272727273}, {441, 0.6072727272727273}, {
                    443, 0.6072727272727273}, {445, 0.6072727272727273}, {
                    447, 0.6072727272727273}, {449, 0.6072727272727273}, {
                    451, 0.6072727272727273}, {453, 0.6072727272727273}, {
                    455, 0.6072727272727273}, {457, 0.6072727272727273}, {
                    459, 0.6072727272727273}, {461, 0.6072727272727273}, {
                    463, 0.6072727272727273}, {465, 0.6072727272727273}, {
                    467, 0.6072727272727273}, {469, 0.6072727272727273}, {
                    471, 0.6072727272727273}, {473, 0.610909090909091}, {
                    475, 0.610909090909091}, {477, 0.610909090909091}, {
                    479, 0.610909090909091}, {481, 0.610909090909091}, {
                    483, 0.610909090909091}, {485, 0.610909090909091}, {
                    487, 0.610909090909091}, {489, 0.610909090909091}, {
                    491, 0.610909090909091}, {493, 0.610909090909091}, {
                    495, 0.610909090909091}, {497, 0.610909090909091}, {
                    499, 0.610909090909091}}]}, {}}}, ImageSize -> {132, 82}, 
                  Frame -> True, Axes -> None, AspectRatio -> Full, 
                  BaseStyle -> {
                   FontFamily -> "Verdana", FontSize -> 8, FontColor -> 
                    GrayLevel[0.5], ScriptSizeMultipliers -> 0.2, 
                    ScriptMinSize -> 6}, 
                  PlotRange -> {{0, 499}, {0, 0.7143125000000001}}, 
                  GridLines -> {{100., 200., 300., 400., 500.}, {{0.2, 
                    GrayLevel[0.9]}, {0.4, 
                    GrayLevel[0.9]}, {0.6, 
                    GrayLevel[0.9]}, {0.8, 
                    GrayLevel[0.9]}, {1., 
                    GrayLevel[0.9]}}}, PlotRangePadding -> {{0, 0}, {
                    Scaled[0.01], 0}}, PlotRangeClipping -> True, Background -> 
                  GrayLevel[1], FrameStyle -> GrayLevel[0.5], GridLinesStyle -> 
                  GrayLevel[0.93], FrameLabel -> None, ImagePadding -> 1, 
                  FrameTicks -> None], "SummaryItem"]}}, BaselinePosition -> 
              Automatic, 
              GridBoxAlignment -> {
               "Columns" -> {{Left}}, "Rows" -> {{Automatic}}}, 
              GridBoxItemSize -> {
               "Columns" -> {{Automatic}}, "Rows" -> {{Automatic}}}, 
              GridBoxSpacings -> {
               "Columns" -> {{1}}, "Rows" -> {{1, 0.1}}}]}}, BaselinePosition -> 
           Automatic, 
           GridBoxAlignment -> {
            "Columns" -> {{Left}}, "Rows" -> {{Automatic}}}, 
           GridBoxItemSize -> {
            "Columns" -> {{Automatic}}, "Rows" -> {{Automatic}}}, 
           GridBoxSpacings -> {
            "Columns" -> {{2}}, "Rows" -> {{Automatic}}}]}}, 
        GridBoxAlignment -> {"Rows" -> {{Top}}}, 
        GridBoxItemSize -> {
         "Columns" -> {{Automatic}}, "Rows" -> {{Automatic}}}, 
        GridFrameMargins -> {{0, 0}, {0, 0}}, BaselinePosition -> {1, 1}], 
       BaselinePosition -> Baseline, 
       BaseStyle -> {
        ShowStringCharacters -> False, NumberMarks -> False, PrintPrecision -> 
         3, ShowSyntaxStyles -> False}], 
      StyleBox["]", "NonInterpretableSummary"]}]},
   "CopyTag",
   DisplayFunction->(#& ),
   InterpretationFunction->("NetTrainResultsObject[<>]"& )],
  False,
  Editable->False,
  SelectWithContents->True,
  Selectable->False]], "Output",
 CellChangeTimes->{3.7646195736668253`*^9, 3.7646196343960314`*^9, 
  3.764619980152217*^9, 3.7646220433232565`*^9, 3.7646232001771336`*^9, 
  3.7646232946450777`*^9, 3.766445999371709*^9},
 CellLabel->"Out[79]=",ExpressionUUID->"fc6ced13-6a72-4b3a-a20f-9a8c196fe76b"]
}, Open  ]],

Cell[CellGroupData[{

Cell[BoxData[
 RowBox[{"ClassifierMeasurements", "[", 
  RowBox[{
   RowBox[{"net2", "[", "\"\<TrainedNet\>\"", "]"}], ",", "TestSample", ",", 
   "\"\<Accuracy\>\""}], "]"}]], "Input",
 CellChangeTimes->{{3.764622034563426*^9, 3.7646220426256557`*^9}, {
  3.764622178263445*^9, 3.764622180516386*^9}},
 CellLabel->"In[80]:=",ExpressionUUID->"2054a726-4eb1-4885-a219-169f0cddfbab"],

Cell[BoxData["0.39563636363636356`"], "Output",
 CellChangeTimes->{3.764622046512437*^9, 3.7646221811721897`*^9, 
  3.76462320051394*^9, 3.764623294943906*^9, 3.76644599962556*^9},
 CellLabel->"Out[80]=",ExpressionUUID->"69bf8f0c-1e25-4a69-b372-1f85500d2743"]
}, Open  ]],

Cell[CellGroupData[{

Cell[BoxData[
 RowBox[{"ClassifierMeasurements", "[", 
  RowBox[{
   RowBox[{"net2", "[", "\"\<TrainedNet\>\"", "]"}], ",", " ", 
   "TrainingSample", ",", "\"\<Accuracy\>\""}], "]"}]], "Input",
 CellChangeTimes->{{3.7646231190403304`*^9, 3.7646231231965017`*^9}},
 NumberMarks->False,
 CellLabel->"In[81]:=",ExpressionUUID->"ebf568ad-1eca-4bc5-9331-2c87cf3197c7"],

Cell[BoxData["0.9963636363636363`"], "Output",
 CellChangeTimes->{{3.7646231157228866`*^9, 3.764623125388631*^9}, 
   3.7646232006988344`*^9, 3.764623295130799*^9, 3.766445999775474*^9},
 CellLabel->"Out[81]=",ExpressionUUID->"15f1fe74-1cb1-46fd-aaaf-6e60687b53bf"]
}, Open  ]],

Cell[TextData[{
 "We can see that ",
 StyleBox["Naive ",
  FontSlant->"Italic"],
 "Neural Networks have low Accuracy on the problem."
}], "Text",
 CellChangeTimes->{{3.7675610986037893`*^9, 
  3.7675611299968147`*^9}},ExpressionUUID->"dcc97dae-6622-4796-a1a4-\
251db9f3ac5d"],

Cell[CellGroupData[{

Cell["Final Neural Network.", "Subsection",
 CellChangeTimes->{{3.7646220697686896`*^9, 3.7646220749458237`*^9}, {
  3.7675612765888886`*^9, 
  3.767561277351452*^9}},ExpressionUUID->"24f25160-1ccb-4343-93c2-\
771b35690233"],

Cell[BoxData[
 RowBox[{
  RowBox[{"nn3", " ", "=", "  ", 
   RowBox[{"NetChain", "[", 
    RowBox[{
     RowBox[{"{", 
      RowBox[{
       RowBox[{"FlattenLayer", "[", "]"}], ",", " ", "\[IndentingNewLine]", 
       RowBox[{"LinearLayer", "[", 
        RowBox[{"size", "*", "size"}], "]"}], ",", "\[IndentingNewLine]", 
       RowBox[{"LinearLayer", "[", 
        RowBox[{"size", "*", "size"}], "]"}], ",", "\[IndentingNewLine]", 
       RowBox[{"LinearLayer", "[", "]"}], ",", "\[IndentingNewLine]", 
       RowBox[{"SoftmaxLayer", "[", "]"}]}], "}"}], ",", "\n", 
     RowBox[{"\"\<Output\>\"", "\[Rule]", 
      RowBox[{"NetDecoder", "[", 
       RowBox[{"{", 
        RowBox[{"\"\<Class\>\"", ",", "lAutomat"}], "}"}], "]"}]}], ",", 
     RowBox[{"\"\<Input\>\"", "\[Rule]", " ", 
      RowBox[{"{", 
       RowBox[{"size", ",", "size"}], "}"}]}]}], "]"}]}], ";"}]], "Input",
 CellChangeTimes->{{3.7646220920640707`*^9, 3.764622134227577*^9}},
 CellLabel->"In[82]:=",ExpressionUUID->"a5b7346d-7d9b-4851-9673-3f94cc6bc7fa"],

Cell[CellGroupData[{

Cell[BoxData[
 RowBox[{"net3", " ", "=", " ", 
  RowBox[{"NetTrain", "[", 
   RowBox[{"nn3", ",", "TrainingSample", ",", " ", "All", ",", 
    RowBox[{"ValidationSet", "\[Rule]", " ", "ValidationSample"}], ",", 
    "\[IndentingNewLine]", 
    RowBox[{"MaxTrainingRounds", "\[Rule]", "500"}], ",", 
    "\[IndentingNewLine]", 
    RowBox[{"TargetDevice", "\[Rule]", 
     RowBox[{"{", 
      RowBox[{"\"\<GPU\>\"", ",", "2"}], "}"}]}]}], "]"}]}]], "Input",
 CellChangeTimes->{{3.764622119796601*^9, 3.764622127196587*^9}},
 CellLabel->"In[83]:=",ExpressionUUID->"80a3677a-569b-48ab-9e20-6ff375305993"],

Cell[BoxData[
 TagBox[
  TemplateBox[{RowBox[{
      StyleBox[
       TagBox["NetTrainResultsObject", "SummaryHead"], 
       "NonInterpretableSummary"], 
      StyleBox["[", "NonInterpretableSummary"], 
      PanelBox[
       GridBox[{{
          GridBox[{{
             GridBox[{{
                StyleBox[
                 
                 TemplateBox[{"\"Total training time\"", "\":\""}, 
                  "RowDefault"], "SummaryItemAnnotation"], 
                StyleBox["\"31 s\"", "SummaryItem"]}, {
                StyleBox[
                 TemplateBox[{"\"Total rounds\"", "\":\""}, "RowDefault"], 
                 "SummaryItemAnnotation"], 
                StyleBox["500", "SummaryItem"]}, {
                StyleBox[
                 TemplateBox[{"\"Total batches\"", "\":\""}, "RowDefault"], 
                 "SummaryItemAnnotation"], 
                StyleBox["2500", "SummaryItem"]}, {
                StyleBox[
                 TemplateBox[{"\"Batch size\"", "\":\""}, "RowDefault"], 
                 "SummaryItemAnnotation"], 
                StyleBox["64", "SummaryItem"]}, {
                StyleBox[
                 TemplateBox[{"\"Method\"", "\":\""}, "RowDefault"], 
                 "SummaryItemAnnotation"], 
                StyleBox["\"ADAM\"", "SummaryItem"]}, {
                StyleBox[
                 TemplateBox[{"\"Final round loss\"", "\":\""}, "RowDefault"],
                  "SummaryItemAnnotation"], 
                StyleBox["0.00009990922558893445`", "SummaryItem"]}, {
                StyleBox[
                 
                 TemplateBox[{"\"Final validation loss\"", "\":\""}, 
                  "RowDefault"], "SummaryItemAnnotation"], 
                StyleBox["6.697702372505008`", "SummaryItem"]}, {
                StyleBox[
                 
                 TemplateBox[{"\"Final round error\"", "\":\""}, 
                  "RowDefault"], "SummaryItemAnnotation"], 
                StyleBox["\"0%\"", "SummaryItem"]}, {
                StyleBox[
                 
                 TemplateBox[{"\"Final validation error\"", "\":\""}, 
                  "RowDefault"], "SummaryItemAnnotation"], 
                StyleBox["\"59.6%\"", "SummaryItem"]}}, BaselinePosition -> 
              Automatic, 
              GridBoxAlignment -> {
               "Columns" -> {{Left}}, "Rows" -> {{Automatic}}}, 
              GridBoxItemSize -> {
               "Columns" -> {{Automatic}}, "Rows" -> {{Automatic}}}, 
              GridBoxSpacings -> {"Columns" -> {{0.8}}, "Rows" -> {{0.7}}}], 
             GridBox[{{
                StyleBox[
                 
                 TemplateBox[{"\"Loss evolution plot\"", "\":\""}, 
                  "RowDefault"], "SummaryItemAnnotation"], 
                StyleBox[
                 
                 TemplateBox[{"\"Error evolution plot\"", "\":\""}, 
                  "RowDefault"], "SummaryItemAnnotation"]}, {
                StyleBox[
                 GraphicsBox[{
                   AbsoluteThickness[1.25], {{
                    Hue[0.083, 1., 1.], 
                    LineBox[CompressedData["
1:eJwtzwlME3YUBvCOa+U+lIggnYwJDEZWp4MKcXwjGDoE7MDKsakFCpabcpZy
6kCLguIcUCYqco0dMslwoE5pDAoJbIIiI8oGcmzcFhijArIjff/k5Z9fvry8
fDbhiQGRGgwGQ/jf/P+rnxb6o+1CTexmPNRmwSKyIzeHX96u9ttYP1sh968f
VTt/JxiTej8myufILqgwuup5+eoi2R3uIWvivLlltQE4GvyucbJSpbbCE1OO
81rcsVXK90HHTzeou3Odcm9kOtV9VRy1QbkPuhNsTBgl/1Dui0en28dbdjAU
6vwAVk2Sne8IyCM8MKsCz3gskrcHoENpK38arKG2IBBhZS/LFNqaalcfhNjy
eU1PCnmEj+Yz1t69A+TtQYiTV7Df2a1F+8Fgit/b8kMxuToEj1Ubbn0j5JFQ
GPUMM17bqU37n2LcoPyP+hyy4DAGFPa3jTvJ1UdwY/zKqwJDHdo/ireEp/O8
PiaXCjD6WLxS+DmZHYZtc5UVkj5ybxhyzR243kavq50Ujs9ujZhafUQ2iUBL
9Zpo0wny9QjM+fk0+d8k84RYmg3fPzNPVgoRXeUq1rBl0v1I/OXzYM81Ppkd
BXP/laFXJ8m9UYiZiZfqtZKTjmF3mOZ3oxNkExEatB23V2zSpfsi2D/suekO
Mi8a+yL+PjUYS1ZG48LBZ5nHy8mlMXhhyBe4KcjsWBgv6NSYT5F7Y/GGLXNw
q6ke3Y/DxJRXXSCHbBKPrYUa7AdHyNfj0XBtxOtEAZmXgMM3OjYXfU1WJkDf
23ps4mdyaSJmpgcKLy+QLZIw1XC/uXWzvtqiJBTtifpmryu5LQm7vlV0skPI
TDFmzWS8S1JysBjHzZxZeRfJjWLYP9fU+u02WSVGquKR7r1nZG4yLFoTDdlr
ZHkyln4J8rOzNFB7MhncIMWVZg6Zk4JkwROnh4fIshRoPtHnnkolD6bAsnLF
buA82SEVvYdWWjuayJJUeKhEXwR0k7tSkSfPYsn+JFukITyuZa9Q05D6pyHq
7qWyGRa5LQ3NHUPTLDcyMx1V0x1N2nxycDoWlLKj5YnkxnS0518RjBaRVelY
jjj/5VgtmZuBUD/PXVV3yPIM5O+o9jf7lTyZgZX+1QcfKMkcCVxShlTOukbU
X4JI6+7aQRvyoAQ1rqEiXzeyQyZeLI1tZAeQJZmwOhXzoTSG3JWJxJ9eunBO
kC2kuMDb9omikiySorKLc8y0mdwmRUTfbZlTF5mZBdbser/5MDk4CwWFtnE9
y+TGLKSv5T/1MTCm/lmwumxbf/FNMjcbxfP7373PIcuzIeSz1u/5kyez0Rfv
ElEiJHNyELX4vY2jlCzLwS0DvkbdOfJgDiSdhQbTdWSHXNz1PFBrdossycX7
TbNVWx6Su3LhezZOZ3iMbJGHdpuFlRKVseJfv5v47A==
                    "]]}, {}}, {{
                    Hue[0.59, 0.5, 0.9], 
                    
                    LineBox[{{1, 0.9925582489883623}, {
                    3, 0.8200207112177559}, {5, 0.5931732096694469}, {
                    7, 0.5859428743801685}, {9, 0.45981656973445806`}, {
                    11, 0.44321057785151363`}, {13, 0.46347473163397607`}, {
                    15, 0.47036326733532074`}, {17, 0.48081259212317956`}, {
                    19, 0.4898321960867856}, {21, 0.4993533939707655}, {
                    23, 0.5085627974686009}, {25, 0.5202838470858956}, {
                    27, 0.5315030774496672}, {29, 0.5414877058349927}, {
                    31, 0.549843718633606}, {33, 0.5576751689048953}, {
                    35, 0.5648514573760048}, {37, 0.5716308059835323}, {
                    39, 0.5781606953752689}, {41, 0.5845130545604037}, {
                    43, 0.5905221658923867}, {45, 0.5960355367561702}, {
                    47, 0.6010460047042787}, {49, 0.6057136003165466}, {
                    51, 0.6101950443385055}, {53, 0.614549719707236}, {
                    55, 0.6187751180205056}, {57, 0.622904559016026}, {
                    59, 0.6269961857999413}, {61, 0.6311167228705525}, {
                    63, 0.6353110875337195}, {65, 0.6396579471187083}, {
                    67, 0.6443186183048809}, {69, 0.6497111358519392}, {
                    71, 0.655625898581841}, {73, 0.6578648594909019}, {
                    75, 0.6577713625731572}, {77, 0.6600997141367398}, {
                    79, 0.6635702200667184}, {81, 0.6657286288026072}, {
                    83, 0.6677108100737487}, {85, 0.6699897901020835}, {
                    87, 0.6722676926406824}, {89, 0.6743182369037247}, {
                    91, 0.6763596563474675}, {93, 0.6784048368515001}, {
                    95, 0.6803646247032457}, {97, 0.6822832324916613}, {
                    99, 0.6841718817223342}, {101, 0.6860144846028007}, {
                    103, 0.6878164618848985}, {105, 0.6895844632715015}, {
                    107, 0.691316028876679}, {109, 0.6930123508503011}, {
                    111, 0.694676078544452}, {113, 0.6963074582558307}, {
                    115, 0.6979075789752136}, {117, 0.6994780500749804}, {
                    119, 0.7010192522425874}, {121, 0.702532517752384}, {
                    123, 0.7040187780899081}, {125, 0.705478629376477}, {
                    127, 0.706913566349568}, {129, 0.7083241426143325}, {
                    131, 0.7097103445692756}, {133, 0.7110740870095621}, {
                    135, 0.7124157212256065}, {137, 0.7137352897727021}, {
                    139, 0.7150346425684758}, {141, 0.7163130708080371}, {
                    143, 0.717572100940799}, {145, 0.7188121078351541}, {
                    147, 0.7200338490707131}, {149, 0.7212371909835447}, {
                    151, 0.7224232074989924}, {153, 0.7235918960688832}, {
                    155, 0.7247441448662981}, {157, 0.7258804586427859}, {
                    159, 0.7270008584586662}, {161, 0.7281060968991969}, {
                    163, 0.7291964391201362}, {165, 0.7302724698934391}, {
                    167, 0.7313344711921}, {169, 0.7323825576254169}, {
                    171, 0.7334176016338328}, {173, 0.7344393464251355}, {
                    175, 0.7354484398957698}, {177, 0.7364448003834909}, {
                    179, 0.7374297874299116}, {181, 0.7384022523843817}, {
                    183, 0.739363468358001}, {185, 0.7403135382233248}, {
                    187, 0.7412520998670743}, {189, 0.742180561014201}, {
                    191, 0.7430976339650165}, {193, 0.744005383526518}, {
                    195, 0.7449024701357376}, {197, 0.7457903661995903}, {
                    199, 0.746668231730426}, {201, 0.7475366083367475}, {
                    203, 0.7483961262542822}, {205, 0.7492463953934777}, {
                    207, 0.7500882329122927}, {209, 0.7509210690184929}, {
                    211, 0.751745672823683}, {213, 0.7525622144254079}, {
                    215, 0.7533703303185831}, {217, 0.754170678823378}, {
                    219, 0.7549630639676095}, {221, 0.7557479067752247}, {
                    223, 0.7565251943861138}, {225, 0.7572953143742361}, {
                    227, 0.7580579282280462}, {229, 0.7588137768031316}, {
                    231, 0.759562637342419}, {233, 0.7603048933505284}, {
                    235, 0.7610400402511952}, {237, 0.7617691167366132}, {
                    239, 0.7624916210637751}, {241, 0.7632077723145172}, {
                    243, 0.7639176567824881}, {245, 0.7646213692331887}, {
                    247, 0.7653193666599029}, {249, 0.7660116293868506}, {
                    251, 0.7666978034552266}, {253, 0.7673785246060469}, {
                    255, 0.7680538863449934}, {257, 0.7687232094481764}, {
                    259, 0.7693875081680487}, {261, 0.770046640536947}, {
                    263, 0.7707001029647523}, {265, 0.771349140634544}, {
                    267, 0.771992527408352}, {269, 0.7726313629977762}, {
                    271, 0.7732651644452917}, {273, 0.7738940350411894}, {
                    275, 0.774518356969094}, {277, 0.7751381508859625}, {
                    279, 0.7757532326214971}, {281, 0.776364047597979}, {
                    283, 0.776970073443614}, {285, 0.7775720130934478}, {
                    287, 0.7781696667593856}, {289, 0.7787632936264857}, {
                    291, 0.7793525060481796}, {293, 0.7799376695242505}, {
                    295, 0.7805189140269583}, {297, 0.7810959959495792}, {
                    299, 0.7816692308536075}, {301, 0.7822385229505388}, {
                    303, 0.7828041020734707}, {305, 0.7833662575405126}, {
                    307, 0.7839245632353035}, {309, 0.7844788209309774}, {
                    311, 0.7850299872085548}, {313, 0.7855773057387362}, {
                    315, 0.7861212547109698}, {317, 0.786661718846489}, {
                    319, 0.7871988540893761}, {321, 0.7877326241986752}, {
                    323, 0.7882631289484336}, {325, 0.7887901890512753}, {
                    327, 0.7893141810559285}, {329, 0.7898351500224735}, {
                    331, 0.790352805195706}, {333, 0.7908674509052092}, {
                    335, 0.7913789922128975}, {337, 0.7918877483847017}, {
                    339, 0.7923933028125602}, {341, 0.7928960031403661}, {
                    343, 0.7933958947840699}, {345, 0.7938930279862259}, {
                    347, 0.794387177886732}, {349, 0.7948787351869141}, {
                    351, 0.795367312765657}, {353, 0.7958529988714952}, {
                    355, 0.7963363212406283}, {357, 0.796817149936692}, {
                    359, 0.7972952669583965}, {361, 0.7977704981355737}, {
                    363, 0.7982436134511172}, {365, 0.7987140038816358}, {
                    367, 0.799181807439736}, {369, 0.7996472303007477}, {
                    371, 0.8001104545100016}, {373, 0.8005709642918467}, {
                    375, 0.8010292766294236}, {377, 0.8014850762869404}, {
                    379, 0.8019390016981253}, {381, 0.8023903923291559}, {
                    383, 0.8028393935283373}, {385, 0.8032867827559591}, {
                    387, 0.8037313397739524}, {389, 0.8041733455599004}, {
                    391, 0.8046140033997422}, {393, 0.8050521412627477}, {
                    395, 0.8054884011607425}, {397, 0.8059221663790239}, {
                    399, 0.8063544545458566}, {401, 0.8067841562613247}, {
                    403, 0.8072121605547989}, {405, 0.8076381533803194}, {
                    407, 0.8080618189422144}, {409, 0.8084839147131654}, {
                    411, 0.8089040161865299}, {413, 0.8093223128495827}, {
                    415, 0.8097386892960737}, {417, 0.8101528908700785}, {
                    419, 0.810565675230864}, {421, 0.8109761650903917}, {
                    423, 0.8113852049358036}, {425, 0.811792558147246}, {
                    427, 0.8121977751047406}, {429, 0.8126012634593079}, {
                    431, 0.8130033642527089}, {433, 0.8134037278333547}, {
                    435, 0.8138018882882737}, {437, 0.8141987666942334}, {
                    439, 0.8145940066691302}, {441, 0.8149872848542666}, {
                    443, 0.8153793059014262}, {445, 0.8157694528522331}, {
                    447, 0.8161581639522061}, {449, 0.8165451760055396}, {
                    451, 0.8169306378653877}, {453, 0.8173145786029142}, {
                    455, 0.8176970324124494}, {457, 0.818078096418329}, {
                    459, 0.8184571538997966}, {461, 0.8188351554762703}, {
                    463, 0.8192118106232458}, {465, 0.8195866291887051}, {
                    467, 0.8199598588236131}, {469, 0.8203321737569212}, {
                    471, 0.820702843261362}, {473, 0.8210722699327851}, {
                    475, 0.8214399024203999}, {477, 0.8218066912117341}, {
                    479, 0.822171877046744}, {481, 0.8225353985997127}, {
                    483, 0.8228976607103481}, {485, 0.8232590669390121}, {
                    487, 0.8236185894878325}, {489, 0.8239769804482869}, {
                    491, 0.8243342261176734}, {493, 0.8246901953653969}, {
                    495, 0.8250447170952473}, {497, 0.8253978335682028}, {
                    499, 0.8257502403889752}}]}, {}}}, ImageSize -> {132, 82},
                   Frame -> True, Axes -> None, AspectRatio -> Full, 
                  BaseStyle -> {
                   FontFamily -> "Verdana", FontSize -> 8, FontColor -> 
                    GrayLevel[0.5], ScriptSizeMultipliers -> 0.2, 
                    ScriptMinSize -> 6}, PlotRange -> {{0, 499}, {-4., 1.}}, 
                  GridLines -> {{100., 200., 300., 400., 500.}, {{-4., 
                    GrayLevel[0.9]}, {-3., 
                    GrayLevel[0.9]}, {-2., 
                    GrayLevel[0.9]}, {-1., 
                    GrayLevel[0.9]}, {0., 
                    GrayLevel[0.9]}}}, PlotRangePadding -> {0, 
                    Scaled[0.05]}, PlotRangeClipping -> True, Background -> 
                  GrayLevel[1], FrameStyle -> GrayLevel[0.5], GridLinesStyle -> 
                  GrayLevel[0.93], FrameLabel -> None, ImagePadding -> 1, 
                  FrameTicks -> None], "SummaryItem"], 
                StyleBox[
                 GraphicsBox[{
                   AbsoluteThickness[1.25], {{
                    Hue[0.083, 1., 1.], 
                    LineBox[CompressedData["
1:eJxdzT1IQlEYxvFLNIgtDQ13ktpuTbWEEOEhCiWCblZ0CyszLfv09qmZfSyC
W3d0DFqkIRrvGLU4RVuOtYTQ0iI4pijR+z9wOPx4zsPTF0uFEx2apsUbt/m2
TqdyffnvGf9XoGWfGojcPNeM17b7VcD7fmeP3rd8PaReakbjR77tYdXVjL3p
tkdUruch+Jkdb1kppf0/T2PSagJ5EPkk8ink09IfpnRvWDo6K307h/48+gvo
W+gvor+EfgT9ZfRX0F+VdqLSg2vSb7Adk+5el36Ezbj0D+wksL+BfdjexH4S
+7C5hX3Y2cb+DvZhexf7e9iHzX3sw05KWrelk7ALew6kLbgE1+HQoXQRrsL+
I+kCXIGNY+kMXIb1E+kk7MKeU2kLLsF1OJSWLsJV2J+RLsAV2DiTzsBlWM9K
J2EX9pxLW3AJrsOhnHQRrsL+C+kCXIGNS+kMXIb1qz//AkkhiY0=
                    "]]}, {}}, {{
                    Hue[0.59, 0.5, 0.9], 
                    
                    LineBox[{{1, 0.8}, {3, 0.7672727272727272}, {
                    5, 0.7054545454545454}, {7, 0.7563636363636363}, {
                    9, 0.6254545454545455}, {11, 0.5963636363636363}, {
                    13, 0.6145454545454545}, {15, 0.6290909090909091}, {
                    17, 0.6036363636363636}, {19, 0.610909090909091}, {
                    21, 0.6}, {23, 0.5927272727272728}, {
                    25, 0.5890909090909091}, {27, 0.5927272727272728}, {
                    29, 0.5927272727272728}, {31, 0.5927272727272728}, {
                    33, 0.5927272727272728}, {35, 0.5890909090909091}, {
                    37, 0.5927272727272728}, {39, 0.5927272727272728}, {
                    41, 0.5927272727272728}, {43, 0.5927272727272728}, {
                    45, 0.5963636363636363}, {47, 0.5963636363636363}, {
                    49, 0.5963636363636363}, {51, 0.5963636363636363}, {
                    53, 0.5927272727272728}, {55, 0.5927272727272728}, {
                    57, 0.5963636363636363}, {59, 0.5963636363636363}, {
                    61, 0.5963636363636363}, {63, 0.5963636363636363}, {
                    65, 0.5963636363636363}, {67, 0.5963636363636363}, {
                    69, 0.5854545454545454}, {71, 0.5854545454545454}, {
                    73, 0.5854545454545454}, {75, 0.5927272727272728}, {
                    77, 0.5927272727272728}, {79, 0.5890909090909091}, {
                    81, 0.5927272727272728}, {83, 0.5927272727272728}, {
                    85, 0.5927272727272728}, {87, 0.5927272727272728}, {
                    89, 0.5927272727272728}, {91, 0.5927272727272728}, {
                    93, 0.5927272727272728}, {95, 0.5927272727272728}, {
                    97, 0.5927272727272728}, {99, 0.5927272727272728}, {
                    101, 0.5927272727272728}, {103, 0.5927272727272728}, {
                    105, 0.5927272727272728}, {107, 0.5927272727272728}, {
                    109, 0.5927272727272728}, {111, 0.5927272727272728}, {
                    113, 0.5927272727272728}, {115, 0.5927272727272728}, {
                    117, 0.5927272727272728}, {119, 0.5927272727272728}, {
                    121, 0.5927272727272728}, {123, 0.5927272727272728}, {
                    125, 0.5927272727272728}, {127, 0.5927272727272728}, {
                    129, 0.5927272727272728}, {131, 0.5927272727272728}, {
                    133, 0.5927272727272728}, {135, 0.5927272727272728}, {
                    137, 0.5927272727272728}, {139, 0.5927272727272728}, {
                    141, 0.5927272727272728}, {143, 0.5927272727272728}, {
                    145, 0.5927272727272728}, {147, 0.5927272727272728}, {
                    149, 0.5927272727272728}, {151, 0.5927272727272728}, {
                    153, 0.5927272727272728}, {155, 0.5927272727272728}, {
                    157, 0.5927272727272728}, {159, 0.5927272727272728}, {
                    161, 0.5927272727272728}, {163, 0.5927272727272728}, {
                    165, 0.5927272727272728}, {167, 0.5927272727272728}, {
                    169, 0.5927272727272728}, {171, 0.5927272727272728}, {
                    173, 0.5927272727272728}, {175, 0.5927272727272728}, {
                    177, 0.5927272727272728}, {179, 0.5927272727272728}, {
                    181, 0.5927272727272728}, {183, 0.5927272727272728}, {
                    185, 0.5927272727272728}, {187, 0.5927272727272728}, {
                    189, 0.5927272727272728}, {191, 0.5927272727272728}, {
                    193, 0.5927272727272728}, {195, 0.5927272727272728}, {
                    197, 0.5927272727272728}, {199, 0.5927272727272728}, {
                    201, 0.5927272727272728}, {203, 0.5927272727272728}, {
                    205, 0.5927272727272728}, {207, 0.5927272727272728}, {
                    209, 0.5927272727272728}, {211, 0.5927272727272728}, {
                    213, 0.5927272727272728}, {215, 0.5927272727272728}, {
                    217, 0.5927272727272728}, {219, 0.5927272727272728}, {
                    221, 0.5927272727272728}, {223, 0.5927272727272728}, {
                    225, 0.5927272727272728}, {227, 0.5927272727272728}, {
                    229, 0.5927272727272728}, {231, 0.5927272727272728}, {
                    233, 0.5927272727272728}, {235, 0.5927272727272728}, {
                    237, 0.5927272727272728}, {239, 0.5927272727272728}, {
                    241, 0.5927272727272728}, {243, 0.5927272727272728}, {
                    245, 0.5927272727272728}, {247, 0.5927272727272728}, {
                    249, 0.5927272727272728}, {251, 0.5927272727272728}, {
                    253, 0.5927272727272728}, {255, 0.5927272727272728}, {
                    257, 0.5927272727272728}, {259, 0.5927272727272728}, {
                    261, 0.5927272727272728}, {263, 0.5927272727272728}, {
                    265, 0.5927272727272728}, {267, 0.5927272727272728}, {
                    269, 0.5927272727272728}, {271, 0.5927272727272728}, {
                    273, 0.5927272727272728}, {275, 0.5927272727272728}, {
                    277, 0.5927272727272728}, {279, 0.5927272727272728}, {
                    281, 0.5927272727272728}, {283, 0.5927272727272728}, {
                    285, 0.5927272727272728}, {287, 0.5927272727272728}, {
                    289, 0.5927272727272728}, {291, 0.5927272727272728}, {
                    293, 0.5927272727272728}, {295, 0.5927272727272728}, {
                    297, 0.5927272727272728}, {299, 0.5927272727272728}, {
                    301, 0.5927272727272728}, {303, 0.5927272727272728}, {
                    305, 0.5927272727272728}, {307, 0.5927272727272728}, {
                    309, 0.5927272727272728}, {311, 0.5927272727272728}, {
                    313, 0.5927272727272728}, {315, 0.5927272727272728}, {
                    317, 0.5927272727272728}, {319, 0.5927272727272728}, {
                    321, 0.5927272727272728}, {323, 0.5927272727272728}, {
                    325, 0.5927272727272728}, {327, 0.5927272727272728}, {
                    329, 0.5927272727272728}, {331, 0.5927272727272728}, {
                    333, 0.5927272727272728}, {335, 0.5927272727272728}, {
                    337, 0.5927272727272728}, {339, 0.5927272727272728}, {
                    341, 0.5927272727272728}, {343, 0.5927272727272728}, {
                    345, 0.5890909090909091}, {347, 0.5890909090909091}, {
                    349, 0.5890909090909091}, {351, 0.5890909090909091}, {
                    353, 0.5890909090909091}, {355, 0.5890909090909091}, {
                    357, 0.5890909090909091}, {359, 0.5890909090909091}, {
                    361, 0.5890909090909091}, {363, 0.5890909090909091}, {
                    365, 0.5890909090909091}, {367, 0.5890909090909091}, {
                    369, 0.5890909090909091}, {371, 0.5890909090909091}, {
                    373, 0.5890909090909091}, {375, 0.5890909090909091}, {
                    377, 0.5890909090909091}, {379, 0.5890909090909091}, {
                    381, 0.5890909090909091}, {383, 0.5890909090909091}, {
                    385, 0.5890909090909091}, {387, 0.5890909090909091}, {
                    389, 0.5890909090909091}, {391, 0.5890909090909091}, {
                    393, 0.5927272727272728}, {395, 0.5927272727272728}, {
                    397, 0.5927272727272728}, {399, 0.5927272727272728}, {
                    401, 0.5927272727272728}, {403, 0.5963636363636363}, {
                    405, 0.5963636363636363}, {407, 0.5963636363636363}, {
                    409, 0.5963636363636363}, {411, 0.5963636363636363}, {
                    413, 0.5963636363636363}, {415, 0.5963636363636363}, {
                    417, 0.5963636363636363}, {419, 0.5963636363636363}, {
                    421, 0.5963636363636363}, {423, 0.5963636363636363}, {
                    425, 0.5963636363636363}, {427, 0.5963636363636363}, {
                    429, 0.5963636363636363}, {431, 0.5963636363636363}, {
                    433, 0.5963636363636363}, {435, 0.5963636363636363}, {
                    437, 0.5963636363636363}, {439, 0.5963636363636363}, {
                    441, 0.5963636363636363}, {443, 0.5963636363636363}, {
                    445, 0.5963636363636363}, {447, 0.5963636363636363}, {
                    449, 0.5963636363636363}, {451, 0.5963636363636363}, {
                    453, 0.5963636363636363}, {455, 0.5963636363636363}, {
                    457, 0.5963636363636363}, {459, 0.5963636363636363}, {
                    461, 0.5963636363636363}, {463, 0.5963636363636363}, {
                    465, 0.5963636363636363}, {467, 0.5963636363636363}, {
                    469, 0.5963636363636363}, {471, 0.5963636363636363}, {
                    473, 0.5963636363636363}, {475, 0.5963636363636363}, {
                    477, 0.5963636363636363}, {479, 0.5963636363636363}, {
                    481, 0.5963636363636363}, {483, 0.5963636363636363}, {
                    485, 0.5963636363636363}, {487, 0.5963636363636363}, {
                    489, 0.5963636363636363}, {491, 0.5963636363636363}, {
                    493, 0.5963636363636363}, {495, 0.5963636363636363}, {
                    497, 0.5963636363636363}, {
                    499, 0.5963636363636363}}]}, {}}}, ImageSize -> {132, 82},
                   Frame -> True, Axes -> None, AspectRatio -> Full, 
                  BaseStyle -> {
                   FontFamily -> "Verdana", FontSize -> 8, FontColor -> 
                    GrayLevel[0.5], ScriptSizeMultipliers -> 0.2, 
                    ScriptMinSize -> 6}, 
                  PlotRange -> {{0, 499}, {0, 0.7638125}}, 
                  GridLines -> {{100., 200., 300., 400., 500.}, {{0.2, 
                    GrayLevel[0.9]}, {0.4, 
                    GrayLevel[0.9]}, {0.6, 
                    GrayLevel[0.9]}, {0.8, 
                    GrayLevel[0.9]}, {1., 
                    GrayLevel[0.9]}}}, PlotRangePadding -> {{0, 0}, {
                    Scaled[0.01], 0}}, PlotRangeClipping -> True, Background -> 
                  GrayLevel[1], FrameStyle -> GrayLevel[0.5], GridLinesStyle -> 
                  GrayLevel[0.93], FrameLabel -> None, ImagePadding -> 1, 
                  FrameTicks -> None], "SummaryItem"]}}, BaselinePosition -> 
              Automatic, 
              GridBoxAlignment -> {
               "Columns" -> {{Left}}, "Rows" -> {{Automatic}}}, 
              GridBoxItemSize -> {
               "Columns" -> {{Automatic}}, "Rows" -> {{Automatic}}}, 
              GridBoxSpacings -> {
               "Columns" -> {{1}}, "Rows" -> {{1, 0.1}}}]}}, BaselinePosition -> 
           Automatic, 
           GridBoxAlignment -> {
            "Columns" -> {{Left}}, "Rows" -> {{Automatic}}}, 
           GridBoxItemSize -> {
            "Columns" -> {{Automatic}}, "Rows" -> {{Automatic}}}, 
           GridBoxSpacings -> {
            "Columns" -> {{2}}, "Rows" -> {{Automatic}}}]}}, 
        GridBoxAlignment -> {"Rows" -> {{Top}}}, 
        GridBoxItemSize -> {
         "Columns" -> {{Automatic}}, "Rows" -> {{Automatic}}}, 
        GridFrameMargins -> {{0, 0}, {0, 0}}, BaselinePosition -> {1, 1}], 
       BaselinePosition -> Baseline, 
       BaseStyle -> {
        ShowStringCharacters -> False, NumberMarks -> False, PrintPrecision -> 
         3, ShowSyntaxStyles -> False}], 
      StyleBox["]", "NonInterpretableSummary"]}]},
   "CopyTag",
   DisplayFunction->(#& ),
   InterpretationFunction->("NetTrainResultsObject[<>]"& )],
  False,
  Editable->False,
  SelectWithContents->True,
  Selectable->False]], "Output",
 CellChangeTimes->{3.764622123352583*^9, 3.7646221630969954`*^9, 
  3.7664460310733814`*^9},
 CellLabel->"Out[83]=",ExpressionUUID->"a14eeaba-2831-4fab-82ba-fb0c85dfc8f1"]
}, Open  ]],

Cell[CellGroupData[{

Cell[BoxData[
 RowBox[{"ClassifierMeasurements", "[", 
  RowBox[{
   RowBox[{"net3", "[", "\"\<TrainedNet\>\"", "]"}], ",", " ", "TestSample", 
   ",", "\"\<Accuracy\>\""}], "]"}]], "Input",
 CellChangeTimes->{{3.7646221449478393`*^9, 3.7646221483300686`*^9}, 
   3.764622187700506*^9},
 CellLabel->"In[84]:=",ExpressionUUID->"193749c0-ceb6-44f2-8fc0-233e0badd899"],

Cell[BoxData["0.3963636363636363`"], "Output",
 CellChangeTimes->{{3.7646221633078732`*^9, 3.7646221887738996`*^9}, 
   3.7664460313394375`*^9},
 CellLabel->"Out[84]=",ExpressionUUID->"46c22205-de3a-4f61-a5b1-9532d785de55"]
}, Open  ]],

Cell[CellGroupData[{

Cell[BoxData[
 RowBox[{"ClassifierMeasurements", "[", 
  RowBox[{
   RowBox[{"net3", "[", "\"\<TrainedNet\>\"", "]"}], ",", " ", 
   "TrainingSample", ",", "\"\<Accuracy\>\""}], "]"}]], "Input",
 CellChangeTimes->{{3.7646231456929674`*^9, 3.7646231481078005`*^9}},
 CellLabel->"In[85]:=",ExpressionUUID->"d14245eb-b79a-4508-8d49-78f2e0107406"],

Cell[BoxData["1.`"], "Output",
 CellChangeTimes->{3.764623150624362*^9, 3.7664460314823556`*^9},
 CellLabel->"Out[85]=",ExpressionUUID->"5d551880-93fa-4bac-8701-3a76c49a031c"]
}, Open  ]],

Cell[CellGroupData[{

Cell[BoxData[
 RowBox[{"net3", "[", "\"\<ErrorRateEvolutionPlot\>\"", "]"}]], "Input",
 CellChangeTimes->{{3.7646223279889245`*^9, 3.764622333715209*^9}, {
  3.766436802420921*^9, 3.7664368044747443`*^9}},
 CellLabel->"In[87]:=",ExpressionUUID->"4dc2aa23-8ded-4094-b2ff-0215cacf820c"],

Cell[BoxData[
 TemplateBox[{GraphicsBox[{
     AbsoluteThickness[1.25], {{
       InsetBox[
        FormBox["100", TraditionalForm], 
        Offset[{-2, 0}, {100., 0.9625000000000001}], {1., 1.}], 
       InsetBox[
        FormBox["200", TraditionalForm], 
        Offset[{-2, 0}, {200., 0.9625000000000001}], {1., 1.}], 
       InsetBox[
        FormBox["300", TraditionalForm], 
        Offset[{-2, 0}, {300., 0.9625000000000001}], {1., 1.}], 
       InsetBox[
        FormBox["400", TraditionalForm], 
        Offset[{-2, 0}, {400., 0.9625000000000001}], {1., 1.}], 
       InsetBox[
        FormBox["500", TraditionalForm], 
        Offset[{-2, 0}, {500., 0.9625000000000001}], {1., 1.}]}, {
       InsetBox[
        FormBox["\"20%\"", TraditionalForm], 
        Offset[{4, -1}, {0, 0.2}], {-1, -1.}], 
       InsetBox[
        FormBox["\"40%\"", TraditionalForm], 
        Offset[{4, -1}, {0, 0.4}], {-1, -1.}], 
       InsetBox[
        FormBox["\"60%\"", TraditionalForm], 
        Offset[{4, -1}, {0, 0.6}], {-1, -1.}], 
       InsetBox[
        FormBox["\"80%\"", TraditionalForm], 
        Offset[{4, -1}, {0, 0.8}], {-1, -1.}], 
       InsetBox[
        FormBox["\"100%\"", TraditionalForm], 
        Offset[{4, -1}, {0, 1.}], {-1, -1.}]}}, {{
       Hue[0.083, 1., 1.], 
       LineBox[CompressedData["
1:eJxdzrkO3kQYBdAPKkoXFESiMAghhBAyhH3LsO9gwr4PgSTsmJ2wjsQLuA2V
C2r0t4hmCsqA/prK0EBB4YIHgBAj5DPN6Oj6zvUFR945fPTsiPjrrIjT9/b8
eejMvRz65uQ/58AfqyP9dOqf88Dvq89J/+Ynf1vdnPGBX1efu+a/rD4vHT92
+vy8+vwz753ar27TmfvH1Remqw6ePj+svmh97/vVF6/vfbf6kvW9b1dfur43
rb5s7Z9cffmaj6s7fMX6/YnVV67/8/Xqg+RX4avxNfhafN3q11Zfj29Y/++/
cyO+Cd+Mb8GHcNq64LiVHMdt5DhuJ8dxBzmOO8lx3EWO425yHPeQ47iXHMd9
5DjuJ8fxADmOB8lxPESO42FyHP3WCRdccTxCHxdccRymjwuuOB6ljwuuOB6j
jwuuOB6njwuuOJ6gjwuuOJ6kjwuuOJ6ijwuuOJ6mjwuuOJ6hjwuuOJ6ljwuu
OJ6jjwuuOJ6njwuuOF6gjwuuOF6kjwuuOPLWLU4444InXPGM4yX2ccIZFzzh
imccR9jHCWdc8IQrnnG8zD5OOOOCJ1zxjOMV9nHCGRc84YpnHEfZxwlnXPCE
K55xHGMfJ5xxwROueMZxnH2ccMYFT7jiGcer7OOEMy54whXPOF5jHyecccET
rnjG8Tr7OOGMC55wxTOON9jHCWdc8IQrnnG8yT5OOOOCJ1zxjOMt9nHCGRc8
4YpnHG+zjxPOuOAJVzzjeId9nHDGBU+44hnHsHWDW9zhhHuc8YALHvGEd7ji
PZ7xguPdrRvc4g4n3OOMB1zwiCe8wxXv8YwXHO9t3eAWdzjhHmc84IJHPOEd
rniPZ7zgeH/rBre4wwn3OOMBFzziCe9wxXs84wXHB1s3uMUdTrjHGQ+44BFP
eIcr3uMZLzg+3LrBLe5wwj3OeMAFj3jCO1zxHs94wfHR1g1ucYcT7nHGAy54
xBPe4Yr3eMYLjo+3bnCLO5xwjzMecMEjnvAOV7zHM15wfLJ1g1vc4YR7nPGA
Cx7xhHe44j2e8YLjxNYNbnGHE+5xxgMueMQT3uGK93jGC45Pt25wizuccI8z
HnDBI57wDle8xzNecHy2dYNb3OGEe5zxgAse8YR3uOI9nvGC4/OtG9ziDifc
44wHXPCIJ7zDFe/xjBccX2zd4BZ3OOEeZzzggkc84R2ueI9nvOD4cusGt7jD
Cfc44wEXPOIJ73DFezzjBcdXWze4xd3//hscQXAz
        "]]}, {}}, {{
       Hue[0.59, 0.5, 0.9], 
       LineBox[{{1, 0.8}, {2, 0.7927272727272727}, {3, 0.7672727272727272}, {
         4, 0.8036363636363636}, {5, 0.7054545454545454}, {
         6, 0.6363636363636364}, {7, 0.7563636363636363}, {
         8, 0.7163636363636363}, {9, 0.6254545454545455}, {
         10, 0.610909090909091}, {11, 0.5963636363636363}, {
         12, 0.6218181818181818}, {13, 0.6145454545454545}, {
         14, 0.6290909090909091}, {15, 0.6290909090909091}, {
         16, 0.6181818181818182}, {17, 0.6036363636363636}, {
         18, 0.6036363636363636}, {19, 0.610909090909091}, {
         20, 0.5890909090909091}, {21, 0.6}, {22, 0.5818181818181818}, {
         23, 0.5927272727272728}, {24, 0.5854545454545454}, {
         25, 0.5890909090909091}, {26, 0.5818181818181818}, {
         27, 0.5927272727272728}, {28, 0.5781818181818181}, {
         29, 0.5927272727272728}, {30, 0.5854545454545454}, {
         31, 0.5927272727272728}, {32, 0.5927272727272728}, {
         33, 0.5927272727272728}, {34, 0.5927272727272728}, {
         35, 0.5890909090909091}, {36, 0.5927272727272728}, {
         37, 0.5927272727272728}, {38, 0.5927272727272728}, {
         39, 0.5927272727272728}, {40, 0.5963636363636363}, {
         41, 0.5927272727272728}, {42, 0.5963636363636363}, {
         43, 0.5927272727272728}, {44, 0.5927272727272728}, {
         45, 0.5963636363636363}, {46, 0.5927272727272728}, {
         47, 0.5963636363636363}, {48, 0.5890909090909091}, {
         49, 0.5963636363636363}, {50, 0.5854545454545454}, {
         51, 0.5963636363636363}, {52, 0.5818181818181818}, {
         53, 0.5927272727272728}, {54, 0.5854545454545454}, {
         55, 0.5927272727272728}, {56, 0.5854545454545454}, {
         57, 0.5963636363636363}, {58, 0.5854545454545454}, {
         59, 0.5963636363636363}, {60, 0.5854545454545454}, {
         61, 0.5963636363636363}, {62, 0.5854545454545454}, {
         63, 0.5963636363636363}, {64, 0.5854545454545454}, {
         65, 0.5963636363636363}, {66, 0.5854545454545454}, {
         67, 0.5963636363636363}, {68, 0.5818181818181818}, {
         69, 0.5854545454545454}, {70, 0.6}, {71, 0.5854545454545454}, {
         72, 0.5963636363636363}, {73, 0.5854545454545454}, {
         74, 0.5963636363636363}, {75, 0.5927272727272728}, {
         76, 0.5890909090909091}, {77, 0.5927272727272728}, {
         78, 0.5927272727272728}, {79, 0.5890909090909091}, {
         80, 0.5927272727272728}, {81, 0.5927272727272728}, {
         82, 0.5927272727272728}, {83, 0.5927272727272728}, {
         84, 0.5927272727272728}, {85, 0.5927272727272728}, {
         86, 0.5927272727272728}, {87, 0.5927272727272728}, {
         88, 0.5927272727272728}, {89, 0.5927272727272728}, {
         90, 0.5927272727272728}, {91, 0.5927272727272728}, {
         92, 0.5927272727272728}, {93, 0.5927272727272728}, {
         94, 0.5927272727272728}, {95, 0.5927272727272728}, {
         96, 0.5927272727272728}, {97, 0.5927272727272728}, {
         98, 0.5927272727272728}, {99, 0.5927272727272728}, {
         100, 0.5927272727272728}, {101, 0.5927272727272728}, {
         102, 0.5927272727272728}, {103, 0.5927272727272728}, {
         104, 0.5927272727272728}, {105, 0.5927272727272728}, {
         106, 0.5927272727272728}, {107, 0.5927272727272728}, {
         108, 0.5927272727272728}, {109, 0.5927272727272728}, {
         110, 0.5927272727272728}, {111, 0.5927272727272728}, {
         112, 0.5927272727272728}, {113, 0.5927272727272728}, {
         114, 0.5927272727272728}, {115, 0.5927272727272728}, {
         116, 0.5927272727272728}, {117, 0.5927272727272728}, {
         118, 0.5927272727272728}, {119, 0.5927272727272728}, {
         120, 0.5927272727272728}, {121, 0.5927272727272728}, {
         122, 0.5927272727272728}, {123, 0.5927272727272728}, {
         124, 0.5927272727272728}, {125, 0.5927272727272728}, {
         126, 0.5927272727272728}, {127, 0.5927272727272728}, {
         128, 0.5927272727272728}, {129, 0.5927272727272728}, {
         130, 0.5927272727272728}, {131, 0.5927272727272728}, {
         132, 0.5927272727272728}, {133, 0.5927272727272728}, {
         134, 0.5927272727272728}, {135, 0.5927272727272728}, {
         136, 0.5927272727272728}, {137, 0.5927272727272728}, {
         138, 0.5927272727272728}, {139, 0.5927272727272728}, {
         140, 0.5927272727272728}, {141, 0.5927272727272728}, {
         142, 0.5927272727272728}, {143, 0.5927272727272728}, {
         144, 0.5927272727272728}, {145, 0.5927272727272728}, {
         146, 0.5927272727272728}, {147, 0.5927272727272728}, {
         148, 0.5927272727272728}, {149, 0.5927272727272728}, {
         150, 0.5927272727272728}, {151, 0.5927272727272728}, {
         152, 0.5927272727272728}, {153, 0.5927272727272728}, {
         154, 0.5927272727272728}, {155, 0.5927272727272728}, {
         156, 0.5927272727272728}, {157, 0.5927272727272728}, {
         158, 0.5927272727272728}, {159, 0.5927272727272728}, {
         160, 0.5927272727272728}, {161, 0.5927272727272728}, {
         162, 0.5927272727272728}, {163, 0.5927272727272728}, {
         164, 0.5927272727272728}, {165, 0.5927272727272728}, {
         166, 0.5927272727272728}, {167, 0.5927272727272728}, {
         168, 0.5927272727272728}, {169, 0.5927272727272728}, {
         170, 0.5927272727272728}, {171, 0.5927272727272728}, {
         172, 0.5927272727272728}, {173, 0.5927272727272728}, {
         174, 0.5927272727272728}, {175, 0.5927272727272728}, {
         176, 0.5927272727272728}, {177, 0.5927272727272728}, {
         178, 0.5927272727272728}, {179, 0.5927272727272728}, {
         180, 0.5927272727272728}, {181, 0.5927272727272728}, {
         182, 0.5927272727272728}, {183, 0.5927272727272728}, {
         184, 0.5927272727272728}, {185, 0.5927272727272728}, {
         186, 0.5927272727272728}, {187, 0.5927272727272728}, {
         188, 0.5927272727272728}, {189, 0.5927272727272728}, {
         190, 0.5927272727272728}, {191, 0.5927272727272728}, {
         192, 0.5927272727272728}, {193, 0.5927272727272728}, {
         194, 0.5927272727272728}, {195, 0.5927272727272728}, {
         196, 0.5927272727272728}, {197, 0.5927272727272728}, {
         198, 0.5927272727272728}, {199, 0.5927272727272728}, {
         200, 0.5927272727272728}, {201, 0.5927272727272728}, {
         202, 0.5927272727272728}, {203, 0.5927272727272728}, {
         204, 0.5927272727272728}, {205, 0.5927272727272728}, {
         206, 0.5927272727272728}, {207, 0.5927272727272728}, {
         208, 0.5927272727272728}, {209, 0.5927272727272728}, {
         210, 0.5927272727272728}, {211, 0.5927272727272728}, {
         212, 0.5927272727272728}, {213, 0.5927272727272728}, {
         214, 0.5927272727272728}, {215, 0.5927272727272728}, {
         216, 0.5927272727272728}, {217, 0.5927272727272728}, {
         218, 0.5927272727272728}, {219, 0.5927272727272728}, {
         220, 0.5927272727272728}, {221, 0.5927272727272728}, {
         222, 0.5927272727272728}, {223, 0.5927272727272728}, {
         224, 0.5927272727272728}, {225, 0.5927272727272728}, {
         226, 0.5927272727272728}, {227, 0.5927272727272728}, {
         228, 0.5927272727272728}, {229, 0.5927272727272728}, {
         230, 0.5927272727272728}, {231, 0.5927272727272728}, {
         232, 0.5927272727272728}, {233, 0.5927272727272728}, {
         234, 0.5927272727272728}, {235, 0.5927272727272728}, {
         236, 0.5927272727272728}, {237, 0.5927272727272728}, {
         238, 0.5927272727272728}, {239, 0.5927272727272728}, {
         240, 0.5927272727272728}, {241, 0.5927272727272728}, {
         242, 0.5927272727272728}, {243, 0.5927272727272728}, {
         244, 0.5927272727272728}, {245, 0.5927272727272728}, {
         246, 0.5927272727272728}, {247, 0.5927272727272728}, {
         248, 0.5927272727272728}, {249, 0.5927272727272728}, {
         250, 0.5927272727272728}, {251, 0.5927272727272728}, {
         252, 0.5927272727272728}, {253, 0.5927272727272728}, {
         254, 0.5927272727272728}, {255, 0.5927272727272728}, {
         256, 0.5927272727272728}, {257, 0.5927272727272728}, {
         258, 0.5927272727272728}, {259, 0.5927272727272728}, {
         260, 0.5927272727272728}, {261, 0.5927272727272728}, {
         262, 0.5927272727272728}, {263, 0.5927272727272728}, {
         264, 0.5927272727272728}, {265, 0.5927272727272728}, {
         266, 0.5927272727272728}, {267, 0.5927272727272728}, {
         268, 0.5927272727272728}, {269, 0.5927272727272728}, {
         270, 0.5927272727272728}, {271, 0.5927272727272728}, {
         272, 0.5927272727272728}, {273, 0.5927272727272728}, {
         274, 0.5927272727272728}, {275, 0.5927272727272728}, {
         276, 0.5927272727272728}, {277, 0.5927272727272728}, {
         278, 0.5927272727272728}, {279, 0.5927272727272728}, {
         280, 0.5927272727272728}, {281, 0.5927272727272728}, {
         282, 0.5927272727272728}, {283, 0.5927272727272728}, {
         284, 0.5927272727272728}, {285, 0.5927272727272728}, {
         286, 0.5927272727272728}, {287, 0.5927272727272728}, {
         288, 0.5927272727272728}, {289, 0.5927272727272728}, {
         290, 0.5927272727272728}, {291, 0.5927272727272728}, {
         292, 0.5927272727272728}, {293, 0.5927272727272728}, {
         294, 0.5927272727272728}, {295, 0.5927272727272728}, {
         296, 0.5927272727272728}, {297, 0.5927272727272728}, {
         298, 0.5927272727272728}, {299, 0.5927272727272728}, {
         300, 0.5927272727272728}, {301, 0.5927272727272728}, {
         302, 0.5927272727272728}, {303, 0.5927272727272728}, {
         304, 0.5927272727272728}, {305, 0.5927272727272728}, {
         306, 0.5927272727272728}, {307, 0.5927272727272728}, {
         308, 0.5927272727272728}, {309, 0.5927272727272728}, {
         310, 0.5927272727272728}, {311, 0.5927272727272728}, {
         312, 0.5927272727272728}, {313, 0.5927272727272728}, {
         314, 0.5927272727272728}, {315, 0.5927272727272728}, {
         316, 0.5927272727272728}, {317, 0.5927272727272728}, {
         318, 0.5927272727272728}, {319, 0.5927272727272728}, {
         320, 0.5927272727272728}, {321, 0.5927272727272728}, {
         322, 0.5927272727272728}, {323, 0.5927272727272728}, {
         324, 0.5927272727272728}, {325, 0.5927272727272728}, {
         326, 0.5927272727272728}, {327, 0.5927272727272728}, {
         328, 0.5927272727272728}, {329, 0.5927272727272728}, {
         330, 0.5927272727272728}, {331, 0.5927272727272728}, {
         332, 0.5927272727272728}, {333, 0.5927272727272728}, {
         334, 0.5927272727272728}, {335, 0.5927272727272728}, {
         336, 0.5927272727272728}, {337, 0.5927272727272728}, {
         338, 0.5927272727272728}, {339, 0.5927272727272728}, {
         340, 0.5927272727272728}, {341, 0.5927272727272728}, {
         342, 0.5927272727272728}, {343, 0.5927272727272728}, {
         344, 0.5890909090909091}, {345, 0.5890909090909091}, {
         346, 0.5890909090909091}, {347, 0.5890909090909091}, {
         348, 0.5890909090909091}, {349, 0.5890909090909091}, {
         350, 0.5890909090909091}, {351, 0.5890909090909091}, {
         352, 0.5890909090909091}, {353, 0.5890909090909091}, {
         354, 0.5890909090909091}, {355, 0.5890909090909091}, {
         356, 0.5890909090909091}, {357, 0.5890909090909091}, {
         358, 0.5890909090909091}, {359, 0.5890909090909091}, {
         360, 0.5890909090909091}, {361, 0.5890909090909091}, {
         362, 0.5890909090909091}, {363, 0.5890909090909091}, {
         364, 0.5890909090909091}, {365, 0.5890909090909091}, {
         366, 0.5890909090909091}, {367, 0.5890909090909091}, {
         368, 0.5890909090909091}, {369, 0.5890909090909091}, {
         370, 0.5890909090909091}, {371, 0.5890909090909091}, {
         372, 0.5890909090909091}, {373, 0.5890909090909091}, {
         374, 0.5890909090909091}, {375, 0.5890909090909091}, {
         376, 0.5890909090909091}, {377, 0.5890909090909091}, {
         378, 0.5890909090909091}, {379, 0.5890909090909091}, {
         380, 0.5890909090909091}, {381, 0.5890909090909091}, {
         382, 0.5890909090909091}, {383, 0.5890909090909091}, {
         384, 0.5890909090909091}, {385, 0.5890909090909091}, {
         386, 0.5890909090909091}, {387, 0.5890909090909091}, {
         388, 0.5890909090909091}, {389, 0.5890909090909091}, {
         390, 0.5890909090909091}, {391, 0.5890909090909091}, {
         392, 0.5927272727272728}, {393, 0.5927272727272728}, {
         394, 0.5927272727272728}, {395, 0.5927272727272728}, {
         396, 0.5927272727272728}, {397, 0.5927272727272728}, {
         398, 0.5927272727272728}, {399, 0.5927272727272728}, {
         400, 0.5927272727272728}, {401, 0.5927272727272728}, {
         402, 0.5927272727272728}, {403, 0.5963636363636363}, {
         404, 0.5963636363636363}, {405, 0.5963636363636363}, {
         406, 0.5963636363636363}, {407, 0.5963636363636363}, {
         408, 0.5963636363636363}, {409, 0.5963636363636363}, {
         410, 0.5963636363636363}, {411, 0.5963636363636363}, {
         412, 0.5963636363636363}, {413, 0.5963636363636363}, {
         414, 0.5963636363636363}, {415, 0.5963636363636363}, {
         416, 0.5963636363636363}, {417, 0.5963636363636363}, {
         418, 0.5963636363636363}, {419, 0.5963636363636363}, {
         420, 0.5963636363636363}, {421, 0.5963636363636363}, {
         422, 0.5963636363636363}, {423, 0.5963636363636363}, {
         424, 0.5963636363636363}, {425, 0.5963636363636363}, {
         426, 0.5963636363636363}, {427, 0.5963636363636363}, {
         428, 0.5963636363636363}, {429, 0.5963636363636363}, {
         430, 0.5963636363636363}, {431, 0.5963636363636363}, {
         432, 0.5963636363636363}, {433, 0.5963636363636363}, {
         434, 0.5963636363636363}, {435, 0.5963636363636363}, {
         436, 0.5963636363636363}, {437, 0.5963636363636363}, {
         438, 0.5963636363636363}, {439, 0.5963636363636363}, {
         440, 0.5963636363636363}, {441, 0.5963636363636363}, {
         442, 0.5963636363636363}, {443, 0.5963636363636363}, {
         444, 0.5963636363636363}, {445, 0.5963636363636363}, {
         446, 0.5963636363636363}, {447, 0.5963636363636363}, {
         448, 0.5963636363636363}, {449, 0.5963636363636363}, {
         450, 0.5963636363636363}, {451, 0.5963636363636363}, {
         452, 0.5963636363636363}, {453, 0.5963636363636363}, {
         454, 0.5963636363636363}, {455, 0.5963636363636363}, {
         456, 0.5963636363636363}, {457, 0.5963636363636363}, {
         458, 0.5963636363636363}, {459, 0.5963636363636363}, {
         460, 0.5963636363636363}, {461, 0.5963636363636363}, {
         462, 0.5963636363636363}, {463, 0.5963636363636363}, {
         464, 0.5963636363636363}, {465, 0.5963636363636363}, {
         466, 0.5963636363636363}, {467, 0.5963636363636363}, {
         468, 0.5963636363636363}, {469, 0.5963636363636363}, {
         470, 0.5963636363636363}, {471, 0.5963636363636363}, {
         472, 0.5963636363636363}, {473, 0.5963636363636363}, {
         474, 0.5963636363636363}, {475, 0.5963636363636363}, {
         476, 0.5963636363636363}, {477, 0.5963636363636363}, {
         478, 0.5963636363636363}, {479, 0.5963636363636363}, {
         480, 0.5963636363636363}, {481, 0.5963636363636363}, {
         482, 0.5963636363636363}, {483, 0.5963636363636363}, {
         484, 0.5963636363636363}, {485, 0.5963636363636363}, {
         486, 0.5963636363636363}, {487, 0.5963636363636363}, {
         488, 0.5963636363636363}, {489, 0.5963636363636363}, {
         490, 0.5963636363636363}, {491, 0.5963636363636363}, {
         492, 0.5963636363636363}, {493, 0.5963636363636363}, {
         494, 0.5963636363636363}, {495, 0.5963636363636363}, {
         496, 0.5963636363636363}, {497, 0.5963636363636363}, {
         498, 0.5963636363636363}, {499, 0.5963636363636363}, {
         500, 0.5963636363636363}}]}, {}}}, ImageSize -> {471, 201}, Frame -> 
    True, Axes -> None, AspectRatio -> Full, 
    BaseStyle -> {
     FontFamily -> "Verdana", FontSize -> 8, FontColor -> GrayLevel[0.5], 
      ScriptSizeMultipliers -> 0.2, ScriptMinSize -> 6}, 
    PlotRange -> {{0, 499}, {0, 0.9625000000000001}}, 
    GridLines -> {{100., 200., 300., 400., 500.}, {{0.05, 
        GrayLevel[0.8501]}, {0.1, 
        GrayLevel[0.8501]}, {0.15, 
        GrayLevel[0.8501]}, {0.25, 
        GrayLevel[0.8501]}, {0.3, 
        GrayLevel[0.8501]}, {0.35000000000000003`, 
        GrayLevel[0.8501]}, {0.45, 
        GrayLevel[0.8501]}, {0.5, 
        GrayLevel[0.8501]}, {0.55, 
        GrayLevel[0.8501]}, {0.65, 
        GrayLevel[0.8501]}, {0.7000000000000001, 
        GrayLevel[0.8501]}, {0.75, 
        GrayLevel[0.8501]}, {0.85, 
        GrayLevel[0.8501]}, {0.9, 
        GrayLevel[0.8501]}, {0.9500000000000001, 
        GrayLevel[0.8501]}, {0.2, 
        GrayLevel[0.3001]}, {0.4, 
        GrayLevel[0.3001]}, {0.6, 
        GrayLevel[0.3001]}, {0.8, 
        GrayLevel[0.3001]}, {1., 
        GrayLevel[0.3001]}}}, PlotRangePadding -> {{0, 0}, {
       Scaled[0.01], 0}}, PlotRangeClipping -> True, Background -> 
    GrayLevel[1], FrameStyle -> GrayLevel[0.5], {}, FrameLabel -> {{
       FormBox["\"error rate\"", TraditionalForm], None}, {None, 
       FormBox["\"rounds\"", TraditionalForm]}}, 
    ImagePadding -> {{20, 1}, {1, 20}}, FrameTicks -> None],FormBox[
    FormBox[
     TemplateBox[{"\"validation\"", "\"training\""}, "LineLegend", 
      DisplayFunction -> (FormBox[
        StyleBox[
         StyleBox[
          PaneBox[
           TagBox[
            GridBox[{{
               TagBox[
                GridBox[{{
                   GraphicsBox[{{
                    Directive[
                    EdgeForm[
                    Directive[
                    Opacity[0.3], 
                    GrayLevel[0]]], 
                    PointSize[0.5], 
                    AbsoluteThickness[1.6], 
                    Hue[0.59, 0.5, 0.9]], {
                    LineBox[{{0, 10}, {20, 10}}]}}, {
                    Directive[
                    EdgeForm[
                    Directive[
                    Opacity[0.3], 
                    GrayLevel[0]]], 
                    PointSize[0.5], 
                    AbsoluteThickness[1.6], 
                    Hue[0.59, 0.5, 0.9]], {}}}, AspectRatio -> Full, 
                    ImageSize -> {20, 10}, PlotRangePadding -> None, 
                    ImagePadding -> Automatic, 
                    BaselinePosition -> (Scaled[0.1] -> Baseline)], #}, {
                   GraphicsBox[{{
                    Directive[
                    EdgeForm[
                    Directive[
                    Opacity[0.3], 
                    GrayLevel[0]]], 
                    PointSize[0.5], 
                    AbsoluteThickness[1.6], 
                    Hue[0.083, 1., 1.]], {
                    LineBox[{{0, 10}, {20, 10}}]}}, {
                    Directive[
                    EdgeForm[
                    Directive[
                    Opacity[0.3], 
                    GrayLevel[0]]], 
                    PointSize[0.5], 
                    AbsoluteThickness[1.6], 
                    Hue[0.083, 1., 1.]], {}}}, AspectRatio -> Full, 
                    ImageSize -> {20, 10}, PlotRangePadding -> None, 
                    ImagePadding -> Automatic, 
                    BaselinePosition -> (Scaled[0.1] -> Baseline)], #2}}, 
                 GridBoxAlignment -> {
                  "Columns" -> {Center, Left}, "Rows" -> {{Baseline}}}, 
                 AutoDelete -> False, 
                 GridBoxDividers -> {
                  "Columns" -> {{False}}, "Rows" -> {{False}}}, 
                 GridBoxItemSize -> {"Columns" -> {{All}}, "Rows" -> {{All}}},
                  GridBoxSpacings -> {
                  "Columns" -> {{0.5}}, "Rows" -> {{0.8}}}], "Grid"]}}, 
             GridBoxAlignment -> {"Columns" -> {{Left}}, "Rows" -> {{Top}}}, 
             AutoDelete -> False, 
             GridBoxItemSize -> {
              "Columns" -> {{Automatic}}, "Rows" -> {{Automatic}}}, 
             GridBoxSpacings -> {"Columns" -> {{1}}, "Rows" -> {{0}}}], 
            "Grid"], Alignment -> Left, AppearanceElements -> None, 
           ImageMargins -> {{5, 5}, {5, 5}}, ImageSizeAction -> 
           "ResizeToFit"], LineIndent -> 0, StripOnInput -> False], {
         FontFamily -> "Arial"}, Background -> Automatic, StripOnInput -> 
         False], TraditionalForm]& ), 
      InterpretationFunction :> (RowBox[{"LineLegend", "[", 
         RowBox[{
           RowBox[{"{", 
             RowBox[{
               InterpretationBox[
                ButtonBox[
                 TooltipBox[
                  GraphicsBox[{{
                    GrayLevel[0], 
                    RectangleBox[{0, 0}]}, {
                    GrayLevel[0], 
                    RectangleBox[{1, -1}]}, {
                    Hue[0.59, 0.5, 0.9], 
                    RectangleBox[{0, -1}, {2, 1}]}}, DefaultBaseStyle -> 
                   "ColorSwatchGraphics", AspectRatio -> 1, Frame -> True, 
                   FrameStyle -> Hue[0.59, 0.5, 0.6000000000000001], 
                   FrameTicks -> None, PlotRangePadding -> None, ImageSize -> 
                   Dynamic[{
                    Automatic, 
                    1.35 (CurrentValue["FontCapHeight"]/AbsoluteCurrentValue[
                    Magnification])}]], 
                  StyleBox[
                   RowBox[{"Hue", "[", 
                    RowBox[{"0.59`", ",", "0.5`", ",", "0.9`"}], "]"}], 
                   NumberMarks -> False]], Appearance -> None, 
                 BaseStyle -> {}, BaselinePosition -> Baseline, 
                 DefaultBaseStyle -> {}, ButtonFunction :> 
                 With[{Typeset`box$ = EvaluationBox[]}, 
                   If[
                    Not[
                    AbsoluteCurrentValue["Deployed"]], 
                    SelectionMove[Typeset`box$, All, Expression]; 
                    FrontEnd`Private`$ColorSelectorInitialAlpha = 1; 
                    FrontEnd`Private`$ColorSelectorInitialColor = 
                    Hue[0.59, 0.5, 0.9]; 
                    FrontEnd`Private`$ColorSelectorUseMakeBoxes = True; 
                    MathLink`CallFrontEnd[
                    FrontEnd`AttachCell[Typeset`box$, 
                    FrontEndResource["HueColorValueSelector"], {
                    0, {Left, Bottom}}, {Left, Top}, 
                    "ClosingActions" -> {
                    "SelectionDeparture", "ParentChanged", 
                    "EvaluatorQuit"}]]]], BaseStyle -> Inherited, Evaluator -> 
                 Automatic, Method -> "Preemptive"], 
                Hue[0.59, 0.5, 0.9], Editable -> False, Selectable -> False], 
               ",", 
               InterpretationBox[
                ButtonBox[
                 TooltipBox[
                  GraphicsBox[{{
                    GrayLevel[0], 
                    RectangleBox[{0, 0}]}, {
                    GrayLevel[0], 
                    RectangleBox[{1, -1}]}, {
                    Hue[0.083, 1., 1.], 
                    RectangleBox[{0, -1}, {2, 1}]}}, DefaultBaseStyle -> 
                   "ColorSwatchGraphics", AspectRatio -> 1, Frame -> True, 
                   FrameStyle -> Hue[0.083, 1., 0.6666666666666667], 
                   FrameTicks -> None, PlotRangePadding -> None, ImageSize -> 
                   Dynamic[{
                    Automatic, 
                    1.35 (CurrentValue["FontCapHeight"]/AbsoluteCurrentValue[
                    Magnification])}]], 
                  StyleBox[
                   RowBox[{"Hue", "[", 
                    RowBox[{"0.083`", ",", "1.`", ",", "1.`"}], "]"}], 
                   NumberMarks -> False]], Appearance -> None, 
                 BaseStyle -> {}, BaselinePosition -> Baseline, 
                 DefaultBaseStyle -> {}, ButtonFunction :> 
                 With[{Typeset`box$ = EvaluationBox[]}, 
                   If[
                    Not[
                    AbsoluteCurrentValue["Deployed"]], 
                    SelectionMove[Typeset`box$, All, Expression]; 
                    FrontEnd`Private`$ColorSelectorInitialAlpha = 1; 
                    FrontEnd`Private`$ColorSelectorInitialColor = 
                    Hue[0.083, 1., 1.]; 
                    FrontEnd`Private`$ColorSelectorUseMakeBoxes = True; 
                    MathLink`CallFrontEnd[
                    FrontEnd`AttachCell[Typeset`box$, 
                    FrontEndResource["HueColorValueSelector"], {
                    0, {Left, Bottom}}, {Left, Top}, 
                    "ClosingActions" -> {
                    "SelectionDeparture", "ParentChanged", 
                    "EvaluatorQuit"}]]]], BaseStyle -> Inherited, Evaluator -> 
                 Automatic, Method -> "Preemptive"], 
                Hue[0.083, 1., 1.], Editable -> False, Selectable -> False]}],
              "}"}], ",", 
           RowBox[{"{", 
             RowBox[{#, ",", #2}], "}"}]}], "]"}]& ), Editable -> True], 
     TraditionalForm], TraditionalForm]},
  "Legended",
  DisplayFunction->(GridBox[{{
      TagBox[
       ItemBox[
        PaneBox[
         TagBox[#, "SkipImageSizeLevel"], Alignment -> {Center, Baseline}, 
         BaselinePosition -> Baseline], DefaultBaseStyle -> "Labeled"], 
       "SkipImageSizeLevel"], 
      ItemBox[#2, DefaultBaseStyle -> "LabeledLabel"]}}, 
    GridBoxAlignment -> {"Columns" -> {{Center}}, "Rows" -> {{Center}}}, 
    AutoDelete -> False, GridBoxItemSize -> Automatic, 
    BaselinePosition -> {1, 1}]& ),
  Editable->True,
  InterpretationFunction->(RowBox[{"Legended", "[", 
     RowBox[{#, ",", 
       RowBox[{"Placed", "[", 
         RowBox[{#2, ",", "After"}], "]"}]}], "]"}]& )]], "Output",
 CellChangeTimes->{
  3.7646223349355125`*^9, {3.7664460316092825`*^9, 3.7664460317206335`*^9}},
 CellLabel->"Out[87]=",ExpressionUUID->"43b5c003-5e2c-46ca-9bab-1300c79ccb45"]
}, Open  ]],

Cell["Another one.", "Text",
 CellChangeTimes->{{3.7646221993232203`*^9, 
  3.76462220194585*^9}},ExpressionUUID->"6bf47b49-5e14-4104-a31a-\
26b138ca5136"],

Cell[BoxData[
 RowBox[{
  RowBox[{"nn4", " ", "=", "  ", 
   RowBox[{"NetChain", "[", 
    RowBox[{
     RowBox[{"{", 
      RowBox[{
       RowBox[{"FlattenLayer", "[", "]"}], ",", " ", "\[IndentingNewLine]", 
       RowBox[{"LinearLayer", "[", 
        RowBox[{"size", "*", "size"}], "]"}], ",", "\[IndentingNewLine]", 
       RowBox[{"LinearLayer", "[", 
        RowBox[{"size", "*", "size"}], "]"}], ",", "\[IndentingNewLine]", 
       RowBox[{"LinearLayer", "[", 
        RowBox[{"size", "*", "size"}], "]"}], ",", "\[IndentingNewLine]", 
       RowBox[{"LinearLayer", "[", "]"}], ",", "\[IndentingNewLine]", 
       RowBox[{"SoftmaxLayer", "[", "]"}]}], "}"}], ",", "\n", 
     RowBox[{"\"\<Output\>\"", "\[Rule]", 
      RowBox[{"NetDecoder", "[", 
       RowBox[{"{", 
        RowBox[{"\"\<Class\>\"", ",", "lAutomat"}], "}"}], "]"}]}], ",", 
     RowBox[{"\"\<Input\>\"", "\[Rule]", " ", 
      RowBox[{"{", 
       RowBox[{"size", ",", "size"}], "}"}]}]}], "]"}]}], ";"}]], "Input",
 CellChangeTimes->{{3.7646222039577036`*^9, 3.7646222298173075`*^9}},
 CellLabel->"In[88]:=",ExpressionUUID->"b1211202-cf1a-42a7-b831-4c1bf82f44c4"],

Cell[CellGroupData[{

Cell[BoxData[
 RowBox[{"net4", " ", "=", " ", 
  RowBox[{"NetTrain", "[", 
   RowBox[{"nn4", ",", "TrainingSample", ",", " ", "All", ",", 
    RowBox[{"ValidationSet", "\[Rule]", " ", "ValidationSample"}], ",", 
    "\[IndentingNewLine]", 
    RowBox[{"MaxTrainingRounds", "\[Rule]", "500"}], ",", 
    "\[IndentingNewLine]", 
    RowBox[{"TargetDevice", "\[Rule]", 
     RowBox[{"{", 
      RowBox[{"\"\<GPU\>\"", ",", "2"}], "}"}]}]}], "]"}]}]], "Input",
 CellChangeTimes->{{3.764622239092578*^9, 3.7646222564207163`*^9}},
 CellLabel->"In[89]:=",ExpressionUUID->"9efb4b05-4784-4cd4-a6d2-d010705e3006"],

Cell[BoxData[
 TagBox[
  TemplateBox[{RowBox[{
      StyleBox[
       TagBox["NetTrainResultsObject", "SummaryHead"], 
       "NonInterpretableSummary"], 
      StyleBox["[", "NonInterpretableSummary"], 
      PanelBox[
       GridBox[{{
          GridBox[{{
             GridBox[{{
                StyleBox[
                 
                 TemplateBox[{"\"Total training time\"", "\":\""}, 
                  "RowDefault"], "SummaryItemAnnotation"], 
                StyleBox["\"41 s\"", "SummaryItem"]}, {
                StyleBox[
                 TemplateBox[{"\"Total rounds\"", "\":\""}, "RowDefault"], 
                 "SummaryItemAnnotation"], 
                StyleBox["500", "SummaryItem"]}, {
                StyleBox[
                 TemplateBox[{"\"Total batches\"", "\":\""}, "RowDefault"], 
                 "SummaryItemAnnotation"], 
                StyleBox["2500", "SummaryItem"]}, {
                StyleBox[
                 TemplateBox[{"\"Batch size\"", "\":\""}, "RowDefault"], 
                 "SummaryItemAnnotation"], 
                StyleBox["64", "SummaryItem"]}, {
                StyleBox[
                 TemplateBox[{"\"Method\"", "\":\""}, "RowDefault"], 
                 "SummaryItemAnnotation"], 
                StyleBox["\"ADAM\"", "SummaryItem"]}, {
                StyleBox[
                 TemplateBox[{"\"Final round loss\"", "\":\""}, "RowDefault"],
                  "SummaryItemAnnotation"], 
                StyleBox["0.00004409496345965103`", "SummaryItem"]}, {
                StyleBox[
                 
                 TemplateBox[{"\"Final validation loss\"", "\":\""}, 
                  "RowDefault"], "SummaryItemAnnotation"], 
                StyleBox["7.782673139138229`", "SummaryItem"]}, {
                StyleBox[
                 
                 TemplateBox[{"\"Final round error\"", "\":\""}, 
                  "RowDefault"], "SummaryItemAnnotation"], 
                StyleBox["\"0%\"", "SummaryItem"]}, {
                StyleBox[
                 
                 TemplateBox[{"\"Final validation error\"", "\":\""}, 
                  "RowDefault"], "SummaryItemAnnotation"], 
                StyleBox["\"58.5%\"", "SummaryItem"]}}, BaselinePosition -> 
              Automatic, 
              GridBoxAlignment -> {
               "Columns" -> {{Left}}, "Rows" -> {{Automatic}}}, 
              GridBoxItemSize -> {
               "Columns" -> {{Automatic}}, "Rows" -> {{Automatic}}}, 
              GridBoxSpacings -> {"Columns" -> {{0.8}}, "Rows" -> {{0.7}}}], 
             GridBox[{{
                StyleBox[
                 
                 TemplateBox[{"\"Loss evolution plot\"", "\":\""}, 
                  "RowDefault"], "SummaryItemAnnotation"], 
                StyleBox[
                 
                 TemplateBox[{"\"Error evolution plot\"", "\":\""}, 
                  "RowDefault"], "SummaryItemAnnotation"]}, {
                StyleBox[
                 GraphicsBox[{
                   AbsoluteThickness[1.25], {{
                    Hue[0.083, 1., 1.], 
                    LineBox[CompressedData["
1:eJw1zwlMk3cYx/Fyw0S5TdkYIBhSMh0gmVwb/ECRQiAwzgIqV9UiK5TT0lJE
plJBHdkAYTGMy0EhTIzCECN0HAsoqFmi4KbjMqMwV4oGhWF1Rx/e5J83nzx5
8uS7IzUr8og2g8Hg/vv++2s+XQxdTPlKcn3JT2NbrKT7Lm1My8jOiGf1VC9N
Pxv4nyVuiK6bT7GYeEHei465H709ctbJPij+VmL3a4JaYwAyW1aVy5t3GssD
IH2beCPYQEuumQdidIjzTeQCWR4EWeelnlcybZqHoCXAm7saq0PzUDir3QZu
vyAjHHXM49z6El2NZyLww5KZ9I22nsb2kdgf1G7bJiYnR2E8s++0wXNyQzRu
n4mY847Rp/0Y3FFvtXPqJdvHoc+vraTMyoD2OegNuTTMyCQ3xMP+aVWI6SB5
JgF2rTbfOZsb0v5B8O2sSjsPk5MPQctbWbXcSm44jGA9a8tPlOSZJOhX6D8f
cDPSuDIZP4eU94/lkF1TUMUK+vzkNfKDFAzOS6tMlWRBKhKTBh42s97T2DQN
NYPzngdTyF1pCLzD3BVfS47gIrUz7fvrE2QVF3KlX9gFrS10/whkkoDPXruT
XY9CtOLfZHSE/OAoNqKFFZNVZMExhMbOZuQNkU156PGYmVSqyF081Ignfor/
0Jjup4MxmTY+wCar0uEiUSg+ziVXHodg/YP2G5fJrhk4+6h0e+II+UEGrhZa
R7n8RRZ8gaQxcYi75Va6z8c0g+8j8iZ38dGk876JXjI5IhPGgZKwudNkVSba
JpdzrWTkyizUBV9TNI+TmQI87Tdxqlkm8wQ4tVs3b9Vsm8a9AmRn18wMuZMN
s/F4vVFuGEPmZKObuS99OJ/clo31zILgd9XktWx03Rv2Gewms3NwX9tyxewh
uTYHZTq7j//5kqzIgc+eIE6cuYnGnrm4xW6sjnUlS3PxyP/orDKMPJWLnivq
AIcMMisP4w2q2tdlZGEe9Pta7ma1kEfzMOYUtfeCnMzMB89k5DHnCZmXD93y
2fNDr8m9+XhlojrANzKl/gIca9pl82g7mVOAi5fDJyx3ktsKYMNJ3+LmRl4r
gIL9y92dvmT2CZSqoN4IIdeewBkdtWVHHFlxAgPnYgVeXLKnEG9N+XbtArJU
iBLZ9t83ishTQtxcXOR/dI7MKoTFSv2TgGqysBCtEXP5Xo3k0UJUOJovbesk
M0Uob5GG3usl80Q4OzLokDdM7hWh36Njde3+Zr8Y/Lav93N/2+wXY/zKyx23
/tjsF+NUWcKn6yub/WJMd835O6o3+4vAqFcuuhmaUX8RDixcOLDHgqwoQnP3
fKOxLdlTgr+Db4Y/ZpGlEliLFtZr3clTEjhKvpzz8iWzimF0ao09wiYLizH5
zFG0L4o8Wgyxf2vM1UNk5kmMVThs1eOZyf8BjED4Qw==
                    "]]}, {}}, {{
                    Hue[0.59, 0.5, 0.9], 
                    
                    LineBox[{{1, 1.2577271053248225`}, {
                    3, 0.81962086499715}, {5, 0.6108997853113147}, {
                    7, 0.673058866927282}, {9, 0.6329565060446138}, {
                    11, 0.5490010281971031}, {13, 0.6021106808149391}, {
                    15, 0.552925183408708}, {17, 0.5681618836153612}, {
                    19, 0.6012122944779221}, {21, 0.615847164377798}, {
                    23, 0.6246150563493965}, {25, 0.6306205490941206}, {
                    27, 0.6404556842000974}, {29, 0.6503861347571227}, {
                    31, 0.6584885579728275}, {33, 0.6652406273928294}, {
                    35, 0.6714083368299689}, {37, 0.6771968855731072}, {
                    39, 0.6826349943340579}, {41, 0.6877152486446346}, {
                    43, 0.6924768577341721}, {45, 0.6968985693314969}, {
                    47, 0.7010806846644652}, {49, 0.7050386099882359}, {
                    51, 0.7087946500478626}, {53, 0.7123662297233921}, {
                    55, 0.7157686093137763}, {57, 0.7190211827833265}, {
                    59, 0.7221366550183129}, {61, 0.7251263851970601}, {
                    63, 0.7279977476757228}, {65, 0.7307593581759791}, {
                    67, 0.7334214948857148}, {69, 0.7359897301622769}, {
                    71, 0.7384698694315669}, {73, 0.7408682540212286}, {
                    75, 0.743188938216861}, {77, 0.7454389639993839}, {
                    79, 0.7476198972831409}, {81, 0.7497373467983768}, {
                    83, 0.7517946098773242}, {85, 0.753794037544354}, {
                    87, 0.7557399412541128}, {89, 0.7576342930434786}, {
                    91, 0.7594800612595629}, {93, 0.7612791083579707}, {
                    95, 0.763034138335018}, {97, 0.7647479360735069}, {
                    99, 0.7664210896116745}, {101, 0.7680554597170163}, {
                    103, 0.7696538056375778}, {105, 0.7712167032571198}, {
                    107, 0.772746169238367}, {109, 0.7742436768690965}, {
                    111, 0.775710462427884}, {113, 0.7771474079753272}, {
                    115, 0.7785562513004931}, {117, 0.7799370599561729}, {
                    119, 0.7812918434125212}, {121, 0.782621103798704}, {
                    123, 0.7839256464591509}, {125, 0.7852067649152462}, {
                    127, 0.7864653304579424}, {129, 0.787702032775211}, {
                    131, 0.7889176247149774}, {133, 0.7901123188314959}, {
                    135, 0.7912875510888}, {137, 0.792443510624794}, {
                    139, 0.7935805668036174}, {141, 0.7947000405183435}, {
                    143, 0.795801603706658}, {145, 0.796886827794662}, {
                    147, 0.7979554404723394}, {149, 0.7990085070600819}, {
                    151, 0.8000456592249082}, {153, 0.801068057860893}, {
                    155, 0.8020759722266555}, {157, 0.8030695819062484}, {
                    159, 0.8040494543652073}, {161, 0.8050160291172451}, {
                    163, 0.8059695063673683}, {165, 0.8069102265006215}, {
                    167, 0.8078389952729391}, {169, 0.8087555830177423}, {
                    171, 0.8096604540117174}, {173, 0.8105541119226695}, {
                    175, 0.8114365253841346}, {177, 0.8123082502751247}, {
                    179, 0.8131691303121048}, {181, 0.8140199523911698}, {
                    183, 0.8148607127418086}, {185, 0.815691715597403}, {
                    187, 0.8165131372900372}, {189, 0.8173249289262775}, {
                    191, 0.8181276822600586}, {193, 0.8189215141513098}, {
                    195, 0.8197068002486241}, {197, 0.8204834982088461}, {
                    199, 0.8212515376313732}, {201, 0.8220118829642655}, {
                    203, 0.8227641993818465}, {205, 0.8235086529908314}, {
                    207, 0.8242453034984777}, {209, 0.8249747824465721}, {
                    211, 0.8256969277826731}, {213, 0.8264117260518475}, {
                    215, 0.8271195864284779}, {217, 0.827820416564559}, {
                    219, 0.8285150703744246}, {221, 0.8292027608617824}, {
                    223, 0.8298839940398403}, {225, 0.830558745879558}, {
                    227, 0.8312272571214143}, {229, 0.8318897519514175}, {
                    231, 0.8325462086315619}, {233, 0.8331967356607953}, {
                    235, 0.8338416248748037}, {237, 0.8344805728306514}, {
                    239, 0.835113980016247}, {241, 0.8357423983534978}, {
                    243, 0.8363651293281856}, {245, 0.836982665523322}, {
                    247, 0.8375950745420558}, {249, 0.8382024331027633}, {
                    251, 0.8388045782323296}, {253, 0.8394022709504159}, {
                    255, 0.8399948514009962}, {257, 0.8405826566149929}, {
                    259, 0.8411660187862847}, {261, 0.8417445674583177}, {
                    263, 0.8423184531637536}, {265, 0.8428880620910323}, {
                    267, 0.843453529921829}, {269, 0.8440147804164412}, {
                    271, 0.8445715597139345}, {273, 0.8451244532796478}, {
                    275, 0.8456731034653461}, {277, 0.8462177619940656}, {
                    279, 0.8467584481715268}, {281, 0.84729552164005}, {
                    283, 0.8478287636451334}, {285, 0.8483580091064751}, {
                    287, 0.8488836000488564}, {289, 0.8494056091565053}, {
                    291, 0.8499242872267573}, {293, 0.8504394680816005}, {
                    295, 0.8509507677121289}, {297, 0.851458553128844}, {
                    299, 0.8519627028389374}, {301, 0.8524640213567308}, {
                    303, 0.8529616143045411}, {305, 0.8534563028673232}, {
                    307, 0.8539479724314715}, {309, 0.854436275777782}, {
                    311, 0.8549216460751942}, {313, 0.8554039607704909}, {
                    315, 0.855883263459862}, {317, 0.856359377531857}, {
                    319, 0.8568328268289941}, {321, 0.8573036172938527}, {
                    323, 0.8577713339246734}, {325, 0.858236141244589}, {
                    327, 0.8586979504334571}, {329, 0.8591569710102736}, {
                    331, 0.859613359863114}, {333, 0.860067230706528}, {
                    335, 0.8605184927350029}, {337, 0.8609672768765363}, {
                    339, 0.8614137804495695}, {341, 0.8618577122463569}, {
                    343, 0.8622989701770946}, {345, 0.8627376576803049}, {
                    347, 0.8631734711934075}, {349, 0.8636075252488501}, {
                    351, 0.8640391033863374}, {353, 0.8644680725493815}, {
                    355, 0.8648953889956917}, {357, 0.8653199849610803}, {
                    359, 0.8657422820368451}, {361, 0.8661621998441486}, {
                    363, 0.8665802203643622}, {365, 0.8669961859409582}, {
                    367, 0.8674096129783018}, {369, 0.8678207551543782}, {
                    371, 0.868229939798614}, {373, 0.8686368200514556}, {
                    375, 0.8690421532108966}, {377, 0.8694454061042504}, {
                    379, 0.8698467085273098}, {381, 0.8702458957610724}, {
                    383, 0.870643034584143}, {385, 0.871038888633249}, {
                    387, 0.8714324141784227}, {389, 0.8718236837292205}, {
                    391, 0.8722134688663565}, {393, 0.8726013786264996}, {
                    395, 0.872987629984856}, {397, 0.8733717244537487}, {
                    399, 0.8737539410240579}, {401, 0.8741344269312726}, {
                    403, 0.8745131782079064}, {405, 0.8748903630009959}, {
                    407, 0.8752659685182688}, {409, 0.8756399485855811}, {
                    411, 0.8760121727945571}, {413, 0.8763825755604929}, {
                    415, 0.8767514798204115}, {417, 0.877118545632251}, {
                    419, 0.8774841766055591}, {421, 0.8778486086005567}, {
                    423, 0.8782110649237236}, {425, 0.8785717117861986}, {
                    427, 0.8789310185028414}, {429, 0.8792889771876011}, {
                    431, 0.8796458023475136}, {433, 0.8800012670438982}, {
                    435, 0.8803552116547477}, {437, 0.8807071333327395}, {
                    439, 0.8810580216558049}, {441, 0.8814075542432356}, {
                    443, 0.8817554357228844}, {445, 0.8821018245918126}, {
                    447, 0.8824463623146015}, {449, 0.882789891105042}, {
                    451, 0.883132804609689}, {453, 0.8834738737131916}, {
                    455, 0.8838137078471878}, {457, 0.8841519814126906}, {
                    459, 0.8844891969081653}, {461, 0.8848239237654386}, {
                    463, 0.885157888362057}, {465, 0.8854915072889242}, {
                    467, 0.8858235699636342}, {469, 0.8861541624859829}, {
                    471, 0.8864833882141063}, {473, 0.8868123064570324}, {
                    475, 0.8871388620242836}, {477, 0.8874648323881745}, {
                    479, 0.8877896967070205}, {481, 0.8881127375367501}, {
                    483, 0.8884349927911493}, {485, 0.888755990435026}, {
                    487, 0.8890760790039662}, {489, 0.8893953244972691}, {
                    491, 0.8897130099277311}, {493, 0.8900291521987526}, {
                    495, 0.8903449351930186}, {497, 0.8906593571792073}, {
                    499, 0.8909725514482765}}]}, {}}}, ImageSize -> {132, 82},
                   Frame -> True, Axes -> None, AspectRatio -> Full, 
                  BaseStyle -> {
                   FontFamily -> "Verdana", FontSize -> 8, FontColor -> 
                    GrayLevel[0.5], ScriptSizeMultipliers -> 0.2, 
                    ScriptMinSize -> 6}, PlotRange -> {{0, 499}, {-4.4, 1.}}, 
                  GridLines -> {{100., 200., 300., 400., 500.}, {{-5., 
                    GrayLevel[0.9]}, {-4., 
                    GrayLevel[0.9]}, {-3., 
                    GrayLevel[0.9]}, {-2., 
                    GrayLevel[0.9]}, {-1., 
                    GrayLevel[0.9]}, {0., 
                    GrayLevel[0.9]}}}, PlotRangePadding -> {0, 
                    Scaled[0.05]}, PlotRangeClipping -> True, Background -> 
                  GrayLevel[1], FrameStyle -> GrayLevel[0.5], GridLinesStyle -> 
                  GrayLevel[0.93], FrameLabel -> None, ImagePadding -> 1, 
                  FrameTicks -> None], "SummaryItem"], 
                StyleBox[
                 GraphicsBox[{
                   AbsoluteThickness[1.25], {{
                    Hue[0.083, 1., 1.], 
                    LineBox[CompressedData["
1:eJxdzTtIw2AYheEgDt10cMgkukUnXaTg4I8oLSIYqmKUqLX2Eq+Nl2qs9TJm
a8aOjsFBHDuKU0fdOio4dHQROtqSIn7vByE8/+FwRjPFVK5P07Rs5+v+o+tX
weuPYQ98zUQeVoV89957Hovy6mPk+0k1blc7L5Wep1Rl6CnxWZ7reVpp/08p
6ZdZ5PPIE8gXkC8iX5L+MKVHUtLpZemHFfRX0V9D30J/Hf0N9G30N9HfQn9b
OkhLT+xIv8FuRnpwV/oZNrPS33CQw34e+7BbwL6Dfdjcwz4c7GP/APuwe4j9
I+zD5jH24aAorbvSDlyHYyfSFhzCbTh5Kl2DW3D8TNqHm7BxLu3BDVgvSTtw
HY5dSFtwCLfh5KV0DW7BcU/ah5uwcSXtwQ1YL0s7cB2OXUtbcAi34WRFuga3
4PiNtA83YeNW2oMbsH7351+RAIZg
                    "]]}, {}}, {{
                    Hue[0.59, 0.5, 0.9], 
                    
                    LineBox[{{1, 0.8072727272727273}, {
                    3, 0.7709090909090909}, {5, 0.6981818181818182}, {
                    7, 0.6836363636363636}, {9, 0.6872727272727273}, {
                    11, 0.6145454545454545}, {13, 0.6436363636363637}, {
                    15, 0.6}, {17, 0.5818181818181818}, {19, 0.6}, {
                    21, 0.6036363636363636}, {23, 0.5927272727272728}, {
                    25, 0.5927272727272728}, {27, 0.5927272727272728}, {
                    29, 0.5890909090909091}, {31, 0.5927272727272728}, {
                    33, 0.5890909090909091}, {35, 0.5890909090909091}, {
                    37, 0.5854545454545454}, {39, 0.5781818181818181}, {
                    41, 0.5781818181818181}, {43, 0.5745454545454546}, {
                    45, 0.5781818181818181}, {47, 0.5781818181818181}, {
                    49, 0.5781818181818181}, {51, 0.5781818181818181}, {
                    53, 0.5781818181818181}, {55, 0.5745454545454546}, {
                    57, 0.5781818181818181}, {59, 0.5781818181818181}, {
                    61, 0.5781818181818181}, {63, 0.5781818181818181}, {
                    65, 0.5781818181818181}, {67, 0.5781818181818181}, {
                    69, 0.5781818181818181}, {71, 0.5781818181818181}, {
                    73, 0.5781818181818181}, {75, 0.5781818181818181}, {
                    77, 0.5781818181818181}, {79, 0.5818181818181818}, {
                    81, 0.5818181818181818}, {83, 0.5818181818181818}, {
                    85, 0.5818181818181818}, {87, 0.5818181818181818}, {
                    89, 0.5818181818181818}, {91, 0.5818181818181818}, {
                    93, 0.5818181818181818}, {95, 0.5818181818181818}, {
                    97, 0.5818181818181818}, {99, 0.5818181818181818}, {
                    101, 0.5818181818181818}, {103, 0.5818181818181818}, {
                    105, 0.5818181818181818}, {107, 0.5854545454545454}, {
                    109, 0.5854545454545454}, {111, 0.5854545454545454}, {
                    113, 0.5854545454545454}, {115, 0.5854545454545454}, {
                    117, 0.5854545454545454}, {119, 0.5854545454545454}, {
                    121, 0.5854545454545454}, {123, 0.5854545454545454}, {
                    125, 0.5854545454545454}, {127, 0.5854545454545454}, {
                    129, 0.5854545454545454}, {131, 0.5854545454545454}, {
                    133, 0.5854545454545454}, {135, 0.5854545454545454}, {
                    137, 0.5854545454545454}, {139, 0.5854545454545454}, {
                    141, 0.5854545454545454}, {143, 0.5854545454545454}, {
                    145, 0.5854545454545454}, {147, 0.5854545454545454}, {
                    149, 0.5854545454545454}, {151, 0.5854545454545454}, {
                    153, 0.5854545454545454}, {155, 0.5854545454545454}, {
                    157, 0.5854545454545454}, {159, 0.5854545454545454}, {
                    161, 0.5854545454545454}, {163, 0.5854545454545454}, {
                    165, 0.5854545454545454}, {167, 0.5854545454545454}, {
                    169, 0.5854545454545454}, {171, 0.5854545454545454}, {
                    173, 0.5854545454545454}, {175, 0.5854545454545454}, {
                    177, 0.5854545454545454}, {179, 0.5854545454545454}, {
                    181, 0.5854545454545454}, {183, 0.5854545454545454}, {
                    185, 0.5854545454545454}, {187, 0.5854545454545454}, {
                    189, 0.5854545454545454}, {191, 0.5854545454545454}, {
                    193, 0.5854545454545454}, {195, 0.5854545454545454}, {
                    197, 0.5854545454545454}, {199, 0.5854545454545454}, {
                    201, 0.5854545454545454}, {203, 0.5854545454545454}, {
                    205, 0.5854545454545454}, {207, 0.5854545454545454}, {
                    209, 0.5854545454545454}, {211, 0.5854545454545454}, {
                    213, 0.5854545454545454}, {215, 0.5854545454545454}, {
                    217, 0.5854545454545454}, {219, 0.5854545454545454}, {
                    221, 0.5854545454545454}, {223, 0.5854545454545454}, {
                    225, 0.5854545454545454}, {227, 0.5854545454545454}, {
                    229, 0.5854545454545454}, {231, 0.5854545454545454}, {
                    233, 0.5854545454545454}, {235, 0.5818181818181818}, {
                    237, 0.5818181818181818}, {239, 0.5818181818181818}, {
                    241, 0.5854545454545454}, {243, 0.5854545454545454}, {
                    245, 0.5854545454545454}, {247, 0.5854545454545454}, {
                    249, 0.5854545454545454}, {251, 0.5854545454545454}, {
                    253, 0.5854545454545454}, {255, 0.5854545454545454}, {
                    257, 0.5854545454545454}, {259, 0.5818181818181818}, {
                    261, 0.5818181818181818}, {263, 0.5818181818181818}, {
                    265, 0.5818181818181818}, {267, 0.5818181818181818}, {
                    269, 0.5818181818181818}, {271, 0.5818181818181818}, {
                    273, 0.5818181818181818}, {275, 0.5818181818181818}, {
                    277, 0.5818181818181818}, {279, 0.5818181818181818}, {
                    281, 0.5818181818181818}, {283, 0.5818181818181818}, {
                    285, 0.5818181818181818}, {287, 0.5818181818181818}, {
                    289, 0.5818181818181818}, {291, 0.5818181818181818}, {
                    293, 0.5818181818181818}, {295, 0.5854545454545454}, {
                    297, 0.5854545454545454}, {299, 0.5854545454545454}, {
                    301, 0.5854545454545454}, {303, 0.5854545454545454}, {
                    305, 0.5854545454545454}, {307, 0.5854545454545454}, {
                    309, 0.5854545454545454}, {311, 0.5854545454545454}, {
                    313, 0.5854545454545454}, {315, 0.5854545454545454}, {
                    317, 0.5854545454545454}, {319, 0.5854545454545454}, {
                    321, 0.5854545454545454}, {323, 0.5854545454545454}, {
                    325, 0.5854545454545454}, {327, 0.5854545454545454}, {
                    329, 0.5854545454545454}, {331, 0.5854545454545454}, {
                    333, 0.5854545454545454}, {335, 0.5854545454545454}, {
                    337, 0.5854545454545454}, {339, 0.5854545454545454}, {
                    341, 0.5854545454545454}, {343, 0.5854545454545454}, {
                    345, 0.5854545454545454}, {347, 0.5854545454545454}, {
                    349, 0.5854545454545454}, {351, 0.5854545454545454}, {
                    353, 0.5854545454545454}, {355, 0.5854545454545454}, {
                    357, 0.5854545454545454}, {359, 0.5854545454545454}, {
                    361, 0.5890909090909091}, {363, 0.5890909090909091}, {
                    365, 0.5890909090909091}, {367, 0.5890909090909091}, {
                    369, 0.5890909090909091}, {371, 0.5890909090909091}, {
                    373, 0.5890909090909091}, {375, 0.5890909090909091}, {
                    377, 0.5890909090909091}, {379, 0.5890909090909091}, {
                    381, 0.5890909090909091}, {383, 0.5890909090909091}, {
                    385, 0.5890909090909091}, {387, 0.5890909090909091}, {
                    389, 0.5890909090909091}, {391, 0.5890909090909091}, {
                    393, 0.5890909090909091}, {395, 0.5890909090909091}, {
                    397, 0.5890909090909091}, {399, 0.5890909090909091}, {
                    401, 0.5890909090909091}, {403, 0.5890909090909091}, {
                    405, 0.5890909090909091}, {407, 0.5890909090909091}, {
                    409, 0.5890909090909091}, {411, 0.5890909090909091}, {
                    413, 0.5890909090909091}, {415, 0.5890909090909091}, {
                    417, 0.5890909090909091}, {419, 0.5890909090909091}, {
                    421, 0.5890909090909091}, {423, 0.5890909090909091}, {
                    425, 0.5890909090909091}, {427, 0.5890909090909091}, {
                    429, 0.5890909090909091}, {431, 0.5890909090909091}, {
                    433, 0.5890909090909091}, {435, 0.5890909090909091}, {
                    437, 0.5890909090909091}, {439, 0.5854545454545454}, {
                    441, 0.5854545454545454}, {443, 0.5854545454545454}, {
                    445, 0.5854545454545454}, {447, 0.5854545454545454}, {
                    449, 0.5854545454545454}, {451, 0.5854545454545454}, {
                    453, 0.5854545454545454}, {455, 0.5854545454545454}, {
                    457, 0.5854545454545454}, {459, 0.5854545454545454}, {
                    461, 0.5854545454545454}, {463, 0.5854545454545454}, {
                    465, 0.5854545454545454}, {467, 0.5854545454545454}, {
                    469, 0.5854545454545454}, {471, 0.5854545454545454}, {
                    473, 0.5854545454545454}, {475, 0.5854545454545454}, {
                    477, 0.5854545454545454}, {479, 0.5854545454545454}, {
                    481, 0.5854545454545454}, {483, 0.5854545454545454}, {
                    485, 0.5854545454545454}, {487, 0.5854545454545454}, {
                    489, 0.5854545454545454}, {491, 0.5854545454545454}, {
                    493, 0.5854545454545454}, {495, 0.5854545454545454}, {
                    497, 0.5854545454545454}, {
                    499, 0.5854545454545454}}]}, {}}}, ImageSize -> {132, 82},
                   Frame -> True, Axes -> None, AspectRatio -> Full, 
                  BaseStyle -> {
                   FontFamily -> "Verdana", FontSize -> 8, FontColor -> 
                    GrayLevel[0.5], ScriptSizeMultipliers -> 0.2, 
                    ScriptMinSize -> 6}, 
                  PlotRange -> {{0, 499}, {0, 0.6895625000000002}}, 
                  GridLines -> {{100., 200., 300., 400., 500.}, {{0.2, 
                    GrayLevel[0.9]}, {0.4, 
                    GrayLevel[0.9]}, {0.6, 
                    GrayLevel[0.9]}, {0.8, 
                    GrayLevel[0.9]}, {1., 
                    GrayLevel[0.9]}}}, PlotRangePadding -> {{0, 0}, {
                    Scaled[0.01], 0}}, PlotRangeClipping -> True, Background -> 
                  GrayLevel[1], FrameStyle -> GrayLevel[0.5], GridLinesStyle -> 
                  GrayLevel[0.93], FrameLabel -> None, ImagePadding -> 1, 
                  FrameTicks -> None], "SummaryItem"]}}, BaselinePosition -> 
              Automatic, 
              GridBoxAlignment -> {
               "Columns" -> {{Left}}, "Rows" -> {{Automatic}}}, 
              GridBoxItemSize -> {
               "Columns" -> {{Automatic}}, "Rows" -> {{Automatic}}}, 
              GridBoxSpacings -> {
               "Columns" -> {{1}}, "Rows" -> {{1, 0.1}}}]}}, BaselinePosition -> 
           Automatic, 
           GridBoxAlignment -> {
            "Columns" -> {{Left}}, "Rows" -> {{Automatic}}}, 
           GridBoxItemSize -> {
            "Columns" -> {{Automatic}}, "Rows" -> {{Automatic}}}, 
           GridBoxSpacings -> {
            "Columns" -> {{2}}, "Rows" -> {{Automatic}}}]}}, 
        GridBoxAlignment -> {"Rows" -> {{Top}}}, 
        GridBoxItemSize -> {
         "Columns" -> {{Automatic}}, "Rows" -> {{Automatic}}}, 
        GridFrameMargins -> {{0, 0}, {0, 0}}, BaselinePosition -> {1, 1}], 
       BaselinePosition -> Baseline, 
       BaseStyle -> {
        ShowStringCharacters -> False, NumberMarks -> False, PrintPrecision -> 
         3, ShowSyntaxStyles -> False}], 
      StyleBox["]", "NonInterpretableSummary"]}]},
   "CopyTag",
   DisplayFunction->(#& ),
   InterpretationFunction->("NetTrainResultsObject[<>]"& )],
  False,
  Editable->False,
  SelectWithContents->True,
  Selectable->False]], "Output",
 CellChangeTimes->{3.764622290946102*^9, 3.7664460730662107`*^9},
 CellLabel->"Out[89]=",ExpressionUUID->"6729f971-cb47-47a5-9906-c2be85272fd1"]
}, Open  ]],

Cell[CellGroupData[{

Cell[BoxData[
 RowBox[{"ClassifierMeasurements", "[", 
  RowBox[{
   RowBox[{"net4", "[", "\"\<TrainedNet\>\"", "]"}], ",", " ", "TestSample", 
   ",", "\"\<Accuracy\>\""}], "]"}]], "Input",
 CellChangeTimes->{{3.764622298044052*^9, 3.7646223019474382`*^9}},
 CellLabel->"In[90]:=",ExpressionUUID->"4f5a7846-197f-48df-8e6f-373f3834979e"],

Cell[BoxData["0.39781818181818174`"], "Output",
 CellChangeTimes->{3.764622303835543*^9, 3.7664460733380623`*^9},
 CellLabel->"Out[90]=",ExpressionUUID->"75480fdc-9400-474a-bb4f-5040921b2819"]
}, Open  ]]
}, Open  ]]
}, Open  ]],

Cell[CellGroupData[{

Cell[TextData[{
 "The Performance of a Convolutional ",
 StyleBox["Deep Network",
  FontSlant->"Italic"],
 StyleBox[".",
  FontWeight->"Bold"]
}], "Chapter",
 CellChangeTimes->{{3.760208227275544*^9, 3.7602082632972803`*^9}, {
  3.7675610471962233`*^9, 
  3.7675610531408195`*^9}},ExpressionUUID->"60e28b16-0728-4439-bf4c-\
3f1354aa46be"],

Cell["\<\
The following Neural Network so far has shown excellent performance on this \
task. \
\>", "Text",
 CellChangeTimes->{{3.7602082668373194`*^9, 3.760208282796591*^9}, {
  3.760210491965061*^9, 
  3.7602105304284105`*^9}},ExpressionUUID->"39c0b132-5b17-4cab-8c69-\
d3d0ab661db8"],

Cell[BoxData[
 RowBox[{
  RowBox[{"nn", " ", "=", "  ", 
   RowBox[{"NetChain", "[", 
    RowBox[{
     RowBox[{"{", " ", 
      RowBox[{
       RowBox[{"ConvolutionLayer", "[", 
        RowBox[{"16", ",", 
         RowBox[{"{", 
          RowBox[{"3", ",", "2"}], "}"}]}], "]"}], ",", "Ramp", ",", 
       RowBox[{"PoolingLayer", "[", 
        RowBox[{"{", 
         RowBox[{
          RowBox[{"size", "-", "2"}], ",", 
          RowBox[{"size", "-", "3"}]}], "}"}], "]"}], ",", 
       RowBox[{"FlattenLayer", "[", "]"}], ",", " ", 
       RowBox[{"LinearLayer", "[", 
        RowBox[{"Length", "@", "lAutomat"}], "]"}], ",", 
       RowBox[{"SoftmaxLayer", "[", "]"}]}], "}"}], ",", "\n", 
     RowBox[{"\"\<Output\>\"", "\[Rule]", 
      RowBox[{"NetDecoder", "[", 
       RowBox[{"{", 
        RowBox[{"\"\<Class\>\"", ",", "lAutomat"}], "}"}], "]"}]}], ",", 
     RowBox[{"\"\<Input\>\"", "\[Rule]", " ", 
      RowBox[{"{", 
       RowBox[{"1", ",", "size", ",", "size"}], "}"}]}]}], "]"}]}], 
  ";"}]], "Input",
 CellChangeTimes->{{3.759012216901497*^9, 3.759012228523959*^9}, {
   3.7590122884608145`*^9, 3.7590123175074835`*^9}, {3.759012596825307*^9, 
   3.759012617704732*^9}, {3.759012672042494*^9, 3.759012675914635*^9}, {
   3.759012713877122*^9, 3.759012795709241*^9}, {3.759012843647599*^9, 
   3.759012852222695*^9}, {3.7590128998647013`*^9, 3.759012951455428*^9}, {
   3.7590130272673435`*^9, 3.7590130324409475`*^9}, {3.75901307832329*^9, 
   3.7590130899317694`*^9}, {3.759013203805437*^9, 3.759013237964666*^9}, {
   3.759013832183546*^9, 3.759013841670364*^9}, {3.759014039907432*^9, 
   3.7590140452344537`*^9}, {3.7590141806453886`*^9, 3.7590141847806196`*^9}, 
   3.759180589161026*^9, {3.7598672599144115`*^9, 3.759867260380143*^9}, {
   3.7598673046666546`*^9, 3.7598673302996283`*^9}, {3.7602013391816487`*^9, 
   3.760201340540871*^9}, 3.7602083962352195`*^9, {3.760208428292199*^9, 
   3.7602084442064123`*^9}, {3.760208553747252*^9, 3.760208553894909*^9}, {
   3.760210539426713*^9, 3.760210545713624*^9}},
 CellLabel->"In[11]:=",ExpressionUUID->"5cc9f915-c378-4b13-9887-e3d59a393ef5"],

Cell["We need to add one channel for this network to work.", "Text",
 CellChangeTimes->{{3.759162679463227*^9, 
  3.7591626939816856`*^9}},ExpressionUUID->"e8a8affe-9d9f-44e6-8fa9-\
84460ebc5b13"],

Cell[BoxData[
 RowBox[{
  RowBox[{"TrainingSample2", " ", "=", " ", 
   RowBox[{"Map", "[", 
    RowBox[{
     RowBox[{
      RowBox[{
       RowBox[{"{", 
        RowBox[{"#", "[", 
         RowBox[{"[", "1", "]"}], "]"}], "}"}], "\[Rule]", 
       RowBox[{"#", "[", 
        RowBox[{"[", "2", "]"}], "]"}]}], "&"}], ",", "TrainingSample"}], 
    "]"}]}], ";"}]], "Input",
 CellChangeTimes->{{3.759162863024068*^9, 3.759162893583753*^9}, {
   3.75916293318819*^9, 3.7591630069624825`*^9}, 3.7591630707060027`*^9},
 CellLabel->"In[12]:=",ExpressionUUID->"2a5d11af-7187-4c4a-bac1-ac9531927045"],

Cell[BoxData[
 RowBox[{
  RowBox[{"ValidationSample2", "=", "  ", 
   RowBox[{"Map", "[", 
    RowBox[{
     RowBox[{
      RowBox[{
       RowBox[{"{", 
        RowBox[{"#", "[", 
         RowBox[{"[", "1", "]"}], "]"}], "}"}], "\[Rule]", 
       RowBox[{"#", "[", 
        RowBox[{"[", "2", "]"}], "]"}]}], "&"}], ",", "ValidationSample"}], 
    "]"}]}], ";"}]], "Input",
 CellChangeTimes->{{3.7591630349144497`*^9, 3.7591630713616285`*^9}, {
  3.7591631016087365`*^9, 3.759163103840751*^9}},
 CellLabel->"In[13]:=",ExpressionUUID->"a7cbb890-101c-4532-9f41-8e81098c9baa"],

Cell[BoxData[
 RowBox[{
  RowBox[{"TestSample2", " ", "=", "  ", 
   RowBox[{"Map", "[", 
    RowBox[{
     RowBox[{
      RowBox[{
       RowBox[{"{", 
        RowBox[{"#", "[", 
         RowBox[{"[", "1", "]"}], "]"}], "}"}], "\[Rule]", 
       RowBox[{"#", "[", 
        RowBox[{"[", "2", "]"}], "]"}]}], "&"}], ",", "TestSample"}], "]"}]}],
   ";"}]], "Input",
 CellChangeTimes->{{3.7591630740571146`*^9, 3.7591630931402287`*^9}, {
  3.759180428110981*^9, 3.7591804331834974`*^9}, {3.7602084825272717`*^9, 
  3.7602084847336016`*^9}, {3.760398693250222*^9, 3.7603986953163614`*^9}},
 CellLabel->"In[14]:=",ExpressionUUID->"3d250020-07c7-414c-a8db-a18f55561d3f"],

Cell[CellGroupData[{

Cell[BoxData[{
 RowBox[{"SeedRandom", "[", "26022019", "]"}], "\[IndentingNewLine]", 
 RowBox[{"net", " ", "=", " ", 
  RowBox[{"NetTrain", "[", 
   RowBox[{"nn", ",", "TrainingSample2", ",", 
    RowBox[{"ValidationSet", "\[Rule]", "ValidationSample2"}], ",", " ", 
    RowBox[{"TargetDevice", "\[Rule]", 
     RowBox[{"{", 
      RowBox[{"\"\<GPU\>\"", ",", "2"}], "}"}]}]}], "]"}]}]}], "Input",
 CellChangeTimes->{{3.759013174620748*^9, 3.7590131808106365`*^9}, {
   3.7591630165543385`*^9, 3.759163021824087*^9}, 3.7591630646024103`*^9, {
   3.7591631220251675`*^9, 3.75916312903423*^9}, {3.7602013592451663`*^9, 
   3.7602013679092083`*^9}, {3.7602015846605887`*^9, 3.760201589409175*^9}, 
   3.760201635610011*^9, 3.7602085034754915`*^9, 3.760208562394271*^9, {
   3.760210005661045*^9, 3.7602100089096136`*^9}, {3.7602878148669024`*^9, 
   3.7602878354691133`*^9}, {3.7603955067746124`*^9, 
   3.7603955174285135`*^9}, {3.7603983227424493`*^9, 3.760398323434425*^9}},
 CellLabel->"In[15]:=",ExpressionUUID->"a39a9b73-4b70-4f1d-9586-76e927eb2c19"],

Cell[BoxData[
 TagBox[
  TemplateBox[{RowBox[{
      StyleBox[
       TagBox["NetChain", "SummaryHead"], "NonInterpretableSummary"], 
      StyleBox["[", "NonInterpretableSummary"], 
      DynamicModuleBox[{Typeset`open = False}, 
       PanelBox[
        PaneSelectorBox[{False -> GridBox[{{
              PaneBox[
               ButtonBox[
                DynamicBox[
                 FEPrivate`FrontEndResource[
                 "FEBitmaps", "SquarePlusIconMedium"]], 
                ButtonFunction :> (Typeset`open = True), Appearance -> None, 
                Evaluator -> Automatic, Method -> "Preemptive"], 
               Alignment -> {Center, Center}, ImageSize -> {Automatic, 24}], 
              GraphicsBox[{
                Thickness[0.014925373134328358`], {
                 RGBColor[0.729, 0.729, 0.729], 
                 Thickness[0.018686567164179105`], 
                 Opacity[1.], 
                 JoinForm[{"Miter", 10.}], 
                 
                 JoinedCurveBox[{{{0, 2, 0}}}, {{{23., 91.5}, {30., 91.5}}}, 
                  CurveClosed -> {0}]}, {
                 RGBColor[0.729, 0.729, 0.729], 
                 Thickness[0.018686567164179105`], 
                 Opacity[1.], 
                 JoinForm[{"Miter", 10.}], 
                 
                 JoinedCurveBox[{{{0, 2, 0}}}, {{{37., 91.5}, {44., 91.5}}}, 
                  CurveClosed -> {0}]}, {
                 FaceForm[{
                   RGBColor[0.631, 0.8160000000000001, 0.498], 
                   Opacity[1.]}], 
                 
                 FilledCurveBox[{{{0, 2, 0}, {0, 1, 0}, {0, 1, 0}}}, {{{15.5, 
                  103.5}, {23.5, 103.5}, {23.5, 79.5}, {15.5, 79.5}}}]}, {
                 FaceForm[{
                   RGBColor[0.40800000000000003`, 0.627, 0.196], 
                   Opacity[1.]}], 
                 
                 FilledCurveBox[{{{0, 2, 0}, {0, 1, 0}, {0, 1, 0}}, {{0, 2, 
                  0}, {0, 1, 0}, {0, 1, 0}}}, {{{24., 104.}, {15., 104.}, {
                  15., 79.}, {24., 79.}}, {{23., 80.}, {16., 80.}, {16., 
                  103.}, {23., 103.}}}]}, {
                 FaceForm[{
                   RGBColor[0.38, 0.753, 0.89], 
                   Opacity[1.]}], 
                 
                 FilledCurveBox[{{{0, 2, 0}, {0, 1, 0}, {0, 1, 0}}}, {{{29.5, 
                  103.5}, {37.5, 103.5}, {37.5, 79.5}, {29.5, 79.5}}}]}, {
                 FaceForm[{
                   RGBColor[0.24300000000000002`, 0.608, 0.71], 
                   Opacity[1.]}], 
                 
                 FilledCurveBox[{{{0, 2, 0}, {0, 1, 0}, {0, 1, 0}}, {{0, 2, 
                  0}, {0, 1, 0}, {0, 1, 0}}}, {{{38., 104.}, {29., 104.}, {
                  29., 79.}, {38., 79.}}, {{37., 80.}, {30., 80.}, {30., 
                  103.}, {37., 103.}}}]}, {
                 FaceForm[{
                   RGBColor[0.584, 0.51, 0.8390000000000001], 
                   Opacity[1.]}], 
                 
                 FilledCurveBox[{{{0, 2, 0}, {0, 1, 0}, {0, 1, 0}}}, {{{43.5, 
                  103.5}, {51.5, 103.5}, {51.5, 79.5}, {43.5, 79.5}}}]}, {
                 FaceForm[{
                   RGBColor[0.4, 0.396, 0.659], 
                   Opacity[1.]}], 
                 
                 FilledCurveBox[{{{0, 2, 0}, {0, 1, 0}, {0, 1, 0}}, {{0, 2, 
                  0}, {0, 1, 0}, {0, 1, 0}}}, {{{52., 104.}, {43., 104.}, {
                  43., 79.}, {52., 79.}}, {{51., 80.}, {44., 80.}, {44., 
                  103.}, {51., 103.}}}]}, {
                 FaceForm[{
                   RGBColor[0.549, 0.549, 0.549], 
                   Opacity[1.]}], 
                 
                 FilledCurveBox[{{{0, 2, 0}, {0, 1, 0}}}, {{{28., 91.5}, {25.,
                   95.}, {25., 88.}}}], 
                 
                 FilledCurveBox[{{{0, 2, 0}, {0, 1, 0}}}, {{{42., 91.5}, {39.,
                   95.}, {39., 88.}}}]}}, ImageMargins -> 0, 
               ImageSize -> {36, Automatic}, PlotRangePadding -> 0], 
              GridBox[{{
                 StyleBox[
                  TemplateBox[{
                    TemplateBox[{
                    StyleBox["\"Input\"", 
                    GrayLevel[0], StripOnInput -> False], "\" \"", 
                    "\"port\""}, "RowDefault"], "\":\""}, "RowDefault"], 
                  "SummaryItemAnnotation"], 
                 StyleBox[
                  TemplateBox[{"\"3-tensor\"", "\" \"", 
                    StyleBox[
                    
                    TemplateBox[{
                    "\"(\"", "\"\[VeryThinSpace]\"", "\"size\"", "\":\"", 
                    "\" \"", 
                    
                    TemplateBox[{
                    "\[Times]", "\"\[Times]\"", "\"1\"", "\"32\"", "\"32\""}, 
                    "RowWithSeparators"], "\"\[VeryThinSpace]\"", "\")\""}, 
                    "RowDefault"], 
                    GrayLevel[0.5], StripOnInput -> False]}, "RowDefault"], 
                  "SummaryItem"]}, {
                 StyleBox[
                  TemplateBox[{
                    TemplateBox[{
                    StyleBox["\"Output\"", 
                    GrayLevel[0], StripOnInput -> False], "\" \"", 
                    "\"port\""}, "RowDefault"], "\":\""}, "RowDefault"], 
                  "SummaryItemAnnotation"], 
                 StyleBox["\"class\"", "SummaryItem"]}, {
                 StyleBox[
                  
                  TemplateBox[{"\"Number of layers\"", "\":\""}, 
                   "RowDefault"], "SummaryItemAnnotation"], 
                 StyleBox["6", "SummaryItem"]}}, BaselinePosition -> {2, 1}, 
               GridBoxAlignment -> {
                "Columns" -> {{Left}}, "Rows" -> {{Automatic}}}, 
               GridBoxItemSize -> {
                "Columns" -> {{Automatic}}, "Rows" -> {{Automatic}}}, 
               GridBoxSpacings -> {
                "Columns" -> {{2}}, "Rows" -> {{Automatic}}}]}}, 
            GridBoxAlignment -> {"Rows" -> {{Top}}}, 
            GridBoxItemSize -> {
             "Columns" -> {{Automatic}}, "Rows" -> {{Automatic}}}, 
            GridFrameMargins -> {{0, 0}, {0, 0}}, BaselinePosition -> {1, 3}],
           True -> GridBox[{{
              PaneBox[
               ButtonBox[
                DynamicBox[
                 FEPrivate`FrontEndResource[
                 "FEBitmaps", "SquareMinusIconMedium"]], 
                ButtonFunction :> (Typeset`open = False), Appearance -> None, 
                Evaluator -> Automatic, Method -> "Preemptive"], 
               Alignment -> {Center, Center}, ImageSize -> {Automatic, 24}], 
              GraphicsBox[{
                Thickness[0.014925373134328358`], {
                 RGBColor[0.729, 0.729, 0.729], 
                 Thickness[0.018686567164179105`], 
                 Opacity[1.], 
                 JoinForm[{"Miter", 10.}], 
                 
                 JoinedCurveBox[{{{0, 2, 0}}}, {{{23., 91.5}, {30., 91.5}}}, 
                  CurveClosed -> {0}]}, {
                 RGBColor[0.729, 0.729, 0.729], 
                 Thickness[0.018686567164179105`], 
                 Opacity[1.], 
                 JoinForm[{"Miter", 10.}], 
                 
                 JoinedCurveBox[{{{0, 2, 0}}}, {{{37., 91.5}, {44., 91.5}}}, 
                  CurveClosed -> {0}]}, {
                 FaceForm[{
                   RGBColor[0.631, 0.8160000000000001, 0.498], 
                   Opacity[1.]}], 
                 
                 FilledCurveBox[{{{0, 2, 0}, {0, 1, 0}, {0, 1, 0}}}, {{{15.5, 
                  103.5}, {23.5, 103.5}, {23.5, 79.5}, {15.5, 79.5}}}]}, {
                 FaceForm[{
                   RGBColor[0.40800000000000003`, 0.627, 0.196], 
                   Opacity[1.]}], 
                 
                 FilledCurveBox[{{{0, 2, 0}, {0, 1, 0}, {0, 1, 0}}, {{0, 2, 
                  0}, {0, 1, 0}, {0, 1, 0}}}, {{{24., 104.}, {15., 104.}, {
                  15., 79.}, {24., 79.}}, {{23., 80.}, {16., 80.}, {16., 
                  103.}, {23., 103.}}}]}, {
                 FaceForm[{
                   RGBColor[0.38, 0.753, 0.89], 
                   Opacity[1.]}], 
                 
                 FilledCurveBox[{{{0, 2, 0}, {0, 1, 0}, {0, 1, 0}}}, {{{29.5, 
                  103.5}, {37.5, 103.5}, {37.5, 79.5}, {29.5, 79.5}}}]}, {
                 FaceForm[{
                   RGBColor[0.24300000000000002`, 0.608, 0.71], 
                   Opacity[1.]}], 
                 
                 FilledCurveBox[{{{0, 2, 0}, {0, 1, 0}, {0, 1, 0}}, {{0, 2, 
                  0}, {0, 1, 0}, {0, 1, 0}}}, {{{38., 104.}, {29., 104.}, {
                  29., 79.}, {38., 79.}}, {{37., 80.}, {30., 80.}, {30., 
                  103.}, {37., 103.}}}]}, {
                 FaceForm[{
                   RGBColor[0.584, 0.51, 0.8390000000000001], 
                   Opacity[1.]}], 
                 
                 FilledCurveBox[{{{0, 2, 0}, {0, 1, 0}, {0, 1, 0}}}, {{{43.5, 
                  103.5}, {51.5, 103.5}, {51.5, 79.5}, {43.5, 79.5}}}]}, {
                 FaceForm[{
                   RGBColor[0.4, 0.396, 0.659], 
                   Opacity[1.]}], 
                 
                 FilledCurveBox[{{{0, 2, 0}, {0, 1, 0}, {0, 1, 0}}, {{0, 2, 
                  0}, {0, 1, 0}, {0, 1, 0}}}, {{{52., 104.}, {43., 104.}, {
                  43., 79.}, {52., 79.}}, {{51., 80.}, {44., 80.}, {44., 
                  103.}, {51., 103.}}}]}, {
                 FaceForm[{
                   RGBColor[0.549, 0.549, 0.549], 
                   Opacity[1.]}], 
                 
                 FilledCurveBox[{{{0, 2, 0}, {0, 1, 0}}}, {{{28., 91.5}, {25.,
                   95.}, {25., 88.}}}], 
                 
                 FilledCurveBox[{{{0, 2, 0}, {0, 1, 0}}}, {{{42., 91.5}, {39.,
                   95.}, {39., 88.}}}]}}, ImageMargins -> 0, 
               ImageSize -> {36, Automatic}, PlotRangePadding -> 0], 
              GridBox[{{
                 
                 DynamicModuleBox[{
                  NeuralNetworks`Private`NetChain`assoc3 = 
                   Association[
                    "Type" -> "Chain", "Nodes" -> 
                    Association[
                    "1" -> Association[
                    "Type" -> "Convolution", "Arrays" -> 
                    Association[
                    "Weights" -> 
                    NeuralNetworks`Private`DummyRawArray[{16, 1, 3, 2}], 
                    "Biases" -> NeuralNetworks`Private`DummyRawArray[{16}]], 
                    "Parameters" -> 
                    Association[
                    "OutputChannels" -> 16, "KernelSize" -> {3, 2}, 
                    "Stride" -> {1, 1}, "PaddingSize" -> {0, 0}, 
                    "Dilation" -> {1, 1}, "Dimensionality" -> 2, 
                    "Interleaving" -> False, "$InputChannels" -> 1, 
                    "$GroupNumber" -> 1, "$InputSize" -> {32, 32}, 
                    "$OutputSize" -> {30, 31}], "Inputs" -> 
                    Association[
                    "Input" -> 
                    NeuralNetworks`TensorT[{1, 32, 32}, 
                    NeuralNetworks`RealT]], "Outputs" -> 
                    Association[
                    "Output" -> 
                    NeuralNetworks`TensorT[{16, 30, 31}, 
                    NeuralNetworks`RealT]]], "2" -> 
                    Association[
                    "Type" -> "Elementwise", "Arrays" -> Association[], 
                    "Parameters" -> 
                    Association[
                    "Function" -> NeuralNetworks`ValidatedParameter[Ramp], 
                    "$Dimensions" -> {16, 30, 31}], "Inputs" -> 
                    Association[
                    "Input" -> 
                    NeuralNetworks`TensorT[{16, 30, 31}, 
                    NeuralNetworks`RealT]], "Outputs" -> 
                    Association[
                    "Output" -> 
                    NeuralNetworks`TensorT[{16, 30, 31}, 
                    NeuralNetworks`RealT]]], "3" -> 
                    Association[
                    "Type" -> "Pooling", "Arrays" -> Association[], 
                    "Parameters" -> 
                    Association[
                    "KernelSize" -> {30, 29}, "Stride" -> {1, 1}, 
                    "PaddingSize" -> {0, 0}, "Function" -> Max, 
                    "Dimensionality" -> 2, "Interleaving" -> False, 
                    "$Channels" -> 16, "$InputSize" -> {30, 31}, 
                    "$OutputSize" -> {1, 3}, "$MXPoolingConvention" -> 
                    "valid", "$MXGlobalPool" -> False], "Inputs" -> 
                    Association[
                    "Input" -> 
                    NeuralNetworks`TensorT[{16, 30, 31}, 
                    NeuralNetworks`RealT]], "Outputs" -> 
                    Association[
                    "Output" -> 
                    NeuralNetworks`TensorT[{16, 1, 3}, 
                    NeuralNetworks`RealT]]], "4" -> 
                    Association[
                    "Type" -> "Flatten", "Arrays" -> Association[], 
                    "Parameters" -> 
                    Association["Level" -> DirectedInfinity[1]], "Inputs" -> 
                    Association[
                    "Input" -> 
                    NeuralNetworks`TensorT[{16, 1, 3}, NeuralNetworks`RealT]],
                     "Outputs" -> 
                    Association[
                    "Output" -> 
                    NeuralNetworks`TensorT[{48}, NeuralNetworks`RealT]]], "5" -> 
                    Association[
                    "Type" -> "Linear", "Arrays" -> 
                    Association[
                    "Weights" -> 
                    NeuralNetworks`Private`DummyRawArray[{11, 48}], "Biases" -> 
                    NeuralNetworks`Private`DummyRawArray[{11}]], "Parameters" -> 
                    Association[
                    "OutputDimensions" -> {11}, "$OutputSize" -> 11, 
                    "$InputSize" -> 48, "$InputDimensions" -> {48}], "Inputs" -> 
                    Association[
                    "Input" -> 
                    NeuralNetworks`TensorT[{48}, NeuralNetworks`RealT]], 
                    "Outputs" -> 
                    Association[
                    "Output" -> 
                    NeuralNetworks`TensorT[{11}, NeuralNetworks`RealT]]], "6" -> 
                    Association[
                    "Type" -> "Softmax", "Arrays" -> Association[], 
                    "Parameters" -> Association["Level" -> -1], "Inputs" -> 
                    Association[
                    "Input" -> 
                    NeuralNetworks`TensorT[{11}, NeuralNetworks`RealT]], 
                    "Outputs" -> 
                    Association[
                    "Output" -> 
                    NeuralNetworks`TensorT[{11}, NeuralNetworks`RealT]]]], 
                    "Edges" -> {
                    NeuralNetworks`NetPath["Nodes", "1", "Inputs", "Input"] -> 
                    NeuralNetworks`NetPath["Inputs", "Input"], 
                    NeuralNetworks`NetPath["Nodes", "2", "Inputs", "Input"] -> 
                    NeuralNetworks`NetPath["Nodes", "1", "Outputs", "Output"],
                     NeuralNetworks`NetPath["Nodes", "3", "Inputs", "Input"] -> 
                    NeuralNetworks`NetPath["Nodes", "2", "Outputs", "Output"],
                     NeuralNetworks`NetPath["Nodes", "4", "Inputs", "Input"] -> 
                    NeuralNetworks`NetPath["Nodes", "3", "Outputs", "Output"],
                     NeuralNetworks`NetPath["Nodes", "5", "Inputs", "Input"] -> 
                    NeuralNetworks`NetPath["Nodes", "4", "Outputs", "Output"],
                     NeuralNetworks`NetPath["Nodes", "6", "Inputs", "Input"] -> 
                    NeuralNetworks`NetPath["Nodes", "5", "Outputs", "Output"],
                     NeuralNetworks`NetPath["Outputs", "Output"] -> 
                    NeuralNetworks`NetPath[
                    "Nodes", "6", "Outputs", "Output"]}, "Inputs" -> 
                    Association[
                    "Input" -> 
                    NeuralNetworks`TensorT[{1, 32, 32}, 
                    NeuralNetworks`RealT]], "Outputs" -> 
                    Association["Output" -> NetDecoder["Class", 
                    Association[
                    "Labels" -> {167, 11, 129, 215, 88, 32, 237, 156, 173, 
                    236, 110}, "InputDepth" -> 1, "Dimensions" -> 11, "$Rank" -> 
                    0], 
                    NeuralNetworks`TensorT[{11}, NeuralNetworks`RealT]]]], 
                   NeuralNetworks`Private`NetChain`opart, 
                   NeuralNetworks`Private`NetChain`part, 
                   NeuralNetworks`Private`NetChain`selected = Null}, 
                  DynamicBox[
                   GridBox[{{
                    NeuralNetworks`Private`NetChain`MouseClickBoxes[
                    TagBox[
                    GridBox[{{
                    TagBox[
                    TagBox[
                    "\"\"", Annotation[#, {"Inputs", "Input"}, "Mouse"]& ], 
                    MouseAppearanceTag["LinkHand"]], 
                    TagBox[
                    TagBox[
                    "\"Input\"", 
                    Annotation[#, {"Inputs", "Input"}, "Mouse"]& ], 
                    MouseAppearanceTag["LinkHand"]], 
                    TagBox[
                    TagBox[
                    TemplateBox[{"\"3-tensor\"", "\" \"", 
                    StyleBox[
                    
                    TemplateBox[{
                    "\"(\"", "\"\[VeryThinSpace]\"", "\"size\"", "\":\"", 
                    "\" \"", 
                    
                    TemplateBox[{"\[Times]", "\"\[Times]\"", "\"1\"", 
                    "\"32\"", "\"32\""}, "RowWithSeparators"], 
                    "\"\[VeryThinSpace]\"", "\")\""}, "RowDefault"], 
                    GrayLevel[0.5], StripOnInput -> False]}, "RowDefault"], 
                    Annotation[#, {"Inputs", "Input"}, "Mouse"]& ], 
                    MouseAppearanceTag["LinkHand"]]}, {
                    TagBox[
                    TagBox[
                    StyleBox["\"1\"", 
                    GrayLevel[0.5], StripOnInput -> False], 
                    Annotation[#, {"Nodes", "1"}, "Mouse"]& ], 
                    MouseAppearanceTag["LinkHand"]], 
                    TagBox[
                    TagBox[
                    StyleBox["ConvolutionLayer", 
                    GrayLevel[0], StripOnInput -> False], 
                    Annotation[#, {"Nodes", "1"}, "Mouse"]& ], 
                    MouseAppearanceTag["LinkHand"]], 
                    TagBox[
                    TagBox[
                    TemplateBox[{"\"3-tensor\"", "\" \"", 
                    StyleBox[
                    
                    TemplateBox[{
                    "\"(\"", "\"\[VeryThinSpace]\"", "\"size\"", "\":\"", 
                    "\" \"", 
                    
                    TemplateBox[{"\[Times]", "\"\[Times]\"", "\"16\"", 
                    "\"30\"", "\"31\""}, "RowWithSeparators"], 
                    "\"\[VeryThinSpace]\"", "\")\""}, "RowDefault"], 
                    GrayLevel[0.5], StripOnInput -> False]}, "RowDefault"], 
                    Annotation[#, {"Nodes", "1"}, "Mouse"]& ], 
                    MouseAppearanceTag["LinkHand"]]}, {
                    TagBox[
                    TagBox[
                    StyleBox["\"2\"", 
                    GrayLevel[0.5], StripOnInput -> False], 
                    Annotation[#, {"Nodes", "2"}, "Mouse"]& ], 
                    MouseAppearanceTag["LinkHand"]], 
                    TagBox[
                    TagBox[
                    StyleBox["Ramp", 
                    GrayLevel[0], StripOnInput -> False], 
                    Annotation[#, {"Nodes", "2"}, "Mouse"]& ], 
                    MouseAppearanceTag["LinkHand"]], 
                    TagBox[
                    TagBox[
                    TemplateBox[{"\"3-tensor\"", "\" \"", 
                    StyleBox[
                    
                    TemplateBox[{
                    "\"(\"", "\"\[VeryThinSpace]\"", "\"size\"", "\":\"", 
                    "\" \"", 
                    
                    TemplateBox[{"\[Times]", "\"\[Times]\"", "\"16\"", 
                    "\"30\"", "\"31\""}, "RowWithSeparators"], 
                    "\"\[VeryThinSpace]\"", "\")\""}, "RowDefault"], 
                    GrayLevel[0.5], StripOnInput -> False]}, "RowDefault"], 
                    Annotation[#, {"Nodes", "2"}, "Mouse"]& ], 
                    MouseAppearanceTag["LinkHand"]]}, {
                    TagBox[
                    TagBox[
                    StyleBox["\"3\"", 
                    GrayLevel[0.5], StripOnInput -> False], 
                    Annotation[#, {"Nodes", "3"}, "Mouse"]& ], 
                    MouseAppearanceTag["LinkHand"]], 
                    TagBox[
                    TagBox[
                    StyleBox["PoolingLayer", 
                    GrayLevel[0], StripOnInput -> False], 
                    Annotation[#, {"Nodes", "3"}, "Mouse"]& ], 
                    MouseAppearanceTag["LinkHand"]], 
                    TagBox[
                    TagBox[
                    TemplateBox[{"\"3-tensor\"", "\" \"", 
                    StyleBox[
                    
                    TemplateBox[{
                    "\"(\"", "\"\[VeryThinSpace]\"", "\"size\"", "\":\"", 
                    "\" \"", 
                    
                    TemplateBox[{"\[Times]", "\"\[Times]\"", "\"16\"", 
                    "\"1\"", "\"3\""}, "RowWithSeparators"], 
                    "\"\[VeryThinSpace]\"", "\")\""}, "RowDefault"], 
                    GrayLevel[0.5], StripOnInput -> False]}, "RowDefault"], 
                    Annotation[#, {"Nodes", "3"}, "Mouse"]& ], 
                    MouseAppearanceTag["LinkHand"]]}, {
                    TagBox[
                    TagBox[
                    StyleBox["\"4\"", 
                    GrayLevel[0.5], StripOnInput -> False], 
                    Annotation[#, {"Nodes", "4"}, "Mouse"]& ], 
                    MouseAppearanceTag["LinkHand"]], 
                    TagBox[
                    TagBox[
                    StyleBox["FlattenLayer", 
                    GrayLevel[0], StripOnInput -> False], 
                    Annotation[#, {"Nodes", "4"}, "Mouse"]& ], 
                    MouseAppearanceTag["LinkHand"]], 
                    TagBox[
                    TagBox[
                    TemplateBox[{"\"vector\"", "\" \"", 
                    StyleBox[
                    
                    TemplateBox[{
                    "\"(\"", "\"\[VeryThinSpace]\"", "\"size\"", "\":\"", 
                    "\" \"", 
                    
                    TemplateBox[{"\[Times]", "\"\[Times]\"", "\"48\""}, 
                    "RowWithSeparators"], "\"\[VeryThinSpace]\"", "\")\""}, 
                    "RowDefault"], 
                    GrayLevel[0.5], StripOnInput -> False]}, "RowDefault"], 
                    Annotation[#, {"Nodes", "4"}, "Mouse"]& ], 
                    MouseAppearanceTag["LinkHand"]]}, {
                    TagBox[
                    TagBox[
                    StyleBox["\"5\"", 
                    GrayLevel[0.5], StripOnInput -> False], 
                    Annotation[#, {"Nodes", "5"}, "Mouse"]& ], 
                    MouseAppearanceTag["LinkHand"]], 
                    TagBox[
                    TagBox[
                    StyleBox["LinearLayer", 
                    GrayLevel[0], StripOnInput -> False], 
                    Annotation[#, {"Nodes", "5"}, "Mouse"]& ], 
                    MouseAppearanceTag["LinkHand"]], 
                    TagBox[
                    TagBox[
                    TemplateBox[{"\"vector\"", "\" \"", 
                    StyleBox[
                    TemplateBox[{"\"(\"", "\"\[VeryThinSpace]\"", "\"size\"", 
                    "\":\"", "\" \"", 
                    
                    TemplateBox[{"\[Times]", "\"\[Times]\"", "\"11\""}, 
                    "RowWithSeparators"], "\"\[VeryThinSpace]\"", "\")\""}, 
                    "RowDefault"], 
                    GrayLevel[0.5], StripOnInput -> False]}, "RowDefault"], 
                    Annotation[#, {"Nodes", "5"}, "Mouse"]& ], 
                    MouseAppearanceTag["LinkHand"]]}, {
                    TagBox[
                    TagBox[
                    StyleBox["\"6\"", 
                    GrayLevel[0.5], StripOnInput -> False], 
                    Annotation[#, {"Nodes", "6"}, "Mouse"]& ], 
                    MouseAppearanceTag["LinkHand"]], 
                    TagBox[
                    TagBox[
                    StyleBox["SoftmaxLayer", 
                    GrayLevel[0], StripOnInput -> False], 
                    Annotation[#, {"Nodes", "6"}, "Mouse"]& ], 
                    MouseAppearanceTag["LinkHand"]], 
                    TagBox[
                    TagBox[
                    TemplateBox[{"\"vector\"", "\" \"", 
                    StyleBox[
                    
                    TemplateBox[{
                    "\"(\"", "\"\[VeryThinSpace]\"", "\"size\"", "\":\"", 
                    "\" \"", 
                    
                    TemplateBox[{"\[Times]", "\"\[Times]\"", "\"11\""}, 
                    "RowWithSeparators"], "\"\[VeryThinSpace]\"", "\")\""}, 
                    "RowDefault"], 
                    GrayLevel[0.5], StripOnInput -> False]}, "RowDefault"], 
                    Annotation[#, {"Nodes", "6"}, "Mouse"]& ], 
                    MouseAppearanceTag["LinkHand"]]}, {
                    TagBox[
                    TagBox[
                    "\"\"", Annotation[#, {"Outputs", "Output"}, "Mouse"]& ], 
                    MouseAppearanceTag["LinkHand"]], 
                    TagBox[
                    TagBox[
                    "\"Output\"", 
                    Annotation[#, {"Outputs", "Output"}, "Mouse"]& ], 
                    MouseAppearanceTag["LinkHand"]], 
                    TagBox[
                    TagBox[
                    "\"class\"", 
                    Annotation[#, {"Outputs", "Output"}, "Mouse"]& ], 
                    MouseAppearanceTag["LinkHand"]]}}, 
                    GridBoxAlignment -> {"Columns" -> {{Left}}}, AutoDelete -> 
                    False, GridBoxItemSize -> {
                    "Columns" -> {{Automatic}}, "Rows" -> {{Automatic}}}, 
                    GridBoxSpacings -> {"Columns" -> {{1.1}}}], "Grid"], 
                    If[
                    ListQ[
                    NeuralNetworks`Private`NetChain`part = MouseAnnotation[]],
                     If[NeuralNetworks`Private`NetChain`opart === 
                    NeuralNetworks`Private`NetChain`part, 
                    NeuralNetworks`Private`NetChain`selected = Null; 
                    NeuralNetworks`Private`NetChain`opart = Null, 
                    NeuralNetworks`Private`NetChain`selected = 
                    Part[NeuralNetworks`Private`NetChain`assoc3, 
                    Apply[Sequence, NeuralNetworks`Private`NetChain`part]]; 
                    NeuralNetworks`Private`NetChain`opart = 
                    NeuralNetworks`Private`NetChain`part; Null]; Null]]}, 
                    NeuralNetworks`Private`NetChain`fmtSelected[
                    NeuralNetworks`Private`NetChain`selected, 
                    NeuralNetworks`Private`NetChain`part, 
                    NeuralNetworks`Private`GetSharedArrays[
                    NeuralNetworks`Private`NetChain`assoc3]]}, 
                    GridBoxSpacings -> {"Columns" -> {{1}}}, 
                    GridBoxAlignment -> {"Columns" -> {{Left}}}, 
                    GridFrameMargins -> {{0, 0}, {0, 0}}], 
                   TrackedSymbols :> {
                    NeuralNetworks`Private`NetChain`selected}], 
                  Initialization :> {NetChain}]}}, BaselinePosition -> 
               Automatic, 
               GridBoxAlignment -> {
                "Columns" -> {{Left}}, "Rows" -> {{Automatic}}}, 
               GridBoxItemSize -> {
                "Columns" -> {{Automatic}}, "Rows" -> {{Automatic}}}, 
               GridBoxSpacings -> {
                "Columns" -> {{2}}, "Rows" -> {{Automatic}}}]}}, 
            GridBoxAlignment -> {"Rows" -> {{Top}}}, 
            GridBoxItemSize -> {
             "Columns" -> {{Automatic}}, "Rows" -> {{Automatic}}}, 
            GridFrameMargins -> {{0, 0}, {0, 0}}, 
            BaselinePosition -> {1, 1}]}, 
         Dynamic[Typeset`open], ImageSize -> Automatic], BaselinePosition -> 
        Baseline, 
        BaseStyle -> {
         ShowStringCharacters -> False, NumberMarks -> False, PrintPrecision -> 
          3, ShowSyntaxStyles -> False}]], 
      StyleBox["]", "NonInterpretableSummary"]}]},
   "CopyTag",
   DisplayFunction->(#& ),
   InterpretationFunction->("NetChain[<>]"& )],
  False,
  Editable->False,
  SelectWithContents->True,
  Selectable->False]], "Output",
 CellChangeTimes->{3.760398310661316*^9, 3.7603985884082966`*^9, 
  3.7603987600823097`*^9, 3.7604547984238834`*^9, 3.7604548676511955`*^9, 
  3.7604568059168873`*^9, 3.7604582539340434`*^9, 3.760458772304333*^9, 
  3.760458990350549*^9, 3.7604603627224607`*^9, 3.760460681197358*^9, 
  3.760465200043759*^9, 3.760468369755991*^9, 3.7608888686280994`*^9, 
  3.7608889402212677`*^9, 3.7608896863134084`*^9, 3.7608898035936255`*^9, 
  3.760967541703122*^9, 3.7609724687656255`*^9, 3.760977801506423*^9, 
  3.7664365606775794`*^9},
 CellLabel->"Out[16]=",ExpressionUUID->"1a751dbe-922a-41e7-9f03-49ed2a6c5c4b"]
}, Open  ]],

Cell[CellGroupData[{

Cell[BoxData[
 RowBox[{"ClassifierMeasurements", "[", 
  RowBox[{"net", ",", " ", "TestSample2", ",", " ", "\"\<Accuracy\>\""}], 
  "]"}]], "Input",
 CellChangeTimes->{{3.759012688013898*^9, 3.7590126897779303`*^9}, {
  3.7591632251968336`*^9, 3.7591632422704887`*^9}, {3.759180464607959*^9, 
  3.7591804650946016`*^9}, {3.7602084919751596`*^9, 3.760208493606656*^9}, {
  3.7602087131934495`*^9, 3.7602087171751814`*^9}},
 CellLabel->"In[17]:=",ExpressionUUID->"e26f5fd0-973a-4f7a-b34b-ca3fdbb1ca32"],

Cell[BoxData["0.9890909090909089`"], "Output",
 CellChangeTimes->{
  3.7591632432324286`*^9, 3.759180558186653*^9, 3.759180676227295*^9, 
   3.759256500523737*^9, 3.759867322023012*^9, 3.759867429547329*^9, 
   3.759868052122917*^9, 3.759868878148652*^9, 3.760190794313966*^9, 
   3.7601997455065565`*^9, 3.760203585554901*^9, 3.760203735493216*^9, 
   3.7602085098893876`*^9, {3.7602087023491783`*^9, 3.760208718135439*^9}, 
   3.760209922585862*^9, {3.7602101767718463`*^9, 3.7602101772305837`*^9}, 
   3.760210635053276*^9, 3.7602108852858505`*^9, 3.760211269729865*^9, 
   3.760216639983071*^9, 3.7602823050089493`*^9, 3.7602863355363817`*^9, 
   3.760287885251621*^9, 3.7602883359369397`*^9, 3.7602902260689244`*^9, 
   3.7603823512013216`*^9, 3.7603865437627883`*^9, 3.760394003880488*^9, 
   3.7603957079848595`*^9, 3.7603959276827145`*^9, 3.7603986120493183`*^9, 
   3.7603987643667274`*^9, 3.760454871662431*^9, 3.7604568095994368`*^9, 
   3.760458256922612*^9, 3.7604587759963512`*^9, 3.760458993385255*^9, 
   3.7604603688001833`*^9, 3.7604607076993427`*^9, 3.7604652276746264`*^9, 
   3.760468396892059*^9, 3.760888940979831*^9, 3.7608896873438168`*^9, 
   3.760889804903936*^9, 3.760967543331188*^9, 3.760972469817018*^9, 
   3.7609778024746304`*^9, 3.7664365622047*^9},
 CellLabel->"Out[17]=",ExpressionUUID->"1d06ae00-ef1c-4020-a6b4-98e8cbe60660"]
}, Open  ]],

Cell["The accuracy is very good.", "Text",
 CellChangeTimes->{{3.760203747566434*^9, 3.7602038061733866`*^9}, {
  3.7602087465563354`*^9, 3.7602087692529964`*^9}, {3.7602106647883224`*^9, 
  3.760210696013299*^9}, {3.76021101578127*^9, 3.760211021020644*^9}, {
  3.7603986204261866`*^9, 3.760398631385914*^9}, {3.7603987709539137`*^9, 
  3.760398775754633*^9}, {3.7604548891446266`*^9, 
  3.7604548898652153`*^9}},ExpressionUUID->"8caa5a49-e71f-49ff-925d-\
f64e20ef25f3"],

Cell["\<\
Now, given the requirements for the classifier that the input be of size \
1xn...xn, we will define a second classifier to make the next code compatible.\
\>", "Text",
 CellChangeTimes->{{3.760458516552515*^9, 
  3.760458565231657*^9}},ExpressionUUID->"644a43f9-5ffb-4ea1-8120-\
0944781b69ad"],

Cell[BoxData[
 RowBox[{
  RowBox[{"compNet", "[", "x_", "]"}], " ", ":=", " ", 
  RowBox[{"net", "[", 
   RowBox[{"{", "x", "}"}], "]"}]}]], "Input",
 CellChangeTimes->{{3.7604585842237873`*^9, 3.7604586125120525`*^9}, {
  3.76045869004568*^9, 3.76045869113006*^9}, {3.7604588015132556`*^9, 
  3.760458802360428*^9}},
 CellLabel->"In[18]:=",ExpressionUUID->"03266269-c322-4676-a563-b034cac5abb6"]
}, Open  ]],

Cell[CellGroupData[{

Cell[TextData[{
 "Breaking the Network With ",
 StyleBox["Small",
  FontSlant->"Italic"],
 " Pixel Attacks.",
 StyleBox[" ",
  FontSlant->"Italic"]
}], "Chapter",
 CellChangeTimes->{{3.7604504246324644`*^9, 
  3.760450450208428*^9}},ExpressionUUID->"946c8841-7a4e-4bc6-a29e-\
8ad989e63cec"],

Cell[TextData[{
 "Given a classifier and a sample, the following function will return a list \
of ",
 StyleBox["successful ",
  FontSlant->"Italic"],
 "attacks. "
}], "Text",
 CellChangeTimes->{{3.7604522316939726`*^9, 3.7604522537363534`*^9}, {
  3.760454379432132*^9, 
  3.7604544087308245`*^9}},ExpressionUUID->"9b46fad3-189e-47f4-995d-\
c8511ea1b80b"],

Cell[BoxData[
 RowBox[{
  RowBox[{"flipPixelL", "[", 
   RowBox[{"ls_", ",", "idx_"}], "]"}], ":=", "\[IndentingNewLine]", 
  RowBox[{"ReplacePart", "[", 
   RowBox[{"ls", ",", 
    RowBox[{"idx", "\[Rule]", " ", 
     RowBox[{"If", "[", "\[IndentingNewLine]", 
      RowBox[{
       RowBox[{
        RowBox[{"ls", "[", 
         RowBox[{"[", "idx", "]"}], "]"}], "\[Equal]", "0"}], ",", "1", ",", 
       "0"}], "]"}]}]}], "\[IndentingNewLine]", "]"}]}]], "Input",
 CellChangeTimes->{{3.7604544462529583`*^9, 3.7604544469028535`*^9}, {
  3.760456698391019*^9, 3.76045669930016*^9}},
 CellLabel->"In[19]:=",ExpressionUUID->"7b901f89-08d9-4b5c-baca-2b89765c0889"],

Cell[BoxData[
 RowBox[{
  RowBox[{"flipPixelS", "[", 
   RowBox[{"sam_", ",", " ", "idx_"}], "]"}], ":=", 
  RowBox[{"With", "[", "\[IndentingNewLine]", 
   RowBox[{
    RowBox[{"{", "\[IndentingNewLine]", 
     RowBox[{
      RowBox[{"ogDim", "=", 
       RowBox[{"Dimensions", "[", 
        RowBox[{"sam", "[", 
         RowBox[{"[", "1", "]"}], "]"}], "]"}]}], ",", "\[IndentingNewLine]", 
      RowBox[{"flat", " ", "=", " ", 
       RowBox[{"Flatten", "[", 
        RowBox[{"sam", "[", 
         RowBox[{"[", "1", "]"}], "]"}], "]"}]}]}], "\[IndentingNewLine]", 
     "}"}], ",", "\[IndentingNewLine]", 
    RowBox[{"With", "[", "\[IndentingNewLine]", 
     RowBox[{
      RowBox[{"{", "\[IndentingNewLine]", 
       RowBox[{"flipped", " ", "=", 
        RowBox[{"flipPixelL", "[", 
         RowBox[{"flat", ",", "idx"}], "]"}]}], "}"}], ",", 
      "\[IndentingNewLine]", " ", 
      RowBox[{
       RowBox[{"ArrayReshape", "[", 
        RowBox[{"flipped", ",", "ogDim"}], "]"}], "\[Rule]", " ", 
       RowBox[{"sam", "[", 
        RowBox[{"[", "2", "]"}], "]"}]}]}], "\[IndentingNewLine]", "]"}]}], 
   "\[IndentingNewLine]", "]"}]}]], "Input",
 CellChangeTimes->{{3.7604544544433637`*^9, 3.76045446077852*^9}},
 CellLabel->"In[20]:=",ExpressionUUID->"e5096caf-77e9-47e4-861a-1c4fad7a1dcf"],

Cell[BoxData[
 RowBox[{
  RowBox[{"(*", " ", 
   RowBox[{
   "flips", " ", "all", " ", "the", " ", "pixels", " ", "given", " ", "in", 
    " ", "the", " ", 
    RowBox[{"list", " ", "'"}], 
    RowBox[{"lIdx", "'"}]}], " ", "*)"}], "\[IndentingNewLine]", 
  RowBox[{
   RowBox[{"nflipPixelS", "[", 
    RowBox[{"sam_", ",", " ", "lIdx_"}], "]"}], ":=", " ", 
   RowBox[{"Fold", "[", 
    RowBox[{"flipPixelS", ",", "sam", ",", "lIdx"}], "]"}]}]}]], "Input",
 CellChangeTimes->{{3.760454908884503*^9, 3.760454988761346*^9}, {
   3.760455314389433*^9, 3.76045541558438*^9}, {3.760455556909067*^9, 
   3.7604555575377054`*^9}, {3.7604556582728834`*^9, 
   3.7604556614401717`*^9}, {3.760455709760556*^9, 3.760455721369746*^9}, {
   3.7604557536297145`*^9, 3.760455797834834*^9}, {3.7604559123280025`*^9, 
   3.760455913191042*^9}, 3.760455967625507*^9, {3.7604560448912015`*^9, 
   3.7604560836280475`*^9}, {3.760456126938813*^9, 3.760456127387556*^9}, {
   3.760456551782954*^9, 3.7604565529608502`*^9}, {3.7604594474434137`*^9, 
   3.760459448145623*^9}},
 CellLabel->"In[21]:=",ExpressionUUID->"647e4791-d253-4aae-bcd5-e1b5fb23d268"],

Cell[BoxData[
 RowBox[{
  RowBox[{"(*", " ", 
   RowBox[{"The", " ", "function"}], " ", "*)"}], "\[IndentingNewLine]", 
  RowBox[{
   RowBox[{"pixelAttack", "[", 
    RowBox[{"class_", ",", "sample_"}], "]"}], ":=", 
   RowBox[{"Select", "[", "\[IndentingNewLine]", 
    RowBox[{
     RowBox[{"Range", "[", "\[IndentingNewLine]", 
      RowBox[{
       RowBox[{
        RowBox[{"Fold", "[", 
         RowBox[{
          RowBox[{
           RowBox[{"#1", "*", "#2"}], "&"}], ",", "1", ",", "#"}], "]"}], 
        "&"}], "@", 
       RowBox[{"Dimensions", "[", 
        RowBox[{"sample", "[", 
         RowBox[{"[", "1", "]"}], "]"}], "]"}]}], "\[IndentingNewLine]", 
      "]"}], ",", "\[IndentingNewLine]", 
     RowBox[{
      RowBox[{
       RowBox[{"class", "[", 
        RowBox[{
         RowBox[{"flipPixelS", "[", 
          RowBox[{"sample", ",", " ", "#"}], "]"}], "[", 
         RowBox[{"[", "1", "]"}], "]"}], "]"}], "\[NotEqual]", 
       RowBox[{"sample", "[", 
        RowBox[{"[", "2", "]"}], "]"}]}], "&"}]}], "\[IndentingNewLine]", 
    "]"}]}]}]], "Input",
 CellChangeTimes->{{3.760454498727357*^9, 3.7604546106956477`*^9}, 
   3.7604572441695876`*^9, {3.760458622844139*^9, 3.7604586242083597`*^9}},
 CellLabel->"In[22]:=",ExpressionUUID->"78529fbe-dd9f-4c4e-87f8-abd0b7a88645"],

Cell["Example of execution:", "Text",
 CellChangeTimes->{{3.760454652008368*^9, 
  3.7604546572084303`*^9}},ExpressionUUID->"dbde0026-6633-4b2d-b61d-\
8e55c77cd48e"],

Cell[BoxData[
 RowBox[{
  RowBox[{"x", " ", "=", " ", 
   RowBox[{"TestSample", "[", 
    RowBox[{"[", "1", "]"}], "]"}]}], ";"}]], "Input",
 CellChangeTimes->{{3.7604546623648596`*^9, 3.760454681942691*^9}, {
  3.760458108213289*^9, 3.760458111153635*^9}, {3.7604582789073687`*^9, 
  3.7604582813289824`*^9}},
 CellLabel->"In[23]:=",ExpressionUUID->"253b8cd7-d3ae-4aa5-bcca-5cbdbcbae32e"],

Cell[CellGroupData[{

Cell[BoxData[
 RowBox[{"pixelAttack", "[", 
  RowBox[{"compNet", ",", "x"}], "]"}]], "Input",
 CellChangeTimes->{{3.760454684508705*^9, 3.760454688834833*^9}, {
  3.760454740549551*^9, 3.7604547466167717`*^9}, {3.7604586424379263`*^9, 
  3.760458645267307*^9}},
 CellLabel->"In[24]:=",ExpressionUUID->"7163f2f6-3a5c-4a91-a7af-f2059f2775dd"],

Cell[BoxData[
 RowBox[{"{", 
  RowBox[{
  "42", ",", "73", ",", "93", ",", "124", ",", "155", ",", "217", ",", "248", 
   ",", "279", ",", "341", ",", "372", ",", "403", ",", "465", ",", "496", 
   ",", "527", ",", "589", ",", "620", ",", "651", ",", "713", ",", "744", 
   ",", "775", ",", "837", ",", "868"}], "}"}]], "Output",
 CellChangeTimes->{3.760454747442296*^9, 3.7604548745343256`*^9, 
  3.760456812447933*^9, 3.760458257287929*^9, 3.760458288548855*^9, 
  3.7604587789325633`*^9, 3.7604588300312653`*^9, 3.7604590025025244`*^9, 
  3.7604607106024513`*^9, 3.76046523072083*^9, 3.760468399836114*^9, 
  3.7608889438232875`*^9, 3.760889690201182*^9, 3.760889807742211*^9, 
  3.7609675461787686`*^9, 3.7609724727214684`*^9, 3.7609778051245837`*^9, 
  3.7664365639576955`*^9},
 CellLabel->"Out[24]=",ExpressionUUID->"3dfad74b-d75e-4a4c-982e-c8a18af35dd8"]
}, Open  ]],

Cell[BoxData[
 RowBox[{"(*", " ", 
  RowBox[{"function", " ", "that", " ", "can", " ", 
   RowBox[{"do", " ", "'"}], 
   RowBox[{"n", "'"}], " ", "pixel", " ", "attacks"}], " ", "*)"}]], "Input",
 CellChangeTimes->{{3.7604569140266876`*^9, 3.760456928089816*^9}},
 CellLabel->"In[25]:=",ExpressionUUID->"bdf29112-67b9-4d22-bc0c-40481a0a9e33"],

Cell[BoxData[
 RowBox[{
  RowBox[{"npixelAttack", "[", 
   RowBox[{"class_", ",", "sample_", ",", "nm_"}], "]"}], ":=", " ", 
  RowBox[{"With", "[", "\[IndentingNewLine]", 
   RowBox[{
    RowBox[{"{", 
     RowBox[{"cand", " ", "=", " ", 
      RowBox[{"Subsets", "[", "\[IndentingNewLine]", 
       RowBox[{
        RowBox[{"Range", "[", 
         RowBox[{
          RowBox[{
           RowBox[{"Fold", "[", 
            RowBox[{
             RowBox[{
              RowBox[{"#1", "*", "#2"}], "&"}], ",", "1", ",", "#"}], "]"}], 
           "&"}], "@", 
          RowBox[{"Dimensions", "[", 
           RowBox[{"sample", "[", 
            RowBox[{"[", "1", "]"}], "]"}], "]"}]}], "]"}], 
        "\[IndentingNewLine]", ",", 
        RowBox[{"{", "nm", "}"}]}], "]"}]}], "\[IndentingNewLine]", "}"}], 
    ",", "\[IndentingNewLine]", 
    RowBox[{"Parallelize", "@", 
     RowBox[{"Select", "[", "\[IndentingNewLine]", 
      RowBox[{"cand", ",", 
       RowBox[{
        RowBox[{
         RowBox[{"class", "[", 
          RowBox[{
           RowBox[{"nflipPixelS", "[", 
            RowBox[{"sample", ",", " ", "#"}], "]"}], "[", 
           RowBox[{"[", "1", "]"}], "]"}], "]"}], "\[NotEqual]", 
         RowBox[{"sample", "[", 
          RowBox[{"[", "2", "]"}], "]"}]}], "&"}]}], "\[IndentingNewLine]", 
      "]"}]}]}], "\[IndentingNewLine]", "]"}]}]], "Input",
 CellChangeTimes->{{3.7604572382016077`*^9, 3.760457279928609*^9}, {
  3.7604573224409475`*^9, 3.760457357833561*^9}, {3.7604573955259867`*^9, 
  3.760457465458974*^9}, {3.7604575222049427`*^9, 3.760457535816358*^9}, {
  3.760457575834265*^9, 3.7604575932323465`*^9}, {3.760457671352436*^9, 
  3.760457696084264*^9}, {3.760458015484337*^9, 3.7604580635668197`*^9}, {
  3.760458631356269*^9, 3.7604586326875052`*^9}, {3.760459120371891*^9, 
  3.760459127948475*^9}, {3.7604591799003716`*^9, 3.760459183382378*^9}, {
  3.7604592445023994`*^9, 3.7604592482012835`*^9}},
 CellLabel->"In[26]:=",ExpressionUUID->"00a21eb2-707e-4195-a3d7-f2dacd99a317"],

Cell[BoxData[
 RowBox[{"(*", " ", 
  RowBox[{"npixelAttack", "[", 
   RowBox[{"compNet", ",", "x", ",", "2"}], "]"}], " ", "*)"}]], "Input",
 CellChangeTimes->{{3.7604574776939597`*^9, 3.760457501080947*^9}, {
  3.760458854908247*^9, 3.7604588572173843`*^9}, {3.7604650879828367`*^9, 
  3.7604650989276476`*^9}},
 CellLabel->"In[27]:=",ExpressionUUID->"c2771c36-0a07-4fd1-9637-317942ad7470"],

Cell[TextData[{
 "Going through all the list is ",
 StyleBox["too computational expensive",
  FontWeight->"Bold"],
 "."
}], "Text",
 CellChangeTimes->{{3.760459571972362*^9, 
  3.7604596096793165`*^9}},ExpressionUUID->"e3b9c252-a666-4c91-9dcf-\
476005f3c922"],

Cell[CellGroupData[{

Cell[TextData[{
 "Expected Number of 1-Pixel attacks to break ",
 StyleBox["each ",
  FontSlant->"Italic"],
 "Sample."
}], "Subchapter",
 CellChangeTimes->{{3.760459620079301*^9, 3.7604596219187145`*^9}, {
  3.7604596778717313`*^9, 
  3.7604597340618496`*^9}},ExpressionUUID->"c78de2c7-c663-471e-af6e-\
4aa62e9c56b6"],

Cell["\<\
Let\[CloseCurlyQuote]s compute the expected number of 1-pixel attacks needed \
to break the prediction of a sample. \
\>", "Text",
 CellChangeTimes->{{3.760459897589635*^9, 3.760459929183259*^9}, 
   3.7604599803357286`*^9},ExpressionUUID->"66d3df3a-5eee-4e50-940a-\
0c05c5e85a4b"],

Cell["\<\
First, a sample of the test set, otherwise this is very expensive.\
\>", "Text",
 CellChangeTimes->{{3.7604647455346527`*^9, 
  3.7604647597457323`*^9}},ExpressionUUID->"83307d2e-c3a4-4312-b799-\
fb9982bbe289"],

Cell[BoxData[{
 RowBox[{"SeedRandom", "[", "02012019", "]"}], "\[IndentingNewLine]", 
 RowBox[{
  RowBox[{"vSet", " ", "=", " ", 
   RowBox[{"RandomSample", "[", 
    RowBox[{"TestSample", ",", "1000"}], "]"}]}], ";"}]}], "Input",
 CellChangeTimes->{{3.7604647617555237`*^9, 3.7604648196840267`*^9}},
 CellLabel->"In[28]:=",ExpressionUUID->"0d7045ff-d960-43fa-a1ff-d6f70739983b"],

Cell["Now, the experiment.", "Text",
 CellChangeTimes->{{3.7604648238875237`*^9, 
  3.7604648379845037`*^9}},ExpressionUUID->"a349c7d0-ce4c-4be3-97b4-\
5f08d5ae41dc"],

Cell[BoxData[
 RowBox[{"(*", " ", 
  RowBox[{"attacks", " ", "=", " ", 
   RowBox[{"ParallelTable", "[", "\[IndentingNewLine]", 
    RowBox[{
     RowBox[{"pixelAttack", "[", 
      RowBox[{"compNet", ",", 
       RowBox[{"vSet", "[", 
        RowBox[{"[", "i", "]"}], "]"}]}], "]"}], "\[IndentingNewLine]", ",", 
     RowBox[{"{", 
      RowBox[{"i", ",", 
       RowBox[{"Length", "[", "vSet", "]"}]}], "}"}]}], "\[IndentingNewLine]",
     "]"}]}], " ", "*)"}]], "Input",
 CellChangeTimes->{{3.7604680245519876`*^9, 3.760468046191603*^9}, {
   3.7604680919804*^9, 3.760468093327627*^9}, 3.7604681456776667`*^9, {
   3.760972389495772*^9, 3.7609723926694765`*^9}},
 CellLabel->"In[30]:=",ExpressionUUID->"4b060d2f-551f-4ce3-8456-22430645cce2"],

Cell[CellGroupData[{

Cell[BoxData[
 RowBox[{"expected", " ", "=", " ", 
  RowBox[{"N", "@", 
   RowBox[{"(", 
    RowBox[{
     RowBox[{"Total", "@", 
      RowBox[{"ParallelTable", "[", "\[IndentingNewLine]", 
       RowBox[{
        RowBox[{"Length", "@", 
         RowBox[{"pixelAttack", "[", 
          RowBox[{"compNet", ",", 
           RowBox[{"vSet", "[", 
            RowBox[{"[", "i", "]"}], "]"}]}], "]"}]}], "\[IndentingNewLine]", 
        ",", 
        RowBox[{"{", 
         RowBox[{"i", ",", 
          RowBox[{"Length", "[", "vSet", "]"}]}], "}"}]}], "]"}]}], "/", 
     RowBox[{"Length", "[", "vSet", "]"}]}], ")"}]}]}]], "Input",
 CellChangeTimes->{{3.7604599918812575`*^9, 3.7604600324372225`*^9}, {
  3.760460067923897*^9, 3.760460072280404*^9}, {3.7604601299532495`*^9, 
  3.760460130148138*^9}, {3.7604601838602114`*^9, 3.760460204592321*^9}, {
  3.7604602412873554`*^9, 3.7604602465004687`*^9}, {3.7604604613006144`*^9, 
  3.7604604818758373`*^9}, {3.760464842631321*^9, 3.7604648539752016`*^9}, {
  3.7604679825480266`*^9, 3.7604679930320253`*^9}, {3.760468070758542*^9, 
  3.7604681005674844`*^9}, {3.760468152290883*^9, 3.7604681653454113`*^9}, {
  3.7609723422375216`*^9, 3.760972345733548*^9}},
 CellLabel->"In[31]:=",ExpressionUUID->"35cecdf0-94e6-4f55-9a34-11c5c31ceb27"],

Cell[BoxData["140.64`"], "Output",
 CellChangeTimes->{3.7604600597140827`*^9, 3.760460111291047*^9, 
  3.760460159711856*^9, 3.760460235972249*^9, 3.7604602826001816`*^9, 
  3.7604604515914035`*^9, 3.7604647376333065`*^9, 3.7604678452836957`*^9, 
  3.7604708889482274`*^9, 3.760891964359542*^9, 3.7609697513158007`*^9, 
  3.7609748613134575`*^9, 3.760980251685387*^9, 3.7664389358533382`*^9},
 CellLabel->"Out[31]=",ExpressionUUID->"98c6377a-1f53-4d5f-954e-b2c05b728a49"]
}, Open  ]],

Cell["140 per sample is a significant number.", "Text",
 CellChangeTimes->{{3.7604734555416555`*^9, 3.760473472069705*^9}, {
  3.7609877993373795`*^9, 
  3.7609877996711874`*^9}},ExpressionUUID->"b5b09bbe-ff0d-4d17-8f40-\
91d0f9548f07"]
}, Open  ]]
}, Open  ]],

Cell[CellGroupData[{

Cell["The Same Attack on our Algorithmic Classifier.", "Chapter",
 CellChangeTimes->{{3.7602158920996685`*^9, 
  3.760215908404894*^9}},ExpressionUUID->"1d994345-e7e3-4ed4-8b76-\
421823134a1d"],

Cell["\<\
Let' s try the same attack on the classifier.Since we have no reason to \
believe that the same pixels will work, we will try to find another list.\
\>", "Text",
 CellChangeTimes->{{3.7602169970154963`*^9, 
  3.760217000327481*^9}},ExpressionUUID->"61e29e78-290b-4dc8-95e3-\
86c1b0065894"],

Cell[CellGroupData[{

Cell["The BDM function:", "Subchapter",
 CellChangeTimes->{{3.7590777987803955`*^9, 
  3.759077806880571*^9}},ExpressionUUID->"93528e1e-4622-4cb1-90e8-\
f1cde85630cf"],

Cell[CellGroupData[{

Cell[BoxData[
 RowBox[{"SetDirectory", "[", 
  RowBox[{"NotebookDirectory", "[", "]"}], "]"}]], "Input",
 CellChangeTimes->{{3.7591653281659555`*^9, 3.7591653289095373`*^9}},
 CellLabel->"In[32]:=",ExpressionUUID->"400dbb06-c0cc-4be5-820a-06cb812b54cc"],

Cell[BoxData["\<\"F:\\\\Dropbox\\\\PostDoc\\\\MathematicaNB\\\\Classification\
\\\\Breaking\"\>"], "Output",
 CellChangeTimes->{
  3.759165337325059*^9, 3.7591738022967253`*^9, 3.759173871692954*^9, 
   3.7591739387545023`*^9, 3.7592412287326007`*^9, 3.759253861193977*^9, 
   3.7597638279031935`*^9, 3.7597657722923913`*^9, 3.75976639036102*^9, 
   3.759770836987505*^9, 3.7597765274458027`*^9, 3.7597789149747615`*^9, 
   3.7597790036190996`*^9, 3.75978277999951*^9, 3.7597832438335648`*^9, 
   3.7597846557318707`*^9, {3.7597875330736246`*^9, 3.7597875535321054`*^9}, 
   3.7597877273341274`*^9, 3.7597914565286474`*^9, 3.759792227081258*^9, 
   3.7598544443058834`*^9, 3.760216950316067*^9, 3.760282305605608*^9, 
   3.7602863365318146`*^9, 3.760288247829268*^9, 3.760288336757469*^9, 
   3.7602902268147893`*^9, 3.7603823520618486`*^9, 3.760384696389474*^9, 
   3.760386343811635*^9, 3.7603866293891087`*^9, 3.7603869511678143`*^9, 
   3.760394345662058*^9, 3.7603945386717997`*^9, 3.760467845506568*^9, 
   3.760473169521763*^9, 3.7608948972274513`*^9, 3.760971596865982*^9, 
   3.7609748614804783`*^9, 3.7609802518513594`*^9, 3.766438936083398*^9},
 CellLabel->"Out[32]=",ExpressionUUID->"4c4b8da9-71c5-49d0-a7ff-f45ab287e4ba"]
}, Open  ]],

Cell[BoxData[
 RowBox[{
  RowBox[{"reducedD2", "=", 
   RowBox[{"<<", "\"\<squares2Dsize1to4.m\>\""}]}], ";"}]], "Input",
 CellChangeTimes->{{3.7590778212003813`*^9, 3.7590778256304007`*^9}},
 CellLabel->"In[33]:=",ExpressionUUID->"1dca8f01-7e5a-45da-a24f-8b07493e56ff"],

Cell[BoxData[
 RowBox[{
  RowBox[{"Table", "[", 
   RowBox[{
    RowBox[{"With", "[", 
     RowBox[{
      RowBox[{"{", 
       RowBox[{"sq", "=", 
        RowBox[{"reducedD2", "[", 
         RowBox[{"[", "nS", "]"}], "]"}]}], "}"}], ",", 
      RowBox[{
       RowBox[{"HashSquares", "[", 
        RowBox[{"sq", "[", 
         RowBox[{"[", "1", "]"}], "]"}], "]"}], "=", 
       RowBox[{"sq", "[", 
        RowBox[{"[", "2", "]"}], "]"}]}]}], "]"}], ",", 
    RowBox[{"{", 
     RowBox[{"nS", ",", 
      RowBox[{"Length", "@", "reducedD2"}]}], "}"}]}], "]"}], ";"}]], "Input",
 CellChangeTimes->{3.759077837930313*^9},
 CellLabel->"In[34]:=",ExpressionUUID->"f2ff9d4b-ab86-4a12-b575-2c366d21dafd"],

Cell[BoxData[
 RowBox[{
  RowBox[{"Clear", "[", "reducedD2", "]"}], ";"}]], "Input",
 CellChangeTimes->{{3.7590778532903156`*^9, 3.759077856880334*^9}},
 CellLabel->"In[35]:=",ExpressionUUID->"7e3050a1-8d9f-4f3b-81ae-17e53d35b910"],

Cell[BoxData[
 RowBox[{
  RowBox[{"BDM", "[", 
   RowBox[{"array_", ",", 
    RowBox[{"dim_Integer:", "4"}]}], "]"}], ":=", 
  RowBox[{"If", "[", 
   RowBox[{
    RowBox[{"TrueQ", "[", 
     RowBox[{
      RowBox[{"Min", "[", 
       RowBox[{"Dimensions", "[", "array", "]"}], "]"}], "<", "dim"}], "]"}], 
    ",", 
    RowBox[{"BDM", "[", 
     RowBox[{"array", ",", 
      RowBox[{"Min", "[", 
       RowBox[{"Dimensions", "[", "array", "]"}], "]"}]}], "]"}], ",", 
    RowBox[{"First", "[", 
     RowBox[{"Block", "[", 
      RowBox[{
       RowBox[{"{", 
        RowBox[{"part", "=", 
         RowBox[{"Partition", "[", 
          RowBox[{"array", ",", 
           RowBox[{"{", 
            RowBox[{"dim", ",", "dim"}], "}"}]}], "]"}]}], "}"}], ",", 
       RowBox[{"Total", "[", 
        RowBox[{
         RowBox[{
          RowBox[{"{", 
           RowBox[{
            RowBox[{"Log", "[", 
             RowBox[{"2", ",", 
              RowBox[{"#", "[", 
               RowBox[{"[", "2", "]"}], "]"}]}], "]"}], "+", 
            RowBox[{"#", "[", 
             RowBox[{"[", "1", "]"}], "]"}]}], "}"}], "&"}], "/@", 
         RowBox[{"(", 
          RowBox[{
           RowBox[{
            RowBox[{"{", 
             RowBox[{
              RowBox[{"HashSquares", "[", 
               RowBox[{"#", "[", 
                RowBox[{"[", "1", "]"}], "]"}], "]"}], ",", 
              RowBox[{"#", "[", 
               RowBox[{"[", "2", "]"}], "]"}]}], "}"}], "&"}], "/@", 
           RowBox[{"Tally", "[", 
            RowBox[{"Flatten", "[", 
             RowBox[{"part", ",", "1"}], "]"}], "]"}]}], ")"}]}], "]"}]}], 
      "]"}], "]"}]}], "]"}]}]], "Input",
 CellChangeTimes->{
  3.7590778766106043`*^9, {3.7591702282418375`*^9, 3.759170243738107*^9}},
 CellLabel->"In[36]:=",ExpressionUUID->"1548c387-08d2-4a63-8a3d-6fbd92d8fe50"],

Cell[CellGroupData[{

Cell["Conditional BDM.", "Section",
 CellChangeTimes->{{3.741382085312703*^9, 3.7413820955295095`*^9}, {
  3.759079729732289*^9, 
  3.7590797324022255`*^9}},ExpressionUUID->"5a487fe1-11fd-4867-ac9c-\
082228ba79c7"],

Cell["Functions to parse through shared members.", "Text",
 CellChangeTimes->{{3.741382099450403*^9, 3.7413821502127447`*^9}, {
   3.741383012587778*^9, 3.7413830140920167`*^9}, {3.741383797722333*^9, 
   3.7413838059630065`*^9}, 
   3.741548984422905*^9},ExpressionUUID->"0c7208a3-37be-4fea-b134-\
ed586a7b9d7a"],

Cell[BoxData[
 RowBox[{"Clear", "[", "NotIn", "]"}]], "Input",
 CellChangeTimes->{{3.741383015932081*^9, 3.7413830273252897`*^9}, {
  3.741548900112651*^9, 3.741548902327383*^9}},
 CellLabel->"In[37]:=",ExpressionUUID->"86161674-e4eb-43e3-8c0e-f4ed4be8c80e"],

Cell[BoxData[
 RowBox[{
  RowBox[{"NotIn", "[", 
   RowBox[{
    RowBox[{"List", "[", "]"}], ",", "rep_"}], "]"}], ":=", " ", 
  RowBox[{"List", "[", "]"}]}]], "Input",
 CellChangeTimes->{{3.741382438759068*^9, 3.741382466017217*^9}, {
  3.741382527989994*^9, 3.741382540069853*^9}, {3.7413828798918395`*^9, 
  3.7413828854040375`*^9}, {3.7415488940011516`*^9, 3.7415488964717364`*^9}},
 CellLabel->"In[38]:=",ExpressionUUID->"8094e037-45e9-4307-8be2-1a426eb8a2f6"],

Cell[BoxData[
 RowBox[{
  RowBox[{"NotIn", "[", 
   RowBox[{"x_", ",", "rep_"}], "]"}], ":=", 
  RowBox[{"If", "[", 
   RowBox[{
    RowBox[{"MemberQ", "[", 
     RowBox[{"rep", ",", 
      RowBox[{"x", "[", 
       RowBox[{"[", "1", "]"}], "]"}]}], "]"}], ",", 
    RowBox[{"NotIn", "[", 
     RowBox[{
      RowBox[{"x", "[", 
       RowBox[{"[", 
        RowBox[{"2", ";;"}], "]"}], "]"}], ",", "rep"}], "]"}], ",", 
    RowBox[{"Prepend", "[", 
     RowBox[{
      RowBox[{"NotIn", "[", 
       RowBox[{
        RowBox[{"x", "[", 
         RowBox[{"[", 
          RowBox[{"2", ";;"}], "]"}], "]"}], ",", "rep"}], "]"}], ",", 
      RowBox[{"x", "[", 
       RowBox[{"[", "1", "]"}], "]"}]}], "]"}]}], "]"}]}]], "Input",
 CellChangeTimes->{{3.741382153589028*^9, 3.7413821962643337`*^9}, {
  3.7413824311269474`*^9, 3.741382432038484*^9}, {3.7413824724569435`*^9, 
  3.7413824926196938`*^9}, {3.741382523773137*^9, 3.741382524044999*^9}, {
  3.741382597233808*^9, 3.7413826338921995`*^9}, {3.7413826997519674`*^9, 
  3.741382702432605*^9}, {3.7413827678676543`*^9, 3.7413828330241575`*^9}, {
  3.741382868250757*^9, 3.741382921878496*^9}, {3.7413830463033085`*^9, 
  3.7413830656074953`*^9}, {3.741383264242872*^9, 3.7413832644997373`*^9}, {
  3.7413834408832397`*^9, 3.741383448042486*^9}, {3.7415312503664417`*^9, 
  3.7415312667344284`*^9}, {3.7415313595424604`*^9, 3.7415313598234434`*^9}, {
  3.741548908248992*^9, 3.7415489292559605`*^9}},
 CellLabel->"In[39]:=",ExpressionUUID->"6227fc71-a8de-445e-af8f-a06e8f769b4c"],

Cell[BoxData[
 RowBox[{
  RowBox[{"Shrd", "[", 
   RowBox[{
    RowBox[{"List", "[", "]"}], ",", "rep_"}], "]"}], ":=", 
  RowBox[{"List", "[", "]"}]}]], "Input",
 CellChangeTimes->{{3.7415490395513563`*^9, 3.7415490726637125`*^9}},
 CellLabel->"In[40]:=",ExpressionUUID->"4d5a29af-2963-4b7c-93a8-ea57d30ef3b4"],

Cell[BoxData[
 RowBox[{
  RowBox[{"Shrd", "[", 
   RowBox[{"x_", ",", "rep_"}], "]"}], ":=", " ", 
  RowBox[{"If", "[", 
   RowBox[{
    RowBox[{"MemberQ", "[", 
     RowBox[{"rep", ",", 
      RowBox[{"x", "[", 
       RowBox[{"[", "1", "]"}], "]"}]}], "]"}], ",", 
    RowBox[{"Prepend", "[", 
     RowBox[{
      RowBox[{"Shrd", "[", 
       RowBox[{
        RowBox[{"x", "[", 
         RowBox[{"[", 
          RowBox[{"2", ";;"}], "]"}], "]"}], ",", "rep"}], "]"}], ",", 
      RowBox[{"x", "[", 
       RowBox[{"[", "1", "]"}], "]"}]}], "]"}], ",", 
    RowBox[{"Shrd", "[", 
     RowBox[{
      RowBox[{"x", "[", 
       RowBox[{"[", 
        RowBox[{"2", ";;"}], "]"}], "]"}], ",", "rep"}], "]"}]}], 
   "]"}]}]], "Input",
 CellChangeTimes->{{3.7415490940470552`*^9, 3.7415491387605686`*^9}, {
  3.741549180200255*^9, 3.741549186695617*^9}},
 CellLabel->"In[41]:=",ExpressionUUID->"a7a50eb2-1758-4f7d-a1cc-130fb8cb3097"],

Cell[CellGroupData[{

Cell["Conditional Squared BDM Function.", "Subsubsection",
 CellChangeTimes->{{3.7415291325399446`*^9, 3.7415291447079763`*^9}, {
  3.741551538654502*^9, 3.7415515430779676`*^9}, {3.759077933990614*^9, 
  3.7590779433050537`*^9}},ExpressionUUID->"a05ad247-1d42-4fd4-8b71-\
9076b636c914"],

Cell[BoxData[
 RowBox[{"Clear", "[", "BDMC", "]"}]], "Input",
 CellChangeTimes->{{3.74153049280331*^9, 3.741530501435652*^9}, {
  3.7415322026292124`*^9, 3.741532203340065*^9}},
 CellLabel->"In[42]:=",ExpressionUUID->"6d1e1fe9-7da1-4f4a-a2bd-0b7814b00e1d"],

Cell[BoxData[
 RowBox[{
  RowBox[{"BDMC", "[", 
   RowBox[{"array_", ",", "array2_", ",", "dim_Integer", ",", " ", 
    RowBox[{"offset_:", "dim_Integer"}]}], "]"}], ":=", "\[IndentingNewLine]", 
  RowBox[{"If", "[", 
   RowBox[{
    RowBox[{"TrueQ", "[", 
     RowBox[{
      RowBox[{"Min", "[", 
       RowBox[{"Dimensions", "[", "array", "]"}], "]"}], "<", "dim"}], "]"}], 
    ",", "\[IndentingNewLine]", 
    RowBox[{"BDMC", "[", 
     RowBox[{"array", ",", "array2", ",", 
      RowBox[{"Min", "[", 
       RowBox[{"Dimensions", "[", "array", "]"}], "]"}]}], "]"}], ",", 
    "\[IndentingNewLine]", "\[IndentingNewLine]", 
    RowBox[{"Block", "[", 
     RowBox[{
      RowBox[{"{", "\[IndentingNewLine]", 
       RowBox[{
        RowBox[{"part", "=", 
         RowBox[{"Catenate", "[", 
          RowBox[{"Partition", "[", 
           RowBox[{"array", ",", 
            RowBox[{"{", 
             RowBox[{"dim", ",", "dim"}], "}"}], ",", 
            RowBox[{"{", 
             RowBox[{"offset", ",", "offset"}], "}"}]}], "]"}], "]"}]}], ",", 
        "\[IndentingNewLine]", 
        RowBox[{"part2", "=", " ", 
         RowBox[{"Catenate", "[", 
          RowBox[{"Partition", "[", 
           RowBox[{"array2", ",", " ", 
            RowBox[{"{", 
             RowBox[{"dim", ",", "dim"}], "}"}], ",", 
            RowBox[{"{", 
             RowBox[{"offset", ",", "offset"}], "}"}]}], "]"}], "]"}]}]}], 
       "\[IndentingNewLine]", "}"}], ",", "\[IndentingNewLine]", "  ", 
      RowBox[{
       RowBox[{"Total", "[", 
        RowBox[{
         RowBox[{
          RowBox[{"(", 
           RowBox[{
            RowBox[{"HashSquares", "[", 
             RowBox[{"#", "[", 
              RowBox[{"[", "1", "]"}], "]"}], "]"}], "+", 
            RowBox[{"Log", "[", 
             RowBox[{"2", ",", 
              RowBox[{"#", "[", 
               RowBox[{"[", "2", "]"}], "]"}]}], "]"}]}], ")"}], "&"}], "/@", 
         RowBox[{"Tally", "[", 
          RowBox[{"NotIn", "[", 
           RowBox[{"part", ",", " ", "part2"}], "]"}], "]"}]}], "]"}], " ", 
       "+", "\[IndentingNewLine]", "\t", 
       RowBox[{"Total", "[", 
        RowBox[{
         RowBox[{
          RowBox[{"Log", "[", 
           RowBox[{"2", ",", 
            RowBox[{"#", "[", 
             RowBox[{"[", "2", "]"}], "]"}]}], "]"}], "&"}], "/@", 
         RowBox[{"Tally", "[", 
          RowBox[{"Shrd", "[", 
           RowBox[{"part", ",", " ", "part2"}], "]"}], "]"}]}], "]"}]}]}], 
     "\[IndentingNewLine]", "]"}]}], "\[IndentingNewLine]", "]"}]}]], "Input",
 CellChangeTimes->{
  3.741529287704814*^9, {3.741530267476103*^9, 3.741530288532065*^9}, 
   3.741530478916258*^9, {3.741530574628039*^9, 3.7415306322278967`*^9}, {
   3.7415307775563765`*^9, 3.741530817691985*^9}, {3.7415308563723097`*^9, 
   3.7415308904676914`*^9}, {3.741531565055414*^9, 3.741531567007293*^9}, {
   3.741531700524074*^9, 3.741531839379715*^9}, {3.7415319007465863`*^9, 
   3.7415319233651915`*^9}, {3.741531970221648*^9, 3.741531976432373*^9}, {
   3.741532029998681*^9, 3.7415320648984604`*^9}, 3.741532127922295*^9, {
   3.7415321816452446`*^9, 3.7415322505738*^9}, {3.7415323099965906`*^9, 
   3.741532312236127*^9}, {3.74153287085738*^9, 3.741532872297082*^9}, {
   3.741532902611803*^9, 3.741532917473727*^9}, {3.7415329725905633`*^9, 
   3.7415329738782964`*^9}, {3.7415330045857115`*^9, 3.741533022222066*^9}, {
   3.7415336039031487`*^9, 3.7415336193857007`*^9}, {3.7415337978253107`*^9, 
   3.7415338002095685`*^9}, {3.741533900268545*^9, 3.7415339022519274`*^9}, {
   3.7415341001762066`*^9, 3.7415341056085157`*^9}, {3.741534458214099*^9, 
   3.74153447125904*^9}, {3.74153451243681*^9, 3.7415345214859943`*^9}, {
   3.741534552734369*^9, 3.74153465778528*^9}, {3.7415350139844418`*^9, 
   3.7415350206643634`*^9}, {3.7415351092255774`*^9, 3.741535112488076*^9}, {
   3.7415360196228485`*^9, 3.7415360244056473`*^9}, {3.741536234088007*^9, 
   3.741536253983861*^9}, {3.7415363348414893`*^9, 3.7415363541476088`*^9}, {
   3.7415487761048813`*^9, 3.7415488090874767`*^9}, {3.7415488524646454`*^9, 
   3.7415488573998194`*^9}, {3.7415489370974703`*^9, 
   3.7415489402956386`*^9}, {3.741549712408019*^9, 3.7415497132320237`*^9}, 
   3.74154975416101*^9, {3.741628706243085*^9, 3.741628721251037*^9}, {
   3.7590782749380474`*^9, 3.759078322738065*^9}, {3.759787523319998*^9, 
   3.7597875279925604`*^9}, {3.7602852403282638`*^9, 3.760285244126091*^9}},
 CellLabel->"In[43]:=",ExpressionUUID->"1f6e4c7f-98d1-4f1c-a28d-79fd382eb894"]
}, Open  ]]
}, Open  ]]
}, Open  ]],

Cell[CellGroupData[{

Cell["Training the Classifier.", "Subchapter",
 CellChangeTimes->{{3.7602169759555736`*^9, 
  3.760216981788286*^9}},ExpressionUUID->"6f809a18-0b4c-4cdd-aea6-\
e5f67b9fadc3"],

Cell[BoxData[
 RowBox[{
  RowBox[{"lossM", "[", 
   RowBox[{"c_", ",", "x_"}], "]"}], ":=", 
  RowBox[{
   RowBox[{"BDMC", "[", 
    RowBox[{
     RowBox[{"x", "[", 
      RowBox[{"[", "1", "]"}], "]"}], ",", "c", ",", "4", ",", "1"}], "]"}], 
   "^", "2"}]}]], "Input",
 CellChangeTimes->{3.7602167418943467`*^9},
 CellLabel->"In[44]:=",ExpressionUUID->"5b8feb25-6b44-48b1-8d2f-1a3d3ad37219"],

Cell[BoxData[
 RowBox[{
  RowBox[{"costM", "[", 
   RowBox[{"c_", ",", "set_"}], "]"}], ":=", " ", 
  RowBox[{"N", "@", 
   RowBox[{"Total", "[", "\[IndentingNewLine]", 
    RowBox[{
     RowBox[{
      RowBox[{"lossM", "[", 
       RowBox[{"c", ",", "#"}], "]"}], "&"}], "/@", "set"}], 
    "\[IndentingNewLine]", "]"}]}]}]], "Input",
 CellChangeTimes->{3.7602167232899895`*^9},
 CellLabel->"In[45]:=",ExpressionUUID->"b4f8bf97-0c16-4187-bca2-343ad322bcf7"],

Cell[BoxData[{
 RowBox[{
  RowBox[{
   RowBox[{"getClass", "[", 
    RowBox[{"n_", ",", " ", "set_"}], "]"}], ":=", " ", 
   RowBox[{"getClass2", "[", 
    RowBox[{"n", ",", "set", ",", 
     RowBox[{"Length", "[", "set", "]"}], ",", 
     RowBox[{"List", "[", "]"}]}], "]"}]}], 
  "\[IndentingNewLine]"}], "\[IndentingNewLine]", 
 RowBox[{
  RowBox[{
   RowBox[{"getClass2", "[", 
    RowBox[{"n_", ",", "set_", ",", "i_", ",", " ", "acc_"}], "]"}], ":=", 
   RowBox[{"If", "[", "\[IndentingNewLine]", 
    RowBox[{
     RowBox[{"i", ">", "0"}], ",", "\[IndentingNewLine]", 
     RowBox[{"getClass3", "[", 
      RowBox[{"n", ",", " ", "set", ",", " ", "i", ",", " ", "acc"}], "]"}], 
     ",", "\[IndentingNewLine]", 
     RowBox[{"Return", "[", "acc", "]"}]}], "\[IndentingNewLine]", "]"}]}], 
  "\[IndentingNewLine]"}], "\[IndentingNewLine]", 
 RowBox[{
  RowBox[{"getClass3", "[", 
   RowBox[{"n_", ",", "set_", ",", "i_", ",", " ", "acc_"}], "]"}], ":=", 
  RowBox[{"If", "[", "\[IndentingNewLine]", 
   RowBox[{
    RowBox[{"n", "\[Equal]", 
     RowBox[{
      RowBox[{"set", "[", 
       RowBox[{"[", "i", "]"}], "]"}], "[", 
      RowBox[{"[", "2", "]"}], "]"}]}], ",", "\[IndentingNewLine]", 
    RowBox[{"getClass2", "[", 
     RowBox[{"n", ",", "set", ",", 
      RowBox[{"i", "-", "1"}], ",", " ", 
      RowBox[{"Append", "[", 
       RowBox[{"acc", ",", 
        RowBox[{"set", "[", 
         RowBox[{"[", "i", "]"}], "]"}]}], "]"}]}], "]"}], ",", 
    "\[IndentingNewLine]", 
    RowBox[{"getClass2", "[", 
     RowBox[{"n", ",", "set", ",", 
      RowBox[{"i", "-", "1"}], ",", " ", "acc"}], "]"}]}], 
   "\[IndentingNewLine]", "]"}]}]}], "Input",
 CellChangeTimes->{3.759777901904337*^9},
 CellLabel->"In[46]:=",ExpressionUUID->"239f24c5-753e-4c67-ad9b-83edfae1e01f"],

Cell[BoxData[
 RowBox[{
  RowBox[{"(*", " ", 
   RowBox[{
   "needed", " ", "for", " ", "my", " ", "program", " ", "to", " ", "work"}], 
   " ", "*)"}], "\[IndentingNewLine]", 
  RowBox[{
   RowBox[{
    RowBox[{"$RecursionLimit", "=", "Infinity"}], ";"}], 
   "\[IndentingNewLine]", 
   RowBox[{
    RowBox[{"$IterationLimit", "=", "Infinity"}], ";"}], 
   "\[IndentingNewLine]", 
   RowBox[{
    RowBox[{"CloseKernels", "[", "]"}], ";"}], "\[IndentingNewLine]", 
   RowBox[{
    RowBox[{"ParallelEvaluate", "[", 
     RowBox[{
      RowBox[{
       RowBox[{"$RecursionLimit", "=", "Infinity"}], ";", 
       RowBox[{"$IterationLimit", "=", "Infinity"}]}], ",", 
      RowBox[{"LaunchKernels", "[", "8", "]"}]}], "]"}], ";"}]}]}]], "Input",
 CellChangeTimes->{{3.760283215556408*^9, 3.7602832554625683`*^9}, {
  3.7603862442426324`*^9, 3.7603862446514006`*^9}, {3.7603866758603067`*^9, 
  3.7603866848771477`*^9}},
 CellLabel->"In[49]:=",ExpressionUUID->"79b49304-2dd5-4801-ab86-89e2fcbf5405"],

Cell[BoxData[
 RowBox[{
  RowBox[{"Table", "[", "\[IndentingNewLine]", 
   RowBox[{
    RowBox[{
     RowBox[{"partitions", "[", 
      RowBox[{"lAutomat", "[", 
       RowBox[{"[", "i", "]"}], "]"}], "]"}], "=", " ", "\[IndentingNewLine]", 
     RowBox[{"Catenate", "@", 
      RowBox[{"Catenate", "@", 
       RowBox[{"(", "\[IndentingNewLine]", 
        RowBox[{
         RowBox[{
          RowBox[{"Partition", "[", 
           RowBox[{"#", ",", 
            RowBox[{"{", 
             RowBox[{"4", ",", "4"}], "}"}], ",", 
            RowBox[{"{", 
             RowBox[{"1", ",", "1"}], "}"}]}], "]"}], "&"}], "/@", 
         RowBox[{"Keys", "@", 
          RowBox[{"getClass", "[", 
           RowBox[{
            RowBox[{"lAutomat", "[", 
             RowBox[{"[", "i", "]"}], "]"}], ",", "TrainingSample"}], 
           "]"}]}]}], "\[IndentingNewLine]", ")"}]}]}]}], 
    "\[IndentingNewLine]", ",", 
    RowBox[{"{", 
     RowBox[{"i", ",", 
      RowBox[{"Length", "[", "lAutomat", "]"}]}], "}"}]}], 
   "\[IndentingNewLine]", "]"}], ";"}]], "Input",
 CellChangeTimes->{{3.759778128677537*^9, 3.75977818894433*^9}, {
   3.7597782368083386`*^9, 3.7597782640612583`*^9}, {3.759778344037323*^9, 
   3.7597784277079268`*^9}, {3.759778463911235*^9, 3.759778465031376*^9}, {
   3.759778528963936*^9, 3.759778537069252*^9}, 3.759778576809989*^9, {
   3.759778897062737*^9, 3.7597788989488077`*^9}, {3.759778975616195*^9, 
   3.7597789771957655`*^9}, {3.7597793725927286`*^9, 3.7597793776544523`*^9}, 
   3.759779478448413*^9, {3.7597806413507457`*^9, 3.7597806513343945`*^9}, {
   3.7597807318722234`*^9, 3.7597807343983274`*^9}, {3.7597821783068657`*^9, 
   3.759782179529168*^9}, {3.75978807543813*^9, 3.7597880819753866`*^9}, {
   3.759792191671811*^9, 3.7597921928597116`*^9}},
 CellLabel->"In[53]:=",ExpressionUUID->"74ea2745-4f17-4fa0-b417-f4d24256934b"],

Cell["Let\[CloseCurlyQuote]s make it unique.", "Text",
 CellChangeTimes->{{3.7597879189048862`*^9, 
  3.759787947693391*^9}},ExpressionUUID->"af548d73-23eb-410c-b337-\
02ae4999c46a"],

Cell[BoxData[
 RowBox[{
  RowBox[{"Table", "[", "\[IndentingNewLine]", 
   RowBox[{
    RowBox[{
     RowBox[{"partitions", "[", 
      RowBox[{"lAutomat", "[", 
       RowBox[{"[", "i", "]"}], "]"}], "]"}], "=", 
     RowBox[{
      RowBox[{
       RowBox[{"#", "[", 
        RowBox[{"[", "1", "]"}], "]"}], "&"}], "/@", 
      RowBox[{"Tally", "@", 
       RowBox[{"partitions", "[", 
        RowBox[{"lAutomat", "[", 
         RowBox[{"[", "i", "]"}], "]"}], "]"}]}]}]}], "\[IndentingNewLine]", 
    ",", 
    RowBox[{"{", 
     RowBox[{"i", ",", 
      RowBox[{"Length", "[", "lAutomat", "]"}]}], "}"}]}], 
   "\[IndentingNewLine]", "]"}], ";"}]], "Input",
 CellChangeTimes->{{3.759787950204954*^9, 3.759788008585503*^9}, {
  3.759792221137103*^9, 3.7597922213649716`*^9}},
 CellLabel->"In[54]:=",ExpressionUUID->"32c79ed3-00ac-49ce-91ab-aa087f3ee6b6"],

Cell[CellGroupData[{

Cell[BoxData[
 RowBox[{
  RowBox[{"(*", " ", 
   RowBox[{
    RowBox[{"firstM", " ", "=", " ", "lAutomat"}], ";", "\[IndentingNewLine]", 
    RowBox[{"SetSharedVariable", "[", "firstM", "]"}]}], 
   "\[IndentingNewLine]", " ", "*)"}], "\[IndentingNewLine]", 
  RowBox[{"ArrayPlot", "/@", 
   RowBox[{"Table", "[", "\[IndentingNewLine]", 
    RowBox[{
     RowBox[{"With", "[", "\[IndentingNewLine]", 
      RowBox[{
       RowBox[{"{", "\[IndentingNewLine]", 
        RowBox[{
         RowBox[{"aut", " ", "=", " ", 
          RowBox[{"lAutomat", "[", 
           RowBox[{"[", "i", "]"}], "]"}]}], ",", "\[IndentingNewLine]", 
         RowBox[{"set", " ", "=", " ", 
          RowBox[{"getClass", "[", 
           RowBox[{
            RowBox[{"lAutomat", "[", 
             RowBox[{"[", "i", "]"}], "]"}], ",", "TrainingSample"}], "]"}]}],
          ",", "\[IndentingNewLine]", 
         RowBox[{"search", " ", "=", " ", 
          RowBox[{"partitions", "[", 
           RowBox[{"lAutomat", "[", 
            RowBox[{"[", "i", "]"}], "]"}], "]"}]}]}], "\[IndentingNewLine]", 
        "}"}], ",", "\[IndentingNewLine]", 
       RowBox[{
        RowBox[{"firstM", "[", "aut", "]"}], "=", "  ", 
        RowBox[{
         RowBox[{"MinimalBy", "[", "\[IndentingNewLine]", 
          RowBox[{"search", ",", "\[IndentingNewLine]", 
           RowBox[{
            RowBox[{"costM", "[", 
             RowBox[{"#", ",", " ", "set"}], "]"}], "&"}], ",", "1"}], 
          "\[IndentingNewLine]", "]"}], "[", 
         RowBox[{"[", "1", "]"}], "]"}]}]}], "\[IndentingNewLine]", "]"}], 
     "\[IndentingNewLine]", ",", 
     RowBox[{"{", 
      RowBox[{"i", ",", 
       RowBox[{"Length", "[", "lAutomat", "]"}]}], "}"}]}], 
    "\[IndentingNewLine]", "]"}]}]}]], "Input",
 CellChangeTimes->{{3.759781919339741*^9, 3.7597819660286245`*^9}, {
   3.7597820148268414`*^9, 3.7597820954976244`*^9}, {3.759782145434703*^9, 
   3.759782164865569*^9}, {3.7597822575773*^9, 3.7597822902570934`*^9}, {
   3.759782339921854*^9, 3.7597823416440353`*^9}, {3.759782394945843*^9, 
   3.7597824692758403`*^9}, {3.7597825320681252`*^9, 3.7597825351791525`*^9}, 
   3.759782608809555*^9, {3.7597826540047035`*^9, 3.759782659251531*^9}, {
   3.7597827596754045`*^9, 3.7597827724663296`*^9}, {3.7597832023681917`*^9, 
   3.759783225781825*^9}, {3.7597895943052197`*^9, 3.759789625991207*^9}, {
   3.759789748584812*^9, 3.759789836101693*^9}, {3.7597899045829544`*^9, 
   3.759789909675393*^9}, {3.7597899404335155`*^9, 3.75978994996564*^9}, 
   3.759790011896571*^9, {3.7597916593802996`*^9, 3.759791801342145*^9}, {
   3.759860172252745*^9, 3.7598601723766727`*^9}, {3.7603851063644753`*^9, 
   3.7603851317506447`*^9}, {3.7603933947064333`*^9, 3.760393408411589*^9}, 
   3.760462277816942*^9, {3.7608899326792827`*^9, 3.76088994450533*^9}},
 CellLabel->"In[55]:=",ExpressionUUID->"6c49a546-12ac-4140-97a1-5c10d89d1226"],

Cell[BoxData[
 RowBox[{"{", 
  RowBox[{
   GraphicsBox[
    RasterBox[{{0, 1, 1, 0}, {1, 0, 0, 1}, {0, 0, 0, 0}, {1, 0, 1, 0}}, {{0, 
     0}, {4, 4}}, {0, 1}],
    Frame->Automatic,
    FrameLabel->{None, None},
    FrameTicks->{{None, None}, {None, None}},
    GridLinesStyle->Directive[
      GrayLevel[0.5, 0.4]],
    Method->{
     "DefaultBoundaryStyle" -> Automatic, "DefaultPlotStyle" -> Automatic}], 
   ",", 
   GraphicsBox[
    RasterBox[{{0, 0, 1, 1}, {1, 0, 0, 1}, {1, 1, 0, 0}, {0, 1, 1, 1}}, {{0, 
     0}, {4, 4}}, {0, 1}],
    Frame->Automatic,
    FrameLabel->{None, None},
    FrameTicks->{{None, None}, {None, None}},
    GridLinesStyle->Directive[
      GrayLevel[0.5, 0.4]],
    Method->{
     "DefaultBoundaryStyle" -> Automatic, "DefaultPlotStyle" -> Automatic}], 
   ",", 
   GraphicsBox[
    RasterBox[{{0, 1, 1, 0}, {0, 0, 1, 1}, {0, 0, 0, 1}, {1, 1, 1, 1}}, {{0, 
     0}, {4, 4}}, {0, 1}],
    Frame->Automatic,
    FrameLabel->{None, None},
    FrameTicks->{{None, None}, {None, None}},
    GridLinesStyle->Directive[
      GrayLevel[0.5, 0.4]],
    Method->{
     "DefaultBoundaryStyle" -> Automatic, "DefaultPlotStyle" -> Automatic}], 
   ",", 
   GraphicsBox[
    RasterBox[{{0, 0, 0, 1}, {0, 1, 1, 0}, {0, 1, 0, 0}, {1, 0, 0, 1}}, {{0, 
     0}, {4, 4}}, {0, 1}],
    Frame->Automatic,
    FrameLabel->{None, None},
    FrameTicks->{{None, None}, {None, None}},
    GridLinesStyle->Directive[
      GrayLevel[0.5, 0.4]],
    Method->{
     "DefaultBoundaryStyle" -> Automatic, "DefaultPlotStyle" -> Automatic}], 
   ",", 
   GraphicsBox[
    RasterBox[{{1, 1, 1, 0}, {1, 1, 1, 0}, {1, 0, 1, 0}, {1, 0, 0, 0}}, {{0, 
     0}, {4, 4}}, {0, 1}],
    Frame->Automatic,
    FrameLabel->{None, None},
    FrameTicks->{{None, None}, {None, None}},
    GridLinesStyle->Directive[
      GrayLevel[0.5, 0.4]],
    Method->{
     "DefaultBoundaryStyle" -> Automatic, "DefaultPlotStyle" -> Automatic}], 
   ",", 
   GraphicsBox[
    RasterBox[{{1, 1, 1, 1}, {1, 1, 1, 1}, {1, 1, 1, 1}, {1, 1, 0, 1}}, {{0, 
     0}, {4, 4}}, {0, 1}],
    Frame->Automatic,
    FrameLabel->{None, None},
    FrameTicks->{{None, None}, {None, None}},
    GridLinesStyle->Directive[
      GrayLevel[0.5, 0.4]],
    Method->{
     "DefaultBoundaryStyle" -> Automatic, "DefaultPlotStyle" -> Automatic}], 
   ",", 
   GraphicsBox[
    RasterBox[{{1, 1, 0, 0}, {1, 1, 0, 0}, {1, 1, 0, 0}, {1, 1, 0, 0}}, {{0, 
     0}, {4, 4}}, {0, 1}],
    Frame->Automatic,
    FrameLabel->{None, None},
    FrameTicks->{{None, None}, {None, None}},
    GridLinesStyle->Directive[
      GrayLevel[0.5, 0.4]],
    Method->{
     "DefaultBoundaryStyle" -> Automatic, "DefaultPlotStyle" -> Automatic}], 
   ",", 
   GraphicsBox[
    RasterBox[{{1, 0, 1, 0}, {1, 0, 1, 0}, {1, 0, 1, 0}, {1, 0, 0, 1}}, {{0, 
     0}, {4, 4}}, {0, 1}],
    Frame->Automatic,
    FrameLabel->{None, None},
    FrameTicks->{{None, None}, {None, None}},
    GridLinesStyle->Directive[
      GrayLevel[0.5, 0.4]],
    Method->{
     "DefaultBoundaryStyle" -> Automatic, "DefaultPlotStyle" -> Automatic}], 
   ",", 
   GraphicsBox[
    RasterBox[{{1, 0, 0, 0}, {1, 0, 0, 0}, {1, 0, 1, 0}, {1, 1, 1, 0}}, {{0, 
     0}, {4, 4}}, {0, 1}],
    Frame->Automatic,
    FrameLabel->{None, None},
    FrameTicks->{{None, None}, {None, None}},
    GridLinesStyle->Directive[
      GrayLevel[0.5, 0.4]],
    Method->{
     "DefaultBoundaryStyle" -> Automatic, "DefaultPlotStyle" -> Automatic}], 
   ",", 
   GraphicsBox[
    RasterBox[{{0, 0, 1, 1}, {0, 0, 1, 1}, {0, 0, 1, 1}, {0, 0, 1, 1}}, {{0, 
     0}, {4, 4}}, {0, 1}],
    Frame->Automatic,
    FrameLabel->{None, None},
    FrameTicks->{{None, None}, {None, None}},
    GridLinesStyle->Directive[
      GrayLevel[0.5, 0.4]],
    Method->{
     "DefaultBoundaryStyle" -> Automatic, "DefaultPlotStyle" -> Automatic}], 
   ",", 
   GraphicsBox[
    RasterBox[{{0, 0, 1, 1}, {1, 0, 0, 0}, {1, 1, 0, 1}, {0, 0, 0, 1}}, {{0, 
     0}, {4, 4}}, {0, 1}],
    Frame->Automatic,
    FrameLabel->{None, None},
    FrameTicks->{{None, None}, {None, None}},
    GridLinesStyle->Directive[
      GrayLevel[0.5, 0.4]],
    Method->{
     "DefaultBoundaryStyle" -> Automatic, "DefaultPlotStyle" -> Automatic}]}],
   "}"}]], "Output",
 CellChangeTimes->{3.760396237133762*^9, 3.760467972059698*^9, 
  3.7605102397116337`*^9, 3.760895671011565*^9, 3.7609722624128075`*^9, 
  3.7609755207971177`*^9, 3.760980906851715*^9, 3.766439588691544*^9},
 CellLabel->"Out[55]=",ExpressionUUID->"103dc6f3-e5bc-42eb-a277-32007cf804dd"]
}, Open  ]],

Cell["Function to iterate the previous code.", "Text",
 CellChangeTimes->{{3.7598556651949778`*^9, 3.759855700216717*^9}, {
  3.7598557379603558`*^9, 
  3.759855773480893*^9}},ExpressionUUID->"ec110484-1f5c-4c31-b865-\
ed1333f298fd"],

Cell["First, some helper functions.", "Text",
 CellChangeTimes->{{3.7598619634002867`*^9, 
  3.759861970468731*^9}},ExpressionUUID->"5b48206b-769b-4c44-931b-\
b1b7d6e436ea"],

Cell[BoxData[
 RowBox[{
  RowBox[{"(*", "  ", 
   RowBox[{
   "Function", " ", "that", " ", "constructs", " ", "an", " ", "square", " ", 
    "matrix", " ", "of", " ", "matrices"}], " ", "*)"}], 
  "\[IndentingNewLine]", 
  RowBox[{
   RowBox[{
    RowBox[{"consTM", "[", "lm_", "]"}], ":=", 
    RowBox[{"With", "[", "\[IndentingNewLine]", 
     RowBox[{
      RowBox[{"{", 
       RowBox[{"nRows", " ", "=", " ", 
        RowBox[{"Sqrt", "[", 
         RowBox[{"Length", "[", "lm", "]"}], "]"}]}], "}"}], ",", 
      "\[IndentingNewLine]", 
      RowBox[{"With", "[", "\[IndentingNewLine]", 
       RowBox[{
        RowBox[{"{", 
         RowBox[{"rows", " ", "=", " ", 
          RowBox[{"Partition", "[", 
           RowBox[{"lm", ",", "nRows"}], "]"}]}], "}"}], ",", 
        "\[IndentingNewLine]", 
        RowBox[{"Catenate", "[", 
         RowBox[{"joinRow", "/@", "rows"}], "]"}]}], "\[IndentingNewLine]", 
       "]"}]}], "\[IndentingNewLine]", "]"}]}], "\[IndentingNewLine]", 
   "\[IndentingNewLine]", 
   RowBox[{
    RowBox[{"joinRow", "[", "rs_", "]"}], ":=", " ", 
    RowBox[{"joinRow2", "[", 
     RowBox[{
      RowBox[{"Rest", "[", "rs", "]"}], ",", 
      RowBox[{"rs", "[", 
       RowBox[{"[", "1", "]"}], "]"}], ",", 
      RowBox[{
       RowBox[{"Length", "[", "rs", "]"}], "-", "1"}]}], "]"}]}], 
   "\[IndentingNewLine]", "\[IndentingNewLine]", 
   RowBox[{
    RowBox[{"joinRow2", "[", 
     RowBox[{"rs_", ",", " ", "acc_", ",", " ", "n_"}], "]"}], ":=", " ", 
    RowBox[{"If", "[", 
     RowBox[{
      RowBox[{"n", "\[Equal]", "1"}], ",", "\[IndentingNewLine]", 
      RowBox[{"Join", "[", 
       RowBox[{"acc", ",", 
        RowBox[{"rs", "[", 
         RowBox[{"[", "1", "]"}], "]"}], ",", "2"}], "]"}], ",", 
      "\[IndentingNewLine]", 
      RowBox[{"joinRow2", "[", 
       RowBox[{
        RowBox[{"Rest", "[", "rs", "]"}], ",", 
        RowBox[{"Join", "[", 
         RowBox[{"acc", ",", 
          RowBox[{"rs", "[", 
           RowBox[{"[", "1", "]"}], "]"}], ",", "2"}], "]"}], ",", 
        RowBox[{"n", "-", "1"}]}], "]"}]}], "\[IndentingNewLine]", 
     "]"}]}]}]}]], "Input",
 CellChangeTimes->{{3.759857255601898*^9, 3.7598574013526983`*^9}, {
   3.7598574391704493`*^9, 3.759857530007354*^9}, {3.7598576524492035`*^9, 
   3.759857656912647*^9}, {3.7598576948579073`*^9, 3.759857741246565*^9}, {
   3.7598577720569143`*^9, 3.7598579026836643`*^9}, {3.7598586222090087`*^9, 
   3.759858628393092*^9}, {3.7598586766221333`*^9, 3.759858703316513*^9}, {
   3.7598587507180605`*^9, 3.7598588712719584`*^9}, {3.7598589110844994`*^9, 
   3.759858913537855*^9}, {3.7598589460549445`*^9, 3.7598589591042337`*^9}, {
   3.759859025294883*^9, 3.759859310703904*^9}, {3.7598595055245028`*^9, 
   3.7598595094507647`*^9}, {3.7598597859597936`*^9, 3.759859804882616*^9}, 
   3.759860106735176*^9, {3.760501149208067*^9, 3.7605011492830234`*^9}, {
   3.7609158114344044`*^9, 3.7609158159038477`*^9}},
 CellLabel->"In[56]:=",ExpressionUUID->"52060cd4-fce0-4ba6-9aee-023f5acc7851"],

Cell[BoxData[
 RowBox[{
  RowBox[{"(*", " ", 
   RowBox[{
    RowBox[{
    "Given", " ", "the", " ", "list", " ", "of", " ", "current", " ", 
     "matrices"}], ",", " ", 
    RowBox[{
    "it", " ", "generates", " ", "a", " ", "new", " ", "matriz", " ", "with", 
     " ", "a", " ", "padding", " ", "of", " ", "zeros"}]}], "*)"}], 
  "\[IndentingNewLine]", 
  RowBox[{
   RowBox[{"newMat", "[", 
    RowBox[{"act_", ",", " ", "ins_", ",", "nm_"}], "]"}], ":=", 
   "\[IndentingNewLine]", 
   RowBox[{"With", "[", "\[IndentingNewLine]", 
    RowBox[{
     RowBox[{"{", "\[IndentingNewLine]", 
      RowBox[{"pad", "=", 
       RowBox[{"ConstantArray", "[", "\[IndentingNewLine]", 
        RowBox[{
         RowBox[{"ConstantArray", "[", 
          RowBox[{"0", ",", 
           RowBox[{"Dimensions", "[", "ins", "]"}]}], "]"}], ",", 
         RowBox[{"nm", "-", 
          RowBox[{"Length", "[", "act", "]"}], "-", "1"}]}], "]"}]}], 
      "\[IndentingNewLine]", "}"}], ",", "\[IndentingNewLine]", 
     RowBox[{"consTM", "[", "\[IndentingNewLine]", 
      RowBox[{"Join", "[", 
       RowBox[{
        RowBox[{"Append", "[", 
         RowBox[{"act", ",", "ins"}], "]"}], ",", "pad"}], "]"}], 
      "\[IndentingNewLine]", "]"}]}], "\[IndentingNewLine]", 
    "]"}]}]}]], "Input",
 CellChangeTimes->{{3.759860108540738*^9, 3.759860165479793*^9}, {
  3.759860203215867*^9, 3.759860482670535*^9}, {3.759860531783589*^9, 
  3.759860546823555*^9}, {3.7598606184134016`*^9, 3.7598606201963444`*^9}, {
  3.759860669231547*^9, 3.7598606875864754`*^9}, {3.7598607411347737`*^9, 
  3.7598607607909336`*^9}, {3.7598612202100234`*^9, 3.7598612760467854`*^9}, {
  3.759861369666605*^9, 3.7598613967309847`*^9}, {3.7598614487575006`*^9, 
  3.759861461214341*^9}, {3.759861525385751*^9, 3.759861526046006*^9}, {
  3.759861635696766*^9, 3.7598616465429354`*^9}, {3.759861723869686*^9, 
  3.759861750317753*^9}, {3.7598624596132*^9, 3.7598624597496376`*^9}},
 CellLabel->"In[59]:=",ExpressionUUID->"c179d804-6bf9-4415-88f2-1bf6dce46720"],

Cell["Now, the training algorithm.", "Text",
 CellChangeTimes->{{3.759861948084903*^9, 
  3.75986195471741*^9}},ExpressionUUID->"689e4e9c-59cd-4406-82d9-\
80294415d1f0"],

Cell[BoxData[
 RowBox[{"(*", " ", 
  RowBox[{
   RowBox[{"Given", " ", "and", " ", "Initial", " ", "matrix"}], ",", " ", 
   RowBox[{
   "adds", " ", "the", " ", "next", " ", "matrix", " ", "that", " ", 
    "minimizes", " ", "the", " ", "loss", " ", "function"}]}], " ", 
  "*)"}]], "Input",
 CellChangeTimes->{{3.7598619836764364`*^9, 3.7598620139496794`*^9}, {
  3.7598620624372053`*^9, 3.7598620815261726`*^9}, {3.759862377710411*^9, 
  3.759862428245102*^9}, {3.759862471738767*^9, 3.7598625229491234`*^9}},
 CellLabel->"In[60]:=",ExpressionUUID->"844605f0-efef-4df1-84f3-064178614b09"],

Cell[BoxData[
 RowBox[{
  RowBox[{
   RowBox[{"trainNext", "[", 
    RowBox[{"cs_", ",", "search_", ",", "set_"}], "]"}], ":=", 
   "\[IndentingNewLine]", 
   RowBox[{"With", "[", "\[IndentingNewLine]", 
    RowBox[{
     RowBox[{"{", 
      RowBox[{"nextM", " ", "=", " ", 
       RowBox[{
        RowBox[{"MinimalBy", "[", "\[IndentingNewLine]", 
         RowBox[{"search", ",", "\[IndentingNewLine]", 
          RowBox[{
           RowBox[{"costM", "[", 
            RowBox[{
             RowBox[{"newMat", "[", 
              RowBox[{"cs", ",", "#", ",", "16"}], "]"}], ",", "set"}], "]"}],
            "&"}], ",", "1"}], "\[IndentingNewLine]", "]"}], "[", 
        RowBox[{"[", "1", "]"}], "]"}]}], "}"}], ",", "\[IndentingNewLine]", 
     RowBox[{"Append", "[", 
      RowBox[{"cs", ",", "nextM"}], "]"}]}], "\[IndentingNewLine]", "]"}]}], 
  "\[IndentingNewLine]"}]], "Input",
 CellChangeTimes->{{3.7598625306453743`*^9, 3.759862559972399*^9}, {
  3.7598627355311823`*^9, 3.759862904429062*^9}, {3.7598629354611397`*^9, 
  3.759862942550045*^9}, {3.7598632787819138`*^9, 3.7598632797998548`*^9}, {
  3.7598634973442793`*^9, 3.7598635031172915`*^9}, {3.760462554216666*^9, 
  3.7604625553430214`*^9}},
 CellLabel->"In[61]:=",ExpressionUUID->"ad2bbd84-9eb9-4273-998d-e00214af1d3d"],

Cell[TextData[{
 "First, we need to set the recursion limit on ",
 StyleBox["all ",
  FontWeight->"Bold"],
 "the kernels. "
}], "Text",
 CellChangeTimes->{{3.760382217734186*^9, 
  3.7603822414383335`*^9}},ExpressionUUID->"20cd9a5b-ea43-46cb-80ca-\
9f31453f4fa2"],

Cell[BoxData[
 RowBox[{"(*", " ", 
  RowBox[{
   RowBox[{"SetSharedVariable", "[", 
    RowBox[{"lAutomat", ",", "TrainingSample"}], "]"}], ";", " ", 
   "\[IndentingNewLine]", "$SharedVariables"}], " ", "*)"}]], "Input",
 CellChangeTimes->{{3.760384583070813*^9, 3.760384645173149*^9}, {
  3.7603942490243654`*^9, 3.760394261705107*^9}},
 CellLabel->"In[62]:=",ExpressionUUID->"dcd6fbec-6cfb-4d4b-9c96-1b839dfdc3a1"],

Cell[BoxData[
 RowBox[{
  RowBox[{"mats", " ", "=", 
   RowBox[{"ParallelTable", "[", "\[IndentingNewLine]", 
    RowBox[{
     RowBox[{"With", "[", "\[IndentingNewLine]", 
      RowBox[{
       RowBox[{"{", "\[IndentingNewLine]", 
        RowBox[{
         RowBox[{"aut", " ", "=", " ", 
          RowBox[{"lAutomat", "[", 
           RowBox[{"[", "i", "]"}], "]"}]}], ",", "\[IndentingNewLine]", 
         RowBox[{"set", " ", "=", " ", 
          RowBox[{"getClass", "[", 
           RowBox[{
            RowBox[{"lAutomat", "[", 
             RowBox[{"[", "i", "]"}], "]"}], ",", "TrainingSample"}], "]"}]}],
          ",", "\[IndentingNewLine]", 
         RowBox[{"search", " ", "=", " ", 
          RowBox[{"partitions", "[", 
           RowBox[{"lAutomat", "[", 
            RowBox[{"[", "i", "]"}], "]"}], "]"}]}]}], "\[IndentingNewLine]", 
        "}"}], ",", "\[IndentingNewLine]", 
       RowBox[{"Nest", "[", 
        RowBox[{
         RowBox[{
          RowBox[{"trainNext", "[", 
           RowBox[{"#", ",", "search", ",", "set"}], "]"}], "&"}], ",", 
         RowBox[{"{", 
          RowBox[{"firstM", "[", "aut", "]"}], "}"}], ",", "15"}], "]"}]}], 
      "\[IndentingNewLine]", "]"}], "\[IndentingNewLine]", ",", 
     RowBox[{"{", 
      RowBox[{"i", ",", 
       RowBox[{"Length", "[", "lAutomat", "]"}]}], "}"}]}], "]"}]}], 
  ";"}]], "Input",
 CellChangeTimes->{{3.759863655300098*^9, 3.7598637074517355`*^9}, {
   3.759863773587741*^9, 3.759864017381172*^9}, {3.75986404760862*^9, 
   3.759864061365079*^9}, {3.759864209064026*^9, 3.7598642224210234`*^9}, 
   3.759864285088561*^9, {3.759864382751971*^9, 3.7598643965361824`*^9}, {
   3.7598644299550276`*^9, 3.7598644758869405`*^9}, {3.7598645092400427`*^9, 
   3.7598645157784495`*^9}, 3.759864588703808*^9, {3.7602853557561646`*^9, 
   3.7602853813954916`*^9}, {3.760290160730118*^9, 3.760290193164532*^9}, {
   3.760382245044482*^9, 3.760382267993534*^9}, 3.760384114490526*^9, {
   3.7603842114686966`*^9, 3.760384232830206*^9}, 3.7603846195624385`*^9, 
   3.760386093138625*^9, {3.7604625967533226`*^9, 3.7604625974229393`*^9}},
 CellLabel->"In[63]:=",ExpressionUUID->"669bcc57-b507-4998-827b-a40a33d2dc02"],

Cell["And the matrices chosen are (Lets put them in the model)", "Text",
 CellChangeTimes->{{3.7598645965622034`*^9, 3.759864611690386*^9}, {
  3.760462309221959*^9, 
  3.7604623131659594`*^9}},ExpressionUUID->"01b0acb3-74d9-40db-b329-\
2c3ccd9fbd84"],

Cell[CellGroupData[{

Cell[BoxData[
 RowBox[{"ArrayPlot", "/@", 
  RowBox[{"Table", "[", 
   RowBox[{
    RowBox[{
     RowBox[{"Model", "[", 
      RowBox[{"lAutomat", "[", 
       RowBox[{"[", "i", "]"}], "]"}], "]"}], "=", 
     RowBox[{"consTM", "[", 
      RowBox[{"mats", "[", 
       RowBox[{"[", "i", "]"}], "]"}], "]"}]}], ",", 
    RowBox[{"{", 
     RowBox[{"i", ",", 
      RowBox[{"Length", "@", "lAutomat"}]}], "}"}]}], "]"}]}]], "Input",
 CellChangeTimes->{{3.7598648062019825`*^9, 3.7598648714776573`*^9}, {
  3.759865095266882*^9, 3.7598651010779467`*^9}},
 CellLabel->"In[64]:=",ExpressionUUID->"bb6ec590-21e7-4d2d-bfd3-87cb0b9b39ee"],

Cell[BoxData[
 RowBox[{"{", 
  RowBox[{
   GraphicsBox[
    RasterBox[{{0, 1, 1, 0, 1, 1, 0, 0, 1, 0, 1, 1, 0, 1, 1, 0}, {1, 0, 0, 1, 
     0, 1, 1, 0, 0, 0, 0, 1, 1, 0, 0, 1}, {0, 1, 0, 1, 1, 0, 0, 1, 1, 0, 1, 0,
      0, 0, 0, 0}, {0, 0, 1, 0, 0, 0, 0, 0, 0, 1, 0, 0, 0, 0, 0, 0}, {0, 1, 0,
      0, 1, 0, 1, 0, 0, 0, 1, 0, 0, 1, 0, 1}, {0, 0, 1, 0, 1, 1, 0, 0, 0, 0, 
     0, 1, 0, 0, 1, 0}, {1, 0, 1, 1, 0, 0, 1, 0, 0, 0, 0, 0, 0, 0, 0, 1}, {0, 
     0, 0, 1, 1, 0, 1, 1, 1, 0, 1, 0, 1, 0, 1, 0}, {1, 0, 1, 0, 0, 1, 0, 1, 0,
      0, 0, 1, 0, 0, 0, 1}, {0, 0, 0, 1, 0, 1, 1, 0, 1, 0, 1, 0, 0, 0, 0, 
     0}, {1, 0, 1, 0, 0, 0, 1, 1, 1, 1, 0, 0, 0, 0, 0, 0}, {0, 1, 0, 0, 0, 0, 
     0, 1, 0, 0, 1, 0, 1, 0, 1, 0}, {0, 1, 1, 0, 1, 0, 1, 0, 0, 0, 0, 1, 0, 0,
      0, 0}, {1, 0, 0, 1, 0, 0, 0, 1, 0, 1, 0, 1, 1, 0, 1, 0}, {0, 0, 0, 0, 1,
      0, 1, 0, 0, 0, 1, 0, 0, 1, 0, 0}, {1, 0, 1, 0, 1, 1, 0, 0, 0, 0, 0, 1, 
     0, 1, 1, 0}}, {{0, 0}, {16, 16}}, {0, 1}],
    Frame->Automatic,
    FrameLabel->{None, None},
    FrameTicks->{{None, None}, {None, None}},
    GridLinesStyle->Directive[
      GrayLevel[0.5, 0.4]],
    Method->{
     "DefaultBoundaryStyle" -> Automatic, "DefaultPlotStyle" -> Automatic}], 
   ",", 
   GraphicsBox[
    RasterBox[{{1, 1, 0, 0, 0, 0, 0, 1, 0, 0, 0, 0, 1, 1, 0, 0}, {0, 1, 1, 0, 
     1, 1, 0, 0, 1, 1, 1, 0, 0, 1, 1, 0}, {0, 0, 1, 1, 0, 1, 1, 0, 0, 0, 1, 1,
      1, 0, 1, 1}, {1, 0, 0, 1, 1, 0, 1, 1, 1, 0, 0, 0, 1, 1, 0, 1}, {0, 0, 0,
      1, 1, 1, 0, 0, 1, 1, 1, 0, 0, 1, 1, 0}, {1, 1, 0, 0, 0, 1, 1, 0, 0, 0, 
     1, 1, 0, 0, 1, 1}, {0, 1, 1, 1, 0, 0, 1, 1, 1, 1, 0, 1, 1, 0, 0, 1}, {0, 
     0, 0, 1, 1, 1, 0, 1, 0, 1, 0, 0, 1, 1, 1, 0}, {1, 1, 0, 0, 0, 1, 1, 0, 0,
      1, 1, 0, 0, 0, 1, 1}, {0, 1, 1, 1, 1, 0, 1, 1, 0, 0, 1, 1, 1, 0, 0, 
     0}, {0, 0, 0, 0, 1, 1, 0, 1, 1, 0, 0, 0, 1, 1, 1, 1}, {1, 1, 1, 0, 0, 1, 
     1, 0, 1, 1, 1, 1, 0, 0, 0, 0}, {0, 0, 1, 1, 0, 0, 0, 1, 1, 0, 0, 1, 1, 1,
      1, 1}, {1, 0, 0, 1, 1, 1, 0, 0, 1, 1, 0, 0, 0, 0, 0, 1}, {1, 1, 0, 0, 0,
      1, 1, 0, 0, 1, 1, 1, 1, 1, 0, 0}, {0, 1, 1, 1, 0, 0, 1, 1, 0, 0, 0, 0, 
     0, 1, 1, 1}}, {{0, 0}, {16, 16}}, {0, 1}],
    Frame->Automatic,
    FrameLabel->{None, None},
    FrameTicks->{{None, None}, {None, None}},
    GridLinesStyle->Directive[
      GrayLevel[0.5, 0.4]],
    Method->{
     "DefaultBoundaryStyle" -> Automatic, "DefaultPlotStyle" -> Automatic}], 
   ",", 
   GraphicsBox[
    RasterBox[{{1, 1, 0, 1, 0, 0, 0, 0, 0, 1, 1, 1, 1, 1, 1, 0}, {1, 0, 0, 0, 
     1, 1, 1, 1, 1, 1, 0, 0, 1, 1, 0, 0}, {1, 1, 1, 1, 1, 0, 1, 1, 0, 1, 1, 1,
      1, 0, 0, 0}, {0, 1, 1, 0, 0, 0, 0, 1, 1, 1, 0, 0, 1, 1, 1, 1}, {0, 0, 1,
      1, 1, 1, 1, 1, 0, 1, 1, 1, 1, 0, 0, 0}, {0, 0, 0, 1, 1, 1, 0, 1, 1, 1, 
     0, 1, 0, 0, 0, 0}, {0, 0, 0, 0, 1, 0, 0, 0, 1, 0, 0, 0, 0, 0, 0, 0}, {1, 
     1, 1, 1, 1, 1, 1, 1, 1, 1, 1, 1, 1, 1, 1, 1}, {1, 1, 0, 0, 1, 0, 1, 1, 0,
      1, 1, 0, 0, 1, 1, 0}, {0, 1, 1, 1, 0, 0, 0, 1, 1, 1, 0, 0, 0, 0, 1, 
     1}, {1, 1, 0, 0, 0, 0, 0, 0, 0, 1, 1, 1, 1, 1, 1, 0}, {0, 1, 1, 1, 1, 1, 
     1, 1, 1, 1, 0, 0, 1, 1, 0, 0}, {0, 1, 1, 0, 0, 1, 1, 0, 0, 1, 1, 1, 1, 0,
      0, 1}, {0, 0, 1, 1, 1, 1, 0, 0, 0, 0, 1, 1, 0, 0, 0, 0}, {0, 0, 0, 1, 1,
      0, 0, 0, 0, 0, 0, 1, 1, 1, 1, 1}, {1, 1, 1, 1, 0, 0, 0, 0, 0, 0, 0, 0, 
     1, 1, 0, 0}}, {{0, 0}, {16, 16}}, {0, 1}],
    Frame->Automatic,
    FrameLabel->{None, None},
    FrameTicks->{{None, None}, {None, None}},
    GridLinesStyle->Directive[
      GrayLevel[0.5, 0.4]],
    Method->{
     "DefaultBoundaryStyle" -> Automatic, "DefaultPlotStyle" -> Automatic}], 
   ",", 
   GraphicsBox[
    RasterBox[{{0, 0, 0, 1, 0, 0, 0, 0, 0, 0, 0, 0, 1, 1, 0, 0}, {0, 1, 1, 0, 
     0, 0, 0, 0, 0, 1, 1, 0, 1, 0, 0, 0}, {0, 1, 0, 0, 0, 0, 1, 1, 0, 1, 0, 0,
      1, 0, 1, 1}, {0, 1, 0, 1, 1, 0, 1, 0, 1, 0, 0, 0, 1, 0, 1, 0}, {0, 0, 1,
      0, 0, 0, 0, 0, 0, 0, 0, 0, 0, 0, 0, 0}, {1, 1, 0, 0, 0, 0, 0, 0, 0, 0, 
     0, 1, 0, 0, 1, 1}, {1, 0, 0, 0, 0, 0, 0, 0, 0, 0, 0, 1, 0, 0, 1, 0}, {1, 
     0, 1, 1, 1, 1, 1, 0, 1, 1, 1, 0, 0, 0, 1, 0}, {0, 0, 1, 1, 0, 1, 1, 0, 1,
      1, 0, 0, 1, 1, 0, 0}, {0, 0, 1, 0, 0, 1, 0, 0, 1, 0, 0, 0, 1, 0, 0, 
     0}, {1, 1, 0, 0, 0, 1, 0, 1, 0, 0, 0, 0, 0, 0, 0, 1}, {1, 0, 0, 1, 1, 0, 
     0, 1, 0, 0, 0, 0, 0, 0, 0, 1}, {0, 0, 0, 1, 0, 0, 0, 1, 0, 0, 0, 0, 0, 1,
      1, 0}, {0, 1, 1, 0, 0, 1, 1, 0, 0, 0, 0, 0, 0, 1, 0, 0}, {0, 1, 0, 0, 0,
      1, 0, 0, 0, 0, 0, 1, 1, 0, 0, 0}, {1, 0, 0, 1, 1, 0, 0, 0, 0, 0, 0, 1, 
     0, 0, 0, 0}}, {{0, 0}, {16, 16}}, {0, 1}],
    Frame->Automatic,
    FrameLabel->{None, None},
    FrameTicks->{{None, None}, {None, None}},
    GridLinesStyle->Directive[
      GrayLevel[0.5, 0.4]],
    Method->{
     "DefaultBoundaryStyle" -> Automatic, "DefaultPlotStyle" -> Automatic}], 
   ",", 
   GraphicsBox[
    RasterBox[{{1, 1, 0, 1, 0, 0, 1, 1, 1, 1, 1, 1, 1, 0, 1, 1}, {1, 0, 1, 1, 
     0, 1, 1, 1, 1, 1, 1, 1, 0, 1, 1, 0}, {0, 1, 1, 0, 1, 1, 1, 1, 1, 1, 1, 0,
      1, 1, 1, 0}, {1, 1, 0, 1, 1, 1, 1, 1, 1, 1, 0, 1, 1, 0, 1, 0}, {1, 0, 1,
      1, 1, 1, 1, 0, 1, 0, 1, 0, 1, 1, 1, 0}, {0, 1, 1, 1, 1, 0, 1, 0, 1, 0, 
     0, 0, 1, 1, 1, 0}, {1, 1, 1, 1, 0, 1, 1, 0, 1, 0, 0, 1, 1, 0, 1, 0}, {1, 
     0, 1, 0, 1, 1, 1, 0, 0, 0, 1, 1, 0, 1, 1, 0}, {1, 0, 0, 0, 1, 0, 1, 0, 0,
      1, 1, 0, 1, 1, 1, 0}, {1, 0, 0, 1, 1, 0, 0, 0, 1, 1, 0, 1, 1, 1, 1, 
     0}, {0, 0, 1, 1, 1, 0, 0, 1, 1, 0, 1, 1, 1, 1, 1, 0}, {0, 1, 1, 1, 1, 0, 
     0, 1, 0, 1, 1, 1, 1, 1, 1, 0}, {1, 1, 1, 0, 1, 0, 0, 1, 1, 1, 1, 0, 1, 0,
      1, 0}, {1, 1, 1, 0, 0, 0, 1, 1, 1, 1, 0, 1, 1, 0, 0, 0}, {1, 0, 1, 0, 0,
      1, 1, 1, 1, 0, 1, 1, 1, 0, 0, 1}, {1, 0, 0, 0, 1, 1, 1, 1, 0, 1, 1, 1, 
     1, 0, 0, 1}}, {{0, 0}, {16, 16}}, {0, 1}],
    Frame->Automatic,
    FrameLabel->{None, None},
    FrameTicks->{{None, None}, {None, None}},
    GridLinesStyle->Directive[
      GrayLevel[0.5, 0.4]],
    Method->{
     "DefaultBoundaryStyle" -> Automatic, "DefaultPlotStyle" -> Automatic}], 
   ",", 
   GraphicsBox[
    RasterBox[{{1, 1, 1, 1, 1, 1, 1, 1, 1, 1, 1, 1, 1, 1, 1, 1}, {1, 1, 1, 1, 
     1, 1, 1, 1, 1, 1, 1, 1, 1, 1, 1, 1}, {0, 1, 1, 0, 1, 1, 1, 1, 1, 1, 1, 1,
      1, 1, 1, 1}, {1, 0, 0, 1, 0, 0, 0, 0, 0, 0, 1, 1, 0, 0, 1, 1}, {1, 1, 1,
      1, 1, 1, 1, 1, 1, 1, 1, 1, 1, 1, 1, 1}, {1, 1, 1, 1, 1, 1, 1, 1, 1, 1, 
     1, 0, 0, 1, 1, 1}, {1, 1, 1, 1, 1, 1, 1, 1, 1, 1, 0, 1, 1, 0, 1, 1}, {1, 
     1, 1, 1, 1, 1, 1, 1, 0, 0, 1, 0, 0, 1, 0, 0}, {1, 1, 1, 0, 1, 1, 1, 1, 1,
      1, 1, 1, 1, 1, 1, 1}, {1, 1, 0, 1, 0, 1, 1, 1, 1, 1, 1, 1, 1, 1, 1, 
     1}, {1, 0, 1, 0, 1, 0, 1, 1, 1, 0, 1, 1, 1, 1, 1, 1}, {0, 1, 0, 1, 0, 1, 
     0, 0, 0, 1, 0, 0, 1, 0, 0, 0}, {1, 1, 1, 1, 1, 0, 1, 1, 1, 1, 1, 1, 1, 1,
      1, 1}, {1, 1, 1, 1, 0, 1, 0, 1, 1, 1, 1, 1, 1, 1, 1, 1}, {1, 1, 1, 1, 1,
      0, 1, 0, 1, 1, 1, 1, 1, 1, 1, 1}, {1, 1, 0, 1, 0, 1, 0, 1, 0, 0, 0, 0, 
     1, 1, 0, 0}}, {{0, 0}, {16, 16}}, {0, 1}],
    Frame->Automatic,
    FrameLabel->{None, None},
    FrameTicks->{{None, None}, {None, None}},
    GridLinesStyle->Directive[
      GrayLevel[0.5, 0.4]],
    Method->{
     "DefaultBoundaryStyle" -> Automatic, "DefaultPlotStyle" -> Automatic}], 
   ",", 
   GraphicsBox[
    RasterBox[{{0, 0, 0, 0, 0, 0, 0, 0, 1, 1, 0, 1, 1, 0, 0, 0}, {0, 0, 0, 0, 
     0, 0, 0, 0, 1, 1, 0, 1, 1, 0, 0, 0}, {0, 0, 0, 0, 0, 0, 1, 0, 1, 1, 0, 1,
      1, 0, 1, 0}, {1, 0, 0, 1, 1, 1, 1, 0, 1, 1, 0, 1, 1, 0, 1, 1}, {0, 0, 0,
      0, 0, 0, 0, 0, 0, 0, 0, 0, 1, 1, 0, 0}, {0, 0, 0, 0, 0, 0, 0, 0, 0, 0, 
     0, 0, 1, 1, 0, 0}, {0, 0, 1, 0, 1, 0, 0, 0, 1, 0, 0, 0, 1, 1, 0, 1}, {1, 
     1, 1, 0, 1, 1, 1, 1, 1, 0, 1, 0, 1, 1, 0, 1}, {0, 0, 0, 0, 0, 0, 0, 0, 0,
      0, 0, 0, 0, 0, 0, 0}, {0, 0, 0, 0, 0, 0, 0, 0, 0, 0, 0, 0, 0, 0, 0, 
     0}, {1, 0, 0, 0, 1, 0, 1, 0, 0, 0, 0, 0, 0, 0, 1, 0}, {1, 0, 1, 0, 1, 1, 
     1, 0, 0, 0, 1, 0, 0, 0, 1, 1}, {1, 1, 0, 0, 0, 0, 0, 0, 0, 1, 1, 0, 0, 0,
      0, 0}, {1, 1, 0, 0, 0, 0, 0, 0, 0, 1, 1, 0, 0, 0, 0, 0}, {1, 1, 0, 0, 0,
      0, 0, 0, 0, 1, 1, 0, 0, 0, 0, 0}, {1, 1, 0, 0, 1, 0, 0, 0, 0, 1, 1, 0, 
     1, 0, 1, 0}}, {{0, 0}, {16, 16}}, {0, 1}],
    Frame->Automatic,
    FrameLabel->{None, None},
    FrameTicks->{{None, None}, {None, None}},
    GridLinesStyle->Directive[
      GrayLevel[0.5, 0.4]],
    Method->{
     "DefaultBoundaryStyle" -> Automatic, "DefaultPlotStyle" -> Automatic}], 
   ",", 
   GraphicsBox[
    RasterBox[{{0, 1, 0, 1, 1, 0, 0, 1, 0, 1, 0, 1, 0, 1, 0, 0}, {0, 1, 0, 1, 
     1, 0, 1, 1, 0, 0, 1, 1, 0, 1, 0, 1}, {0, 1, 0, 1, 1, 0, 0, 1, 0, 1, 1, 1,
      1, 1, 0, 0}, {0, 1, 0, 1, 1, 0, 0, 0, 1, 1, 1, 1, 0, 1, 0, 1}, {0, 1, 0,
      0, 1, 0, 1, 0, 1, 0, 0, 1, 0, 1, 0, 1}, {0, 1, 0, 1, 1, 0, 1, 0, 1, 0, 
     0, 0, 1, 1, 0, 1}, {0, 0, 1, 1, 1, 0, 0, 1, 1, 0, 0, 0, 0, 1, 0, 1}, {0, 
     1, 1, 1, 1, 0, 0, 0, 1, 0, 0, 0, 0, 0, 1, 1}, {1, 0, 1, 0, 1, 0, 1, 0, 1,
      0, 1, 0, 1, 0, 1, 0}, {1, 0, 1, 0, 1, 0, 1, 0, 1, 0, 0, 1, 1, 0, 1, 
     0}, {0, 1, 1, 0, 0, 1, 1, 0, 1, 0, 1, 1, 1, 0, 1, 0}, {0, 0, 1, 0, 1, 1, 
     1, 0, 0, 1, 1, 1, 1, 0, 1, 0}, {1, 0, 1, 0, 1, 0, 1, 0, 1, 1, 0, 0, 1, 0,
      1, 0}, {1, 0, 1, 0, 1, 0, 1, 0, 0, 1, 0, 1, 1, 0, 1, 0}, {1, 0, 1, 0, 1,
      0, 1, 0, 1, 1, 0, 0, 1, 0, 1, 0}, {1, 0, 0, 1, 1, 0, 1, 0, 0, 1, 0, 1, 
     1, 0, 1, 0}}, {{0, 0}, {16, 16}}, {0, 1}],
    Frame->Automatic,
    FrameLabel->{None, None},
    FrameTicks->{{None, None}, {None, None}},
    GridLinesStyle->Directive[
      GrayLevel[0.5, 0.4]],
    Method->{
     "DefaultBoundaryStyle" -> Automatic, "DefaultPlotStyle" -> Automatic}], 
   ",", 
   GraphicsBox[
    RasterBox[{{0, 1, 1, 0, 1, 0, 1, 0, 0, 0, 0, 1, 1, 0, 0, 0}, {0, 0, 1, 1, 
     1, 0, 1, 1, 0, 1, 0, 1, 1, 0, 0, 0}, {0, 0, 0, 1, 1, 0, 0, 1, 1, 1, 0, 1,
      1, 0, 0, 0}, {0, 1, 0, 1, 1, 0, 0, 0, 1, 1, 0, 1, 1, 0, 1, 0}, {0, 0, 0,
      0, 0, 0, 0, 0, 0, 0, 0, 0, 1, 1, 0, 1}, {1, 0, 1, 0, 1, 0, 0, 0, 0, 0, 
     0, 0, 0, 1, 1, 1}, {1, 1, 1, 0, 0, 1, 0, 0, 0, 0, 0, 0, 0, 0, 1, 1}, {0, 
     1, 1, 0, 0, 0, 1, 0, 1, 0, 0, 0, 1, 0, 0, 1}, {0, 1, 1, 0, 1, 0, 0, 1, 1,
      1, 0, 0, 0, 1, 0, 0}, {0, 0, 1, 1, 1, 0, 0, 0, 1, 1, 0, 0, 0, 0, 1, 
     0}, {0, 0, 0, 1, 1, 0, 1, 0, 1, 1, 0, 1, 0, 0, 0, 1}, {0, 0, 0, 0, 1, 1, 
     1, 0, 1, 1, 0, 0, 0, 0, 0, 0}, {1, 0, 0, 0, 0, 0, 0, 1, 1, 1, 0, 0, 0, 0,
      0, 0}, {1, 0, 0, 0, 0, 0, 0, 0, 1, 1, 0, 1, 0, 0, 0, 0}, {1, 0, 1, 0, 1,
      0, 1, 0, 0, 1, 1, 1, 0, 0, 0, 0}, {1, 1, 1, 0, 1, 1, 1, 0, 0, 0, 1, 1, 
     0, 1, 0, 1}}, {{0, 0}, {16, 16}}, {0, 1}],
    Frame->Automatic,
    FrameLabel->{None, None},
    FrameTicks->{{None, None}, {None, None}},
    GridLinesStyle->Directive[
      GrayLevel[0.5, 0.4]],
    Method->{
     "DefaultBoundaryStyle" -> Automatic, "DefaultPlotStyle" -> Automatic}], 
   ",", 
   GraphicsBox[
    RasterBox[{{0, 0, 0, 0, 0, 0, 0, 0, 0, 0, 0, 0, 1, 1, 1, 1}, {0, 0, 0, 0, 
     0, 0, 0, 0, 0, 0, 0, 0, 1, 1, 1, 1}, {0, 0, 0, 0, 0, 0, 0, 0, 0, 0, 0, 0,
      1, 1, 1, 1}, {0, 0, 1, 0, 0, 0, 1, 0, 0, 0, 1, 0, 1, 1, 1, 1}, {1, 0, 0,
      0, 1, 1, 0, 0, 1, 1, 1, 0, 0, 0, 0, 0}, {1, 0, 0, 0, 1, 1, 0, 0, 1, 1, 
     1, 0, 0, 0, 0, 0}, {1, 0, 0, 0, 1, 1, 0, 0, 1, 1, 1, 0, 0, 0, 0, 0}, {1, 
     0, 0, 1, 1, 1, 0, 0, 1, 1, 1, 0, 1, 0, 0, 1}, {0, 0, 0, 0, 1, 1, 1, 0, 0,
      0, 0, 1, 1, 0, 1, 1}, {0, 0, 0, 0, 1, 1, 1, 0, 0, 0, 0, 1, 1, 0, 1, 
     1}, {0, 0, 0, 0, 1, 1, 1, 0, 0, 0, 0, 1, 1, 0, 1, 1}, {1, 0, 0, 0, 1, 1, 
     1, 0, 1, 0, 0, 1, 1, 0, 1, 1}, {0, 0, 1, 1, 0, 0, 0, 0, 0, 0, 0, 0, 1, 1,
      1, 0}, {0, 0, 1, 1, 0, 0, 0, 0, 0, 0, 0, 0, 1, 1, 1, 0}, {0, 0, 1, 1, 0,
      0, 0, 0, 0, 0, 0, 0, 1, 1, 1, 0}, {0, 0, 1, 1, 0, 0, 0, 0, 1, 0, 1, 0, 
     1, 1, 1, 0}}, {{0, 0}, {16, 16}}, {0, 1}],
    Frame->Automatic,
    FrameLabel->{None, None},
    FrameTicks->{{None, None}, {None, None}},
    GridLinesStyle->Directive[
      GrayLevel[0.5, 0.4]],
    Method->{
     "DefaultBoundaryStyle" -> Automatic, "DefaultPlotStyle" -> Automatic}], 
   ",", 
   GraphicsBox[
    RasterBox[{{0, 1, 0, 0, 1, 1, 0, 0, 0, 0, 1, 0, 1, 1, 1, 0}, {0, 1, 1, 0, 
     1, 1, 1, 0, 1, 0, 0, 0, 1, 1, 1, 1}, {0, 0, 0, 0, 1, 1, 1, 1, 1, 1, 0, 0,
      0, 0, 0, 0}, {0, 1, 0, 0, 1, 1, 1, 1, 1, 1, 1, 0, 1, 0, 0, 1}, {1, 1, 1,
      0, 0, 0, 1, 1, 0, 0, 0, 0, 1, 1, 0, 1}, {0, 0, 0, 0, 0, 0, 1, 1, 0, 0, 
     1, 0, 0, 0, 0, 1}, {0, 1, 0, 0, 1, 0, 1, 1, 1, 0, 0, 0, 1, 0, 0, 1}, {0, 
     1, 1, 0, 0, 0, 1, 1, 1, 1, 0, 0, 1, 1, 0, 1}, {0, 0, 0, 0, 1, 0, 0, 0, 0,
      0, 0, 0, 0, 0, 0, 1}, {0, 0, 1, 0, 0, 0, 1, 0, 1, 0, 0, 1, 0, 1, 0, 
     1}, {1, 0, 0, 0, 1, 0, 0, 0, 1, 1, 0, 0, 0, 0, 0, 1}, {0, 0, 1, 0, 1, 1, 
     0, 0, 1, 1, 1, 0, 0, 1, 0, 1}, {0, 0, 1, 1, 1, 1, 1, 0, 0, 0, 0, 0, 0, 0,
      0, 1}, {1, 0, 0, 0, 0, 0, 0, 0, 1, 0, 1, 0, 0, 1, 0, 0}, {1, 1, 0, 1, 0,
      0, 1, 0, 0, 0, 1, 1, 0, 1, 1, 0}, {0, 0, 0, 1, 1, 0, 0, 0, 1, 0, 0, 0, 
     0, 1, 1, 1}}, {{0, 0}, {16, 16}}, {0, 1}],
    Frame->Automatic,
    FrameLabel->{None, None},
    FrameTicks->{{None, None}, {None, None}},
    GridLinesStyle->Directive[
      GrayLevel[0.5, 0.4]],
    Method->{
     "DefaultBoundaryStyle" -> Automatic, "DefaultPlotStyle" -> Automatic}]}],
   "}"}]], "Output",
 CellChangeTimes->{3.759865101719578*^9, 3.760216646223339*^9, 
  3.760217141372845*^9, 3.76028256954764*^9, 3.760285059027583*^9, 
  3.7602898742567115`*^9, 3.760291773521269*^9, 3.7603884843733635`*^9, 
  3.760397796518526*^9, 3.760777979044427*^9, 3.7609025853616323`*^9, 
  3.7609866997065115`*^9, 3.766444956682831*^9},
 CellLabel->"Out[64]=",ExpressionUUID->"d031e2ce-57fe-4eac-8a90-d7bbe19bd23c"]
}, Open  ]],

Cell[BoxData[
 RowBox[{
  RowBox[{"pred", "[", 
   RowBox[{"M_", ",", "x_"}], "]"}], ":=", "\[IndentingNewLine]", 
  RowBox[{"Quiet", "@", 
   RowBox[{
    RowBox[{"MinimalBy", "[", 
     RowBox[{"lAutomat", ",", " ", 
      RowBox[{
       RowBox[{"BDMC", "[", 
        RowBox[{"x", ",", 
         RowBox[{"M", "[", "#", "]"}], ",", "4", ",", "1"}], "]"}], "&"}]}], 
     "]"}], "[", 
    RowBox[{"[", "1", "]"}], "]"}]}]}]], "Input",
 CellChangeTimes->{3.760217192550294*^9},
 CellLabel->"In[65]:=",ExpressionUUID->"45bbc218-e6c8-4ff4-b658-f6b12354e2db"],

Cell[CellGroupData[{

Cell[BoxData[{
 RowBox[{
  RowBox[{"right", " ", "=", " ", "0"}], ";"}], "\[IndentingNewLine]", 
 RowBox[{"wrong", " ", "=", " ", 
  RowBox[{"List", "[", "]"}]}], "\[IndentingNewLine]", 
 RowBox[{
  RowBox[{"Table", "[", "\[IndentingNewLine]", 
   RowBox[{
    RowBox[{"If", "[", "\[IndentingNewLine]", 
     RowBox[{
      RowBox[{
       RowBox[{"pred", "[", "\[IndentingNewLine]", 
        RowBox[{"Model", ",", " ", 
         RowBox[{
          RowBox[{"TestSample", "[", 
           RowBox[{"[", "i", "]"}], "]"}], "[", 
          RowBox[{"[", "1", "]"}], "]"}]}], "\[IndentingNewLine]", "]"}], 
       "\[Equal]", " ", 
       RowBox[{
        RowBox[{"TestSample", "[", 
         RowBox[{"[", "i", "]"}], "]"}], "[", 
        RowBox[{"[", "2", "]"}], "]"}]}], ",", "\[IndentingNewLine]", 
      RowBox[{"right", " ", "=", " ", 
       RowBox[{"right", " ", "+", "1"}]}], ",", "\[IndentingNewLine]", 
      RowBox[{"wrong", "=", 
       RowBox[{"Append", "[", 
        RowBox[{"wrong", ",", 
         RowBox[{"TestSample", "[", 
          RowBox[{"[", "i", "]"}], "]"}]}], "]"}]}]}], "\[IndentingNewLine]", 
     "]"}], "\[IndentingNewLine]", ",", 
    RowBox[{"{", 
     RowBox[{"i", ",", 
      RowBox[{"Length", "[", "TestSample", "]"}]}], "}"}]}], "]"}], 
  ";"}]}], "Input",
 CellChangeTimes->{3.7602172045826225`*^9},
 CellLabel->"In[66]:=",ExpressionUUID->"ffd3c214-80ce-4e0c-be7c-d13221727fc1"],

Cell[BoxData[
 RowBox[{"{", "}"}]], "Output",
 CellChangeTimes->{3.7602172057936554`*^9, 3.760282573680273*^9, 
  3.760285060267874*^9, 3.7602898743126793`*^9, 3.760291773574239*^9, 
  3.7603884844643145`*^9, 3.760397796584489*^9, 3.7607779791513667`*^9, 
  3.7609025854505816`*^9, 3.7609866997954607`*^9, 3.766444956729805*^9},
 CellLabel->"Out[67]=",ExpressionUUID->"3ca6b76e-0e31-4ca0-8e45-c8a6517f114a"]
}, Open  ]],

Cell[CellGroupData[{

Cell[BoxData["right"], "Input",
 CellChangeTimes->{3.760217217501005*^9},
 CellLabel->"In[69]:=",ExpressionUUID->"85793cea-d0e1-47f0-a764-8787be72b9f8"],

Cell[BoxData["1349"], "Output",
 CellChangeTimes->{3.7602172182465773`*^9, 3.760283056400264*^9, 
  3.7602923434361076`*^9, 3.7603890457161074`*^9, 3.7603983732942667`*^9, 
  3.760903123292906*^9, 3.7609872410387306`*^9, 3.7664454918231707`*^9},
 CellLabel->"Out[69]=",ExpressionUUID->"de864da5-f0da-4f2a-8de7-822197e87f4a"]
}, Open  ]],

Cell["And the accuracy is:", "Text",
 CellChangeTimes->{{3.7602172495346723`*^9, 
  3.7602172547476892`*^9}},ExpressionUUID->"44fc7802-36d3-48ac-ae24-\
4846a659588c"],

Cell[CellGroupData[{

Cell[BoxData[
 RowBox[{
  RowBox[{"N", "@", "right"}], "/", 
  RowBox[{"Length", "[", "TestSample", "]"}]}]], "Input",
 CellChangeTimes->{{3.7602172371197767`*^9, 3.760217260645315*^9}},
 CellLabel->"In[70]:=",ExpressionUUID->"a4f31ba4-4c0e-4a86-85fe-16e0b8400ede"],

Cell[BoxData["0.981090909090909`"], "Output",
 CellChangeTimes->{3.760217267084628*^9, 3.760283056431246*^9, 
  3.7602923434820814`*^9, 3.7603890457490883`*^9, 3.760398373340244*^9, 
  3.760903123337881*^9, 3.7609872411256814`*^9, 3.7664454918651457`*^9},
 CellLabel->"Out[70]=",ExpressionUUID->"9d524383-b99b-4e3f-bc87-212f18411153"]
}, Open  ]],

Cell["\<\
Which is lower than the perfect 100%, but still decent I believe.\
\>", "Text",
 CellChangeTimes->{{3.760217787828389*^9, 
  3.760217805172098*^9}},ExpressionUUID->"e170bc3b-39c1-4f1e-a770-\
a4e19d080fa3"],

Cell[CellGroupData[{

Cell[BoxData[
 RowBox[{"Model", "[", 
  RowBox[{"lAutomat", "[", 
   RowBox[{"[", "1", "]"}], "]"}], "]"}]], "Input",
 CellChangeTimes->{{3.7609156771578417`*^9, 3.760915682775626*^9}},
 CellLabel->"In[71]:=",ExpressionUUID->"07065293-9ecf-4637-825b-ad5cc3f56220"],

Cell[BoxData[
 RowBox[{"{", 
  RowBox[{
   RowBox[{"{", 
    RowBox[{
    "0", ",", "1", ",", "0", ",", "1", ",", "0", ",", "0", ",", "1", ",", "1",
      ",", "1", ",", "1", ",", "1", ",", "0", ",", "1", ",", "0", ",", "0", 
     ",", "1"}], "}"}], ",", 
   RowBox[{"{", 
    RowBox[{
    "1", ",", "1", ",", "1", ",", "1", ",", "0", ",", "1", ",", "0", ",", "1",
      ",", "1", ",", "1", ",", "0", ",", "1", ",", "1", ",", "0", ",", "1", 
     ",", "1"}], "}"}], ",", 
   RowBox[{"{", 
    RowBox[{
    "0", ",", "1", ",", "1", ",", "0", ",", "1", ",", "1", ",", "1", ",", "0",
      ",", "1", ",", "0", ",", "1", ",", "0", ",", "0", ",", "1", ",", "0", 
     ",", "1"}], "}"}], ",", 
   RowBox[{"{", 
    RowBox[{
    "1", ",", "0", ",", "0", ",", "1", ",", "0", ",", "1", ",", "0", ",", "1",
      ",", "1", ",", "1", ",", "1", ",", "0", ",", "1", ",", "1", ",", "1", 
     ",", "1"}], "}"}], ",", 
   RowBox[{"{", 
    RowBox[{
    "1", ",", "0", ",", "1", ",", "1", ",", "1", ",", "1", ",", "1", ",", "0",
      ",", "1", ",", "1", ",", "0", ",", "1", ",", "0", ",", "1", ",", "0", 
     ",", "1"}], "}"}], ",", 
   RowBox[{"{", 
    RowBox[{
    "0", ",", "1", ",", "0", ",", "1", ",", "1", ",", "1", ",", "0", ",", "0",
      ",", "0", ",", "0", ",", "1", ",", "1", ",", "1", ",", "1", ",", "1", 
     ",", "1"}], "}"}], ",", 
   RowBox[{"{", 
    RowBox[{
    "1", ",", "1", ",", "1", ",", "0", ",", "1", ",", "0", ",", "0", ",", "1",
      ",", "0", ",", "1", ",", "0", ",", "1", ",", "1", ",", "1", ",", "1", 
     ",", "1"}], "}"}], ",", 
   RowBox[{"{", 
    RowBox[{
    "0", ",", "1", ",", "0", ",", "1", ",", "1", ",", "0", ",", "1", ",", "0",
      ",", "1", ",", "1", ",", "1", ",", "0", ",", "1", ",", "1", ",", "1", 
     ",", "0"}], "}"}], ",", 
   RowBox[{"{", 
    RowBox[{
    "1", ",", "1", ",", "1", ",", "0", ",", "0", ",", "1", ",", "0", ",", "0",
      ",", "0", ",", "1", ",", "0", ",", "1", ",", "0", ",", "1", ",", "0", 
     ",", "1"}], "}"}], ",", 
   RowBox[{"{", 
    RowBox[{
    "0", ",", "1", ",", "0", ",", "0", ",", "1", ",", "1", ",", "0", ",", "1",
      ",", "1", ",", "1", ",", "1", ",", "1", ",", "1", ",", "1", ",", "1", 
     ",", "0"}], "}"}], ",", 
   RowBox[{"{", 
    RowBox[{
    "1", ",", "1", ",", "0", ",", "1", ",", "0", ",", "0", ",", "1", ",", "1",
      ",", "1", ",", "1", ",", "1", ",", "0", ",", "1", ",", "1", ",", "0", 
     ",", "1"}], "}"}], ",", 
   RowBox[{"{", 
    RowBox[{
    "1", ",", "0", ",", "1", ",", "1", ",", "0", ",", "1", ",", "0", ",", "1",
      ",", "1", ",", "1", ",", "0", ",", "1", ",", "1", ",", "0", ",", "1", 
     ",", "0"}], "}"}], ",", 
   RowBox[{"{", 
    RowBox[{
    "1", ",", "1", ",", "0", ",", "1", ",", "1", ",", "1", ",", "1", ",", "1",
      ",", "1", ",", "0", ",", "1", ",", "1", ",", "1", ",", "1", ",", "1", 
     ",", "1"}], "}"}], ",", 
   RowBox[{"{", 
    RowBox[{
    "1", ",", "0", ",", "1", ",", "0", ",", "0", ",", "1", ",", "1", ",", "0",
      ",", "0", ",", "1", ",", "0", ",", "1", ",", "1", ",", "1", ",", "1", 
     ",", "1"}], "}"}], ",", 
   RowBox[{"{", 
    RowBox[{
    "0", ",", "1", ",", "1", ",", "0", ",", "1", ",", "0", ",", "0", ",", "1",
      ",", "1", ",", "1", ",", "1", ",", "0", ",", "0", ",", "1", ",", "1", 
     ",", "0"}], "}"}], ",", 
   RowBox[{"{", 
    RowBox[{
    "1", ",", "0", ",", "0", ",", "1", ",", "0", ",", "0", ",", "1", ",", "1",
      ",", "0", ",", "1", ",", "0", ",", "0", ",", "1", ",", "0", ",", "0", 
     ",", "1"}], "}"}]}], "}"}]], "Output",
 CellChangeTimes->{3.7609156833363056`*^9, 3.760987241185647*^9, 
  3.7664454918981276`*^9},
 CellLabel->"Out[71]=",ExpressionUUID->"5a464ef7-d16c-4ca5-80a9-035c2fd56afb"]
}, Open  ]]
}, Open  ]],

Cell[CellGroupData[{

Cell["Attacking the Model.", "Subchapter",
 CellChangeTimes->{{3.7602172833563166`*^9, 
  3.760217291115876*^9}},ExpressionUUID->"8416c653-2235-4274-958d-\
ebad3f0580f0"],

Cell[CellGroupData[{

Cell[BoxData[
 RowBox[{"expected2", " ", "=", " ", 
  RowBox[{"N", "@", 
   RowBox[{"(", 
    RowBox[{
     RowBox[{"Total", "@", 
      RowBox[{"ParallelTable", "[", "\[IndentingNewLine]", 
       RowBox[{
        RowBox[{"Length", "@", 
         RowBox[{"pixelAttack", "[", 
          RowBox[{
           RowBox[{
            RowBox[{"pred", "[", 
             RowBox[{"Model", ",", "#"}], "]"}], "&"}], ",", 
           RowBox[{"TestSample", "[", 
            RowBox[{"[", "i", "]"}], "]"}]}], "]"}]}], "\[IndentingNewLine]", 
        ",", 
        RowBox[{"{", 
         RowBox[{"i", ",", "5"}], "}"}]}], "]"}]}], "/", "5"}], 
    ")"}]}]}]], "Input",
 CellChangeTimes->{{3.760462654912038*^9, 3.7604627276783943`*^9}},
 CellLabel->"In[72]:=",ExpressionUUID->"5fbfbae7-7a5c-47ac-a31f-aa60333f5e82"],

Cell[BoxData["11.`"], "Output",
 CellChangeTimes->{3.7609036373602104`*^9, 3.760987727154689*^9, 
  3.76644596019269*^9},
 CellLabel->"Out[72]=",ExpressionUUID->"7abcfb13-2e0e-466b-af5a-963649d0e116"]
}, Open  ]],

Cell["\<\
11 per sample is a significant number is much lower than 140.\
\>", "Text",
 CellChangeTimes->{{3.7609877736940546`*^9, 
  3.760987808974863*^9}},ExpressionUUID->"6dd780ea-f43b-44c9-a362-\
3dacd635e738"]
}, Open  ]]
}, Open  ]]
}, Open  ]]
},
Evaluator->"Local",
WindowSize->{1304, 634},
WindowMargins->{{198, Automatic}, {75, Automatic}},
Magnification->1.5,
FrontEndVersion->"11.3 for Microsoft Windows (64-bit) (March 6, 2018)",
StyleDefinitions->"Default.nb"
]
(* End of Notebook Content *)

(* Internal cache information *)
(*CellTagsOutline
CellTagsIndex->{}
*)
(*CellTagsIndex
CellTagsIndex->{}
*)
(*NotebookFileOutline
Notebook[{
Cell[CellGroupData[{
Cell[580, 22, 228, 4, 146, "Title",ExpressionUUID->"2c8d0e67-6e3f-407e-a342-73928471560d"],
Cell[811, 28, 296, 7, 52, "Text",ExpressionUUID->"fcf67f6d-e164-4610-be53-57d6596a61de"],
Cell[CellGroupData[{
Cell[1132, 39, 157, 3, 94, "Subchapter",ExpressionUUID->"42858d3e-b93d-4949-9d56-30e8f99bd24d"],
Cell[1292, 44, 215, 4, 52, "Text",ExpressionUUID->"4134ef59-6da7-4289-95b4-edf0159e33e7"],
Cell[1510, 50, 391, 8, 43, "Input",ExpressionUUID->"61990de2-2131-40c4-873a-426f3e44048f"],
Cell[1904, 60, 505, 9, 73, "Input",ExpressionUUID->"f744355e-f9df-4eac-a4fc-6895d6b1b5b1"],
Cell[CellGroupData[{
Cell[2434, 73, 347, 7, 43, "Input",ExpressionUUID->"4fba1b0f-edb9-4bd6-a9fe-0d4cdbdb4d1d"],
Cell[2784, 82, 977, 16, 49, "Output",ExpressionUUID->"ec825080-a69f-47d4-a770-882825278e20"]
}, Open  ]],
Cell[CellGroupData[{
Cell[3798, 103, 259, 4, 43, "Input",ExpressionUUID->"95f9230b-d7c1-4d42-9c38-752ddc5beb69"],
Cell[4060, 109, 712, 10, 49, "Output",ExpressionUUID->"94dc331e-1a72-443c-bf58-a7722f00914f"]
}, Open  ]],
Cell[4787, 122, 448, 7, 52, "Text",ExpressionUUID->"b4e0011b-9918-4756-a733-380abc48279d"],
Cell[CellGroupData[{
Cell[5260, 133, 338, 6, 43, "Input",ExpressionUUID->"f1477e63-5e89-4bbb-9f89-1c9f1857b1ce"],
Cell[5601, 141, 779, 11, 49, "Output",ExpressionUUID->"0b2a408e-321c-4873-a770-367878d1ad1e"]
}, Open  ]],
Cell[6395, 155, 4281, 103, 1088, "Input",ExpressionUUID->"176aba82-f453-4635-96c1-93adb94c34db"],
Cell[10679, 260, 158, 3, 52, "Text",ExpressionUUID->"831e1fd7-449c-4a02-8fa9-616fb290134f"],
Cell[CellGroupData[{
Cell[10862, 267, 494, 13, 43, "Input",ExpressionUUID->"79912d22-ee33-4b1e-99ba-bafb51d21a4f"],
Cell[11359, 282, 806, 19, 298, "Output",ExpressionUUID->"9a7eb925-9abb-4fe9-9e83-89dc916fea2b"]
}, Open  ]]
}, Open  ]],
Cell[CellGroupData[{
Cell[12214, 307, 486, 11, 102, "Chapter",ExpressionUUID->"0d2430d1-8fbd-4384-8024-50b20f67963f"],
Cell[12703, 320, 272, 7, 52, "Text",ExpressionUUID->"fe9ec124-f89d-448e-ac7c-045ce8268a90"],
Cell[12978, 329, 2035, 34, 131, "Input",ExpressionUUID->"0bd24396-0788-4bde-91cf-72b0ef07ed93"],
Cell[CellGroupData[{
Cell[15038, 367, 1067, 18, 73, "Input",ExpressionUUID->"68a19a8b-208d-473b-9a2d-1c905d56f161"],
Cell[16108, 387, 27463, 432, 368, "Output",ExpressionUUID->"a8734778-bd08-435c-9886-2383f5ccbbbe"]
}, Open  ]],
Cell[CellGroupData[{
Cell[43608, 824, 579, 8, 43, "Input",ExpressionUUID->"fdabaed5-9443-411a-96d8-019ee0f158bb"],
Cell[44190, 834, 26303, 483, 330, "Output",ExpressionUUID->"67ffeda5-229c-4c40-8bb4-31cd509f213c"]
}, Open  ]],
Cell[CellGroupData[{
Cell[70530, 1322, 382, 7, 96, "Input",ExpressionUUID->"d2f63298-7412-40c0-8fc4-332950337d60"],
Cell[70915, 1331, 563, 10, 110, "Output",ExpressionUUID->"cedaf132-2fad-48b6-bfdf-7c9a87fc2c71"]
}, Open  ]],
Cell[CellGroupData[{
Cell[71515, 1346, 368, 7, 96, "Input",ExpressionUUID->"19f0227c-22f2-4556-b22e-2886c1ddb861"],
Cell[71886, 1355, 1186, 17, 110, "Output",ExpressionUUID->"e22381bb-9463-409d-a2f2-8f7006277527"]
}, Open  ]],
Cell[73087, 1375, 570, 10, 193, "Text",ExpressionUUID->"965d13a4-5dd4-4c12-8435-f069a8fe74b2"],
Cell[73660, 1387, 1021, 22, 360, "Input",ExpressionUUID->"78fe3968-5579-47a0-9098-a92627e66c8c"],
Cell[74684, 1411, 81, 0, 96, "Input",ExpressionUUID->"8db733a4-5d27-499e-80d2-6f3f4bc17ef1"],
Cell[CellGroupData[{
Cell[74790, 1415, 705, 14, 229, "Input",ExpressionUUID->"7c7d4bcb-3e7e-4954-a2ad-978da55d1c5c"],
Cell[75498, 1431, 27350, 427, 828, "Output",ExpressionUUID->"fc6ced13-6a72-4b3a-a20f-9a8c196fe76b"]
}, Open  ]],
Cell[CellGroupData[{
Cell[102885, 1863, 381, 7, 96, "Input",ExpressionUUID->"2054a726-4eb1-4885-a219-169f0cddfbab"],
Cell[103269, 1872, 259, 3, 110, "Output",ExpressionUUID->"69bf8f0c-1e25-4a69-b372-1f85500d2743"]
}, Open  ]],
Cell[CellGroupData[{
Cell[103565, 1880, 364, 7, 96, "Input",ExpressionUUID->"ebf568ad-1eca-4bc5-9331-2c87cf3197c7"],
Cell[103932, 1889, 265, 3, 110, "Output",ExpressionUUID->"15f1fe74-1cb1-46fd-aaaf-6e60687b53bf"]
}, Open  ]],
Cell[104212, 1895, 275, 8, 117, "Text",ExpressionUUID->"dcc97dae-6622-4796-a1a4-251db9f3ac5d"],
Cell[CellGroupData[{
Cell[104512, 1907, 224, 4, 180, "Subsection",ExpressionUUID->"24f25160-1ccb-4343-93c2-771b35690233"],
Cell[104739, 1913, 1028, 22, 425, "Input",ExpressionUUID->"a5b7346d-7d9b-4851-9673-3f94cc6bc7fa"],
Cell[CellGroupData[{
Cell[105792, 1939, 601, 12, 229, "Input",ExpressionUUID->"80a3677a-569b-48ab-9e20-6ff375305993"],
Cell[106396, 1953, 27499, 429, 828, "Output",ExpressionUUID->"a14eeaba-2831-4fab-82ba-fb0c85dfc8f1"]
}, Open  ]],
Cell[CellGroupData[{
Cell[133932, 2387, 365, 7, 96, "Input",ExpressionUUID->"193749c0-ceb6-44f2-8fc0-233e0badd899"],
Cell[134300, 2396, 223, 3, 110, "Output",ExpressionUUID->"46c22205-de3a-4f61-a5b1-9532d785de55"]
}, Open  ]],
Cell[CellGroupData[{
Cell[134560, 2404, 343, 6, 96, "Input",ExpressionUUID->"d14245eb-b79a-4508-8d49-78f2e0107406"],
Cell[134906, 2412, 175, 2, 110, "Output",ExpressionUUID->"5d551880-93fa-4bac-8701-3a76c49a031c"]
}, Open  ]],
Cell[CellGroupData[{
Cell[135118, 2419, 284, 4, 96, "Input",ExpressionUUID->"4dc2aa23-8ded-4094-b2ff-0215cacf820c"],
Cell[135405, 2425, 28484, 518, 742, "Output",ExpressionUUID->"43b5c003-5e2c-46ca-9bab-1300c79ccb45"]
}, Open  ]],
Cell[163904, 2946, 155, 3, 117, "Text",ExpressionUUID->"6bf47b49-5e14-4104-a31a-26b138ca5136"],
Cell[164062, 2951, 1141, 24, 490, "Input",ExpressionUUID->"b1211202-cf1a-42a7-b831-4c1bf82f44c4"],
Cell[CellGroupData[{
Cell[165228, 2979, 603, 12, 229, "Input",ExpressionUUID->"9efb4b05-4784-4cd4-a6d2-d010705e3006"],
Cell[165834, 2993, 27488, 429, 828, "Output",ExpressionUUID->"6729f971-cb47-47a5-9906-c2be85272fd1"]
}, Open  ]],
Cell[CellGroupData[{
Cell[193359, 3427, 337, 6, 96, "Input",ExpressionUUID->"4f5a7846-197f-48df-8e6f-373f3834979e"],
Cell[193699, 3435, 192, 2, 110, "Output",ExpressionUUID->"75480fdc-9400-474a-bb4f-5040921b2819"]
}, Open  ]]
}, Open  ]]
}, Open  ]],
Cell[CellGroupData[{
Cell[193952, 3444, 338, 10, 229, "Chapter",ExpressionUUID->"60e28b16-0728-4439-bf4c-3f1354aa46be"],
Cell[194293, 3456, 287, 7, 117, "Text",ExpressionUUID->"39c0b132-5b17-4cab-8c69-d3d0ab661db8"],
Cell[194583, 3465, 2117, 42, 229, "Input",ExpressionUUID->"5cc9f915-c378-4b13-9887-e3d59a393ef5"],
Cell[196703, 3509, 196, 3, 117, "Text",ExpressionUUID->"e8a8affe-9d9f-44e6-8fa9-84460ebc5b13"],
Cell[196902, 3514, 593, 15, 96, "Input",ExpressionUUID->"2a5d11af-7187-4c4a-bac1-ac9531927045"],
Cell[197498, 3531, 573, 15, 96, "Input",ExpressionUUID->"a7cbb890-101c-4532-9f41-8e81098c9baa"],
Cell[198074, 3548, 665, 16, 96, "Input",ExpressionUUID->"3d250020-07c7-414c-a8db-a18f55561d3f"],
Cell[CellGroupData[{
Cell[198764, 3568, 1053, 17, 164, "Input",ExpressionUUID->"a39a9b73-4b70-4f1d-9586-76e927eb2c19"],
Cell[199820, 3587, 29530, 597, 310, "Output",ExpressionUUID->"1a751dbe-922a-41e7-9f03-49ed2a6c5c4b"]
}, Open  ]],
Cell[CellGroupData[{
Cell[229387, 4189, 500, 8, 96, "Input",ExpressionUUID->"e26f5fd0-973a-4f7a-b34b-ca3fdbb1ca32"],
Cell[229890, 4199, 1362, 19, 110, "Output",ExpressionUUID->"1d06ae00-ef1c-4020-a6b4-98e8cbe60660"]
}, Open  ]],
Cell[231267, 4221, 471, 7, 117, "Text",ExpressionUUID->"8caa5a49-e71f-49ff-925d-f64e20ef25f3"],
Cell[231741, 4230, 303, 6, 86, "Text",ExpressionUUID->"644a43f9-5ffb-4ea1-8120-0944781b69ad"],
Cell[232047, 4238, 396, 8, 43, "Input",ExpressionUUID->"03266269-c322-4676-a563-b034cac5abb6"]
}, Open  ]],
Cell[CellGroupData[{
Cell[232480, 4251, 290, 10, 102, "Chapter",ExpressionUUID->"946c8841-7a4e-4bc6-a29e-8ad989e63cec"],
Cell[232773, 4263, 355, 10, 52, "Text",ExpressionUUID->"9b46fad3-189e-47f4-995d-c8511ea1b80b"],
Cell[233131, 4275, 662, 15, 131, "Input",ExpressionUUID->"7b901f89-08d9-4b5c-baca-2b89765c0889"],
Cell[233796, 4292, 1298, 31, 334, "Input",ExpressionUUID->"e5096caf-77e9-47e4-861a-1c4fad7a1dcf"],
Cell[235097, 4325, 1133, 22, 73, "Input",ExpressionUUID->"647e4791-d253-4aae-bcd5-e1b5fb23d268"],
Cell[236233, 4349, 1296, 33, 218, "Input",ExpressionUUID->"78529fbe-dd9f-4c4e-87f8-abd0b7a88645"],
Cell[237532, 4384, 165, 3, 52, "Text",ExpressionUUID->"dbde0026-6633-4b2d-b61d-8e55c77cd48e"],
Cell[237700, 4389, 389, 8, 43, "Input",ExpressionUUID->"253b8cd7-d3ae-4aa5-bcca-5cbdbcbae32e"],
Cell[CellGroupData[{
Cell[238114, 4401, 340, 6, 43, "Input",ExpressionUUID->"7163f2f6-3a5c-4a91-a7af-f2059f2775dd"],
Cell[238457, 4409, 861, 14, 49, "Output",ExpressionUUID->"3dfad74b-d75e-4a4c-982e-c8a18af35dd8"]
}, Open  ]],
Cell[239333, 4426, 342, 6, 43, "Input",ExpressionUUID->"bdf29112-67b9-4d22-bc0c-40481a0a9e33"],
Cell[239678, 4434, 2013, 45, 276, "Input",ExpressionUUID->"00a21eb2-707e-4195-a3d7-f2dacd99a317"],
Cell[241694, 4481, 391, 7, 43, "Input",ExpressionUUID->"c2771c36-0a07-4fd1-9637-317942ad7470"],
Cell[242088, 4490, 259, 8, 52, "Text",ExpressionUUID->"e3b9c252-a666-4c91-9dcf-476005f3c922"],
Cell[CellGroupData[{
Cell[242372, 4502, 317, 9, 94, "Subchapter",ExpressionUUID->"c78de2c7-c663-471e-af6e-4aa62e9c56b6"],
Cell[242692, 4513, 291, 6, 117, "Text",ExpressionUUID->"66d3df3a-5eee-4e50-940a-0c05c5e85a4b"],
Cell[242986, 4521, 220, 5, 52, "Text",ExpressionUUID->"83307d2e-c3a4-4312-b799-fb9982bbe289"],
Cell[243209, 4528, 379, 7, 73, "Input",ExpressionUUID->"0d7045ff-d960-43fa-a1ff-d6f70739983b"],
Cell[243591, 4537, 166, 3, 52, "Text",ExpressionUUID->"a349c7d0-ce4c-4be3-97b4-5f08d5ae41dc"],
Cell[243760, 4542, 744, 16, 131, "Input",ExpressionUUID->"4b060d2f-551f-4ce3-8456-22430645cce2"],
Cell[CellGroupData[{
Cell[244529, 4562, 1280, 26, 102, "Input",ExpressionUUID->"35cecdf0-94e6-4f55-9a34-11c5c31ceb27"],
Cell[245812, 4590, 471, 6, 49, "Output",ExpressionUUID->"98c6377a-1f53-4d5f-954e-b2c05b728a49"]
}, Open  ]],
Cell[246298, 4599, 236, 4, 52, "Text",ExpressionUUID->"b5b09bbe-ff0d-4d17-8f40-91d0f9548f07"]
}, Open  ]]
}, Open  ]],
Cell[CellGroupData[{
Cell[246583, 4609, 193, 3, 102, "Chapter",ExpressionUUID->"1d994345-e7e3-4ed4-8b76-421823134a1d"],
Cell[246779, 4614, 299, 6, 86, "Text",ExpressionUUID->"61e29e78-290b-4dc8-95e3-86c1b0065894"],
Cell[CellGroupData[{
Cell[247103, 4624, 167, 3, 94, "Subchapter",ExpressionUUID->"93528e1e-4622-4cb1-90e8-f1cde85630cf"],
Cell[CellGroupData[{
Cell[247295, 4631, 253, 4, 43, "Input",ExpressionUUID->"400dbb06-c0cc-4be5-820a-06cb812b54cc"],
Cell[247551, 4637, 1234, 17, 49, "Output",ExpressionUUID->"4c4b8da9-71c5-49d0-a7ff-f45ab287e4ba"]
}, Open  ]],
Cell[248800, 4657, 270, 5, 43, "Input",ExpressionUUID->"1dca8f01-7e5a-45da-a24f-8b07493e56ff"],
Cell[249073, 4664, 699, 20, 43, "Input",ExpressionUUID->"f2ff9d4b-ab86-4a12-b575-2c366d21dafd"],
Cell[249775, 4686, 231, 4, 43, "Input",ExpressionUUID->"7e3050a1-8d9f-4f3b-81ae-17e53d35b910"],
Cell[250009, 4692, 1835, 52, 160, "Input",ExpressionUUID->"1548c387-08d2-4a63-8a3d-6fbd92d8fe50"],
Cell[CellGroupData[{
Cell[251869, 4748, 214, 4, 99, "Section",ExpressionUUID->"5a487fe1-11fd-4867-ac9c-082228ba79c7"],
Cell[252086, 4754, 313, 5, 52, "Text",ExpressionUUID->"0c7208a3-37be-4fea-b134-ed586a7b9d7a"],
Cell[252402, 4761, 258, 4, 96, "Input",ExpressionUUID->"86161674-e4eb-43e3-8c0e-f4ed4be8c80e"],
Cell[252663, 4767, 465, 9, 43, "Input",ExpressionUUID->"8094e037-45e9-4307-8be2-1a426eb8a2f6"],
Cell[253131, 4778, 1527, 34, 73, "Input",ExpressionUUID->"6227fc71-a8de-445e-af8f-a06e8f769b4c"],
Cell[254661, 4814, 311, 7, 43, "Input",ExpressionUUID->"4d5a29af-2963-4b7c-93a8-ea57d30ef3b4"],
Cell[254975, 4823, 927, 27, 73, "Input",ExpressionUUID->"a7a50eb2-1758-4f7d-a1cc-130fb8cb3097"],
Cell[CellGroupData[{
Cell[255927, 4854, 287, 4, 67, "Subsubsection",ExpressionUUID->"a05ad247-1d42-4fd4-8b71-9076b636c914"],
Cell[256217, 4860, 256, 4, 43, "Input",ExpressionUUID->"6d1e1fe9-7da1-4f4a-a2bd-0b7814b00e1d"],
Cell[256476, 4866, 4509, 93, 363, "Input",ExpressionUUID->"1f6e4c7f-98d1-4f1c-a28d-79fd382eb894"]
}, Open  ]]
}, Open  ]]
}, Open  ]],
Cell[CellGroupData[{
Cell[261046, 4966, 174, 3, 94, "Subchapter",ExpressionUUID->"6f809a18-0b4c-4cdd-aea6-e5f67b9fadc3"],
Cell[261223, 4971, 393, 11, 43, "Input",ExpressionUUID->"5b8feb25-6b44-48b1-8d2f-1a3d3ad37219"],
Cell[261619, 4984, 458, 12, 229, "Input",ExpressionUUID->"b4f8bf97-0c16-4187-bca2-343ad322bcf7"],
Cell[262080, 4998, 1786, 45, 882, "Input",ExpressionUUID->"239f24c5-753e-4c67-ad9b-83edfae1e01f"],
Cell[263869, 5045, 994, 25, 425, "Input",ExpressionUUID->"79b49304-2dd5-4801-ab86-89e2fcbf5405"],
Cell[264866, 5072, 1864, 40, 490, "Input",ExpressionUUID->"74ea2745-4f17-4fa0-b417-f4d24256934b"],
Cell[266733, 5114, 182, 3, 52, "Text",ExpressionUUID->"af548d73-23eb-410c-b337-02ae4999c46a"],
Cell[266918, 5119, 856, 23, 131, "Input",ExpressionUUID->"32c79ed3-00ac-49ce-91ab-aa087f3ee6b6"],
Cell[CellGroupData[{
Cell[267799, 5146, 2890, 57, 508, "Input",ExpressionUUID->"6c49a546-12ac-4140-97a1-5c10d89d1226"],
Cell[270692, 5205, 4508, 127, 1246, "Output",ExpressionUUID->"103dc6f3-e5bc-42eb-a277-32007cf804dd"]
}, Open  ]],
Cell[275215, 5335, 233, 4, 52, "Text",ExpressionUUID->"ec110484-1f5c-4c31-b865-ed1333f298fd"],
Cell[275451, 5341, 173, 3, 52, "Text",ExpressionUUID->"5b48206b-769b-4c44-931b-b1b7d6e436ea"],
Cell[275627, 5346, 3014, 69, 450, "Input",ExpressionUUID->"52060cd4-fce0-4ba6-9aee-023f5acc7851"],
Cell[278644, 5417, 2021, 43, 334, "Input",ExpressionUUID->"c179d804-6bf9-4415-88f2-1bf6dce46720"],
Cell[280668, 5462, 169, 3, 52, "Text",ExpressionUUID->"689e4e9c-59cd-4406-82d9-80294415d1f0"],
Cell[280840, 5467, 591, 11, 43, "Input",ExpressionUUID->"844605f0-efef-4df1-84f3-064178614b09"],
Cell[281434, 5480, 1286, 28, 276, "Input",ExpressionUUID->"ad2bbd84-9eb9-4273-998d-e00214af1d3d"],
Cell[282723, 5510, 263, 8, 52, "Text",ExpressionUUID->"20cd9a5b-ea43-46cb-80ca-9f31453f4fa2"],
Cell[282989, 5520, 417, 8, 73, "Input",ExpressionUUID->"dcd6fbec-6cfb-4d4b-9c96-1b839dfdc3a1"],
Cell[283409, 5530, 2185, 45, 305, "Input",ExpressionUUID->"669bcc57-b507-4998-827b-a40a33d2dc02"],
Cell[285597, 5577, 251, 4, 52, "Text",ExpressionUUID->"01b0acb3-74d9-40db-b329-2c3ccd9fbd84"],
Cell[CellGroupData[{
Cell[285873, 5585, 630, 16, 43, "Input",ExpressionUUID->"bb6ec590-21e7-4d2d-bfd3-87cb0b9b39ee"],
Cell[286506, 5603, 13491, 239, 1246, "Output",ExpressionUUID->"d031e2ce-57fe-4eac-8a90-d7bbe19bd23c"]
}, Open  ]],
Cell[300012, 5845, 556, 15, 73, "Input",ExpressionUUID->"45bbc218-e6c8-4ff4-b658-f6b12354e2db"],
Cell[CellGroupData[{
Cell[300593, 5864, 1408, 35, 334, "Input",ExpressionUUID->"ffd3c214-80ce-4e0c-be7c-d13221727fc1"],
Cell[302004, 5901, 407, 6, 49, "Output",ExpressionUUID->"3ca6b76e-0e31-4ca0-8e45-c8a6517f114a"]
}, Open  ]],
Cell[CellGroupData[{
Cell[302448, 5912, 152, 2, 43, "Input",ExpressionUUID->"85793cea-d0e1-47f0-a764-8787be72b9f8"],
Cell[302603, 5916, 324, 4, 49, "Output",ExpressionUUID->"de864da5-f0da-4f2a-8de7-822197e87f4a"]
}, Open  ]],
Cell[302942, 5923, 166, 3, 52, "Text",ExpressionUUID->"44fc7802-36d3-48ac-ae24-4846a659588c"],
Cell[CellGroupData[{
Cell[303133, 5930, 265, 5, 43, "Input",ExpressionUUID->"a4f31ba4-4c0e-4a86-85fe-16e0b8400ede"],
Cell[303401, 5937, 334, 4, 49, "Output",ExpressionUUID->"9d524383-b99b-4e3f-bc87-212f18411153"]
}, Open  ]],
Cell[303750, 5944, 215, 5, 52, "Text",ExpressionUUID->"e170bc3b-39c1-4f1e-a770-a4e19d080fa3"],
Cell[CellGroupData[{
Cell[303990, 5953, 264, 5, 43, "Input",ExpressionUUID->"07065293-9ecf-4637-825b-ad5cc3f56220"],
Cell[304257, 5960, 3681, 85, 253, "Output",ExpressionUUID->"5a464ef7-d16c-4ca5-80a9-035c2fd56afb"]
}, Open  ]]
}, Open  ]],
Cell[CellGroupData[{
Cell[307987, 6051, 170, 3, 94, "Subchapter",ExpressionUUID->"8416c653-2235-4274-958d-ebad3f0580f0"],
Cell[CellGroupData[{
Cell[308182, 6058, 802, 21, 102, "Input",ExpressionUUID->"5fbfbae7-7a5c-47ac-a31f-aa60333f5e82"],
Cell[308987, 6081, 200, 3, 49, "Output",ExpressionUUID->"7abcfb13-2e0e-466b-af5a-963649d0e116"]
}, Open  ]],
Cell[309202, 6087, 213, 5, 52, "Text",ExpressionUUID->"6dd780ea-f43b-44c9-a362-3dacd635e738"]
}, Open  ]]
}, Open  ]]
}, Open  ]]
}
]
*)
