# Supplementary material for: Algorithmic Probability-Guided Machine Learning on Non-Differentiable Spaces
Source: Front Artif Intell. 2021 Jan 25;3:567356. doi: 10.3389/frai.2020.567356 (PMC7944352; doi:10.3389/frai.2020.567356)
Supplement: Supplementary file 2 [file datasheet2.zip › code/AlgClassification/ECAInitialization.nb]

(* Content-type: application/vnd.wolfram.mathematica *)

(*** Wolfram Notebook File ***)
(* http://www.wolfram.com/nb *)

(* CreatedBy='Mathematica 11.3' *)

(*CacheID: 234*)
(* Internal cache information:
NotebookFileLineBreakTest
NotebookFileLineBreakTest
NotebookDataPosition[       158,          7]
NotebookDataLength[    715764,      15372]
NotebookOptionsPosition[    679258,      14796]
NotebookOutlinePosition[    679624,      14812]
CellTagsIndexPosition[    679581,      14809]
WindowFrame->Normal*)

(* Beginning of Notebook Content *)
Notebook[{

Cell[CellGroupData[{
Cell["Classifying ECA by Their Initial State.", "Title",
 CellChangeTimes->{{3.7604637450772758`*^9, 3.7604637684139204`*^9}, {
  3.767562907340947*^9, 
  3.7675629241793065`*^9}},ExpressionUUID->"7e7ce25d-69cb-457d-9794-\
43456421d5ad"],

Cell[TextData[{
 "In this experiment, we will try to associate each automaton evolution \
string to its ",
 StyleBox["initialization. ",
  FontSlant->"Italic"]
}], "Text",
 CellChangeTimes->{{3.7604638723818254`*^9, 
  3.760463944557734*^9}},ExpressionUUID->"9f7f39b6-654b-4ccc-96e7-\
916d3b12f15e"],

Cell[CellGroupData[{

Cell["The Sets", "Subchapter",
 CellChangeTimes->{{3.760464000709871*^9, 
  3.7604640410219016`*^9}},ExpressionUUID->"b14af9c2-8923-4133-b655-\
96be83b8c98c"],

Cell[TextData[{
 "First, we get a random number of initialization of strings, with higher \
probability according to its BDM. Also, Let\[CloseCurlyQuote]s keep it ",
 StyleBox["small ",
  FontSlant->"Italic"],
 "for now."
}], "Text",
 CellChangeTimes->{{3.760464043605932*^9, 
  3.760464140583814*^9}},ExpressionUUID->"c14fd1da-fe0c-496c-8d65-\
0aaaf1fdab94"],

Cell["\<\
We will use an accuracy resolution of 16-bits for the inputs and 14-bits for \
the outputs.\
\>", "Text",
 CellChangeTimes->{{3.760468263948553*^9, 3.7604682866457896`*^9}, {
  3.761600423779743*^9, 
  3.761600439929515*^9}},ExpressionUUID->"b8b02f2c-0c5f-444c-8a48-\
f18d2d570beb"],

Cell[BoxData[
 RowBox[{
  RowBox[{"toBinaryInt", "[", 
   RowBox[{"n_", ",", "bits_"}], "]"}], ":=", 
  RowBox[{"IntegerDigits", "[", 
   RowBox[{"n", ",", "2", ",", "bits"}], "]"}]}]], "Code",
 CellChangeTimes->{{3.760466909105418*^9, 3.760466984285336*^9}, {
   3.7604671642959843`*^9, 3.76046720626229*^9}, {3.7604672530881796`*^9, 
   3.7604672755742083`*^9}, 3.761603681821744*^9},
 CellLabel->"In[12]:=",ExpressionUUID->"b3abc2fb-f1ff-49f5-8fbe-0e871fba0d9a"],

Cell[BoxData[
 RowBox[{
  RowBox[{"set", " ", "=", " ", 
   RowBox[{"Range", "[", 
    RowBox[{"2", "^", "12"}], "]"}]}], ";"}]], "Code",
 CellChangeTimes->{{3.7604683121443925`*^9, 3.760468344690277*^9}, 
   3.7616690045826674`*^9},
 CellLabel->"In[13]:=",ExpressionUUID->"24f0a916-d946-4271-ba5e-1a258debe037"],

Cell[TextData[{
 "Computing the weights set using the ",
 StyleBox["square of the BDM ",
  FontSlant->"Italic"],
 "of the binary representations of the strings."
}], "Text",
 CellChangeTimes->{{3.7604684290570736`*^9, 3.760468434773091*^9}, {
  3.7604688226051836`*^9, 3.7604688265334387`*^9}, {3.7604689150209475`*^9, 
  3.7604689478630877`*^9}},ExpressionUUID->"330c34e0-aaa9-4fa1-9298-\
5019daa2abb5"],

Cell[CellGroupData[{

Cell[BoxData[{
 RowBox[{"SeedRandom", "[", "3012019", "]"}], "\[IndentingNewLine]", 
 RowBox[{"class", " ", "=", " ", 
  RowBox[{"RandomSample", "[", 
   RowBox[{"set", ",", "10"}], "]"}]}], "\[IndentingNewLine]", 
 RowBox[{"classB", " ", "=", " ", 
  RowBox[{
   RowBox[{
    RowBox[{"toBinaryInt", "[", 
     RowBox[{"#", ",", "12"}], "]"}], "&"}], "/@", "class"}]}]}], "Code",
 CellChangeTimes->{{3.7604691825994096`*^9, 3.7604693182457795`*^9}, {
   3.7604696568815546`*^9, 3.760469661406576*^9}, 3.7608350946356816`*^9, {
   3.7608358010804467`*^9, 3.7608358025718536`*^9}, {3.7616690577039857`*^9, 
   3.7616690579410133`*^9}, {3.762704523369776*^9, 3.7627045234908004`*^9}, {
   3.7627057507297597`*^9, 3.7627057516118336`*^9}},
 CellLabel->"In[14]:=",ExpressionUUID->"79a8ebc7-a022-4fd9-bcb7-a1253552f629"],

Cell[BoxData[
 RowBox[{"{", 
  RowBox[{
  "704", ",", "3572", ",", "3067", ",", "3184", ",", "1939", ",", "2386", ",",
    "2896", ",", "205", ",", "828", ",", "3935"}], "}"}]], "Output",
 CellChangeTimes->{
  3.760469257975272*^9, {3.7604692967510824`*^9, 3.76046932946336*^9}, {
   3.760469646909689*^9, 3.76046966450469*^9}, 3.760803373471342*^9, 
   3.7608344657099676`*^9, 3.7608350537206163`*^9, 3.7608351199189425`*^9, 
   3.7608354797398777`*^9, 3.7608355271062727`*^9, 3.760835829391762*^9, 
   3.7615755621219077`*^9, 3.7615825820245595`*^9, 3.761582721336751*^9, 
   3.7615832180465555`*^9, 3.7615834042392235`*^9, 3.7615954071842766`*^9, 
   3.7616035976254935`*^9, {3.7616037702000237`*^9, 3.7616037980970297`*^9}, {
   3.7616079998849125`*^9, 3.7616080298370347`*^9}, {3.7616191642811747`*^9, 
   3.7616191644480777`*^9}, 3.76164119218051*^9, 3.761669065075196*^9, 
   3.761924089388037*^9, {3.7619307318883963`*^9, 3.761930740083085*^9}, 
   3.761941175331897*^9, 3.762015544092719*^9, 3.7620178587437944`*^9, 
   3.7620181125836153`*^9, 3.762033024972973*^9, 3.762033065176416*^9, {
   3.762094122174416*^9, 3.762094122582184*^9}, 3.7620949973117557`*^9, {
   3.762095110457983*^9, 3.7620951187992496`*^9}, 3.7620963409711723`*^9, {
   3.762097230607156*^9, 3.762097230872004*^9}, 3.762103160583171*^9, 
   3.7621850958816757`*^9, {3.7621951574932065`*^9, 3.762195165899747*^9}, {
   3.762195421381638*^9, 3.762195422447764*^9}, {3.7621961077113132`*^9, 
   3.762196115293714*^9}, 3.762632883449643*^9, {3.7626337132005987`*^9, 
   3.7626337135873804`*^9}, {3.762703063050996*^9, 3.7627030634347734`*^9}, {
   3.7627045511746683`*^9, 3.7627045515590825`*^9}, {3.7627057867963543`*^9, 
   3.7627057871948175`*^9}, 3.7627058316261578`*^9, 3.7627909656559153`*^9, {
   3.762793453366869*^9, 3.7627934631071615`*^9}, {3.7627945901986113`*^9, 
   3.7627945904786186`*^9}, 3.762802470536106*^9, 3.7628035509474707`*^9, {
   3.7628064748084517`*^9, 3.762806474992363*^9}, 3.7646832499972258`*^9, 
   3.7646843582221737`*^9, 3.764685482703437*^9, 3.7646857654946375`*^9, 
   3.7646860004610777`*^9, 3.7647044449538975`*^9, {3.7647054242774334`*^9, 
   3.7647054244598722`*^9}},
 CellLabel->"Out[15]=",ExpressionUUID->"bcaa3621-513a-45f8-967c-dde521c68678"],

Cell[BoxData[
 RowBox[{"{", 
  RowBox[{
   RowBox[{"{", 
    RowBox[{
    "0", ",", "0", ",", "1", ",", "0", ",", "1", ",", "1", ",", "0", ",", "0",
      ",", "0", ",", "0", ",", "0", ",", "0"}], "}"}], ",", 
   RowBox[{"{", 
    RowBox[{
    "1", ",", "1", ",", "0", ",", "1", ",", "1", ",", "1", ",", "1", ",", "1",
      ",", "0", ",", "1", ",", "0", ",", "0"}], "}"}], ",", 
   RowBox[{"{", 
    RowBox[{
    "1", ",", "0", ",", "1", ",", "1", ",", "1", ",", "1", ",", "1", ",", "1",
      ",", "1", ",", "0", ",", "1", ",", "1"}], "}"}], ",", 
   RowBox[{"{", 
    RowBox[{
    "1", ",", "1", ",", "0", ",", "0", ",", "0", ",", "1", ",", "1", ",", "1",
      ",", "0", ",", "0", ",", "0", ",", "0"}], "}"}], ",", 
   RowBox[{"{", 
    RowBox[{
    "0", ",", "1", ",", "1", ",", "1", ",", "1", ",", "0", ",", "0", ",", "1",
      ",", "0", ",", "0", ",", "1", ",", "1"}], "}"}], ",", 
   RowBox[{"{", 
    RowBox[{
    "1", ",", "0", ",", "0", ",", "1", ",", "0", ",", "1", ",", "0", ",", "1",
      ",", "0", ",", "0", ",", "1", ",", "0"}], "}"}], ",", 
   RowBox[{"{", 
    RowBox[{
    "1", ",", "0", ",", "1", ",", "1", ",", "0", ",", "1", ",", "0", ",", "1",
      ",", "0", ",", "0", ",", "0", ",", "0"}], "}"}], ",", 
   RowBox[{"{", 
    RowBox[{
    "0", ",", "0", ",", "0", ",", "0", ",", "1", ",", "1", ",", "0", ",", "0",
      ",", "1", ",", "1", ",", "0", ",", "1"}], "}"}], ",", 
   RowBox[{"{", 
    RowBox[{
    "0", ",", "0", ",", "1", ",", "1", ",", "0", ",", "0", ",", "1", ",", "1",
      ",", "1", ",", "1", ",", "0", ",", "0"}], "}"}], ",", 
   RowBox[{"{", 
    RowBox[{
    "1", ",", "1", ",", "1", ",", "1", ",", "0", ",", "1", ",", "0", ",", "1",
      ",", "1", ",", "1", ",", "1", ",", "1"}], "}"}]}], "}"}]], "Output",
 CellChangeTimes->{
  3.760469257975272*^9, {3.7604692967510824`*^9, 3.76046932946336*^9}, {
   3.760469646909689*^9, 3.76046966450469*^9}, 3.760803373471342*^9, 
   3.7608344657099676`*^9, 3.7608350537206163`*^9, 3.7608351199189425`*^9, 
   3.7608354797398777`*^9, 3.7608355271062727`*^9, 3.760835829391762*^9, 
   3.7615755621219077`*^9, 3.7615825820245595`*^9, 3.761582721336751*^9, 
   3.7615832180465555`*^9, 3.7615834042392235`*^9, 3.7615954071842766`*^9, 
   3.7616035976254935`*^9, {3.7616037702000237`*^9, 3.7616037980970297`*^9}, {
   3.7616079998849125`*^9, 3.7616080298370347`*^9}, {3.7616191642811747`*^9, 
   3.7616191644480777`*^9}, 3.76164119218051*^9, 3.761669065075196*^9, 
   3.761924089388037*^9, {3.7619307318883963`*^9, 3.761930740083085*^9}, 
   3.761941175331897*^9, 3.762015544092719*^9, 3.7620178587437944`*^9, 
   3.7620181125836153`*^9, 3.762033024972973*^9, 3.762033065176416*^9, {
   3.762094122174416*^9, 3.762094122582184*^9}, 3.7620949973117557`*^9, {
   3.762095110457983*^9, 3.7620951187992496`*^9}, 3.7620963409711723`*^9, {
   3.762097230607156*^9, 3.762097230872004*^9}, 3.762103160583171*^9, 
   3.7621850958816757`*^9, {3.7621951574932065`*^9, 3.762195165899747*^9}, {
   3.762195421381638*^9, 3.762195422447764*^9}, {3.7621961077113132`*^9, 
   3.762196115293714*^9}, 3.762632883449643*^9, {3.7626337132005987`*^9, 
   3.7626337135873804`*^9}, {3.762703063050996*^9, 3.7627030634347734`*^9}, {
   3.7627045511746683`*^9, 3.7627045515590825`*^9}, {3.7627057867963543`*^9, 
   3.7627057871948175`*^9}, 3.7627058316261578`*^9, 3.7627909656559153`*^9, {
   3.762793453366869*^9, 3.7627934631071615`*^9}, {3.7627945901986113`*^9, 
   3.7627945904786186`*^9}, 3.762802470536106*^9, 3.7628035509474707`*^9, {
   3.7628064748084517`*^9, 3.762806474992363*^9}, 3.7646832499972258`*^9, 
   3.7646843582221737`*^9, 3.764685482703437*^9, 3.7646857654946375`*^9, 
   3.7646860004610777`*^9, 3.7647044449538975`*^9, {3.7647054242774334`*^9, 
   3.764705424472866*^9}},
 CellLabel->"Out[16]=",ExpressionUUID->"18adb36b-41d4-4e8e-86aa-22f309824476"]
}, Open  ]],

Cell[CellGroupData[{

Cell["Now, the Data Sets.", "Subsection",
 CellChangeTimes->{{3.760469703529554*^9, 
  3.7604697164525805`*^9}},ExpressionUUID->"e7f144d5-af9c-44a2-823e-\
50eb89acd30b"],

Cell["Let\[CloseCurlyQuote]s use 20 samples per class. ", "Text",
 CellChangeTimes->{{3.760469784128128*^9, 3.7604697962451935`*^9}, {
  3.76046985585308*^9, 3.760469860373493*^9}, {3.7608356615569367`*^9, 
  3.7608356618277826`*^9}},ExpressionUUID->"4f631990-1d75-4ff5-954d-\
55702e0f7815"],

Cell[BoxData[{
 RowBox[{
  RowBox[{"nSamples", " ", "=", " ", "20"}], ";"}], "\[IndentingNewLine]", 
 RowBox[{
  RowBox[{"size", " ", "=", " ", "4"}], ";"}]}], "Code",
 CellChangeTimes->{{3.7604697717012396`*^9, 3.7604697779176826`*^9}, 
   3.760469875768682*^9, 3.76046993140784*^9, {3.7604699840926886`*^9, 
   3.760469987821554*^9}, 3.7604706117043605`*^9, 3.7608344139508495`*^9, {
   3.760835665345627*^9, 3.760835665974861*^9}, {3.761938797365055*^9, 
   3.761938797563941*^9}, {3.762033012313265*^9, 3.7620330126380816`*^9}, {
   3.7620949659174347`*^9, 3.762094966090336*^9}},
 CellLabel->"In[17]:=",ExpressionUUID->"ff1ffc72-f9cd-47b3-a092-68a66916d13a"],

Cell[BoxData[{
 RowBox[{"SeedRandom", "[", "0103019", "]"}], "\[IndentingNewLine]", 
 RowBox[{
  RowBox[{
   RowBox[{"TrainingSample", " ", "=", " ", "\[IndentingNewLine]", 
    RowBox[{"DeleteDuplicates", "@", 
     RowBox[{"Catenate", "@", 
      RowBox[{"Table", "[", "\[IndentingNewLine]", 
       RowBox[{
        RowBox[{"Table", "[", "\[IndentingNewLine]", 
         RowBox[{
          RowBox[{"With", "[", "\[IndentingNewLine]", 
           RowBox[{
            RowBox[{"{", 
             RowBox[{"aut", " ", "=", 
              RowBox[{"RandomInteger", "[", "128", "]"}]}], "}"}], ",", 
            "\[IndentingNewLine]", 
            RowBox[{
             RowBox[{"(", 
              RowBox[{"Rest", "@", 
               RowBox[{"CellularAutomaton", "[", 
                RowBox[{"aut", ",", 
                 RowBox[{"classB", "[", 
                  RowBox[{"[", "i", "]"}], "]"}], ",", "size"}], "]"}]}], 
              ")"}], "\[Rule]", 
             RowBox[{"class", "[", 
              RowBox[{"[", "i", "]"}], "]"}]}]}], "\[IndentingNewLine]", 
           "]"}], "\[IndentingNewLine]", ",", 
          RowBox[{"{", 
           RowBox[{"j", ",", "nSamples"}], "}"}]}], "]"}], 
        "\[IndentingNewLine]", ",", 
        RowBox[{"{", 
         RowBox[{"i", ",", 
          RowBox[{"Length", "[", "class", "]"}]}], "}"}]}], "]"}]}]}]}], 
   ";"}], "\[IndentingNewLine]"}], "\[IndentingNewLine]", 
 RowBox[{
  RowBox[{
   RowBox[{"ValidationSample", " ", "=", " ", "\[IndentingNewLine]", 
    RowBox[{"DeleteDuplicates", "@", 
     RowBox[{"Catenate", "@", 
      RowBox[{"Table", "[", "\[IndentingNewLine]", 
       RowBox[{
        RowBox[{"Table", "[", "\[IndentingNewLine]", 
         RowBox[{
          RowBox[{"With", "[", "\[IndentingNewLine]", 
           RowBox[{
            RowBox[{"{", 
             RowBox[{"aut", " ", "=", 
              RowBox[{"RandomInteger", "[", "128", "]"}]}], "}"}], ",", 
            "\[IndentingNewLine]", 
            RowBox[{
             RowBox[{"(", 
              RowBox[{"Rest", "@", 
               RowBox[{"CellularAutomaton", "[", 
                RowBox[{"aut", ",", 
                 RowBox[{"classB", "[", 
                  RowBox[{"[", "i", "]"}], "]"}], ",", "size"}], "]"}]}], 
              ")"}], "\[Rule]", 
             RowBox[{"class", "[", 
              RowBox[{"[", "i", "]"}], "]"}]}]}], "\[IndentingNewLine]", 
           "]"}], "\[IndentingNewLine]", ",", 
          RowBox[{"{", 
           RowBox[{"j", ",", "nSamples"}], "}"}]}], "]"}], 
        "\[IndentingNewLine]", ",", 
        RowBox[{"{", 
         RowBox[{"i", ",", 
          RowBox[{"Length", "[", "class", "]"}]}], "}"}]}], "]"}]}]}]}], 
   ";"}], "\[IndentingNewLine]"}], "\[IndentingNewLine]", 
 RowBox[{
  RowBox[{"TestSample", " ", "=", " ", "\[IndentingNewLine]", 
   RowBox[{"DeleteDuplicates", "@", 
    RowBox[{"Catenate", "@", 
     RowBox[{"Table", "[", "\[IndentingNewLine]", 
      RowBox[{
       RowBox[{"Table", "[", "\[IndentingNewLine]", 
        RowBox[{
         RowBox[{"With", "[", "\[IndentingNewLine]", 
          RowBox[{
           RowBox[{"{", 
            RowBox[{"aut", " ", "=", 
             RowBox[{"RandomInteger", "[", "128", "]"}]}], "}"}], ",", 
           "\[IndentingNewLine]", 
           RowBox[{
            RowBox[{"(", 
             RowBox[{"Rest", "@", 
              RowBox[{"CellularAutomaton", "[", 
               RowBox[{"aut", ",", 
                RowBox[{"classB", "[", 
                 RowBox[{"[", "i", "]"}], "]"}], ",", "size"}], "]"}]}], 
             ")"}], "\[Rule]", 
            RowBox[{"class", "[", 
             RowBox[{"[", "i", "]"}], "]"}]}]}], "\[IndentingNewLine]", "]"}],
          "\[IndentingNewLine]", ",", 
         RowBox[{"{", 
          RowBox[{"j", ",", "nSamples"}], "}"}]}], "]"}], 
       "\[IndentingNewLine]", ",", 
       RowBox[{"{", 
        RowBox[{"i", ",", 
         RowBox[{"Length", "[", "class", "]"}]}], "}"}]}], "]"}]}]}]}], 
  ";"}], "\[IndentingNewLine]"}], "Code",
 CellChangeTimes->CompressedData["
1:eJxTTMoPSmViYGAQA2IQLcXIdLuN5Y3jhLOr7oLoJ6UL3oPolNZzP0H0q/dd
TO1Aerp6nBCIrrjiJgaivY79kAXRdifklUB0t9d5bRAd+U/QCUQHPanyBNEd
W3oDQDSHXXggiC61PRAGolsMvsWCaOlJTfUg+oaXYiuIjmvp5O8A0m4WZaIg
WqGeXQ1En9Z8qQ6ipe5U2INoNddHTiC67rBEEYj+0LGwBETHlNYf1GR948jG
9/UwiO65OYPREkgf+CDGDKKl9rzPB9Gvla8WguiA7vYyEO1qsbscRPcvCb28
hu2No8O6umsgeneR/V0Q3bNG6gWIXnfH/w2Inue1/wuIrig3brwApPv4djWD
6BZnP/0Q9jeO8S+zTUE0AKYun5s=
  "],
 CellLabel->"In[19]:=",ExpressionUUID->"39a6d33f-a5f1-45d3-a5c3-9468db0dafb8"],

Cell["The data sets are composed of elements of the form:", "Text",
 CellChangeTimes->{{3.7615783383864365`*^9, 
  3.761578358657618*^9}},ExpressionUUID->"1c23506d-e288-4136-98ae-\
081a32475c06"],

Cell[CellGroupData[{

Cell[BoxData[
 RowBox[{"ex", "=", 
  RowBox[{"RandomChoice", "@", "TrainingSample"}]}]], "Input",
 CellChangeTimes->{{3.761578361466395*^9, 3.761578374652324*^9}, {
  3.761578417310545*^9, 3.7615784199304276`*^9}},
 CellLabel->"In[23]:=",ExpressionUUID->"275e3797-b171-4bc1-a6c0-abd4fe1b4a31"],

Cell[BoxData[
 RowBox[{
  RowBox[{"{", 
   RowBox[{
    RowBox[{"{", 
     RowBox[{
     "1", ",", "1", ",", "1", ",", "1", ",", "1", ",", "0", ",", "1", ",", 
      "1", ",", "1", ",", "1", ",", "1", ",", "1"}], "}"}], ",", 
    RowBox[{"{", 
     RowBox[{
     "0", ",", "0", ",", "0", ",", "0", ",", "0", ",", "1", ",", "1", ",", 
      "0", ",", "0", ",", "0", ",", "0", ",", "0"}], "}"}], ",", 
    RowBox[{"{", 
     RowBox[{
     "1", ",", "1", ",", "1", ",", "1", ",", "1", ",", "1", ",", "0", ",", 
      "1", ",", "1", ",", "1", ",", "1", ",", "1"}], "}"}], ",", 
    RowBox[{"{", 
     RowBox[{
     "0", ",", "0", ",", "0", ",", "0", ",", "0", ",", "0", ",", "1", ",", 
      "1", ",", "0", ",", "0", ",", "0", ",", "0"}], "}"}]}], "}"}], 
  "\[Rule]", "704"}]], "Output",
 CellChangeTimes->{
  3.761578375134238*^9, 3.761578420549529*^9, 3.7615825821624813`*^9, 
   3.7615827222554812`*^9, 3.76158321816049*^9, 3.761583404325173*^9, 
   3.761595407289242*^9, 3.7615960957234316`*^9, 3.7615961259853888`*^9, {
   3.7615961732994823`*^9, 3.761596185552706*^9}, {3.7615962298996325`*^9, 
   3.761596241664651*^9}, 3.761596275003414*^9, {3.7615963059869585`*^9, 
   3.761596328361635*^9}, 3.7616035978153877`*^9, 3.761603798214964*^9, {
   3.7616079999998455`*^9, 3.761608029935978*^9}, 3.7616191645350294`*^9, 
   3.7616411923014417`*^9, 3.761669155619446*^9, 3.76193074016004*^9, {
   3.7619388025056744`*^9, 3.761938862990937*^9}, 3.761941175506797*^9, 
   3.7620178588667235`*^9, 3.762018112689554*^9, 3.762033145157982*^9, 
   3.7620941227340965`*^9, 3.762094997444109*^9, 3.7620951189291763`*^9, 
   3.76209634115407*^9, 3.7620972311074753`*^9, 3.762103160749076*^9, 
   3.762185096041666*^9, 3.7621951660266743`*^9, 3.762195422667639*^9, 
   3.7621961153336906`*^9, 3.7626328835635777`*^9, 3.7626337137892623`*^9, 
   3.762703063657648*^9, 3.7627045518419204`*^9, 3.762705787401699*^9, 
   3.762705831821631*^9, 3.7627909657998333`*^9, 3.7627934632310905`*^9, 
   3.7627945906195374`*^9, 3.762802470618065*^9, 3.7628035510404186`*^9, 
   3.762806483981784*^9, 3.7646832500751796`*^9, 3.764685482841358*^9, 
   3.764685765597578*^9, 3.7646860005290375`*^9, 3.7647044450408473`*^9, 
   3.7647054323894567`*^9},
 CellLabel->"Out[23]=",ExpressionUUID->"fb7d87f9-4389-4e8d-bd9c-d2c3544641d7"]
}, Open  ]],

Cell["Which means that the matrix:", "Text",
 CellChangeTimes->{{3.761578387041438*^9, 3.761578414257577*^9}, {
  3.761938893388032*^9, 
  3.761938896202179*^9}},ExpressionUUID->"c41f58fb-aecc-4b9a-b457-\
03fe31aca1b9"],

Cell[CellGroupData[{

Cell[BoxData[
 RowBox[{"ArrayPlot", "@", 
  RowBox[{"ex", "[", 
   RowBox[{"[", "1", "]"}], "]"}]}]], "Input",
 CellChangeTimes->{{3.7615784231776114`*^9, 3.7615784437465506`*^9}, {
  3.761596346854115*^9, 3.761596349154128*^9}, {3.7619388758113136`*^9, 
  3.761938876347006*^9}},
 CellLabel->"In[24]:=",ExpressionUUID->"658a3dfc-6c04-47d6-8a79-e07e49905f6b"],

Cell[BoxData[
 GraphicsBox[
  RasterBox[{{1, 1, 1, 1, 1, 1, 0, 0, 1, 1, 1, 1}, {0, 0, 0, 0, 0, 0, 1, 0, 0,
    0, 0, 0}, {1, 1, 1, 1, 1, 0, 0, 1, 1, 1, 1, 1}, {0, 0, 0, 0, 0, 1, 0, 0, 
   0, 0, 0, 0}}, {{0, 0}, {12, 4}}, {0, 1}],
  Frame->Automatic,
  FrameLabel->{None, None},
  FrameTicks->{{None, None}, {None, None}},
  GridLinesStyle->Directive[
    GrayLevel[0.5, 0.4]],
  Method->{
   "DefaultBoundaryStyle" -> Automatic, "DefaultPlotStyle" -> 
    Automatic}]], "Output",
 CellChangeTimes->{
  3.761578444462325*^9, 3.761582582290409*^9, 3.7615827224693594`*^9, 
   3.7615832182564354`*^9, 3.7615834044401083`*^9, 3.7615954073891892`*^9, {
   3.7615963419085555`*^9, 3.7615963495888796`*^9}, 3.761603606233953*^9, 
   3.761603806640193*^9, 3.7616080000448203`*^9, 3.761608030048914*^9, 
   3.7616191646589565`*^9, 3.761641192441365*^9, 3.761669174349256*^9, 
   3.761930740348936*^9, {3.761938870153593*^9, 3.761938898479973*^9}, 
   3.761941175587759*^9, 3.7620178668557477`*^9, 3.7620181127705083`*^9, 
   3.76203315226781*^9, 3.7620941228440337`*^9, 3.7620949975580454`*^9, 
   3.7620951190660973`*^9, 3.762096341320975*^9, 3.7620972312623873`*^9, 
   3.7621031608460197`*^9, 3.7621850962012796`*^9, 3.7621951661136255`*^9, 
   3.7621954305673094`*^9, 3.762196115398653*^9, 3.7626328836435328`*^9, 
   3.7626337138922043`*^9, 3.7627030638005657`*^9, 3.762704551952857*^9, 
   3.7627057875156336`*^9, 3.7627058319855366`*^9, 3.762790965988725*^9, 
   3.7627934633430257`*^9, 3.76279459072048*^9, 3.762802470706026*^9, 
   3.7628035511153746`*^9, 3.7628064840667334`*^9, 3.7646832501081595`*^9, 
   3.7646854828943276`*^9, 3.764685765725506*^9, 3.764686000640975*^9, 
   3.764704445171771*^9, 3.764705432501401*^9},
 CellLabel->"Out[24]=",ExpressionUUID->"40f58b58-2432-4341-b8d1-b892d755aecf"]
}, Open  ]],

Cell["Was generated by the string ", "Text",
 CellChangeTimes->{{3.761578449547076*^9, 
  3.7615784587697816`*^9}},ExpressionUUID->"bbfe2385-96fd-4068-972f-\
8bdd07c9743b"],

Cell[CellGroupData[{

Cell[BoxData[
 RowBox[{"ArrayPlot", "@", 
  RowBox[{"toBinaryInt", "[", 
   RowBox[{
    RowBox[{"{", 
     RowBox[{"ex", "[", 
      RowBox[{"[", "2", "]"}], "]"}], "}"}], ",", "16"}], "]"}]}]], "Input",
 CellChangeTimes->{{3.761578621556733*^9, 3.761578659434972*^9}},
 CellLabel->"In[25]:=",ExpressionUUID->"8237f6de-421e-439d-a2e8-d08077a229b3"],

Cell[BoxData[
 GraphicsBox[
  RasterBox[{{1, 1, 1, 1, 1, 1, 0, 1, 0, 0, 1, 1, 1, 1, 1, 1}}, {{0, 0}, {16, 
   1}}, {0, 1}],
  Frame->Automatic,
  FrameLabel->{None, None},
  FrameTicks->{{None, None}, {None, None}},
  GridLinesStyle->Directive[
    GrayLevel[0.5, 0.4]],
  Method->{
   "DefaultBoundaryStyle" -> Automatic, "DefaultPlotStyle" -> 
    Automatic}]], "Output",
 CellChangeTimes->{{3.76157857521449*^9, 3.761578659846736*^9}, 
   3.7615825824043417`*^9, 3.76158272253732*^9, 3.7615832183184*^9, 
   3.7615834045030737`*^9, 3.7615954074291663`*^9, 3.7615963560917625`*^9, 
   3.7616036063368945`*^9, 3.7616038067371407`*^9, 3.761608000095791*^9, 
   3.761608037869017*^9, 3.7616191647159247`*^9, 3.76164119249533*^9, 
   3.7616691767091956`*^9, 3.761930740416897*^9, 3.761938900533147*^9, 
   3.7619411831035614`*^9, 3.7620178669686685`*^9, 3.7620181128334713`*^9, 
   3.762033155592911*^9, 3.762094122918991*^9, 3.7620949976599865`*^9, 
   3.762095119163042*^9, 3.7620963414548965`*^9, 3.7620972314043074`*^9, 
   3.762103160920977*^9, 3.7621850962382603`*^9, 3.762195166189581*^9, 
   3.7621954306692514`*^9, 3.7621961154186425`*^9, 3.7626328837094965`*^9, 
   3.76263371397116*^9, 3.7627030638845167`*^9, 3.7627045520228167`*^9, 
   3.762705787654554*^9, 3.7627058320763283`*^9, 3.762790966043694*^9, 
   3.7627934634259796`*^9, 3.762794590803432*^9, 3.762802470742999*^9, 
   3.7628035511683474`*^9, 3.7628064841556816`*^9, 3.7646832501471386`*^9, 
   3.7646854829413004`*^9, 3.7646857658194513`*^9, 3.76468600068495*^9, 
   3.764704445208751*^9, 3.7647054325573683`*^9},
 CellLabel->"Out[25]=",ExpressionUUID->"6a532833-c794-4b7d-9a2f-0fe64926d586"]
}, Open  ]],

Cell["For a randomly selected automaton.", "Text",
 CellChangeTimes->{{3.761578667514724*^9, 
  3.761578677642477*^9}},ExpressionUUID->"3c73f526-faef-4787-af58-\
fbc0346183ae"]
}, Open  ]]
}, Open  ]],

Cell[CellGroupData[{

Cell["Solving the Classification Problem With NN.", "Chapter",
 CellChangeTimes->{{3.7604708093525114`*^9, 
  3.7604708276444836`*^9}},ExpressionUUID->"185fce28-9713-4a40-b449-\
63d035343cf5"],

Cell["Let\[CloseCurlyQuote]s see if we can solve this problem with NN.", \
"Text",
 CellChangeTimes->{{3.7604708515409317`*^9, 
  3.760470898068557*^9}},ExpressionUUID->"824e4c34-421f-46d1-a0df-\
733980801e02"],

Cell[BoxData[{
 RowBox[{
  RowBox[{"TrainingSample2", " ", "=", " ", 
   RowBox[{
    RowBox[{
     RowBox[{"(", 
      RowBox[{
       RowBox[{"{", 
        RowBox[{"#", "[", 
         RowBox[{"[", "1", "]"}], "]"}], "}"}], "\[Rule]", 
       RowBox[{"#", "[", 
        RowBox[{"[", "2", "]"}], "]"}]}], ")"}], "&"}], "/@", 
    "TrainingSample"}]}], ";"}], "\[IndentingNewLine]", 
 RowBox[{
  RowBox[{"ValidationSample2", " ", "=", " ", 
   RowBox[{
    RowBox[{
     RowBox[{"(", 
      RowBox[{
       RowBox[{"{", 
        RowBox[{"#", "[", 
         RowBox[{"[", "1", "]"}], "]"}], "}"}], "\[Rule]", 
       RowBox[{"#", "[", 
        RowBox[{"[", "2", "]"}], "]"}]}], ")"}], "&"}], "/@", 
    "ValidationSample"}]}], ";"}], "\[IndentingNewLine]", 
 RowBox[{
  RowBox[{"TestSample2", " ", "=", " ", 
   RowBox[{
    RowBox[{
     RowBox[{"(", 
      RowBox[{
       RowBox[{"{", 
        RowBox[{"#", "[", 
         RowBox[{"[", "1", "]"}], "]"}], "}"}], "\[Rule]", 
       RowBox[{"#", "[", 
        RowBox[{"[", "2", "]"}], "]"}]}], ")"}], "&"}], "/@", 
    "TestSample"}]}], ";"}]}], "Input",
 CellChangeTimes->{{3.761596581945383*^9, 3.761596624449348*^9}, {
  3.7615967016950073`*^9, 3.7615967644120398`*^9}, {3.761600107353366*^9, 
  3.761600109962874*^9}, {3.761938921469048*^9, 3.761938926637786*^9}, {
  3.762033306423826*^9, 3.7620333090868015`*^9}},
 CellLabel->"In[26]:=",ExpressionUUID->"6f5bed40-b6b1-4aa8-b619-229b04d690f2"],

Cell[CellGroupData[{

Cell[BoxData[
 RowBox[{"TrainingSample2", "[", 
  RowBox[{"[", "1", "]"}], "]"}]], "Input",
 CellChangeTimes->{{3.76468431455803*^9, 3.7646843188175993`*^9}},
 CellLabel->"In[29]:=",ExpressionUUID->"ba55610e-e13d-4481-9666-e019bf7d7d04"],

Cell[BoxData[
 RowBox[{
  RowBox[{"{", 
   RowBox[{"{", 
    RowBox[{
     RowBox[{"{", 
      RowBox[{
      "1", ",", "0", ",", "0", ",", "0", ",", "0", ",", "0", ",", "0", ",", 
       "1", ",", "1", ",", "1", ",", "1", ",", "1"}], "}"}], ",", 
     RowBox[{"{", 
      RowBox[{
      "0", ",", "0", ",", "1", ",", "1", ",", "1", ",", "1", ",", "0", ",", 
       "0", ",", "0", ",", "0", ",", "0", ",", "0"}], "}"}], ",", 
     RowBox[{"{", 
      RowBox[{
      "1", ",", "0", ",", "0", ",", "0", ",", "0", ",", "0", ",", "0", ",", 
       "1", ",", "1", ",", "1", ",", "1", ",", "1"}], "}"}], ",", 
     RowBox[{"{", 
      RowBox[{
      "0", ",", "0", ",", "1", ",", "1", ",", "1", ",", "1", ",", "0", ",", 
       "0", ",", "0", ",", "0", ",", "0", ",", "0"}], "}"}]}], "}"}], "}"}], 
  "\[Rule]", "704"}]], "Output",
 CellChangeTimes->{{3.7646843194622297`*^9, 3.7646843694917407`*^9}, 
   3.7646854829882746`*^9, 3.7646857658594284`*^9, 3.7646860007219286`*^9, 
   3.764704445266718*^9, 3.7647054326133366`*^9},
 CellLabel->"Out[29]=",ExpressionUUID->"8db416dc-eb42-400e-83fb-2ea7c4b0a9fa"]
}, Open  ]],

Cell[BoxData[
 RowBox[{
  RowBox[{"nn", " ", "=", "  ", 
   RowBox[{"NetChain", "[", 
    RowBox[{
     RowBox[{"{", " ", 
      RowBox[{
       RowBox[{"ConvolutionLayer", "[", 
        RowBox[{"12", ",", 
         RowBox[{"{", 
          RowBox[{"3", ",", "2"}], "}"}]}], "]"}], ",", "Ramp", ",", 
       RowBox[{"PoolingLayer", "[", 
        RowBox[{"{", 
         RowBox[{"2", ",", "9"}], "}"}], "]"}], ",", 
       RowBox[{"FlattenLayer", "[", "]"}], ",", " ", 
       RowBox[{"LinearLayer", "[", 
        RowBox[{"Length", "@", "class"}], "]"}], ",", 
       RowBox[{"SoftmaxLayer", "[", "]"}]}], "}"}], ",", 
     "\[IndentingNewLine]", 
     RowBox[{"\"\<Output\>\"", "\[Rule]", 
      RowBox[{"NetDecoder", "[", 
       RowBox[{"{", 
        RowBox[{"\"\<Class\>\"", ",", "class"}], "}"}], "]"}]}], ",", 
     RowBox[{"\"\<Input\>\"", "\[Rule]", " ", 
      RowBox[{"{", 
       RowBox[{"1", ",", "4", ",", "12"}], "}"}]}]}], "]"}]}], ";"}]], "Input",
 CellChangeTimes->{{3.760470926350521*^9, 3.7604709747671027`*^9}, {
   3.76047263501694*^9, 3.760472636213848*^9}, {3.7604727142249546`*^9, 
   3.7604727714779787`*^9}, {3.760834639848781*^9, 3.760834655158662*^9}, {
   3.7608347035135946`*^9, 3.7608347361908417`*^9}, {3.7615964452108707`*^9, 
   3.761596495329751*^9}, {3.7615965345946503`*^9, 3.761596541546938*^9}, 
   3.7616001150289793`*^9, {3.7616692013511667`*^9, 3.7616692114863834`*^9}, {
   3.7619391506308365`*^9, 3.7619391508447156`*^9}, {3.761939323069563*^9, 
   3.761939327878456*^9}, {3.7620331719227147`*^9, 3.762033172271064*^9}, {
   3.7620332513139043`*^9, 3.762033290096603*^9}, {3.76209505966292*^9, 
   3.762095059972347*^9}, {3.7646841413775697`*^9, 3.76468414207411*^9}, {
   3.7646849482674003`*^9, 3.764684951169888*^9}},
 CellLabel->"In[30]:=",ExpressionUUID->"7568163f-1c42-427a-8476-9044b65f2e44"],

Cell[CellGroupData[{

Cell[BoxData[
 RowBox[{"net", " ", "=", " ", 
  RowBox[{"NetTrain", "[", 
   RowBox[{"nn", ",", "TrainingSample2", ",", 
    RowBox[{"ValidationSet", "\[Rule]", "ValidationSample2"}], ",", " ", 
    RowBox[{"TargetDevice", "\[Rule]", 
     RowBox[{"{", 
      RowBox[{"\"\<GPU\>\"", ",", "2"}], "}"}]}]}], "]"}]}]], "Input",
 CellChangeTimes->{
  3.7604709868302627`*^9, 3.76047153494525*^9, {3.7608347827508016`*^9, 
   3.7608347841325903`*^9}, {3.7616001250452566`*^9, 
   3.7616001289560213`*^9}, {3.7619391666159344`*^9, 
   3.7619391690209703`*^9}, {3.762033326409733*^9, 3.762033332134094*^9}, {
   3.7647027468093243`*^9, 3.764702748772396*^9}, {3.7647053536301126`*^9, 
   3.764705354132941*^9}},
 CellLabel->"In[31]:=",ExpressionUUID->"046c6b85-8f7c-490a-a473-54b63f410a41"],

Cell[BoxData[
 TagBox[
  TemplateBox[{RowBox[{
      StyleBox[
       TagBox["NetChain", "SummaryHead"], "NonInterpretableSummary"], 
      StyleBox["[", "NonInterpretableSummary"], 
      DynamicModuleBox[{Typeset`open = False}, 
       PanelBox[
        PaneSelectorBox[{False -> GridBox[{{
              PaneBox[
               ButtonBox[
                DynamicBox[
                 FEPrivate`FrontEndResource[
                 "FEBitmaps", "SquarePlusIconMedium"]], 
                ButtonFunction :> (Typeset`open = True), Appearance -> None, 
                Evaluator -> Automatic, Method -> "Preemptive"], 
               Alignment -> {Center, Center}, ImageSize -> {Automatic, 24}], 
              GraphicsBox[{
                Thickness[0.014925373134328358`], {
                 RGBColor[0.729, 0.729, 0.729], 
                 Thickness[0.018686567164179105`], 
                 Opacity[1.], 
                 JoinForm[{"Miter", 10.}], 
                 
                 JoinedCurveBox[{{{0, 2, 0}}}, {{{23., 91.5}, {30., 91.5}}}, 
                  CurveClosed -> {0}]}, {
                 RGBColor[0.729, 0.729, 0.729], 
                 Thickness[0.018686567164179105`], 
                 Opacity[1.], 
                 JoinForm[{"Miter", 10.}], 
                 
                 JoinedCurveBox[{{{0, 2, 0}}}, {{{37., 91.5}, {44., 91.5}}}, 
                  CurveClosed -> {0}]}, {
                 FaceForm[{
                   RGBColor[0.631, 0.8160000000000001, 0.498], 
                   Opacity[1.]}], 
                 
                 FilledCurveBox[{{{0, 2, 0}, {0, 1, 0}, {0, 1, 0}}}, {{{15.5, 
                  103.5}, {23.5, 103.5}, {23.5, 79.5}, {15.5, 79.5}}}]}, {
                 FaceForm[{
                   RGBColor[0.40800000000000003`, 0.627, 0.196], 
                   Opacity[1.]}], 
                 
                 FilledCurveBox[{{{0, 2, 0}, {0, 1, 0}, {0, 1, 0}}, {{0, 2, 
                  0}, {0, 1, 0}, {0, 1, 0}}}, {{{24., 104.}, {15., 104.}, {
                  15., 79.}, {24., 79.}}, {{23., 80.}, {16., 80.}, {16., 
                  103.}, {23., 103.}}}]}, {
                 FaceForm[{
                   RGBColor[0.38, 0.753, 0.89], 
                   Opacity[1.]}], 
                 
                 FilledCurveBox[{{{0, 2, 0}, {0, 1, 0}, {0, 1, 0}}}, {{{29.5, 
                  103.5}, {37.5, 103.5}, {37.5, 79.5}, {29.5, 79.5}}}]}, {
                 FaceForm[{
                   RGBColor[0.24300000000000002`, 0.608, 0.71], 
                   Opacity[1.]}], 
                 
                 FilledCurveBox[{{{0, 2, 0}, {0, 1, 0}, {0, 1, 0}}, {{0, 2, 
                  0}, {0, 1, 0}, {0, 1, 0}}}, {{{38., 104.}, {29., 104.}, {
                  29., 79.}, {38., 79.}}, {{37., 80.}, {30., 80.}, {30., 
                  103.}, {37., 103.}}}]}, {
                 FaceForm[{
                   RGBColor[0.584, 0.51, 0.8390000000000001], 
                   Opacity[1.]}], 
                 
                 FilledCurveBox[{{{0, 2, 0}, {0, 1, 0}, {0, 1, 0}}}, {{{43.5, 
                  103.5}, {51.5, 103.5}, {51.5, 79.5}, {43.5, 79.5}}}]}, {
                 FaceForm[{
                   RGBColor[0.4, 0.396, 0.659], 
                   Opacity[1.]}], 
                 
                 FilledCurveBox[{{{0, 2, 0}, {0, 1, 0}, {0, 1, 0}}, {{0, 2, 
                  0}, {0, 1, 0}, {0, 1, 0}}}, {{{52., 104.}, {43., 104.}, {
                  43., 79.}, {52., 79.}}, {{51., 80.}, {44., 80.}, {44., 
                  103.}, {51., 103.}}}]}, {
                 FaceForm[{
                   RGBColor[0.549, 0.549, 0.549], 
                   Opacity[1.]}], 
                 
                 FilledCurveBox[{{{0, 2, 0}, {0, 1, 0}}}, {{{28., 91.5}, {25.,
                   95.}, {25., 88.}}}], 
                 
                 FilledCurveBox[{{{0, 2, 0}, {0, 1, 0}}}, {{{42., 91.5}, {39.,
                   95.}, {39., 88.}}}]}}, ImageMargins -> 0, 
               ImageSize -> {36, Automatic}, PlotRangePadding -> 0], 
              GridBox[{{
                 StyleBox[
                  TemplateBox[{
                    TemplateBox[{
                    StyleBox["\"Input\"", 
                    GrayLevel[0], StripOnInput -> False], "\" \"", 
                    "\"port\""}, "RowDefault"], "\":\""}, "RowDefault"], 
                  "SummaryItemAnnotation"], 
                 StyleBox[
                  TemplateBox[{"\"3-tensor\"", "\" \"", 
                    StyleBox[
                    
                    TemplateBox[{
                    "\"(\"", "\"\[VeryThinSpace]\"", "\"size\"", "\":\"", 
                    "\" \"", 
                    
                    TemplateBox[{
                    "\[Times]", "\"\[Times]\"", "\"1\"", "\"4\"", "\"12\""}, 
                    "RowWithSeparators"], "\"\[VeryThinSpace]\"", "\")\""}, 
                    "RowDefault"], 
                    GrayLevel[0.5], StripOnInput -> False]}, "RowDefault"], 
                  "SummaryItem"]}, {
                 StyleBox[
                  TemplateBox[{
                    TemplateBox[{
                    StyleBox["\"Output\"", 
                    GrayLevel[0], StripOnInput -> False], "\" \"", 
                    "\"port\""}, "RowDefault"], "\":\""}, "RowDefault"], 
                  "SummaryItemAnnotation"], 
                 StyleBox["\"class\"", "SummaryItem"]}, {
                 StyleBox[
                  
                  TemplateBox[{"\"Number of layers\"", "\":\""}, 
                   "RowDefault"], "SummaryItemAnnotation"], 
                 StyleBox["6", "SummaryItem"]}}, BaselinePosition -> {2, 1}, 
               GridBoxAlignment -> {
                "Columns" -> {{Left}}, "Rows" -> {{Automatic}}}, 
               GridBoxItemSize -> {
                "Columns" -> {{Automatic}}, "Rows" -> {{Automatic}}}, 
               GridBoxSpacings -> {
                "Columns" -> {{2}}, "Rows" -> {{Automatic}}}]}}, 
            GridBoxAlignment -> {"Rows" -> {{Top}}}, 
            GridBoxItemSize -> {
             "Columns" -> {{Automatic}}, "Rows" -> {{Automatic}}}, 
            GridFrameMargins -> {{0, 0}, {0, 0}}, BaselinePosition -> {1, 3}],
           True -> GridBox[{{
              PaneBox[
               ButtonBox[
                DynamicBox[
                 FEPrivate`FrontEndResource[
                 "FEBitmaps", "SquareMinusIconMedium"]], 
                ButtonFunction :> (Typeset`open = False), Appearance -> None, 
                Evaluator -> Automatic, Method -> "Preemptive"], 
               Alignment -> {Center, Center}, ImageSize -> {Automatic, 24}], 
              GraphicsBox[{
                Thickness[0.014925373134328358`], {
                 RGBColor[0.729, 0.729, 0.729], 
                 Thickness[0.018686567164179105`], 
                 Opacity[1.], 
                 JoinForm[{"Miter", 10.}], 
                 
                 JoinedCurveBox[{{{0, 2, 0}}}, {{{23., 91.5}, {30., 91.5}}}, 
                  CurveClosed -> {0}]}, {
                 RGBColor[0.729, 0.729, 0.729], 
                 Thickness[0.018686567164179105`], 
                 Opacity[1.], 
                 JoinForm[{"Miter", 10.}], 
                 
                 JoinedCurveBox[{{{0, 2, 0}}}, {{{37., 91.5}, {44., 91.5}}}, 
                  CurveClosed -> {0}]}, {
                 FaceForm[{
                   RGBColor[0.631, 0.8160000000000001, 0.498], 
                   Opacity[1.]}], 
                 
                 FilledCurveBox[{{{0, 2, 0}, {0, 1, 0}, {0, 1, 0}}}, {{{15.5, 
                  103.5}, {23.5, 103.5}, {23.5, 79.5}, {15.5, 79.5}}}]}, {
                 FaceForm[{
                   RGBColor[0.40800000000000003`, 0.627, 0.196], 
                   Opacity[1.]}], 
                 
                 FilledCurveBox[{{{0, 2, 0}, {0, 1, 0}, {0, 1, 0}}, {{0, 2, 
                  0}, {0, 1, 0}, {0, 1, 0}}}, {{{24., 104.}, {15., 104.}, {
                  15., 79.}, {24., 79.}}, {{23., 80.}, {16., 80.}, {16., 
                  103.}, {23., 103.}}}]}, {
                 FaceForm[{
                   RGBColor[0.38, 0.753, 0.89], 
                   Opacity[1.]}], 
                 
                 FilledCurveBox[{{{0, 2, 0}, {0, 1, 0}, {0, 1, 0}}}, {{{29.5, 
                  103.5}, {37.5, 103.5}, {37.5, 79.5}, {29.5, 79.5}}}]}, {
                 FaceForm[{
                   RGBColor[0.24300000000000002`, 0.608, 0.71], 
                   Opacity[1.]}], 
                 
                 FilledCurveBox[{{{0, 2, 0}, {0, 1, 0}, {0, 1, 0}}, {{0, 2, 
                  0}, {0, 1, 0}, {0, 1, 0}}}, {{{38., 104.}, {29., 104.}, {
                  29., 79.}, {38., 79.}}, {{37., 80.}, {30., 80.}, {30., 
                  103.}, {37., 103.}}}]}, {
                 FaceForm[{
                   RGBColor[0.584, 0.51, 0.8390000000000001], 
                   Opacity[1.]}], 
                 
                 FilledCurveBox[{{{0, 2, 0}, {0, 1, 0}, {0, 1, 0}}}, {{{43.5, 
                  103.5}, {51.5, 103.5}, {51.5, 79.5}, {43.5, 79.5}}}]}, {
                 FaceForm[{
                   RGBColor[0.4, 0.396, 0.659], 
                   Opacity[1.]}], 
                 
                 FilledCurveBox[{{{0, 2, 0}, {0, 1, 0}, {0, 1, 0}}, {{0, 2, 
                  0}, {0, 1, 0}, {0, 1, 0}}}, {{{52., 104.}, {43., 104.}, {
                  43., 79.}, {52., 79.}}, {{51., 80.}, {44., 80.}, {44., 
                  103.}, {51., 103.}}}]}, {
                 FaceForm[{
                   RGBColor[0.549, 0.549, 0.549], 
                   Opacity[1.]}], 
                 
                 FilledCurveBox[{{{0, 2, 0}, {0, 1, 0}}}, {{{28., 91.5}, {25.,
                   95.}, {25., 88.}}}], 
                 
                 FilledCurveBox[{{{0, 2, 0}, {0, 1, 0}}}, {{{42., 91.5}, {39.,
                   95.}, {39., 88.}}}]}}, ImageMargins -> 0, 
               ImageSize -> {36, Automatic}, PlotRangePadding -> 0], 
              GridBox[{{
                 
                 DynamicModuleBox[{
                  NeuralNetworks`Private`NetChain`assoc3 = 
                   Association[
                    "Type" -> "Chain", "Nodes" -> 
                    Association[
                    "1" -> Association[
                    "Type" -> "Convolution", "Arrays" -> 
                    Association[
                    "Weights" -> 
                    NeuralNetworks`Private`DummyRawArray[{12, 1, 3, 2}], 
                    "Biases" -> NeuralNetworks`Private`DummyRawArray[{12}]], 
                    "Parameters" -> 
                    Association[
                    "OutputChannels" -> 12, "KernelSize" -> {3, 2}, 
                    "Stride" -> {1, 1}, "PaddingSize" -> {0, 0}, 
                    "Dilation" -> {1, 1}, "Dimensionality" -> 2, 
                    "Interleaving" -> False, "$InputChannels" -> 1, 
                    "$GroupNumber" -> 1, "$InputSize" -> {4, 12}, 
                    "$OutputSize" -> {2, 11}], "Inputs" -> 
                    Association[
                    "Input" -> 
                    NeuralNetworks`TensorT[{1, 4, 12}, NeuralNetworks`RealT]],
                     "Outputs" -> 
                    Association[
                    "Output" -> 
                    NeuralNetworks`TensorT[{12, 2, 11}, 
                    NeuralNetworks`RealT]]], "2" -> 
                    Association[
                    "Type" -> "Elementwise", "Arrays" -> Association[], 
                    "Parameters" -> 
                    Association[
                    "Function" -> NeuralNetworks`ValidatedParameter[Ramp], 
                    "$Dimensions" -> {12, 2, 11}], "Inputs" -> 
                    Association[
                    "Input" -> 
                    NeuralNetworks`TensorT[{12, 2, 11}, 
                    NeuralNetworks`RealT]], "Outputs" -> 
                    Association[
                    "Output" -> 
                    NeuralNetworks`TensorT[{12, 2, 11}, 
                    NeuralNetworks`RealT]]], "3" -> 
                    Association[
                    "Type" -> "Pooling", "Arrays" -> Association[], 
                    "Parameters" -> 
                    Association[
                    "KernelSize" -> {2, 9}, "Stride" -> {1, 1}, 
                    "PaddingSize" -> {0, 0}, "Function" -> Max, 
                    "Dimensionality" -> 2, "Interleaving" -> False, 
                    "$Channels" -> 12, "$InputSize" -> {2, 11}, 
                    "$OutputSize" -> {1, 3}, "$MXPoolingConvention" -> 
                    "valid", "$MXGlobalPool" -> False], "Inputs" -> 
                    Association[
                    "Input" -> 
                    NeuralNetworks`TensorT[{12, 2, 11}, 
                    NeuralNetworks`RealT]], "Outputs" -> 
                    Association[
                    "Output" -> 
                    NeuralNetworks`TensorT[{12, 1, 3}, 
                    NeuralNetworks`RealT]]], "4" -> 
                    Association[
                    "Type" -> "Flatten", "Arrays" -> Association[], 
                    "Parameters" -> 
                    Association["Level" -> DirectedInfinity[1]], "Inputs" -> 
                    Association[
                    "Input" -> 
                    NeuralNetworks`TensorT[{12, 1, 3}, NeuralNetworks`RealT]],
                     "Outputs" -> 
                    Association[
                    "Output" -> 
                    NeuralNetworks`TensorT[{36}, NeuralNetworks`RealT]]], "5" -> 
                    Association[
                    "Type" -> "Linear", "Arrays" -> 
                    Association[
                    "Weights" -> 
                    NeuralNetworks`Private`DummyRawArray[{10, 36}], "Biases" -> 
                    NeuralNetworks`Private`DummyRawArray[{10}]], "Parameters" -> 
                    Association[
                    "OutputDimensions" -> {10}, "$OutputSize" -> 10, 
                    "$InputSize" -> 36, "$InputDimensions" -> {36}], "Inputs" -> 
                    Association[
                    "Input" -> 
                    NeuralNetworks`TensorT[{36}, NeuralNetworks`RealT]], 
                    "Outputs" -> 
                    Association[
                    "Output" -> 
                    NeuralNetworks`TensorT[{10}, NeuralNetworks`RealT]]], "6" -> 
                    Association[
                    "Type" -> "Softmax", "Arrays" -> Association[], 
                    "Parameters" -> Association["Level" -> -1], "Inputs" -> 
                    Association[
                    "Input" -> 
                    NeuralNetworks`TensorT[{10}, NeuralNetworks`RealT]], 
                    "Outputs" -> 
                    Association[
                    "Output" -> 
                    NeuralNetworks`TensorT[{10}, NeuralNetworks`RealT]]]], 
                    "Edges" -> {
                    NeuralNetworks`NetPath["Nodes", "1", "Inputs", "Input"] -> 
                    NeuralNetworks`NetPath["Inputs", "Input"], 
                    NeuralNetworks`NetPath["Nodes", "2", "Inputs", "Input"] -> 
                    NeuralNetworks`NetPath["Nodes", "1", "Outputs", "Output"],
                     NeuralNetworks`NetPath["Nodes", "3", "Inputs", "Input"] -> 
                    NeuralNetworks`NetPath["Nodes", "2", "Outputs", "Output"],
                     NeuralNetworks`NetPath["Nodes", "4", "Inputs", "Input"] -> 
                    NeuralNetworks`NetPath["Nodes", "3", "Outputs", "Output"],
                     NeuralNetworks`NetPath["Nodes", "5", "Inputs", "Input"] -> 
                    NeuralNetworks`NetPath["Nodes", "4", "Outputs", "Output"],
                     NeuralNetworks`NetPath["Nodes", "6", "Inputs", "Input"] -> 
                    NeuralNetworks`NetPath["Nodes", "5", "Outputs", "Output"],
                     NeuralNetworks`NetPath["Outputs", "Output"] -> 
                    NeuralNetworks`NetPath[
                    "Nodes", "6", "Outputs", "Output"]}, "Inputs" -> 
                    Association[
                    "Input" -> 
                    NeuralNetworks`TensorT[{1, 4, 12}, NeuralNetworks`RealT]],
                     "Outputs" -> Association["Output" -> NetDecoder["Class", 
                    Association[
                    "Labels" -> {704, 3572, 3067, 3184, 1939, 2386, 2896, 205,
                     828, 3935}, "InputDepth" -> 1, "Dimensions" -> 10, 
                    "$Rank" -> 0], 
                    NeuralNetworks`TensorT[{10}, NeuralNetworks`RealT]]]], 
                   NeuralNetworks`Private`NetChain`opart, 
                   NeuralNetworks`Private`NetChain`part, 
                   NeuralNetworks`Private`NetChain`selected = Null}, 
                  DynamicBox[
                   GridBox[{{
                    NeuralNetworks`Private`NetChain`MouseClickBoxes[
                    TagBox[
                    GridBox[{{
                    TagBox[
                    TagBox[
                    "\"\"", Annotation[#, {"Inputs", "Input"}, "Mouse"]& ], 
                    MouseAppearanceTag["LinkHand"]], 
                    TagBox[
                    TagBox[
                    "\"Input\"", 
                    Annotation[#, {"Inputs", "Input"}, "Mouse"]& ], 
                    MouseAppearanceTag["LinkHand"]], 
                    TagBox[
                    TagBox[
                    TemplateBox[{"\"3-tensor\"", "\" \"", 
                    StyleBox[
                    
                    TemplateBox[{
                    "\"(\"", "\"\[VeryThinSpace]\"", "\"size\"", "\":\"", 
                    "\" \"", 
                    
                    TemplateBox[{"\[Times]", "\"\[Times]\"", "\"1\"", "\"4\"",
                     "\"12\""}, "RowWithSeparators"], "\"\[VeryThinSpace]\"", 
                    "\")\""}, "RowDefault"], 
                    GrayLevel[0.5], StripOnInput -> False]}, "RowDefault"], 
                    Annotation[#, {"Inputs", "Input"}, "Mouse"]& ], 
                    MouseAppearanceTag["LinkHand"]]}, {
                    TagBox[
                    TagBox[
                    StyleBox["\"1\"", 
                    GrayLevel[0.5], StripOnInput -> False], 
                    Annotation[#, {"Nodes", "1"}, "Mouse"]& ], 
                    MouseAppearanceTag["LinkHand"]], 
                    TagBox[
                    TagBox[
                    StyleBox["ConvolutionLayer", 
                    GrayLevel[0], StripOnInput -> False], 
                    Annotation[#, {"Nodes", "1"}, "Mouse"]& ], 
                    MouseAppearanceTag["LinkHand"]], 
                    TagBox[
                    TagBox[
                    TemplateBox[{"\"3-tensor\"", "\" \"", 
                    StyleBox[
                    
                    TemplateBox[{
                    "\"(\"", "\"\[VeryThinSpace]\"", "\"size\"", "\":\"", 
                    "\" \"", 
                    
                    TemplateBox[{"\[Times]", "\"\[Times]\"", "\"12\"", 
                    "\"2\"", "\"11\""}, "RowWithSeparators"], 
                    "\"\[VeryThinSpace]\"", "\")\""}, "RowDefault"], 
                    GrayLevel[0.5], StripOnInput -> False]}, "RowDefault"], 
                    Annotation[#, {"Nodes", "1"}, "Mouse"]& ], 
                    MouseAppearanceTag["LinkHand"]]}, {
                    TagBox[
                    TagBox[
                    StyleBox["\"2\"", 
                    GrayLevel[0.5], StripOnInput -> False], 
                    Annotation[#, {"Nodes", "2"}, "Mouse"]& ], 
                    MouseAppearanceTag["LinkHand"]], 
                    TagBox[
                    TagBox[
                    StyleBox["Ramp", 
                    GrayLevel[0], StripOnInput -> False], 
                    Annotation[#, {"Nodes", "2"}, "Mouse"]& ], 
                    MouseAppearanceTag["LinkHand"]], 
                    TagBox[
                    TagBox[
                    TemplateBox[{"\"3-tensor\"", "\" \"", 
                    StyleBox[
                    
                    TemplateBox[{
                    "\"(\"", "\"\[VeryThinSpace]\"", "\"size\"", "\":\"", 
                    "\" \"", 
                    
                    TemplateBox[{"\[Times]", "\"\[Times]\"", "\"12\"", 
                    "\"2\"", "\"11\""}, "RowWithSeparators"], 
                    "\"\[VeryThinSpace]\"", "\")\""}, "RowDefault"], 
                    GrayLevel[0.5], StripOnInput -> False]}, "RowDefault"], 
                    Annotation[#, {"Nodes", "2"}, "Mouse"]& ], 
                    MouseAppearanceTag["LinkHand"]]}, {
                    TagBox[
                    TagBox[
                    StyleBox["\"3\"", 
                    GrayLevel[0.5], StripOnInput -> False], 
                    Annotation[#, {"Nodes", "3"}, "Mouse"]& ], 
                    MouseAppearanceTag["LinkHand"]], 
                    TagBox[
                    TagBox[
                    StyleBox["PoolingLayer", 
                    GrayLevel[0], StripOnInput -> False], 
                    Annotation[#, {"Nodes", "3"}, "Mouse"]& ], 
                    MouseAppearanceTag["LinkHand"]], 
                    TagBox[
                    TagBox[
                    TemplateBox[{"\"3-tensor\"", "\" \"", 
                    StyleBox[
                    
                    TemplateBox[{
                    "\"(\"", "\"\[VeryThinSpace]\"", "\"size\"", "\":\"", 
                    "\" \"", 
                    
                    TemplateBox[{"\[Times]", "\"\[Times]\"", "\"12\"", 
                    "\"1\"", "\"3\""}, "RowWithSeparators"], 
                    "\"\[VeryThinSpace]\"", "\")\""}, "RowDefault"], 
                    GrayLevel[0.5], StripOnInput -> False]}, "RowDefault"], 
                    Annotation[#, {"Nodes", "3"}, "Mouse"]& ], 
                    MouseAppearanceTag["LinkHand"]]}, {
                    TagBox[
                    TagBox[
                    StyleBox["\"4\"", 
                    GrayLevel[0.5], StripOnInput -> False], 
                    Annotation[#, {"Nodes", "4"}, "Mouse"]& ], 
                    MouseAppearanceTag["LinkHand"]], 
                    TagBox[
                    TagBox[
                    StyleBox["FlattenLayer", 
                    GrayLevel[0], StripOnInput -> False], 
                    Annotation[#, {"Nodes", "4"}, "Mouse"]& ], 
                    MouseAppearanceTag["LinkHand"]], 
                    TagBox[
                    TagBox[
                    TemplateBox[{"\"vector\"", "\" \"", 
                    StyleBox[
                    
                    TemplateBox[{
                    "\"(\"", "\"\[VeryThinSpace]\"", "\"size\"", "\":\"", 
                    "\" \"", 
                    
                    TemplateBox[{"\[Times]", "\"\[Times]\"", "\"36\""}, 
                    "RowWithSeparators"], "\"\[VeryThinSpace]\"", "\")\""}, 
                    "RowDefault"], 
                    GrayLevel[0.5], StripOnInput -> False]}, "RowDefault"], 
                    Annotation[#, {"Nodes", "4"}, "Mouse"]& ], 
                    MouseAppearanceTag["LinkHand"]]}, {
                    TagBox[
                    TagBox[
                    StyleBox["\"5\"", 
                    GrayLevel[0.5], StripOnInput -> False], 
                    Annotation[#, {"Nodes", "5"}, "Mouse"]& ], 
                    MouseAppearanceTag["LinkHand"]], 
                    TagBox[
                    TagBox[
                    StyleBox["LinearLayer", 
                    GrayLevel[0], StripOnInput -> False], 
                    Annotation[#, {"Nodes", "5"}, "Mouse"]& ], 
                    MouseAppearanceTag["LinkHand"]], 
                    TagBox[
                    TagBox[
                    TemplateBox[{"\"vector\"", "\" \"", 
                    StyleBox[
                    TemplateBox[{"\"(\"", "\"\[VeryThinSpace]\"", "\"size\"", 
                    "\":\"", "\" \"", 
                    
                    TemplateBox[{"\[Times]", "\"\[Times]\"", "\"10\""}, 
                    "RowWithSeparators"], "\"\[VeryThinSpace]\"", "\")\""}, 
                    "RowDefault"], 
                    GrayLevel[0.5], StripOnInput -> False]}, "RowDefault"], 
                    Annotation[#, {"Nodes", "5"}, "Mouse"]& ], 
                    MouseAppearanceTag["LinkHand"]]}, {
                    TagBox[
                    TagBox[
                    StyleBox["\"6\"", 
                    GrayLevel[0.5], StripOnInput -> False], 
                    Annotation[#, {"Nodes", "6"}, "Mouse"]& ], 
                    MouseAppearanceTag["LinkHand"]], 
                    TagBox[
                    TagBox[
                    StyleBox["SoftmaxLayer", 
                    GrayLevel[0], StripOnInput -> False], 
                    Annotation[#, {"Nodes", "6"}, "Mouse"]& ], 
                    MouseAppearanceTag["LinkHand"]], 
                    TagBox[
                    TagBox[
                    TemplateBox[{"\"vector\"", "\" \"", 
                    StyleBox[
                    
                    TemplateBox[{
                    "\"(\"", "\"\[VeryThinSpace]\"", "\"size\"", "\":\"", 
                    "\" \"", 
                    
                    TemplateBox[{"\[Times]", "\"\[Times]\"", "\"10\""}, 
                    "RowWithSeparators"], "\"\[VeryThinSpace]\"", "\")\""}, 
                    "RowDefault"], 
                    GrayLevel[0.5], StripOnInput -> False]}, "RowDefault"], 
                    Annotation[#, {"Nodes", "6"}, "Mouse"]& ], 
                    MouseAppearanceTag["LinkHand"]]}, {
                    TagBox[
                    TagBox[
                    "\"\"", Annotation[#, {"Outputs", "Output"}, "Mouse"]& ], 
                    MouseAppearanceTag["LinkHand"]], 
                    TagBox[
                    TagBox[
                    "\"Output\"", 
                    Annotation[#, {"Outputs", "Output"}, "Mouse"]& ], 
                    MouseAppearanceTag["LinkHand"]], 
                    TagBox[
                    TagBox[
                    "\"class\"", 
                    Annotation[#, {"Outputs", "Output"}, "Mouse"]& ], 
                    MouseAppearanceTag["LinkHand"]]}}, 
                    GridBoxAlignment -> {"Columns" -> {{Left}}}, AutoDelete -> 
                    False, GridBoxItemSize -> {
                    "Columns" -> {{Automatic}}, "Rows" -> {{Automatic}}}, 
                    GridBoxSpacings -> {"Columns" -> {{1.1}}}], "Grid"], 
                    If[
                    ListQ[
                    NeuralNetworks`Private`NetChain`part = MouseAnnotation[]],
                     If[NeuralNetworks`Private`NetChain`opart === 
                    NeuralNetworks`Private`NetChain`part, 
                    NeuralNetworks`Private`NetChain`selected = Null; 
                    NeuralNetworks`Private`NetChain`opart = Null, 
                    NeuralNetworks`Private`NetChain`selected = 
                    Part[NeuralNetworks`Private`NetChain`assoc3, 
                    Apply[Sequence, NeuralNetworks`Private`NetChain`part]]; 
                    NeuralNetworks`Private`NetChain`opart = 
                    NeuralNetworks`Private`NetChain`part; Null]; Null]]}, 
                    NeuralNetworks`Private`NetChain`fmtSelected[
                    NeuralNetworks`Private`NetChain`selected, 
                    NeuralNetworks`Private`NetChain`part, 
                    NeuralNetworks`Private`GetSharedArrays[
                    NeuralNetworks`Private`NetChain`assoc3]]}, 
                    GridBoxSpacings -> {"Columns" -> {{1}}}, 
                    GridBoxAlignment -> {"Columns" -> {{Left}}}, 
                    GridFrameMargins -> {{0, 0}, {0, 0}}], 
                   TrackedSymbols :> {
                    NeuralNetworks`Private`NetChain`selected}], 
                  Initialization :> {NetChain}]}}, BaselinePosition -> 
               Automatic, 
               GridBoxAlignment -> {
                "Columns" -> {{Left}}, "Rows" -> {{Automatic}}}, 
               GridBoxItemSize -> {
                "Columns" -> {{Automatic}}, "Rows" -> {{Automatic}}}, 
               GridBoxSpacings -> {
                "Columns" -> {{2}}, "Rows" -> {{Automatic}}}]}}, 
            GridBoxAlignment -> {"Rows" -> {{Top}}}, 
            GridBoxItemSize -> {
             "Columns" -> {{Automatic}}, "Rows" -> {{Automatic}}}, 
            GridFrameMargins -> {{0, 0}, {0, 0}}, 
            BaselinePosition -> {1, 1}]}, 
         Dynamic[Typeset`open], ImageSize -> Automatic], BaselinePosition -> 
        Baseline, 
        BaseStyle -> {
         ShowStringCharacters -> False, NumberMarks -> False, PrintPrecision -> 
          3, ShowSyntaxStyles -> False}]], 
      StyleBox["]", "NonInterpretableSummary"]}]},
   "CopyTag",
   DisplayFunction->(#& ),
   InterpretationFunction->("NetChain[<>]"& )],
  False,
  Editable->False,
  SelectWithContents->True,
  Selectable->False]], "Output",
 CellChangeTimes->{3.7646858335524607`*^9, 3.7646860648224773`*^9, 
  3.7647027919655275`*^9, 3.764704495628043*^9, 3.7647054835976715`*^9},
 CellLabel->"Out[31]=",ExpressionUUID->"d52fef66-2c58-42f6-997f-32dd66142573"]
}, Open  ]],

Cell[CellGroupData[{

Cell[BoxData[
 RowBox[{"ClassifierMeasurements", "[", 
  RowBox[{"net", ",", " ", "TestSample2", ",", " ", "\"\<Accuracy\>\""}], 
  "]"}]], "Input",
 CellChangeTimes->{3.7604711705075035`*^9, 3.7608348448926497`*^9, 
  3.7616001791839647`*^9, 3.7619391748836346`*^9, 3.7620333731218443`*^9},
 CellLabel->"In[32]:=",ExpressionUUID->"96f00197-c666-4cab-b9e3-e263a2de3675"],

Cell[BoxData["0.17415730337078653`"], "Output",
 CellChangeTimes->{
  3.7604711735587797`*^9, 3.760472301234289*^9, 3.760472441053287*^9, 
   3.7604728222459507`*^9, 3.760473049600894*^9, 3.760803418749093*^9, 
   3.7608348590026474`*^9, 3.7608351042422514`*^9, 3.760835177829836*^9, 
   3.760835480851264*^9, 3.7608355885301166`*^9, 3.760835880170971*^9, 
   3.7615756140240264`*^9, 3.76158263808508*^9, 3.7615827779709864`*^9, 
   3.7615832823516865`*^9, 3.7615834676121016`*^9, 3.7615954603608446`*^9, {
   3.7616001745975313`*^9, 3.7616001800940485`*^9}, 3.761603648640934*^9, 
   3.761603858585599*^9, 3.761608105498925*^9, 3.761619227363163*^9, 
   3.7616412609273605`*^9, 3.761669431826181*^9, 3.7619307922115383`*^9, 
   3.7619392099761715`*^9, 3.761941249142192*^9, 3.7620179390635805`*^9, 
   3.7620181791038747`*^9, {3.762033370446203*^9, 3.762033373862012*^9}, 
   3.7620941877300777`*^9, 3.762095005023281*^9, 3.76209517546015*^9, 
   3.762096403373083*^9, 3.762097288028131*^9, 3.7621032331912365`*^9, 
   3.762185308691519*^9, 3.762195223450446*^9, 3.762195504957443*^9, 
   3.76219614966778*^9, 3.762632942310499*^9, 3.7626337594329014`*^9, 
   3.762703132354632*^9, 3.7627046091961727`*^9, 3.7627058858125486`*^9, 
   3.7627910878199396`*^9, 3.7627935765869083`*^9, 3.7627946844588203`*^9, 
   3.7628025270004773`*^9, 3.7628036074175854`*^9, 3.7628065280481243`*^9, 
   3.7646833272749386`*^9, 3.7646844259025507`*^9, 3.76468507078648*^9, 
   3.7646858343112736`*^9, 3.764686065631238*^9, 3.7647044979141655`*^9, 
   3.7647054842408886`*^9},
 CellLabel->"Out[32]=",ExpressionUUID->"ec290824-5cee-4098-8a9f-746fabe77af5"]
}, Open  ]],

Cell[CellGroupData[{

Cell[BoxData[
 RowBox[{"ClassifierMeasurements", "[", 
  RowBox[{"net", ",", " ", "TrainingSample2", ",", " ", "\"\<Accuracy\>\""}], 
  "]"}]], "Input",
 CellChangeTimes->{{3.764684432928542*^9, 3.7646844379746647`*^9}},
 CellLabel->"In[33]:=",ExpressionUUID->"5d268186-8cca-46b4-8931-b667b892a195"],

Cell[BoxData["0.5227272727272727`"], "Output",
 CellChangeTimes->{3.764684439049388*^9, 3.764685072102729*^9, 
  3.764685834416214*^9, 3.76468606573218*^9, 3.76470449949673*^9, 
  3.764705484386806*^9},
 CellLabel->"Out[33]=",ExpressionUUID->"f94058cd-b485-44b7-ad8c-92d6d0d01afe"]
}, Open  ]],

Cell["Classification is barely above random choice.", "Text",
 CellChangeTimes->{{3.7604711847404604`*^9, 3.760471218956582*^9}, {
  3.7604733639421215`*^9, 
  3.760473376646283*^9}},ExpressionUUID->"9536722d-333f-427e-a2ac-\
cb973287f4cb"],

Cell[TextData[{
 "Let\[CloseCurlyQuote]s see if a ",
 StyleBox["more general ",
  FontSlant->"Italic"],
 "model performs better."
}], "Text",
 CellChangeTimes->{{3.760471273423746*^9, 3.760471295348811*^9}, {
  3.760471367012345*^9, 
  3.760471386556308*^9}},ExpressionUUID->"0a201a19-8bdb-4742-8ce7-\
57d82a740b67"],

Cell[CellGroupData[{

Cell[BoxData[
 RowBox[{"nn2", " ", "=", " ", 
  RowBox[{"NetChain", "[", "\[IndentingNewLine]", 
   RowBox[{
    RowBox[{"{", 
     RowBox[{
      RowBox[{"FlattenLayer", "[", "]"}], ",", " ", "\[IndentingNewLine]", 
      RowBox[{"LinearLayer", "[", "48", "]"}], ",", "Ramp", ",", 
      RowBox[{"DropoutLayer", "[", "]"}], ",", "\[IndentingNewLine]", 
      RowBox[{"LinearLayer", "[", "]"}], ",", "Ramp", ",", 
      "\[IndentingNewLine]", 
      RowBox[{"SoftmaxLayer", "[", "]"}]}], "}"}], ",", "\n", 
    RowBox[{"\"\<Output\>\"", "\[Rule]", 
     RowBox[{"NetDecoder", "[", 
      RowBox[{"{", 
       RowBox[{"\"\<Class\>\"", ",", "class"}], "}"}], "]"}]}], ",", 
    RowBox[{"\"\<Input\>\"", "\[Rule]", " ", 
     RowBox[{"{", 
      RowBox[{"4", ",", "12"}], "}"}]}]}], "\[IndentingNewLine]", 
   "]"}]}]], "Input",
 CellChangeTimes->CompressedData["
1:eJxTTMoPSmViYGAQBWIQbRSesqCd5Y3jjX+Mi0H0Qz/9rSB6qfy8PSD63KoN
h0F0b3LwMRDtdKnxGoh+sHY3mGb4+OweiJZw/g6mBaN6XoLoXRdmgel/Sr8/
g+iQJzJfQfTT9UF/QTSXfiKYjvl5Kb4DSIvFCWWBaK9M9lYQvUl7NZiu2B7b
B6It8zLAdHT/lGsgulrB4x6ILrrNrG7J+sbxbWa8Boje8fzDjXVsbxxVUrNv
gmi+3YtXXADSR35KrATRGQ68cSHsbxyDwqeCacdn7bFNQLrsa0MCiC76llm3
AEjPcqwB0x61Hzf95ADqO1mxGUTz7PF+OIHnjeM0jvOPQDRXyMQXYP5811cg
GgA2+qW4
  "],
 CellLabel->"In[34]:=",ExpressionUUID->"bf013759-4993-4cc4-af80-b4b37776fd29"],

Cell[BoxData[
 TagBox[
  TemplateBox[{RowBox[{
      StyleBox[
       TagBox["NetChain", "SummaryHead"], "NonInterpretableSummary"], 
      StyleBox["[", "NonInterpretableSummary"], 
      DynamicModuleBox[{Typeset`open = False}, 
       PanelBox[
        PaneSelectorBox[{False -> GridBox[{{
              PaneBox[
               ButtonBox[
                DynamicBox[
                 FEPrivate`FrontEndResource[
                 "FEBitmaps", "SquarePlusIconMedium"]], 
                ButtonFunction :> (Typeset`open = True), Appearance -> None, 
                Evaluator -> Automatic, Method -> "Preemptive"], 
               Alignment -> {Center, Center}, ImageSize -> {Automatic, 24}], 
              OverlayBox[{
                GraphicsBox[{
                  Thickness[0.014925373134328358`], {
                   GrayLevel[0.6], 
                   Thickness[0.018686567164179105`], 
                   Opacity[1.], 
                   JoinForm[{"Miter", 10.}], 
                   
                   JoinedCurveBox[{{{0, 2, 0}}}, {{{23., 91.5}, {30., 91.5}}},
                     CurveClosed -> {0}]}, {
                   GrayLevel[0.6], 
                   Thickness[0.018686567164179105`], 
                   Opacity[1.], 
                   JoinForm[{"Miter", 10.}], 
                   
                   JoinedCurveBox[{{{0, 2, 0}}}, {{{37., 91.5}, {44., 91.5}}},
                     CurveClosed -> {0}]}, {
                   FaceForm[{
                    GrayLevel[0.9], 
                    Opacity[1.]}], 
                   
                   FilledCurveBox[{{{0, 2, 0}, {0, 1, 0}, {0, 1, 0}}}, {{{
                    15.5, 103.5}, {23.5, 103.5}, {23.5, 79.5}, {15.5, 
                    79.5}}}]}, {
                   FaceForm[{
                    GrayLevel[0.6], 
                    Opacity[1.]}], 
                   
                   FilledCurveBox[{{{0, 2, 0}, {0, 1, 0}, {0, 1, 0}}, {{0, 2, 
                    0}, {0, 1, 0}, {0, 1, 0}}}, {{{24., 104.}, {15., 104.}, {
                    15., 79.}, {24., 79.}}, {{23., 80.}, {16., 80.}, {16., 
                    103.}, {23., 103.}}}]}, {
                   FaceForm[{
                    GrayLevel[0.9], 
                    Opacity[1.]}], 
                   
                   FilledCurveBox[{{{0, 2, 0}, {0, 1, 0}, {0, 1, 0}}}, {{{
                    29.5, 103.5}, {37.5, 103.5}, {37.5, 79.5}, {29.5, 
                    79.5}}}]}, {
                   FaceForm[{
                    GrayLevel[0.6], 
                    Opacity[1.]}], 
                   
                   FilledCurveBox[{{{0, 2, 0}, {0, 1, 0}, {0, 1, 0}}, {{0, 2, 
                    0}, {0, 1, 0}, {0, 1, 0}}}, {{{38., 104.}, {29., 104.}, {
                    29., 79.}, {38., 79.}}, {{37., 80.}, {30., 80.}, {30., 
                    103.}, {37., 103.}}}]}, {
                   FaceForm[{
                    GrayLevel[0.9], 
                    Opacity[1.]}], 
                   
                   FilledCurveBox[{{{0, 2, 0}, {0, 1, 0}, {0, 1, 0}}}, {{{
                    43.5, 103.5}, {51.5, 103.5}, {51.5, 79.5}, {43.5, 
                    79.5}}}]}, {
                   FaceForm[{
                    GrayLevel[0.6], 
                    Opacity[1.]}], 
                   
                   FilledCurveBox[{{{0, 2, 0}, {0, 1, 0}, {0, 1, 0}}, {{0, 2, 
                    0}, {0, 1, 0}, {0, 1, 0}}}, {{{52., 104.}, {43., 104.}, {
                    43., 79.}, {52., 79.}}, {{51., 80.}, {44., 80.}, {44., 
                    103.}, {51., 103.}}}]}, {
                   FaceForm[{
                    GrayLevel[0.6], 
                    Opacity[1.]}], 
                   
                   FilledCurveBox[{{{0, 2, 0}, {0, 1, 0}}}, {{{28., 91.5}, {
                    25., 95.}, {25., 88.}}}], 
                   
                   FilledCurveBox[{{{0, 2, 0}, {0, 1, 0}}}, {{{42., 91.5}, {
                    39., 95.}, {39., 88.}}}]}}, ImageMargins -> 0, 
                 ImageSize -> {36, Automatic}, PlotRangePadding -> 0, 
                 BaseStyle -> GrayLevel[0.6]], 
                StyleBox["uninitialized", 
                 RGBColor[0.66, 0, 0], FontSize -> 8, FontFamily -> "Roboto", 
                 Background -> GrayLevel[1, 0.65]]}, Alignment -> {Center, 
                 Scaled[0.0001]}], 
              GridBox[{{
                 StyleBox[
                  TemplateBox[{
                    TemplateBox[{
                    StyleBox["\"Input\"", 
                    GrayLevel[0], StripOnInput -> False], "\" \"", 
                    "\"port\""}, "RowDefault"], "\":\""}, "RowDefault"], 
                  "SummaryItemAnnotation"], 
                 StyleBox[
                  TemplateBox[{"\"matrix\"", "\" \"", 
                    StyleBox[
                    
                    TemplateBox[{
                    "\"(\"", "\"\[VeryThinSpace]\"", "\"size\"", "\":\"", 
                    "\" \"", 
                    
                    TemplateBox[{
                    "\[Times]", "\"\[Times]\"", "\"4\"", "\"12\""}, 
                    "RowWithSeparators"], "\"\[VeryThinSpace]\"", "\")\""}, 
                    "RowDefault"], 
                    GrayLevel[0.5], StripOnInput -> False]}, "RowDefault"], 
                  "SummaryItem"]}, {
                 StyleBox[
                  TemplateBox[{
                    TemplateBox[{
                    StyleBox["\"Output\"", 
                    GrayLevel[0], StripOnInput -> False], "\" \"", 
                    "\"port\""}, "RowDefault"], "\":\""}, "RowDefault"], 
                  "SummaryItemAnnotation"], 
                 StyleBox["\"class\"", "SummaryItem"]}, {
                 StyleBox[
                  
                  TemplateBox[{"\"Number of layers\"", "\":\""}, 
                   "RowDefault"], "SummaryItemAnnotation"], 
                 StyleBox["7", "SummaryItem"]}}, BaselinePosition -> {2, 1}, 
               GridBoxAlignment -> {
                "Columns" -> {{Left}}, "Rows" -> {{Automatic}}}, 
               GridBoxItemSize -> {
                "Columns" -> {{Automatic}}, "Rows" -> {{Automatic}}}, 
               GridBoxSpacings -> {
                "Columns" -> {{2}}, "Rows" -> {{Automatic}}}]}}, 
            GridBoxAlignment -> {"Rows" -> {{Top}}}, 
            GridBoxItemSize -> {
             "Columns" -> {{Automatic}}, "Rows" -> {{Automatic}}}, 
            GridFrameMargins -> {{0, 0}, {0, 0}}, BaselinePosition -> {1, 3}],
           True -> GridBox[{{
              PaneBox[
               ButtonBox[
                DynamicBox[
                 FEPrivate`FrontEndResource[
                 "FEBitmaps", "SquareMinusIconMedium"]], 
                ButtonFunction :> (Typeset`open = False), Appearance -> None, 
                Evaluator -> Automatic, Method -> "Preemptive"], 
               Alignment -> {Center, Center}, ImageSize -> {Automatic, 24}], 
              OverlayBox[{
                GraphicsBox[{
                  Thickness[0.014925373134328358`], {
                   GrayLevel[0.6], 
                   Thickness[0.018686567164179105`], 
                   Opacity[1.], 
                   JoinForm[{"Miter", 10.}], 
                   
                   JoinedCurveBox[{{{0, 2, 0}}}, {{{23., 91.5}, {30., 91.5}}},
                     CurveClosed -> {0}]}, {
                   GrayLevel[0.6], 
                   Thickness[0.018686567164179105`], 
                   Opacity[1.], 
                   JoinForm[{"Miter", 10.}], 
                   
                   JoinedCurveBox[{{{0, 2, 0}}}, {{{37., 91.5}, {44., 91.5}}},
                     CurveClosed -> {0}]}, {
                   FaceForm[{
                    GrayLevel[0.9], 
                    Opacity[1.]}], 
                   
                   FilledCurveBox[{{{0, 2, 0}, {0, 1, 0}, {0, 1, 0}}}, {{{
                    15.5, 103.5}, {23.5, 103.5}, {23.5, 79.5}, {15.5, 
                    79.5}}}]}, {
                   FaceForm[{
                    GrayLevel[0.6], 
                    Opacity[1.]}], 
                   
                   FilledCurveBox[{{{0, 2, 0}, {0, 1, 0}, {0, 1, 0}}, {{0, 2, 
                    0}, {0, 1, 0}, {0, 1, 0}}}, {{{24., 104.}, {15., 104.}, {
                    15., 79.}, {24., 79.}}, {{23., 80.}, {16., 80.}, {16., 
                    103.}, {23., 103.}}}]}, {
                   FaceForm[{
                    GrayLevel[0.9], 
                    Opacity[1.]}], 
                   
                   FilledCurveBox[{{{0, 2, 0}, {0, 1, 0}, {0, 1, 0}}}, {{{
                    29.5, 103.5}, {37.5, 103.5}, {37.5, 79.5}, {29.5, 
                    79.5}}}]}, {
                   FaceForm[{
                    GrayLevel[0.6], 
                    Opacity[1.]}], 
                   
                   FilledCurveBox[{{{0, 2, 0}, {0, 1, 0}, {0, 1, 0}}, {{0, 2, 
                    0}, {0, 1, 0}, {0, 1, 0}}}, {{{38., 104.}, {29., 104.}, {
                    29., 79.}, {38., 79.}}, {{37., 80.}, {30., 80.}, {30., 
                    103.}, {37., 103.}}}]}, {
                   FaceForm[{
                    GrayLevel[0.9], 
                    Opacity[1.]}], 
                   
                   FilledCurveBox[{{{0, 2, 0}, {0, 1, 0}, {0, 1, 0}}}, {{{
                    43.5, 103.5}, {51.5, 103.5}, {51.5, 79.5}, {43.5, 
                    79.5}}}]}, {
                   FaceForm[{
                    GrayLevel[0.6], 
                    Opacity[1.]}], 
                   
                   FilledCurveBox[{{{0, 2, 0}, {0, 1, 0}, {0, 1, 0}}, {{0, 2, 
                    0}, {0, 1, 0}, {0, 1, 0}}}, {{{52., 104.}, {43., 104.}, {
                    43., 79.}, {52., 79.}}, {{51., 80.}, {44., 80.}, {44., 
                    103.}, {51., 103.}}}]}, {
                   FaceForm[{
                    GrayLevel[0.6], 
                    Opacity[1.]}], 
                   
                   FilledCurveBox[{{{0, 2, 0}, {0, 1, 0}}}, {{{28., 91.5}, {
                    25., 95.}, {25., 88.}}}], 
                   
                   FilledCurveBox[{{{0, 2, 0}, {0, 1, 0}}}, {{{42., 91.5}, {
                    39., 95.}, {39., 88.}}}]}}, ImageMargins -> 0, 
                 ImageSize -> {36, Automatic}, PlotRangePadding -> 0, 
                 BaseStyle -> GrayLevel[0.6]], 
                StyleBox["uninitialized", 
                 RGBColor[0.66, 0, 0], FontSize -> 8, FontFamily -> "Roboto", 
                 Background -> GrayLevel[1, 0.65]]}, Alignment -> {Center, 
                 Scaled[0.0001]}], 
              GridBox[{{
                 
                 DynamicModuleBox[{
                  NeuralNetworks`Private`NetChain`assoc3 = 
                   Association[
                    "Type" -> "Chain", "Nodes" -> 
                    Association[
                    "1" -> Association[
                    "Type" -> "Flatten", "Arrays" -> Association[], 
                    "Parameters" -> 
                    Association["Level" -> DirectedInfinity[1]], "Inputs" -> 
                    Association[
                    "Input" -> 
                    NeuralNetworks`TensorT[{4, 12}, NeuralNetworks`RealT]], 
                    "Outputs" -> 
                    Association[
                    "Output" -> 
                    NeuralNetworks`TensorT[{48}, NeuralNetworks`RealT]]], "2" -> 
                    Association[
                    "Type" -> "Linear", "Arrays" -> 
                    Association[
                    "Weights" -> 
                    NeuralNetworks`TensorT[{48, 48}, NeuralNetworks`RealT], 
                    "Biases" -> NeuralNetworks`Nullable[
                    NeuralNetworks`TensorT[{48}, NeuralNetworks`RealT]]], 
                    "Parameters" -> 
                    Association[
                    "OutputDimensions" -> {48}, "$OutputSize" -> 48, 
                    "$InputSize" -> 48, "$InputDimensions" -> {48}], "Inputs" -> 
                    Association[
                    "Input" -> 
                    NeuralNetworks`TensorT[{48}, NeuralNetworks`RealT]], 
                    "Outputs" -> 
                    Association[
                    "Output" -> 
                    NeuralNetworks`TensorT[{48}, NeuralNetworks`RealT]]], "3" -> 
                    Association[
                    "Type" -> "Elementwise", "Arrays" -> Association[], 
                    "Parameters" -> 
                    Association[
                    "Function" -> NeuralNetworks`ValidatedParameter[Ramp], 
                    "$Dimensions" -> {48}], "Inputs" -> 
                    Association[
                    "Input" -> 
                    NeuralNetworks`TensorT[{48}, NeuralNetworks`RealT]], 
                    "Outputs" -> 
                    Association[
                    "Output" -> 
                    NeuralNetworks`TensorT[{48}, NeuralNetworks`RealT]]], "4" -> 
                    Association[
                    "Type" -> "Dropout", "Arrays" -> Association[], 
                    "Parameters" -> 
                    Association[
                    "DropoutProbability" -> 0.5, "Method" -> "Dropout"], 
                    "Inputs" -> 
                    Association[
                    "Input" -> 
                    NeuralNetworks`TensorT[{48}, NeuralNetworks`RealT]], 
                    "Outputs" -> 
                    Association[
                    "Output" -> 
                    NeuralNetworks`TensorT[{48}, NeuralNetworks`RealT]]], "5" -> 
                    Association[
                    "Type" -> "Linear", "Arrays" -> 
                    Association[
                    "Weights" -> 
                    NeuralNetworks`TensorT[{10, 48}, NeuralNetworks`RealT], 
                    "Biases" -> NeuralNetworks`Nullable[
                    NeuralNetworks`TensorT[{10}, NeuralNetworks`RealT]]], 
                    "Parameters" -> 
                    Association[
                    "OutputDimensions" -> {10}, "$OutputSize" -> 10, 
                    "$InputSize" -> 48, "$InputDimensions" -> {48}], "Inputs" -> 
                    Association[
                    "Input" -> 
                    NeuralNetworks`TensorT[{48}, NeuralNetworks`RealT]], 
                    "Outputs" -> 
                    Association[
                    "Output" -> 
                    NeuralNetworks`TensorT[{10}, NeuralNetworks`RealT]]], "6" -> 
                    Association[
                    "Type" -> "Elementwise", "Arrays" -> Association[], 
                    "Parameters" -> 
                    Association[
                    "Function" -> NeuralNetworks`ValidatedParameter[Ramp], 
                    "$Dimensions" -> {10}], "Inputs" -> 
                    Association[
                    "Input" -> 
                    NeuralNetworks`TensorT[{10}, NeuralNetworks`RealT]], 
                    "Outputs" -> 
                    Association[
                    "Output" -> 
                    NeuralNetworks`TensorT[{10}, NeuralNetworks`RealT]]], "7" -> 
                    Association[
                    "Type" -> "Softmax", "Arrays" -> Association[], 
                    "Parameters" -> Association["Level" -> -1], "Inputs" -> 
                    Association[
                    "Input" -> 
                    NeuralNetworks`TensorT[{10}, NeuralNetworks`RealT]], 
                    "Outputs" -> 
                    Association[
                    "Output" -> 
                    NeuralNetworks`TensorT[{10}, NeuralNetworks`RealT]]]], 
                    "Edges" -> {
                    NeuralNetworks`NetPath["Nodes", "1", "Inputs", "Input"] -> 
                    NeuralNetworks`NetPath["Inputs", "Input"], 
                    NeuralNetworks`NetPath["Nodes", "2", "Inputs", "Input"] -> 
                    NeuralNetworks`NetPath["Nodes", "1", "Outputs", "Output"],
                     NeuralNetworks`NetPath["Nodes", "3", "Inputs", "Input"] -> 
                    NeuralNetworks`NetPath["Nodes", "2", "Outputs", "Output"],
                     NeuralNetworks`NetPath["Nodes", "4", "Inputs", "Input"] -> 
                    NeuralNetworks`NetPath["Nodes", "3", "Outputs", "Output"],
                     NeuralNetworks`NetPath["Nodes", "5", "Inputs", "Input"] -> 
                    NeuralNetworks`NetPath["Nodes", "4", "Outputs", "Output"],
                     NeuralNetworks`NetPath["Nodes", "6", "Inputs", "Input"] -> 
                    NeuralNetworks`NetPath["Nodes", "5", "Outputs", "Output"],
                     NeuralNetworks`NetPath["Nodes", "7", "Inputs", "Input"] -> 
                    NeuralNetworks`NetPath["Nodes", "6", "Outputs", "Output"],
                     NeuralNetworks`NetPath["Outputs", "Output"] -> 
                    NeuralNetworks`NetPath[
                    "Nodes", "7", "Outputs", "Output"]}, "Inputs" -> 
                    Association[
                    "Input" -> 
                    NeuralNetworks`TensorT[{4, 12}, NeuralNetworks`RealT]], 
                    "Outputs" -> Association["Output" -> NetDecoder["Class", 
                    Association[
                    "Labels" -> {704, 3572, 3067, 3184, 1939, 2386, 2896, 205,
                     828, 3935}, "InputDepth" -> 1, "Dimensions" -> 10, 
                    "$Rank" -> 0], 
                    NeuralNetworks`TensorT[{10}, NeuralNetworks`RealT]]]], 
                   NeuralNetworks`Private`NetChain`opart, 
                   NeuralNetworks`Private`NetChain`part, 
                   NeuralNetworks`Private`NetChain`selected = Null}, 
                  DynamicBox[
                   GridBox[{{
                    NeuralNetworks`Private`NetChain`MouseClickBoxes[
                    TagBox[
                    GridBox[{{
                    TagBox[
                    TagBox[
                    "\"\"", Annotation[#, {"Inputs", "Input"}, "Mouse"]& ], 
                    MouseAppearanceTag["LinkHand"]], 
                    TagBox[
                    TagBox[
                    "\"Input\"", 
                    Annotation[#, {"Inputs", "Input"}, "Mouse"]& ], 
                    MouseAppearanceTag["LinkHand"]], 
                    TagBox[
                    TagBox[
                    TemplateBox[{"\"matrix\"", "\" \"", 
                    StyleBox[
                    
                    TemplateBox[{
                    "\"(\"", "\"\[VeryThinSpace]\"", "\"size\"", "\":\"", 
                    "\" \"", 
                    
                    TemplateBox[{"\[Times]", "\"\[Times]\"", "\"4\"", 
                    "\"12\""}, "RowWithSeparators"], "\"\[VeryThinSpace]\"", 
                    "\")\""}, "RowDefault"], 
                    GrayLevel[0.5], StripOnInput -> False]}, "RowDefault"], 
                    Annotation[#, {"Inputs", "Input"}, "Mouse"]& ], 
                    MouseAppearanceTag["LinkHand"]]}, {
                    TagBox[
                    TagBox[
                    StyleBox["\"1\"", 
                    GrayLevel[0.5], StripOnInput -> False], 
                    Annotation[#, {"Nodes", "1"}, "Mouse"]& ], 
                    MouseAppearanceTag["LinkHand"]], 
                    TagBox[
                    TagBox[
                    StyleBox["FlattenLayer", 
                    GrayLevel[0], StripOnInput -> False], 
                    Annotation[#, {"Nodes", "1"}, "Mouse"]& ], 
                    MouseAppearanceTag["LinkHand"]], 
                    TagBox[
                    TagBox[
                    TemplateBox[{"\"vector\"", "\" \"", 
                    StyleBox[
                    
                    TemplateBox[{
                    "\"(\"", "\"\[VeryThinSpace]\"", "\"size\"", "\":\"", 
                    "\" \"", 
                    TemplateBox[{"\[Times]", "\"\[Times]\"", "\"48\""}, 
                    "RowWithSeparators"], "\"\[VeryThinSpace]\"", "\")\""}, 
                    "RowDefault"], 
                    GrayLevel[0.5], StripOnInput -> False]}, "RowDefault"], 
                    Annotation[#, {"Nodes", "1"}, "Mouse"]& ], 
                    MouseAppearanceTag["LinkHand"]]}, {
                    TagBox[
                    TagBox[
                    StyleBox["\"2\"", 
                    GrayLevel[0.5], StripOnInput -> False], 
                    Annotation[#, {"Nodes", "2"}, "Mouse"]& ], 
                    MouseAppearanceTag["LinkHand"]], 
                    TagBox[
                    TagBox[
                    StyleBox["LinearLayer", 
                    RGBColor[0.66, 0, 0], StripOnInput -> False], 
                    Annotation[#, {"Nodes", "2"}, "Mouse"]& ], 
                    MouseAppearanceTag["LinkHand"]], 
                    TagBox[
                    TagBox[
                    TemplateBox[{"\"vector\"", "\" \"", 
                    StyleBox[
                    
                    TemplateBox[{
                    "\"(\"", "\"\[VeryThinSpace]\"", "\"size\"", "\":\"", 
                    "\" \"", 
                    
                    TemplateBox[{"\[Times]", "\"\[Times]\"", "\"48\""}, 
                    "RowWithSeparators"], "\"\[VeryThinSpace]\"", "\")\""}, 
                    "RowDefault"], 
                    GrayLevel[0.5], StripOnInput -> False]}, "RowDefault"], 
                    Annotation[#, {"Nodes", "2"}, "Mouse"]& ], 
                    MouseAppearanceTag["LinkHand"]]}, {
                    TagBox[
                    TagBox[
                    StyleBox["\"3\"", 
                    GrayLevel[0.5], StripOnInput -> False], 
                    Annotation[#, {"Nodes", "3"}, "Mouse"]& ], 
                    MouseAppearanceTag["LinkHand"]], 
                    TagBox[
                    TagBox[
                    StyleBox["Ramp", 
                    GrayLevel[0], StripOnInput -> False], 
                    Annotation[#, {"Nodes", "3"}, "Mouse"]& ], 
                    MouseAppearanceTag["LinkHand"]], 
                    TagBox[
                    TagBox[
                    TemplateBox[{"\"vector\"", "\" \"", 
                    StyleBox[
                    
                    TemplateBox[{
                    "\"(\"", "\"\[VeryThinSpace]\"", "\"size\"", "\":\"", 
                    "\" \"", 
                    
                    TemplateBox[{"\[Times]", "\"\[Times]\"", "\"48\""}, 
                    "RowWithSeparators"], "\"\[VeryThinSpace]\"", "\")\""}, 
                    "RowDefault"], 
                    GrayLevel[0.5], StripOnInput -> False]}, "RowDefault"], 
                    Annotation[#, {"Nodes", "3"}, "Mouse"]& ], 
                    MouseAppearanceTag["LinkHand"]]}, {
                    TagBox[
                    TagBox[
                    StyleBox["\"4\"", 
                    GrayLevel[0.5], StripOnInput -> False], 
                    Annotation[#, {"Nodes", "4"}, "Mouse"]& ], 
                    MouseAppearanceTag["LinkHand"]], 
                    TagBox[
                    TagBox[
                    StyleBox["DropoutLayer", 
                    GrayLevel[0], StripOnInput -> False], 
                    Annotation[#, {"Nodes", "4"}, "Mouse"]& ], 
                    MouseAppearanceTag["LinkHand"]], 
                    TagBox[
                    TagBox[
                    TemplateBox[{"\"vector\"", "\" \"", 
                    StyleBox[
                    
                    TemplateBox[{
                    "\"(\"", "\"\[VeryThinSpace]\"", "\"size\"", "\":\"", 
                    "\" \"", 
                    
                    TemplateBox[{"\[Times]", "\"\[Times]\"", "\"48\""}, 
                    "RowWithSeparators"], "\"\[VeryThinSpace]\"", "\")\""}, 
                    "RowDefault"], 
                    GrayLevel[0.5], StripOnInput -> False]}, "RowDefault"], 
                    Annotation[#, {"Nodes", "4"}, "Mouse"]& ], 
                    MouseAppearanceTag["LinkHand"]]}, {
                    TagBox[
                    TagBox[
                    StyleBox["\"5\"", 
                    GrayLevel[0.5], StripOnInput -> False], 
                    Annotation[#, {"Nodes", "5"}, "Mouse"]& ], 
                    MouseAppearanceTag["LinkHand"]], 
                    TagBox[
                    TagBox[
                    StyleBox["LinearLayer", 
                    RGBColor[0.66, 0, 0], StripOnInput -> False], 
                    Annotation[#, {"Nodes", "5"}, "Mouse"]& ], 
                    MouseAppearanceTag["LinkHand"]], 
                    TagBox[
                    TagBox[
                    TemplateBox[{"\"vector\"", "\" \"", 
                    StyleBox[
                    
                    TemplateBox[{
                    "\"(\"", "\"\[VeryThinSpace]\"", "\"size\"", "\":\"", 
                    "\" \"", 
                    
                    TemplateBox[{"\[Times]", "\"\[Times]\"", "\"10\""}, 
                    "RowWithSeparators"], "\"\[VeryThinSpace]\"", "\")\""}, 
                    "RowDefault"], 
                    GrayLevel[0.5], StripOnInput -> False]}, "RowDefault"], 
                    Annotation[#, {"Nodes", "5"}, "Mouse"]& ], 
                    MouseAppearanceTag["LinkHand"]]}, {
                    TagBox[
                    TagBox[
                    StyleBox["\"6\"", 
                    GrayLevel[0.5], StripOnInput -> False], 
                    Annotation[#, {"Nodes", "6"}, "Mouse"]& ], 
                    MouseAppearanceTag["LinkHand"]], 
                    TagBox[
                    TagBox[
                    StyleBox["Ramp", 
                    GrayLevel[0], StripOnInput -> False], 
                    Annotation[#, {"Nodes", "6"}, "Mouse"]& ], 
                    MouseAppearanceTag["LinkHand"]], 
                    TagBox[
                    TagBox[
                    TemplateBox[{"\"vector\"", "\" \"", 
                    StyleBox[
                    
                    TemplateBox[{
                    "\"(\"", "\"\[VeryThinSpace]\"", "\"size\"", "\":\"", 
                    "\" \"", 
                    
                    TemplateBox[{"\[Times]", "\"\[Times]\"", "\"10\""}, 
                    "RowWithSeparators"], "\"\[VeryThinSpace]\"", "\")\""}, 
                    "RowDefault"], 
                    GrayLevel[0.5], StripOnInput -> False]}, "RowDefault"], 
                    Annotation[#, {"Nodes", "6"}, "Mouse"]& ], 
                    MouseAppearanceTag["LinkHand"]]}, {
                    TagBox[
                    TagBox[
                    StyleBox["\"7\"", 
                    GrayLevel[0.5], StripOnInput -> False], 
                    Annotation[#, {"Nodes", "7"}, "Mouse"]& ], 
                    MouseAppearanceTag["LinkHand"]], 
                    TagBox[
                    TagBox[
                    StyleBox["SoftmaxLayer", 
                    GrayLevel[0], StripOnInput -> False], 
                    Annotation[#, {"Nodes", "7"}, "Mouse"]& ], 
                    MouseAppearanceTag["LinkHand"]], 
                    TagBox[
                    TagBox[
                    TemplateBox[{"\"vector\"", "\" \"", 
                    StyleBox[
                    
                    TemplateBox[{
                    "\"(\"", "\"\[VeryThinSpace]\"", "\"size\"", "\":\"", 
                    "\" \"", 
                    
                    TemplateBox[{"\[Times]", "\"\[Times]\"", "\"10\""}, 
                    "RowWithSeparators"], "\"\[VeryThinSpace]\"", "\")\""}, 
                    "RowDefault"], 
                    GrayLevel[0.5], StripOnInput -> False]}, "RowDefault"], 
                    Annotation[#, {"Nodes", "7"}, "Mouse"]& ], 
                    MouseAppearanceTag["LinkHand"]]}, {
                    TagBox[
                    TagBox[
                    "\"\"", Annotation[#, {"Outputs", "Output"}, "Mouse"]& ], 
                    MouseAppearanceTag["LinkHand"]], 
                    TagBox[
                    TagBox[
                    "\"Output\"", 
                    Annotation[#, {"Outputs", "Output"}, "Mouse"]& ], 
                    MouseAppearanceTag["LinkHand"]], 
                    TagBox[
                    TagBox[
                    "\"class\"", 
                    Annotation[#, {"Outputs", "Output"}, "Mouse"]& ], 
                    MouseAppearanceTag["LinkHand"]]}}, 
                    GridBoxAlignment -> {"Columns" -> {{Left}}}, AutoDelete -> 
                    False, GridBoxItemSize -> {
                    "Columns" -> {{Automatic}}, "Rows" -> {{Automatic}}}, 
                    GridBoxSpacings -> {"Columns" -> {{1.1}}}], "Grid"], 
                    If[
                    ListQ[
                    NeuralNetworks`Private`NetChain`part = MouseAnnotation[]],
                     If[NeuralNetworks`Private`NetChain`opart === 
                    NeuralNetworks`Private`NetChain`part, 
                    NeuralNetworks`Private`NetChain`selected = Null; 
                    NeuralNetworks`Private`NetChain`opart = Null, 
                    NeuralNetworks`Private`NetChain`selected = 
                    Part[NeuralNetworks`Private`NetChain`assoc3, 
                    Apply[Sequence, NeuralNetworks`Private`NetChain`part]]; 
                    NeuralNetworks`Private`NetChain`opart = 
                    NeuralNetworks`Private`NetChain`part; Null]; Null]]}, 
                    NeuralNetworks`Private`NetChain`fmtSelected[
                    NeuralNetworks`Private`NetChain`selected, 
                    NeuralNetworks`Private`NetChain`part, 
                    NeuralNetworks`Private`GetSharedArrays[
                    NeuralNetworks`Private`NetChain`assoc3]]}, 
                    GridBoxSpacings -> {"Columns" -> {{1}}}, 
                    GridBoxAlignment -> {"Columns" -> {{Left}}}, 
                    GridFrameMargins -> {{0, 0}, {0, 0}}], 
                   TrackedSymbols :> {
                    NeuralNetworks`Private`NetChain`selected}], 
                  Initialization :> {NetChain}]}}, BaselinePosition -> 
               Automatic, 
               GridBoxAlignment -> {
                "Columns" -> {{Left}}, "Rows" -> {{Automatic}}}, 
               GridBoxItemSize -> {
                "Columns" -> {{Automatic}}, "Rows" -> {{Automatic}}}, 
               GridBoxSpacings -> {
                "Columns" -> {{2}}, "Rows" -> {{Automatic}}}]}}, 
            GridBoxAlignment -> {"Rows" -> {{Top}}}, 
            GridBoxItemSize -> {
             "Columns" -> {{Automatic}}, "Rows" -> {{Automatic}}}, 
            GridFrameMargins -> {{0, 0}, {0, 0}}, 
            BaselinePosition -> {1, 1}]}, 
         Dynamic[Typeset`open], ImageSize -> Automatic], BaselinePosition -> 
        Baseline, 
        BaseStyle -> {
         ShowStringCharacters -> False, NumberMarks -> False, PrintPrecision -> 
          3, ShowSyntaxStyles -> False}]], 
      StyleBox["]", "NonInterpretableSummary"]}]},
   "CopyTag",
   DisplayFunction->(#& ),
   InterpretationFunction->("NetChain[<>]"& )],
  False,
  Editable->False,
  SelectWithContents->True,
  Selectable->False]], "Output",
 CellChangeTimes->{
  3.7604715270834045`*^9, {3.7604715865380154`*^9, 3.760471603726272*^9}, 
   3.7604717355039654`*^9, 3.7604718015919247`*^9, 3.7604718854819508`*^9, {
   3.7604719733270884`*^9, 3.760471977487918*^9}, 3.7604720445639277`*^9, 
   3.7604723013922987`*^9, 3.7604724411882954`*^9, {3.7604728789850397`*^9, 
   3.76047291320603*^9}, 3.760473049761921*^9, 3.7604731345120335`*^9, 
   3.760473204306856*^9, 3.7604736574425774`*^9, 3.760473786568961*^9, 
   3.7604738359115944`*^9, 3.760803418892011*^9, {3.760834865245405*^9, 
   3.7608348850625143`*^9}, 3.760835104383171*^9, 3.760835177938774*^9, 
   3.7608354809072304`*^9, 3.7608355886120696`*^9, 3.7608356803954973`*^9, 
   3.7608358803118906`*^9, 3.761575614141958*^9, 3.761582638220004*^9, 
   3.761582778079925*^9, 3.761583282436638*^9, 3.7615834677560196`*^9, 
   3.7615954604378014`*^9, {3.761600192671026*^9, 3.761600204179303*^9}, 
   3.7616036487618637`*^9, 3.7616038587045317`*^9, 3.7616081056258526`*^9, 
   3.7616192274950876`*^9, 3.761641261076284*^9, 3.761669449839883*^9, 
   3.761930792375444*^9, {3.761939210168124*^9, 3.761939228540306*^9}, 
   3.761941249245132*^9, 3.7620179394250283`*^9, 3.762018179226799*^9, {
   3.7620334003696156`*^9, 3.762033414518751*^9}, 3.7620941878799915`*^9, 
   3.7620950053211255`*^9, 3.7620951755680885`*^9, 3.7620964035469837`*^9, 
   3.762097288166052*^9, 3.762103233312167*^9, 3.7621853089723597`*^9, 
   3.7621952235633817`*^9, 3.762195505126347*^9, 3.7621961497827144`*^9, 
   3.76263294241444*^9, 3.7626337595368414`*^9, 3.7627031327034364`*^9, 
   3.7627046093330946`*^9, 3.7627058859474716`*^9, 3.7627910881317625`*^9, 
   3.7627935767048397`*^9, 3.762794684589745*^9, 3.762802077396249*^9, 
   3.762802527098422*^9, 3.7628036075195274`*^9, 3.7628065282080326`*^9, 
   3.7646833273868694`*^9, 3.7646858345341473`*^9, 3.764686065825127*^9, 
   3.764704499656652*^9, 3.764705484489746*^9},
 CellLabel->"Out[34]=",ExpressionUUID->"04ca0dd4-8974-425e-8d40-ec448fd70b18"]
}, Open  ]],

Cell[CellGroupData[{

Cell[BoxData[{
 RowBox[{"SeedRandom", "[", "03012019", "]"}], "\[IndentingNewLine]", 
 RowBox[{"net2", " ", "=", " ", 
  RowBox[{"NetTrain", "[", 
   RowBox[{"nn2", ",", "TrainingSample", ",", 
    RowBox[{"ValidationSet", "\[Rule]", "ValidationSample"}], ",", " ", 
    RowBox[{"TargetDevice", "\[Rule]", 
     RowBox[{"{", 
      RowBox[{"\"\<GPU\>\"", ",", "2"}], "}"}]}]}], "]"}]}]}], "Input",
 CellChangeTimes->{{3.76047155379906*^9, 3.7604715578142767`*^9}, {
  3.76047159220131*^9, 3.760471593405126*^9}, {3.7604738322056065`*^9, 
  3.7604738331203876`*^9}, {3.7616002110974646`*^9, 3.7616002138302107`*^9}, {
  3.761939234869136*^9, 3.761939237556319*^9}},
 CellLabel->"In[35]:=",ExpressionUUID->"f3560168-2f5a-43fe-ac23-f7116aa06cd1"],

Cell[BoxData[
 TagBox[
  TemplateBox[{RowBox[{
      StyleBox[
       TagBox["NetChain", "SummaryHead"], "NonInterpretableSummary"], 
      StyleBox["[", "NonInterpretableSummary"], 
      DynamicModuleBox[{Typeset`open = False}, 
       PanelBox[
        PaneSelectorBox[{False -> GridBox[{{
              PaneBox[
               ButtonBox[
                DynamicBox[
                 FEPrivate`FrontEndResource[
                 "FEBitmaps", "SquarePlusIconMedium"]], 
                ButtonFunction :> (Typeset`open = True), Appearance -> None, 
                Evaluator -> Automatic, Method -> "Preemptive"], 
               Alignment -> {Center, Center}, ImageSize -> {Automatic, 24}], 
              GraphicsBox[{
                Thickness[0.014925373134328358`], {
                 RGBColor[0.729, 0.729, 0.729], 
                 Thickness[0.018686567164179105`], 
                 Opacity[1.], 
                 JoinForm[{"Miter", 10.}], 
                 
                 JoinedCurveBox[{{{0, 2, 0}}}, {{{23., 91.5}, {30., 91.5}}}, 
                  CurveClosed -> {0}]}, {
                 RGBColor[0.729, 0.729, 0.729], 
                 Thickness[0.018686567164179105`], 
                 Opacity[1.], 
                 JoinForm[{"Miter", 10.}], 
                 
                 JoinedCurveBox[{{{0, 2, 0}}}, {{{37., 91.5}, {44., 91.5}}}, 
                  CurveClosed -> {0}]}, {
                 FaceForm[{
                   RGBColor[0.631, 0.8160000000000001, 0.498], 
                   Opacity[1.]}], 
                 
                 FilledCurveBox[{{{0, 2, 0}, {0, 1, 0}, {0, 1, 0}}}, {{{15.5, 
                  103.5}, {23.5, 103.5}, {23.5, 79.5}, {15.5, 79.5}}}]}, {
                 FaceForm[{
                   RGBColor[0.40800000000000003`, 0.627, 0.196], 
                   Opacity[1.]}], 
                 
                 FilledCurveBox[{{{0, 2, 0}, {0, 1, 0}, {0, 1, 0}}, {{0, 2, 
                  0}, {0, 1, 0}, {0, 1, 0}}}, {{{24., 104.}, {15., 104.}, {
                  15., 79.}, {24., 79.}}, {{23., 80.}, {16., 80.}, {16., 
                  103.}, {23., 103.}}}]}, {
                 FaceForm[{
                   RGBColor[0.38, 0.753, 0.89], 
                   Opacity[1.]}], 
                 
                 FilledCurveBox[{{{0, 2, 0}, {0, 1, 0}, {0, 1, 0}}}, {{{29.5, 
                  103.5}, {37.5, 103.5}, {37.5, 79.5}, {29.5, 79.5}}}]}, {
                 FaceForm[{
                   RGBColor[0.24300000000000002`, 0.608, 0.71], 
                   Opacity[1.]}], 
                 
                 FilledCurveBox[{{{0, 2, 0}, {0, 1, 0}, {0, 1, 0}}, {{0, 2, 
                  0}, {0, 1, 0}, {0, 1, 0}}}, {{{38., 104.}, {29., 104.}, {
                  29., 79.}, {38., 79.}}, {{37., 80.}, {30., 80.}, {30., 
                  103.}, {37., 103.}}}]}, {
                 FaceForm[{
                   RGBColor[0.584, 0.51, 0.8390000000000001], 
                   Opacity[1.]}], 
                 
                 FilledCurveBox[{{{0, 2, 0}, {0, 1, 0}, {0, 1, 0}}}, {{{43.5, 
                  103.5}, {51.5, 103.5}, {51.5, 79.5}, {43.5, 79.5}}}]}, {
                 FaceForm[{
                   RGBColor[0.4, 0.396, 0.659], 
                   Opacity[1.]}], 
                 
                 FilledCurveBox[{{{0, 2, 0}, {0, 1, 0}, {0, 1, 0}}, {{0, 2, 
                  0}, {0, 1, 0}, {0, 1, 0}}}, {{{52., 104.}, {43., 104.}, {
                  43., 79.}, {52., 79.}}, {{51., 80.}, {44., 80.}, {44., 
                  103.}, {51., 103.}}}]}, {
                 FaceForm[{
                   RGBColor[0.549, 0.549, 0.549], 
                   Opacity[1.]}], 
                 
                 FilledCurveBox[{{{0, 2, 0}, {0, 1, 0}}}, {{{28., 91.5}, {25.,
                   95.}, {25., 88.}}}], 
                 
                 FilledCurveBox[{{{0, 2, 0}, {0, 1, 0}}}, {{{42., 91.5}, {39.,
                   95.}, {39., 88.}}}]}}, ImageMargins -> 0, 
               ImageSize -> {36, Automatic}, PlotRangePadding -> 0], 
              GridBox[{{
                 StyleBox[
                  TemplateBox[{
                    TemplateBox[{
                    StyleBox["\"Input\"", 
                    GrayLevel[0], StripOnInput -> False], "\" \"", 
                    "\"port\""}, "RowDefault"], "\":\""}, "RowDefault"], 
                  "SummaryItemAnnotation"], 
                 StyleBox[
                  TemplateBox[{"\"matrix\"", "\" \"", 
                    StyleBox[
                    
                    TemplateBox[{
                    "\"(\"", "\"\[VeryThinSpace]\"", "\"size\"", "\":\"", 
                    "\" \"", 
                    
                    TemplateBox[{
                    "\[Times]", "\"\[Times]\"", "\"4\"", "\"12\""}, 
                    "RowWithSeparators"], "\"\[VeryThinSpace]\"", "\")\""}, 
                    "RowDefault"], 
                    GrayLevel[0.5], StripOnInput -> False]}, "RowDefault"], 
                  "SummaryItem"]}, {
                 StyleBox[
                  TemplateBox[{
                    TemplateBox[{
                    StyleBox["\"Output\"", 
                    GrayLevel[0], StripOnInput -> False], "\" \"", 
                    "\"port\""}, "RowDefault"], "\":\""}, "RowDefault"], 
                  "SummaryItemAnnotation"], 
                 StyleBox["\"class\"", "SummaryItem"]}, {
                 StyleBox[
                  
                  TemplateBox[{"\"Number of layers\"", "\":\""}, 
                   "RowDefault"], "SummaryItemAnnotation"], 
                 StyleBox["7", "SummaryItem"]}}, BaselinePosition -> {2, 1}, 
               GridBoxAlignment -> {
                "Columns" -> {{Left}}, "Rows" -> {{Automatic}}}, 
               GridBoxItemSize -> {
                "Columns" -> {{Automatic}}, "Rows" -> {{Automatic}}}, 
               GridBoxSpacings -> {
                "Columns" -> {{2}}, "Rows" -> {{Automatic}}}]}}, 
            GridBoxAlignment -> {"Rows" -> {{Top}}}, 
            GridBoxItemSize -> {
             "Columns" -> {{Automatic}}, "Rows" -> {{Automatic}}}, 
            GridFrameMargins -> {{0, 0}, {0, 0}}, BaselinePosition -> {1, 3}],
           True -> GridBox[{{
              PaneBox[
               ButtonBox[
                DynamicBox[
                 FEPrivate`FrontEndResource[
                 "FEBitmaps", "SquareMinusIconMedium"]], 
                ButtonFunction :> (Typeset`open = False), Appearance -> None, 
                Evaluator -> Automatic, Method -> "Preemptive"], 
               Alignment -> {Center, Center}, ImageSize -> {Automatic, 24}], 
              GraphicsBox[{
                Thickness[0.014925373134328358`], {
                 RGBColor[0.729, 0.729, 0.729], 
                 Thickness[0.018686567164179105`], 
                 Opacity[1.], 
                 JoinForm[{"Miter", 10.}], 
                 
                 JoinedCurveBox[{{{0, 2, 0}}}, {{{23., 91.5}, {30., 91.5}}}, 
                  CurveClosed -> {0}]}, {
                 RGBColor[0.729, 0.729, 0.729], 
                 Thickness[0.018686567164179105`], 
                 Opacity[1.], 
                 JoinForm[{"Miter", 10.}], 
                 
                 JoinedCurveBox[{{{0, 2, 0}}}, {{{37., 91.5}, {44., 91.5}}}, 
                  CurveClosed -> {0}]}, {
                 FaceForm[{
                   RGBColor[0.631, 0.8160000000000001, 0.498], 
                   Opacity[1.]}], 
                 
                 FilledCurveBox[{{{0, 2, 0}, {0, 1, 0}, {0, 1, 0}}}, {{{15.5, 
                  103.5}, {23.5, 103.5}, {23.5, 79.5}, {15.5, 79.5}}}]}, {
                 FaceForm[{
                   RGBColor[0.40800000000000003`, 0.627, 0.196], 
                   Opacity[1.]}], 
                 
                 FilledCurveBox[{{{0, 2, 0}, {0, 1, 0}, {0, 1, 0}}, {{0, 2, 
                  0}, {0, 1, 0}, {0, 1, 0}}}, {{{24., 104.}, {15., 104.}, {
                  15., 79.}, {24., 79.}}, {{23., 80.}, {16., 80.}, {16., 
                  103.}, {23., 103.}}}]}, {
                 FaceForm[{
                   RGBColor[0.38, 0.753, 0.89], 
                   Opacity[1.]}], 
                 
                 FilledCurveBox[{{{0, 2, 0}, {0, 1, 0}, {0, 1, 0}}}, {{{29.5, 
                  103.5}, {37.5, 103.5}, {37.5, 79.5}, {29.5, 79.5}}}]}, {
                 FaceForm[{
                   RGBColor[0.24300000000000002`, 0.608, 0.71], 
                   Opacity[1.]}], 
                 
                 FilledCurveBox[{{{0, 2, 0}, {0, 1, 0}, {0, 1, 0}}, {{0, 2, 
                  0}, {0, 1, 0}, {0, 1, 0}}}, {{{38., 104.}, {29., 104.}, {
                  29., 79.}, {38., 79.}}, {{37., 80.}, {30., 80.}, {30., 
                  103.}, {37., 103.}}}]}, {
                 FaceForm[{
                   RGBColor[0.584, 0.51, 0.8390000000000001], 
                   Opacity[1.]}], 
                 
                 FilledCurveBox[{{{0, 2, 0}, {0, 1, 0}, {0, 1, 0}}}, {{{43.5, 
                  103.5}, {51.5, 103.5}, {51.5, 79.5}, {43.5, 79.5}}}]}, {
                 FaceForm[{
                   RGBColor[0.4, 0.396, 0.659], 
                   Opacity[1.]}], 
                 
                 FilledCurveBox[{{{0, 2, 0}, {0, 1, 0}, {0, 1, 0}}, {{0, 2, 
                  0}, {0, 1, 0}, {0, 1, 0}}}, {{{52., 104.}, {43., 104.}, {
                  43., 79.}, {52., 79.}}, {{51., 80.}, {44., 80.}, {44., 
                  103.}, {51., 103.}}}]}, {
                 FaceForm[{
                   RGBColor[0.549, 0.549, 0.549], 
                   Opacity[1.]}], 
                 
                 FilledCurveBox[{{{0, 2, 0}, {0, 1, 0}}}, {{{28., 91.5}, {25.,
                   95.}, {25., 88.}}}], 
                 
                 FilledCurveBox[{{{0, 2, 0}, {0, 1, 0}}}, {{{42., 91.5}, {39.,
                   95.}, {39., 88.}}}]}}, ImageMargins -> 0, 
               ImageSize -> {36, Automatic}, PlotRangePadding -> 0], 
              GridBox[{{
                 
                 DynamicModuleBox[{
                  NeuralNetworks`Private`NetChain`assoc3 = 
                   Association[
                    "Type" -> "Chain", "Nodes" -> 
                    Association[
                    "1" -> Association[
                    "Type" -> "Flatten", "Arrays" -> Association[], 
                    "Parameters" -> 
                    Association["Level" -> DirectedInfinity[1]], "Inputs" -> 
                    Association[
                    "Input" -> 
                    NeuralNetworks`TensorT[{4, 12}, NeuralNetworks`RealT]], 
                    "Outputs" -> 
                    Association[
                    "Output" -> 
                    NeuralNetworks`TensorT[{48}, NeuralNetworks`RealT]]], "2" -> 
                    Association[
                    "Type" -> "Linear", "Arrays" -> 
                    Association[
                    "Weights" -> 
                    NeuralNetworks`Private`DummyRawArray[{48, 48}], "Biases" -> 
                    NeuralNetworks`Private`DummyRawArray[{48}]], "Parameters" -> 
                    Association[
                    "OutputDimensions" -> {48}, "$OutputSize" -> 48, 
                    "$InputSize" -> 48, "$InputDimensions" -> {48}], "Inputs" -> 
                    Association[
                    "Input" -> 
                    NeuralNetworks`TensorT[{48}, NeuralNetworks`RealT]], 
                    "Outputs" -> 
                    Association[
                    "Output" -> 
                    NeuralNetworks`TensorT[{48}, NeuralNetworks`RealT]]], "3" -> 
                    Association[
                    "Type" -> "Elementwise", "Arrays" -> Association[], 
                    "Parameters" -> 
                    Association[
                    "Function" -> NeuralNetworks`ValidatedParameter[Ramp], 
                    "$Dimensions" -> {48}], "Inputs" -> 
                    Association[
                    "Input" -> 
                    NeuralNetworks`TensorT[{48}, NeuralNetworks`RealT]], 
                    "Outputs" -> 
                    Association[
                    "Output" -> 
                    NeuralNetworks`TensorT[{48}, NeuralNetworks`RealT]]], "4" -> 
                    Association[
                    "Type" -> "Dropout", "Arrays" -> Association[], 
                    "Parameters" -> 
                    Association[
                    "DropoutProbability" -> 0.5, "Method" -> "Dropout"], 
                    "Inputs" -> 
                    Association[
                    "Input" -> 
                    NeuralNetworks`TensorT[{48}, NeuralNetworks`RealT]], 
                    "Outputs" -> 
                    Association[
                    "Output" -> 
                    NeuralNetworks`TensorT[{48}, NeuralNetworks`RealT]]], "5" -> 
                    Association[
                    "Type" -> "Linear", "Arrays" -> 
                    Association[
                    "Weights" -> 
                    NeuralNetworks`Private`DummyRawArray[{10, 48}], "Biases" -> 
                    NeuralNetworks`Private`DummyRawArray[{10}]], "Parameters" -> 
                    Association[
                    "OutputDimensions" -> {10}, "$OutputSize" -> 10, 
                    "$InputSize" -> 48, "$InputDimensions" -> {48}], "Inputs" -> 
                    Association[
                    "Input" -> 
                    NeuralNetworks`TensorT[{48}, NeuralNetworks`RealT]], 
                    "Outputs" -> 
                    Association[
                    "Output" -> 
                    NeuralNetworks`TensorT[{10}, NeuralNetworks`RealT]]], "6" -> 
                    Association[
                    "Type" -> "Elementwise", "Arrays" -> Association[], 
                    "Parameters" -> 
                    Association[
                    "Function" -> NeuralNetworks`ValidatedParameter[Ramp], 
                    "$Dimensions" -> {10}], "Inputs" -> 
                    Association[
                    "Input" -> 
                    NeuralNetworks`TensorT[{10}, NeuralNetworks`RealT]], 
                    "Outputs" -> 
                    Association[
                    "Output" -> 
                    NeuralNetworks`TensorT[{10}, NeuralNetworks`RealT]]], "7" -> 
                    Association[
                    "Type" -> "Softmax", "Arrays" -> Association[], 
                    "Parameters" -> Association["Level" -> -1], "Inputs" -> 
                    Association[
                    "Input" -> 
                    NeuralNetworks`TensorT[{10}, NeuralNetworks`RealT]], 
                    "Outputs" -> 
                    Association[
                    "Output" -> 
                    NeuralNetworks`TensorT[{10}, NeuralNetworks`RealT]]]], 
                    "Edges" -> {
                    NeuralNetworks`NetPath["Nodes", "1", "Inputs", "Input"] -> 
                    NeuralNetworks`NetPath["Inputs", "Input"], 
                    NeuralNetworks`NetPath["Nodes", "2", "Inputs", "Input"] -> 
                    NeuralNetworks`NetPath["Nodes", "1", "Outputs", "Output"],
                     NeuralNetworks`NetPath["Nodes", "3", "Inputs", "Input"] -> 
                    NeuralNetworks`NetPath["Nodes", "2", "Outputs", "Output"],
                     NeuralNetworks`NetPath["Nodes", "4", "Inputs", "Input"] -> 
                    NeuralNetworks`NetPath["Nodes", "3", "Outputs", "Output"],
                     NeuralNetworks`NetPath["Nodes", "5", "Inputs", "Input"] -> 
                    NeuralNetworks`NetPath["Nodes", "4", "Outputs", "Output"],
                     NeuralNetworks`NetPath["Nodes", "6", "Inputs", "Input"] -> 
                    NeuralNetworks`NetPath["Nodes", "5", "Outputs", "Output"],
                     NeuralNetworks`NetPath["Nodes", "7", "Inputs", "Input"] -> 
                    NeuralNetworks`NetPath["Nodes", "6", "Outputs", "Output"],
                     NeuralNetworks`NetPath["Outputs", "Output"] -> 
                    NeuralNetworks`NetPath[
                    "Nodes", "7", "Outputs", "Output"]}, "Inputs" -> 
                    Association[
                    "Input" -> 
                    NeuralNetworks`TensorT[{4, 12}, NeuralNetworks`RealT]], 
                    "Outputs" -> Association["Output" -> NetDecoder["Class", 
                    Association[
                    "Labels" -> {704, 3572, 3067, 3184, 1939, 2386, 2896, 205,
                     828, 3935}, "InputDepth" -> 1, "Dimensions" -> 10, 
                    "$Rank" -> 0], 
                    NeuralNetworks`TensorT[{10}, NeuralNetworks`RealT]]]], 
                   NeuralNetworks`Private`NetChain`opart, 
                   NeuralNetworks`Private`NetChain`part, 
                   NeuralNetworks`Private`NetChain`selected = Null}, 
                  DynamicBox[
                   GridBox[{{
                    NeuralNetworks`Private`NetChain`MouseClickBoxes[
                    TagBox[
                    GridBox[{{
                    TagBox[
                    TagBox[
                    "\"\"", Annotation[#, {"Inputs", "Input"}, "Mouse"]& ], 
                    MouseAppearanceTag["LinkHand"]], 
                    TagBox[
                    TagBox[
                    "\"Input\"", 
                    Annotation[#, {"Inputs", "Input"}, "Mouse"]& ], 
                    MouseAppearanceTag["LinkHand"]], 
                    TagBox[
                    TagBox[
                    TemplateBox[{"\"matrix\"", "\" \"", 
                    StyleBox[
                    
                    TemplateBox[{
                    "\"(\"", "\"\[VeryThinSpace]\"", "\"size\"", "\":\"", 
                    "\" \"", 
                    
                    TemplateBox[{"\[Times]", "\"\[Times]\"", "\"4\"", 
                    "\"12\""}, "RowWithSeparators"], "\"\[VeryThinSpace]\"", 
                    "\")\""}, "RowDefault"], 
                    GrayLevel[0.5], StripOnInput -> False]}, "RowDefault"], 
                    Annotation[#, {"Inputs", "Input"}, "Mouse"]& ], 
                    MouseAppearanceTag["LinkHand"]]}, {
                    TagBox[
                    TagBox[
                    StyleBox["\"1\"", 
                    GrayLevel[0.5], StripOnInput -> False], 
                    Annotation[#, {"Nodes", "1"}, "Mouse"]& ], 
                    MouseAppearanceTag["LinkHand"]], 
                    TagBox[
                    TagBox[
                    StyleBox["FlattenLayer", 
                    GrayLevel[0], StripOnInput -> False], 
                    Annotation[#, {"Nodes", "1"}, "Mouse"]& ], 
                    MouseAppearanceTag["LinkHand"]], 
                    TagBox[
                    TagBox[
                    TemplateBox[{"\"vector\"", "\" \"", 
                    StyleBox[
                    
                    TemplateBox[{
                    "\"(\"", "\"\[VeryThinSpace]\"", "\"size\"", "\":\"", 
                    "\" \"", 
                    
                    TemplateBox[{"\[Times]", "\"\[Times]\"", "\"48\""}, 
                    "RowWithSeparators"], "\"\[VeryThinSpace]\"", "\")\""}, 
                    "RowDefault"], 
                    GrayLevel[0.5], StripOnInput -> False]}, "RowDefault"], 
                    Annotation[#, {"Nodes", "1"}, "Mouse"]& ], 
                    MouseAppearanceTag["LinkHand"]]}, {
                    TagBox[
                    TagBox[
                    StyleBox["\"2\"", 
                    GrayLevel[0.5], StripOnInput -> False], 
                    Annotation[#, {"Nodes", "2"}, "Mouse"]& ], 
                    MouseAppearanceTag["LinkHand"]], 
                    TagBox[
                    TagBox[
                    StyleBox["LinearLayer", 
                    GrayLevel[0], StripOnInput -> False], 
                    Annotation[#, {"Nodes", "2"}, "Mouse"]& ], 
                    MouseAppearanceTag["LinkHand"]], 
                    TagBox[
                    TagBox[
                    TemplateBox[{"\"vector\"", "\" \"", 
                    StyleBox[
                    
                    TemplateBox[{
                    "\"(\"", "\"\[VeryThinSpace]\"", "\"size\"", "\":\"", 
                    "\" \"", 
                    
                    TemplateBox[{"\[Times]", "\"\[Times]\"", "\"48\""}, 
                    "RowWithSeparators"], "\"\[VeryThinSpace]\"", "\")\""}, 
                    "RowDefault"], 
                    GrayLevel[0.5], StripOnInput -> False]}, "RowDefault"], 
                    Annotation[#, {"Nodes", "2"}, "Mouse"]& ], 
                    MouseAppearanceTag["LinkHand"]]}, {
                    TagBox[
                    TagBox[
                    StyleBox["\"3\"", 
                    GrayLevel[0.5], StripOnInput -> False], 
                    Annotation[#, {"Nodes", "3"}, "Mouse"]& ], 
                    MouseAppearanceTag["LinkHand"]], 
                    TagBox[
                    TagBox[
                    StyleBox["Ramp", 
                    GrayLevel[0], StripOnInput -> False], 
                    Annotation[#, {"Nodes", "3"}, "Mouse"]& ], 
                    MouseAppearanceTag["LinkHand"]], 
                    TagBox[
                    TagBox[
                    TemplateBox[{"\"vector\"", "\" \"", 
                    StyleBox[
                    
                    TemplateBox[{
                    "\"(\"", "\"\[VeryThinSpace]\"", "\"size\"", "\":\"", 
                    "\" \"", 
                    
                    TemplateBox[{"\[Times]", "\"\[Times]\"", "\"48\""}, 
                    "RowWithSeparators"], "\"\[VeryThinSpace]\"", "\")\""}, 
                    "RowDefault"], 
                    GrayLevel[0.5], StripOnInput -> False]}, "RowDefault"], 
                    Annotation[#, {"Nodes", "3"}, "Mouse"]& ], 
                    MouseAppearanceTag["LinkHand"]]}, {
                    TagBox[
                    TagBox[
                    StyleBox["\"4\"", 
                    GrayLevel[0.5], StripOnInput -> False], 
                    Annotation[#, {"Nodes", "4"}, "Mouse"]& ], 
                    MouseAppearanceTag["LinkHand"]], 
                    TagBox[
                    TagBox[
                    StyleBox["DropoutLayer", 
                    GrayLevel[0], StripOnInput -> False], 
                    Annotation[#, {"Nodes", "4"}, "Mouse"]& ], 
                    MouseAppearanceTag["LinkHand"]], 
                    TagBox[
                    TagBox[
                    TemplateBox[{"\"vector\"", "\" \"", 
                    StyleBox[
                    
                    TemplateBox[{
                    "\"(\"", "\"\[VeryThinSpace]\"", "\"size\"", "\":\"", 
                    "\" \"", 
                    
                    TemplateBox[{"\[Times]", "\"\[Times]\"", "\"48\""}, 
                    "RowWithSeparators"], "\"\[VeryThinSpace]\"", "\")\""}, 
                    "RowDefault"], 
                    GrayLevel[0.5], StripOnInput -> False]}, "RowDefault"], 
                    Annotation[#, {"Nodes", "4"}, "Mouse"]& ], 
                    MouseAppearanceTag["LinkHand"]]}, {
                    TagBox[
                    TagBox[
                    StyleBox["\"5\"", 
                    GrayLevel[0.5], StripOnInput -> False], 
                    Annotation[#, {"Nodes", "5"}, "Mouse"]& ], 
                    MouseAppearanceTag["LinkHand"]], 
                    TagBox[
                    TagBox[
                    StyleBox["LinearLayer", 
                    GrayLevel[0], StripOnInput -> False], 
                    Annotation[#, {"Nodes", "5"}, "Mouse"]& ], 
                    MouseAppearanceTag["LinkHand"]], 
                    TagBox[
                    TagBox[
                    TemplateBox[{"\"vector\"", "\" \"", 
                    StyleBox[
                    
                    TemplateBox[{
                    "\"(\"", "\"\[VeryThinSpace]\"", "\"size\"", "\":\"", 
                    "\" \"", 
                    
                    TemplateBox[{"\[Times]", "\"\[Times]\"", "\"10\""}, 
                    "RowWithSeparators"], "\"\[VeryThinSpace]\"", "\")\""}, 
                    "RowDefault"], 
                    GrayLevel[0.5], StripOnInput -> False]}, "RowDefault"], 
                    Annotation[#, {"Nodes", "5"}, "Mouse"]& ], 
                    MouseAppearanceTag["LinkHand"]]}, {
                    TagBox[
                    TagBox[
                    StyleBox["\"6\"", 
                    GrayLevel[0.5], StripOnInput -> False], 
                    Annotation[#, {"Nodes", "6"}, "Mouse"]& ], 
                    MouseAppearanceTag["LinkHand"]], 
                    TagBox[
                    TagBox[
                    StyleBox["Ramp", 
                    GrayLevel[0], StripOnInput -> False], 
                    Annotation[#, {"Nodes", "6"}, "Mouse"]& ], 
                    MouseAppearanceTag["LinkHand"]], 
                    TagBox[
                    TagBox[
                    TemplateBox[{"\"vector\"", "\" \"", 
                    StyleBox[
                    
                    TemplateBox[{
                    "\"(\"", "\"\[VeryThinSpace]\"", "\"size\"", "\":\"", 
                    "\" \"", 
                    
                    TemplateBox[{"\[Times]", "\"\[Times]\"", "\"10\""}, 
                    "RowWithSeparators"], "\"\[VeryThinSpace]\"", "\")\""}, 
                    "RowDefault"], 
                    GrayLevel[0.5], StripOnInput -> False]}, "RowDefault"], 
                    Annotation[#, {"Nodes", "6"}, "Mouse"]& ], 
                    MouseAppearanceTag["LinkHand"]]}, {
                    TagBox[
                    TagBox[
                    StyleBox["\"7\"", 
                    GrayLevel[0.5], StripOnInput -> False], 
                    Annotation[#, {"Nodes", "7"}, "Mouse"]& ], 
                    MouseAppearanceTag["LinkHand"]], 
                    TagBox[
                    TagBox[
                    StyleBox["SoftmaxLayer", 
                    GrayLevel[0], StripOnInput -> False], 
                    Annotation[#, {"Nodes", "7"}, "Mouse"]& ], 
                    MouseAppearanceTag["LinkHand"]], 
                    TagBox[
                    TagBox[
                    TemplateBox[{"\"vector\"", "\" \"", 
                    StyleBox[
                    
                    TemplateBox[{
                    "\"(\"", "\"\[VeryThinSpace]\"", "\"size\"", "\":\"", 
                    "\" \"", 
                    
                    TemplateBox[{"\[Times]", "\"\[Times]\"", "\"10\""}, 
                    "RowWithSeparators"], "\"\[VeryThinSpace]\"", "\")\""}, 
                    "RowDefault"], 
                    GrayLevel[0.5], StripOnInput -> False]}, "RowDefault"], 
                    Annotation[#, {"Nodes", "7"}, "Mouse"]& ], 
                    MouseAppearanceTag["LinkHand"]]}, {
                    TagBox[
                    TagBox[
                    "\"\"", Annotation[#, {"Outputs", "Output"}, "Mouse"]& ], 
                    MouseAppearanceTag["LinkHand"]], 
                    TagBox[
                    TagBox[
                    "\"Output\"", 
                    Annotation[#, {"Outputs", "Output"}, "Mouse"]& ], 
                    MouseAppearanceTag["LinkHand"]], 
                    TagBox[
                    TagBox[
                    "\"class\"", 
                    Annotation[#, {"Outputs", "Output"}, "Mouse"]& ], 
                    MouseAppearanceTag["LinkHand"]]}}, 
                    GridBoxAlignment -> {"Columns" -> {{Left}}}, AutoDelete -> 
                    False, GridBoxItemSize -> {
                    "Columns" -> {{Automatic}}, "Rows" -> {{Automatic}}}, 
                    GridBoxSpacings -> {"Columns" -> {{1.1}}}], "Grid"], 
                    If[
                    ListQ[
                    NeuralNetworks`Private`NetChain`part = MouseAnnotation[]],
                     If[NeuralNetworks`Private`NetChain`opart === 
                    NeuralNetworks`Private`NetChain`part, 
                    NeuralNetworks`Private`NetChain`selected = Null; 
                    NeuralNetworks`Private`NetChain`opart = Null, 
                    NeuralNetworks`Private`NetChain`selected = 
                    Part[NeuralNetworks`Private`NetChain`assoc3, 
                    Apply[Sequence, NeuralNetworks`Private`NetChain`part]]; 
                    NeuralNetworks`Private`NetChain`opart = 
                    NeuralNetworks`Private`NetChain`part; Null]; Null]]}, 
                    NeuralNetworks`Private`NetChain`fmtSelected[
                    NeuralNetworks`Private`NetChain`selected, 
                    NeuralNetworks`Private`NetChain`part, 
                    NeuralNetworks`Private`GetSharedArrays[
                    NeuralNetworks`Private`NetChain`assoc3]]}, 
                    GridBoxSpacings -> {"Columns" -> {{1}}}, 
                    GridBoxAlignment -> {"Columns" -> {{Left}}}, 
                    GridFrameMargins -> {{0, 0}, {0, 0}}], 
                   TrackedSymbols :> {
                    NeuralNetworks`Private`NetChain`selected}], 
                  Initialization :> {NetChain}]}}, BaselinePosition -> 
               Automatic, 
               GridBoxAlignment -> {
                "Columns" -> {{Left}}, "Rows" -> {{Automatic}}}, 
               GridBoxItemSize -> {
                "Columns" -> {{Automatic}}, "Rows" -> {{Automatic}}}, 
               GridBoxSpacings -> {
                "Columns" -> {{2}}, "Rows" -> {{Automatic}}}]}}, 
            GridBoxAlignment -> {"Rows" -> {{Top}}}, 
            GridBoxItemSize -> {
             "Columns" -> {{Automatic}}, "Rows" -> {{Automatic}}}, 
            GridFrameMargins -> {{0, 0}, {0, 0}}, 
            BaselinePosition -> {1, 1}]}, 
         Dynamic[Typeset`open], ImageSize -> Automatic], BaselinePosition -> 
        Baseline, 
        BaseStyle -> {
         ShowStringCharacters -> False, NumberMarks -> False, PrintPrecision -> 
          3, ShowSyntaxStyles -> False}]], 
      StyleBox["]", "NonInterpretableSummary"]}]},
   "CopyTag",
   DisplayFunction->(#& ),
   InterpretationFunction->("NetChain[<>]"& )],
  False,
  Editable->False,
  SelectWithContents->True,
  Selectable->False]], "Output",
 CellChangeTimes->{
  3.7604715629028926`*^9, 3.760471595177123*^9, 3.760471653667965*^9, 
   3.760471791976941*^9, 3.7604718575186114`*^9, 3.7604719491909003`*^9, 
   3.760472031593925*^9, 3.7604721053369837`*^9, 3.7604723589602256`*^9, 
   3.760472497980749*^9, {3.7604728823289585`*^9, 3.760472903201062*^9}, 
   3.760472944373765*^9, 3.7604731056998625`*^9, 3.760473191924944*^9, 
   3.7604732896705885`*^9, 3.7604737098538437`*^9, 3.760473835532812*^9, 
   3.760473909267163*^9, 3.760803470862363*^9, 3.7608349518028326`*^9, 
   3.760835117882815*^9, 3.7608352510109844`*^9, 3.7608354811421027`*^9, 
   3.760835644291541*^9, 3.760835720469542*^9, 3.7608357802625084`*^9, 
   3.7608359319278173`*^9, 3.761575649913034*^9, 3.7615826898041105`*^9, 
   3.761582829999715*^9, 3.761583338556262*^9, 3.7615835265388155`*^9, 
   3.761595514626501*^9, 3.7616002531192675`*^9, 3.761603697584223*^9, 
   3.761603910455985*^9, 3.761608157776335*^9, 3.761619283141291*^9, 
   3.7616412979467573`*^9, 3.761669507881695*^9, 3.761930834753687*^9, 
   3.7619392297661715`*^9, 3.761939280587309*^9, 3.7619413153738475`*^9, 
   3.7620179983367987`*^9, 3.76201824617352*^9, 3.762033462552889*^9, 
   3.7620942965341077`*^9, 3.7620950054870415`*^9, 3.7620952865578394`*^9, 
   3.7620964728915052`*^9, 3.7620974122827935`*^9, 3.7621033356584744`*^9, 
   3.762185369656934*^9, 3.7621952735837846`*^9, 3.762195568014906*^9, 
   3.7621961959030094`*^9, 3.7626329793056574`*^9, 3.762633807780884*^9, 
   3.7627032017942066`*^9, 3.762704663708845*^9, 3.7627059563705482`*^9, 
   3.7627911509789877`*^9, 3.76279367425953*^9, 3.762794783122899*^9, 
   3.7628021256686916`*^9, 3.762802589554383*^9, 3.7628036629251814`*^9, 
   3.7628065773276424`*^9, 3.764683439071896*^9, 3.764685949973524*^9, 
   3.764686192498975*^9, 3.7647045502567024`*^9, 3.7647055384219465`*^9},
 CellLabel->"Out[36]=",ExpressionUUID->"d84ed597-7340-4e2a-a597-8d1dd2d2b4b2"]
}, Open  ]],

Cell[CellGroupData[{

Cell[BoxData[
 RowBox[{"ClassifierMeasurements", "[", 
  RowBox[{"net2", ",", " ", "TestSample", ",", " ", "\"\<Accuracy\>\""}], 
  "]"}]], "Input",
 CellChangeTimes->{{3.760471662893244*^9, 3.760471669454029*^9}, 
   3.7616002395328064`*^9, 3.7619392984060993`*^9},
 CellLabel->"In[37]:=",ExpressionUUID->"479442f9-a63a-4d8c-bd28-5e7b1b1546e1"],

Cell[BoxData["0.601123595505618`"], "Output",
 CellChangeTimes->{
  3.7604716700801764`*^9, 3.760471794418082*^9, 3.7604718693813534`*^9, 
   3.7604719493559494`*^9, 3.7604720317589283`*^9, {3.760472105549861*^9, 
   3.760472108329282*^9}, 3.7604723591642337`*^9, 3.7604724981401567`*^9, 
   3.76047294654387*^9, 3.760473105905859*^9, 3.760473197101988*^9, 
   3.760473289877503*^9, 3.7604737100807133`*^9, 3.7604738357306976`*^9, 
   3.7608034710872335`*^9, 3.7608349556906304`*^9, 3.7608351180487165`*^9, 
   3.760835251177888*^9, 3.760835481209066*^9, 3.760835644572379*^9, 
   3.7608357828925037`*^9, 3.76083593218567*^9, 3.7615756501009245`*^9, 
   3.7615826900169873`*^9, 3.7615828302696104`*^9, 3.7615833388400993`*^9, 
   3.7615835268052483`*^9, 3.7615955148559017`*^9, 3.7616002532591853`*^9, 
   3.761603697876054*^9, 3.761603910782798*^9, 3.761608158003205*^9, 
   3.7616192834920907`*^9, 3.7616412980706844`*^9, 3.7616696402650633`*^9, 
   3.7619308349535723`*^9, {3.7619392809501038`*^9, 3.761939299054509*^9}, 
   3.7619413156566916`*^9, 3.7620179985246906`*^9, 3.762018246464354*^9, 
   3.7620334722285604`*^9, 3.762094296830225*^9, 3.7620950060198264`*^9, 
   3.7620952868966866`*^9, 3.762096473196302*^9, 3.762097412627195*^9, 
   3.7621033359403114`*^9, 3.762185369837829*^9, 3.762195273793664*^9, 
   3.762195568266762*^9, 3.7621961961458693`*^9, 3.7626329795155373`*^9, 
   3.762633808054722*^9, 3.7627032020340676`*^9, 3.76270466397869*^9, 
   3.762705956634396*^9, 3.7627911511578836`*^9, 3.7627936745403795`*^9, 
   3.7627947834057355`*^9, 3.762802126313141*^9, 3.762802589806239*^9, 
   3.7628036631526165`*^9, 3.762806577589491*^9, 3.7646834392208104`*^9, 
   3.7646859502109275`*^9, 3.764686192734757*^9, 3.764704550506565*^9, 
   3.7647055386718025`*^9},
 CellLabel->"Out[37]=",ExpressionUUID->"d1670529-738f-4df4-b88f-28cab3a3af37"]
}, Open  ]],

Cell[CellGroupData[{

Cell[BoxData[
 RowBox[{"ClassifierMeasurements", "[", 
  RowBox[{"net2", ",", " ", "TrainingSample", ",", " ", "\"\<Accuracy\>\""}], 
  "]"}]], "Input",
 CellChangeTimes->{
  3.7646852709694214`*^9, {3.7646859587528267`*^9, 3.7646859589697046`*^9}},
 CellLabel->"In[38]:=",ExpressionUUID->"2b2faf8b-6861-4d7c-939f-e5a64d94b2f2"],

Cell[BoxData["0.9886363636363636`"], "Output",
 CellChangeTimes->{3.7646859506944313`*^9, 3.764686192830702*^9, 
  3.7647045506185017`*^9, 3.764705538776743*^9},
 CellLabel->"Out[38]=",ExpressionUUID->"68fc90ff-08c3-46c6-9665-f70987914d4d"]
}, Open  ]],

Cell[TextData[{
 "It indeed does much better, but 60% is still a ",
 StyleBox["low ",
  FontSlant->"Italic"],
 "value. I\[CloseCurlyQuote]m actually surprised that the network did this \
good, though."
}], "Text",
 CellChangeTimes->{{3.760472120445413*^9, 3.7604721295562305`*^9}, {
   3.7604732584052944`*^9, 3.760473266213848*^9}, {3.7604732977256594`*^9, 
   3.7604733138627625`*^9}, {3.7608357888123302`*^9, 3.760835789042952*^9}, {
   3.7608359384134293`*^9, 3.760835951747738*^9}, {3.761600265892239*^9, 
   3.7616002661800756`*^9}, {3.7616696466044397`*^9, 
   3.7616696526919594`*^9}, {3.761939306676448*^9, 3.7619393072601147`*^9}, {
   3.762033480789652*^9, 3.7620334824205976`*^9}, {3.7620347800933304`*^9, 
   3.7620347804371343`*^9}, 3.762095465386125*^9, {3.7622038112124615`*^9, 
   3.762203813884159*^9}, {3.762802137820252*^9, 3.762802138724327*^9}, {
   3.762803013732958*^9, 
   3.762803019660828*^9}},ExpressionUUID->"b272a8aa-15a4-45ea-a6b4-\
3f860f1c622f"],

Cell["Let\[CloseCurlyQuote]s see if a deeper model performs better.", "Text",
 CellChangeTimes->{{3.7622040387563086`*^9, 
  3.7622040750361156`*^9}},ExpressionUUID->"82cc9e35-e722-42c5-b27f-\
6d097c11e6b3"],

Cell[CellGroupData[{

Cell[BoxData[
 RowBox[{"nn3", " ", "=", " ", 
  RowBox[{"NetChain", "[", "\[IndentingNewLine]", 
   RowBox[{
    RowBox[{"{", 
     RowBox[{
      RowBox[{"FlattenLayer", "[", "]"}], ",", " ", "\[IndentingNewLine]", 
      RowBox[{"LinearLayer", "[", "48", "]"}], ",", "Ramp", ",", 
      RowBox[{"DropoutLayer", "[", "]"}], ",", "\[IndentingNewLine]", 
      RowBox[{"LinearLayer", "[", "48", "]"}], ",", "Ramp", ",", 
      RowBox[{"DropoutLayer", "[", "]"}], ",", "\[IndentingNewLine]", 
      RowBox[{"LinearLayer", "[", "]"}], ",", "Ramp", ",", 
      RowBox[{"SoftmaxLayer", "[", "]"}]}], "}"}], ",", "\n", 
    RowBox[{"\"\<Output\>\"", "\[Rule]", 
     RowBox[{"NetDecoder", "[", 
      RowBox[{"{", 
       RowBox[{"\"\<Class\>\"", ",", "class"}], "}"}], "]"}]}], ",", 
    RowBox[{"\"\<Input\>\"", "\[Rule]", " ", 
     RowBox[{"{", 
      RowBox[{"4", ",", "12"}], "}"}]}]}], "\[IndentingNewLine]", 
   "]"}]}]], "Input",
 CellChangeTimes->{{3.7622040768940563`*^9, 3.7622040957412996`*^9}, {
  3.7622041649518023`*^9, 3.7622041652446365`*^9}, {3.7622043561996136`*^9, 
  3.7622043575499835`*^9}, {3.76220441389789*^9, 3.762204421446248*^9}, {
  3.7622044745177774`*^9, 3.7622044778852987`*^9}, {3.762802145887171*^9, 
  3.7628021513102517`*^9}},
 CellLabel->"In[39]:=",ExpressionUUID->"aa2d1b7a-591b-4a0c-b459-aac580c61776"],

Cell[BoxData[
 TagBox[
  TemplateBox[{RowBox[{
      StyleBox[
       TagBox["NetChain", "SummaryHead"], "NonInterpretableSummary"], 
      StyleBox["[", "NonInterpretableSummary"], 
      DynamicModuleBox[{Typeset`open = False}, 
       PanelBox[
        PaneSelectorBox[{False -> GridBox[{{
              PaneBox[
               ButtonBox[
                DynamicBox[
                 FEPrivate`FrontEndResource[
                 "FEBitmaps", "SquarePlusIconMedium"]], 
                ButtonFunction :> (Typeset`open = True), Appearance -> None, 
                Evaluator -> Automatic, Method -> "Preemptive"], 
               Alignment -> {Center, Center}, ImageSize -> {Automatic, 24}], 
              OverlayBox[{
                GraphicsBox[{
                  Thickness[0.014925373134328358`], {
                   GrayLevel[0.6], 
                   Thickness[0.018686567164179105`], 
                   Opacity[1.], 
                   JoinForm[{"Miter", 10.}], 
                   
                   JoinedCurveBox[{{{0, 2, 0}}}, {{{23., 91.5}, {30., 91.5}}},
                     CurveClosed -> {0}]}, {
                   GrayLevel[0.6], 
                   Thickness[0.018686567164179105`], 
                   Opacity[1.], 
                   JoinForm[{"Miter", 10.}], 
                   
                   JoinedCurveBox[{{{0, 2, 0}}}, {{{37., 91.5}, {44., 91.5}}},
                     CurveClosed -> {0}]}, {
                   FaceForm[{
                    GrayLevel[0.9], 
                    Opacity[1.]}], 
                   
                   FilledCurveBox[{{{0, 2, 0}, {0, 1, 0}, {0, 1, 0}}}, {{{
                    15.5, 103.5}, {23.5, 103.5}, {23.5, 79.5}, {15.5, 
                    79.5}}}]}, {
                   FaceForm[{
                    GrayLevel[0.6], 
                    Opacity[1.]}], 
                   
                   FilledCurveBox[{{{0, 2, 0}, {0, 1, 0}, {0, 1, 0}}, {{0, 2, 
                    0}, {0, 1, 0}, {0, 1, 0}}}, {{{24., 104.}, {15., 104.}, {
                    15., 79.}, {24., 79.}}, {{23., 80.}, {16., 80.}, {16., 
                    103.}, {23., 103.}}}]}, {
                   FaceForm[{
                    GrayLevel[0.9], 
                    Opacity[1.]}], 
                   
                   FilledCurveBox[{{{0, 2, 0}, {0, 1, 0}, {0, 1, 0}}}, {{{
                    29.5, 103.5}, {37.5, 103.5}, {37.5, 79.5}, {29.5, 
                    79.5}}}]}, {
                   FaceForm[{
                    GrayLevel[0.6], 
                    Opacity[1.]}], 
                   
                   FilledCurveBox[{{{0, 2, 0}, {0, 1, 0}, {0, 1, 0}}, {{0, 2, 
                    0}, {0, 1, 0}, {0, 1, 0}}}, {{{38., 104.}, {29., 104.}, {
                    29., 79.}, {38., 79.}}, {{37., 80.}, {30., 80.}, {30., 
                    103.}, {37., 103.}}}]}, {
                   FaceForm[{
                    GrayLevel[0.9], 
                    Opacity[1.]}], 
                   
                   FilledCurveBox[{{{0, 2, 0}, {0, 1, 0}, {0, 1, 0}}}, {{{
                    43.5, 103.5}, {51.5, 103.5}, {51.5, 79.5}, {43.5, 
                    79.5}}}]}, {
                   FaceForm[{
                    GrayLevel[0.6], 
                    Opacity[1.]}], 
                   
                   FilledCurveBox[{{{0, 2, 0}, {0, 1, 0}, {0, 1, 0}}, {{0, 2, 
                    0}, {0, 1, 0}, {0, 1, 0}}}, {{{52., 104.}, {43., 104.}, {
                    43., 79.}, {52., 79.}}, {{51., 80.}, {44., 80.}, {44., 
                    103.}, {51., 103.}}}]}, {
                   FaceForm[{
                    GrayLevel[0.6], 
                    Opacity[1.]}], 
                   
                   FilledCurveBox[{{{0, 2, 0}, {0, 1, 0}}}, {{{28., 91.5}, {
                    25., 95.}, {25., 88.}}}], 
                   
                   FilledCurveBox[{{{0, 2, 0}, {0, 1, 0}}}, {{{42., 91.5}, {
                    39., 95.}, {39., 88.}}}]}}, ImageMargins -> 0, 
                 ImageSize -> {36, Automatic}, PlotRangePadding -> 0, 
                 BaseStyle -> GrayLevel[0.6]], 
                StyleBox["uninitialized", 
                 RGBColor[0.66, 0, 0], FontSize -> 8, FontFamily -> "Roboto", 
                 Background -> GrayLevel[1, 0.65]]}, Alignment -> {Center, 
                 Scaled[0.0001]}], 
              GridBox[{{
                 StyleBox[
                  TemplateBox[{
                    TemplateBox[{
                    StyleBox["\"Input\"", 
                    GrayLevel[0], StripOnInput -> False], "\" \"", 
                    "\"port\""}, "RowDefault"], "\":\""}, "RowDefault"], 
                  "SummaryItemAnnotation"], 
                 StyleBox[
                  TemplateBox[{"\"matrix\"", "\" \"", 
                    StyleBox[
                    
                    TemplateBox[{
                    "\"(\"", "\"\[VeryThinSpace]\"", "\"size\"", "\":\"", 
                    "\" \"", 
                    
                    TemplateBox[{
                    "\[Times]", "\"\[Times]\"", "\"4\"", "\"12\""}, 
                    "RowWithSeparators"], "\"\[VeryThinSpace]\"", "\")\""}, 
                    "RowDefault"], 
                    GrayLevel[0.5], StripOnInput -> False]}, "RowDefault"], 
                  "SummaryItem"]}, {
                 StyleBox[
                  TemplateBox[{
                    TemplateBox[{
                    StyleBox["\"Output\"", 
                    GrayLevel[0], StripOnInput -> False], "\" \"", 
                    "\"port\""}, "RowDefault"], "\":\""}, "RowDefault"], 
                  "SummaryItemAnnotation"], 
                 StyleBox["\"class\"", "SummaryItem"]}, {
                 StyleBox[
                  
                  TemplateBox[{"\"Number of layers\"", "\":\""}, 
                   "RowDefault"], "SummaryItemAnnotation"], 
                 StyleBox["10", "SummaryItem"]}}, BaselinePosition -> {2, 1}, 
               GridBoxAlignment -> {
                "Columns" -> {{Left}}, "Rows" -> {{Automatic}}}, 
               GridBoxItemSize -> {
                "Columns" -> {{Automatic}}, "Rows" -> {{Automatic}}}, 
               GridBoxSpacings -> {
                "Columns" -> {{2}}, "Rows" -> {{Automatic}}}]}}, 
            GridBoxAlignment -> {"Rows" -> {{Top}}}, 
            GridBoxItemSize -> {
             "Columns" -> {{Automatic}}, "Rows" -> {{Automatic}}}, 
            GridFrameMargins -> {{0, 0}, {0, 0}}, BaselinePosition -> {1, 3}],
           True -> GridBox[{{
              PaneBox[
               ButtonBox[
                DynamicBox[
                 FEPrivate`FrontEndResource[
                 "FEBitmaps", "SquareMinusIconMedium"]], 
                ButtonFunction :> (Typeset`open = False), Appearance -> None, 
                Evaluator -> Automatic, Method -> "Preemptive"], 
               Alignment -> {Center, Center}, ImageSize -> {Automatic, 24}], 
              OverlayBox[{
                GraphicsBox[{
                  Thickness[0.014925373134328358`], {
                   GrayLevel[0.6], 
                   Thickness[0.018686567164179105`], 
                   Opacity[1.], 
                   JoinForm[{"Miter", 10.}], 
                   
                   JoinedCurveBox[{{{0, 2, 0}}}, {{{23., 91.5}, {30., 91.5}}},
                     CurveClosed -> {0}]}, {
                   GrayLevel[0.6], 
                   Thickness[0.018686567164179105`], 
                   Opacity[1.], 
                   JoinForm[{"Miter", 10.}], 
                   
                   JoinedCurveBox[{{{0, 2, 0}}}, {{{37., 91.5}, {44., 91.5}}},
                     CurveClosed -> {0}]}, {
                   FaceForm[{
                    GrayLevel[0.9], 
                    Opacity[1.]}], 
                   
                   FilledCurveBox[{{{0, 2, 0}, {0, 1, 0}, {0, 1, 0}}}, {{{
                    15.5, 103.5}, {23.5, 103.5}, {23.5, 79.5}, {15.5, 
                    79.5}}}]}, {
                   FaceForm[{
                    GrayLevel[0.6], 
                    Opacity[1.]}], 
                   
                   FilledCurveBox[{{{0, 2, 0}, {0, 1, 0}, {0, 1, 0}}, {{0, 2, 
                    0}, {0, 1, 0}, {0, 1, 0}}}, {{{24., 104.}, {15., 104.}, {
                    15., 79.}, {24., 79.}}, {{23., 80.}, {16., 80.}, {16., 
                    103.}, {23., 103.}}}]}, {
                   FaceForm[{
                    GrayLevel[0.9], 
                    Opacity[1.]}], 
                   
                   FilledCurveBox[{{{0, 2, 0}, {0, 1, 0}, {0, 1, 0}}}, {{{
                    29.5, 103.5}, {37.5, 103.5}, {37.5, 79.5}, {29.5, 
                    79.5}}}]}, {
                   FaceForm[{
                    GrayLevel[0.6], 
                    Opacity[1.]}], 
                   
                   FilledCurveBox[{{{0, 2, 0}, {0, 1, 0}, {0, 1, 0}}, {{0, 2, 
                    0}, {0, 1, 0}, {0, 1, 0}}}, {{{38., 104.}, {29., 104.}, {
                    29., 79.}, {38., 79.}}, {{37., 80.}, {30., 80.}, {30., 
                    103.}, {37., 103.}}}]}, {
                   FaceForm[{
                    GrayLevel[0.9], 
                    Opacity[1.]}], 
                   
                   FilledCurveBox[{{{0, 2, 0}, {0, 1, 0}, {0, 1, 0}}}, {{{
                    43.5, 103.5}, {51.5, 103.5}, {51.5, 79.5}, {43.5, 
                    79.5}}}]}, {
                   FaceForm[{
                    GrayLevel[0.6], 
                    Opacity[1.]}], 
                   
                   FilledCurveBox[{{{0, 2, 0}, {0, 1, 0}, {0, 1, 0}}, {{0, 2, 
                    0}, {0, 1, 0}, {0, 1, 0}}}, {{{52., 104.}, {43., 104.}, {
                    43., 79.}, {52., 79.}}, {{51., 80.}, {44., 80.}, {44., 
                    103.}, {51., 103.}}}]}, {
                   FaceForm[{
                    GrayLevel[0.6], 
                    Opacity[1.]}], 
                   
                   FilledCurveBox[{{{0, 2, 0}, {0, 1, 0}}}, {{{28., 91.5}, {
                    25., 95.}, {25., 88.}}}], 
                   
                   FilledCurveBox[{{{0, 2, 0}, {0, 1, 0}}}, {{{42., 91.5}, {
                    39., 95.}, {39., 88.}}}]}}, ImageMargins -> 0, 
                 ImageSize -> {36, Automatic}, PlotRangePadding -> 0, 
                 BaseStyle -> GrayLevel[0.6]], 
                StyleBox["uninitialized", 
                 RGBColor[0.66, 0, 0], FontSize -> 8, FontFamily -> "Roboto", 
                 Background -> GrayLevel[1, 0.65]]}, Alignment -> {Center, 
                 Scaled[0.0001]}], 
              GridBox[{{
                 
                 DynamicModuleBox[{
                  NeuralNetworks`Private`NetChain`assoc3 = 
                   Association[
                    "Type" -> "Chain", "Nodes" -> 
                    Association[
                    "1" -> Association[
                    "Type" -> "Flatten", "Arrays" -> Association[], 
                    "Parameters" -> 
                    Association["Level" -> DirectedInfinity[1]], "Inputs" -> 
                    Association[
                    "Input" -> 
                    NeuralNetworks`TensorT[{4, 12}, NeuralNetworks`RealT]], 
                    "Outputs" -> 
                    Association[
                    "Output" -> 
                    NeuralNetworks`TensorT[{48}, NeuralNetworks`RealT]]], "2" -> 
                    Association[
                    "Type" -> "Linear", "Arrays" -> 
                    Association[
                    "Weights" -> 
                    NeuralNetworks`TensorT[{48, 48}, NeuralNetworks`RealT], 
                    "Biases" -> NeuralNetworks`Nullable[
                    NeuralNetworks`TensorT[{48}, NeuralNetworks`RealT]]], 
                    "Parameters" -> 
                    Association[
                    "OutputDimensions" -> {48}, "$OutputSize" -> 48, 
                    "$InputSize" -> 48, "$InputDimensions" -> {48}], "Inputs" -> 
                    Association[
                    "Input" -> 
                    NeuralNetworks`TensorT[{48}, NeuralNetworks`RealT]], 
                    "Outputs" -> 
                    Association[
                    "Output" -> 
                    NeuralNetworks`TensorT[{48}, NeuralNetworks`RealT]]], "3" -> 
                    Association[
                    "Type" -> "Elementwise", "Arrays" -> Association[], 
                    "Parameters" -> 
                    Association[
                    "Function" -> NeuralNetworks`ValidatedParameter[Ramp], 
                    "$Dimensions" -> {48}], "Inputs" -> 
                    Association[
                    "Input" -> 
                    NeuralNetworks`TensorT[{48}, NeuralNetworks`RealT]], 
                    "Outputs" -> 
                    Association[
                    "Output" -> 
                    NeuralNetworks`TensorT[{48}, NeuralNetworks`RealT]]], "4" -> 
                    Association[
                    "Type" -> "Dropout", "Arrays" -> Association[], 
                    "Parameters" -> 
                    Association[
                    "DropoutProbability" -> 0.5, "Method" -> "Dropout"], 
                    "Inputs" -> 
                    Association[
                    "Input" -> 
                    NeuralNetworks`TensorT[{48}, NeuralNetworks`RealT]], 
                    "Outputs" -> 
                    Association[
                    "Output" -> 
                    NeuralNetworks`TensorT[{48}, NeuralNetworks`RealT]]], "5" -> 
                    Association[
                    "Type" -> "Linear", "Arrays" -> 
                    Association[
                    "Weights" -> 
                    NeuralNetworks`TensorT[{48, 48}, NeuralNetworks`RealT], 
                    "Biases" -> NeuralNetworks`Nullable[
                    NeuralNetworks`TensorT[{48}, NeuralNetworks`RealT]]], 
                    "Parameters" -> 
                    Association[
                    "OutputDimensions" -> {48}, "$OutputSize" -> 48, 
                    "$InputSize" -> 48, "$InputDimensions" -> {48}], "Inputs" -> 
                    Association[
                    "Input" -> 
                    NeuralNetworks`TensorT[{48}, NeuralNetworks`RealT]], 
                    "Outputs" -> 
                    Association[
                    "Output" -> 
                    NeuralNetworks`TensorT[{48}, NeuralNetworks`RealT]]], "6" -> 
                    Association[
                    "Type" -> "Elementwise", "Arrays" -> Association[], 
                    "Parameters" -> 
                    Association[
                    "Function" -> NeuralNetworks`ValidatedParameter[Ramp], 
                    "$Dimensions" -> {48}], "Inputs" -> 
                    Association[
                    "Input" -> 
                    NeuralNetworks`TensorT[{48}, NeuralNetworks`RealT]], 
                    "Outputs" -> 
                    Association[
                    "Output" -> 
                    NeuralNetworks`TensorT[{48}, NeuralNetworks`RealT]]], "7" -> 
                    Association[
                    "Type" -> "Dropout", "Arrays" -> Association[], 
                    "Parameters" -> 
                    Association[
                    "DropoutProbability" -> 0.5, "Method" -> "Dropout"], 
                    "Inputs" -> 
                    Association[
                    "Input" -> 
                    NeuralNetworks`TensorT[{48}, NeuralNetworks`RealT]], 
                    "Outputs" -> 
                    Association[
                    "Output" -> 
                    NeuralNetworks`TensorT[{48}, NeuralNetworks`RealT]]], "8" -> 
                    Association[
                    "Type" -> "Linear", "Arrays" -> 
                    Association[
                    "Weights" -> 
                    NeuralNetworks`TensorT[{10, 48}, NeuralNetworks`RealT], 
                    "Biases" -> NeuralNetworks`Nullable[
                    NeuralNetworks`TensorT[{10}, NeuralNetworks`RealT]]], 
                    "Parameters" -> 
                    Association[
                    "OutputDimensions" -> {10}, "$OutputSize" -> 10, 
                    "$InputSize" -> 48, "$InputDimensions" -> {48}], "Inputs" -> 
                    Association[
                    "Input" -> 
                    NeuralNetworks`TensorT[{48}, NeuralNetworks`RealT]], 
                    "Outputs" -> 
                    Association[
                    "Output" -> 
                    NeuralNetworks`TensorT[{10}, NeuralNetworks`RealT]]], "9" -> 
                    Association[
                    "Type" -> "Elementwise", "Arrays" -> Association[], 
                    "Parameters" -> 
                    Association[
                    "Function" -> NeuralNetworks`ValidatedParameter[Ramp], 
                    "$Dimensions" -> {10}], "Inputs" -> 
                    Association[
                    "Input" -> 
                    NeuralNetworks`TensorT[{10}, NeuralNetworks`RealT]], 
                    "Outputs" -> 
                    Association[
                    "Output" -> 
                    NeuralNetworks`TensorT[{10}, NeuralNetworks`RealT]]], 
                    "10" -> Association[
                    "Type" -> "Softmax", "Arrays" -> Association[], 
                    "Parameters" -> Association["Level" -> -1], "Inputs" -> 
                    Association[
                    "Input" -> 
                    NeuralNetworks`TensorT[{10}, NeuralNetworks`RealT]], 
                    "Outputs" -> 
                    Association[
                    "Output" -> 
                    NeuralNetworks`TensorT[{10}, NeuralNetworks`RealT]]]], 
                    "Edges" -> {
                    NeuralNetworks`NetPath["Nodes", "1", "Inputs", "Input"] -> 
                    NeuralNetworks`NetPath["Inputs", "Input"], 
                    NeuralNetworks`NetPath["Nodes", "2", "Inputs", "Input"] -> 
                    NeuralNetworks`NetPath["Nodes", "1", "Outputs", "Output"],
                     NeuralNetworks`NetPath["Nodes", "3", "Inputs", "Input"]
                     -> NeuralNetworks`NetPath[
                    "Nodes", "2", "Outputs", "Output"], 
                    NeuralNetworks`NetPath["Nodes", "4", "Inputs", "Input"] -> 
                    NeuralNetworks`NetPath["Nodes", "3", "Outputs", "Output"],
                     NeuralNetworks`NetPath["Nodes", "5", "Inputs", "Input"] -> 
                    NeuralNetworks`NetPath["Nodes", "4", "Outputs", "Output"],
                     NeuralNetworks`NetPath["Nodes", "6", "Inputs", "Input"] -> 
                    NeuralNetworks`NetPath["Nodes", "5", "Outputs", "Output"],
                     NeuralNetworks`NetPath["Nodes", "7", "Inputs", "Input"] -> 
                    NeuralNetworks`NetPath["Nodes", "6", "Outputs", "Output"],
                     NeuralNetworks`NetPath["Nodes", "8", "Inputs", "Input"] -> 
                    NeuralNetworks`NetPath["Nodes", "7", "Outputs", "Output"],
                     NeuralNetworks`NetPath["Nodes", "9", "Inputs", "Input"] -> 
                    NeuralNetworks`NetPath["Nodes", "8", "Outputs", "Output"],
                     NeuralNetworks`NetPath["Nodes", "10", "Inputs", "Input"] -> 
                    NeuralNetworks`NetPath["Nodes", "9", "Outputs", "Output"],
                     NeuralNetworks`NetPath["Outputs", "Output"] -> 
                    NeuralNetworks`NetPath[
                    "Nodes", "10", "Outputs", "Output"]}, "Inputs" -> 
                    Association[
                    "Input" -> 
                    NeuralNetworks`TensorT[{4, 12}, NeuralNetworks`RealT]], 
                    "Outputs" -> Association["Output" -> NetDecoder["Class", 
                    Association[
                    "Labels" -> {704, 3572, 3067, 3184, 1939, 2386, 2896, 205,
                     828, 3935}, "InputDepth" -> 1, "Dimensions" -> 10, 
                    "$Rank" -> 0], 
                    NeuralNetworks`TensorT[{10}, NeuralNetworks`RealT]]]], 
                   NeuralNetworks`Private`NetChain`opart, 
                   NeuralNetworks`Private`NetChain`part, 
                   NeuralNetworks`Private`NetChain`selected = Null}, 
                  DynamicBox[
                   GridBox[{{
                    NeuralNetworks`Private`NetChain`MouseClickBoxes[
                    TagBox[
                    GridBox[{{
                    TagBox[
                    TagBox[
                    "\"\"", Annotation[#, {"Inputs", "Input"}, "Mouse"]& ], 
                    MouseAppearanceTag["LinkHand"]], 
                    TagBox[
                    TagBox[
                    "\"Input\"", 
                    Annotation[#, {"Inputs", "Input"}, "Mouse"]& ], 
                    MouseAppearanceTag["LinkHand"]], 
                    TagBox[
                    TagBox[
                    TemplateBox[{"\"matrix\"", "\" \"", 
                    StyleBox[
                    
                    TemplateBox[{
                    "\"(\"", "\"\[VeryThinSpace]\"", "\"size\"", "\":\"", 
                    "\" \"", 
                    
                    TemplateBox[{"\[Times]", "\"\[Times]\"", "\"4\"", 
                    "\"12\""}, "RowWithSeparators"], "\"\[VeryThinSpace]\"", 
                    "\")\""}, "RowDefault"], 
                    GrayLevel[0.5], StripOnInput -> False]}, "RowDefault"], 
                    Annotation[#, {"Inputs", "Input"}, "Mouse"]& ], 
                    MouseAppearanceTag["LinkHand"]]}, {
                    TagBox[
                    TagBox[
                    StyleBox["\"1\"", 
                    GrayLevel[0.5], StripOnInput -> False], 
                    Annotation[#, {"Nodes", "1"}, "Mouse"]& ], 
                    MouseAppearanceTag["LinkHand"]], 
                    TagBox[
                    TagBox[
                    StyleBox["FlattenLayer", 
                    GrayLevel[0], StripOnInput -> False], 
                    Annotation[#, {"Nodes", "1"}, "Mouse"]& ], 
                    MouseAppearanceTag["LinkHand"]], 
                    TagBox[
                    TagBox[
                    TemplateBox[{"\"vector\"", "\" \"", 
                    StyleBox[
                    
                    TemplateBox[{
                    "\"(\"", "\"\[VeryThinSpace]\"", "\"size\"", "\":\"", 
                    "\" \"", 
                    
                    TemplateBox[{"\[Times]", "\"\[Times]\"", "\"48\""}, 
                    "RowWithSeparators"], "\"\[VeryThinSpace]\"", "\")\""}, 
                    "RowDefault"], 
                    GrayLevel[0.5], StripOnInput -> False]}, "RowDefault"], 
                    Annotation[#, {"Nodes", "1"}, "Mouse"]& ], 
                    MouseAppearanceTag["LinkHand"]]}, {
                    TagBox[
                    TagBox[
                    StyleBox["\"2\"", 
                    GrayLevel[0.5], StripOnInput -> False], 
                    Annotation[#, {"Nodes", "2"}, "Mouse"]& ], 
                    MouseAppearanceTag["LinkHand"]], 
                    TagBox[
                    TagBox[
                    StyleBox["LinearLayer", 
                    RGBColor[0.66, 0, 0], StripOnInput -> False], 
                    Annotation[#, {"Nodes", "2"}, "Mouse"]& ], 
                    MouseAppearanceTag["LinkHand"]], 
                    TagBox[
                    TagBox[
                    TemplateBox[{"\"vector\"", "\" \"", 
                    StyleBox[
                    
                    TemplateBox[{
                    "\"(\"", "\"\[VeryThinSpace]\"", "\"size\"", "\":\"", 
                    "\" \"", 
                    
                    TemplateBox[{"\[Times]", "\"\[Times]\"", "\"48\""}, 
                    "RowWithSeparators"], "\"\[VeryThinSpace]\"", "\")\""}, 
                    "RowDefault"], 
                    GrayLevel[0.5], StripOnInput -> False]}, "RowDefault"], 
                    Annotation[#, {"Nodes", "2"}, "Mouse"]& ], 
                    MouseAppearanceTag["LinkHand"]]}, {
                    TagBox[
                    TagBox[
                    StyleBox["\"3\"", 
                    GrayLevel[0.5], StripOnInput -> False], 
                    Annotation[#, {"Nodes", "3"}, "Mouse"]& ], 
                    MouseAppearanceTag["LinkHand"]], 
                    TagBox[
                    TagBox[
                    StyleBox["Ramp", 
                    GrayLevel[0], StripOnInput -> False], 
                    Annotation[#, {"Nodes", "3"}, "Mouse"]& ], 
                    MouseAppearanceTag["LinkHand"]], 
                    TagBox[
                    TagBox[
                    TemplateBox[{"\"vector\"", "\" \"", 
                    StyleBox[
                    
                    TemplateBox[{
                    "\"(\"", "\"\[VeryThinSpace]\"", "\"size\"", "\":\"", 
                    "\" \"", 
                    
                    TemplateBox[{"\[Times]", "\"\[Times]\"", "\"48\""}, 
                    "RowWithSeparators"], "\"\[VeryThinSpace]\"", "\")\""}, 
                    "RowDefault"], 
                    GrayLevel[0.5], StripOnInput -> False]}, "RowDefault"], 
                    Annotation[#, {"Nodes", "3"}, "Mouse"]& ], 
                    MouseAppearanceTag["LinkHand"]]}, {
                    TagBox[
                    TagBox[
                    StyleBox["\"4\"", 
                    GrayLevel[0.5], StripOnInput -> False], 
                    Annotation[#, {"Nodes", "4"}, "Mouse"]& ], 
                    MouseAppearanceTag["LinkHand"]], 
                    TagBox[
                    TagBox[
                    StyleBox["DropoutLayer", 
                    GrayLevel[0], StripOnInput -> False], 
                    Annotation[#, {"Nodes", "4"}, "Mouse"]& ], 
                    MouseAppearanceTag["LinkHand"]], 
                    TagBox[
                    TagBox[
                    TemplateBox[{"\"vector\"", "\" \"", 
                    StyleBox[
                    
                    TemplateBox[{
                    "\"(\"", "\"\[VeryThinSpace]\"", "\"size\"", "\":\"", 
                    "\" \"", 
                    
                    TemplateBox[{"\[Times]", "\"\[Times]\"", "\"48\""}, 
                    "RowWithSeparators"], "\"\[VeryThinSpace]\"", "\")\""}, 
                    "RowDefault"], 
                    GrayLevel[0.5], StripOnInput -> False]}, "RowDefault"], 
                    Annotation[#, {"Nodes", "4"}, "Mouse"]& ], 
                    MouseAppearanceTag["LinkHand"]]}, {
                    TagBox[
                    TagBox[
                    StyleBox["\"5\"", 
                    GrayLevel[0.5], StripOnInput -> False], 
                    Annotation[#, {"Nodes", "5"}, "Mouse"]& ], 
                    MouseAppearanceTag["LinkHand"]], 
                    TagBox[
                    TagBox[
                    StyleBox["LinearLayer", 
                    RGBColor[0.66, 0, 0], StripOnInput -> False], 
                    Annotation[#, {"Nodes", "5"}, "Mouse"]& ], 
                    MouseAppearanceTag["LinkHand"]], 
                    TagBox[
                    TagBox[
                    TemplateBox[{"\"vector\"", "\" \"", 
                    StyleBox[
                    
                    TemplateBox[{
                    "\"(\"", "\"\[VeryThinSpace]\"", "\"size\"", "\":\"", 
                    "\" \"", 
                    
                    TemplateBox[{"\[Times]", "\"\[Times]\"", "\"48\""}, 
                    "RowWithSeparators"], "\"\[VeryThinSpace]\"", "\")\""}, 
                    "RowDefault"], 
                    GrayLevel[0.5], StripOnInput -> False]}, "RowDefault"], 
                    Annotation[#, {"Nodes", "5"}, "Mouse"]& ], 
                    MouseAppearanceTag["LinkHand"]]}, {
                    TagBox[
                    TagBox[
                    StyleBox["\"6\"", 
                    GrayLevel[0.5], StripOnInput -> False], 
                    Annotation[#, {"Nodes", "6"}, "Mouse"]& ], 
                    MouseAppearanceTag["LinkHand"]], 
                    TagBox[
                    TagBox[
                    StyleBox["Ramp", 
                    GrayLevel[0], StripOnInput -> False], 
                    Annotation[#, {"Nodes", "6"}, "Mouse"]& ], 
                    MouseAppearanceTag["LinkHand"]], 
                    TagBox[
                    TagBox[
                    TemplateBox[{"\"vector\"", "\" \"", 
                    StyleBox[
                    
                    TemplateBox[{
                    "\"(\"", "\"\[VeryThinSpace]\"", "\"size\"", "\":\"", 
                    "\" \"", 
                    
                    TemplateBox[{"\[Times]", "\"\[Times]\"", "\"48\""}, 
                    "RowWithSeparators"], "\"\[VeryThinSpace]\"", "\")\""}, 
                    "RowDefault"], 
                    GrayLevel[0.5], StripOnInput -> False]}, "RowDefault"], 
                    Annotation[#, {"Nodes", "6"}, "Mouse"]& ], 
                    MouseAppearanceTag["LinkHand"]]}, {
                    TagBox[
                    TagBox[
                    StyleBox["\"7\"", 
                    GrayLevel[0.5], StripOnInput -> False], 
                    Annotation[#, {"Nodes", "7"}, "Mouse"]& ], 
                    MouseAppearanceTag["LinkHand"]], 
                    TagBox[
                    TagBox[
                    StyleBox["DropoutLayer", 
                    GrayLevel[0], StripOnInput -> False], 
                    Annotation[#, {"Nodes", "7"}, "Mouse"]& ], 
                    MouseAppearanceTag["LinkHand"]], 
                    TagBox[
                    TagBox[
                    TemplateBox[{"\"vector\"", "\" \"", 
                    StyleBox[
                    
                    TemplateBox[{
                    "\"(\"", "\"\[VeryThinSpace]\"", "\"size\"", "\":\"", 
                    "\" \"", 
                    
                    TemplateBox[{"\[Times]", "\"\[Times]\"", "\"48\""}, 
                    "RowWithSeparators"], "\"\[VeryThinSpace]\"", "\")\""}, 
                    "RowDefault"], 
                    GrayLevel[0.5], StripOnInput -> False]}, "RowDefault"], 
                    Annotation[#, {"Nodes", "7"}, "Mouse"]& ], 
                    MouseAppearanceTag["LinkHand"]]}, {
                    TagBox[
                    TagBox[
                    StyleBox["\"8\"", 
                    GrayLevel[0.5], StripOnInput -> False], 
                    Annotation[#, {"Nodes", "8"}, "Mouse"]& ], 
                    MouseAppearanceTag["LinkHand"]], 
                    TagBox[
                    TagBox[
                    StyleBox["LinearLayer", 
                    RGBColor[0.66, 0, 0], StripOnInput -> False], 
                    Annotation[#, {"Nodes", "8"}, "Mouse"]& ], 
                    MouseAppearanceTag["LinkHand"]], 
                    TagBox[
                    TagBox[
                    TemplateBox[{"\"vector\"", "\" \"", 
                    StyleBox[
                    
                    TemplateBox[{
                    "\"(\"", "\"\[VeryThinSpace]\"", "\"size\"", "\":\"", 
                    "\" \"", 
                    
                    TemplateBox[{"\[Times]", "\"\[Times]\"", "\"10\""}, 
                    "RowWithSeparators"], "\"\[VeryThinSpace]\"", "\")\""}, 
                    "RowDefault"], 
                    GrayLevel[0.5], StripOnInput -> False]}, "RowDefault"], 
                    Annotation[#, {"Nodes", "8"}, "Mouse"]& ], 
                    MouseAppearanceTag["LinkHand"]]}, {
                    TagBox[
                    TagBox[
                    StyleBox["\"9\"", 
                    GrayLevel[0.5], StripOnInput -> False], 
                    Annotation[#, {"Nodes", "9"}, "Mouse"]& ], 
                    MouseAppearanceTag["LinkHand"]], 
                    TagBox[
                    TagBox[
                    StyleBox["Ramp", 
                    GrayLevel[0], StripOnInput -> False], 
                    Annotation[#, {"Nodes", "9"}, "Mouse"]& ], 
                    MouseAppearanceTag["LinkHand"]], 
                    TagBox[
                    TagBox[
                    TemplateBox[{"\"vector\"", "\" \"", 
                    StyleBox[
                    
                    TemplateBox[{
                    "\"(\"", "\"\[VeryThinSpace]\"", "\"size\"", "\":\"", 
                    "\" \"", 
                    
                    TemplateBox[{"\[Times]", "\"\[Times]\"", "\"10\""}, 
                    "RowWithSeparators"], "\"\[VeryThinSpace]\"", "\")\""}, 
                    "RowDefault"], 
                    GrayLevel[0.5], StripOnInput -> False]}, "RowDefault"], 
                    Annotation[#, {"Nodes", "9"}, "Mouse"]& ], 
                    MouseAppearanceTag["LinkHand"]]}, {
                    TagBox[
                    TagBox[
                    StyleBox["\"10\"", 
                    GrayLevel[0.5], StripOnInput -> False], 
                    Annotation[#, {"Nodes", "10"}, "Mouse"]& ], 
                    MouseAppearanceTag["LinkHand"]], 
                    TagBox[
                    TagBox[
                    StyleBox["SoftmaxLayer", 
                    GrayLevel[0], StripOnInput -> False], 
                    Annotation[#, {"Nodes", "10"}, "Mouse"]& ], 
                    MouseAppearanceTag["LinkHand"]], 
                    TagBox[
                    TagBox[
                    TemplateBox[{"\"vector\"", "\" \"", 
                    StyleBox[
                    
                    TemplateBox[{
                    "\"(\"", "\"\[VeryThinSpace]\"", "\"size\"", "\":\"", 
                    "\" \"", 
                    
                    TemplateBox[{"\[Times]", "\"\[Times]\"", "\"10\""}, 
                    "RowWithSeparators"], "\"\[VeryThinSpace]\"", "\")\""}, 
                    "RowDefault"], 
                    GrayLevel[0.5], StripOnInput -> False]}, "RowDefault"], 
                    Annotation[#, {"Nodes", "10"}, "Mouse"]& ], 
                    MouseAppearanceTag["LinkHand"]]}, {
                    TagBox[
                    TagBox[
                    "\"\"", Annotation[#, {"Outputs", "Output"}, "Mouse"]& ], 
                    MouseAppearanceTag["LinkHand"]], 
                    TagBox[
                    TagBox[
                    "\"Output\"", 
                    Annotation[#, {"Outputs", "Output"}, "Mouse"]& ], 
                    MouseAppearanceTag["LinkHand"]], 
                    TagBox[
                    TagBox[
                    "\"class\"", 
                    Annotation[#, {"Outputs", "Output"}, "Mouse"]& ], 
                    MouseAppearanceTag["LinkHand"]]}}, 
                    GridBoxAlignment -> {"Columns" -> {{Left}}}, AutoDelete -> 
                    False, GridBoxItemSize -> {
                    "Columns" -> {{Automatic}}, "Rows" -> {{Automatic}}}, 
                    GridBoxSpacings -> {"Columns" -> {{1.1}}}], "Grid"], 
                    If[
                    ListQ[
                    NeuralNetworks`Private`NetChain`part = MouseAnnotation[]],
                     If[NeuralNetworks`Private`NetChain`opart === 
                    NeuralNetworks`Private`NetChain`part, 
                    NeuralNetworks`Private`NetChain`selected = Null; 
                    NeuralNetworks`Private`NetChain`opart = Null, 
                    NeuralNetworks`Private`NetChain`selected = 
                    Part[NeuralNetworks`Private`NetChain`assoc3, 
                    Apply[Sequence, NeuralNetworks`Private`NetChain`part]]; 
                    NeuralNetworks`Private`NetChain`opart = 
                    NeuralNetworks`Private`NetChain`part; Null]; Null]]}, 
                    NeuralNetworks`Private`NetChain`fmtSelected[
                    NeuralNetworks`Private`NetChain`selected, 
                    NeuralNetworks`Private`NetChain`part, 
                    NeuralNetworks`Private`GetSharedArrays[
                    NeuralNetworks`Private`NetChain`assoc3]]}, 
                    GridBoxSpacings -> {"Columns" -> {{1}}}, 
                    GridBoxAlignment -> {"Columns" -> {{Left}}}, 
                    GridFrameMargins -> {{0, 0}, {0, 0}}], 
                   TrackedSymbols :> {
                    NeuralNetworks`Private`NetChain`selected}], 
                  Initialization :> {NetChain}]}}, BaselinePosition -> 
               Automatic, 
               GridBoxAlignment -> {
                "Columns" -> {{Left}}, "Rows" -> {{Automatic}}}, 
               GridBoxItemSize -> {
                "Columns" -> {{Automatic}}, "Rows" -> {{Automatic}}}, 
               GridBoxSpacings -> {
                "Columns" -> {{2}}, "Rows" -> {{Automatic}}}]}}, 
            GridBoxAlignment -> {"Rows" -> {{Top}}}, 
            GridBoxItemSize -> {
             "Columns" -> {{Automatic}}, "Rows" -> {{Automatic}}}, 
            GridFrameMargins -> {{0, 0}, {0, 0}}, 
            BaselinePosition -> {1, 1}]}, 
         Dynamic[Typeset`open], ImageSize -> Automatic], BaselinePosition -> 
        Baseline, 
        BaseStyle -> {
         ShowStringCharacters -> False, NumberMarks -> False, PrintPrecision -> 
          3, ShowSyntaxStyles -> False}]], 
      StyleBox["]", "NonInterpretableSummary"]}]},
   "CopyTag",
   DisplayFunction->(#& ),
   InterpretationFunction->("NetChain[<>]"& )],
  False,
  Editable->False,
  SelectWithContents->True,
  Selectable->False]], "Output",
 CellChangeTimes->{3.762204099575111*^9, 3.762204166670822*^9, 
  3.762204422452363*^9, 3.7626329796234765`*^9, 3.7626338082116327`*^9, 
  3.762703202181983*^9, 3.7627046641525927`*^9, 3.7627059567863083`*^9, 
  3.7627911513028007`*^9, 3.762793674673303*^9, 3.762794783542657*^9, 
  3.7628021542002068`*^9, 3.762802589952155*^9, 3.7628036632535586`*^9, 
  3.762806577733408*^9, 3.764683439328749*^9, 3.7646859507963743`*^9, 
  3.764686192946636*^9, 3.764704550747428*^9, 3.764705538920661*^9},
 CellLabel->"Out[39]=",ExpressionUUID->"6fd9f6fc-4d21-4b2f-a209-24748fcd73b5"]
}, Open  ]],

Cell[CellGroupData[{

Cell[BoxData[
 RowBox[{"net3", " ", "=", " ", 
  RowBox[{"NetTrain", "[", 
   RowBox[{"nn3", ",", "TrainingSample", ",", 
    RowBox[{"ValidationSet", "\[Rule]", "ValidationSample"}], ",", " ", 
    RowBox[{"TargetDevice", "\[Rule]", 
     RowBox[{"{", 
      RowBox[{"\"\<GPU\>\"", ",", "2"}], "}"}]}]}], "]"}]}]], "Input",
 CellChangeTimes->{{3.762204111573264*^9, 3.76220411664437*^9}},
 CellLabel->"In[40]:=",ExpressionUUID->"8567b610-7a35-49ca-933f-5109388488e7"],

Cell[BoxData[
 TagBox[
  TemplateBox[{RowBox[{
      StyleBox[
       TagBox["NetChain", "SummaryHead"], "NonInterpretableSummary"], 
      StyleBox["[", "NonInterpretableSummary"], 
      DynamicModuleBox[{Typeset`open = False}, 
       PanelBox[
        PaneSelectorBox[{False -> GridBox[{{
              PaneBox[
               ButtonBox[
                DynamicBox[
                 FEPrivate`FrontEndResource[
                 "FEBitmaps", "SquarePlusIconMedium"]], 
                ButtonFunction :> (Typeset`open = True), Appearance -> None, 
                Evaluator -> Automatic, Method -> "Preemptive"], 
               Alignment -> {Center, Center}, ImageSize -> {Automatic, 24}], 
              GraphicsBox[{
                Thickness[0.014925373134328358`], {
                 RGBColor[0.729, 0.729, 0.729], 
                 Thickness[0.018686567164179105`], 
                 Opacity[1.], 
                 JoinForm[{"Miter", 10.}], 
                 
                 JoinedCurveBox[{{{0, 2, 0}}}, {{{23., 91.5}, {30., 91.5}}}, 
                  CurveClosed -> {0}]}, {
                 RGBColor[0.729, 0.729, 0.729], 
                 Thickness[0.018686567164179105`], 
                 Opacity[1.], 
                 JoinForm[{"Miter", 10.}], 
                 
                 JoinedCurveBox[{{{0, 2, 0}}}, {{{37., 91.5}, {44., 91.5}}}, 
                  CurveClosed -> {0}]}, {
                 FaceForm[{
                   RGBColor[0.631, 0.8160000000000001, 0.498], 
                   Opacity[1.]}], 
                 
                 FilledCurveBox[{{{0, 2, 0}, {0, 1, 0}, {0, 1, 0}}}, {{{15.5, 
                  103.5}, {23.5, 103.5}, {23.5, 79.5}, {15.5, 79.5}}}]}, {
                 FaceForm[{
                   RGBColor[0.40800000000000003`, 0.627, 0.196], 
                   Opacity[1.]}], 
                 
                 FilledCurveBox[{{{0, 2, 0}, {0, 1, 0}, {0, 1, 0}}, {{0, 2, 
                  0}, {0, 1, 0}, {0, 1, 0}}}, {{{24., 104.}, {15., 104.}, {
                  15., 79.}, {24., 79.}}, {{23., 80.}, {16., 80.}, {16., 
                  103.}, {23., 103.}}}]}, {
                 FaceForm[{
                   RGBColor[0.38, 0.753, 0.89], 
                   Opacity[1.]}], 
                 
                 FilledCurveBox[{{{0, 2, 0}, {0, 1, 0}, {0, 1, 0}}}, {{{29.5, 
                  103.5}, {37.5, 103.5}, {37.5, 79.5}, {29.5, 79.5}}}]}, {
                 FaceForm[{
                   RGBColor[0.24300000000000002`, 0.608, 0.71], 
                   Opacity[1.]}], 
                 
                 FilledCurveBox[{{{0, 2, 0}, {0, 1, 0}, {0, 1, 0}}, {{0, 2, 
                  0}, {0, 1, 0}, {0, 1, 0}}}, {{{38., 104.}, {29., 104.}, {
                  29., 79.}, {38., 79.}}, {{37., 80.}, {30., 80.}, {30., 
                  103.}, {37., 103.}}}]}, {
                 FaceForm[{
                   RGBColor[0.584, 0.51, 0.8390000000000001], 
                   Opacity[1.]}], 
                 
                 FilledCurveBox[{{{0, 2, 0}, {0, 1, 0}, {0, 1, 0}}}, {{{43.5, 
                  103.5}, {51.5, 103.5}, {51.5, 79.5}, {43.5, 79.5}}}]}, {
                 FaceForm[{
                   RGBColor[0.4, 0.396, 0.659], 
                   Opacity[1.]}], 
                 
                 FilledCurveBox[{{{0, 2, 0}, {0, 1, 0}, {0, 1, 0}}, {{0, 2, 
                  0}, {0, 1, 0}, {0, 1, 0}}}, {{{52., 104.}, {43., 104.}, {
                  43., 79.}, {52., 79.}}, {{51., 80.}, {44., 80.}, {44., 
                  103.}, {51., 103.}}}]}, {
                 FaceForm[{
                   RGBColor[0.549, 0.549, 0.549], 
                   Opacity[1.]}], 
                 
                 FilledCurveBox[{{{0, 2, 0}, {0, 1, 0}}}, {{{28., 91.5}, {25.,
                   95.}, {25., 88.}}}], 
                 
                 FilledCurveBox[{{{0, 2, 0}, {0, 1, 0}}}, {{{42., 91.5}, {39.,
                   95.}, {39., 88.}}}]}}, ImageMargins -> 0, 
               ImageSize -> {36, Automatic}, PlotRangePadding -> 0], 
              GridBox[{{
                 StyleBox[
                  TemplateBox[{
                    TemplateBox[{
                    StyleBox["\"Input\"", 
                    GrayLevel[0], StripOnInput -> False], "\" \"", 
                    "\"port\""}, "RowDefault"], "\":\""}, "RowDefault"], 
                  "SummaryItemAnnotation"], 
                 StyleBox[
                  TemplateBox[{"\"matrix\"", "\" \"", 
                    StyleBox[
                    
                    TemplateBox[{
                    "\"(\"", "\"\[VeryThinSpace]\"", "\"size\"", "\":\"", 
                    "\" \"", 
                    
                    TemplateBox[{
                    "\[Times]", "\"\[Times]\"", "\"4\"", "\"12\""}, 
                    "RowWithSeparators"], "\"\[VeryThinSpace]\"", "\")\""}, 
                    "RowDefault"], 
                    GrayLevel[0.5], StripOnInput -> False]}, "RowDefault"], 
                  "SummaryItem"]}, {
                 StyleBox[
                  TemplateBox[{
                    TemplateBox[{
                    StyleBox["\"Output\"", 
                    GrayLevel[0], StripOnInput -> False], "\" \"", 
                    "\"port\""}, "RowDefault"], "\":\""}, "RowDefault"], 
                  "SummaryItemAnnotation"], 
                 StyleBox["\"class\"", "SummaryItem"]}, {
                 StyleBox[
                  
                  TemplateBox[{"\"Number of layers\"", "\":\""}, 
                   "RowDefault"], "SummaryItemAnnotation"], 
                 StyleBox["10", "SummaryItem"]}}, BaselinePosition -> {2, 1}, 
               GridBoxAlignment -> {
                "Columns" -> {{Left}}, "Rows" -> {{Automatic}}}, 
               GridBoxItemSize -> {
                "Columns" -> {{Automatic}}, "Rows" -> {{Automatic}}}, 
               GridBoxSpacings -> {
                "Columns" -> {{2}}, "Rows" -> {{Automatic}}}]}}, 
            GridBoxAlignment -> {"Rows" -> {{Top}}}, 
            GridBoxItemSize -> {
             "Columns" -> {{Automatic}}, "Rows" -> {{Automatic}}}, 
            GridFrameMargins -> {{0, 0}, {0, 0}}, BaselinePosition -> {1, 3}],
           True -> GridBox[{{
              PaneBox[
               ButtonBox[
                DynamicBox[
                 FEPrivate`FrontEndResource[
                 "FEBitmaps", "SquareMinusIconMedium"]], 
                ButtonFunction :> (Typeset`open = False), Appearance -> None, 
                Evaluator -> Automatic, Method -> "Preemptive"], 
               Alignment -> {Center, Center}, ImageSize -> {Automatic, 24}], 
              GraphicsBox[{
                Thickness[0.014925373134328358`], {
                 RGBColor[0.729, 0.729, 0.729], 
                 Thickness[0.018686567164179105`], 
                 Opacity[1.], 
                 JoinForm[{"Miter", 10.}], 
                 
                 JoinedCurveBox[{{{0, 2, 0}}}, {{{23., 91.5}, {30., 91.5}}}, 
                  CurveClosed -> {0}]}, {
                 RGBColor[0.729, 0.729, 0.729], 
                 Thickness[0.018686567164179105`], 
                 Opacity[1.], 
                 JoinForm[{"Miter", 10.}], 
                 
                 JoinedCurveBox[{{{0, 2, 0}}}, {{{37., 91.5}, {44., 91.5}}}, 
                  CurveClosed -> {0}]}, {
                 FaceForm[{
                   RGBColor[0.631, 0.8160000000000001, 0.498], 
                   Opacity[1.]}], 
                 
                 FilledCurveBox[{{{0, 2, 0}, {0, 1, 0}, {0, 1, 0}}}, {{{15.5, 
                  103.5}, {23.5, 103.5}, {23.5, 79.5}, {15.5, 79.5}}}]}, {
                 FaceForm[{
                   RGBColor[0.40800000000000003`, 0.627, 0.196], 
                   Opacity[1.]}], 
                 
                 FilledCurveBox[{{{0, 2, 0}, {0, 1, 0}, {0, 1, 0}}, {{0, 2, 
                  0}, {0, 1, 0}, {0, 1, 0}}}, {{{24., 104.}, {15., 104.}, {
                  15., 79.}, {24., 79.}}, {{23., 80.}, {16., 80.}, {16., 
                  103.}, {23., 103.}}}]}, {
                 FaceForm[{
                   RGBColor[0.38, 0.753, 0.89], 
                   Opacity[1.]}], 
                 
                 FilledCurveBox[{{{0, 2, 0}, {0, 1, 0}, {0, 1, 0}}}, {{{29.5, 
                  103.5}, {37.5, 103.5}, {37.5, 79.5}, {29.5, 79.5}}}]}, {
                 FaceForm[{
                   RGBColor[0.24300000000000002`, 0.608, 0.71], 
                   Opacity[1.]}], 
                 
                 FilledCurveBox[{{{0, 2, 0}, {0, 1, 0}, {0, 1, 0}}, {{0, 2, 
                  0}, {0, 1, 0}, {0, 1, 0}}}, {{{38., 104.}, {29., 104.}, {
                  29., 79.}, {38., 79.}}, {{37., 80.}, {30., 80.}, {30., 
                  103.}, {37., 103.}}}]}, {
                 FaceForm[{
                   RGBColor[0.584, 0.51, 0.8390000000000001], 
                   Opacity[1.]}], 
                 
                 FilledCurveBox[{{{0, 2, 0}, {0, 1, 0}, {0, 1, 0}}}, {{{43.5, 
                  103.5}, {51.5, 103.5}, {51.5, 79.5}, {43.5, 79.5}}}]}, {
                 FaceForm[{
                   RGBColor[0.4, 0.396, 0.659], 
                   Opacity[1.]}], 
                 
                 FilledCurveBox[{{{0, 2, 0}, {0, 1, 0}, {0, 1, 0}}, {{0, 2, 
                  0}, {0, 1, 0}, {0, 1, 0}}}, {{{52., 104.}, {43., 104.}, {
                  43., 79.}, {52., 79.}}, {{51., 80.}, {44., 80.}, {44., 
                  103.}, {51., 103.}}}]}, {
                 FaceForm[{
                   RGBColor[0.549, 0.549, 0.549], 
                   Opacity[1.]}], 
                 
                 FilledCurveBox[{{{0, 2, 0}, {0, 1, 0}}}, {{{28., 91.5}, {25.,
                   95.}, {25., 88.}}}], 
                 
                 FilledCurveBox[{{{0, 2, 0}, {0, 1, 0}}}, {{{42., 91.5}, {39.,
                   95.}, {39., 88.}}}]}}, ImageMargins -> 0, 
               ImageSize -> {36, Automatic}, PlotRangePadding -> 0], 
              GridBox[{{
                 
                 DynamicModuleBox[{
                  NeuralNetworks`Private`NetChain`assoc3 = 
                   Association[
                    "Type" -> "Chain", "Nodes" -> 
                    Association[
                    "1" -> Association[
                    "Type" -> "Flatten", "Arrays" -> Association[], 
                    "Parameters" -> 
                    Association["Level" -> DirectedInfinity[1]], "Inputs" -> 
                    Association[
                    "Input" -> 
                    NeuralNetworks`TensorT[{4, 12}, NeuralNetworks`RealT]], 
                    "Outputs" -> 
                    Association[
                    "Output" -> 
                    NeuralNetworks`TensorT[{48}, NeuralNetworks`RealT]]], "2" -> 
                    Association[
                    "Type" -> "Linear", "Arrays" -> 
                    Association[
                    "Weights" -> 
                    NeuralNetworks`Private`DummyRawArray[{48, 48}], "Biases" -> 
                    NeuralNetworks`Private`DummyRawArray[{48}]], "Parameters" -> 
                    Association[
                    "OutputDimensions" -> {48}, "$OutputSize" -> 48, 
                    "$InputSize" -> 48, "$InputDimensions" -> {48}], "Inputs" -> 
                    Association[
                    "Input" -> 
                    NeuralNetworks`TensorT[{48}, NeuralNetworks`RealT]], 
                    "Outputs" -> 
                    Association[
                    "Output" -> 
                    NeuralNetworks`TensorT[{48}, NeuralNetworks`RealT]]], "3" -> 
                    Association[
                    "Type" -> "Elementwise", "Arrays" -> Association[], 
                    "Parameters" -> 
                    Association[
                    "Function" -> NeuralNetworks`ValidatedParameter[Ramp], 
                    "$Dimensions" -> {48}], "Inputs" -> 
                    Association[
                    "Input" -> 
                    NeuralNetworks`TensorT[{48}, NeuralNetworks`RealT]], 
                    "Outputs" -> 
                    Association[
                    "Output" -> 
                    NeuralNetworks`TensorT[{48}, NeuralNetworks`RealT]]], "4" -> 
                    Association[
                    "Type" -> "Dropout", "Arrays" -> Association[], 
                    "Parameters" -> 
                    Association[
                    "DropoutProbability" -> 0.5, "Method" -> "Dropout"], 
                    "Inputs" -> 
                    Association[
                    "Input" -> 
                    NeuralNetworks`TensorT[{48}, NeuralNetworks`RealT]], 
                    "Outputs" -> 
                    Association[
                    "Output" -> 
                    NeuralNetworks`TensorT[{48}, NeuralNetworks`RealT]]], "5" -> 
                    Association[
                    "Type" -> "Linear", "Arrays" -> 
                    Association[
                    "Weights" -> 
                    NeuralNetworks`Private`DummyRawArray[{48, 48}], "Biases" -> 
                    NeuralNetworks`Private`DummyRawArray[{48}]], "Parameters" -> 
                    Association[
                    "OutputDimensions" -> {48}, "$OutputSize" -> 48, 
                    "$InputSize" -> 48, "$InputDimensions" -> {48}], "Inputs" -> 
                    Association[
                    "Input" -> 
                    NeuralNetworks`TensorT[{48}, NeuralNetworks`RealT]], 
                    "Outputs" -> 
                    Association[
                    "Output" -> 
                    NeuralNetworks`TensorT[{48}, NeuralNetworks`RealT]]], "6" -> 
                    Association[
                    "Type" -> "Elementwise", "Arrays" -> Association[], 
                    "Parameters" -> 
                    Association[
                    "Function" -> NeuralNetworks`ValidatedParameter[Ramp], 
                    "$Dimensions" -> {48}], "Inputs" -> 
                    Association[
                    "Input" -> 
                    NeuralNetworks`TensorT[{48}, NeuralNetworks`RealT]], 
                    "Outputs" -> 
                    Association[
                    "Output" -> 
                    NeuralNetworks`TensorT[{48}, NeuralNetworks`RealT]]], "7" -> 
                    Association[
                    "Type" -> "Dropout", "Arrays" -> Association[], 
                    "Parameters" -> 
                    Association[
                    "DropoutProbability" -> 0.5, "Method" -> "Dropout"], 
                    "Inputs" -> 
                    Association[
                    "Input" -> 
                    NeuralNetworks`TensorT[{48}, NeuralNetworks`RealT]], 
                    "Outputs" -> 
                    Association[
                    "Output" -> 
                    NeuralNetworks`TensorT[{48}, NeuralNetworks`RealT]]], "8" -> 
                    Association[
                    "Type" -> "Linear", "Arrays" -> 
                    Association[
                    "Weights" -> 
                    NeuralNetworks`Private`DummyRawArray[{10, 48}], "Biases" -> 
                    NeuralNetworks`Private`DummyRawArray[{10}]], "Parameters" -> 
                    Association[
                    "OutputDimensions" -> {10}, "$OutputSize" -> 10, 
                    "$InputSize" -> 48, "$InputDimensions" -> {48}], "Inputs" -> 
                    Association[
                    "Input" -> 
                    NeuralNetworks`TensorT[{48}, NeuralNetworks`RealT]], 
                    "Outputs" -> 
                    Association[
                    "Output" -> 
                    NeuralNetworks`TensorT[{10}, NeuralNetworks`RealT]]], "9" -> 
                    Association[
                    "Type" -> "Elementwise", "Arrays" -> Association[], 
                    "Parameters" -> 
                    Association[
                    "Function" -> NeuralNetworks`ValidatedParameter[Ramp], 
                    "$Dimensions" -> {10}], "Inputs" -> 
                    Association[
                    "Input" -> 
                    NeuralNetworks`TensorT[{10}, NeuralNetworks`RealT]], 
                    "Outputs" -> 
                    Association[
                    "Output" -> 
                    NeuralNetworks`TensorT[{10}, NeuralNetworks`RealT]]], 
                    "10" -> Association[
                    "Type" -> "Softmax", "Arrays" -> Association[], 
                    "Parameters" -> Association["Level" -> -1], "Inputs" -> 
                    Association[
                    "Input" -> 
                    NeuralNetworks`TensorT[{10}, NeuralNetworks`RealT]], 
                    "Outputs" -> 
                    Association[
                    "Output" -> 
                    NeuralNetworks`TensorT[{10}, NeuralNetworks`RealT]]]], 
                    "Edges" -> {
                    NeuralNetworks`NetPath["Nodes", "1", "Inputs", "Input"] -> 
                    NeuralNetworks`NetPath["Inputs", "Input"], 
                    NeuralNetworks`NetPath["Nodes", "2", "Inputs", "Input"] -> 
                    NeuralNetworks`NetPath["Nodes", "1", "Outputs", "Output"],
                     NeuralNetworks`NetPath["Nodes", "3", "Inputs", "Input"] -> 
                    NeuralNetworks`NetPath["Nodes", "2", "Outputs", "Output"],
                     NeuralNetworks`NetPath["Nodes", "4", "Inputs", "Input"] -> 
                    NeuralNetworks`NetPath["Nodes", "3", "Outputs", "Output"],
                     NeuralNetworks`NetPath["Nodes", "5", "Inputs", "Input"] -> 
                    NeuralNetworks`NetPath["Nodes", "4", "Outputs", "Output"],
                     NeuralNetworks`NetPath["Nodes", "6", "Inputs", "Input"] -> 
                    NeuralNetworks`NetPath["Nodes", "5", "Outputs", "Output"],
                     NeuralNetworks`NetPath["Nodes", "7", "Inputs", "Input"] -> 
                    NeuralNetworks`NetPath["Nodes", "6", "Outputs", "Output"],
                     NeuralNetworks`NetPath["Nodes", "8", "Inputs", "Input"] -> 
                    NeuralNetworks`NetPath["Nodes", "7", "Outputs", "Output"],
                     NeuralNetworks`NetPath["Nodes", "9", "Inputs", "Input"] -> 
                    NeuralNetworks`NetPath["Nodes", "8", "Outputs", "Output"],
                     NeuralNetworks`NetPath["Nodes", "10", "Inputs", "Input"] -> 
                    NeuralNetworks`NetPath["Nodes", "9", "Outputs", "Output"],
                     NeuralNetworks`NetPath["Outputs", "Output"] -> 
                    NeuralNetworks`NetPath[
                    "Nodes", "10", "Outputs", "Output"]}, "Inputs" -> 
                    Association[
                    "Input" -> 
                    NeuralNetworks`TensorT[{4, 12}, NeuralNetworks`RealT]], 
                    "Outputs" -> Association["Output" -> NetDecoder["Class", 
                    Association[
                    "Labels" -> {704, 3572, 3067, 3184, 1939, 2386, 2896, 205,
                     828, 3935}, "InputDepth" -> 1, "Dimensions" -> 10, 
                    "$Rank" -> 0], 
                    NeuralNetworks`TensorT[{10}, NeuralNetworks`RealT]]]], 
                   NeuralNetworks`Private`NetChain`opart, 
                   NeuralNetworks`Private`NetChain`part, 
                   NeuralNetworks`Private`NetChain`selected = Null}, 
                  DynamicBox[
                   GridBox[{{
                    NeuralNetworks`Private`NetChain`MouseClickBoxes[
                    TagBox[
                    GridBox[{{
                    TagBox[
                    TagBox[
                    "\"\"", Annotation[#, {"Inputs", "Input"}, "Mouse"]& ], 
                    MouseAppearanceTag["LinkHand"]], 
                    TagBox[
                    TagBox[
                    "\"Input\"", 
                    Annotation[#, {"Inputs", "Input"}, "Mouse"]& ], 
                    MouseAppearanceTag["LinkHand"]], 
                    TagBox[
                    TagBox[
                    TemplateBox[{"\"matrix\"", "\" \"", 
                    StyleBox[
                    
                    TemplateBox[{
                    "\"(\"", "\"\[VeryThinSpace]\"", "\"size\"", "\":\"", 
                    "\" \"", 
                    
                    TemplateBox[{"\[Times]", "\"\[Times]\"", "\"4\"", 
                    "\"12\""}, "RowWithSeparators"], "\"\[VeryThinSpace]\"", 
                    "\")\""}, "RowDefault"], 
                    GrayLevel[0.5], StripOnInput -> False]}, "RowDefault"], 
                    Annotation[#, {"Inputs", "Input"}, "Mouse"]& ], 
                    MouseAppearanceTag["LinkHand"]]}, {
                    TagBox[
                    TagBox[
                    StyleBox["\"1\"", 
                    GrayLevel[0.5], StripOnInput -> False], 
                    Annotation[#, {"Nodes", "1"}, "Mouse"]& ], 
                    MouseAppearanceTag["LinkHand"]], 
                    TagBox[
                    TagBox[
                    StyleBox["FlattenLayer", 
                    GrayLevel[0], StripOnInput -> False], 
                    Annotation[#, {"Nodes", "1"}, "Mouse"]& ], 
                    MouseAppearanceTag["LinkHand"]], 
                    TagBox[
                    TagBox[
                    TemplateBox[{"\"vector\"", "\" \"", 
                    StyleBox[
                    
                    TemplateBox[{
                    "\"(\"", "\"\[VeryThinSpace]\"", "\"size\"", "\":\"", 
                    "\" \"", 
                    
                    TemplateBox[{"\[Times]", "\"\[Times]\"", "\"48\""}, 
                    "RowWithSeparators"], "\"\[VeryThinSpace]\"", "\")\""}, 
                    "RowDefault"], 
                    GrayLevel[0.5], StripOnInput -> False]}, "RowDefault"], 
                    Annotation[#, {"Nodes", "1"}, "Mouse"]& ], 
                    MouseAppearanceTag["LinkHand"]]}, {
                    TagBox[
                    TagBox[
                    StyleBox["\"2\"", 
                    GrayLevel[0.5], StripOnInput -> False], 
                    Annotation[#, {"Nodes", "2"}, "Mouse"]& ], 
                    MouseAppearanceTag["LinkHand"]], 
                    TagBox[
                    TagBox[
                    StyleBox["LinearLayer", 
                    GrayLevel[0], StripOnInput -> False], 
                    Annotation[#, {"Nodes", "2"}, "Mouse"]& ], 
                    MouseAppearanceTag["LinkHand"]], 
                    TagBox[
                    TagBox[
                    TemplateBox[{"\"vector\"", "\" \"", 
                    StyleBox[
                    
                    TemplateBox[{
                    "\"(\"", "\"\[VeryThinSpace]\"", "\"size\"", "\":\"", 
                    "\" \"", 
                    
                    TemplateBox[{"\[Times]", "\"\[Times]\"", "\"48\""}, 
                    "RowWithSeparators"], "\"\[VeryThinSpace]\"", "\")\""}, 
                    "RowDefault"], 
                    GrayLevel[0.5], StripOnInput -> False]}, "RowDefault"], 
                    Annotation[#, {"Nodes", "2"}, "Mouse"]& ], 
                    MouseAppearanceTag["LinkHand"]]}, {
                    TagBox[
                    TagBox[
                    StyleBox["\"3\"", 
                    GrayLevel[0.5], StripOnInput -> False], 
                    Annotation[#, {"Nodes", "3"}, "Mouse"]& ], 
                    MouseAppearanceTag["LinkHand"]], 
                    TagBox[
                    TagBox[
                    StyleBox["Ramp", 
                    GrayLevel[0], StripOnInput -> False], 
                    Annotation[#, {"Nodes", "3"}, "Mouse"]& ], 
                    MouseAppearanceTag["LinkHand"]], 
                    TagBox[
                    TagBox[
                    TemplateBox[{"\"vector\"", "\" \"", 
                    StyleBox[
                    
                    TemplateBox[{
                    "\"(\"", "\"\[VeryThinSpace]\"", "\"size\"", "\":\"", 
                    "\" \"", 
                    
                    TemplateBox[{"\[Times]", "\"\[Times]\"", "\"48\""}, 
                    "RowWithSeparators"], "\"\[VeryThinSpace]\"", "\")\""}, 
                    "RowDefault"], 
                    GrayLevel[0.5], StripOnInput -> False]}, "RowDefault"], 
                    Annotation[#, {"Nodes", "3"}, "Mouse"]& ], 
                    MouseAppearanceTag["LinkHand"]]}, {
                    TagBox[
                    TagBox[
                    StyleBox["\"4\"", 
                    GrayLevel[0.5], StripOnInput -> False], 
                    Annotation[#, {"Nodes", "4"}, "Mouse"]& ], 
                    MouseAppearanceTag["LinkHand"]], 
                    TagBox[
                    TagBox[
                    StyleBox["DropoutLayer", 
                    GrayLevel[0], StripOnInput -> False], 
                    Annotation[#, {"Nodes", "4"}, "Mouse"]& ], 
                    MouseAppearanceTag["LinkHand"]], 
                    TagBox[
                    TagBox[
                    TemplateBox[{"\"vector\"", "\" \"", 
                    StyleBox[
                    
                    TemplateBox[{
                    "\"(\"", "\"\[VeryThinSpace]\"", "\"size\"", "\":\"", 
                    "\" \"", 
                    
                    TemplateBox[{"\[Times]", "\"\[Times]\"", "\"48\""}, 
                    "RowWithSeparators"], "\"\[VeryThinSpace]\"", "\")\""}, 
                    "RowDefault"], 
                    GrayLevel[0.5], StripOnInput -> False]}, "RowDefault"], 
                    Annotation[#, {"Nodes", "4"}, "Mouse"]& ], 
                    MouseAppearanceTag["LinkHand"]]}, {
                    TagBox[
                    TagBox[
                    StyleBox["\"5\"", 
                    GrayLevel[0.5], StripOnInput -> False], 
                    Annotation[#, {"Nodes", "5"}, "Mouse"]& ], 
                    MouseAppearanceTag["LinkHand"]], 
                    TagBox[
                    TagBox[
                    StyleBox["LinearLayer", 
                    GrayLevel[0], StripOnInput -> False], 
                    Annotation[#, {"Nodes", "5"}, "Mouse"]& ], 
                    MouseAppearanceTag["LinkHand"]], 
                    TagBox[
                    TagBox[
                    TemplateBox[{"\"vector\"", "\" \"", 
                    StyleBox[
                    
                    TemplateBox[{
                    "\"(\"", "\"\[VeryThinSpace]\"", "\"size\"", "\":\"", 
                    "\" \"", 
                    
                    TemplateBox[{"\[Times]", "\"\[Times]\"", "\"48\""}, 
                    "RowWithSeparators"], "\"\[VeryThinSpace]\"", "\")\""}, 
                    "RowDefault"], 
                    GrayLevel[0.5], StripOnInput -> False]}, "RowDefault"], 
                    Annotation[#, {"Nodes", "5"}, "Mouse"]& ], 
                    MouseAppearanceTag["LinkHand"]]}, {
                    TagBox[
                    TagBox[
                    StyleBox["\"6\"", 
                    GrayLevel[0.5], StripOnInput -> False], 
                    Annotation[#, {"Nodes", "6"}, "Mouse"]& ], 
                    MouseAppearanceTag["LinkHand"]], 
                    TagBox[
                    TagBox[
                    StyleBox["Ramp", 
                    GrayLevel[0], StripOnInput -> False], 
                    Annotation[#, {"Nodes", "6"}, "Mouse"]& ], 
                    MouseAppearanceTag["LinkHand"]], 
                    TagBox[
                    TagBox[
                    TemplateBox[{"\"vector\"", "\" \"", 
                    StyleBox[
                    
                    TemplateBox[{
                    "\"(\"", "\"\[VeryThinSpace]\"", "\"size\"", "\":\"", 
                    "\" \"", 
                    
                    TemplateBox[{"\[Times]", "\"\[Times]\"", "\"48\""}, 
                    "RowWithSeparators"], "\"\[VeryThinSpace]\"", "\")\""}, 
                    "RowDefault"], 
                    GrayLevel[0.5], StripOnInput -> False]}, "RowDefault"], 
                    Annotation[#, {"Nodes", "6"}, "Mouse"]& ], 
                    MouseAppearanceTag["LinkHand"]]}, {
                    TagBox[
                    TagBox[
                    StyleBox["\"7\"", 
                    GrayLevel[0.5], StripOnInput -> False], 
                    Annotation[#, {"Nodes", "7"}, "Mouse"]& ], 
                    MouseAppearanceTag["LinkHand"]], 
                    TagBox[
                    TagBox[
                    StyleBox["DropoutLayer", 
                    GrayLevel[0], StripOnInput -> False], 
                    Annotation[#, {"Nodes", "7"}, "Mouse"]& ], 
                    MouseAppearanceTag["LinkHand"]], 
                    TagBox[
                    TagBox[
                    TemplateBox[{"\"vector\"", "\" \"", 
                    StyleBox[
                    
                    TemplateBox[{
                    "\"(\"", "\"\[VeryThinSpace]\"", "\"size\"", "\":\"", 
                    "\" \"", 
                    
                    TemplateBox[{"\[Times]", "\"\[Times]\"", "\"48\""}, 
                    "RowWithSeparators"], "\"\[VeryThinSpace]\"", "\")\""}, 
                    "RowDefault"], 
                    GrayLevel[0.5], StripOnInput -> False]}, "RowDefault"], 
                    Annotation[#, {"Nodes", "7"}, "Mouse"]& ], 
                    MouseAppearanceTag["LinkHand"]]}, {
                    TagBox[
                    TagBox[
                    StyleBox["\"8\"", 
                    GrayLevel[0.5], StripOnInput -> False], 
                    Annotation[#, {"Nodes", "8"}, "Mouse"]& ], 
                    MouseAppearanceTag["LinkHand"]], 
                    TagBox[
                    TagBox[
                    StyleBox["LinearLayer", 
                    GrayLevel[0], StripOnInput -> False], 
                    Annotation[#, {"Nodes", "8"}, "Mouse"]& ], 
                    MouseAppearanceTag["LinkHand"]], 
                    TagBox[
                    TagBox[
                    TemplateBox[{"\"vector\"", "\" \"", 
                    StyleBox[
                    
                    TemplateBox[{
                    "\"(\"", "\"\[VeryThinSpace]\"", "\"size\"", "\":\"", 
                    "\" \"", 
                    
                    TemplateBox[{"\[Times]", "\"\[Times]\"", "\"10\""}, 
                    "RowWithSeparators"], "\"\[VeryThinSpace]\"", "\")\""}, 
                    "RowDefault"], 
                    GrayLevel[0.5], StripOnInput -> False]}, "RowDefault"], 
                    Annotation[#, {"Nodes", "8"}, "Mouse"]& ], 
                    MouseAppearanceTag["LinkHand"]]}, {
                    TagBox[
                    TagBox[
                    StyleBox["\"9\"", 
                    GrayLevel[0.5], StripOnInput -> False], 
                    Annotation[#, {"Nodes", "9"}, "Mouse"]& ], 
                    MouseAppearanceTag["LinkHand"]], 
                    TagBox[
                    TagBox[
                    StyleBox["Ramp", 
                    GrayLevel[0], StripOnInput -> False], 
                    Annotation[#, {"Nodes", "9"}, "Mouse"]& ], 
                    MouseAppearanceTag["LinkHand"]], 
                    TagBox[
                    TagBox[
                    TemplateBox[{"\"vector\"", "\" \"", 
                    StyleBox[
                    
                    TemplateBox[{
                    "\"(\"", "\"\[VeryThinSpace]\"", "\"size\"", "\":\"", 
                    "\" \"", 
                    
                    TemplateBox[{"\[Times]", "\"\[Times]\"", "\"10\""}, 
                    "RowWithSeparators"], "\"\[VeryThinSpace]\"", "\")\""}, 
                    "RowDefault"], 
                    GrayLevel[0.5], StripOnInput -> False]}, "RowDefault"], 
                    Annotation[#, {"Nodes", "9"}, "Mouse"]& ], 
                    MouseAppearanceTag["LinkHand"]]}, {
                    TagBox[
                    TagBox[
                    StyleBox["\"10\"", 
                    GrayLevel[0.5], StripOnInput -> False], 
                    Annotation[#, {"Nodes", "10"}, "Mouse"]& ], 
                    MouseAppearanceTag["LinkHand"]], 
                    TagBox[
                    TagBox[
                    StyleBox["SoftmaxLayer", 
                    GrayLevel[0], StripOnInput -> False], 
                    Annotation[#, {"Nodes", "10"}, "Mouse"]& ], 
                    MouseAppearanceTag["LinkHand"]], 
                    TagBox[
                    TagBox[
                    TemplateBox[{"\"vector\"", "\" \"", 
                    StyleBox[
                    
                    TemplateBox[{
                    "\"(\"", "\"\[VeryThinSpace]\"", "\"size\"", "\":\"", 
                    "\" \"", 
                    
                    TemplateBox[{"\[Times]", "\"\[Times]\"", "\"10\""}, 
                    "RowWithSeparators"], "\"\[VeryThinSpace]\"", "\")\""}, 
                    "RowDefault"], 
                    GrayLevel[0.5], StripOnInput -> False]}, "RowDefault"], 
                    Annotation[#, {"Nodes", "10"}, "Mouse"]& ], 
                    MouseAppearanceTag["LinkHand"]]}, {
                    TagBox[
                    TagBox[
                    "\"\"", Annotation[#, {"Outputs", "Output"}, "Mouse"]& ], 
                    MouseAppearanceTag["LinkHand"]], 
                    TagBox[
                    TagBox[
                    "\"Output\"", 
                    Annotation[#, {"Outputs", "Output"}, "Mouse"]& ], 
                    MouseAppearanceTag["LinkHand"]], 
                    TagBox[
                    TagBox[
                    "\"class\"", 
                    Annotation[#, {"Outputs", "Output"}, "Mouse"]& ], 
                    MouseAppearanceTag["LinkHand"]]}}, 
                    GridBoxAlignment -> {"Columns" -> {{Left}}}, AutoDelete -> 
                    False, GridBoxItemSize -> {
                    "Columns" -> {{Automatic}}, "Rows" -> {{Automatic}}}, 
                    GridBoxSpacings -> {"Columns" -> {{1.1}}}], "Grid"], 
                    If[
                    ListQ[
                    NeuralNetworks`Private`NetChain`part = MouseAnnotation[]],
                     If[NeuralNetworks`Private`NetChain`opart === 
                    NeuralNetworks`Private`NetChain`part, 
                    NeuralNetworks`Private`NetChain`selected = Null; 
                    NeuralNetworks`Private`NetChain`opart = Null, 
                    NeuralNetworks`Private`NetChain`selected = 
                    Part[NeuralNetworks`Private`NetChain`assoc3, 
                    Apply[Sequence, NeuralNetworks`Private`NetChain`part]]; 
                    NeuralNetworks`Private`NetChain`opart = 
                    NeuralNetworks`Private`NetChain`part; Null]; Null]]}, 
                    NeuralNetworks`Private`NetChain`fmtSelected[
                    NeuralNetworks`Private`NetChain`selected, 
                    NeuralNetworks`Private`NetChain`part, 
                    NeuralNetworks`Private`GetSharedArrays[
                    NeuralNetworks`Private`NetChain`assoc3]]}, 
                    GridBoxSpacings -> {"Columns" -> {{1}}}, 
                    GridBoxAlignment -> {"Columns" -> {{Left}}}, 
                    GridFrameMargins -> {{0, 0}, {0, 0}}], 
                   TrackedSymbols :> {
                    NeuralNetworks`Private`NetChain`selected}], 
                  Initialization :> {NetChain}]}}, BaselinePosition -> 
               Automatic, 
               GridBoxAlignment -> {
                "Columns" -> {{Left}}, "Rows" -> {{Automatic}}}, 
               GridBoxItemSize -> {
                "Columns" -> {{Automatic}}, "Rows" -> {{Automatic}}}, 
               GridBoxSpacings -> {
                "Columns" -> {{2}}, "Rows" -> {{Automatic}}}]}}, 
            GridBoxAlignment -> {"Rows" -> {{Top}}}, 
            GridBoxItemSize -> {
             "Columns" -> {{Automatic}}, "Rows" -> {{Automatic}}}, 
            GridFrameMargins -> {{0, 0}, {0, 0}}, 
            BaselinePosition -> {1, 1}]}, 
         Dynamic[Typeset`open], ImageSize -> Automatic], BaselinePosition -> 
        Baseline, 
        BaseStyle -> {
         ShowStringCharacters -> False, NumberMarks -> False, PrintPrecision -> 
          3, ShowSyntaxStyles -> False}]], 
      StyleBox["]", "NonInterpretableSummary"]}]},
   "CopyTag",
   DisplayFunction->(#& ),
   InterpretationFunction->("NetChain[<>]"& )],
  False,
  Editable->False,
  SelectWithContents->True,
  Selectable->False]], "Output",
 CellChangeTimes->{3.7622041184093647`*^9, 3.762204200583469*^9, 
  3.7622044599919376`*^9, 3.762633028300167*^9, 3.7626338577893734`*^9, 
  3.7627032691622734`*^9, 3.7627047152102404`*^9, 3.7627060478978214`*^9, 
  3.762791235981615*^9, 3.7627937595714693`*^9, 3.762794868893155*^9, 
  3.7628022034179163`*^9, 3.7628026474757977`*^9, 3.762803722603567*^9, 
  3.7628066240986147`*^9, 3.7646835532627263`*^9, 3.764685969097187*^9, 
  3.7646862994699755`*^9, 3.764704618121436*^9, 3.7647055919757605`*^9},
 CellLabel->"Out[40]=",ExpressionUUID->"be5f9544-bb52-4bfb-a832-4ec1b7be662f"]
}, Open  ]],

Cell[CellGroupData[{

Cell[BoxData[
 RowBox[{"ClassifierMeasurements", "[", 
  RowBox[{"net3", ",", " ", "TestSample", ",", " ", "\"\<Accuracy\>\""}], 
  "]"}]], "Input",
 CellChangeTimes->{{3.7622042061642847`*^9, 3.7622042089167137`*^9}},
 CellLabel->"In[41]:=",ExpressionUUID->"91205fac-5b8c-41b7-94dd-581a85001996"],

Cell[BoxData["0.5786516853932584`"], "Output",
 CellChangeTimes->{3.7622042108016367`*^9, 3.7622044622626677`*^9, 
  3.7626330284830627`*^9, 3.7626338580402293`*^9, 3.7627032693971386`*^9, 
  3.7627047154690905`*^9, 3.7627060481496754`*^9, 3.762791236151516*^9, 
  3.762793759764364*^9, 3.7627948690640554`*^9, 3.7628022035778227`*^9, 
  3.762802647629708*^9, 3.762803722755479*^9, 3.7628066242665167`*^9, 
  3.76468355346361*^9, 3.764686299632245*^9, 3.764704618270349*^9, 
  3.764705592132676*^9},
 CellLabel->"Out[41]=",ExpressionUUID->"a2b238f4-2c0a-4fd1-9f8c-a177462d9ed1"]
}, Open  ]],

Cell[CellGroupData[{

Cell[BoxData[
 RowBox[{"ClassifierMeasurements", "[", 
  RowBox[{"net3", ",", " ", "TrainingSample", ",", " ", "\"\<Accuracy\>\""}], 
  "]"}]], "Input",
 CellChangeTimes->{{3.764685255434286*^9, 3.764685260971123*^9}},
 CellLabel->"In[42]:=",ExpressionUUID->"563bf8fc-8f98-45cc-a17c-f1f69da7a800"],

Cell[BoxData["0.9602272727272727`"], "Output",
 CellChangeTimes->{3.764686299726191*^9, 3.764704618363296*^9, 
  3.7647055922576046`*^9},
 CellLabel->"Out[42]=",ExpressionUUID->"6c542516-f93f-43a1-b804-6a082ab05e5c"]
}, Open  ]],

Cell["\<\
It performed worse. So, what if we dramatically increase the depth of the \
network and give it ample time to optimize it?\
\>", "Text",
 CellChangeTimes->{{3.762204226637952*^9, 3.7622042647249255`*^9}, {
   3.762204470364369*^9, 3.762204470756145*^9}, {3.762204618124343*^9, 
   3.762204626572047*^9}, 3.7622108054547386`*^9, {3.7628030364051433`*^9, 
   3.7628030373406086`*^9}},ExpressionUUID->"78b4d022-cf3a-423c-8e5a-\
596c308a005b"],

Cell[CellGroupData[{

Cell[BoxData[
 RowBox[{"nn4", " ", "=", " ", 
  RowBox[{"NetChain", "[", "\[IndentingNewLine]", 
   RowBox[{
    RowBox[{"{", "\[IndentingNewLine]", 
     RowBox[{
      RowBox[{"FlattenLayer", "[", "]"}], ",", " ", 
      RowBox[{"LinearLayer", "[", "48", "]"}], ",", "Ramp", ",", 
      RowBox[{"DropoutLayer", "[", "]"}], ",", "\[IndentingNewLine]", 
      RowBox[{"LinearLayer", "[", "48", "]"}], ",", "Ramp", ",", 
      RowBox[{"DropoutLayer", "[", "]"}], ",", "\[IndentingNewLine]", 
      RowBox[{"LinearLayer", "[", "48", "]"}], ",", "Ramp", ",", 
      RowBox[{"DropoutLayer", "[", "]"}], ",", "\[IndentingNewLine]", 
      RowBox[{"LinearLayer", "[", "48", "]"}], ",", "Ramp", ",", 
      RowBox[{"DropoutLayer", "[", "]"}], ",", "\[IndentingNewLine]", 
      RowBox[{"LinearLayer", "[", "48", "]"}], ",", "Ramp", ",", 
      RowBox[{"DropoutLayer", "[", "]"}], ",", "\[IndentingNewLine]", 
      RowBox[{"LinearLayer", "[", "48", "]"}], ",", "Ramp", ",", 
      RowBox[{"DropoutLayer", "[", "]"}], ",", "\[IndentingNewLine]", 
      RowBox[{"LinearLayer", "[", "]"}], ",", 
      RowBox[{"SoftmaxLayer", "[", "]"}]}], "}"}], ",", "\n", 
    RowBox[{"\"\<Output\>\"", "\[Rule]", 
     RowBox[{"NetDecoder", "[", 
      RowBox[{"{", 
       RowBox[{"\"\<Class\>\"", ",", "class"}], "}"}], "]"}]}], ",", 
    RowBox[{"\"\<Input\>\"", "\[Rule]", " ", 
     RowBox[{"{", 
      RowBox[{"4", ",", "12"}], "}"}]}]}], "\[IndentingNewLine]", 
   "]"}]}]], "Input",
 CellChangeTimes->{{3.7622042713856735`*^9, 3.7622043485410576`*^9}, {
  3.7622044876048546`*^9, 3.7622045014450274`*^9}, {3.762802212682478*^9, 
  3.762802228172695*^9}},
 CellLabel->"In[43]:=",ExpressionUUID->"7d0f15f8-8faf-4697-bf31-6c4a5a6c8478"],

Cell[BoxData[
 TagBox[
  TemplateBox[{RowBox[{
      StyleBox[
       TagBox["NetChain", "SummaryHead"], "NonInterpretableSummary"], 
      StyleBox["[", "NonInterpretableSummary"], 
      DynamicModuleBox[{Typeset`open = False}, 
       PanelBox[
        PaneSelectorBox[{False -> GridBox[{{
              PaneBox[
               ButtonBox[
                DynamicBox[
                 FEPrivate`FrontEndResource[
                 "FEBitmaps", "SquarePlusIconMedium"]], 
                ButtonFunction :> (Typeset`open = True), Appearance -> None, 
                Evaluator -> Automatic, Method -> "Preemptive"], 
               Alignment -> {Center, Center}, ImageSize -> {Automatic, 24}], 
              OverlayBox[{
                GraphicsBox[{
                  Thickness[0.014925373134328358`], {
                   GrayLevel[0.6], 
                   Thickness[0.018686567164179105`], 
                   Opacity[1.], 
                   JoinForm[{"Miter", 10.}], 
                   
                   JoinedCurveBox[{{{0, 2, 0}}}, {{{23., 91.5}, {30., 91.5}}},
                     CurveClosed -> {0}]}, {
                   GrayLevel[0.6], 
                   Thickness[0.018686567164179105`], 
                   Opacity[1.], 
                   JoinForm[{"Miter", 10.}], 
                   
                   JoinedCurveBox[{{{0, 2, 0}}}, {{{37., 91.5}, {44., 91.5}}},
                     CurveClosed -> {0}]}, {
                   FaceForm[{
                    GrayLevel[0.9], 
                    Opacity[1.]}], 
                   
                   FilledCurveBox[{{{0, 2, 0}, {0, 1, 0}, {0, 1, 0}}}, {{{
                    15.5, 103.5}, {23.5, 103.5}, {23.5, 79.5}, {15.5, 
                    79.5}}}]}, {
                   FaceForm[{
                    GrayLevel[0.6], 
                    Opacity[1.]}], 
                   
                   FilledCurveBox[{{{0, 2, 0}, {0, 1, 0}, {0, 1, 0}}, {{0, 2, 
                    0}, {0, 1, 0}, {0, 1, 0}}}, {{{24., 104.}, {15., 104.}, {
                    15., 79.}, {24., 79.}}, {{23., 80.}, {16., 80.}, {16., 
                    103.}, {23., 103.}}}]}, {
                   FaceForm[{
                    GrayLevel[0.9], 
                    Opacity[1.]}], 
                   
                   FilledCurveBox[{{{0, 2, 0}, {0, 1, 0}, {0, 1, 0}}}, {{{
                    29.5, 103.5}, {37.5, 103.5}, {37.5, 79.5}, {29.5, 
                    79.5}}}]}, {
                   FaceForm[{
                    GrayLevel[0.6], 
                    Opacity[1.]}], 
                   
                   FilledCurveBox[{{{0, 2, 0}, {0, 1, 0}, {0, 1, 0}}, {{0, 2, 
                    0}, {0, 1, 0}, {0, 1, 0}}}, {{{38., 104.}, {29., 104.}, {
                    29., 79.}, {38., 79.}}, {{37., 80.}, {30., 80.}, {30., 
                    103.}, {37., 103.}}}]}, {
                   FaceForm[{
                    GrayLevel[0.9], 
                    Opacity[1.]}], 
                   
                   FilledCurveBox[{{{0, 2, 0}, {0, 1, 0}, {0, 1, 0}}}, {{{
                    43.5, 103.5}, {51.5, 103.5}, {51.5, 79.5}, {43.5, 
                    79.5}}}]}, {
                   FaceForm[{
                    GrayLevel[0.6], 
                    Opacity[1.]}], 
                   
                   FilledCurveBox[{{{0, 2, 0}, {0, 1, 0}, {0, 1, 0}}, {{0, 2, 
                    0}, {0, 1, 0}, {0, 1, 0}}}, {{{52., 104.}, {43., 104.}, {
                    43., 79.}, {52., 79.}}, {{51., 80.}, {44., 80.}, {44., 
                    103.}, {51., 103.}}}]}, {
                   FaceForm[{
                    GrayLevel[0.6], 
                    Opacity[1.]}], 
                   
                   FilledCurveBox[{{{0, 2, 0}, {0, 1, 0}}}, {{{28., 91.5}, {
                    25., 95.}, {25., 88.}}}], 
                   
                   FilledCurveBox[{{{0, 2, 0}, {0, 1, 0}}}, {{{42., 91.5}, {
                    39., 95.}, {39., 88.}}}]}}, ImageMargins -> 0, 
                 ImageSize -> {36, Automatic}, PlotRangePadding -> 0, 
                 BaseStyle -> GrayLevel[0.6]], 
                StyleBox["uninitialized", 
                 RGBColor[0.66, 0, 0], FontSize -> 8, FontFamily -> "Roboto", 
                 Background -> GrayLevel[1, 0.65]]}, Alignment -> {Center, 
                 Scaled[0.0001]}], 
              GridBox[{{
                 StyleBox[
                  TemplateBox[{
                    TemplateBox[{
                    StyleBox["\"Input\"", 
                    GrayLevel[0], StripOnInput -> False], "\" \"", 
                    "\"port\""}, "RowDefault"], "\":\""}, "RowDefault"], 
                  "SummaryItemAnnotation"], 
                 StyleBox[
                  TemplateBox[{"\"matrix\"", "\" \"", 
                    StyleBox[
                    
                    TemplateBox[{
                    "\"(\"", "\"\[VeryThinSpace]\"", "\"size\"", "\":\"", 
                    "\" \"", 
                    
                    TemplateBox[{
                    "\[Times]", "\"\[Times]\"", "\"4\"", "\"12\""}, 
                    "RowWithSeparators"], "\"\[VeryThinSpace]\"", "\")\""}, 
                    "RowDefault"], 
                    GrayLevel[0.5], StripOnInput -> False]}, "RowDefault"], 
                  "SummaryItem"]}, {
                 StyleBox[
                  TemplateBox[{
                    TemplateBox[{
                    StyleBox["\"Output\"", 
                    GrayLevel[0], StripOnInput -> False], "\" \"", 
                    "\"port\""}, "RowDefault"], "\":\""}, "RowDefault"], 
                  "SummaryItemAnnotation"], 
                 StyleBox["\"class\"", "SummaryItem"]}, {
                 StyleBox[
                  
                  TemplateBox[{"\"Number of layers\"", "\":\""}, 
                   "RowDefault"], "SummaryItemAnnotation"], 
                 StyleBox["21", "SummaryItem"]}}, BaselinePosition -> {2, 1}, 
               GridBoxAlignment -> {
                "Columns" -> {{Left}}, "Rows" -> {{Automatic}}}, 
               GridBoxItemSize -> {
                "Columns" -> {{Automatic}}, "Rows" -> {{Automatic}}}, 
               GridBoxSpacings -> {
                "Columns" -> {{2}}, "Rows" -> {{Automatic}}}]}}, 
            GridBoxAlignment -> {"Rows" -> {{Top}}}, 
            GridBoxItemSize -> {
             "Columns" -> {{Automatic}}, "Rows" -> {{Automatic}}}, 
            GridFrameMargins -> {{0, 0}, {0, 0}}, BaselinePosition -> {1, 3}],
           True -> GridBox[{{
              PaneBox[
               ButtonBox[
                DynamicBox[
                 FEPrivate`FrontEndResource[
                 "FEBitmaps", "SquareMinusIconMedium"]], 
                ButtonFunction :> (Typeset`open = False), Appearance -> None, 
                Evaluator -> Automatic, Method -> "Preemptive"], 
               Alignment -> {Center, Center}, ImageSize -> {Automatic, 24}], 
              OverlayBox[{
                GraphicsBox[{
                  Thickness[0.014925373134328358`], {
                   GrayLevel[0.6], 
                   Thickness[0.018686567164179105`], 
                   Opacity[1.], 
                   JoinForm[{"Miter", 10.}], 
                   
                   JoinedCurveBox[{{{0, 2, 0}}}, {{{23., 91.5}, {30., 91.5}}},
                     CurveClosed -> {0}]}, {
                   GrayLevel[0.6], 
                   Thickness[0.018686567164179105`], 
                   Opacity[1.], 
                   JoinForm[{"Miter", 10.}], 
                   
                   JoinedCurveBox[{{{0, 2, 0}}}, {{{37., 91.5}, {44., 91.5}}},
                     CurveClosed -> {0}]}, {
                   FaceForm[{
                    GrayLevel[0.9], 
                    Opacity[1.]}], 
                   
                   FilledCurveBox[{{{0, 2, 0}, {0, 1, 0}, {0, 1, 0}}}, {{{
                    15.5, 103.5}, {23.5, 103.5}, {23.5, 79.5}, {15.5, 
                    79.5}}}]}, {
                   FaceForm[{
                    GrayLevel[0.6], 
                    Opacity[1.]}], 
                   
                   FilledCurveBox[{{{0, 2, 0}, {0, 1, 0}, {0, 1, 0}}, {{0, 2, 
                    0}, {0, 1, 0}, {0, 1, 0}}}, {{{24., 104.}, {15., 104.}, {
                    15., 79.}, {24., 79.}}, {{23., 80.}, {16., 80.}, {16., 
                    103.}, {23., 103.}}}]}, {
                   FaceForm[{
                    GrayLevel[0.9], 
                    Opacity[1.]}], 
                   
                   FilledCurveBox[{{{0, 2, 0}, {0, 1, 0}, {0, 1, 0}}}, {{{
                    29.5, 103.5}, {37.5, 103.5}, {37.5, 79.5}, {29.5, 
                    79.5}}}]}, {
                   FaceForm[{
                    GrayLevel[0.6], 
                    Opacity[1.]}], 
                   
                   FilledCurveBox[{{{0, 2, 0}, {0, 1, 0}, {0, 1, 0}}, {{0, 2, 
                    0}, {0, 1, 0}, {0, 1, 0}}}, {{{38., 104.}, {29., 104.}, {
                    29., 79.}, {38., 79.}}, {{37., 80.}, {30., 80.}, {30., 
                    103.}, {37., 103.}}}]}, {
                   FaceForm[{
                    GrayLevel[0.9], 
                    Opacity[1.]}], 
                   
                   FilledCurveBox[{{{0, 2, 0}, {0, 1, 0}, {0, 1, 0}}}, {{{
                    43.5, 103.5}, {51.5, 103.5}, {51.5, 79.5}, {43.5, 
                    79.5}}}]}, {
                   FaceForm[{
                    GrayLevel[0.6], 
                    Opacity[1.]}], 
                   
                   FilledCurveBox[{{{0, 2, 0}, {0, 1, 0}, {0, 1, 0}}, {{0, 2, 
                    0}, {0, 1, 0}, {0, 1, 0}}}, {{{52., 104.}, {43., 104.}, {
                    43., 79.}, {52., 79.}}, {{51., 80.}, {44., 80.}, {44., 
                    103.}, {51., 103.}}}]}, {
                   FaceForm[{
                    GrayLevel[0.6], 
                    Opacity[1.]}], 
                   
                   FilledCurveBox[{{{0, 2, 0}, {0, 1, 0}}}, {{{28., 91.5}, {
                    25., 95.}, {25., 88.}}}], 
                   
                   FilledCurveBox[{{{0, 2, 0}, {0, 1, 0}}}, {{{42., 91.5}, {
                    39., 95.}, {39., 88.}}}]}}, ImageMargins -> 0, 
                 ImageSize -> {36, Automatic}, PlotRangePadding -> 0, 
                 BaseStyle -> GrayLevel[0.6]], 
                StyleBox["uninitialized", 
                 RGBColor[0.66, 0, 0], FontSize -> 8, FontFamily -> "Roboto", 
                 Background -> GrayLevel[1, 0.65]]}, Alignment -> {Center, 
                 Scaled[0.0001]}], 
              GridBox[{{
                 
                 DynamicModuleBox[{
                  NeuralNetworks`Private`NetChain`assoc3 = 
                   Association[
                    "Type" -> "Chain", "Nodes" -> 
                    Association[
                    "1" -> Association[
                    "Type" -> "Flatten", "Arrays" -> Association[], 
                    "Parameters" -> 
                    Association["Level" -> DirectedInfinity[1]], "Inputs" -> 
                    Association[
                    "Input" -> 
                    NeuralNetworks`TensorT[{4, 12}, NeuralNetworks`RealT]], 
                    "Outputs" -> 
                    Association[
                    "Output" -> 
                    NeuralNetworks`TensorT[{48}, NeuralNetworks`RealT]]], "2" -> 
                    Association[
                    "Type" -> "Linear", "Arrays" -> 
                    Association[
                    "Weights" -> 
                    NeuralNetworks`TensorT[{48, 48}, NeuralNetworks`RealT], 
                    "Biases" -> NeuralNetworks`Nullable[
                    NeuralNetworks`TensorT[{48}, NeuralNetworks`RealT]]], 
                    "Parameters" -> 
                    Association[
                    "OutputDimensions" -> {48}, "$OutputSize" -> 48, 
                    "$InputSize" -> 48, "$InputDimensions" -> {48}], "Inputs" -> 
                    Association[
                    "Input" -> 
                    NeuralNetworks`TensorT[{48}, NeuralNetworks`RealT]], 
                    "Outputs" -> 
                    Association[
                    "Output" -> 
                    NeuralNetworks`TensorT[{48}, NeuralNetworks`RealT]]], "3" -> 
                    Association[
                    "Type" -> "Elementwise", "Arrays" -> Association[], 
                    "Parameters" -> 
                    Association[
                    "Function" -> NeuralNetworks`ValidatedParameter[Ramp], 
                    "$Dimensions" -> {48}], "Inputs" -> 
                    Association[
                    "Input" -> 
                    NeuralNetworks`TensorT[{48}, NeuralNetworks`RealT]], 
                    "Outputs" -> 
                    Association[
                    "Output" -> 
                    NeuralNetworks`TensorT[{48}, NeuralNetworks`RealT]]], "4" -> 
                    Association[
                    "Type" -> "Dropout", "Arrays" -> Association[], 
                    "Parameters" -> 
                    Association[
                    "DropoutProbability" -> 0.5, "Method" -> "Dropout"], 
                    "Inputs" -> 
                    Association[
                    "Input" -> 
                    NeuralNetworks`TensorT[{48}, NeuralNetworks`RealT]], 
                    "Outputs" -> 
                    Association[
                    "Output" -> 
                    NeuralNetworks`TensorT[{48}, NeuralNetworks`RealT]]], "5" -> 
                    Association[
                    "Type" -> "Linear", "Arrays" -> 
                    Association[
                    "Weights" -> 
                    NeuralNetworks`TensorT[{48, 48}, NeuralNetworks`RealT], 
                    "Biases" -> NeuralNetworks`Nullable[
                    NeuralNetworks`TensorT[{48}, NeuralNetworks`RealT]]], 
                    "Parameters" -> 
                    Association[
                    "OutputDimensions" -> {48}, "$OutputSize" -> 48, 
                    "$InputSize" -> 48, "$InputDimensions" -> {48}], "Inputs" -> 
                    Association[
                    "Input" -> 
                    NeuralNetworks`TensorT[{48}, NeuralNetworks`RealT]], 
                    "Outputs" -> 
                    Association[
                    "Output" -> 
                    NeuralNetworks`TensorT[{48}, NeuralNetworks`RealT]]], "6" -> 
                    Association[
                    "Type" -> "Elementwise", "Arrays" -> Association[], 
                    "Parameters" -> 
                    Association[
                    "Function" -> NeuralNetworks`ValidatedParameter[Ramp], 
                    "$Dimensions" -> {48}], "Inputs" -> 
                    Association[
                    "Input" -> 
                    NeuralNetworks`TensorT[{48}, NeuralNetworks`RealT]], 
                    "Outputs" -> 
                    Association[
                    "Output" -> 
                    NeuralNetworks`TensorT[{48}, NeuralNetworks`RealT]]], "7" -> 
                    Association[
                    "Type" -> "Dropout", "Arrays" -> Association[], 
                    "Parameters" -> 
                    Association[
                    "DropoutProbability" -> 0.5, "Method" -> "Dropout"], 
                    "Inputs" -> 
                    Association[
                    "Input" -> 
                    NeuralNetworks`TensorT[{48}, NeuralNetworks`RealT]], 
                    "Outputs" -> 
                    Association[
                    "Output" -> 
                    NeuralNetworks`TensorT[{48}, NeuralNetworks`RealT]]], "8" -> 
                    Association[
                    "Type" -> "Linear", "Arrays" -> 
                    Association[
                    "Weights" -> 
                    NeuralNetworks`TensorT[{48, 48}, NeuralNetworks`RealT], 
                    "Biases" -> NeuralNetworks`Nullable[
                    NeuralNetworks`TensorT[{48}, NeuralNetworks`RealT]]], 
                    "Parameters" -> 
                    Association[
                    "OutputDimensions" -> {48}, "$OutputSize" -> 48, 
                    "$InputSize" -> 48, "$InputDimensions" -> {48}], "Inputs" -> 
                    Association[
                    "Input" -> 
                    NeuralNetworks`TensorT[{48}, NeuralNetworks`RealT]], 
                    "Outputs" -> 
                    Association[
                    "Output" -> 
                    NeuralNetworks`TensorT[{48}, NeuralNetworks`RealT]]], "9" -> 
                    Association[
                    "Type" -> "Elementwise", "Arrays" -> Association[], 
                    "Parameters" -> 
                    Association[
                    "Function" -> NeuralNetworks`ValidatedParameter[Ramp], 
                    "$Dimensions" -> {48}], "Inputs" -> 
                    Association[
                    "Input" -> 
                    NeuralNetworks`TensorT[{48}, NeuralNetworks`RealT]], 
                    "Outputs" -> 
                    Association[
                    "Output" -> 
                    NeuralNetworks`TensorT[{48}, NeuralNetworks`RealT]]], 
                    "10" -> Association[
                    "Type" -> "Dropout", "Arrays" -> Association[], 
                    "Parameters" -> 
                    Association[
                    "DropoutProbability" -> 0.5, "Method" -> "Dropout"], 
                    "Inputs" -> 
                    Association[
                    "Input" -> 
                    NeuralNetworks`TensorT[{48}, NeuralNetworks`RealT]], 
                    "Outputs" -> 
                    Association[
                    "Output" -> 
                    NeuralNetworks`TensorT[{48}, NeuralNetworks`RealT]]], 
                    "11" -> Association[
                    "Type" -> "Linear", "Arrays" -> 
                    Association[
                    "Weights" -> 
                    NeuralNetworks`TensorT[{48, 48}, NeuralNetworks`RealT], 
                    "Biases" -> NeuralNetworks`Nullable[
                    NeuralNetworks`TensorT[{48}, NeuralNetworks`RealT]]], 
                    "Parameters" -> 
                    Association[
                    "OutputDimensions" -> {48}, "$OutputSize" -> 48, 
                    "$InputSize" -> 48, "$InputDimensions" -> {48}], "Inputs" -> 
                    Association[
                    "Input" -> 
                    NeuralNetworks`TensorT[{48}, NeuralNetworks`RealT]], 
                    "Outputs" -> 
                    Association[
                    "Output" -> 
                    NeuralNetworks`TensorT[{48}, NeuralNetworks`RealT]]], 
                    "12" -> Association[
                    "Type" -> "Elementwise", "Arrays" -> Association[], 
                    "Parameters" -> 
                    Association[
                    "Function" -> NeuralNetworks`ValidatedParameter[Ramp], 
                    "$Dimensions" -> {48}], "Inputs" -> 
                    Association[
                    "Input" -> 
                    NeuralNetworks`TensorT[{48}, NeuralNetworks`RealT]], 
                    "Outputs" -> 
                    Association[
                    "Output" -> 
                    NeuralNetworks`TensorT[{48}, NeuralNetworks`RealT]]], 
                    "13" -> Association[
                    "Type" -> "Dropout", "Arrays" -> Association[], 
                    "Parameters" -> 
                    Association[
                    "DropoutProbability" -> 0.5, "Method" -> "Dropout"], 
                    "Inputs" -> 
                    Association[
                    "Input" -> 
                    NeuralNetworks`TensorT[{48}, NeuralNetworks`RealT]], 
                    "Outputs" -> 
                    Association[
                    "Output" -> 
                    NeuralNetworks`TensorT[{48}, NeuralNetworks`RealT]]], 
                    "14" -> Association[
                    "Type" -> "Linear", "Arrays" -> 
                    Association[
                    "Weights" -> 
                    NeuralNetworks`TensorT[{48, 48}, NeuralNetworks`RealT], 
                    "Biases" -> NeuralNetworks`Nullable[
                    NeuralNetworks`TensorT[{48}, NeuralNetworks`RealT]]], 
                    "Parameters" -> 
                    Association[
                    "OutputDimensions" -> {48}, "$OutputSize" -> 48, 
                    "$InputSize" -> 48, "$InputDimensions" -> {48}], "Inputs" -> 
                    Association[
                    "Input" -> 
                    NeuralNetworks`TensorT[{48}, NeuralNetworks`RealT]], 
                    "Outputs" -> 
                    Association[
                    "Output" -> 
                    NeuralNetworks`TensorT[{48}, NeuralNetworks`RealT]]], 
                    "15" -> Association[
                    "Type" -> "Elementwise", "Arrays" -> Association[], 
                    "Parameters" -> 
                    Association[
                    "Function" -> NeuralNetworks`ValidatedParameter[Ramp], 
                    "$Dimensions" -> {48}], "Inputs" -> 
                    Association[
                    "Input" -> 
                    NeuralNetworks`TensorT[{48}, NeuralNetworks`RealT]], 
                    "Outputs" -> 
                    Association[
                    "Output" -> 
                    NeuralNetworks`TensorT[{48}, NeuralNetworks`RealT]]], 
                    "16" -> 
                    Association[
                    "Type" -> "Dropout", "Arrays" -> Association[], 
                    "Parameters" -> 
                    Association[
                    "DropoutProbability" -> 0.5, "Method" -> "Dropout"], 
                    "Inputs" -> 
                    Association[
                    "Input" -> 
                    NeuralNetworks`TensorT[{48}, NeuralNetworks`RealT]], 
                    "Outputs" -> 
                    Association[
                    "Output" -> 
                    NeuralNetworks`TensorT[{48}, NeuralNetworks`RealT]]], 
                    "17" -> Association[
                    "Type" -> "Linear", "Arrays" -> 
                    Association[
                    "Weights" -> 
                    NeuralNetworks`TensorT[{48, 48}, NeuralNetworks`RealT], 
                    "Biases" -> NeuralNetworks`Nullable[
                    NeuralNetworks`TensorT[{48}, NeuralNetworks`RealT]]], 
                    "Parameters" -> 
                    Association[
                    "OutputDimensions" -> {48}, "$OutputSize" -> 48, 
                    "$InputSize" -> 48, "$InputDimensions" -> {48}], "Inputs" -> 
                    Association[
                    "Input" -> 
                    NeuralNetworks`TensorT[{48}, NeuralNetworks`RealT]], 
                    "Outputs" -> 
                    Association[
                    "Output" -> 
                    NeuralNetworks`TensorT[{48}, NeuralNetworks`RealT]]], 
                    "18" -> Association[
                    "Type" -> "Elementwise", "Arrays" -> Association[], 
                    "Parameters" -> 
                    Association[
                    "Function" -> NeuralNetworks`ValidatedParameter[Ramp], 
                    "$Dimensions" -> {48}], "Inputs" -> 
                    Association[
                    "Input" -> 
                    NeuralNetworks`TensorT[{48}, NeuralNetworks`RealT]], 
                    "Outputs" -> 
                    Association[
                    "Output" -> 
                    NeuralNetworks`TensorT[{48}, NeuralNetworks`RealT]]], 
                    "19" -> Association[
                    "Type" -> "Dropout", "Arrays" -> Association[], 
                    "Parameters" -> 
                    Association[
                    "DropoutProbability" -> 0.5, "Method" -> "Dropout"], 
                    "Inputs" -> 
                    Association[
                    "Input" -> 
                    NeuralNetworks`TensorT[{48}, NeuralNetworks`RealT]], 
                    "Outputs" -> 
                    Association[
                    "Output" -> 
                    NeuralNetworks`TensorT[{48}, NeuralNetworks`RealT]]], 
                    "20" -> Association[
                    "Type" -> "Linear", "Arrays" -> 
                    Association[
                    "Weights" -> 
                    NeuralNetworks`TensorT[{10, 48}, NeuralNetworks`RealT], 
                    "Biases" -> NeuralNetworks`Nullable[
                    NeuralNetworks`TensorT[{10}, NeuralNetworks`RealT]]], 
                    "Parameters" -> 
                    Association[
                    "OutputDimensions" -> {10}, "$OutputSize" -> 10, 
                    "$InputSize" -> 48, "$InputDimensions" -> {48}], "Inputs" -> 
                    Association[
                    "Input" -> 
                    NeuralNetworks`TensorT[{48}, NeuralNetworks`RealT]], 
                    "Outputs" -> 
                    Association[
                    "Output" -> 
                    NeuralNetworks`TensorT[{10}, NeuralNetworks`RealT]]], 
                    "21" -> Association[
                    "Type" -> "Softmax", "Arrays" -> Association[], 
                    "Parameters" -> Association["Level" -> -1], "Inputs" -> 
                    Association[
                    "Input" -> 
                    NeuralNetworks`TensorT[{10}, NeuralNetworks`RealT]], 
                    "Outputs" -> 
                    Association[
                    "Output" -> 
                    NeuralNetworks`TensorT[{10}, NeuralNetworks`RealT]]]], 
                    "Edges" -> {
                    NeuralNetworks`NetPath["Nodes", "1", "Inputs", "Input"] -> 
                    NeuralNetworks`NetPath["Inputs", "Input"], 
                    NeuralNetworks`NetPath["Nodes", "2", "Inputs", "Input"] -> 
                    NeuralNetworks`NetPath["Nodes", "1", "Outputs", "Output"],
                     NeuralNetworks`NetPath["Nodes", "3", "Inputs", "Input"] -> 
                    NeuralNetworks`NetPath["Nodes", "2", "Outputs", "Output"],
                     NeuralNetworks`NetPath["Nodes", "4", "Inputs", "Input"] -> 
                    NeuralNetworks`NetPath["Nodes", "3", "Outputs", "Output"],
                     NeuralNetworks`NetPath["Nodes", "5", "Inputs", "Input"] -> 
                    NeuralNetworks`NetPath["Nodes", "4", "Outputs", "Output"],
                     NeuralNetworks`NetPath["Nodes", "6", "Inputs", "Input"] -> 
                    NeuralNetworks`NetPath["Nodes", "5", "Outputs", "Output"],
                     NeuralNetworks`NetPath["Nodes", "7", "Inputs", "Input"] -> 
                    NeuralNetworks`NetPath["Nodes", "6", "Outputs", "Output"],
                     NeuralNetworks`NetPath["Nodes", "8", "Inputs", "Input"] -> 
                    NeuralNetworks`NetPath["Nodes", "7", "Outputs", "Output"],
                     NeuralNetworks`NetPath["Nodes", "9", "Inputs", "Input"] -> 
                    NeuralNetworks`NetPath["Nodes", "8", "Outputs", "Output"],
                     NeuralNetworks`NetPath["Nodes", "10", "Inputs", "Input"] -> 
                    NeuralNetworks`NetPath["Nodes", "9", "Outputs", "Output"],
                     NeuralNetworks`NetPath["Nodes", "11", "Inputs", "Input"] -> 
                    NeuralNetworks`NetPath[
                    "Nodes", "10", "Outputs", "Output"], 
                    NeuralNetworks`NetPath["Nodes", "12", "Inputs", "Input"] -> 
                    NeuralNetworks`NetPath[
                    "Nodes", "11", "Outputs", "Output"], 
                    NeuralNetworks`NetPath["Nodes", "13", "Inputs", "Input"] -> 
                    NeuralNetworks`NetPath[
                    "Nodes", "12", "Outputs", "Output"], 
                    NeuralNetworks`NetPath["Nodes", "14", "Inputs", "Input"] -> 
                    NeuralNetworks`NetPath[
                    "Nodes", "13", "Outputs", "Output"], 
                    NeuralNetworks`NetPath["Nodes", "15", "Inputs", "Input"] -> 
                    NeuralNetworks`NetPath[
                    "Nodes", "14", "Outputs", "Output"], 
                    NeuralNetworks`NetPath["Nodes", "16", "Inputs", "Input"] -> 
                    NeuralNetworks`NetPath[
                    "Nodes", "15", "Outputs", "Output"], 
                    NeuralNetworks`NetPath["Nodes", "17", "Inputs", "Input"] -> 
                    NeuralNetworks`NetPath[
                    "Nodes", "16", "Outputs", "Output"], 
                    NeuralNetworks`NetPath["Nodes", "18", "Inputs", "Input"] -> 
                    NeuralNetworks`NetPath[
                    "Nodes", "17", "Outputs", "Output"], 
                    NeuralNetworks`NetPath["Nodes", "19", "Inputs", "Input"] -> 
                    NeuralNetworks`NetPath[
                    "Nodes", "18", "Outputs", "Output"], 
                    NeuralNetworks`NetPath["Nodes", "20", "Inputs", "Input"] -> 
                    NeuralNetworks`NetPath[
                    "Nodes", "19", "Outputs", "Output"], 
                    NeuralNetworks`NetPath["Nodes", "21", "Inputs", "Input"] -> 
                    NeuralNetworks`NetPath[
                    "Nodes", "20", "Outputs", "Output"], 
                    NeuralNetworks`NetPath["Outputs", "Output"] -> 
                    NeuralNetworks`NetPath[
                    "Nodes", "21", "Outputs", "Output"]}, "Inputs" -> 
                    Association[
                    "Input" -> 
                    NeuralNetworks`TensorT[{4, 12}, NeuralNetworks`RealT]], 
                    "Outputs" -> Association["Output" -> NetDecoder["Class", 
                    Association[
                    "Labels" -> {704, 3572, 3067, 3184, 1939, 2386, 2896, 205,
                     828, 3935}, "InputDepth" -> 1, "Dimensions" -> 10, 
                    "$Rank" -> 0], 
                    NeuralNetworks`TensorT[{10}, NeuralNetworks`RealT]]]], 
                   NeuralNetworks`Private`NetChain`opart, 
                   NeuralNetworks`Private`NetChain`part, 
                   NeuralNetworks`Private`NetChain`selected = Null}, 
                  DynamicBox[
                   GridBox[{{
                    NeuralNetworks`Private`NetChain`MouseClickBoxes[
                    TagBox[
                    GridBox[{{
                    TagBox[
                    TagBox[
                    "\"\"", Annotation[#, {"Inputs", "Input"}, "Mouse"]& ], 
                    MouseAppearanceTag["LinkHand"]], 
                    TagBox[
                    TagBox[
                    "\"Input\"", 
                    Annotation[#, {"Inputs", "Input"}, "Mouse"]& ], 
                    MouseAppearanceTag["LinkHand"]], 
                    TagBox[
                    TagBox[
                    TemplateBox[{"\"matrix\"", "\" \"", 
                    StyleBox[
                    
                    TemplateBox[{
                    "\"(\"", "\"\[VeryThinSpace]\"", "\"size\"", "\":\"", 
                    "\" \"", 
                    
                    TemplateBox[{"\[Times]", "\"\[Times]\"", "\"4\"", 
                    "\"12\""}, "RowWithSeparators"], "\"\[VeryThinSpace]\"", 
                    "\")\""}, "RowDefault"], 
                    GrayLevel[0.5], StripOnInput -> False]}, "RowDefault"], 
                    Annotation[#, {"Inputs", "Input"}, "Mouse"]& ], 
                    MouseAppearanceTag["LinkHand"]]}, {
                    TagBox[
                    TagBox[
                    StyleBox["\"1\"", 
                    GrayLevel[0.5], StripOnInput -> False], 
                    Annotation[#, {"Nodes", "1"}, "Mouse"]& ], 
                    MouseAppearanceTag["LinkHand"]], 
                    TagBox[
                    TagBox[
                    StyleBox["FlattenLayer", 
                    GrayLevel[0], StripOnInput -> False], 
                    Annotation[#, {"Nodes", "1"}, "Mouse"]& ], 
                    MouseAppearanceTag["LinkHand"]], 
                    TagBox[
                    TagBox[
                    TemplateBox[{"\"vector\"", "\" \"", 
                    StyleBox[
                    
                    TemplateBox[{
                    "\"(\"", "\"\[VeryThinSpace]\"", "\"size\"", "\":\"", 
                    "\" \"", 
                    
                    TemplateBox[{"\[Times]", "\"\[Times]\"", "\"48\""}, 
                    "RowWithSeparators"], "\"\[VeryThinSpace]\"", "\")\""}, 
                    "RowDefault"], 
                    GrayLevel[0.5], StripOnInput -> False]}, "RowDefault"], 
                    Annotation[#, {"Nodes", "1"}, "Mouse"]& ], 
                    MouseAppearanceTag["LinkHand"]]}, {
                    TagBox[
                    TagBox[
                    StyleBox["\"2\"", 
                    GrayLevel[0.5], StripOnInput -> False], 
                    Annotation[#, {"Nodes", "2"}, "Mouse"]& ], 
                    MouseAppearanceTag["LinkHand"]], 
                    TagBox[
                    TagBox[
                    StyleBox["LinearLayer", 
                    RGBColor[0.66, 0, 0], StripOnInput -> False], 
                    Annotation[#, {"Nodes", "2"}, "Mouse"]& ], 
                    MouseAppearanceTag["LinkHand"]], 
                    TagBox[
                    TagBox[
                    TemplateBox[{"\"vector\"", "\" \"", 
                    StyleBox[
                    
                    TemplateBox[{
                    "\"(\"", "\"\[VeryThinSpace]\"", "\"size\"", "\":\"", 
                    "\" \"", 
                    
                    TemplateBox[{"\[Times]", "\"\[Times]\"", "\"48\""}, 
                    "RowWithSeparators"], "\"\[VeryThinSpace]\"", "\")\""}, 
                    "RowDefault"], 
                    GrayLevel[0.5], StripOnInput -> False]}, "RowDefault"], 
                    Annotation[#, {"Nodes", "2"}, "Mouse"]& ], 
                    MouseAppearanceTag["LinkHand"]]}, {
                    TagBox[
                    TagBox[
                    StyleBox["\"3\"", 
                    GrayLevel[0.5], StripOnInput -> False], 
                    Annotation[#, {"Nodes", "3"}, "Mouse"]& ], 
                    MouseAppearanceTag["LinkHand"]], 
                    TagBox[
                    TagBox[
                    StyleBox["Ramp", 
                    GrayLevel[0], StripOnInput -> False], 
                    Annotation[#, {"Nodes", "3"}, "Mouse"]& ], 
                    MouseAppearanceTag["LinkHand"]], 
                    TagBox[
                    TagBox[
                    TemplateBox[{"\"vector\"", "\" \"", 
                    StyleBox[
                    
                    TemplateBox[{
                    "\"(\"", "\"\[VeryThinSpace]\"", "\"size\"", "\":\"", 
                    "\" \"", 
                    
                    TemplateBox[{"\[Times]", "\"\[Times]\"", "\"48\""}, 
                    "RowWithSeparators"], "\"\[VeryThinSpace]\"", "\")\""}, 
                    "RowDefault"], 
                    GrayLevel[0.5], StripOnInput -> False]}, "RowDefault"], 
                    Annotation[#, {"Nodes", "3"}, "Mouse"]& ], 
                    MouseAppearanceTag["LinkHand"]]}, {
                    TagBox[
                    TagBox[
                    StyleBox["\"4\"", 
                    GrayLevel[0.5], StripOnInput -> False], 
                    Annotation[#, {"Nodes", "4"}, "Mouse"]& ], 
                    MouseAppearanceTag["LinkHand"]], 
                    TagBox[
                    TagBox[
                    StyleBox["DropoutLayer", 
                    GrayLevel[0], StripOnInput -> False], 
                    Annotation[#, {"Nodes", "4"}, "Mouse"]& ], 
                    MouseAppearanceTag["LinkHand"]], 
                    TagBox[
                    TagBox[
                    TemplateBox[{"\"vector\"", "\" \"", 
                    StyleBox[
                    
                    TemplateBox[{
                    "\"(\"", "\"\[VeryThinSpace]\"", "\"size\"", "\":\"", 
                    "\" \"", 
                    
                    TemplateBox[{"\[Times]", "\"\[Times]\"", "\"48\""}, 
                    "RowWithSeparators"], "\"\[VeryThinSpace]\"", "\")\""}, 
                    "RowDefault"], 
                    GrayLevel[0.5], StripOnInput -> False]}, "RowDefault"], 
                    Annotation[#, {"Nodes", "4"}, "Mouse"]& ], 
                    MouseAppearanceTag["LinkHand"]]}, {
                    TagBox[
                    TagBox[
                    StyleBox["\"5\"", 
                    GrayLevel[0.5], StripOnInput -> False], 
                    Annotation[#, {"Nodes", "5"}, "Mouse"]& ], 
                    MouseAppearanceTag["LinkHand"]], 
                    TagBox[
                    TagBox[
                    StyleBox["LinearLayer", 
                    RGBColor[0.66, 0, 0], StripOnInput -> False], 
                    Annotation[#, {"Nodes", "5"}, "Mouse"]& ], 
                    MouseAppearanceTag["LinkHand"]], 
                    TagBox[
                    TagBox[
                    TemplateBox[{"\"vector\"", "\" \"", 
                    StyleBox[
                    
                    TemplateBox[{
                    "\"(\"", "\"\[VeryThinSpace]\"", "\"size\"", "\":\"", 
                    "\" \"", 
                    
                    TemplateBox[{"\[Times]", "\"\[Times]\"", "\"48\""}, 
                    "RowWithSeparators"], "\"\[VeryThinSpace]\"", "\")\""}, 
                    "RowDefault"], 
                    GrayLevel[0.5], StripOnInput -> False]}, "RowDefault"], 
                    Annotation[#, {"Nodes", "5"}, "Mouse"]& ], 
                    MouseAppearanceTag["LinkHand"]]}, {
                    TagBox[
                    TagBox[
                    StyleBox["\"6\"", 
                    GrayLevel[0.5], StripOnInput -> False], 
                    Annotation[#, {"Nodes", "6"}, "Mouse"]& ], 
                    MouseAppearanceTag["LinkHand"]], 
                    TagBox[
                    TagBox[
                    StyleBox["Ramp", 
                    GrayLevel[0], StripOnInput -> False], 
                    Annotation[#, {"Nodes", "6"}, "Mouse"]& ], 
                    MouseAppearanceTag["LinkHand"]], 
                    TagBox[
                    TagBox[
                    TemplateBox[{"\"vector\"", "\" \"", 
                    StyleBox[
                    
                    TemplateBox[{
                    "\"(\"", "\"\[VeryThinSpace]\"", "\"size\"", "\":\"", 
                    "\" \"", 
                    
                    TemplateBox[{"\[Times]", "\"\[Times]\"", "\"48\""}, 
                    "RowWithSeparators"], "\"\[VeryThinSpace]\"", "\")\""}, 
                    "RowDefault"], 
                    GrayLevel[0.5], StripOnInput -> False]}, "RowDefault"], 
                    Annotation[#, {"Nodes", "6"}, "Mouse"]& ], 
                    MouseAppearanceTag["LinkHand"]]}, {
                    TagBox[
                    TagBox[
                    StyleBox["\"7\"", 
                    GrayLevel[0.5], StripOnInput -> False], 
                    Annotation[#, {"Nodes", "7"}, "Mouse"]& ], 
                    MouseAppearanceTag["LinkHand"]], 
                    TagBox[
                    TagBox[
                    StyleBox["DropoutLayer", 
                    GrayLevel[0], StripOnInput -> False], 
                    Annotation[#, {"Nodes", "7"}, "Mouse"]& ], 
                    MouseAppearanceTag["LinkHand"]], 
                    TagBox[
                    TagBox[
                    TemplateBox[{"\"vector\"", "\" \"", 
                    StyleBox[
                    
                    TemplateBox[{
                    "\"(\"", "\"\[VeryThinSpace]\"", "\"size\"", "\":\"", 
                    "\" \"", 
                    
                    TemplateBox[{"\[Times]", "\"\[Times]\"", "\"48\""}, 
                    "RowWithSeparators"], "\"\[VeryThinSpace]\"", "\")\""}, 
                    "RowDefault"], 
                    GrayLevel[0.5], StripOnInput -> False]}, "RowDefault"], 
                    Annotation[#, {"Nodes", "7"}, "Mouse"]& ], 
                    MouseAppearanceTag["LinkHand"]]}, {
                    TagBox[
                    TagBox[
                    StyleBox["\"8\"", 
                    GrayLevel[0.5], StripOnInput -> False], 
                    Annotation[#, {"Nodes", "8"}, "Mouse"]& ], 
                    MouseAppearanceTag["LinkHand"]], 
                    TagBox[
                    TagBox[
                    StyleBox["LinearLayer", 
                    RGBColor[0.66, 0, 0], StripOnInput -> False], 
                    Annotation[#, {"Nodes", "8"}, "Mouse"]& ], 
                    MouseAppearanceTag["LinkHand"]], 
                    TagBox[
                    TagBox[
                    TemplateBox[{"\"vector\"", "\" \"", 
                    StyleBox[
                    
                    TemplateBox[{
                    "\"(\"", "\"\[VeryThinSpace]\"", "\"size\"", "\":\"", 
                    "\" \"", 
                    
                    TemplateBox[{"\[Times]", "\"\[Times]\"", "\"48\""}, 
                    "RowWithSeparators"], "\"\[VeryThinSpace]\"", "\")\""}, 
                    "RowDefault"], 
                    GrayLevel[0.5], StripOnInput -> False]}, "RowDefault"], 
                    Annotation[#, {"Nodes", "8"}, "Mouse"]& ], 
                    MouseAppearanceTag["LinkHand"]]}, {
                    TagBox[
                    TagBox[
                    StyleBox["\"9\"", 
                    GrayLevel[0.5], StripOnInput -> False], 
                    Annotation[#, {"Nodes", "9"}, "Mouse"]& ], 
                    MouseAppearanceTag["LinkHand"]], 
                    TagBox[
                    TagBox[
                    StyleBox["Ramp", 
                    GrayLevel[0], StripOnInput -> False], 
                    Annotation[#, {"Nodes", "9"}, "Mouse"]& ], 
                    MouseAppearanceTag["LinkHand"]], 
                    TagBox[
                    TagBox[
                    TemplateBox[{"\"vector\"", "\" \"", 
                    StyleBox[
                    
                    TemplateBox[{
                    "\"(\"", "\"\[VeryThinSpace]\"", "\"size\"", "\":\"", 
                    "\" \"", 
                    
                    TemplateBox[{"\[Times]", "\"\[Times]\"", "\"48\""}, 
                    "RowWithSeparators"], "\"\[VeryThinSpace]\"", "\")\""}, 
                    "RowDefault"], 
                    GrayLevel[0.5], StripOnInput -> False]}, "RowDefault"], 
                    Annotation[#, {"Nodes", "9"}, "Mouse"]& ], 
                    MouseAppearanceTag["LinkHand"]]}, {
                    TagBox[
                    TagBox[
                    StyleBox["\"10\"", 
                    GrayLevel[0.5], StripOnInput -> False], 
                    Annotation[#, {"Nodes", "10"}, "Mouse"]& ], 
                    MouseAppearanceTag["LinkHand"]], 
                    TagBox[
                    TagBox[
                    StyleBox["DropoutLayer", 
                    GrayLevel[0], StripOnInput -> False], 
                    Annotation[#, {"Nodes", "10"}, "Mouse"]& ], 
                    MouseAppearanceTag["LinkHand"]], 
                    TagBox[
                    TagBox[
                    TemplateBox[{"\"vector\"", "\" \"", 
                    StyleBox[
                    
                    TemplateBox[{
                    "\"(\"", "\"\[VeryThinSpace]\"", "\"size\"", "\":\"", 
                    "\" \"", 
                    
                    TemplateBox[{"\[Times]", "\"\[Times]\"", "\"48\""}, 
                    "RowWithSeparators"], "\"\[VeryThinSpace]\"", "\")\""}, 
                    "RowDefault"], 
                    GrayLevel[0.5], StripOnInput -> False]}, "RowDefault"], 
                    Annotation[#, {"Nodes", "10"}, "Mouse"]& ], 
                    MouseAppearanceTag["LinkHand"]]}, {
                    TagBox[
                    TagBox[
                    StyleBox["\"11\"", 
                    GrayLevel[0.5], StripOnInput -> False], 
                    Annotation[#, {"Nodes", "11"}, "Mouse"]& ], 
                    MouseAppearanceTag["LinkHand"]], 
                    TagBox[
                    TagBox[
                    StyleBox["LinearLayer", 
                    RGBColor[0.66, 0, 0], StripOnInput -> False], 
                    Annotation[#, {"Nodes", "11"}, "Mouse"]& ], 
                    MouseAppearanceTag["LinkHand"]], 
                    TagBox[
                    TagBox[
                    TemplateBox[{"\"vector\"", "\" \"", 
                    StyleBox[
                    
                    TemplateBox[{
                    "\"(\"", "\"\[VeryThinSpace]\"", "\"size\"", "\":\"", 
                    "\" \"", 
                    
                    TemplateBox[{"\[Times]", "\"\[Times]\"", "\"48\""}, 
                    "RowWithSeparators"], "\"\[VeryThinSpace]\"", "\")\""}, 
                    "RowDefault"], 
                    GrayLevel[0.5], StripOnInput -> False]}, "RowDefault"], 
                    Annotation[#, {"Nodes", "11"}, "Mouse"]& ], 
                    MouseAppearanceTag["LinkHand"]]}, {
                    TagBox[
                    TagBox[
                    StyleBox["\"12\"", 
                    GrayLevel[0.5], StripOnInput -> False], 
                    Annotation[#, {"Nodes", "12"}, "Mouse"]& ], 
                    MouseAppearanceTag["LinkHand"]], 
                    TagBox[
                    TagBox[
                    StyleBox["Ramp", 
                    GrayLevel[0], StripOnInput -> False], 
                    Annotation[#, {"Nodes", "12"}, "Mouse"]& ], 
                    MouseAppearanceTag["LinkHand"]], 
                    TagBox[
                    TagBox[
                    TemplateBox[{"\"vector\"", "\" \"", 
                    StyleBox[
                    
                    TemplateBox[{
                    "\"(\"", "\"\[VeryThinSpace]\"", "\"size\"", "\":\"", 
                    "\" \"", 
                    
                    TemplateBox[{"\[Times]", "\"\[Times]\"", "\"48\""}, 
                    "RowWithSeparators"], "\"\[VeryThinSpace]\"", "\")\""}, 
                    "RowDefault"], 
                    GrayLevel[0.5], StripOnInput -> False]}, "RowDefault"], 
                    Annotation[#, {"Nodes", "12"}, "Mouse"]& ], 
                    MouseAppearanceTag["LinkHand"]]}, {
                    TagBox[
                    TagBox[
                    StyleBox["\"13\"", 
                    GrayLevel[0.5], StripOnInput -> False], 
                    Annotation[#, {"Nodes", "13"}, "Mouse"]& ], 
                    MouseAppearanceTag["LinkHand"]], 
                    TagBox[
                    TagBox[
                    StyleBox["DropoutLayer", 
                    GrayLevel[0], StripOnInput -> False], 
                    Annotation[#, {"Nodes", "13"}, "Mouse"]& ], 
                    MouseAppearanceTag["LinkHand"]], 
                    TagBox[
                    TagBox[
                    TemplateBox[{"\"vector\"", "\" \"", 
                    StyleBox[
                    
                    TemplateBox[{
                    "\"(\"", "\"\[VeryThinSpace]\"", "\"size\"", "\":\"", 
                    "\" \"", 
                    
                    TemplateBox[{"\[Times]", "\"\[Times]\"", "\"48\""}, 
                    "RowWithSeparators"], "\"\[VeryThinSpace]\"", "\")\""}, 
                    "RowDefault"], 
                    GrayLevel[0.5], StripOnInput -> False]}, "RowDefault"], 
                    Annotation[#, {"Nodes", "13"}, "Mouse"]& ], 
                    MouseAppearanceTag["LinkHand"]]}, {
                    TagBox[
                    TagBox[
                    StyleBox["\"14\"", 
                    GrayLevel[0.5], StripOnInput -> False], 
                    Annotation[#, {"Nodes", "14"}, "Mouse"]& ], 
                    MouseAppearanceTag["LinkHand"]], 
                    TagBox[
                    TagBox[
                    StyleBox["LinearLayer", 
                    RGBColor[0.66, 0, 0], StripOnInput -> False], 
                    Annotation[#, {"Nodes", "14"}, "Mouse"]& ], 
                    MouseAppearanceTag["LinkHand"]], 
                    TagBox[
                    TagBox[
                    TemplateBox[{"\"vector\"", "\" \"", 
                    StyleBox[
                    
                    TemplateBox[{
                    "\"(\"", "\"\[VeryThinSpace]\"", "\"size\"", "\":\"", 
                    "\" \"", 
                    
                    TemplateBox[{"\[Times]", "\"\[Times]\"", "\"48\""}, 
                    "RowWithSeparators"], "\"\[VeryThinSpace]\"", "\")\""}, 
                    "RowDefault"], 
                    GrayLevel[0.5], StripOnInput -> False]}, "RowDefault"], 
                    Annotation[#, {"Nodes", "14"}, "Mouse"]& ], 
                    MouseAppearanceTag["LinkHand"]]}, {
                    TagBox[
                    TagBox[
                    StyleBox["\"15\"", 
                    GrayLevel[0.5], StripOnInput -> False], 
                    Annotation[#, {"Nodes", "15"}, "Mouse"]& ], 
                    MouseAppearanceTag["LinkHand"]], 
                    TagBox[
                    TagBox[
                    StyleBox["Ramp", 
                    GrayLevel[0], StripOnInput -> False], 
                    Annotation[#, {"Nodes", "15"}, "Mouse"]& ], 
                    MouseAppearanceTag["LinkHand"]], 
                    TagBox[
                    TagBox[
                    TemplateBox[{"\"vector\"", "\" \"", 
                    StyleBox[
                    
                    TemplateBox[{
                    "\"(\"", "\"\[VeryThinSpace]\"", "\"size\"", "\":\"", 
                    "\" \"", 
                    
                    TemplateBox[{"\[Times]", "\"\[Times]\"", "\"48\""}, 
                    "RowWithSeparators"], "\"\[VeryThinSpace]\"", "\")\""}, 
                    "RowDefault"], 
                    GrayLevel[0.5], StripOnInput -> False]}, "RowDefault"], 
                    Annotation[#, {"Nodes", "15"}, "Mouse"]& ], 
                    MouseAppearanceTag["LinkHand"]]}, {
                    TagBox[
                    TagBox[
                    StyleBox["\"16\"", 
                    GrayLevel[0.5], StripOnInput -> False], 
                    Annotation[#, {"Nodes", "16"}, "Mouse"]& ], 
                    MouseAppearanceTag["LinkHand"]], 
                    TagBox[
                    TagBox[
                    StyleBox["DropoutLayer", 
                    GrayLevel[0], StripOnInput -> False], 
                    Annotation[#, {"Nodes", "16"}, "Mouse"]& ], 
                    MouseAppearanceTag["LinkHand"]], 
                    TagBox[
                    TagBox[
                    TemplateBox[{"\"vector\"", "\" \"", 
                    StyleBox[
                    
                    TemplateBox[{
                    "\"(\"", "\"\[VeryThinSpace]\"", "\"size\"", "\":\"", 
                    "\" \"", 
                    
                    TemplateBox[{"\[Times]", "\"\[Times]\"", "\"48\""}, 
                    "RowWithSeparators"], "\"\[VeryThinSpace]\"", "\")\""}, 
                    "RowDefault"], 
                    GrayLevel[0.5], StripOnInput -> False]}, "RowDefault"], 
                    Annotation[#, {"Nodes", "16"}, "Mouse"]& ], 
                    MouseAppearanceTag["LinkHand"]]}, {
                    TagBox[
                    TagBox[
                    StyleBox["\"17\"", 
                    GrayLevel[0.5], StripOnInput -> False], 
                    Annotation[#, {"Nodes", "17"}, "Mouse"]& ], 
                    MouseAppearanceTag["LinkHand"]], 
                    TagBox[
                    TagBox[
                    StyleBox["LinearLayer", 
                    RGBColor[0.66, 0, 0], StripOnInput -> False], 
                    Annotation[#, {"Nodes", "17"}, "Mouse"]& ], 
                    MouseAppearanceTag["LinkHand"]], 
                    TagBox[
                    TagBox[
                    TemplateBox[{"\"vector\"", "\" \"", 
                    StyleBox[
                    
                    TemplateBox[{
                    "\"(\"", "\"\[VeryThinSpace]\"", "\"size\"", "\":\"", 
                    "\" \"", 
                    
                    TemplateBox[{"\[Times]", "\"\[Times]\"", "\"48\""}, 
                    "RowWithSeparators"], "\"\[VeryThinSpace]\"", "\")\""}, 
                    "RowDefault"], 
                    GrayLevel[0.5], StripOnInput -> False]}, "RowDefault"], 
                    Annotation[#, {"Nodes", "17"}, "Mouse"]& ], 
                    MouseAppearanceTag["LinkHand"]]}, {
                    TagBox[
                    TagBox[
                    StyleBox["\"18\"", 
                    GrayLevel[0.5], StripOnInput -> False], 
                    Annotation[#, {"Nodes", "18"}, "Mouse"]& ], 
                    MouseAppearanceTag["LinkHand"]], 
                    TagBox[
                    TagBox[
                    StyleBox["Ramp", 
                    GrayLevel[0], StripOnInput -> False], 
                    Annotation[#, {"Nodes", "18"}, "Mouse"]& ], 
                    MouseAppearanceTag["LinkHand"]], 
                    TagBox[
                    TagBox[
                    TemplateBox[{"\"vector\"", "\" \"", 
                    StyleBox[
                    
                    TemplateBox[{
                    "\"(\"", "\"\[VeryThinSpace]\"", "\"size\"", "\":\"", 
                    "\" \"", 
                    
                    TemplateBox[{"\[Times]", "\"\[Times]\"", "\"48\""}, 
                    "RowWithSeparators"], "\"\[VeryThinSpace]\"", "\")\""}, 
                    "RowDefault"], 
                    GrayLevel[0.5], StripOnInput -> False]}, "RowDefault"], 
                    Annotation[#, {"Nodes", "18"}, "Mouse"]& ], 
                    MouseAppearanceTag["LinkHand"]]}, {
                    TagBox[
                    TagBox[
                    StyleBox["\"19\"", 
                    GrayLevel[0.5], StripOnInput -> False], 
                    Annotation[#, {"Nodes", "19"}, "Mouse"]& ], 
                    MouseAppearanceTag["LinkHand"]], 
                    TagBox[
                    TagBox[
                    StyleBox["DropoutLayer", 
                    GrayLevel[0], StripOnInput -> False], 
                    Annotation[#, {"Nodes", "19"}, "Mouse"]& ], 
                    MouseAppearanceTag["LinkHand"]], 
                    TagBox[
                    TagBox[
                    TemplateBox[{"\"vector\"", "\" \"", 
                    StyleBox[
                    
                    TemplateBox[{
                    "\"(\"", "\"\[VeryThinSpace]\"", "\"size\"", "\":\"", 
                    "\" \"", 
                    
                    TemplateBox[{"\[Times]", "\"\[Times]\"", "\"48\""}, 
                    "RowWithSeparators"], "\"\[VeryThinSpace]\"", "\")\""}, 
                    "RowDefault"], 
                    GrayLevel[0.5], StripOnInput -> False]}, "RowDefault"], 
                    Annotation[#, {"Nodes", "19"}, "Mouse"]& ], 
                    MouseAppearanceTag["LinkHand"]]}, {
                    TagBox[
                    TagBox[
                    StyleBox["\"20\"", 
                    GrayLevel[0.5], StripOnInput -> False], 
                    Annotation[#, {"Nodes", "20"}, "Mouse"]& ], 
                    MouseAppearanceTag["LinkHand"]], 
                    TagBox[
                    TagBox[
                    StyleBox["LinearLayer", 
                    RGBColor[0.66, 0, 0], StripOnInput -> False], 
                    Annotation[#, {"Nodes", "20"}, "Mouse"]& ], 
                    MouseAppearanceTag["LinkHand"]], 
                    TagBox[
                    TagBox[
                    TemplateBox[{"\"vector\"", "\" \"", 
                    StyleBox[
                    
                    TemplateBox[{
                    "\"(\"", "\"\[VeryThinSpace]\"", "\"size\"", "\":\"", 
                    "\" \"", 
                    
                    TemplateBox[{"\[Times]", "\"\[Times]\"", "\"10\""}, 
                    "RowWithSeparators"], "\"\[VeryThinSpace]\"", "\")\""}, 
                    "RowDefault"], 
                    GrayLevel[0.5], StripOnInput -> False]}, "RowDefault"], 
                    Annotation[#, {"Nodes", "20"}, "Mouse"]& ], 
                    MouseAppearanceTag["LinkHand"]]}, {
                    TagBox[
                    TagBox[
                    StyleBox["\"21\"", 
                    GrayLevel[0.5], StripOnInput -> False], 
                    Annotation[#, {"Nodes", "21"}, "Mouse"]& ], 
                    MouseAppearanceTag["LinkHand"]], 
                    TagBox[
                    TagBox[
                    StyleBox["SoftmaxLayer", 
                    GrayLevel[0], StripOnInput -> False], 
                    Annotation[#, {"Nodes", "21"}, "Mouse"]& ], 
                    MouseAppearanceTag["LinkHand"]], 
                    TagBox[
                    TagBox[
                    TemplateBox[{"\"vector\"", "\" \"", 
                    StyleBox[
                    
                    TemplateBox[{
                    "\"(\"", "\"\[VeryThinSpace]\"", "\"size\"", "\":\"", 
                    "\" \"", 
                    
                    TemplateBox[{"\[Times]", "\"\[Times]\"", "\"10\""}, 
                    "RowWithSeparators"], "\"\[VeryThinSpace]\"", "\")\""}, 
                    "RowDefault"], 
                    GrayLevel[0.5], StripOnInput -> False]}, "RowDefault"], 
                    Annotation[#, {"Nodes", "21"}, "Mouse"]& ], 
                    MouseAppearanceTag["LinkHand"]]}, {
                    TagBox[
                    TagBox[
                    "\"\"", Annotation[#, {"Outputs", "Output"}, "Mouse"]& ], 
                    MouseAppearanceTag["LinkHand"]], 
                    TagBox[
                    TagBox[
                    "\"Output\"", 
                    Annotation[#, {"Outputs", "Output"}, "Mouse"]& ], 
                    MouseAppearanceTag["LinkHand"]], 
                    TagBox[
                    TagBox[
                    "\"class\"", 
                    Annotation[#, {"Outputs", "Output"}, "Mouse"]& ], 
                    MouseAppearanceTag["LinkHand"]]}}, 
                    GridBoxAlignment -> {"Columns" -> {{Left}}}, AutoDelete -> 
                    False, GridBoxItemSize -> {
                    "Columns" -> {{Automatic}}, "Rows" -> {{Automatic}}}, 
                    GridBoxSpacings -> {"Columns" -> {{1.1}}}], "Grid"], 
                    If[
                    ListQ[
                    NeuralNetworks`Private`NetChain`part = MouseAnnotation[]],
                     If[NeuralNetworks`Private`NetChain`opart === 
                    NeuralNetworks`Private`NetChain`part, 
                    NeuralNetworks`Private`NetChain`selected = Null; 
                    NeuralNetworks`Private`NetChain`opart = Null, 
                    NeuralNetworks`Private`NetChain`selected = 
                    Part[NeuralNetworks`Private`NetChain`assoc3, 
                    Apply[Sequence, NeuralNetworks`Private`NetChain`part]]; 
                    NeuralNetworks`Private`NetChain`opart = 
                    NeuralNetworks`Private`NetChain`part; Null]; Null]]}, 
                    NeuralNetworks`Private`NetChain`fmtSelected[
                    NeuralNetworks`Private`NetChain`selected, 
                    NeuralNetworks`Private`NetChain`part, 
                    NeuralNetworks`Private`GetSharedArrays[
                    NeuralNetworks`Private`NetChain`assoc3]]}, 
                    GridBoxSpacings -> {"Columns" -> {{1}}}, 
                    GridBoxAlignment -> {"Columns" -> {{Left}}}, 
                    GridFrameMargins -> {{0, 0}, {0, 0}}], 
                   TrackedSymbols :> {
                    NeuralNetworks`Private`NetChain`selected}], 
                  Initialization :> {NetChain}]}}, BaselinePosition -> 
               Automatic, 
               GridBoxAlignment -> {
                "Columns" -> {{Left}}, "Rows" -> {{Automatic}}}, 
               GridBoxItemSize -> {
                "Columns" -> {{Automatic}}, "Rows" -> {{Automatic}}}, 
               GridBoxSpacings -> {
                "Columns" -> {{2}}, "Rows" -> {{Automatic}}}]}}, 
            GridBoxAlignment -> {"Rows" -> {{Top}}}, 
            GridBoxItemSize -> {
             "Columns" -> {{Automatic}}, "Rows" -> {{Automatic}}}, 
            GridFrameMargins -> {{0, 0}, {0, 0}}, 
            BaselinePosition -> {1, 1}]}, 
         Dynamic[Typeset`open], ImageSize -> Automatic], BaselinePosition -> 
        Baseline, 
        BaseStyle -> {
         ShowStringCharacters -> False, NumberMarks -> False, PrintPrecision -> 
          3, ShowSyntaxStyles -> False}]], 
      StyleBox["]", "NonInterpretableSummary"]}]},
   "CopyTag",
   DisplayFunction->(#& ),
   InterpretationFunction->("NetChain[<>]"& )],
  False,
  Editable->False,
  SelectWithContents->True,
  Selectable->False]], "Output",
 CellChangeTimes->{3.7622045027489095`*^9, 3.7626330286509657`*^9, 
  3.7626338582080083`*^9, 3.762703269564066*^9, 3.762704715673973*^9, 
  3.76270604833657*^9, 3.762791236359397*^9, 3.7627937599620943`*^9, 
  3.7627948692619424`*^9, 3.7628026478136024`*^9, 3.7628037229373746`*^9, 
  3.7628066244214287`*^9, 3.764683553655501*^9, 3.764686299923079*^9, 
  3.76470461853322*^9, 3.7647055924325075`*^9},
 CellLabel->"Out[43]=",ExpressionUUID->"63c051ba-80fe-40da-909f-7df85c5838a9"]
}, Open  ]],

Cell[CellGroupData[{

Cell[BoxData[
 RowBox[{"net4", " ", "=", " ", 
  RowBox[{"NetTrain", "[", 
   RowBox[{"nn4", ",", "TrainingSample", ",", 
    RowBox[{"ValidationSet", "\[Rule]", "ValidationSample"}], ",", " ", 
    RowBox[{"TargetDevice", "\[Rule]", 
     RowBox[{"{", 
      RowBox[{"\"\<GPU\>\"", ",", "2"}], "}"}]}], ",", " ", 
    "\[IndentingNewLine]", 
    RowBox[{"MaxTrainingRounds", "\[Rule]", "10000"}]}], "]"}]}]], "Input",
 CellChangeTimes->{{3.762204515933529*^9, 3.762204524175825*^9}, {
  3.7622045608149147`*^9, 3.7622045924768476`*^9}, {3.7622046908622246`*^9, 
  3.7622046922443438`*^9}},
 CellLabel->"In[44]:=",ExpressionUUID->"cf679df0-ab00-43f0-9abb-bc26fd845a82"],

Cell[BoxData[
 TagBox[
  TemplateBox[{RowBox[{
      StyleBox[
       TagBox["NetChain", "SummaryHead"], "NonInterpretableSummary"], 
      StyleBox["[", "NonInterpretableSummary"], 
      DynamicModuleBox[{Typeset`open = False}, 
       PanelBox[
        PaneSelectorBox[{False -> GridBox[{{
              PaneBox[
               ButtonBox[
                DynamicBox[
                 FEPrivate`FrontEndResource[
                 "FEBitmaps", "SquarePlusIconMedium"]], 
                ButtonFunction :> (Typeset`open = True), Appearance -> None, 
                Evaluator -> Automatic, Method -> "Preemptive"], 
               Alignment -> {Center, Center}, ImageSize -> {Automatic, 24}], 
              GraphicsBox[{
                Thickness[0.014925373134328358`], {
                 RGBColor[0.729, 0.729, 0.729], 
                 Thickness[0.018686567164179105`], 
                 Opacity[1.], 
                 JoinForm[{"Miter", 10.}], 
                 
                 JoinedCurveBox[{{{0, 2, 0}}}, {{{23., 91.5}, {30., 91.5}}}, 
                  CurveClosed -> {0}]}, {
                 RGBColor[0.729, 0.729, 0.729], 
                 Thickness[0.018686567164179105`], 
                 Opacity[1.], 
                 JoinForm[{"Miter", 10.}], 
                 
                 JoinedCurveBox[{{{0, 2, 0}}}, {{{37., 91.5}, {44., 91.5}}}, 
                  CurveClosed -> {0}]}, {
                 FaceForm[{
                   RGBColor[0.631, 0.8160000000000001, 0.498], 
                   Opacity[1.]}], 
                 
                 FilledCurveBox[{{{0, 2, 0}, {0, 1, 0}, {0, 1, 0}}}, {{{15.5, 
                  103.5}, {23.5, 103.5}, {23.5, 79.5}, {15.5, 79.5}}}]}, {
                 FaceForm[{
                   RGBColor[0.40800000000000003`, 0.627, 0.196], 
                   Opacity[1.]}], 
                 
                 FilledCurveBox[{{{0, 2, 0}, {0, 1, 0}, {0, 1, 0}}, {{0, 2, 
                  0}, {0, 1, 0}, {0, 1, 0}}}, {{{24., 104.}, {15., 104.}, {
                  15., 79.}, {24., 79.}}, {{23., 80.}, {16., 80.}, {16., 
                  103.}, {23., 103.}}}]}, {
                 FaceForm[{
                   RGBColor[0.38, 0.753, 0.89], 
                   Opacity[1.]}], 
                 
                 FilledCurveBox[{{{0, 2, 0}, {0, 1, 0}, {0, 1, 0}}}, {{{29.5, 
                  103.5}, {37.5, 103.5}, {37.5, 79.5}, {29.5, 79.5}}}]}, {
                 FaceForm[{
                   RGBColor[0.24300000000000002`, 0.608, 0.71], 
                   Opacity[1.]}], 
                 
                 FilledCurveBox[{{{0, 2, 0}, {0, 1, 0}, {0, 1, 0}}, {{0, 2, 
                  0}, {0, 1, 0}, {0, 1, 0}}}, {{{38., 104.}, {29., 104.}, {
                  29., 79.}, {38., 79.}}, {{37., 80.}, {30., 80.}, {30., 
                  103.}, {37., 103.}}}]}, {
                 FaceForm[{
                   RGBColor[0.584, 0.51, 0.8390000000000001], 
                   Opacity[1.]}], 
                 
                 FilledCurveBox[{{{0, 2, 0}, {0, 1, 0}, {0, 1, 0}}}, {{{43.5, 
                  103.5}, {51.5, 103.5}, {51.5, 79.5}, {43.5, 79.5}}}]}, {
                 FaceForm[{
                   RGBColor[0.4, 0.396, 0.659], 
                   Opacity[1.]}], 
                 
                 FilledCurveBox[{{{0, 2, 0}, {0, 1, 0}, {0, 1, 0}}, {{0, 2, 
                  0}, {0, 1, 0}, {0, 1, 0}}}, {{{52., 104.}, {43., 104.}, {
                  43., 79.}, {52., 79.}}, {{51., 80.}, {44., 80.}, {44., 
                  103.}, {51., 103.}}}]}, {
                 FaceForm[{
                   RGBColor[0.549, 0.549, 0.549], 
                   Opacity[1.]}], 
                 
                 FilledCurveBox[{{{0, 2, 0}, {0, 1, 0}}}, {{{28., 91.5}, {25.,
                   95.}, {25., 88.}}}], 
                 
                 FilledCurveBox[{{{0, 2, 0}, {0, 1, 0}}}, {{{42., 91.5}, {39.,
                   95.}, {39., 88.}}}]}}, ImageMargins -> 0, 
               ImageSize -> {36, Automatic}, PlotRangePadding -> 0], 
              GridBox[{{
                 StyleBox[
                  TemplateBox[{
                    TemplateBox[{
                    StyleBox["\"Input\"", 
                    GrayLevel[0], StripOnInput -> False], "\" \"", 
                    "\"port\""}, "RowDefault"], "\":\""}, "RowDefault"], 
                  "SummaryItemAnnotation"], 
                 StyleBox[
                  TemplateBox[{"\"matrix\"", "\" \"", 
                    StyleBox[
                    
                    TemplateBox[{
                    "\"(\"", "\"\[VeryThinSpace]\"", "\"size\"", "\":\"", 
                    "\" \"", 
                    
                    TemplateBox[{
                    "\[Times]", "\"\[Times]\"", "\"4\"", "\"12\""}, 
                    "RowWithSeparators"], "\"\[VeryThinSpace]\"", "\")\""}, 
                    "RowDefault"], 
                    GrayLevel[0.5], StripOnInput -> False]}, "RowDefault"], 
                  "SummaryItem"]}, {
                 StyleBox[
                  TemplateBox[{
                    TemplateBox[{
                    StyleBox["\"Output\"", 
                    GrayLevel[0], StripOnInput -> False], "\" \"", 
                    "\"port\""}, "RowDefault"], "\":\""}, "RowDefault"], 
                  "SummaryItemAnnotation"], 
                 StyleBox["\"class\"", "SummaryItem"]}, {
                 StyleBox[
                  
                  TemplateBox[{"\"Number of layers\"", "\":\""}, 
                   "RowDefault"], "SummaryItemAnnotation"], 
                 StyleBox["21", "SummaryItem"]}}, BaselinePosition -> {2, 1}, 
               GridBoxAlignment -> {
                "Columns" -> {{Left}}, "Rows" -> {{Automatic}}}, 
               GridBoxItemSize -> {
                "Columns" -> {{Automatic}}, "Rows" -> {{Automatic}}}, 
               GridBoxSpacings -> {
                "Columns" -> {{2}}, "Rows" -> {{Automatic}}}]}}, 
            GridBoxAlignment -> {"Rows" -> {{Top}}}, 
            GridBoxItemSize -> {
             "Columns" -> {{Automatic}}, "Rows" -> {{Automatic}}}, 
            GridFrameMargins -> {{0, 0}, {0, 0}}, BaselinePosition -> {1, 3}],
           True -> GridBox[{{
              PaneBox[
               ButtonBox[
                DynamicBox[
                 FEPrivate`FrontEndResource[
                 "FEBitmaps", "SquareMinusIconMedium"]], 
                ButtonFunction :> (Typeset`open = False), Appearance -> None, 
                Evaluator -> Automatic, Method -> "Preemptive"], 
               Alignment -> {Center, Center}, ImageSize -> {Automatic, 24}], 
              GraphicsBox[{
                Thickness[0.014925373134328358`], {
                 RGBColor[0.729, 0.729, 0.729], 
                 Thickness[0.018686567164179105`], 
                 Opacity[1.], 
                 JoinForm[{"Miter", 10.}], 
                 
                 JoinedCurveBox[{{{0, 2, 0}}}, {{{23., 91.5}, {30., 91.5}}}, 
                  CurveClosed -> {0}]}, {
                 RGBColor[0.729, 0.729, 0.729], 
                 Thickness[0.018686567164179105`], 
                 Opacity[1.], 
                 JoinForm[{"Miter", 10.}], 
                 
                 JoinedCurveBox[{{{0, 2, 0}}}, {{{37., 91.5}, {44., 91.5}}}, 
                  CurveClosed -> {0}]}, {
                 FaceForm[{
                   RGBColor[0.631, 0.8160000000000001, 0.498], 
                   Opacity[1.]}], 
                 
                 FilledCurveBox[{{{0, 2, 0}, {0, 1, 0}, {0, 1, 0}}}, {{{15.5, 
                  103.5}, {23.5, 103.5}, {23.5, 79.5}, {15.5, 79.5}}}]}, {
                 FaceForm[{
                   RGBColor[0.40800000000000003`, 0.627, 0.196], 
                   Opacity[1.]}], 
                 
                 FilledCurveBox[{{{0, 2, 0}, {0, 1, 0}, {0, 1, 0}}, {{0, 2, 
                  0}, {0, 1, 0}, {0, 1, 0}}}, {{{24., 104.}, {15., 104.}, {
                  15., 79.}, {24., 79.}}, {{23., 80.}, {16., 80.}, {16., 
                  103.}, {23., 103.}}}]}, {
                 FaceForm[{
                   RGBColor[0.38, 0.753, 0.89], 
                   Opacity[1.]}], 
                 
                 FilledCurveBox[{{{0, 2, 0}, {0, 1, 0}, {0, 1, 0}}}, {{{29.5, 
                  103.5}, {37.5, 103.5}, {37.5, 79.5}, {29.5, 79.5}}}]}, {
                 FaceForm[{
                   RGBColor[0.24300000000000002`, 0.608, 0.71], 
                   Opacity[1.]}], 
                 
                 FilledCurveBox[{{{0, 2, 0}, {0, 1, 0}, {0, 1, 0}}, {{0, 2, 
                  0}, {0, 1, 0}, {0, 1, 0}}}, {{{38., 104.}, {29., 104.}, {
                  29., 79.}, {38., 79.}}, {{37., 80.}, {30., 80.}, {30., 
                  103.}, {37., 103.}}}]}, {
                 FaceForm[{
                   RGBColor[0.584, 0.51, 0.8390000000000001], 
                   Opacity[1.]}], 
                 
                 FilledCurveBox[{{{0, 2, 0}, {0, 1, 0}, {0, 1, 0}}}, {{{43.5, 
                  103.5}, {51.5, 103.5}, {51.5, 79.5}, {43.5, 79.5}}}]}, {
                 FaceForm[{
                   RGBColor[0.4, 0.396, 0.659], 
                   Opacity[1.]}], 
                 
                 FilledCurveBox[{{{0, 2, 0}, {0, 1, 0}, {0, 1, 0}}, {{0, 2, 
                  0}, {0, 1, 0}, {0, 1, 0}}}, {{{52., 104.}, {43., 104.}, {
                  43., 79.}, {52., 79.}}, {{51., 80.}, {44., 80.}, {44., 
                  103.}, {51., 103.}}}]}, {
                 FaceForm[{
                   RGBColor[0.549, 0.549, 0.549], 
                   Opacity[1.]}], 
                 
                 FilledCurveBox[{{{0, 2, 0}, {0, 1, 0}}}, {{{28., 91.5}, {25.,
                   95.}, {25., 88.}}}], 
                 
                 FilledCurveBox[{{{0, 2, 0}, {0, 1, 0}}}, {{{42., 91.5}, {39.,
                   95.}, {39., 88.}}}]}}, ImageMargins -> 0, 
               ImageSize -> {36, Automatic}, PlotRangePadding -> 0], 
              GridBox[{{
                 
                 DynamicModuleBox[{
                  NeuralNetworks`Private`NetChain`assoc3 = 
                   Association[
                    "Type" -> "Chain", "Nodes" -> 
                    Association[
                    "1" -> Association[
                    "Type" -> "Flatten", "Arrays" -> Association[], 
                    "Parameters" -> 
                    Association["Level" -> DirectedInfinity[1]], "Inputs" -> 
                    Association[
                    "Input" -> 
                    NeuralNetworks`TensorT[{4, 12}, NeuralNetworks`RealT]], 
                    "Outputs" -> 
                    Association[
                    "Output" -> 
                    NeuralNetworks`TensorT[{48}, NeuralNetworks`RealT]]], "2" -> 
                    Association[
                    "Type" -> "Linear", "Arrays" -> 
                    Association[
                    "Weights" -> 
                    NeuralNetworks`Private`DummyRawArray[{48, 48}], "Biases" -> 
                    NeuralNetworks`Private`DummyRawArray[{48}]], "Parameters" -> 
                    Association[
                    "OutputDimensions" -> {48}, "$OutputSize" -> 48, 
                    "$InputSize" -> 48, "$InputDimensions" -> {48}], "Inputs" -> 
                    Association[
                    "Input" -> 
                    NeuralNetworks`TensorT[{48}, NeuralNetworks`RealT]], 
                    "Outputs" -> 
                    Association[
                    "Output" -> 
                    NeuralNetworks`TensorT[{48}, NeuralNetworks`RealT]]], "3" -> 
                    Association[
                    "Type" -> "Elementwise", "Arrays" -> Association[], 
                    "Parameters" -> 
                    Association[
                    "Function" -> NeuralNetworks`ValidatedParameter[Ramp], 
                    "$Dimensions" -> {48}], "Inputs" -> 
                    Association[
                    "Input" -> 
                    NeuralNetworks`TensorT[{48}, NeuralNetworks`RealT]], 
                    "Outputs" -> 
                    Association[
                    "Output" -> 
                    NeuralNetworks`TensorT[{48}, NeuralNetworks`RealT]]], "4" -> 
                    Association[
                    "Type" -> "Dropout", "Arrays" -> Association[], 
                    "Parameters" -> 
                    Association[
                    "DropoutProbability" -> 0.5, "Method" -> "Dropout"], 
                    "Inputs" -> 
                    Association[
                    "Input" -> 
                    NeuralNetworks`TensorT[{48}, NeuralNetworks`RealT]], 
                    "Outputs" -> 
                    Association[
                    "Output" -> 
                    NeuralNetworks`TensorT[{48}, NeuralNetworks`RealT]]], "5" -> 
                    Association[
                    "Type" -> "Linear", "Arrays" -> 
                    Association[
                    "Weights" -> 
                    NeuralNetworks`Private`DummyRawArray[{48, 48}], "Biases" -> 
                    NeuralNetworks`Private`DummyRawArray[{48}]], "Parameters" -> 
                    Association[
                    "OutputDimensions" -> {48}, "$OutputSize" -> 48, 
                    "$InputSize" -> 48, "$InputDimensions" -> {48}], "Inputs" -> 
                    Association[
                    "Input" -> 
                    NeuralNetworks`TensorT[{48}, NeuralNetworks`RealT]], 
                    "Outputs" -> 
                    Association[
                    "Output" -> 
                    NeuralNetworks`TensorT[{48}, NeuralNetworks`RealT]]], "6" -> 
                    Association[
                    "Type" -> "Elementwise", "Arrays" -> Association[], 
                    "Parameters" -> 
                    Association[
                    "Function" -> NeuralNetworks`ValidatedParameter[Ramp], 
                    "$Dimensions" -> {48}], "Inputs" -> 
                    Association[
                    "Input" -> 
                    NeuralNetworks`TensorT[{48}, NeuralNetworks`RealT]], 
                    "Outputs" -> 
                    Association[
                    "Output" -> 
                    NeuralNetworks`TensorT[{48}, NeuralNetworks`RealT]]], "7" -> 
                    Association[
                    "Type" -> "Dropout", "Arrays" -> Association[], 
                    "Parameters" -> 
                    Association[
                    "DropoutProbability" -> 0.5, "Method" -> "Dropout"], 
                    "Inputs" -> 
                    Association[
                    "Input" -> 
                    NeuralNetworks`TensorT[{48}, NeuralNetworks`RealT]], 
                    "Outputs" -> 
                    Association[
                    "Output" -> 
                    NeuralNetworks`TensorT[{48}, NeuralNetworks`RealT]]], "8" -> 
                    Association[
                    "Type" -> "Linear", "Arrays" -> 
                    Association[
                    "Weights" -> 
                    NeuralNetworks`Private`DummyRawArray[{48, 48}], "Biases" -> 
                    NeuralNetworks`Private`DummyRawArray[{48}]], "Parameters" -> 
                    Association[
                    "OutputDimensions" -> {48}, "$OutputSize" -> 48, 
                    "$InputSize" -> 48, "$InputDimensions" -> {48}], "Inputs" -> 
                    Association[
                    "Input" -> 
                    NeuralNetworks`TensorT[{48}, NeuralNetworks`RealT]], 
                    "Outputs" -> 
                    Association[
                    "Output" -> 
                    NeuralNetworks`TensorT[{48}, NeuralNetworks`RealT]]], "9" -> 
                    Association[
                    "Type" -> "Elementwise", "Arrays" -> Association[], 
                    "Parameters" -> 
                    Association[
                    "Function" -> NeuralNetworks`ValidatedParameter[Ramp], 
                    "$Dimensions" -> {48}], "Inputs" -> 
                    Association[
                    "Input" -> 
                    NeuralNetworks`TensorT[{48}, NeuralNetworks`RealT]], 
                    "Outputs" -> 
                    Association[
                    "Output" -> 
                    NeuralNetworks`TensorT[{48}, NeuralNetworks`RealT]]], 
                    "10" -> Association[
                    "Type" -> "Dropout", "Arrays" -> Association[], 
                    "Parameters" -> 
                    Association[
                    "DropoutProbability" -> 0.5, "Method" -> "Dropout"], 
                    "Inputs" -> 
                    Association[
                    "Input" -> 
                    NeuralNetworks`TensorT[{48}, NeuralNetworks`RealT]], 
                    "Outputs" -> 
                    Association[
                    "Output" -> 
                    NeuralNetworks`TensorT[{48}, NeuralNetworks`RealT]]], 
                    "11" -> Association[
                    "Type" -> "Linear", "Arrays" -> 
                    Association[
                    "Weights" -> 
                    NeuralNetworks`Private`DummyRawArray[{48, 48}], "Biases" -> 
                    NeuralNetworks`Private`DummyRawArray[{48}]], "Parameters" -> 
                    Association[
                    "OutputDimensions" -> {48}, "$OutputSize" -> 48, 
                    "$InputSize" -> 48, "$InputDimensions" -> {48}], "Inputs" -> 
                    Association[
                    "Input" -> 
                    NeuralNetworks`TensorT[{48}, NeuralNetworks`RealT]], 
                    "Outputs" -> 
                    Association[
                    "Output" -> 
                    NeuralNetworks`TensorT[{48}, NeuralNetworks`RealT]]], 
                    "12" -> Association[
                    "Type" -> "Elementwise", "Arrays" -> Association[], 
                    "Parameters" -> 
                    Association[
                    "Function" -> NeuralNetworks`ValidatedParameter[Ramp], 
                    "$Dimensions" -> {48}], "Inputs" -> 
                    Association[
                    "Input" -> 
                    NeuralNetworks`TensorT[{48}, NeuralNetworks`RealT]], 
                    "Outputs" -> 
                    Association[
                    "Output" -> 
                    NeuralNetworks`TensorT[{48}, NeuralNetworks`RealT]]], 
                    "13" -> Association[
                    "Type" -> "Dropout", "Arrays" -> Association[], 
                    "Parameters" -> 
                    Association[
                    "DropoutProbability" -> 0.5, "Method" -> "Dropout"], 
                    "Inputs" -> 
                    Association[
                    "Input" -> 
                    NeuralNetworks`TensorT[{48}, NeuralNetworks`RealT]], 
                    "Outputs" -> 
                    Association[
                    "Output" -> 
                    NeuralNetworks`TensorT[{48}, NeuralNetworks`RealT]]], 
                    "14" -> Association[
                    "Type" -> "Linear", "Arrays" -> 
                    Association[
                    "Weights" -> 
                    NeuralNetworks`Private`DummyRawArray[{48, 48}], "Biases" -> 
                    NeuralNetworks`Private`DummyRawArray[{48}]], "Parameters" -> 
                    Association[
                    "OutputDimensions" -> {48}, "$OutputSize" -> 48, 
                    "$InputSize" -> 48, "$InputDimensions" -> {48}], "Inputs" -> 
                    Association[
                    "Input" -> 
                    NeuralNetworks`TensorT[{48}, NeuralNetworks`RealT]], 
                    "Outputs" -> 
                    Association[
                    "Output" -> 
                    NeuralNetworks`TensorT[{48}, NeuralNetworks`RealT]]], 
                    "15" -> Association[
                    "Type" -> "Elementwise", "Arrays" -> Association[], 
                    "Parameters" -> 
                    Association[
                    "Function" -> NeuralNetworks`ValidatedParameter[Ramp], 
                    "$Dimensions" -> {48}], "Inputs" -> 
                    Association[
                    "Input" -> 
                    NeuralNetworks`TensorT[{48}, NeuralNetworks`RealT]], 
                    "Outputs" -> 
                    Association[
                    "Output" -> 
                    NeuralNetworks`TensorT[{48}, NeuralNetworks`RealT]]], 
                    "16" -> Association[
                    "Type" -> "Dropout", "Arrays" -> Association[], 
                    "Parameters" -> 
                    Association[
                    "DropoutProbability" -> 0.5, "Method" -> "Dropout"], 
                    "Inputs" -> 
                    Association[
                    "Input" -> 
                    NeuralNetworks`TensorT[{48}, NeuralNetworks`RealT]], 
                    "Outputs" -> 
                    Association[
                    "Output" -> 
                    NeuralNetworks`TensorT[{48}, NeuralNetworks`RealT]]], 
                    "17" -> Association[
                    "Type" -> "Linear", "Arrays" -> 
                    Association[
                    "Weights" -> 
                    NeuralNetworks`Private`DummyRawArray[{48, 48}], "Biases" -> 
                    NeuralNetworks`Private`DummyRawArray[{48}]], "Parameters" -> 
                    Association[
                    "OutputDimensions" -> {48}, "$OutputSize" -> 48, 
                    "$InputSize" -> 48, "$InputDimensions" -> {48}], "Inputs" -> 
                    Association[
                    "Input" -> 
                    NeuralNetworks`TensorT[{48}, NeuralNetworks`RealT]], 
                    "Outputs" -> 
                    Association[
                    "Output" -> 
                    NeuralNetworks`TensorT[{48}, NeuralNetworks`RealT]]], 
                    "18" -> Association[
                    "Type" -> "Elementwise", "Arrays" -> Association[], 
                    "Parameters" -> 
                    Association[
                    "Function" -> NeuralNetworks`ValidatedParameter[Ramp], 
                    "$Dimensions" -> {48}], "Inputs" -> 
                    Association[
                    "Input" -> 
                    NeuralNetworks`TensorT[{48}, NeuralNetworks`RealT]], 
                    "Outputs" -> 
                    Association[
                    "Output" -> 
                    NeuralNetworks`TensorT[{48}, NeuralNetworks`RealT]]], 
                    "19" -> Association[
                    "Type" -> "Dropout", "Arrays" -> Association[], 
                    "Parameters" -> 
                    Association[
                    "DropoutProbability" -> 0.5, "Method" -> "Dropout"], 
                    "Inputs" -> 
                    Association[
                    "Input" -> 
                    NeuralNetworks`TensorT[{48}, NeuralNetworks`RealT]], 
                    "Outputs" -> 
                    Association[
                    "Output" -> 
                    NeuralNetworks`TensorT[{48}, NeuralNetworks`RealT]]], 
                    "20" -> Association[
                    "Type" -> "Linear", "Arrays" -> 
                    Association[
                    "Weights" -> 
                    NeuralNetworks`Private`DummyRawArray[{10, 48}], "Biases" -> 
                    NeuralNetworks`Private`DummyRawArray[{10}]], "Parameters" -> 
                    Association[
                    "OutputDimensions" -> {10}, "$OutputSize" -> 10, 
                    "$InputSize" -> 48, "$InputDimensions" -> {48}], "Inputs" -> 
                    Association[
                    "Input" -> 
                    NeuralNetworks`TensorT[{48}, NeuralNetworks`RealT]], 
                    "Outputs" -> 
                    Association[
                    "Output" -> 
                    NeuralNetworks`TensorT[{10}, NeuralNetworks`RealT]]], 
                    "21" -> Association[
                    "Type" -> "Softmax", "Arrays" -> Association[], 
                    "Parameters" -> Association["Level" -> -1], "Inputs" -> 
                    Association[
                    "Input" -> 
                    NeuralNetworks`TensorT[{10}, NeuralNetworks`RealT]], 
                    "Outputs" -> 
                    Association[
                    "Output" -> 
                    NeuralNetworks`TensorT[{10}, NeuralNetworks`RealT]]]], 
                    "Edges" -> {
                    NeuralNetworks`NetPath["Nodes", "1", "Inputs", "Input"] -> 
                    NeuralNetworks`NetPath["Inputs", "Input"], 
                    NeuralNetworks`NetPath["Nodes", "2", "Inputs", "Input"] -> 
                    NeuralNetworks`NetPath["Nodes", "1", "Outputs", "Output"],
                     NeuralNetworks`NetPath["Nodes", "3", "Inputs", "Input"] -> 
                    NeuralNetworks`NetPath["Nodes", "2", "Outputs", "Output"],
                     NeuralNetworks`NetPath["Nodes", "4", "Inputs", "Input"] -> 
                    NeuralNetworks`NetPath["Nodes", "3", "Outputs", "Output"],
                     NeuralNetworks`NetPath["Nodes", "5", "Inputs", "Input"] -> 
                    NeuralNetworks`NetPath["Nodes", "4", "Outputs", "Output"],
                     NeuralNetworks`NetPath["Nodes", "6", "Inputs", "Input"] -> 
                    NeuralNetworks`NetPath["Nodes", "5", "Outputs", "Output"],
                     NeuralNetworks`NetPath["Nodes", "7", "Inputs", "Input"] -> 
                    NeuralNetworks`NetPath["Nodes", "6", "Outputs", "Output"],
                     NeuralNetworks`NetPath["Nodes", "8", "Inputs", "Input"] -> 
                    NeuralNetworks`NetPath["Nodes", "7", "Outputs", "Output"],
                     NeuralNetworks`NetPath["Nodes", "9", "Inputs", "Input"] -> 
                    NeuralNetworks`NetPath["Nodes", "8", "Outputs", "Output"],
                     NeuralNetworks`NetPath["Nodes", "10", "Inputs", "Input"] -> 
                    NeuralNetworks`NetPath["Nodes", "9", "Outputs", "Output"],
                     NeuralNetworks`NetPath["Nodes", "11", "Inputs", "Input"] -> 
                    NeuralNetworks`NetPath[
                    "Nodes", "10", "Outputs", "Output"], 
                    NeuralNetworks`NetPath["Nodes", "12", "Inputs", "Input"] -> 
                    NeuralNetworks`NetPath[
                    "Nodes", "11", "Outputs", "Output"], 
                    NeuralNetworks`NetPath["Nodes", "13", "Inputs", "Input"] -> 
                    NeuralNetworks`NetPath[
                    "Nodes", "12", "Outputs", "Output"], 
                    NeuralNetworks`NetPath["Nodes", "14", "Inputs", "Input"] -> 
                    NeuralNetworks`NetPath[
                    "Nodes", "13", "Outputs", "Output"], 
                    NeuralNetworks`NetPath["Nodes", "15", "Inputs", "Input"] -> 
                    NeuralNetworks`NetPath[
                    "Nodes", "14", "Outputs", "Output"], 
                    NeuralNetworks`NetPath["Nodes", "16", "Inputs", "Input"] -> 
                    NeuralNetworks`NetPath[
                    "Nodes", "15", "Outputs", "Output"], 
                    NeuralNetworks`NetPath["Nodes", "17", "Inputs", "Input"] -> 
                    NeuralNetworks`NetPath[
                    "Nodes", "16", "Outputs", "Output"], 
                    NeuralNetworks`NetPath["Nodes", "18", "Inputs", "Input"] -> 
                    NeuralNetworks`NetPath[
                    "Nodes", "17", "Outputs", "Output"], 
                    NeuralNetworks`NetPath["Nodes", "19", "Inputs", "Input"] -> 
                    NeuralNetworks`NetPath[
                    "Nodes", "18", "Outputs", "Output"], 
                    NeuralNetworks`NetPath["Nodes", "20", "Inputs", "Input"] -> 
                    NeuralNetworks`NetPath[
                    "Nodes", "19", "Outputs", "Output"], 
                    NeuralNetworks`NetPath["Nodes", "21", "Inputs", "Input"] -> 
                    NeuralNetworks`NetPath[
                    "Nodes", "20", "Outputs", "Output"], 
                    NeuralNetworks`NetPath["Outputs", "Output"] -> 
                    NeuralNetworks`NetPath[
                    "Nodes", "21", "Outputs", "Output"]}, "Inputs" -> 
                    Association[
                    "Input" -> 
                    NeuralNetworks`TensorT[{4, 12}, NeuralNetworks`RealT]], 
                    "Outputs" -> Association["Output" -> NetDecoder["Class", 
                    Association[
                    "Labels" -> {704, 3572, 3067, 3184, 1939, 2386, 2896, 205,
                     828, 3935}, "InputDepth" -> 1, "Dimensions" -> 10, 
                    "$Rank" -> 0], 
                    NeuralNetworks`TensorT[{10}, NeuralNetworks`RealT]]]], 
                   NeuralNetworks`Private`NetChain`opart, 
                   NeuralNetworks`Private`NetChain`part, 
                   NeuralNetworks`Private`NetChain`selected = Null}, 
                  DynamicBox[
                   GridBox[{{
                    NeuralNetworks`Private`NetChain`MouseClickBoxes[
                    TagBox[
                    GridBox[{{
                    TagBox[
                    TagBox[
                    "\"\"", Annotation[#, {"Inputs", "Input"}, "Mouse"]& ], 
                    MouseAppearanceTag["LinkHand"]], 
                    TagBox[
                    TagBox[
                    "\"Input\"", 
                    Annotation[#, {"Inputs", "Input"}, "Mouse"]& ], 
                    MouseAppearanceTag["LinkHand"]], 
                    TagBox[
                    TagBox[
                    TemplateBox[{"\"matrix\"", "\" \"", 
                    StyleBox[
                    
                    TemplateBox[{
                    "\"(\"", "\"\[VeryThinSpace]\"", "\"size\"", "\":\"", 
                    "\" \"", 
                    
                    TemplateBox[{"\[Times]", "\"\[Times]\"", "\"4\"", 
                    "\"12\""}, "RowWithSeparators"], "\"\[VeryThinSpace]\"", 
                    "\")\""}, "RowDefault"], 
                    GrayLevel[0.5], StripOnInput -> False]}, "RowDefault"], 
                    Annotation[#, {"Inputs", "Input"}, "Mouse"]& ], 
                    MouseAppearanceTag["LinkHand"]]}, {
                    TagBox[
                    TagBox[
                    StyleBox["\"1\"", 
                    GrayLevel[0.5], StripOnInput -> False], 
                    Annotation[#, {"Nodes", "1"}, "Mouse"]& ], 
                    MouseAppearanceTag["LinkHand"]], 
                    TagBox[
                    TagBox[
                    StyleBox["FlattenLayer", 
                    GrayLevel[0], StripOnInput -> False], 
                    Annotation[#, {"Nodes", "1"}, "Mouse"]& ], 
                    MouseAppearanceTag["LinkHand"]], 
                    TagBox[
                    TagBox[
                    TemplateBox[{"\"vector\"", "\" \"", 
                    StyleBox[
                    
                    TemplateBox[{
                    "\"(\"", "\"\[VeryThinSpace]\"", "\"size\"", "\":\"", 
                    "\" \"", 
                    
                    TemplateBox[{"\[Times]", "\"\[Times]\"", "\"48\""}, 
                    "RowWithSeparators"], "\"\[VeryThinSpace]\"", "\")\""}, 
                    "RowDefault"], 
                    GrayLevel[0.5], StripOnInput -> False]}, "RowDefault"], 
                    Annotation[#, {"Nodes", "1"}, "Mouse"]& ], 
                    MouseAppearanceTag["LinkHand"]]}, {
                    TagBox[
                    TagBox[
                    StyleBox["\"2\"", 
                    GrayLevel[0.5], StripOnInput -> False], 
                    Annotation[#, {"Nodes", "2"}, "Mouse"]& ], 
                    MouseAppearanceTag["LinkHand"]], 
                    TagBox[
                    TagBox[
                    StyleBox["LinearLayer", 
                    GrayLevel[0], StripOnInput -> False], 
                    Annotation[#, {"Nodes", "2"}, "Mouse"]& ], 
                    MouseAppearanceTag["LinkHand"]], 
                    TagBox[
                    TagBox[
                    TemplateBox[{"\"vector\"", "\" \"", 
                    StyleBox[
                    
                    TemplateBox[{
                    "\"(\"", "\"\[VeryThinSpace]\"", "\"size\"", "\":\"", 
                    "\" \"", 
                    
                    TemplateBox[{"\[Times]", "\"\[Times]\"", "\"48\""}, 
                    "RowWithSeparators"], "\"\[VeryThinSpace]\"", "\")\""}, 
                    "RowDefault"], 
                    GrayLevel[0.5], StripOnInput -> False]}, "RowDefault"], 
                    Annotation[#, {"Nodes", "2"}, "Mouse"]& ], 
                    MouseAppearanceTag["LinkHand"]]}, {
                    TagBox[
                    TagBox[
                    StyleBox["\"3\"", 
                    GrayLevel[0.5], StripOnInput -> False], 
                    Annotation[#, {"Nodes", "3"}, "Mouse"]& ], 
                    MouseAppearanceTag["LinkHand"]], 
                    TagBox[
                    TagBox[
                    StyleBox["Ramp", 
                    GrayLevel[0], StripOnInput -> False], 
                    Annotation[#, {"Nodes", "3"}, "Mouse"]& ], 
                    MouseAppearanceTag["LinkHand"]], 
                    TagBox[
                    TagBox[
                    TemplateBox[{"\"vector\"", "\" \"", 
                    StyleBox[
                    
                    TemplateBox[{
                    "\"(\"", "\"\[VeryThinSpace]\"", "\"size\"", "\":\"", 
                    "\" \"", 
                    
                    TemplateBox[{"\[Times]", "\"\[Times]\"", "\"48\""}, 
                    "RowWithSeparators"], "\"\[VeryThinSpace]\"", "\")\""}, 
                    "RowDefault"], 
                    GrayLevel[0.5], StripOnInput -> False]}, "RowDefault"], 
                    Annotation[#, {"Nodes", "3"}, "Mouse"]& ], 
                    MouseAppearanceTag["LinkHand"]]}, {
                    TagBox[
                    TagBox[
                    StyleBox["\"4\"", 
                    GrayLevel[0.5], StripOnInput -> False], 
                    Annotation[#, {"Nodes", "4"}, "Mouse"]& ], 
                    MouseAppearanceTag["LinkHand"]], 
                    TagBox[
                    TagBox[
                    StyleBox["DropoutLayer", 
                    GrayLevel[0], StripOnInput -> False], 
                    Annotation[#, {"Nodes", "4"}, "Mouse"]& ], 
                    MouseAppearanceTag["LinkHand"]], 
                    TagBox[
                    TagBox[
                    TemplateBox[{"\"vector\"", "\" \"", 
                    StyleBox[
                    
                    TemplateBox[{
                    "\"(\"", "\"\[VeryThinSpace]\"", "\"size\"", "\":\"", 
                    "\" \"", 
                    
                    TemplateBox[{"\[Times]", "\"\[Times]\"", "\"48\""}, 
                    "RowWithSeparators"], "\"\[VeryThinSpace]\"", "\")\""}, 
                    "RowDefault"], 
                    GrayLevel[0.5], StripOnInput -> False]}, "RowDefault"], 
                    Annotation[#, {"Nodes", "4"}, "Mouse"]& ], 
                    MouseAppearanceTag["LinkHand"]]}, {
                    TagBox[
                    TagBox[
                    StyleBox["\"5\"", 
                    GrayLevel[0.5], StripOnInput -> False], 
                    Annotation[#, {"Nodes", "5"}, "Mouse"]& ], 
                    MouseAppearanceTag["LinkHand"]], 
                    TagBox[
                    TagBox[
                    StyleBox["LinearLayer", 
                    GrayLevel[0], StripOnInput -> False], 
                    Annotation[#, {"Nodes", "5"}, "Mouse"]& ], 
                    MouseAppearanceTag["LinkHand"]], 
                    TagBox[
                    TagBox[
                    TemplateBox[{"\"vector\"", "\" \"", 
                    StyleBox[
                    
                    TemplateBox[{
                    "\"(\"", "\"\[VeryThinSpace]\"", "\"size\"", "\":\"", 
                    "\" \"", 
                    
                    TemplateBox[{"\[Times]", "\"\[Times]\"", "\"48\""}, 
                    "RowWithSeparators"], "\"\[VeryThinSpace]\"", "\")\""}, 
                    "RowDefault"], 
                    GrayLevel[0.5], StripOnInput -> False]}, "RowDefault"], 
                    Annotation[#, {"Nodes", "5"}, "Mouse"]& ], 
                    MouseAppearanceTag["LinkHand"]]}, {
                    TagBox[
                    TagBox[
                    StyleBox["\"6\"", 
                    GrayLevel[0.5], StripOnInput -> False], 
                    Annotation[#, {"Nodes", "6"}, "Mouse"]& ], 
                    MouseAppearanceTag["LinkHand"]], 
                    TagBox[
                    TagBox[
                    StyleBox["Ramp", 
                    GrayLevel[0], StripOnInput -> False], 
                    Annotation[#, {"Nodes", "6"}, "Mouse"]& ], 
                    MouseAppearanceTag["LinkHand"]], 
                    TagBox[
                    TagBox[
                    TemplateBox[{"\"vector\"", "\" \"", 
                    StyleBox[
                    
                    TemplateBox[{
                    "\"(\"", "\"\[VeryThinSpace]\"", "\"size\"", "\":\"", 
                    "\" \"", 
                    
                    TemplateBox[{"\[Times]", "\"\[Times]\"", "\"48\""}, 
                    "RowWithSeparators"], "\"\[VeryThinSpace]\"", "\")\""}, 
                    "RowDefault"], 
                    GrayLevel[0.5], StripOnInput -> False]}, "RowDefault"], 
                    Annotation[#, {"Nodes", "6"}, "Mouse"]& ], 
                    MouseAppearanceTag["LinkHand"]]}, {
                    TagBox[
                    TagBox[
                    StyleBox["\"7\"", 
                    GrayLevel[0.5], StripOnInput -> False], 
                    Annotation[#, {"Nodes", "7"}, "Mouse"]& ], 
                    MouseAppearanceTag["LinkHand"]], 
                    TagBox[
                    TagBox[
                    StyleBox["DropoutLayer", 
                    GrayLevel[0], StripOnInput -> False], 
                    Annotation[#, {"Nodes", "7"}, "Mouse"]& ], 
                    MouseAppearanceTag["LinkHand"]], 
                    TagBox[
                    TagBox[
                    TemplateBox[{"\"vector\"", "\" \"", 
                    StyleBox[
                    
                    TemplateBox[{
                    "\"(\"", "\"\[VeryThinSpace]\"", "\"size\"", "\":\"", 
                    "\" \"", 
                    
                    TemplateBox[{"\[Times]", "\"\[Times]\"", "\"48\""}, 
                    "RowWithSeparators"], "\"\[VeryThinSpace]\"", "\")\""}, 
                    "RowDefault"], 
                    GrayLevel[0.5], StripOnInput -> False]}, "RowDefault"], 
                    Annotation[#, {"Nodes", "7"}, "Mouse"]& ], 
                    MouseAppearanceTag["LinkHand"]]}, {
                    TagBox[
                    TagBox[
                    StyleBox["\"8\"", 
                    GrayLevel[0.5], StripOnInput -> False], 
                    Annotation[#, {"Nodes", "8"}, "Mouse"]& ], 
                    MouseAppearanceTag["LinkHand"]], 
                    TagBox[
                    TagBox[
                    StyleBox["LinearLayer", 
                    GrayLevel[0], StripOnInput -> False], 
                    Annotation[#, {"Nodes", "8"}, "Mouse"]& ], 
                    MouseAppearanceTag["LinkHand"]], 
                    TagBox[
                    TagBox[
                    TemplateBox[{"\"vector\"", "\" \"", 
                    StyleBox[
                    
                    TemplateBox[{
                    "\"(\"", "\"\[VeryThinSpace]\"", "\"size\"", "\":\"", 
                    "\" \"", 
                    
                    TemplateBox[{"\[Times]", "\"\[Times]\"", "\"48\""}, 
                    "RowWithSeparators"], "\"\[VeryThinSpace]\"", "\")\""}, 
                    "RowDefault"], 
                    GrayLevel[0.5], StripOnInput -> False]}, "RowDefault"], 
                    Annotation[#, {"Nodes", "8"}, "Mouse"]& ], 
                    MouseAppearanceTag["LinkHand"]]}, {
                    TagBox[
                    TagBox[
                    StyleBox["\"9\"", 
                    GrayLevel[0.5], StripOnInput -> False], 
                    Annotation[#, {"Nodes", "9"}, "Mouse"]& ], 
                    MouseAppearanceTag["LinkHand"]], 
                    TagBox[
                    TagBox[
                    StyleBox["Ramp", 
                    GrayLevel[0], StripOnInput -> False], 
                    Annotation[#, {"Nodes", "9"}, "Mouse"]& ], 
                    MouseAppearanceTag["LinkHand"]], 
                    TagBox[
                    TagBox[
                    TemplateBox[{"\"vector\"", "\" \"", 
                    StyleBox[
                    
                    TemplateBox[{
                    "\"(\"", "\"\[VeryThinSpace]\"", "\"size\"", "\":\"", 
                    "\" \"", 
                    
                    TemplateBox[{"\[Times]", "\"\[Times]\"", "\"48\""}, 
                    "RowWithSeparators"], "\"\[VeryThinSpace]\"", "\")\""}, 
                    "RowDefault"], 
                    GrayLevel[0.5], StripOnInput -> False]}, "RowDefault"], 
                    Annotation[#, {"Nodes", "9"}, "Mouse"]& ], 
                    MouseAppearanceTag["LinkHand"]]}, {
                    TagBox[
                    TagBox[
                    StyleBox["\"10\"", 
                    GrayLevel[0.5], StripOnInput -> False], 
                    Annotation[#, {"Nodes", "10"}, "Mouse"]& ], 
                    MouseAppearanceTag["LinkHand"]], 
                    TagBox[
                    TagBox[
                    StyleBox["DropoutLayer", 
                    GrayLevel[0], StripOnInput -> False], 
                    Annotation[#, {"Nodes", "10"}, "Mouse"]& ], 
                    MouseAppearanceTag["LinkHand"]], 
                    TagBox[
                    TagBox[
                    TemplateBox[{"\"vector\"", "\" \"", 
                    StyleBox[
                    
                    TemplateBox[{
                    "\"(\"", "\"\[VeryThinSpace]\"", "\"size\"", "\":\"", 
                    "\" \"", 
                    
                    TemplateBox[{"\[Times]", "\"\[Times]\"", "\"48\""}, 
                    "RowWithSeparators"], "\"\[VeryThinSpace]\"", "\")\""}, 
                    "RowDefault"], 
                    GrayLevel[0.5], StripOnInput -> False]}, "RowDefault"], 
                    Annotation[#, {"Nodes", "10"}, "Mouse"]& ], 
                    MouseAppearanceTag["LinkHand"]]}, {
                    TagBox[
                    TagBox[
                    StyleBox["\"11\"", 
                    GrayLevel[0.5], StripOnInput -> False], 
                    Annotation[#, {"Nodes", "11"}, "Mouse"]& ], 
                    MouseAppearanceTag["LinkHand"]], 
                    TagBox[
                    TagBox[
                    StyleBox["LinearLayer", 
                    GrayLevel[0], StripOnInput -> False], 
                    Annotation[#, {"Nodes", "11"}, "Mouse"]& ], 
                    MouseAppearanceTag["LinkHand"]], 
                    TagBox[
                    TagBox[
                    TemplateBox[{"\"vector\"", "\" \"", 
                    StyleBox[
                    
                    TemplateBox[{
                    "\"(\"", "\"\[VeryThinSpace]\"", "\"size\"", "\":\"", 
                    "\" \"", 
                    
                    TemplateBox[{"\[Times]", "\"\[Times]\"", "\"48\""}, 
                    "RowWithSeparators"], "\"\[VeryThinSpace]\"", "\")\""}, 
                    "RowDefault"], 
                    GrayLevel[0.5], StripOnInput -> False]}, "RowDefault"], 
                    Annotation[#, {"Nodes", "11"}, "Mouse"]& ], 
                    MouseAppearanceTag["LinkHand"]]}, {
                    TagBox[
                    TagBox[
                    StyleBox["\"12\"", 
                    GrayLevel[0.5], StripOnInput -> False], 
                    Annotation[#, {"Nodes", "12"}, "Mouse"]& ], 
                    MouseAppearanceTag["LinkHand"]], 
                    TagBox[
                    TagBox[
                    StyleBox["Ramp", 
                    GrayLevel[0], StripOnInput -> False], 
                    Annotation[#, {"Nodes", "12"}, "Mouse"]& ], 
                    MouseAppearanceTag["LinkHand"]], 
                    TagBox[
                    TagBox[
                    TemplateBox[{"\"vector\"", "\" \"", 
                    StyleBox[
                    
                    TemplateBox[{
                    "\"(\"", "\"\[VeryThinSpace]\"", "\"size\"", "\":\"", 
                    "\" \"", 
                    
                    TemplateBox[{"\[Times]", "\"\[Times]\"", "\"48\""}, 
                    "RowWithSeparators"], "\"\[VeryThinSpace]\"", "\")\""}, 
                    "RowDefault"], 
                    GrayLevel[0.5], StripOnInput -> False]}, "RowDefault"], 
                    Annotation[#, {"Nodes", "12"}, "Mouse"]& ], 
                    MouseAppearanceTag["LinkHand"]]}, {
                    TagBox[
                    TagBox[
                    StyleBox["\"13\"", 
                    GrayLevel[0.5], StripOnInput -> False], 
                    Annotation[#, {"Nodes", "13"}, "Mouse"]& ], 
                    MouseAppearanceTag["LinkHand"]], 
                    TagBox[
                    TagBox[
                    StyleBox["DropoutLayer", 
                    GrayLevel[0], StripOnInput -> False], 
                    Annotation[#, {"Nodes", "13"}, "Mouse"]& ], 
                    MouseAppearanceTag["LinkHand"]], 
                    TagBox[
                    TagBox[
                    TemplateBox[{"\"vector\"", "\" \"", 
                    StyleBox[
                    
                    TemplateBox[{
                    "\"(\"", "\"\[VeryThinSpace]\"", "\"size\"", "\":\"", 
                    "\" \"", 
                    
                    TemplateBox[{"\[Times]", "\"\[Times]\"", "\"48\""}, 
                    "RowWithSeparators"], "\"\[VeryThinSpace]\"", "\")\""}, 
                    "RowDefault"], 
                    GrayLevel[0.5], StripOnInput -> False]}, "RowDefault"], 
                    Annotation[#, {"Nodes", "13"}, "Mouse"]& ], 
                    MouseAppearanceTag["LinkHand"]]}, {
                    TagBox[
                    TagBox[
                    StyleBox["\"14\"", 
                    GrayLevel[0.5], StripOnInput -> False], 
                    Annotation[#, {"Nodes", "14"}, "Mouse"]& ], 
                    MouseAppearanceTag["LinkHand"]], 
                    TagBox[
                    TagBox[
                    StyleBox["LinearLayer", 
                    GrayLevel[0], StripOnInput -> False], 
                    Annotation[#, {"Nodes", "14"}, "Mouse"]& ], 
                    MouseAppearanceTag["LinkHand"]], 
                    TagBox[
                    TagBox[
                    TemplateBox[{"\"vector\"", "\" \"", 
                    StyleBox[
                    
                    TemplateBox[{
                    "\"(\"", "\"\[VeryThinSpace]\"", "\"size\"", "\":\"", 
                    "\" \"", 
                    
                    TemplateBox[{"\[Times]", "\"\[Times]\"", "\"48\""}, 
                    "RowWithSeparators"], "\"\[VeryThinSpace]\"", "\")\""}, 
                    "RowDefault"], 
                    GrayLevel[0.5], StripOnInput -> False]}, "RowDefault"], 
                    Annotation[#, {"Nodes", "14"}, "Mouse"]& ], 
                    MouseAppearanceTag["LinkHand"]]}, {
                    TagBox[
                    TagBox[
                    StyleBox["\"15\"", 
                    GrayLevel[0.5], StripOnInput -> False], 
                    Annotation[#, {"Nodes", "15"}, "Mouse"]& ], 
                    MouseAppearanceTag["LinkHand"]], 
                    TagBox[
                    TagBox[
                    StyleBox["Ramp", 
                    GrayLevel[0], StripOnInput -> False], 
                    Annotation[#, {"Nodes", "15"}, "Mouse"]& ], 
                    MouseAppearanceTag["LinkHand"]], 
                    TagBox[
                    TagBox[
                    TemplateBox[{"\"vector\"", "\" \"", 
                    StyleBox[
                    
                    TemplateBox[{
                    "\"(\"", "\"\[VeryThinSpace]\"", "\"size\"", "\":\"", 
                    "\" \"", 
                    
                    TemplateBox[{"\[Times]", "\"\[Times]\"", "\"48\""}, 
                    "RowWithSeparators"], "\"\[VeryThinSpace]\"", "\")\""}, 
                    "RowDefault"], 
                    GrayLevel[0.5], StripOnInput -> False]}, "RowDefault"], 
                    Annotation[#, {"Nodes", "15"}, "Mouse"]& ], 
                    MouseAppearanceTag["LinkHand"]]}, {
                    TagBox[
                    TagBox[
                    StyleBox["\"16\"", 
                    GrayLevel[0.5], StripOnInput -> False], 
                    Annotation[#, {"Nodes", "16"}, "Mouse"]& ], 
                    MouseAppearanceTag["LinkHand"]], 
                    TagBox[
                    TagBox[
                    StyleBox["DropoutLayer", 
                    GrayLevel[0], StripOnInput -> False], 
                    Annotation[#, {"Nodes", "16"}, "Mouse"]& ], 
                    MouseAppearanceTag["LinkHand"]], 
                    TagBox[
                    TagBox[
                    TemplateBox[{"\"vector\"", "\" \"", 
                    StyleBox[
                    
                    TemplateBox[{
                    "\"(\"", "\"\[VeryThinSpace]\"", "\"size\"", "\":\"", 
                    "\" \"", 
                    
                    TemplateBox[{"\[Times]", "\"\[Times]\"", "\"48\""}, 
                    "RowWithSeparators"], "\"\[VeryThinSpace]\"", "\")\""}, 
                    "RowDefault"], 
                    GrayLevel[0.5], StripOnInput -> False]}, "RowDefault"], 
                    Annotation[#, {"Nodes", "16"}, "Mouse"]& ], 
                    MouseAppearanceTag["LinkHand"]]}, {
                    TagBox[
                    TagBox[
                    StyleBox["\"17\"", 
                    GrayLevel[0.5], StripOnInput -> False], 
                    Annotation[#, {"Nodes", "17"}, "Mouse"]& ], 
                    MouseAppearanceTag["LinkHand"]], 
                    TagBox[
                    TagBox[
                    StyleBox["LinearLayer", 
                    GrayLevel[0], StripOnInput -> False], 
                    Annotation[#, {"Nodes", "17"}, "Mouse"]& ], 
                    MouseAppearanceTag["LinkHand"]], 
                    TagBox[
                    TagBox[
                    TemplateBox[{"\"vector\"", "\" \"", 
                    StyleBox[
                    
                    TemplateBox[{
                    "\"(\"", "\"\[VeryThinSpace]\"", "\"size\"", "\":\"", 
                    "\" \"", 
                    
                    TemplateBox[{"\[Times]", "\"\[Times]\"", "\"48\""}, 
                    "RowWithSeparators"], "\"\[VeryThinSpace]\"", "\")\""}, 
                    "RowDefault"], 
                    GrayLevel[0.5], StripOnInput -> False]}, "RowDefault"], 
                    Annotation[#, {"Nodes", "17"}, "Mouse"]& ], 
                    MouseAppearanceTag["LinkHand"]]}, {
                    TagBox[
                    TagBox[
                    StyleBox["\"18\"", 
                    GrayLevel[0.5], StripOnInput -> False], 
                    Annotation[#, {"Nodes", "18"}, "Mouse"]& ], 
                    MouseAppearanceTag["LinkHand"]], 
                    TagBox[
                    TagBox[
                    StyleBox["Ramp", 
                    GrayLevel[0], StripOnInput -> False], 
                    Annotation[#, {"Nodes", "18"}, "Mouse"]& ], 
                    MouseAppearanceTag["LinkHand"]], 
                    TagBox[
                    TagBox[
                    TemplateBox[{"\"vector\"", "\" \"", 
                    StyleBox[
                    
                    TemplateBox[{
                    "\"(\"", "\"\[VeryThinSpace]\"", "\"size\"", "\":\"", 
                    "\" \"", 
                    
                    TemplateBox[{"\[Times]", "\"\[Times]\"", "\"48\""}, 
                    "RowWithSeparators"], "\"\[VeryThinSpace]\"", "\")\""}, 
                    "RowDefault"], 
                    GrayLevel[0.5], StripOnInput -> False]}, "RowDefault"], 
                    Annotation[#, {"Nodes", "18"}, "Mouse"]& ], 
                    MouseAppearanceTag["LinkHand"]]}, {
                    TagBox[
                    TagBox[
                    StyleBox["\"19\"", 
                    GrayLevel[0.5], StripOnInput -> False], 
                    Annotation[#, {"Nodes", "19"}, "Mouse"]& ], 
                    MouseAppearanceTag["LinkHand"]], 
                    TagBox[
                    TagBox[
                    StyleBox["DropoutLayer", 
                    GrayLevel[0], StripOnInput -> False], 
                    Annotation[#, {"Nodes", "19"}, "Mouse"]& ], 
                    MouseAppearanceTag["LinkHand"]], 
                    TagBox[
                    TagBox[
                    TemplateBox[{"\"vector\"", "\" \"", 
                    StyleBox[
                    
                    TemplateBox[{
                    "\"(\"", "\"\[VeryThinSpace]\"", "\"size\"", "\":\"", 
                    "\" \"", 
                    
                    TemplateBox[{"\[Times]", "\"\[Times]\"", "\"48\""}, 
                    "RowWithSeparators"], "\"\[VeryThinSpace]\"", "\")\""}, 
                    "RowDefault"], 
                    GrayLevel[0.5], StripOnInput -> False]}, "RowDefault"], 
                    Annotation[#, {"Nodes", "19"}, "Mouse"]& ], 
                    MouseAppearanceTag["LinkHand"]]}, {
                    TagBox[
                    TagBox[
                    StyleBox["\"20\"", 
                    GrayLevel[0.5], StripOnInput -> False], 
                    Annotation[#, {"Nodes", "20"}, "Mouse"]& ], 
                    MouseAppearanceTag["LinkHand"]], 
                    TagBox[
                    TagBox[
                    StyleBox["LinearLayer", 
                    GrayLevel[0], StripOnInput -> False], 
                    Annotation[#, {"Nodes", "20"}, "Mouse"]& ], 
                    MouseAppearanceTag["LinkHand"]], 
                    TagBox[
                    TagBox[
                    TemplateBox[{"\"vector\"", "\" \"", 
                    StyleBox[
                    
                    TemplateBox[{
                    "\"(\"", "\"\[VeryThinSpace]\"", "\"size\"", "\":\"", 
                    "\" \"", 
                    
                    TemplateBox[{"\[Times]", "\"\[Times]\"", "\"10\""}, 
                    "RowWithSeparators"], "\"\[VeryThinSpace]\"", "\")\""}, 
                    "RowDefault"], 
                    GrayLevel[0.5], StripOnInput -> False]}, "RowDefault"], 
                    Annotation[#, {"Nodes", "20"}, "Mouse"]& ], 
                    MouseAppearanceTag["LinkHand"]]}, {
                    TagBox[
                    TagBox[
                    StyleBox["\"21\"", 
                    GrayLevel[0.5], StripOnInput -> False], 
                    Annotation[#, {"Nodes", "21"}, "Mouse"]& ], 
                    MouseAppearanceTag["LinkHand"]], 
                    TagBox[
                    TagBox[
                    StyleBox["SoftmaxLayer", 
                    GrayLevel[0], StripOnInput -> False], 
                    Annotation[#, {"Nodes", "21"}, "Mouse"]& ], 
                    MouseAppearanceTag["LinkHand"]], 
                    TagBox[
                    TagBox[
                    TemplateBox[{"\"vector\"", "\" \"", 
                    StyleBox[
                    
                    TemplateBox[{
                    "\"(\"", "\"\[VeryThinSpace]\"", "\"size\"", "\":\"", 
                    "\" \"", 
                    
                    TemplateBox[{"\[Times]", "\"\[Times]\"", "\"10\""}, 
                    "RowWithSeparators"], "\"\[VeryThinSpace]\"", "\")\""}, 
                    "RowDefault"], 
                    GrayLevel[0.5], StripOnInput -> False]}, "RowDefault"], 
                    Annotation[#, {"Nodes", "21"}, "Mouse"]& ], 
                    MouseAppearanceTag["LinkHand"]]}, {
                    TagBox[
                    TagBox[
                    "\"\"", Annotation[#, {"Outputs", "Output"}, "Mouse"]& ], 
                    MouseAppearanceTag["LinkHand"]], 
                    TagBox[
                    TagBox[
                    "\"Output\"", 
                    Annotation[#, {"Outputs", "Output"}, "Mouse"]& ], 
                    MouseAppearanceTag["LinkHand"]], 
                    TagBox[
                    TagBox[
                    "\"class\"", 
                    Annotation[#, {"Outputs", "Output"}, "Mouse"]& ], 
                    MouseAppearanceTag["LinkHand"]]}}, 
                    GridBoxAlignment -> {"Columns" -> {{Left}}}, AutoDelete -> 
                    False, GridBoxItemSize -> {
                    "Columns" -> {{Automatic}}, "Rows" -> {{Automatic}}}, 
                    GridBoxSpacings -> {"Columns" -> {{1.1}}}], "Grid"], 
                    If[
                    ListQ[
                    NeuralNetworks`Private`NetChain`part = MouseAnnotation[]],
                     If[NeuralNetworks`Private`NetChain`opart === 
                    NeuralNetworks`Private`NetChain`part, 
                    NeuralNetworks`Private`NetChain`selected = Null; 
                    NeuralNetworks`Private`NetChain`opart = Null, 
                    NeuralNetworks`Private`NetChain`selected = 
                    Part[NeuralNetworks`Private`NetChain`assoc3, 
                    Apply[Sequence, NeuralNetworks`Private`NetChain`part]]; 
                    NeuralNetworks`Private`NetChain`opart = 
                    NeuralNetworks`Private`NetChain`part; Null]; Null]]}, 
                    NeuralNetworks`Private`NetChain`fmtSelected[
                    NeuralNetworks`Private`NetChain`selected, 
                    NeuralNetworks`Private`NetChain`part, 
                    NeuralNetworks`Private`GetSharedArrays[
                    NeuralNetworks`Private`NetChain`assoc3]]}, 
                    GridBoxSpacings -> {"Columns" -> {{1}}}, 
                    GridBoxAlignment -> {"Columns" -> {{Left}}}, 
                    GridFrameMargins -> {{0, 0}, {0, 0}}], 
                   TrackedSymbols :> {
                    NeuralNetworks`Private`NetChain`selected}], 
                  Initialization :> {NetChain}]}}, BaselinePosition -> 
               Automatic, 
               GridBoxAlignment -> {
                "Columns" -> {{Left}}, "Rows" -> {{Automatic}}}, 
               GridBoxItemSize -> {
                "Columns" -> {{Automatic}}, "Rows" -> {{Automatic}}}, 
               GridBoxSpacings -> {
                "Columns" -> {{2}}, "Rows" -> {{Automatic}}}]}}, 
            GridBoxAlignment -> {"Rows" -> {{Top}}}, 
            GridBoxItemSize -> {
             "Columns" -> {{Automatic}}, "Rows" -> {{Automatic}}}, 
            GridFrameMargins -> {{0, 0}, {0, 0}}, 
            BaselinePosition -> {1, 1}]}, 
         Dynamic[Typeset`open], ImageSize -> Automatic], BaselinePosition -> 
        Baseline, 
        BaseStyle -> {
         ShowStringCharacters -> False, NumberMarks -> False, PrintPrecision -> 
          3, ShowSyntaxStyles -> False}]], 
      StyleBox["]", "NonInterpretableSummary"]}]},
   "CopyTag",
   DisplayFunction->(#& ),
   InterpretationFunction->("NetChain[<>]"& )],
  False,
  Editable->False,
  SelectWithContents->True,
  Selectable->False]], "Output",
 CellChangeTimes->{3.7622045548453207`*^9, 3.762204595779961*^9, 
  3.762204695017562*^9, 3.762204900755146*^9, 3.762633238623377*^9, 
  3.7626340603195457`*^9, 3.762703656136299*^9, 3.7627055081865916`*^9, 
  3.7627064397442713`*^9, 3.762791629716757*^9, 3.762794144404046*^9, 
  3.7627952317668304`*^9, 3.762802871032295*^9, 3.7628039706100483`*^9, 
  3.7628068406533923`*^9, 3.764683980294414*^9, 3.764686696424198*^9, 
  3.764704893460586*^9, 3.764705787970975*^9},
 CellLabel->"Out[44]=",ExpressionUUID->"a2effc5c-9eb8-478b-afcf-616dab5cd8f8"]
}, Open  ]],

Cell[CellGroupData[{

Cell[BoxData[
 RowBox[{"ClassifierMeasurements", "[", 
  RowBox[{"net4", ",", " ", "TestSample", ",", " ", "\"\<Accuracy\>\""}], 
  "]"}]], "Input",
 CellChangeTimes->{{3.762204537955961*^9, 3.762204541525922*^9}},
 CellLabel->"In[45]:=",ExpressionUUID->"7aade69d-ec5f-403a-b23c-971452e2baf7"],

Cell[BoxData["0.19101123595505617`"], "Output",
 CellChangeTimes->{3.7622045550202208`*^9, 3.7622046951864643`*^9, 
  3.762204900927966*^9, 3.7626332388022747`*^9, 3.7626340606283693`*^9, 
  3.762703656386154*^9, 3.762705508529991*^9, 3.7627064400111237`*^9, 
  3.762791629937629*^9, 3.76279414461098*^9, 3.7627952319487257`*^9, 
  3.7628028712281833`*^9, 3.762803970807935*^9, 3.7628068408343086`*^9, 
  3.7646839805332766`*^9, 3.764686696635076*^9, 3.764704893671464*^9, 
  3.7647057881878157`*^9},
 CellLabel->"Out[45]=",ExpressionUUID->"c0eb8de8-b878-4290-bdcb-ddc956741eaf"]
}, Open  ]],

Cell[CellGroupData[{

Cell[BoxData[
 RowBox[{"ClassifierMeasurements", "[", 
  RowBox[{"net4", ",", " ", "TrainingSample", ",", " ", "\"\<Accuracy\>\""}], 
  "]"}]], "Input",
 CellChangeTimes->{{3.7622049951918173`*^9, 3.7622050028418083`*^9}},
 CellLabel->"In[46]:=",ExpressionUUID->"fc81d96e-2c76-400e-9326-81edcae54e98"],

Cell[BoxData["0.2556818181818182`"], "Output",
 CellChangeTimes->{3.762205003512106*^9, 3.762633238903217*^9, 
  3.76263406076629*^9, 3.762703656510084*^9, 3.762705508701893*^9, 
  3.762706440151043*^9, 3.7627916300305758`*^9, 3.762794144714921*^9, 
  3.762795232058663*^9, 3.762802871324128*^9, 3.7628039709228697`*^9, 
  3.7628068409252563`*^9, 3.764683980636218*^9, 3.764686696736018*^9, 
  3.764704893782401*^9, 3.764705788323738*^9},
 CellLabel->"Out[46]=",ExpressionUUID->"5a06cac5-3f66-41b8-aee0-b35bf3f51ed4"]
}, Open  ]],

Cell["Even with dropout layers, we found a plateau.", "Text",
 CellChangeTimes->{{3.7622047035641823`*^9, 3.7622047222283087`*^9}, {
  3.762204981838696*^9, 3.762204982085554*^9}, {3.7628030516270275`*^9, 
  3.762803055164772*^9}, {3.762803303772791*^9, 
  3.762803316604615*^9}},ExpressionUUID->"4ba9015c-e5f7-42a1-9932-\
d2e718871d06"]
}, Open  ]],

Cell[CellGroupData[{

Cell["Solving the Problem With an Algorithmic Classifier ", "Chapter",
 CellChangeTimes->{{3.7615758007078514`*^9, 3.761575808663387*^9}, {
  3.7615758636640177`*^9, 
  3.761575872391656*^9}},ExpressionUUID->"05d2e5cf-1ec6-45de-95f1-\
e3c492411593"],

Cell[CellGroupData[{

Cell[TextData[{
 "The ",
 StyleBox["Tools.",
  FontSlant->"Italic"]
}], "Subchapter",
 CellChangeTimes->{{3.761580674085075*^9, 
  3.7615806822918863`*^9}},ExpressionUUID->"9ad25ff9-3b52-477b-9db8-\
8916466eae33"],

Cell[CellGroupData[{

Cell["Relationships :", "Subsubsection",
 CellChangeTimes->{{3.76221085962665*^9, 
  3.762210862233097*^9}},ExpressionUUID->"98c33cfe-5504-4a66-946e-\
4cc01426da38"],

Cell[TextData[{
 "We will say that a ",
 StyleBox["relationship s1->s2",
  FontWeight->"Bold"],
 " ",
 StyleBox["exists for the automaton A ",
  FontWeight->"Bold"],
 "if the string s2 is an output of the automaton A with input s1."
}], "Text",
 CellChangeTimes->{
  3.7622108973549643`*^9},ExpressionUUID->"518bc4dd-542b-446e-a67a-\
32efd912514f"]
}, Open  ]],

Cell[CellGroupData[{

Cell[TextData[{
 StyleBox["Conditional ",
  FontSlant->"Italic"],
 "ECA CTM."
}], "Section",
 CellChangeTimes->{{3.7615766536315727`*^9, 3.7615766740245123`*^9}, {
  3.761580663891842*^9, 
  3.7615806651241384`*^9}},ExpressionUUID->"d22f02e5-b828-40f4-a74d-\
1ef35c286df4"],

Cell[TextData[{
 "Given two strings ",
 StyleBox["s1 ",
  FontWeight->"Bold"],
 "and ",
 StyleBox["s2",
  FontWeight->"Bold"],
 ", K(s2|s1) is defined as the amount of information required to ",
 StyleBox["construct ",
  FontSlant->"Italic"],
 "or ",
 StyleBox["define ",
  FontSlant->"Italic"],
 StyleBox["s2 ",
  FontWeight->"Bold"],
 "from ",
 StyleBox["s1",
  FontWeight->"Bold"],
 ". In formal terms, K(s2|s1) is the smallest program that that produces ",
 StyleBox["s2 ",
  FontWeight->"Bold"],
 "with ",
 StyleBox["s1 ",
  FontWeight->"Bold"],
 "as input. Following the coding theorem method, in algorithmic probability \
theory this value is related to the ",
 StyleBox["probability that a randomly chosen Turing Machine ",
  FontWeight->"Bold"],
 "will produce ",
 StyleBox["s2 ",
  FontWeight->"Bold"],
 "given ",
 StyleBox["s1 ",
  FontWeight->"Bold"],
 "as an input. "
}], "Text",
 CellChangeTimes->{{3.762210997807053*^9, 3.7622111093826723`*^9}, {
  3.762213334594411*^9, 3.762213390433546*^9}, {3.7622134334912357`*^9, 
  3.7622136790421996`*^9}},ExpressionUUID->"fe75cbd9-33fc-4a69-a9da-\
f2cc61b0768c"],

Cell["\<\
Therefore, we will do the following: We will compute a database of all \
12-bits strings and their 12x4 outputs for all cellular automatons, \
partitioned in pairs of 4 and 4x4, 6 and 6x4, and 12 and 12x4. This is done \
to avoid frontier issues that are present in the way Mathematica computes CA.\
\>", "Text",
 CellChangeTimes->{{3.7622136888026304`*^9, 
  3.762213867074894*^9}},ExpressionUUID->"b01d8c44-c8cb-4c2e-b342-\
c9f34dbb91ae"],

Cell[BoxData[
 RowBox[{
  RowBox[{"SetDirectory", "[", 
   RowBox[{"NotebookDirectory", "[", "]"}], "]"}], ";"}]], "Input",
 CellChangeTimes->{{3.761924110716772*^9, 3.7619241185181637`*^9}, {
  3.761924225434791*^9, 3.7619242269660625`*^9}},
 CellLabel->"In[49]:=",ExpressionUUID->"e9627754-aa0b-4d0c-b243-a1fe999aab2f"],

Cell[TextData[{
 "The following object contains the precomputed relationships of all pairs of \
6-bit strings within all ECA initialized with 16 bits. Then, we will count \
how many times each pair is ",
 StyleBox["associated",
  FontSlant->"Italic"],
 "."
}], "Text",
 CellChangeTimes->{{3.7619244810450897`*^9, 3.761924573285391*^9}, {
  3.761924857509863*^9, 3.761924874877823*^9}, {3.762018752712999*^9, 
  3.7620187568414383`*^9}, {3.762213882195265*^9, 
  3.762213919194152*^9}},ExpressionUUID->"f2de6c5b-9056-4ba4-82a3-\
f78158d67fde"],

Cell[BoxData[
 RowBox[{
  RowBox[{"dist", " ", "=", 
   RowBox[{"<<", " ", "\"\<dataB6-4v2.m\>\""}]}], ";"}]], "Input",
 CellChangeTimes->{{3.7620158751863785`*^9, 3.762015909421405*^9}, 
   3.7620352509715753`*^9, {3.762094569358532*^9, 3.762094569506036*^9}, {
   3.762632869495631*^9, 3.762632869917389*^9}, {3.7626334280463743`*^9, 
   3.762633428260251*^9}},
 CellLabel->"In[50]:=",ExpressionUUID->"3102c833-01de-45fb-821e-d564dff4fc76"],

Cell[CellGroupData[{

Cell[BoxData[
 RowBox[{"Length", "@", 
  RowBox[{"Keys", "@", "dist"}]}]], "Input",
 CellChangeTimes->{{3.7619267355113273`*^9, 3.7619267472964706`*^9}},
 CellLabel->"In[51]:=",ExpressionUUID->"ef3e63d7-dd6e-4c46-99be-21d8b50434b9"],

Cell[BoxData["90534"], "Output",
 CellChangeTimes->{3.7619267478631463`*^9, 3.761930835303381*^9, 
  3.7619317357576632`*^9, 3.761939503169582*^9, 3.7619395399221015`*^9, 
  3.7619413175518847`*^9, 3.762015923484111*^9, 3.76201799885419*^9, 
  3.762018255549159*^9, 3.762035258188816*^9, 3.7620942987746*^9, 
  3.762095008128956*^9, 3.762095289032*^9, 3.762096475192252*^9, 
  3.762097415107691*^9, 3.762103337873184*^9, 3.762185372239128*^9, 
  3.7621952758401985`*^9, 3.7621955709244256`*^9, 3.7621961981556616`*^9, 
  3.762633255234205*^9, 3.762633542663248*^9, 3.7626340787072525`*^9, 
  3.762703675322776*^9, 3.7627055265417213`*^9, 3.762706457732709*^9, 
  3.762791647690397*^9, 3.762794162177412*^9, 3.762795249842496*^9, 
  3.7628028890051775`*^9, 3.7628039881539674`*^9, 3.762806858791581*^9, 
  3.764683999570854*^9, 3.7646867143542533`*^9, 3.7647049114521713`*^9, 
  3.7647058060236535`*^9},
 CellLabel->"Out[51]=",ExpressionUUID->"df16cc08-8ec2-45a4-abb5-33b6d39b421c"]
}, Open  ]],

Cell["The data has the form:", "Text",
 CellChangeTimes->{{3.7620940029511223`*^9, 
  3.7620940423947506`*^9}},ExpressionUUID->"4dbe268f-de4e-4978-88d4-\
8f0a79ec196b"],

Cell[CellGroupData[{

Cell[BoxData[
 RowBox[{
  RowBox[{
   RowBox[{"(", 
    RowBox[{"Keys", "@", "dist"}], ")"}], "[", 
   RowBox[{"[", "1", "]"}], "]"}], "\[Rule]", 
  RowBox[{
   RowBox[{"(", 
    RowBox[{"Values", "@", "dist"}], ")"}], "[", 
   RowBox[{"[", "1", "]"}], "]"}]}]], "Input",
 CellChangeTimes->{{3.7620939925150013`*^9, 3.7620939959480696`*^9}, {
  3.7620940455627236`*^9, 3.762094083563529*^9}},
 CellLabel->"In[52]:=",ExpressionUUID->"b4e18a5f-75c6-4d81-87f5-13b62108e15b"],

Cell[BoxData[
 RowBox[{
  RowBox[{"{", 
   RowBox[{
    RowBox[{"{", 
     RowBox[{"0", ",", "0", ",", "0", ",", "0", ",", "0", ",", "0"}], "}"}], 
    ",", 
    RowBox[{"{", 
     RowBox[{
      RowBox[{"{", 
       RowBox[{"0", ",", "0", ",", "0", ",", "0", ",", "0", ",", "0"}], "}"}],
       ",", 
      RowBox[{"{", 
       RowBox[{"0", ",", "0", ",", "0", ",", "0", ",", "0", ",", "0"}], "}"}],
       ",", 
      RowBox[{"{", 
       RowBox[{"0", ",", "0", ",", "0", ",", "0", ",", "0", ",", "0"}], "}"}],
       ",", 
      RowBox[{"{", 
       RowBox[{"0", ",", "0", ",", "0", ",", "0", ",", "0", ",", "0"}], 
       "}"}]}], "}"}]}], "}"}], "\[Rule]", "1232"}]], "Output",
 CellChangeTimes->{3.7620940907988577`*^9, 3.7620942988315673`*^9, 
  3.7620945762158637`*^9, 3.7620950082059126`*^9, 3.7620952890949645`*^9, 
  3.7620964752702074`*^9, 3.7620974151746535`*^9, 3.7621033379351482`*^9, 
  3.762185372292098*^9, 3.7621952758801823`*^9, 3.762195570988389*^9, 
  3.762196198205632*^9, 3.7626332553611355`*^9, 3.762633544797378*^9, 
  3.7626340787673435`*^9, 3.7627036753857408`*^9, 3.7627055265946884`*^9, 
  3.762706457799671*^9, 3.762791647745364*^9, 3.762794162233381*^9, 
  3.7627952499034605`*^9, 3.762802889047152*^9, 3.7628039882109337`*^9, 
  3.7628068588405547`*^9, 3.7646839996118317`*^9, 3.764686714392233*^9, 
  3.764704911517131*^9, 3.764705806063631*^9},
 CellLabel->"Out[52]=",ExpressionUUID->"5dbed850-e55d-459e-95f8-6075a027ad51"]
}, Open  ]],

Cell["\<\
The following function will be a convenient way to consult the previous \
database. \
\>", "Text",
 CellChangeTimes->{{3.761925827965536*^9, 3.7619258337022667`*^9}, {
  3.761926629206667*^9, 
  3.7619266540091405`*^9}},ExpressionUUID->"31b91aa7-24d4-4b52-9df7-\
06d32bd045d7"],

Cell[BoxData[
 RowBox[{
  RowBox[{"fRel", "[", 
   RowBox[{"s1_", ",", "s2_"}], "]"}], ":=", 
  RowBox[{"With", "[", "\[IndentingNewLine]", 
   RowBox[{
    RowBox[{"{", 
     RowBox[{"out", " ", "=", " ", 
      RowBox[{"dist", "[", 
       RowBox[{"{", 
        RowBox[{"s1", ",", "s2"}], "}"}], "]"}]}], "}"}], ",", 
    "\[IndentingNewLine]", 
    RowBox[{"If", "[", 
     RowBox[{
      RowBox[{"MissingQ", "@", "out"}], ",", "\[IndentingNewLine]", "0", ",", 
      "\[IndentingNewLine]", "out"}], "\[IndentingNewLine]", "]"}]}], 
   "\[IndentingNewLine]", "]"}]}]], "Input",
 CellChangeTimes->{{3.7619266609531193`*^9, 3.761926685626501*^9}, {
  3.761926719686329*^9, 3.761926769010439*^9}, {3.761927089845617*^9, 
  3.7619271210385666`*^9}, {3.7619271879274855`*^9, 3.7619272077293634`*^9}},
 CellLabel->"In[53]:=",ExpressionUUID->"f98bd51d-4010-4ab0-b15f-9b0f98e8e5c7"],

Cell[CellGroupData[{

Cell["Algorithmic Probability", "Subsection",
 CellChangeTimes->{{3.7615811946105537`*^9, 
  3.7615812028205113`*^9}},ExpressionUUID->"e7f3b51f-8746-4d86-9f82-\
da7a9642e3c1"],

Cell[TextData[{
 "We will define the algorithmic probability of two strings as the \
probability that, for a ",
 StyleBox["randomly chosen ",
  FontSlant->"Italic"],
 "ECA, an string containing s1 will output and string containing s2 ",
 StyleBox["at the same position",
  FontWeight->"Bold"],
 "."
}], "Text",
 CellChangeTimes->{{3.761581212644429*^9, 3.761581273004668*^9}, {
  3.761581740717377*^9, 3.761581752036764*^9}, {3.7619248989906406`*^9, 
  3.761924959510916*^9}},ExpressionUUID->"775a5f4c-3655-43c9-8f17-\
e80ebec1f92d"],

Cell[CellGroupData[{

Cell[BoxData[
 RowBox[{"Length", "@", 
  RowBox[{"Values", "@", "dist"}]}]], "Input",
 CellChangeTimes->{{3.761939578972493*^9, 3.7619395865642056`*^9}},
 CellLabel->"In[54]:=",ExpressionUUID->"8e11c054-c6eb-4c87-b640-1fef669b5f0b"],

Cell[BoxData["90534"], "Output",
 CellChangeTimes->{3.7619395873534365`*^9, 3.7619413176456985`*^9, 
  3.7620159369281707`*^9, 3.76201799895813*^9, 3.7620182557010736`*^9, 
  3.7620352639125032`*^9, 3.762094298913531*^9, 3.7620950082898645`*^9, 
  3.762095289186911*^9, 3.7620964754341125`*^9, 3.762097415285591*^9, 
  3.762103338080065*^9, 3.762185372383047*^9, 3.762195275939148*^9, 
  3.762195571050358*^9, 3.7621961982625985`*^9, 3.7626332555450983`*^9, 
  3.7626335512331457`*^9, 3.762634078922262*^9, 3.7627036755476475`*^9, 
  3.7627055266436605`*^9, 3.762706457911607*^9, 3.7627916478303165`*^9, 
  3.7627941622863503`*^9, 3.762795249982418*^9, 3.7628028890931263`*^9, 
  3.7628039882788944`*^9, 3.7628068588895264`*^9, 3.7646839996797915`*^9, 
  3.7646867144531965`*^9, 3.7647049115780973`*^9, 3.7647058061146026`*^9},
 CellLabel->"Out[54]=",ExpressionUUID->"d749f0a3-2f61-4598-8927-bb0cadb0caa4"]
}, Open  ]],

Cell[CellGroupData[{

Cell[BoxData[
 RowBox[{"total", " ", "=", " ", 
  RowBox[{"Total", "@", 
   RowBox[{"Values", "@", "dist"}]}]}]], "Input",
 CellChangeTimes->{{3.7619257817028275`*^9, 3.7619258027821755`*^9}},
 CellLabel->"In[55]:=",ExpressionUUID->"7e32bb5a-4fe8-4208-aa78-d2cd89390d26"],

Cell[BoxData["528384"], "Output",
 CellChangeTimes->{3.7620182558150086`*^9, 3.7620352668125935`*^9, 
  3.7620942989663534`*^9, 3.762095008342249*^9, 3.7620952892488756`*^9, 
  3.762096475508072*^9, 3.7620974153565483`*^9, 3.7621033381190453`*^9, 
  3.7621853724460106`*^9, 3.762195275972129*^9, 3.762195571132311*^9, 
  3.762196198317568*^9, 3.762633255614056*^9, 3.762633552958397*^9, 
  3.7626340789852247`*^9, 3.7627036756116123`*^9, 3.7627055266696463`*^9, 
  3.762706457983564*^9, 3.7627916478942795`*^9, 3.7627941623173323`*^9, 
  3.762795250019395*^9, 3.762802889117113*^9, 3.7628039883278685`*^9, 
  3.762806858913513*^9, 3.764683999719767*^9, 3.764686714485179*^9, 
  3.764704911620072*^9, 3.7647058061465826`*^9},
 CellLabel->"Out[55]=",ExpressionUUID->"14f1f76c-faad-453e-ae16-df6b798eacb4"]
}, Open  ]],

Cell[BoxData[
 RowBox[{
  RowBox[{"m", "[", 
   RowBox[{"s1_", ",", "s2_"}], "]"}], ":=", "\[IndentingNewLine]", 
  RowBox[{
   RowBox[{"fRel", "[", 
    RowBox[{"s1", ",", "s2"}], "]"}], "/", "total"}]}]], "Input",
 CellChangeTimes->{{3.7615812924443913`*^9, 3.7615813522695813`*^9}, {
   3.761581681908111*^9, 3.7615816826216784`*^9}, {3.7615818365670137`*^9, 
   3.761581927871081*^9}, {3.7615820040851946`*^9, 3.7615820072084217`*^9}, {
   3.761582052229056*^9, 3.7615820676688147`*^9}, {3.761582103702078*^9, 
   3.7615822307973423`*^9}, 3.761583916090781*^9, {3.761585033151269*^9, 
   3.7615850460786424`*^9}, 3.761585106207693*^9, {3.7619272788785963`*^9, 
   3.761927294287334*^9}},
 CellLabel->"In[56]:=",ExpressionUUID->"28314e95-58db-4a2f-ab06-18940a4a8301"],

Cell["For example:", "Text",
 CellChangeTimes->{{3.7615822373030777`*^9, 
  3.761582240284416*^9}},ExpressionUUID->"23ff0a64-0c7b-4c37-b395-\
021db6a9bab2"],

Cell[CellGroupData[{

Cell[BoxData[
 RowBox[{"CellularAutomaton", "[", 
  RowBox[{"110", ",", 
   RowBox[{"{", 
    RowBox[{
    "1", ",", "0", ",", "1", ",", "1", ",", "1", ",", "0", ",", "1", ",", "0",
      ",", "1", ",", "1", ",", "1", ",", "0"}], "}"}], ",", "4"}], 
  "]"}]], "Input",
 CellChangeTimes->{{3.7619398178845553`*^9, 3.7619398377167225`*^9}, {
  3.761939903810388*^9, 3.7619399177073717`*^9}, {3.7620174916611214`*^9, 
  3.762017505075248*^9}, {3.762035277526767*^9, 3.762035277708666*^9}, {
  3.762094599143224*^9, 3.7620945993471074`*^9}},
 CellLabel->"In[57]:=",ExpressionUUID->"ab775d2e-9e63-48ca-944d-7c8fa1de41f1"],

Cell[BoxData[
 RowBox[{"{", 
  RowBox[{
   RowBox[{"{", 
    RowBox[{
    "1", ",", "0", ",", "1", ",", "1", ",", "1", ",", "0", ",", "1", ",", "0",
      ",", "1", ",", "1", ",", "1", ",", "0"}], "}"}], ",", 
   RowBox[{"{", 
    RowBox[{
    "1", ",", "1", ",", "1", ",", "0", ",", "1", ",", "1", ",", "1", ",", "1",
      ",", "1", ",", "0", ",", "1", ",", "1"}], "}"}], ",", 
   RowBox[{"{", 
    RowBox[{
    "0", ",", "0", ",", "1", ",", "1", ",", "1", ",", "0", ",", "0", ",", "0",
      ",", "1", ",", "1", ",", "1", ",", "0"}], "}"}], ",", 
   RowBox[{"{", 
    RowBox[{
    "0", ",", "1", ",", "1", ",", "0", ",", "1", ",", "0", ",", "0", ",", "1",
      ",", "1", ",", "0", ",", "1", ",", "0"}], "}"}], ",", 
   RowBox[{"{", 
    RowBox[{
    "1", ",", "1", ",", "1", ",", "1", ",", "1", ",", "0", ",", "1", ",", "1",
      ",", "1", ",", "1", ",", "1", ",", "0"}], "}"}]}], "}"}]], "Output",
 CellChangeTimes->{
  3.7619398384672956`*^9, {3.7619399111016865`*^9, 3.7619399182976694`*^9}, 
   3.761941317725658*^9, 3.7620175057875533`*^9, 3.7620179990640697`*^9, 
   3.762018255871975*^9, {3.762035270477399*^9, 3.762035278371282*^9}, 
   3.762094299020323*^9, 3.7620946011018953`*^9, 3.762095008433196*^9, 
   3.762095289305843*^9, 3.762096475592024*^9, 3.762097415435504*^9, 
   3.7621033381860056`*^9, 3.762185372490985*^9, 3.7621952760301337`*^9, 
   3.7621955711904764`*^9, 3.7621961983705387`*^9, 3.7626332556890163`*^9, 
   3.7626335632741575`*^9, 3.762634079114227*^9, 3.762703675747533*^9, 
   3.762705526692631*^9, 3.762706458106495*^9, 3.7627916479412527`*^9, 
   3.762794162378297*^9, 3.7627952500773616`*^9, 3.7628028891560907`*^9, 
   3.7628039883788395`*^9, 3.7628068589504905`*^9, 3.7646839997907286`*^9, 
   3.7646867145241575`*^9, 3.764704911679039*^9, 3.7647058062025537`*^9},
 CellLabel->"Out[57]=",ExpressionUUID->"b8e244c6-7ce8-4841-b9f9-fc0f1e90e740"]
}, Open  ]],

Cell[CellGroupData[{

Cell[BoxData[
 RowBox[{"m", "[", 
  RowBox[{
   RowBox[{"{", 
    RowBox[{"1", ",", "0", ",", "1", ",", "1", ",", "1", ",", "0"}], "}"}], 
   ",", 
   RowBox[{"{", 
    RowBox[{
     RowBox[{"{", 
      RowBox[{"1", ",", "1", ",", "1", ",", "0", ",", "1", ",", "1"}], "}"}], 
     ",", 
     RowBox[{"{", 
      RowBox[{"0", ",", "0", ",", "1", ",", "1", ",", "1", ",", "0"}], "}"}], 
     ",", 
     RowBox[{"{", 
      RowBox[{"0", ",", "1", ",", "1", ",", "0", ",", "1", ",", "0"}], "}"}], 
     ",", 
     RowBox[{"{", 
      RowBox[{"1", ",", "1", ",", "1", ",", "1", ",", "1", ",", "0"}], 
      "}"}]}], "}"}]}], "]"}]], "Input",
 CellChangeTimes->{{3.7615819053658886`*^9, 3.761581934582077*^9}, {
  3.7619273034905195`*^9, 3.761927304209685*^9}, {3.761939845776537*^9, 
  3.7619398840056925`*^9}, {3.7619399273369937`*^9, 3.7619399397645245`*^9}, {
  3.7620175174923687`*^9, 3.762017527008045*^9}, {3.7620352901776266`*^9, 
  3.762035290570402*^9}, {3.7620353207653904`*^9, 3.762035336908408*^9}, {
  3.762094618929637*^9, 3.762094636724639*^9}},
 CellLabel->"In[58]:=",ExpressionUUID->"7a5b22d6-cad0-492a-88c4-028cef1fb818"],

Cell[BoxData[
 FractionBox["3", "176128"]], "Output",
 CellChangeTimes->{
  3.761581935022851*^9, 3.7615820088751383`*^9, {3.7615821114230285`*^9, 
   3.7615821244686937`*^9}, {3.7615821677420635`*^9, 
   3.7615821851069307`*^9}, {3.7615822156771116`*^9, 3.761582244970482*^9}, 
   3.761582702401656*^9, 3.761582843318118*^9, 3.7615829458420715`*^9, 
   3.7615833397801676`*^9, 3.761583527739731*^9, 3.7615850580936165`*^9, 
   3.761595515726246*^9, 3.761603698746314*^9, 3.761603911738251*^9, 
   3.76160815874678*^9, 3.7616192842806406`*^9, 3.7616412987812786`*^9, {
   3.761927300189507*^9, 3.761927304890293*^9}, 3.7619308354263153`*^9, 
   3.7619317677592278`*^9, 3.7619395976744204`*^9, {3.761939865236576*^9, 
   3.761939884680301*^9}, 3.761939940400705*^9, 3.761941317753642*^9, 
   3.762017529598441*^9, 3.7620179991070457`*^9, 3.7620182559029584`*^9, 
   3.762035273227666*^9, 3.7620353381333575`*^9, 3.762094299051306*^9, {
   3.7620946085727615`*^9, 3.762094637946508*^9}, 3.7620950084831686`*^9, 
   3.7620952893408217`*^9, 3.7620964756379957`*^9, 3.7620974154804783`*^9, 
   3.7621033382229834`*^9, 3.762185372512972*^9, 3.7621952760641155`*^9, 
   3.762195571222458*^9, 3.7621961983955245`*^9, 3.762633255730997*^9, 
   3.7626335654621*^9, 3.762634079156206*^9, 3.762703675812498*^9, 
   3.762705526724615*^9, 3.7627064581634626`*^9, 3.7627916479712358`*^9, 
   3.7627941624092784`*^9, 3.7627952501093435`*^9, 3.762802889181077*^9, 
   3.7628039884072313`*^9, 3.7628068589694796`*^9, 3.7646839998217106`*^9, 
   3.7646867145481434`*^9, 3.764704911708023*^9, 3.764705806240529*^9},
 CellLabel->"Out[58]=",ExpressionUUID->"c7222dac-fb84-4854-a8d2-c7e8d8118999"]
}, Open  ]],

Cell["After changing a single bit:", "Text",
 CellChangeTimes->{{3.7620946883329477`*^9, 
  3.762094703353677*^9}},ExpressionUUID->"1fbef7b2-3058-401f-a9f8-\
454d6ea7298f"],

Cell[CellGroupData[{

Cell[BoxData[
 RowBox[{"m", "[", 
  RowBox[{
   RowBox[{"{", 
    RowBox[{"1", ",", "0", ",", "1", ",", "1", ",", "1", ",", "1"}], "}"}], 
   ",", 
   RowBox[{"{", 
    RowBox[{
     RowBox[{"{", 
      RowBox[{"1", ",", "1", ",", "1", ",", "0", ",", "1", ",", "1"}], "}"}], 
     ",", 
     RowBox[{"{", 
      RowBox[{"0", ",", "0", ",", "1", ",", "1", ",", "1", ",", "0"}], "}"}], 
     ",", 
     RowBox[{"{", 
      RowBox[{"0", ",", "1", ",", "1", ",", "0", ",", "1", ",", "0"}], "}"}], 
     ",", 
     RowBox[{"{", 
      RowBox[{"1", ",", "1", ",", "1", ",", "1", ",", "1", ",", "0"}], 
      "}"}]}], "}"}]}], "]"}]], "Input",
 CellChangeTimes->{{3.761928438967416*^9, 3.761928451577096*^9}, 
   3.7620946468378053`*^9, {3.7620946813990808`*^9, 3.762094681596967*^9}},
 CellLabel->"In[59]:=",ExpressionUUID->"18b5c3f9-2c98-4305-a4d7-4cf381ae88ef"],

Cell[BoxData["0"], "Output",
 CellChangeTimes->{
  3.761928452124325*^9, 3.7619308354532995`*^9, 3.761931769483253*^9, 
   3.7619399458075123`*^9, 3.7619413177862473`*^9, 3.762017534444042*^9, 
   3.7620179991390266`*^9, 3.762018255935939*^9, 3.762035341958495*^9, 
   3.762094299087285*^9, {3.762094675138248*^9, 3.762094682245596*^9}, 
   3.7620950085261436`*^9, 3.7620952893748055`*^9, 3.762096475685969*^9, 
   3.762097415526452*^9, 3.762103338264962*^9, 3.7621853725589457`*^9, 
   3.7621952760931044`*^9, 3.762195571255439*^9, 3.762196198425508*^9, 
   3.762633255774973*^9, 3.762633568559655*^9, 3.7626340792002707`*^9, 
   3.762703675878459*^9, 3.762705526759593*^9, 3.7627064582094364`*^9, 
   3.762791647999221*^9, 3.7627941624402623`*^9, 3.7627952501383266`*^9, 
   3.76280288920706*^9, 3.7628039884362154`*^9, 3.7628068589904675`*^9, 
   3.7646839998566914`*^9, 3.7646867145671315`*^9, 3.7647049117400045`*^9, 
   3.764705806269515*^9},
 CellLabel->"Out[59]=",ExpressionUUID->"d24fac32-0c0c-407a-bd55-a6d40d5198dd"]
}, Open  ]],

Cell["Thus, the ECA CTM is defined as:", "Text",
 CellChangeTimes->{{3.761582268900553*^9, 
  3.7615822937971315`*^9}},ExpressionUUID->"83ddaf1e-d52b-4e98-8222-\
f2aed3301b47"],

Cell["\<\
When the probability of obtaining one string from the other, we will assign a \
penalty value of 21, which is greater than -Log[2,1/total].\
\>", "Text",
 CellChangeTimes->{{3.761594053079085*^9, 3.761594122461439*^9}, {
  3.7615941786623263`*^9, 3.7615941994384537`*^9}, {3.761600313331339*^9, 
  3.7616003163473864`*^9}, {3.761929180512493*^9, 3.761929185134268*^9}, {
  3.7619318038633947`*^9, 
  3.7619318040642786`*^9}},ExpressionUUID->"ed822238-bd4e-4ed4-9359-\
379fd2c1e964"],

Cell[CellGroupData[{

Cell[BoxData[
 RowBox[{"N", "@", 
  RowBox[{"(", 
   RowBox[{"-", 
    RowBox[{"Log", "[", 
     RowBox[{"2", ",", 
      RowBox[{"1", "/", "total"}]}], "]"}]}], ")"}]}]], "Input",
 CellChangeTimes->{{3.7619317788480864`*^9, 3.761931799739165*^9}},
 CellLabel->"In[60]:=",ExpressionUUID->"30e58d5e-893b-453b-a23f-8734de043880"],

Cell[BoxData["19.011227255423254`"], "Output",
 CellChangeTimes->{{3.7619317795072813`*^9, 3.76193180019248*^9}, 
   3.761941317812231*^9, 3.762017542078625*^9, 3.762017999193996*^9, 
   3.7620182559639225`*^9, 3.762035345503443*^9, 3.7620942991192675`*^9, 
   3.762094713925749*^9, 3.762095008565121*^9, 3.7620952894077845`*^9, 
   3.762096475713953*^9, 3.762097415570428*^9, 3.762103338310933*^9, 
   3.7621853725859313`*^9, 3.7621952761250873`*^9, 3.762195571286422*^9, 
   3.7621961984544916`*^9, 3.762633255818947*^9, 3.762633572844092*^9, 
   3.762634079243246*^9, 3.7627036759244347`*^9, 3.7627055267745843`*^9, 
   3.762706458256408*^9, 3.762791648032201*^9, 3.762794162474242*^9, 
   3.7627952501656904`*^9, 3.7628028892300467`*^9, 3.7628039884642005`*^9, 
   3.762806859008457*^9, 3.764683999885674*^9, 3.764686714586121*^9, 
   3.7647049117689877`*^9, 3.7647058063064933`*^9},
 CellLabel->"Out[60]=",ExpressionUUID->"31e70168-c8e8-4aa0-a8f8-16158f692e7c"]
}, Open  ]],

Cell[BoxData[
 RowBox[{
  RowBox[{"penalty", " ", "=", " ", "21"}], ";"}]], "Input",
 CellChangeTimes->{{3.761594017406469*^9, 3.7615940268910484`*^9}, 
   3.761594125535682*^9, {3.761594333282494*^9, 3.761594333631645*^9}, {
   3.7615944650833454`*^9, 3.761594466839193*^9}, {3.761929189411623*^9, 
   3.761929190235153*^9}, {3.7619318072682753`*^9, 3.7619318074651623`*^9}},
 CellLabel->"In[61]:=",ExpressionUUID->"311e7515-5a1e-4aa9-ab59-9aeb94fff8c1"],

Cell[BoxData[
 RowBox[{
  StyleBox[
   RowBox[{"caCTM", "[", 
    RowBox[{"s1_", ",", "s2_"}], "]"}], "Input"], 
  StyleBox[":=", "Input"], 
  StyleBox["\[IndentingNewLine]", "Input"], 
  RowBox[{
   StyleBox["With", "Input"], 
   StyleBox["[", "Input"], 
   RowBox[{
    StyleBox[
     RowBox[{"{", 
      RowBox[{"p", " ", "=", " ", 
       RowBox[{"m", "[", 
        RowBox[{"s1", ",", "s2"}], "]"}]}], "}"}], "Input"], 
    StyleBox[",", "Input"], 
    StyleBox["\[IndentingNewLine]", "Input"], 
    RowBox[{
     StyleBox["If", "Input"], 
     StyleBox["[", "Input"], 
     StyleBox["\[IndentingNewLine]", "Input"], 
     RowBox[{
      RowBox[{
       StyleBox["p", "Input"], 
       StyleBox["<=", "Input"], "0"}], ",", "penalty", ",", 
      StyleBox["\[IndentingNewLine]", "Input"], 
      StyleBox[" ", "Input"], 
      StyleBox[
       RowBox[{"-", 
        RowBox[{"Log", "[", 
         RowBox[{"2", ",", "p"}], "]"}]}], "Input"]}], 
     StyleBox["\[IndentingNewLine]", "Input"], 
     StyleBox["]", "Input"]}]}], 
   StyleBox["\[IndentingNewLine]", "Input"], 
   StyleBox["]", "Input"]}]}]], "Input",
 CellChangeTimes->{{3.7615824672388983`*^9, 3.7615824758741417`*^9}, 
   3.7615829726423664`*^9, {3.7615939614309797`*^9, 3.761593997896805*^9}, {
   3.761594132456729*^9, 3.76159417127055*^9}, {3.7615942122971067`*^9, 
   3.761594216215867*^9}, {3.7616003816128387`*^9, 3.761600383852557*^9}},
 CellLabel->"In[62]:=",ExpressionUUID->"79045886-39e0-42c0-aab4-6d15371dbce6"],

Cell[CellGroupData[{

Cell[BoxData[
 RowBox[{"N", "@", 
  RowBox[{"caCTM", "[", 
   RowBox[{
    RowBox[{"{", 
     RowBox[{"1", ",", "0", ",", "1", ",", "1", ",", "1", ",", "0"}], "}"}], 
    ",", 
    RowBox[{"{", 
     RowBox[{
      RowBox[{"{", 
       RowBox[{"1", ",", "1", ",", "1", ",", "0", ",", "1", ",", "1"}], "}"}],
       ",", 
      RowBox[{"{", 
       RowBox[{"0", ",", "0", ",", "1", ",", "1", ",", "1", ",", "0"}], "}"}],
       ",", 
      RowBox[{"{", 
       RowBox[{"0", ",", "1", ",", "1", ",", "0", ",", "1", ",", "0"}], "}"}],
       ",", 
      RowBox[{"{", 
       RowBox[{"1", ",", "1", ",", "1", ",", "1", ",", "1", ",", "0"}], 
       "}"}]}], "}"}]}], "]"}]}]], "Input",
 CellChangeTimes->{{3.7615829578863497`*^9, 3.7615829665434685`*^9}, 
   3.761600373872261*^9, 3.7619273571724997`*^9, {3.7619295640605536`*^9, 
   3.761929568523426*^9}, 3.7620175727163954`*^9, 3.7620353792575073`*^9, 
   3.7620947422439137`*^9},
 CellLabel->"In[63]:=",ExpressionUUID->"b23e1b8d-7355-4de3-b766-d3fdcfc87ed3"],

Cell[BoxData["15.84130225398094`"], "Output",
 CellChangeTimes->{{3.7615829674346895`*^9, 3.7615829741972632`*^9}, 
   3.7615833398341355`*^9, 3.761583527785713*^9, 3.7615838429338207`*^9, 
   3.76158506136716*^9, 3.761595515785211*^9, 3.7616003446602154`*^9, {
   3.7616003747977314`*^9, 3.761600385830428*^9}, 3.7616036988052816`*^9, 
   3.761603911805215*^9, 3.7616081588027477`*^9, 3.761619284348604*^9, 
   3.761641298825263*^9, {3.761927350241962*^9, 3.7619273580700016`*^9}, 
   3.761929194275195*^9, 3.7619295690446854`*^9, 3.761930835515728*^9, 
   3.761931810277333*^9, 3.761941317883192*^9, {3.7620175612395873`*^9, 
   3.762017573958481*^9}, 3.7620179993019323`*^9, 3.7620182560508738`*^9, {
   3.7620353554886456`*^9, 3.762035380272947*^9}, 3.762037729969719*^9, 
   3.762094299204217*^9, 3.7620947432367277`*^9, 3.762095008680055*^9, 
   3.762095289497734*^9, 3.762096475798905*^9, 3.762097415689359*^9, 
   3.76210333840288*^9, 3.7621853726508937`*^9, 3.7621952762207575`*^9, 
   3.7621955713703766`*^9, 3.7621961985314465`*^9, 3.76263325595187*^9, 
   3.7626335779921074`*^9, 3.762634079422382*^9, 3.762703676066351*^9, 
   3.762705526823556*^9, 3.7627064583803377`*^9, 3.762791648088168*^9, 
   3.7627941625481997`*^9, 3.762795250228654*^9, 3.762802889293014*^9, 
   3.762803988517168*^9, 3.7628068590534334`*^9, 3.764683999966628*^9, 
   3.7646867146390934`*^9, 3.764704911842946*^9, 3.7647058063794518`*^9},
 CellLabel->"Out[63]=",ExpressionUUID->"a3af0628-5c5d-472a-92c8-c410bd125c3d"]
}, Open  ]],

Cell[CellGroupData[{

Cell[BoxData[
 RowBox[{"caCTM", "[", 
  RowBox[{
   RowBox[{"{", 
    RowBox[{"1", ",", "0", ",", "1", ",", "1", ",", "1", ",", "1"}], "}"}], 
   ",", 
   RowBox[{"{", 
    RowBox[{
     RowBox[{"{", 
      RowBox[{"1", ",", "1", ",", "1", ",", "0", ",", "1", ",", "1"}], "}"}], 
     ",", 
     RowBox[{"{", 
      RowBox[{"0", ",", "0", ",", "1", ",", "1", ",", "1", ",", "0"}], "}"}], 
     ",", 
     RowBox[{"{", 
      RowBox[{"0", ",", "1", ",", "1", ",", "0", ",", "1", ",", "0"}], "}"}], 
     ",", 
     RowBox[{"{", 
      RowBox[{"1", ",", "1", ",", "1", ",", "1", ",", "1", ",", "0"}], 
      "}"}]}], "}"}]}], "]"}]], "Input",
 CellChangeTimes->{{3.7619284927831125`*^9, 3.7619284971282063`*^9}, {
  3.762035391099202*^9, 3.7620353950064087`*^9}, {3.7620947474808617`*^9, 
  3.762094755236433*^9}},
 CellLabel->"In[64]:=",ExpressionUUID->"d819c1b6-c57b-41e7-8a5c-4ffd50d8cdc3"],

Cell[BoxData["21"], "Output",
 CellChangeTimes->{
  3.7619284980442734`*^9, 3.7619291952746286`*^9, 3.761930835539713*^9, 
   3.7619318115904856`*^9, 3.7619413179061785`*^9, {3.762017563091219*^9, 
   3.7620175776155634`*^9}, 3.7620179993429093`*^9, 3.762018256081856*^9, {
   3.762035382018408*^9, 3.762035395580629*^9}, 3.7620377312644205`*^9, 
   3.7620942992352*^9, 3.762094755809002*^9, 3.762095008721032*^9, 
   3.762095289522719*^9, 3.7620964758328853`*^9, 3.762097415729336*^9, 
   3.7621033384358616`*^9, 3.762185372681876*^9, 3.7621952762587357`*^9, 
   3.7621955714123526`*^9, 3.762196198557431*^9, 3.7626332560718107`*^9, 
   3.7626335797632737`*^9, 3.762634079473354*^9, 3.762703676108327*^9, 
   3.762705526845545*^9, 3.7627064584263105`*^9, 3.762791648110157*^9, 
   3.7627941625811815`*^9, 3.762795250254642*^9, 3.762802889320996*^9, 
   3.762803988539157*^9, 3.7628068590774174`*^9, 3.764683999995611*^9, 
   3.764686714658085*^9, 3.7647049118729305`*^9, 3.7647058064054365`*^9},
 CellLabel->"Out[64]=",ExpressionUUID->"236962b8-af31-4318-ae7b-b48109f096c4"]
}, Open  ]]
}, Open  ]]
}, Open  ]],

Cell[CellGroupData[{

Cell["ECA Conditional BDM", "Section",
 CellChangeTimes->{{3.761578757178212*^9, 
  3.7615787631621714`*^9}},ExpressionUUID->"89e68c1a-a124-47fa-8fe6-\
3915ad386378"],

Cell["Let us now define the conditional ECABDM of two strings.", "Text",
 CellChangeTimes->{{3.76157876708593*^9, 3.7615787783305044`*^9}, {
  3.7615789732901754`*^9, 
  3.761578981170623*^9}},ExpressionUUID->"3781c310-9325-493d-84cd-\
c1a2d85efc33"],

Cell[BoxData[
 RowBox[{
  RowBox[{"Pairs", "[", 
   RowBox[{"l1_", ",", "l2_"}], "]"}], ":=", 
  RowBox[{"Table", "[", "\[IndentingNewLine]", 
   RowBox[{
    RowBox[{"{", 
     RowBox[{
      RowBox[{"l1", "[", 
       RowBox[{"[", "i", "]"}], "]"}], ",", 
      RowBox[{"l2", "[", 
       RowBox[{"[", "i", "]"}], "]"}]}], "}"}], "\[IndentingNewLine]", ",", 
    RowBox[{"{", 
     RowBox[{"i", ",", 
      RowBox[{"Length", "@", "l1"}]}], "}"}]}], "]"}]}]], "Input",
 CellChangeTimes->{3.7620971486981087`*^9},
 CellLabel->"In[65]:=",ExpressionUUID->"ea0752b8-fc06-470f-b44c-0292c92ed67d"],

Cell[BoxData[
 RowBox[{
  RowBox[{"condBDM", "[", 
   RowBox[{"s1_", ",", "s2_", ",", " ", 
    RowBox[{"part_:", "6"}], ",", 
    RowBox[{"disp_:", "6"}]}], "]"}], ":=", "\[IndentingNewLine]", 
  RowBox[{"N", "@", 
   RowBox[{"Total", "@", 
    RowBox[{"With", "[", "\[IndentingNewLine]", 
     RowBox[{
      RowBox[{"{", 
       RowBox[{
        RowBox[{"adj1", "=", " ", 
         RowBox[{"Partition", "[", 
          RowBox[{"s1", ",", "part", ",", "disp"}], "]"}]}], ",", 
        "\[IndentingNewLine]", 
        RowBox[{"adj2", "=", " ", 
         RowBox[{"Flatten", "[", 
          RowBox[{
           RowBox[{"Partition", "[", 
            RowBox[{"s2", ",", 
             RowBox[{"{", 
              RowBox[{"4", ",", "part"}], "}"}], ",", 
             RowBox[{"{", 
              RowBox[{"4", ",", "part"}], "}"}]}], "]"}], ",", "1"}], 
          "]"}]}]}], "\[IndentingNewLine]", "}"}], ",", "\[IndentingNewLine]", 
      RowBox[{"With", "[", "\[IndentingNewLine]", 
       RowBox[{
        RowBox[{"{", 
         RowBox[{"prs", " ", "=", " ", 
          RowBox[{"Pairs", "[", 
           RowBox[{"adj1", ",", "adj2"}], "]"}]}], "}"}], ",", 
        "\[IndentingNewLine]", 
        RowBox[{
         RowBox[{
          RowBox[{"caCTM", "[", 
           RowBox[{
            RowBox[{"#", "[", 
             RowBox[{"[", "1", "]"}], "]"}], ",", 
            RowBox[{"#", "[", 
             RowBox[{"[", "2", "]"}], "]"}]}], "]"}], "&"}], "/@", "prs"}]}], 
       " ", "\[IndentingNewLine]", "]"}]}], "\[IndentingNewLine]", 
     "]"}]}]}]}]], "Input",
 CellChangeTimes->{{3.7616188977143116`*^9, 3.7616189183495197`*^9}, {
   3.761618953476447*^9, 3.7616190856988945`*^9}, {3.7619296947896004`*^9, 
   3.7619296952899384`*^9}, {3.7619400604610567`*^9, 3.761940092403631*^9}, {
   3.7620176059264994`*^9, 3.7620176098196945`*^9}, {3.7620354937328863`*^9, 
   3.7620354952200356`*^9}, {3.7620383503957*^9, 3.7620383506905317`*^9}, {
   3.76209477474326*^9, 3.762094774955782*^9}, 3.7620962985337257`*^9, {
   3.762097155540547*^9, 3.7620971566495304`*^9}, {3.7620971923660803`*^9, 
   3.762097193791836*^9}},
 CellLabel->"In[66]:=",ExpressionUUID->"7dbcb2bc-811d-4eff-9fbf-940519166bfe"],

Cell[CellGroupData[{

Cell[BoxData[
 RowBox[{"condBDM", "[", 
  RowBox[{
   RowBox[{"{", 
    RowBox[{
    "0", ",", "0", ",", "0", ",", "0", ",", "0", ",", "0", ",", "0", ",", "0",
      ",", "0", ",", "0", ",", "0", ",", "0"}], "}"}], ",", 
   RowBox[{"{", 
    RowBox[{
     RowBox[{"{", 
      RowBox[{
      "1", ",", "1", ",", "1", ",", "0", ",", "1", ",", "1", ",", "1", ",", 
       "1", ",", "1", ",", "0", ",", "1", ",", "1"}], "}"}], ",", 
     RowBox[{"{", 
      RowBox[{
      "0", ",", "0", ",", "1", ",", "1", ",", "1", ",", "0", ",", "0", ",", 
       "0", ",", "1", ",", "1", ",", "1", ",", "0"}], "}"}], ",", 
     RowBox[{"{", 
      RowBox[{
      "0", ",", "1", ",", "1", ",", "0", ",", "1", ",", "0", ",", "0", ",", 
       "1", ",", "1", ",", "0", ",", "1", ",", "0"}], "}"}], ",", 
     RowBox[{"{", 
      RowBox[{
      "1", ",", "1", ",", "1", ",", "1", ",", "1", ",", "0", ",", "1", ",", 
       "1", ",", "1", ",", "1", ",", "1", ",", "0"}], "}"}]}], "}"}], ",", 
   "6", ",", "6"}], "]"}]], "Input",
 CellChangeTimes->{{3.7619285195199566`*^9, 3.761928534567217*^9}, {
   3.761929029452034*^9, 3.7619290409201584`*^9}, {3.7619295497074337`*^9, 
   3.7619295545936403`*^9}, {3.7619399574987755`*^9, 3.761939965940779*^9}, 
   3.761940189783433*^9, {3.7620354244135036`*^9, 3.7620354427653027`*^9}, 
   3.7620948151700535`*^9, {3.762195849380083*^9, 3.7621958501531906`*^9}},
 CellLabel->"In[67]:=",ExpressionUUID->"c2c8fdd8-17e8-4108-a6b6-ec164faaa5a1"],

Cell[BoxData["42.`"], "Output",
 CellChangeTimes->{
  3.7619285357131777`*^9, 3.7619290674990664`*^9, {3.7619292004825087`*^9, 
   3.7619292106395164`*^9}, {3.7619295505785246`*^9, 3.7619295552212696`*^9}, 
   3.7619297009115195`*^9, 3.7619308355896835`*^9, 3.7619317461920633`*^9, 
   3.7619399669499598`*^9, 3.761940094864519*^9, 3.7619401914719515`*^9, 
   3.761941317951153*^9, {3.7620175896101475`*^9, 3.7620176118525467`*^9}, 
   3.7620179994418535`*^9, 3.762018256131826*^9, 3.7620354440401497`*^9, 
   3.762035498292274*^9, 3.7620383544171124`*^9, 3.762094299292167*^9, 
   3.7620947812635117`*^9, 3.7620948184523487`*^9, 3.762095008789993*^9, 
   3.7620952895642757`*^9, 3.7620964758878517`*^9, 3.762097158697065*^9, 
   3.7620971960480003`*^9, 3.7620974158492684`*^9, 3.762103338514493*^9, 
   3.76218537274584*^9, 3.762195276347686*^9, 3.7621955714923115`*^9, 
   3.762196198626392*^9, 3.762633256192741*^9, 3.7626335880194893`*^9, 
   3.762634079692226*^9, 3.7627036763202047`*^9, 3.762705526899514*^9, 
   3.7627064585562377`*^9, 3.7627916481711216`*^9, 3.762794162660137*^9, 
   3.7627952503116083`*^9, 3.7628028893679743`*^9, 3.7628039885961275`*^9, 
   3.762806859119395*^9, 3.764684000079563*^9, 3.764686714714056*^9, 
   3.7647049119478855`*^9, 3.7647058064733963`*^9},
 CellLabel->"Out[67]=",ExpressionUUID->"93017bc2-609a-486e-ac45-9e227e5f135c"]
}, Open  ]],

Cell[CellGroupData[{

Cell[BoxData[
 RowBox[{"CellularAutomaton", "[", 
  RowBox[{"110", ",", 
   RowBox[{"{", 
    RowBox[{
    "1", ",", "0", ",", "0", ",", "0", ",", "1", ",", "0", ",", "0", ",", "0",
      ",", "0", ",", "0", ",", "0", ",", "1"}], "}"}], ",", "4"}], 
  "]"}]], "Input",
 CellChangeTimes->{{3.7619401343478484`*^9, 3.7619401521318846`*^9}, {
  3.7620354506795692`*^9, 3.7620354508684616`*^9}, {3.7620948430874243`*^9, 
  3.7620948433138213`*^9}},
 CellLabel->"In[68]:=",ExpressionUUID->"fcefae1f-7845-4c90-b832-9ee57f832b50"],

Cell[BoxData[
 RowBox[{"{", 
  RowBox[{
   RowBox[{"{", 
    RowBox[{
    "1", ",", "0", ",", "0", ",", "0", ",", "1", ",", "0", ",", "0", ",", "0",
      ",", "0", ",", "0", ",", "0", ",", "1"}], "}"}], ",", 
   RowBox[{"{", 
    RowBox[{
    "1", ",", "0", ",", "0", ",", "1", ",", "1", ",", "0", ",", "0", ",", "0",
      ",", "0", ",", "0", ",", "1", ",", "1"}], "}"}], ",", 
   RowBox[{"{", 
    RowBox[{
    "1", ",", "0", ",", "1", ",", "1", ",", "1", ",", "0", ",", "0", ",", "0",
      ",", "0", ",", "1", ",", "1", ",", "0"}], "}"}], ",", 
   RowBox[{"{", 
    RowBox[{
    "1", ",", "1", ",", "1", ",", "0", ",", "1", ",", "0", ",", "0", ",", "0",
      ",", "1", ",", "1", ",", "1", ",", "1"}], "}"}], ",", 
   RowBox[{"{", 
    RowBox[{
    "0", ",", "0", ",", "1", ",", "1", ",", "1", ",", "0", ",", "0", ",", "1",
      ",", "1", ",", "0", ",", "0", ",", "0"}], "}"}]}], "}"}]], "Output",
 CellChangeTimes->{
  3.761940152885453*^9, 3.761941317989131*^9, {3.762017592816428*^9, 
   3.762017613226247*^9}, 3.762017999473835*^9, 3.7620182561608095`*^9, 
   3.762035451563759*^9, 3.762035499650498*^9, 3.7620377360449286`*^9, 
   3.762038355438526*^9, 3.7620942993181515`*^9, 3.762094784392789*^9, 
   3.7620948440523987`*^9, 3.762095008830969*^9, 3.76209528958926*^9, 
   3.762096475919838*^9, 3.7620971782473903`*^9, 3.7620974158982396`*^9, 
   3.762103338554471*^9, 3.762185372765833*^9, 3.7621952763716717`*^9, 
   3.7621955715162973`*^9, 3.762196198656375*^9, 3.762633256239973*^9, 
   3.762633591218274*^9, 3.762634079739199*^9, 3.7627036763781724`*^9, 
   3.7627055269264984`*^9, 3.762706458600758*^9, 3.762791648206102*^9, 
   3.7627941626961155`*^9, 3.762795250336594*^9, 3.7628028893879623`*^9, 
   3.7628039886201124`*^9, 3.762806859137387*^9, 3.764684000110546*^9, 
   3.76468671473704*^9, 3.7647049119788675`*^9, 3.764705806503381*^9},
 CellLabel->"Out[68]=",ExpressionUUID->"883d75f5-d1f0-4104-bbdb-538531e056f0"]
}, Open  ]],

Cell[CellGroupData[{

Cell[BoxData[
 RowBox[{"condBDM", "[", 
  RowBox[{
   RowBox[{"{", 
    RowBox[{
    "1", ",", "0", ",", "0", ",", "0", ",", "1", ",", "0", ",", "0", ",", "0",
      ",", "0", ",", "0", ",", "0", ",", "1"}], "}"}], ",", 
   "\[IndentingNewLine]", 
   RowBox[{"{", 
    RowBox[{
     RowBox[{"{", 
      RowBox[{
      "1", ",", "0", ",", "0", ",", "1", ",", "1", ",", "0", ",", "0", ",", 
       "0", ",", "0", ",", "0", ",", "1", ",", "1"}], "}"}], ",", 
     RowBox[{"{", 
      RowBox[{
      "1", ",", "0", ",", "1", ",", "1", ",", "1", ",", "0", ",", "0", ",", 
       "0", ",", "0", ",", "1", ",", "1", ",", "0"}], "}"}], ",", 
     RowBox[{"{", 
      RowBox[{
      "1", ",", "1", ",", "1", ",", "0", ",", "1", ",", "0", ",", "0", ",", 
       "0", ",", "1", ",", "1", ",", "1", ",", "1"}], "}"}], ",", 
     RowBox[{"{", 
      RowBox[{
      "0", ",", "0", ",", "1", ",", "1", ",", "1", ",", "0", ",", "0", ",", 
       "1", ",", "1", ",", "0", ",", "0", ",", "0"}], "}"}]}], "}"}], ",", 
   "6", ",", "6"}], "]"}]], "Input",
 CellChangeTimes->{{3.7619295866795917`*^9, 3.761929626415843*^9}, {
  3.76194016405342*^9, 3.761940175323207*^9}, {3.7620354799257975`*^9, 
  3.76203548023462*^9}, {3.762037780594932*^9, 3.7620377889328303`*^9}, {
  3.762094853574578*^9, 3.7620948585314846`*^9}, {3.762094896356633*^9, 
  3.762094902770725*^9}, {3.7621958539490786`*^9, 3.7621958545523343`*^9}},
 CellLabel->"In[69]:=",ExpressionUUID->"898392fc-5e85-4172-a764-7d051e092435"],

Cell[BoxData["32.93499166959617`"], "Output",
 CellChangeTimes->{{3.7619296067268114`*^9, 3.7619296273988657`*^9}, 
   3.761929702074398*^9, 3.761930835610674*^9, 3.7619317476144414`*^9, 
   3.76194017577849*^9, 3.7619413180161157`*^9, {3.7620175957746377`*^9, 
   3.7620176146091113`*^9}, 3.762017999506815*^9, 3.7620182561947904`*^9, {
   3.7620354813799644`*^9, 3.762035502268998*^9}, 3.7620355609027476`*^9, 
   3.762037737182678*^9, 3.7620377894215484`*^9, 3.7620383567827563`*^9, 
   3.7620942993431396`*^9, 3.7620948591778517`*^9, 3.7620949048514185`*^9, 
   3.7620950088609514`*^9, 3.7620952896142464`*^9, 3.762096475971808*^9, {
   3.7620971801644764`*^9, 3.762097199734293*^9}, 3.762097415949212*^9, 
   3.7621033385834537`*^9, 3.7621853727868156`*^9, 3.762195276402653*^9, 
   3.7621955715502806`*^9, 3.7621961986793623`*^9, 3.762633256283948*^9, 
   3.762633592890812*^9, 3.7626340797781773`*^9, 3.7627036764301424`*^9, 
   3.762705526949486*^9, 3.7627064587266855`*^9, 3.7627916482340856`*^9, 
   3.7627941627310953`*^9, 3.7627952503625793`*^9, 3.762802889406954*^9, 
   3.7628039886411*^9, 3.762806859157374*^9, 3.764684000141529*^9, 
   3.7646867147720194`*^9, 3.764704912012848*^9, 3.7647058065353627`*^9},
 CellLabel->"Out[69]=",ExpressionUUID->"334d8297-4a1b-4a59-b31d-2f819428a8ee"]
}, Open  ]]
}, Open  ]]
}, Open  ]],

Cell[CellGroupData[{

Cell["The Model", "Subchapter",
 CellChangeTimes->{
  3.761580658608181*^9, {3.761580690356516*^9, 
   3.7615806924678793`*^9}},ExpressionUUID->"a804a73c-37ad-4916-b223-\
63fe141eee9c"],

Cell["\<\
For this problem, the model for each class is going to be a 12-bit string.\
\>", "Text",
 CellChangeTimes->{{3.761580695028001*^9, 3.761580709332858*^9}, {
   3.761580745612005*^9, 3.761580791940027*^9}, 
   3.76263284001151*^9},ExpressionUUID->"ba20ef52-30ac-470f-8200-\
6a5027c944f8"],

Cell[CellGroupData[{

Cell[BoxData[
 RowBox[{"model1", " ", "=", " ", 
  RowBox[{"AssociationMap", "[", 
   RowBox[{
    RowBox[{
     RowBox[{"toBinaryInt", "[", 
      RowBox[{"0", ",", "12"}], "]"}], "&"}], ",", "class"}], 
   "]"}]}]], "Input",
 CellChangeTimes->{{3.7615856384404635`*^9, 3.761585648641112*^9}, {
   3.7615856877290235`*^9, 3.761585688169337*^9}, {3.7615857183833256`*^9, 
   3.7615857508972607`*^9}, 3.7619277324356585`*^9, 3.7621949856782703`*^9},
 CellLabel->"In[70]:=",ExpressionUUID->"d81acffa-9668-4776-acb5-852f100552d3"],

Cell[BoxData[
 RowBox[{"\[LeftAssociation]", 
  RowBox[{
   RowBox[{"704", "\[Rule]", 
    RowBox[{"{", 
     RowBox[{
     "0", ",", "0", ",", "0", ",", "0", ",", "0", ",", "0", ",", "0", ",", 
      "0", ",", "0", ",", "0", ",", "0", ",", "0"}], "}"}]}], ",", 
   RowBox[{"3572", "\[Rule]", 
    RowBox[{"{", 
     RowBox[{
     "0", ",", "0", ",", "0", ",", "0", ",", "0", ",", "0", ",", "0", ",", 
      "0", ",", "0", ",", "0", ",", "0", ",", "0"}], "}"}]}], ",", 
   RowBox[{"3067", "\[Rule]", 
    RowBox[{"{", 
     RowBox[{
     "0", ",", "0", ",", "0", ",", "0", ",", "0", ",", "0", ",", "0", ",", 
      "0", ",", "0", ",", "0", ",", "0", ",", "0"}], "}"}]}], ",", 
   RowBox[{"3184", "\[Rule]", 
    RowBox[{"{", 
     RowBox[{
     "0", ",", "0", ",", "0", ",", "0", ",", "0", ",", "0", ",", "0", ",", 
      "0", ",", "0", ",", "0", ",", "0", ",", "0"}], "}"}]}], ",", 
   RowBox[{"1939", "\[Rule]", 
    RowBox[{"{", 
     RowBox[{
     "0", ",", "0", ",", "0", ",", "0", ",", "0", ",", "0", ",", "0", ",", 
      "0", ",", "0", ",", "0", ",", "0", ",", "0"}], "}"}]}], ",", 
   RowBox[{"2386", "\[Rule]", 
    RowBox[{"{", 
     RowBox[{
     "0", ",", "0", ",", "0", ",", "0", ",", "0", ",", "0", ",", "0", ",", 
      "0", ",", "0", ",", "0", ",", "0", ",", "0"}], "}"}]}], ",", 
   RowBox[{"2896", "\[Rule]", 
    RowBox[{"{", 
     RowBox[{
     "0", ",", "0", ",", "0", ",", "0", ",", "0", ",", "0", ",", "0", ",", 
      "0", ",", "0", ",", "0", ",", "0", ",", "0"}], "}"}]}], ",", 
   RowBox[{"205", "\[Rule]", 
    RowBox[{"{", 
     RowBox[{
     "0", ",", "0", ",", "0", ",", "0", ",", "0", ",", "0", ",", "0", ",", 
      "0", ",", "0", ",", "0", ",", "0", ",", "0"}], "}"}]}], ",", 
   RowBox[{"828", "\[Rule]", 
    RowBox[{"{", 
     RowBox[{
     "0", ",", "0", ",", "0", ",", "0", ",", "0", ",", "0", ",", "0", ",", 
      "0", ",", "0", ",", "0", ",", "0", ",", "0"}], "}"}]}], ",", 
   RowBox[{"3935", "\[Rule]", 
    RowBox[{"{", 
     RowBox[{
     "0", ",", "0", ",", "0", ",", "0", ",", "0", ",", "0", ",", "0", ",", 
      "0", ",", "0", ",", "0", ",", "0", ",", "0"}], "}"}]}]}], 
  "\[RightAssociation]"}]], "Output",
 CellChangeTimes->{
  3.761585751696398*^9, {3.761594449671443*^9, 3.761594478027804*^9}, 
   3.7615955158511724`*^9, 3.7616036988802385`*^9, 3.761603911883169*^9, 
   3.761608159836158*^9, 3.7616192855559125`*^9, 3.7616412998954535`*^9, 
   3.761927417543557*^9, 3.7619277333091664`*^9, 3.7619292128310966`*^9, 
   3.7619308356426554`*^9, 3.7619402333556924`*^9, 3.761941318050095*^9, 
   3.762017622779516*^9, 3.7620179995427957`*^9, 3.762018256225773*^9, 
   3.762038366811241*^9, 3.7620942993921103`*^9, 3.7620949183924913`*^9, 
   3.7620950088909345`*^9, 3.762095289644229*^9, 3.7620964760287733`*^9, 
   3.7620974160431557`*^9, 3.762103338624431*^9, 3.7621853728088026`*^9, 
   3.7621952764266396`*^9, 3.7621955715792646`*^9, 3.7621961987093444`*^9, 
   3.7626332563379145`*^9, 3.7626335956255407`*^9, 3.762634079830369*^9, 
   3.7627036764921074`*^9, 3.762705526983466*^9, 3.762706458776657*^9, 
   3.7627916482621717`*^9, {3.7627930424555225`*^9, 3.7627930695683365`*^9}, 
   3.762794162764078*^9, 3.7627952503915625`*^9, 3.7628028894299374`*^9, 
   3.762803988665085*^9, 3.762806859183357*^9, 3.764684000178506*^9, 
   3.7646867147960052`*^9, 3.76470491204583*^9, 3.7647058065673423`*^9},
 CellLabel->"Out[70]=",ExpressionUUID->"f1e70342-854b-46a8-a158-99b85867358b"]
}, Open  ]],

Cell[CellGroupData[{

Cell["Training the Model", "Subsection",
 CellChangeTimes->{{3.7616010777482567`*^9, 
  3.7616010982119246`*^9}},ExpressionUUID->"6fe75526-2e3d-4688-88e0-\
0440365fcc71"],

Cell["Let' s start by defining a the cost function(s).", "Text",
 CellChangeTimes->{{3.7616016068847475`*^9, 
  3.7616016498280873`*^9}},ExpressionUUID->"03176702-842b-4fc4-81fc-\
cfeb79858fa3"],

Cell[BoxData[
 RowBox[{
  RowBox[{"ChooseDat", "[", 
   RowBox[{"data_", ",", " ", "dig_"}], "]"}], ":=", 
  RowBox[{"Select", "[", 
   RowBox[{"data", ",", " ", 
    RowBox[{
     RowBox[{"(", 
      RowBox[{
       RowBox[{"#", "[", 
        RowBox[{"[", "2", "]"}], "]"}], "\[Equal]", "dig"}], ")"}], "&"}]}], 
   "]"}]}]], "Input",
 CellChangeTimes->{{3.7616011018714323`*^9, 3.761601102599017*^9}},
 CellLabel->"In[71]:=",ExpressionUUID->"4fca058b-e24c-4b6e-8724-e8333317c628"],

Cell[BoxData[
 RowBox[{
  RowBox[{"cost", "[", 
   RowBox[{"center_", ",", " ", "set_", ",", " ", 
    RowBox[{"dim_:", "6"}], ",", " ", 
    RowBox[{"disp_:", "6"}]}], "]"}], ":=", "\[IndentingNewLine]", 
  RowBox[{"Total", "@", 
   RowBox[{"Table", "[", "\[IndentingNewLine]", 
    RowBox[{
     RowBox[{
      RowBox[{"condBDM", "[", 
       RowBox[{"center", ",", 
        RowBox[{"set", "[", 
         RowBox[{"[", 
          RowBox[{"i", ",", "1"}], "]"}], "]"}], ",", "dim", ",", "disp"}], 
       "]"}], "^", "2"}], "\[IndentingNewLine]", ",", 
     RowBox[{"{", 
      RowBox[{"i", ",", 
       RowBox[{"Length", "@", "set"}]}], "}"}]}], "]"}]}]}]], "Input",
 CellChangeTimes->{{3.7616016776129932`*^9, 3.761601724924907*^9}, {
  3.7616027804882383`*^9, 3.7616028520015697`*^9}, {3.761603012238434*^9, 
  3.761603022095869*^9}, {3.761604264431939*^9, 3.7616042658932962`*^9}, {
  3.7616375564439025`*^9, 3.7616375597949877`*^9}, {3.761658418864567*^9, 
  3.761658423647755*^9}, {3.762195809154152*^9, 3.762195835873434*^9}},
 CellLabel->"In[72]:=",ExpressionUUID->"b2478de8-ad8f-4b0f-988a-ab84f72dbc3a"],

Cell[CellGroupData[{

Cell[BoxData[
 RowBox[{"TrainingSample", "[", 
  RowBox[{"[", "1", "]"}], "]"}]], "Input",
 CellChangeTimes->{{3.762094944538769*^9, 3.7620949461315336`*^9}},
 CellLabel->"In[73]:=",ExpressionUUID->"f61de796-dca9-4123-8eab-b2d12a44c3e4"],

Cell[BoxData[
 RowBox[{
  RowBox[{"{", 
   RowBox[{
    RowBox[{"{", 
     RowBox[{
     "1", ",", "0", ",", "0", ",", "0", ",", "0", ",", "0", ",", "0", ",", 
      "1", ",", "1", ",", "1", ",", "1", ",", "1"}], "}"}], ",", 
    RowBox[{"{", 
     RowBox[{
     "0", ",", "0", ",", "1", ",", "1", ",", "1", ",", "1", ",", "0", ",", 
      "0", ",", "0", ",", "0", ",", "0", ",", "0"}], "}"}], ",", 
    RowBox[{"{", 
     RowBox[{
     "1", ",", "0", ",", "0", ",", "0", ",", "0", ",", "0", ",", "0", ",", 
      "1", ",", "1", ",", "1", ",", "1", ",", "1"}], "}"}], ",", 
    RowBox[{"{", 
     RowBox[{
     "0", ",", "0", ",", "1", ",", "1", ",", "1", ",", "1", ",", "0", ",", 
      "0", ",", "0", ",", "0", ",", "0", ",", "0"}], "}"}]}], "}"}], 
  "\[Rule]", "704"}]], "Output",
 CellChangeTimes->{3.762094946550291*^9, 3.7620950089628983`*^9, 
  3.7620952897161875`*^9, 3.7620964762276573`*^9, 3.762097416139103*^9, 
  3.762103338707383*^9, 3.762185372862773*^9, 3.7621952764926023`*^9, 
  3.7621955716478834`*^9, 3.7621961987882996`*^9, 3.7626332564747562`*^9, 
  3.7626340799592943`*^9, 3.7627036766290283`*^9, 3.7627055270304394`*^9, 
  3.7627064589125795`*^9, 3.7627916483341312`*^9, 3.7627941628380337`*^9, 
  3.7627952504505277`*^9, 3.762802889471919*^9, 3.7628039887110586`*^9, 
  3.7628068592323303`*^9, 3.7646840002624583`*^9, 3.7646867148479843`*^9, 
  3.7647049121187887`*^9, 3.7647058066413026`*^9},
 CellLabel->"Out[73]=",ExpressionUUID->"ef829601-986b-47df-bbf5-94350695fdbd"]
}, Open  ]],

Cell["For example:", "Text",
 CellChangeTimes->{{3.7616030812451143`*^9, 3.7616030849409943`*^9}, {
  3.761603540821761*^9, 
  3.761603541093606*^9}},ExpressionUUID->"005350aa-c297-49bb-a91b-\
894b1e755683"],

Cell[CellGroupData[{

Cell[BoxData[
 RowBox[{"cost", "[", 
  RowBox[{
   RowBox[{"classB", "[", 
    RowBox[{"[", "1", "]"}], "]"}], ",", 
   RowBox[{"ChooseDat", "[", 
    RowBox[{"TrainingSample", ",", 
     RowBox[{"class", "[", 
      RowBox[{"[", "1", "]"}], "]"}]}], "]"}], ",", " ", "6", ",", "6"}], 
  "]"}]], "Input",
 CellChangeTimes->{{3.7616028654059362`*^9, 3.7616028830244484`*^9}, {
  3.7616029276826196`*^9, 3.7616029503024817`*^9}, {3.7616042711152725`*^9, 
  3.7616042729180384`*^9}, {3.7621957774348745`*^9, 3.762195794473847*^9}},
 CellLabel->"In[74]:=",ExpressionUUID->"d648c8aa-f99f-4386-8924-84256f66e2ec"],

Cell[BoxData["14313.715645617978`"], "Output",
 CellChangeTimes->CompressedData["
1:eJxTTMoPSmVkYGDQB+J1OzM0N7C9cZx2+oMBiF43W9YKRJcE5fWB6J5bnCtB
9C21qmsgepbH392bgPSMd5u1dgBpvqK6V4eAtPJX4wV+7G8cz7+raPAH0iYJ
AftAtMHWMq8AIP04KfEoiO74y/0oBEjnMRzJCAXSFYuPra4C0h6hP2+CaJGH
nL9AdE3toTMtQFpnRp70AiC97ml2JohO6JEvAdFN682ng+hpdh3aC4G0Wibr
QhD9oT68dQmQPuI+Z/IZIN1WPiHzIpB+X1/aB6L/y926A6IVJIRdl3O8cZQ7
X1oAoq1aGdaAaCbdactPAum59x72nQLSP97GMZ8G0kvWcc/5AqRztkVf+wqk
vdj8474B6TR2A8lfQPptzvRFIDpBOYPzD5C2K+GcM4HnjeOcc9HvJwLpCbtY
Ls0C0llRVx1nA2kA2Aq1rQ==
  "],
 CellLabel->"Out[74]=",ExpressionUUID->"427d1b8b-5e28-4475-b21d-9125fffd3306"]
}, Open  ]],

Cell[CellGroupData[{

Cell[BoxData[
 RowBox[{"cost", "[", 
  RowBox[{
   RowBox[{"classB", "[", 
    RowBox[{"[", "1", "]"}], "]"}], ",", 
   RowBox[{"ChooseDat", "[", 
    RowBox[{"TrainingSample", ",", 
     RowBox[{"class", "[", 
      RowBox[{"[", "10", "]"}], "]"}]}], "]"}], ",", " ", "6", ",", "6"}], 
  "]"}]], "Input",
 CellChangeTimes->{{3.7616030338956394`*^9, 3.761603041392354*^9}, {
   3.761603359230736*^9, 3.7616034184845552`*^9}, {3.7616042797632875`*^9, 
   3.7616042806473246`*^9}, 3.7621957993319926`*^9},
 CellLabel->"In[75]:=",ExpressionUUID->"f66e6171-148d-492e-81e2-a921b9b5a162"],

Cell[BoxData["30204.186035397775`"], "Output",
 CellChangeTimes->{
  3.7616030461126585`*^9, {3.761603360948809*^9, 3.7616034201137104`*^9}, 
   3.7616037002101297`*^9, 3.7616039133193493`*^9, 3.7616042824698954`*^9, 
   3.7616081599420977`*^9, 3.761619285650857*^9, 3.7616412999794054`*^9, 
   3.7619274311997595`*^9, 3.7619292212947197`*^9, 3.7619297158826895`*^9, 
   3.7619308357386007`*^9, 3.761931820506099*^9, 3.7619402420324535`*^9, 
   3.761941318154035*^9, 3.7620176315455523`*^9, 3.7620179998956103`*^9, 
   3.7620182563337107`*^9, 3.7620383752986975`*^9, 3.762094299484057*^9, 
   3.762094925911646*^9, 3.762095009011995*^9, 3.7620952897671585`*^9, 
   3.762096476294619*^9, 3.762097416201065*^9, 3.7621033387673492`*^9, 
   3.762185372900751*^9, 3.7621952765395775`*^9, 3.7621955716978526`*^9, 
   3.762196198838271*^9, 3.7626332569824533`*^9, 3.762633605826082*^9, 
   3.762634080070355*^9, 3.76270367674996*^9, 3.7627055270864058`*^9, 
   3.762706459015519*^9, 3.762791648386056*^9, 3.762794162896003*^9, 
   3.7627952504915047`*^9, 3.762802889533883*^9, 3.762803988758031*^9, 
   3.7628068592753067`*^9, 3.7646840003284197`*^9, 3.76468671488796*^9, 
   3.7647049121827526`*^9, 3.76470580669827*^9},
 CellLabel->"Out[75]=",ExpressionUUID->"299480a8-9d04-4e1e-a1a7-05757747bdab"]
}, Open  ]],

Cell[CellGroupData[{

Cell[BoxData[
 RowBox[{"cost", "[", 
  RowBox[{
   RowBox[{"{", 
    RowBox[{
    "0", ",", "0", ",", "0", ",", "0", ",", "0", ",", "0", ",", "0", ",", "0",
      ",", "0", ",", "0", ",", "0", ",", "0"}], "}"}], ",", 
   RowBox[{"ChooseDat", "[", 
    RowBox[{"TrainingSample", ",", 
     RowBox[{"class", "[", 
      RowBox[{"[", "10", "]"}], "]"}]}], "]"}], ",", " ", "6", ",", "6"}], 
  "]"}]], "Input",
 CellChangeTimes->{{3.761928363639452*^9, 3.761928378065154*^9}, {
   3.761928566136101*^9, 3.76192857138398*^9}, {3.7619287817724457`*^9, 
   3.761928786320187*^9}, {3.7619295090763135`*^9, 3.761929509352738*^9}, {
   3.762017645359225*^9, 3.762017645683654*^9}, 3.7621958025311594`*^9},
 CellLabel->"In[76]:=",ExpressionUUID->"cb58006a-a07f-4455-ac87-5d54a3ab3b95"],

Cell[BoxData["30322.682269246696`"], "Output",
 CellChangeTimes->{
  3.761928379737008*^9, {3.761928562175038*^9, 3.761928572425948*^9}, {
   3.761928782562993*^9, 3.7619287867839217`*^9}, 3.761929224730256*^9, 
   3.7619295102048817`*^9, 3.7619297190046377`*^9, 3.761930835768584*^9, 
   3.7619318253305664`*^9, 3.7619402444489117`*^9, 3.7619413181800203`*^9, {
   3.7620176352891626`*^9, 3.7620176463092937`*^9}, 3.7620180001063147`*^9, 
   3.7620182563686905`*^9, 3.7620383798881607`*^9, 3.762094299513042*^9, 
   3.7620949270994387`*^9, 3.7620950090759563`*^9, 3.7620952897931433`*^9, 
   3.7620964763286*^9, 3.7620974162480392`*^9, 3.762103338796333*^9, 
   3.76218537291974*^9, 3.7621952765665584`*^9, 3.7621955717258368`*^9, 
   3.762196198865256*^9, 3.762633257517148*^9, 3.762633607653145*^9, 
   3.7626340801173267`*^9, 3.762703676798932*^9, 3.762705527115391*^9, 
   3.7627064590644927`*^9, 3.7627916484030466`*^9, 3.7627941629309826`*^9, 
   3.762795250515492*^9, 3.7628028895682087`*^9, 3.7628039887820168`*^9, 
   3.762806859298291*^9, 3.764684000358405*^9, 3.7646867149079504`*^9, 
   3.764704912212735*^9, 3.764705806723254*^9},
 CellLabel->"Out[76]=",ExpressionUUID->"2cd2f3a6-2ff4-43a6-9490-7c4f32adee17"]
}, Open  ]],

Cell[BoxData[
 RowBox[{" ", 
  RowBox[{
   RowBox[{"searchSet", " ", "=", " ", 
    RowBox[{
     RowBox[{
      RowBox[{"toBinaryInt", "[", 
       RowBox[{"#", ",", "12"}], "]"}], "&"}], "/@", 
     RowBox[{"Range", "[", 
      RowBox[{"0", ",", 
       RowBox[{
        RowBox[{"2", "^", "12"}], "-", "1"}]}], "]"}]}]}], ";"}], 
  " "}]], "Input",
 CellChangeTimes->{{3.761585862408203*^9, 3.7615858668321896`*^9}, {
   3.7615859128823867`*^9, 3.761585938159336*^9}, 3.7615859692281733`*^9, {
   3.7615861817725153`*^9, 3.7615861839694223`*^9}, {3.761586250588484*^9, 
   3.761586265601491*^9}, {3.7615864156095533`*^9, 3.761586420696647*^9}, {
   3.761603554521681*^9, 3.761603587935644*^9}, {3.7616037514722986`*^9, 
   3.7616037526614447`*^9}, 3.7616037869533854`*^9, {3.7616047245870686`*^9, 
   3.7616047249841385`*^9}, {3.761927571601571*^9, 3.761927572550728*^9}, {
   3.7619277264830627`*^9, 3.761927726759905*^9}, {3.7619303247807455`*^9, 
   3.761930331185172*^9}, {3.7619307131369867`*^9, 3.761930715152031*^9}, {
   3.761941106776043*^9, 3.7619411095885177`*^9}, {3.762017661262225*^9, 
   3.762017663955451*^9}},
 CellLabel->"In[77]:=",ExpressionUUID->"713e5033-6e8d-4bba-a810-57797a2a2f34"],

Cell[TextData[{
 "Let\[CloseCurlyQuote]s try to ",
 StyleBox["train the model",
  FontWeight->"Bold"],
 " by ",
 StyleBox["brute",
  FontSlant->"Italic"],
 " force."
}], "Text",
 CellChangeTimes->{{3.761603956920435*^9, 3.7616039715650673`*^9}, {
  3.7616081048003244`*^9, 
  3.7616081219280977`*^9}},ExpressionUUID->"68e6b6ab-ab1d-41b4-8343-\
d000279c30d9"],

Cell[BoxData[
 RowBox[{
  RowBox[{"Table", "[", "\[IndentingNewLine]", 
   RowBox[{
    RowBox[{"With", "[", "\[IndentingNewLine]", 
     RowBox[{
      RowBox[{"{", "\[IndentingNewLine]", 
       RowBox[{
        RowBox[{"ss", " ", "=", " ", 
         RowBox[{"ChooseDat", "[", 
          RowBox[{"TrainingSample", ",", 
           RowBox[{"class", "[", 
            RowBox[{"[", "i", "]"}], "]"}]}], "]"}]}], ",", 
        "\[IndentingNewLine]", 
        RowBox[{"cls", " ", "=", " ", 
         RowBox[{"class", "[", 
          RowBox[{"[", "i", "]"}], "]"}]}]}], "\[IndentingNewLine]", "}"}], 
      ",", "\[IndentingNewLine]", 
      RowBox[{
       RowBox[{"model1", "[", "cls", "]"}], "=", 
       RowBox[{
        RowBox[{"MinimalBy", "[", 
         RowBox[{"searchSet", ",", " ", 
          RowBox[{
           RowBox[{"cost", "[", 
            RowBox[{"#", ",", "ss", ",", "6", ",", "6"}], "]"}], "&"}], ",", 
          "1"}], "]"}], "[", 
        RowBox[{"[", "1", "]"}], "]"}]}]}], "\[IndentingNewLine]", "]"}], 
    "\[IndentingNewLine]", ",", 
    RowBox[{"{", 
     RowBox[{"i", ",", 
      RowBox[{"Length", "@", "model1"}]}], "}"}]}], "]"}], ";"}]], "Input",
 CellChangeTimes->{{3.7616040941630435`*^9, 3.7616042553580694`*^9}, {
   3.7616042933183165`*^9, 3.761604301239956*^9}, {3.7616044308387284`*^9, 
   3.761604433215991*^9}, {3.7616051051803007`*^9, 3.761605118546462*^9}, {
   3.761605154364334*^9, 3.761605156608533*^9}, {3.7616053039907393`*^9, 
   3.7616053085189543`*^9}, {3.7616053917269583`*^9, 3.761605399529458*^9}, {
   3.7616054415293846`*^9, 3.7616054771156006`*^9}, {3.7616056276465387`*^9, 
   3.761605631731861*^9}, {3.7616056713048134`*^9, 3.761605673224882*^9}, {
   3.7616057609916396`*^9, 3.761605880481887*^9}, {3.761606142355873*^9, 
   3.7616061458998485`*^9}, 3.7616062280613165`*^9, {3.7616063060961585`*^9, 
   3.7616063084678135`*^9}, {3.761607332718031*^9, 3.7616073357416525`*^9}, {
   3.76160741708947*^9, 3.761607475048355*^9}, {3.7616076683665237`*^9, 
   3.761607679801721*^9}, {3.761607710731*^9, 3.7616077205789576`*^9}, {
   3.761607819831214*^9, 3.761607825353011*^9}, 3.76160786488614*^9, 
   3.761607899997229*^9, 3.761607993230264*^9, {3.761608190917405*^9, 
   3.7616081917129507`*^9}, {3.761941100136837*^9, 3.7619411006375494`*^9}, {
   3.761941162765011*^9, 3.761941164187936*^9}, 3.76202151777649*^9, {
   3.7620958009561567`*^9, 3.762095802018197*^9}, {3.7621953276432433`*^9, 
   3.762195328847213*^9}, {3.7621958757381907`*^9, 3.7621958763695726`*^9}},
 CellLabel->"In[78]:=",ExpressionUUID->"a15a4f8c-1639-4fa4-b434-0a0584b98e94"],

Cell[CellGroupData[{

Cell[BoxData["model1"], "Input",
 CellChangeTimes->{{3.7616079905382223`*^9, 3.761607991265806*^9}, 
   3.76219533024164*^9},
 CellLabel->"In[79]:=",ExpressionUUID->"99b81959-ed09-4b5a-acf2-8f085ada8fe6"],

Cell[BoxData[
 RowBox[{"\[LeftAssociation]", 
  RowBox[{
   RowBox[{"704", "\[Rule]", 
    RowBox[{"{", 
     RowBox[{
     "0", ",", "0", ",", "1", ",", "0", ",", "1", ",", "1", ",", "0", ",", 
      "0", ",", "0", ",", "0", ",", "0", ",", "0"}], "}"}]}], ",", 
   RowBox[{"3572", "\[Rule]", 
    RowBox[{"{", 
     RowBox[{
     "1", ",", "1", ",", "0", ",", "1", ",", "1", ",", "1", ",", "1", ",", 
      "1", ",", "0", ",", "1", ",", "0", ",", "0"}], "}"}]}], ",", 
   RowBox[{"3067", "\[Rule]", 
    RowBox[{"{", 
     RowBox[{
     "1", ",", "0", ",", "1", ",", "1", ",", "1", ",", "1", ",", "1", ",", 
      "1", ",", "1", ",", "0", ",", "1", ",", "1"}], "}"}]}], ",", 
   RowBox[{"3184", "\[Rule]", 
    RowBox[{"{", 
     RowBox[{
     "1", ",", "1", ",", "0", ",", "0", ",", "0", ",", "1", ",", "1", ",", 
      "1", ",", "0", ",", "0", ",", "0", ",", "0"}], "}"}]}], ",", 
   RowBox[{"1939", "\[Rule]", 
    RowBox[{"{", 
     RowBox[{
     "0", ",", "1", ",", "1", ",", "1", ",", "1", ",", "0", ",", "0", ",", 
      "1", ",", "0", ",", "0", ",", "1", ",", "1"}], "}"}]}], ",", 
   RowBox[{"2386", "\[Rule]", 
    RowBox[{"{", 
     RowBox[{
     "1", ",", "0", ",", "0", ",", "1", ",", "0", ",", "1", ",", "0", ",", 
      "1", ",", "0", ",", "0", ",", "1", ",", "0"}], "}"}]}], ",", 
   RowBox[{"2896", "\[Rule]", 
    RowBox[{"{", 
     RowBox[{
     "1", ",", "0", ",", "1", ",", "1", ",", "0", ",", "1", ",", "0", ",", 
      "1", ",", "0", ",", "0", ",", "0", ",", "0"}], "}"}]}], ",", 
   RowBox[{"205", "\[Rule]", 
    RowBox[{"{", 
     RowBox[{
     "0", ",", "0", ",", "0", ",", "0", ",", "1", ",", "1", ",", "0", ",", 
      "0", ",", "1", ",", "1", ",", "0", ",", "1"}], "}"}]}], ",", 
   RowBox[{"828", "\[Rule]", 
    RowBox[{"{", 
     RowBox[{
     "0", ",", "0", ",", "1", ",", "1", ",", "0", ",", "0", ",", "1", ",", 
      "1", ",", "1", ",", "1", ",", "0", ",", "0"}], "}"}]}], ",", 
   RowBox[{"3935", "\[Rule]", 
    RowBox[{"{", 
     RowBox[{
     "1", ",", "1", ",", "1", ",", "1", ",", "0", ",", "1", ",", "0", ",", 
      "1", ",", "1", ",", "1", ",", "1", ",", "1"}], "}"}]}]}], 
  "\[RightAssociation]"}]], "Output",
 CellChangeTimes->{
  3.761608160353862*^9, 3.7616114822219534`*^9, 3.7616216089370813`*^9, 
   3.7616434952242794`*^9, 3.761927940998908*^9, 3.76192798370207*^9, 
   3.761928992037277*^9, 3.76192906255249*^9, 3.761929457699559*^9, {
   3.7619301836942225`*^9, 3.761930183744192*^9}, 3.7619303543767166`*^9, 
   3.7619313100857925`*^9, {3.7619323341257863`*^9, 3.7619323342577114`*^9}, 
   3.76194079905674*^9, 3.7620180193698483`*^9, 3.762021545320739*^9, 
   3.76203859488998*^9, 3.7620943280208125`*^9, 3.76209504178432*^9, 
   3.76209532211697*^9, 3.7620965092974987`*^9, 3.762097439675217*^9, 
   3.762103361925949*^9, 3.7621853948376536`*^9, 3.7621952766315227`*^9,
[truncated: 315,980 more chars]
