# Supplementary material for: Algorithmic Probability-Guided Machine Learning on Non-Differentiable Spaces
Source: Front Artif Intell. 2021 Jan 25;3:567356. doi: 10.3389/frai.2020.567356 (PMC7944352; doi:10.3389/frai.2020.567356)
Supplement: Supplementary file 2 [file datasheet2.zip › code/AlgClassification/KNConnectivity.nb]

(* Content-type: application/vnd.wolfram.mathematica *)

(*** Wolfram Notebook File ***)
(* http://www.wolfram.com/nb *)

(* CreatedBy='Mathematica 11.3' *)

(*CacheID: 234*)
(* Internal cache information:
NotebookFileLineBreakTest
NotebookFileLineBreakTest
NotebookDataPosition[       158,          7]
NotebookDataLength[   1566428,      29009]
NotebookOptionsPosition[   1544827,      28669]
NotebookOutlinePosition[   1545219,      28686]
CellTagsIndexPosition[   1545176,      28683]
WindowFrame->Normal*)

(* Beginning of Notebook Content *)
Notebook[{

Cell[CellGroupData[{
Cell["Classifying NK Networks.", "Title",
 CellChangeTimes->{{3.7632178085713577`*^9, 
  3.7632178256511154`*^9}},ExpressionUUID->"1810843b-c7e4-4e97-a98d-\
1ceb6deca9e6"],

Cell[TextData[{
 "An NK network is a boolean network where n specify the number of nodes or \
vertexes and k is the number of incoming connections that each vertex has. \
According to Kauffman, the parameter K defines the stability (or lack of \
thereof) of the network, where k = 2 is a ",
 StyleBox["critical point ",
  FontWeight->"Bold"],
 "that approximates the properties of gene regulatory networks. Bellow that \
(k=1) we have too much regularity (",
 StyleBox["frozen state",
  FontSlant->"Italic"],
 ") and beyond it (K>=3) we have ",
 StyleBox["chaos",
  FontSlant->"Italic"],
 ".",
 StyleBox[" ",
  FontWeight->"Bold"]
}], "Text",
 CellChangeTimes->{{3.763414043448762*^9, 3.763414110976862*^9}, {
  3.7634141438099594`*^9, 3.7634141754407387`*^9}, {3.7634142717366743`*^9, 
  3.7634143134556856`*^9}, {3.7634144031367407`*^9, 3.763414463680584*^9}, {
  3.7634148283874397`*^9, 
  3.763414841040329*^9}},ExpressionUUID->"42582dfc-ed31-45cb-a9ff-\
afe371e402d4"],

Cell[CellGroupData[{

Cell["The Problem", "Chapter",
 CellChangeTimes->{{3.7634144802143993`*^9, 
  3.7634144863517323`*^9}},ExpressionUUID->"aaff250b-1a38-431e-8370-\
cf45fc234b6c"],

Cell[TextData[{
 "The classification problem to solve is, can we find out whenever the \
evolution of an NK network correspond to k=1 (",
 StyleBox["frozen",
  FontSlant->"Italic"],
 "), k = 2 (",
 StyleBox["criticality",
  FontSlant->"Italic"],
 ") and k=3 (",
 StyleBox["chaos",
  FontSlant->"Italic"],
 ")?"
}], "Text",
 CellChangeTimes->{{3.763414488880718*^9, 3.7634145131054907`*^9}, {
  3.76341473942422*^9, 3.76341478611204*^9}, {3.7634148465320745`*^9, 
  3.7634148671518917`*^9}},ExpressionUUID->"f3b8714d-6424-4408-b154-\
9d87c9e57fc6"],

Cell[CellGroupData[{

Cell["Legacy Functions", "Subsubsection",
 CellChangeTimes->{{3.763222058593745*^9, 
  3.763222067985651*^9}},ExpressionUUID->"96c302f3-f610-4e7e-93e8-\
bf14e015e477"],

Cell[BoxData[
 RowBox[{
  RowBox[{"toBinaryInt", "[", 
   RowBox[{"n_", ",", "bits_"}], "]"}], ":=", 
  RowBox[{"IntegerDigits", "[", 
   RowBox[{"n", ",", "2", ",", "bits"}], "]"}]}]], "Input",
 CellChangeTimes->{{3.763222116267547*^9, 3.7632221182108345`*^9}, 
   3.763222231562704*^9},
 CellLabel->"In[1]:=",ExpressionUUID->"cad08083-9ef3-41d1-9277-1dfcef64e2ab"],

Cell["\<\
The following code contains snips from and code inspired by \
https://demonstrations.wolfram.com/BooleanNKNetworks/\
\>", "Text",
 CellChangeTimes->{{3.7632178446754875`*^9, 3.7632178632705097`*^9}, {
  3.763219795585736*^9, 
  3.7632198152898083`*^9}},ExpressionUUID->"8709bfe6-9a66-4cd8-be29-\
624308a90f43"],

Cell[BoxData[
 RowBox[{
  RowBox[{"ConnectivityMatrix", "[", 
   RowBox[{"n_", ",", "k_"}], "]"}], ":=", 
  RowBox[{"Table", "[", 
   RowBox[{
    RowBox[{"RandomSample", "[", 
     RowBox[{"Flatten", "[", 
      RowBox[{"Prepend", "[", 
       RowBox[{
        RowBox[{"Table", "[", 
         RowBox[{"0", ",", 
          RowBox[{"{", 
           RowBox[{"n", "-", "k"}], "}"}]}], "]"}], ",", 
        RowBox[{"Table", "[", 
         RowBox[{"1", ",", 
          RowBox[{"{", "k", "}"}]}], "]"}]}], "]"}], "]"}], "]"}], ",", 
    RowBox[{"{", "n", "}"}]}], "]"}]}]], "Input",
 CellChangeTimes->{{3.7632182481582346`*^9, 3.7632182514783287`*^9}},
 CellLabel->"In[2]:=",ExpressionUUID->"00220d97-7608-4384-8385-b0cf22d1dcf0"],

Cell[BoxData[
 RowBox[{
  RowBox[{"InitialStates", "[", "n_", "]"}], ":=", 
  RowBox[{"RandomInteger", "[", 
   RowBox[{"1", ",", "n"}], "]"}]}]], "Input",
 CellChangeTimes->{3.76321827663545*^9},
 CellLabel->"In[3]:=",ExpressionUUID->"6aea2156-383c-44da-828f-c34097d07f4f"],

Cell[BoxData[
 RowBox[{
  RowBox[{
   RowBox[{"PositionsMatrix", "[", "conM_", "]"}], ":=", 
   RowBox[{"Map", "[", 
    RowBox[{"Flatten", ",", 
     RowBox[{
      RowBox[{
       RowBox[{"Position", "[", 
        RowBox[{"#", ",", "1"}], "]"}], "&"}], "/@", "conM"}]}], "]"}]}], 
  ";"}]], "Input",
 CellChangeTimes->{{3.763220628284315*^9, 3.7632206497554417`*^9}},
 CellLabel->"In[4]:=",ExpressionUUID->"218b7cda-8afa-4a40-aac5-0b07304b853b"]
}, Open  ]],

Cell[CellGroupData[{

Cell["Rules", "Subchapter",
 CellChangeTimes->{{3.7632183122178335`*^9, 
  3.763218317892355*^9}},ExpressionUUID->"818a5e5b-73fd-4b33-b61b-\
8961753748df"],

Cell["\<\
The following functions randomly generates boolean rules of degree K.\
\>", "Text",
 CellChangeTimes->{{3.7634148736064777`*^9, 
  3.763414890519956*^9}},ExpressionUUID->"1b758921-8c9d-4fbb-bac4-\
6a41fc5bd80a"],

Cell[BoxData[
 RowBox[{
  RowBox[{
   RowBox[{"randomRule", "[", "k_", "]"}], ":=", "\[IndentingNewLine]", 
   RowBox[{"With", "[", "\[IndentingNewLine]", 
    RowBox[{
     RowBox[{"{", "\[IndentingNewLine]", 
      RowBox[{
       RowBox[{"outputs", " ", "=", 
        RowBox[{"RandomChoice", "[", 
         RowBox[{
          RowBox[{"{", 
           RowBox[{"0", ",", "1"}], "}"}], ",", 
          RowBox[{"2", "^", "k"}]}], "]"}]}], ",", "\[IndentingNewLine]", 
       RowBox[{"inputs", " ", "=", " ", 
        RowBox[{"Flatten", "[", 
         RowBox[{
          RowBox[{
           RowBox[{
            RowBox[{"toBinaryInt", "[", 
             RowBox[{"#", ",", "k"}], "]"}], "&"}], "/@", 
           RowBox[{"Range", "[", 
            RowBox[{"2", "^", 
             RowBox[{"{", "k", "}"}]}], "]"}]}], ",", "1"}], "]"}]}]}], 
      "\[IndentingNewLine]", "}"}], ",", "\[IndentingNewLine]", 
     RowBox[{"AssociationThread", "[", 
      RowBox[{"inputs", "\[Rule]", " ", "outputs"}], "]"}]}], 
    "\[IndentingNewLine]", "]"}]}], "\[IndentingNewLine]"}]], "Input",
 CellChangeTimes->{{3.763224213405613*^9, 3.7632245054840174`*^9}, {
  3.763224563034658*^9, 3.763224592122776*^9}, {3.7632246378201475`*^9, 
  3.763224685465893*^9}, {3.763224731573682*^9, 3.7632247664126325`*^9}, {
  3.7632248019100494`*^9, 3.7632248437667274`*^9}, {3.7632248956131983`*^9, 
  3.7632249122186594`*^9}},
 CellLabel->"In[5]:=",ExpressionUUID->"630cba2c-f310-49b2-b364-69c16e0c1452"],

Cell[CellGroupData[{

Cell[BoxData[
 RowBox[{"randomRule", "[", "3", "]"}]], "Input",
 CellChangeTimes->{{3.7632244931062117`*^9, 3.763224496978163*^9}},
 CellLabel->"In[6]:=",ExpressionUUID->"5b9a01c8-aae9-4782-9719-61b3feb7ac05"],

Cell[BoxData[
 RowBox[{"\[LeftAssociation]", 
  RowBox[{
   RowBox[{
    RowBox[{"{", 
     RowBox[{"0", ",", "0", ",", "1"}], "}"}], "\[Rule]", "1"}], ",", 
   RowBox[{
    RowBox[{"{", 
     RowBox[{"0", ",", "1", ",", "0"}], "}"}], "\[Rule]", "1"}], ",", 
   RowBox[{
    RowBox[{"{", 
     RowBox[{"0", ",", "1", ",", "1"}], "}"}], "\[Rule]", "0"}], ",", 
   RowBox[{
    RowBox[{"{", 
     RowBox[{"1", ",", "0", ",", "0"}], "}"}], "\[Rule]", "1"}], ",", 
   RowBox[{
    RowBox[{"{", 
     RowBox[{"1", ",", "0", ",", "1"}], "}"}], "\[Rule]", "0"}], ",", 
   RowBox[{
    RowBox[{"{", 
     RowBox[{"1", ",", "1", ",", "0"}], "}"}], "\[Rule]", "1"}], ",", 
   RowBox[{
    RowBox[{"{", 
     RowBox[{"1", ",", "1", ",", "1"}], "}"}], "\[Rule]", "0"}], ",", 
   RowBox[{
    RowBox[{"{", 
     RowBox[{"0", ",", "0", ",", "0"}], "}"}], "\[Rule]", "1"}]}], 
  "\[RightAssociation]"}]], "Output",
 CellChangeTimes->{
  3.763224497628791*^9, 3.763224687453727*^9, {3.763224746361883*^9, 
   3.76322477419489*^9}, {3.7632248378418546`*^9, 3.763224845886696*^9}, {
   3.7632249146175785`*^9, 3.7632249285910683`*^9}, 3.763243798768117*^9, 
   3.763244707110121*^9, 3.763246146749777*^9, 3.7633983438739204`*^9, 
   3.763402503516822*^9, 3.7634074633025*^9, 3.763408227407462*^9, 
   3.765051126103225*^9},
 CellLabel->"Out[6]=",ExpressionUUID->"283ef520-8491-4c0e-ab8c-438de8f41edf"]
}, Open  ]],

Cell["Function that generates a random NK network topology.", "Text",
 CellChangeTimes->{{3.7632240400934644`*^9, 3.7632240724502897`*^9}, {
  3.763225201065053*^9, 
  3.7632252053371677`*^9}},ExpressionUUID->"3add9883-94b9-4a9e-93ac-\
722f6c3ea693"],

Cell[BoxData[
 RowBox[{
  RowBox[{"randomNetwork", "[", 
   RowBox[{"n_", ",", "k_"}], "]"}], ":=", "\[IndentingNewLine]", 
  RowBox[{"With", "[", "\[IndentingNewLine]", 
   RowBox[{
    RowBox[{"{", "\[IndentingNewLine]", 
     RowBox[{
      RowBox[{"rules", " ", "=", " ", 
       RowBox[{"RandomChoice", "[", "\[IndentingNewLine]", 
        RowBox[{
         RowBox[{
          RowBox[{
           RowBox[{"randomRule", "[", "k", "]"}], "&"}], "/@", 
          RowBox[{"Range", "[", "n", "]"}]}], "\[IndentingNewLine]", ",", 
         "n"}], "]"}]}], ",", "\[IndentingNewLine]", 
      RowBox[{"connections", " ", "=", " ", 
       RowBox[{"PositionsMatrix", "[", 
        RowBox[{"ConnectivityMatrix", "[", 
         RowBox[{"n", ",", "k"}], "]"}], "]"}]}]}], "\[IndentingNewLine]", 
     "}"}], ",", "\[IndentingNewLine]", 
    RowBox[{"Association", "[", "\[IndentingNewLine]", 
     RowBox[{"{", "\[IndentingNewLine]", 
      RowBox[{
       RowBox[{"\"\<Connections\>\"", "->", "connections"}], ",", 
       "\[IndentingNewLine]", 
       RowBox[{"\"\<Rules\>\"", "\[Rule]", " ", "rules"}]}], 
      "\[IndentingNewLine]", "}"}], "\[IndentingNewLine]", "]"}]}], 
   "\[IndentingNewLine]", "]"}]}]], "Input",
 CellChangeTimes->{{3.7632252158900194`*^9, 3.7632253681776686`*^9}, {
  3.7632255694963603`*^9, 3.763225576051359*^9}, {3.763225615861402*^9, 
  3.7632257347938585`*^9}, {3.7632257997939825`*^9, 3.7632258663063755`*^9}, {
  3.763225900470376*^9, 3.7632259771241055`*^9}},
 CellLabel->"In[7]:=",ExpressionUUID->"413dae10-d401-4621-b246-83d2d84cead7"],

Cell["For example:", "Text",
 CellChangeTimes->{{3.7632265516246843`*^9, 
  3.763226554937111*^9}},ExpressionUUID->"45c42295-9988-4567-9a35-\
a51c048c0c91"],

Cell[CellGroupData[{

Cell[BoxData[
 RowBox[{"randomNetwork", "[", 
  RowBox[{"10", ",", "2"}], "]"}]], "Input",
 CellChangeTimes->{{3.763225543505746*^9, 3.7632255452443523`*^9}, {
  3.763225582118498*^9, 3.763225588241562*^9}, {3.7632258749331927`*^9, 
  3.7632258765618153`*^9}},
 CellLabel->"In[8]:=",ExpressionUUID->"596cc544-f382-4ed5-b72c-a5978c820dab"],

Cell[BoxData[
 RowBox[{"\[LeftAssociation]", 
  RowBox[{
   RowBox[{"\<\"Connections\"\>", "\[Rule]", 
    RowBox[{"{", 
     RowBox[{
      RowBox[{"{", 
       RowBox[{"3", ",", "4"}], "}"}], ",", 
      RowBox[{"{", 
       RowBox[{"2", ",", "5"}], "}"}], ",", 
      RowBox[{"{", 
       RowBox[{"1", ",", "7"}], "}"}], ",", 
      RowBox[{"{", 
       RowBox[{"2", ",", "9"}], "}"}], ",", 
      RowBox[{"{", 
       RowBox[{"6", ",", "9"}], "}"}], ",", 
      RowBox[{"{", 
       RowBox[{"1", ",", "9"}], "}"}], ",", 
      RowBox[{"{", 
       RowBox[{"3", ",", "6"}], "}"}], ",", 
      RowBox[{"{", 
       RowBox[{"5", ",", "9"}], "}"}], ",", 
      RowBox[{"{", 
       RowBox[{"8", ",", "9"}], "}"}], ",", 
      RowBox[{"{", 
       RowBox[{"4", ",", "7"}], "}"}]}], "}"}]}], ",", 
   RowBox[{"\<\"Rules\"\>", "\[Rule]", 
    RowBox[{"{", 
     RowBox[{
      RowBox[{"\[LeftAssociation]", 
       RowBox[{
        RowBox[{
         RowBox[{"{", 
          RowBox[{"0", ",", "1"}], "}"}], "\[Rule]", "0"}], ",", 
        RowBox[{
         RowBox[{"{", 
          RowBox[{"1", ",", "0"}], "}"}], "\[Rule]", "0"}], ",", 
        RowBox[{
         RowBox[{"{", 
          RowBox[{"1", ",", "1"}], "}"}], "\[Rule]", "1"}], ",", 
        RowBox[{
         RowBox[{"{", 
          RowBox[{"0", ",", "0"}], "}"}], "\[Rule]", "0"}]}], 
       "\[RightAssociation]"}], ",", 
      RowBox[{"\[LeftAssociation]", 
       RowBox[{
        RowBox[{
         RowBox[{"{", 
          RowBox[{"0", ",", "1"}], "}"}], "\[Rule]", "1"}], ",", 
        RowBox[{
         RowBox[{"{", 
          RowBox[{"1", ",", "0"}], "}"}], "\[Rule]", "0"}], ",", 
        RowBox[{
         RowBox[{"{", 
          RowBox[{"1", ",", "1"}], "}"}], "\[Rule]", "1"}], ",", 
        RowBox[{
         RowBox[{"{", 
          RowBox[{"0", ",", "0"}], "}"}], "\[Rule]", "0"}]}], 
       "\[RightAssociation]"}], ",", 
      RowBox[{"\[LeftAssociation]", 
       RowBox[{
        RowBox[{
         RowBox[{"{", 
          RowBox[{"0", ",", "1"}], "}"}], "\[Rule]", "1"}], ",", 
        RowBox[{
         RowBox[{"{", 
          RowBox[{"1", ",", "0"}], "}"}], "\[Rule]", "1"}], ",", 
        RowBox[{
         RowBox[{"{", 
          RowBox[{"1", ",", "1"}], "}"}], "\[Rule]", "0"}], ",", 
        RowBox[{
         RowBox[{"{", 
          RowBox[{"0", ",", "0"}], "}"}], "\[Rule]", "1"}]}], 
       "\[RightAssociation]"}], ",", 
      RowBox[{"\[LeftAssociation]", 
       RowBox[{
        RowBox[{
         RowBox[{"{", 
          RowBox[{"0", ",", "1"}], "}"}], "\[Rule]", "1"}], ",", 
        RowBox[{
         RowBox[{"{", 
          RowBox[{"1", ",", "0"}], "}"}], "\[Rule]", "1"}], ",", 
        RowBox[{
         RowBox[{"{", 
          RowBox[{"1", ",", "1"}], "}"}], "\[Rule]", "0"}], ",", 
        RowBox[{
         RowBox[{"{", 
          RowBox[{"0", ",", "0"}], "}"}], "\[Rule]", "0"}]}], 
       "\[RightAssociation]"}], ",", 
      RowBox[{"\[LeftAssociation]", 
       RowBox[{
        RowBox[{
         RowBox[{"{", 
          RowBox[{"0", ",", "1"}], "}"}], "\[Rule]", "1"}], ",", 
        RowBox[{
         RowBox[{"{", 
          RowBox[{"1", ",", "0"}], "}"}], "\[Rule]", "1"}], ",", 
        RowBox[{
         RowBox[{"{", 
          RowBox[{"1", ",", "1"}], "}"}], "\[Rule]", "0"}], ",", 
        RowBox[{
         RowBox[{"{", 
          RowBox[{"0", ",", "0"}], "}"}], "\[Rule]", "1"}]}], 
       "\[RightAssociation]"}], ",", 
      RowBox[{"\[LeftAssociation]", 
       RowBox[{
        RowBox[{
         RowBox[{"{", 
          RowBox[{"0", ",", "1"}], "}"}], "\[Rule]", "1"}], ",", 
        RowBox[{
         RowBox[{"{", 
          RowBox[{"1", ",", "0"}], "}"}], "\[Rule]", "1"}], ",", 
        RowBox[{
         RowBox[{"{", 
          RowBox[{"1", ",", "1"}], "}"}], "\[Rule]", "0"}], ",", 
        RowBox[{
         RowBox[{"{", 
          RowBox[{"0", ",", "0"}], "}"}], "\[Rule]", "0"}]}], 
       "\[RightAssociation]"}], ",", 
      RowBox[{"\[LeftAssociation]", 
       RowBox[{
        RowBox[{
         RowBox[{"{", 
          RowBox[{"0", ",", "1"}], "}"}], "\[Rule]", "1"}], ",", 
        RowBox[{
         RowBox[{"{", 
          RowBox[{"1", ",", "0"}], "}"}], "\[Rule]", "1"}], ",", 
        RowBox[{
         RowBox[{"{", 
          RowBox[{"1", ",", "1"}], "}"}], "\[Rule]", "0"}], ",", 
        RowBox[{
         RowBox[{"{", 
          RowBox[{"0", ",", "0"}], "}"}], "\[Rule]", "1"}]}], 
       "\[RightAssociation]"}], ",", 
      RowBox[{"\[LeftAssociation]", 
       RowBox[{
        RowBox[{
         RowBox[{"{", 
          RowBox[{"0", ",", "1"}], "}"}], "\[Rule]", "1"}], ",", 
        RowBox[{
         RowBox[{"{", 
          RowBox[{"1", ",", "0"}], "}"}], "\[Rule]", "0"}], ",", 
        RowBox[{
         RowBox[{"{", 
          RowBox[{"1", ",", "1"}], "}"}], "\[Rule]", "1"}], ",", 
        RowBox[{
         RowBox[{"{", 
          RowBox[{"0", ",", "0"}], "}"}], "\[Rule]", "1"}]}], 
       "\[RightAssociation]"}], ",", 
      RowBox[{"\[LeftAssociation]", 
       RowBox[{
        RowBox[{
         RowBox[{"{", 
          RowBox[{"0", ",", "1"}], "}"}], "\[Rule]", "1"}], ",", 
        RowBox[{
         RowBox[{"{", 
          RowBox[{"1", ",", "0"}], "}"}], "\[Rule]", "0"}], ",", 
        RowBox[{
         RowBox[{"{", 
          RowBox[{"1", ",", "1"}], "}"}], "\[Rule]", "1"}], ",", 
        RowBox[{
         RowBox[{"{", 
          RowBox[{"0", ",", "0"}], "}"}], "\[Rule]", "0"}]}], 
       "\[RightAssociation]"}], ",", 
      RowBox[{"\[LeftAssociation]", 
       RowBox[{
        RowBox[{
         RowBox[{"{", 
          RowBox[{"0", ",", "1"}], "}"}], "\[Rule]", "1"}], ",", 
        RowBox[{
         RowBox[{"{", 
          RowBox[{"1", ",", "0"}], "}"}], "\[Rule]", "1"}], ",", 
        RowBox[{
         RowBox[{"{", 
          RowBox[{"1", ",", "1"}], "}"}], "\[Rule]", "0"}], ",", 
        RowBox[{
         RowBox[{"{", 
          RowBox[{"0", ",", "0"}], "}"}], "\[Rule]", "1"}]}], 
       "\[RightAssociation]"}]}], "}"}]}]}], 
  "\[RightAssociation]"}]], "Output",
 CellChangeTimes->{
  3.763225545914602*^9, {3.7632255887262845`*^9, 3.7632256214622946`*^9}, {
   3.7632257002404237`*^9, 3.7632257099829283`*^9}, {3.7632258470245113`*^9, 
   3.763225877105145*^9}, 3.763225978904974*^9, 3.7632437988090954`*^9, 
   3.7632447072140613`*^9, 3.7632461468507166`*^9, 3.7633983439658685`*^9, 
   3.7634025035827837`*^9, 3.763407463351472*^9, 3.7634082274554353`*^9, 
   3.765051126172623*^9},
 CellLabel->"Out[8]=",ExpressionUUID->"516d7764-9d07-4c9c-8815-49fa37307ac6"]
}, Open  ]],

Cell[TextData[{
 "Given a ",
 StyleBox["network topology, ",
  FontSlant->"Italic"],
 "the following function evolves a vector of ",
 StyleBox["n ",
  FontWeight->"Bold"],
 "vectors."
}], "Text",
 CellChangeTimes->{{3.7632272880343046`*^9, 3.7632273333443623`*^9}, {
  3.7632273751766653`*^9, 
  3.7632274360332327`*^9}},ExpressionUUID->"eafcd623-51a2-49a1-81b9-\
86d7b6352d98"],

Cell[BoxData[
 RowBox[{"Remove", "[", "evolve", "]"}]], "Input",
 CellChangeTimes->{{3.763228353161296*^9, 3.763228358052139*^9}},
 CellLabel->"In[9]:=",ExpressionUUID->"0535e1bd-ec30-4af0-9163-8f6eef135fab"],

Cell[BoxData[
 RowBox[{
  RowBox[{"evolve", "[", 
   RowBox[{"state_", ",", " ", "topo_"}], "]"}], ":=", "\[IndentingNewLine]", 
  RowBox[{"Table", "[", "\[IndentingNewLine]", 
   RowBox[{
    RowBox[{"With", "[", "\[IndentingNewLine]", 
     RowBox[{
      RowBox[{"{", "\[IndentingNewLine]", 
       RowBox[{
        RowBox[{"inputs", " ", "=", " ", 
         RowBox[{
          RowBox[{"(", 
           RowBox[{"topo", "[", "\"\<Connections\>\"", "]"}], ")"}], "[", 
          RowBox[{"[", "i", "]"}], "]"}]}], ",", "\[IndentingNewLine]", 
        RowBox[{"trans", " ", "=", " ", 
         RowBox[{
          RowBox[{"(", 
           RowBox[{"topo", "[", "\"\<Rules\>\"", "]"}], ")"}], "[", 
          RowBox[{"[", "i", "]"}], "]"}]}]}], "\[IndentingNewLine]", "}"}], 
      ",", "\[IndentingNewLine]", 
      RowBox[{"trans", "[", 
       RowBox[{"state", "[", 
        RowBox[{"[", "inputs", "]"}], "]"}], "]"}]}], "\[IndentingNewLine]", 
     "]"}], "\[IndentingNewLine]", ",", 
    RowBox[{"{", 
     RowBox[{"i", ",", 
      RowBox[{"Length", "@", "state"}]}], "}"}]}], "]"}]}]], "Input",
 CellChangeTimes->{{3.7632274512452035`*^9, 3.7632275005244603`*^9}, {
  3.763227721166306*^9, 3.7632277285003386`*^9}, {3.7632277587712274`*^9, 
  3.7632278598773637`*^9}, {3.76322801905457*^9, 3.763228025034389*^9}, {
  3.763228094629321*^9, 3.7632281068504796`*^9}, {3.76322814746141*^9, 
  3.7632281764911833`*^9}, {3.7632282379330573`*^9, 3.7632282442369533`*^9}, {
  3.7632282792841635`*^9, 3.763228285825982*^9}, {3.763228342671013*^9, 
  3.763228362922027*^9}},
 CellLabel->"In[10]:=",ExpressionUUID->"f14cfaa0-374d-4226-b8ef-378b6502d902"],

Cell["For example:", "Text",
 CellChangeTimes->{{3.763228307338244*^9, 
  3.7632283104558315`*^9}},ExpressionUUID->"1d1341d7-6ab8-4819-962c-\
12c0bddbcbd9"],

Cell[BoxData[
 RowBox[{
  RowBox[{"net", " ", "=", " ", 
   RowBox[{"randomNetwork", "[", 
    RowBox[{"10", ",", "2"}], "]"}]}], ";"}]], "Input",
 CellChangeTimes->{{3.7632278719135065`*^9, 3.7632278807843347`*^9}},
 CellLabel->"In[11]:=",ExpressionUUID->"188a0980-a814-4cf2-9e37-20ce6b835795"],

Cell[CellGroupData[{

Cell[BoxData[
 RowBox[{"evolve", "[", 
  RowBox[{
   RowBox[{"{", 
    RowBox[{
    "1", ",", "0", ",", "0", ",", "1", ",", "0", ",", "1", ",", "0", ",", "1",
      ",", "0", ",", "1"}], "}"}], ",", "net"}], "]"}]], "Input",
 CellChangeTimes->{{3.763227916713297*^9, 3.763227979257223*^9}, {
  3.7632280297642717`*^9, 3.763228043578638*^9}, {3.763228368693554*^9, 
  3.7632283689773912`*^9}},
 CellLabel->"In[12]:=",ExpressionUUID->"aa97f2c0-a25b-4624-bc66-8fbf48d53bd2"],

Cell[BoxData[
 RowBox[{"{", 
  RowBox[{
  "0", ",", "0", ",", "1", ",", "1", ",", "0", ",", "1", ",", "0", ",", "1", 
   ",", "0", ",", "1"}], "}"}]], "Output",
 CellChangeTimes->{{3.7632279392829885`*^9, 3.763227979958434*^9}, 
   3.763228110227417*^9, {3.7632281537151146`*^9, 3.763228179024359*^9}, 
   3.763228258840024*^9, 3.763228289656142*^9, 3.763228372484191*^9, 
   3.7632437988650637`*^9, 3.763244707409977*^9, 3.763246146994167*^9, 
   3.7633983441417675`*^9, 3.76340250365446*^9, 3.7634074634144363`*^9, 
   3.763408227520397*^9, 3.7650511262535753`*^9},
 CellLabel->"Out[12]=",ExpressionUUID->"be2a11db-9b0e-41bf-a62d-a0c8b22d9673"]
}, Open  ]],

Cell[CellGroupData[{

Cell[BoxData[
 RowBox[{"v", " ", "=", " ", 
  RowBox[{"ConstantArray", "[", 
   RowBox[{"0", ",", "10"}], "]"}]}]], "Input",
 CellChangeTimes->{{3.7632286406654406`*^9, 3.763228655065387*^9}},
 CellLabel->"In[13]:=",ExpressionUUID->"7700ff26-227e-45d2-bce7-58f9ac1c1b67"],

Cell[BoxData[
 RowBox[{"{", 
  RowBox[{
  "0", ",", "0", ",", "0", ",", "0", ",", "0", ",", "0", ",", "0", ",", "0", 
   ",", "0", ",", "0"}], "}"}]], "Output",
 CellChangeTimes->{3.7632286557400007`*^9, 3.7632437988870497`*^9, 
  3.763244707467951*^9, 3.763246147031147*^9, 3.7633983441817455`*^9, 
  3.7634025036744475`*^9, 3.7634074634354234`*^9, 3.7634082275383883`*^9, 
  3.7650511262935543`*^9},
 CellLabel->"Out[13]=",ExpressionUUID->"eb963f2a-237f-4a2f-8e0a-689f9423edd8"]
}, Open  ]],

Cell["An evolution of the system for 10 steps is:", "Text",
 CellChangeTimes->{{3.7632287887118807`*^9, 
  3.763228797072387*^9}},ExpressionUUID->"1690238c-0e73-4b73-b901-\
7a7252dbf5b8"],

Cell[CellGroupData[{

Cell[BoxData[
 RowBox[{
  RowBox[{"NestList", "[", 
   RowBox[{
    RowBox[{
     RowBox[{"evolve", "[", 
      RowBox[{"#", ",", "net"}], "]"}], "&"}], ",", "v", ",", "10"}], "]"}], 
  " "}]], "Input",
 CellChangeTimes->{{3.76322853530436*^9, 3.7632285376010427`*^9}, {
  3.763228600537142*^9, 3.7632286322408333`*^9}, {3.7632286859058933`*^9, 
  3.7632287154537077`*^9}},
 CellLabel->"In[14]:=",ExpressionUUID->"fc54105f-971b-4cb4-8bf1-271949234436"],

Cell[BoxData[
 RowBox[{"{", 
  RowBox[{
   RowBox[{"{", 
    RowBox[{
    "0", ",", "0", ",", "0", ",", "0", ",", "0", ",", "0", ",", "0", ",", "0",
      ",", "0", ",", "0"}], "}"}], ",", 
   RowBox[{"{", 
    RowBox[{
    "1", ",", "0", ",", "1", ",", "1", ",", "1", ",", "0", ",", "0", ",", "0",
      ",", "0", ",", "0"}], "}"}], ",", 
   RowBox[{"{", 
    RowBox[{
    "0", ",", "0", ",", "1", ",", "1", ",", "1", ",", "0", ",", "0", ",", "1",
      ",", "0", ",", "1"}], "}"}], ",", 
   RowBox[{"{", 
    RowBox[{
    "1", ",", "0", ",", "1", ",", "1", ",", "0", ",", "0", ",", "0", ",", "0",
      ",", "0", ",", "1"}], "}"}], ",", 
   RowBox[{"{", 
    RowBox[{
    "0", ",", "0", ",", "1", ",", "1", ",", "1", ",", "0", ",", "0", ",", "1",
      ",", "0", ",", "1"}], "}"}], ",", 
   RowBox[{"{", 
    RowBox[{
    "1", ",", "0", ",", "1", ",", "1", ",", "0", ",", "0", ",", "0", ",", "0",
      ",", "0", ",", "1"}], "}"}], ",", 
   RowBox[{"{", 
    RowBox[{
    "0", ",", "0", ",", "1", ",", "1", ",", "1", ",", "0", ",", "0", ",", "1",
      ",", "0", ",", "1"}], "}"}], ",", 
   RowBox[{"{", 
    RowBox[{
    "1", ",", "0", ",", "1", ",", "1", ",", "0", ",", "0", ",", "0", ",", "0",
      ",", "0", ",", "1"}], "}"}], ",", 
   RowBox[{"{", 
    RowBox[{
    "0", ",", "0", ",", "1", ",", "1", ",", "1", ",", "0", ",", "0", ",", "1",
      ",", "0", ",", "1"}], "}"}], ",", 
   RowBox[{"{", 
    RowBox[{
    "1", ",", "0", ",", "1", ",", "1", ",", "0", ",", "0", ",", "0", ",", "0",
      ",", "0", ",", "1"}], "}"}], ",", 
   RowBox[{"{", 
    RowBox[{
    "0", ",", "0", ",", "1", ",", "1", ",", "1", ",", "0", ",", "0", ",", "1",
      ",", "0", ",", "1"}], "}"}]}], "}"}]], "Output",
 CellChangeTimes->{3.763228716346773*^9, 3.763243798910036*^9, 
  3.7632447075249195`*^9, 3.7632461470901136`*^9, 3.7633983442237206`*^9, 
  3.763402503700433*^9, 3.763407463464407*^9, 3.7634082275633745`*^9, 
  3.7650511263265347`*^9},
 CellLabel->"Out[14]=",ExpressionUUID->"cf3d582f-8c98-416f-8123-015a5e3030c4"]
}, Open  ]]
}, Open  ]]
}, Open  ]],

Cell[CellGroupData[{

Cell["The Data Sets", "Chapter",
 CellChangeTimes->{{3.7632386371095695`*^9, 
  3.7632386407527747`*^9}},ExpressionUUID->"f62351f9-2597-4dc3-9697-\
b8ad8aecb689"],

Cell["\<\
The data sets consists of the evolution up time t=10 of 24 vertex nk-Boolean \
networks for each category of k=1,2,3.\
\>", "Text",
 CellChangeTimes->{{3.7632386651814175`*^9, 3.7632386959175124`*^9}, {
  3.763414902327711*^9, 
  3.7634149693600817`*^9}},ExpressionUUID->"3e8996e9-bcd1-4900-8dd5-\
e62d506ec76d"],

Cell[CellGroupData[{

Cell[BoxData[
 RowBox[{"n", "=", " ", "24"}]], "Input",
 CellChangeTimes->{{3.7632387149032907`*^9, 3.763238745342331*^9}},
 CellLabel->"In[15]:=",ExpressionUUID->"b03f6b8f-512b-4629-838f-668bdf9e4ee5"],

Cell[BoxData["24"], "Output",
 CellChangeTimes->{3.763238745972971*^9, 3.7632437989230285`*^9, 
  3.7632447075749407`*^9, 3.7632461471340876`*^9, 3.7633983442686977`*^9, 
  3.7634025037194223`*^9, 3.7634074634813976`*^9, 3.7634082275823636`*^9, 
  3.765051126360515*^9},
 CellLabel->"Out[15]=",ExpressionUUID->"87feac7e-389f-49d2-9a5b-48372d90314b"]
}, Open  ]],

Cell[CellGroupData[{

Cell[BoxData[
 RowBox[{"start", " ", "=", " ", 
  RowBox[{"ConstantArray", "[", 
   RowBox[{"0", ",", "n"}], "]"}]}]], "Input",
 CellChangeTimes->{{3.7632386981653967`*^9, 3.7632387419187713`*^9}},
 CellLabel->"In[16]:=",ExpressionUUID->"36a8140b-71fa-4c75-b8ad-304d5fccaf2b"],

Cell[BoxData[
 RowBox[{"{", 
  RowBox[{
  "0", ",", "0", ",", "0", ",", "0", ",", "0", ",", "0", ",", "0", ",", "0", 
   ",", "0", ",", "0", ",", "0", ",", "0", ",", "0", ",", "0", ",", "0", ",", 
   "0", ",", "0", ",", "0", ",", "0", ",", "0", ",", "0", ",", "0", ",", "0", 
   ",", "0"}], "}"}]], "Output",
 CellChangeTimes->{3.7632387485550785`*^9, 3.763243798949013*^9, 
  3.763244707627912*^9, 3.7632461471700654`*^9, 3.763398344308672*^9, 
  3.763402503745407*^9, 3.763407463500386*^9, 3.763408227606351*^9, 
  3.76505112833788*^9},
 CellLabel->"Out[16]=",ExpressionUUID->"e58a115d-20af-4272-b8f4-c7b3f8ef5207"]
}, Open  ]],

Cell[TextData[{
 "According to Kaufman, k=2 represents a critical point, where the network \
becomes ",
 StyleBox["interesting. ",
  FontSlant->"Italic"]
}], "Text",
 CellChangeTimes->{{3.763238768510007*^9, 3.7632388260371637`*^9}, {
   3.7632392241512403`*^9, 3.7632392348380985`*^9}, {3.763239276757914*^9, 
   3.7632393254085884`*^9}, 
   3.763414981921138*^9},ExpressionUUID->"6d325d80-2e0d-4475-a4a3-\
73cc24641770"],

Cell["Let\[CloseCurlyQuote]s see how is the evolution of the network.", "Text",
 CellChangeTimes->{{3.763239453198896*^9, 
  3.7632394692659225`*^9}},ExpressionUUID->"d3fc4c60-4cd9-42e2-9c73-\
f46f5800ca75"],

Cell[BoxData[
 RowBox[{
  RowBox[{"size", " ", "=", " ", "100"}], ";"}]], "Input",
 CellChangeTimes->{{3.763239657503069*^9, 3.763239662854513*^9}},
 CellLabel->"In[17]:=",ExpressionUUID->"d1817d37-d299-4bc0-a6fb-fd0f85f12c82"],

Cell[BoxData[{
 RowBox[{"SeedRandom", "[", "02042019", "]"}], "\[IndentingNewLine]", 
 RowBox[{
  RowBox[{"s1", " ", "=", " ", 
   RowBox[{
    RowBox[{
     RowBox[{"evolve", "[", 
      RowBox[{"start", ",", 
       RowBox[{"randomNetwork", "[", 
        RowBox[{"n", ",", "1"}], "]"}]}], "]"}], "&"}], "/@", 
    RowBox[{"Range", "[", "size", "]"}]}]}], ";"}], "\[IndentingNewLine]", 
 RowBox[{
  RowBox[{"s2", " ", "=", " ", 
   RowBox[{
    RowBox[{
     RowBox[{"evolve", "[", 
      RowBox[{"start", ",", 
       RowBox[{"randomNetwork", "[", 
        RowBox[{"n", ",", "2"}], "]"}]}], "]"}], "&"}], "/@", 
    RowBox[{"Range", "[", "size", "]"}]}]}], ";"}], "\[IndentingNewLine]", 
 RowBox[{
  RowBox[{"s3", " ", "=", " ", 
   RowBox[{
    RowBox[{
     RowBox[{"evolve", "[", 
      RowBox[{"start", ",", 
       RowBox[{"randomNetwork", "[", 
        RowBox[{"n", ",", "3"}], "]"}]}], "]"}], "&"}], "/@", 
    RowBox[{"Range", "[", "size", "]"}]}]}], ";"}], "\[IndentingNewLine]", 
 RowBox[{
  RowBox[{"s4", " ", "=", " ", 
   RowBox[{
    RowBox[{
     RowBox[{"evolve", "[", 
      RowBox[{"start", ",", 
       RowBox[{"randomNetwork", "[", 
        RowBox[{"n", ",", "4"}], "]"}]}], "]"}], "&"}], "/@", 
    RowBox[{"Range", "[", "size", "]"}]}]}], ";"}]}], "Input",
 CellChangeTimes->{{3.7632394945421557`*^9, 3.763239515431197*^9}, 
   3.763239586662753*^9, {3.7632396329142275`*^9, 3.7632398020787354`*^9}, {
   3.763398004816039*^9, 3.7633980123427315`*^9}},
 CellLabel->"In[18]:=",ExpressionUUID->"fce6c3bb-71ad-476a-a55f-86e3f802d769"],

Cell["Let\[CloseCurlyQuote]s see if there\[CloseCurlyQuote]s any BDM \
regularity.", "Text",
 CellChangeTimes->{{3.7632399095262575`*^9, 
  3.763239920294276*^9}},ExpressionUUID->"4d04b52e-9bf3-46a3-8747-\
0427440aca24"],

Cell[CellGroupData[{

Cell["String BDM.", "Section",
 CellChangeTimes->{{3.7416255539380045`*^9, 
  3.7416255620340085`*^9}},ExpressionUUID->"3969c6d4-824a-461e-b86d-\
962bf5ec92a4"],

Cell[BoxData[
 RowBox[{
  RowBox[{"SetDirectory", "[", 
   RowBox[{"NotebookDirectory", "[", "]"}], "]"}], ";"}]], "Input",
 CellChangeTimes->{{3.741625565281389*^9, 3.741625571305856*^9}, 
   3.7626206803057213`*^9},
 CellLabel->"In[23]:=",ExpressionUUID->"18313940-5afe-4143-a063-80206582bac5"],

Cell[BoxData[
 RowBox[{
  RowBox[{"D5", " ", "=", " ", 
   RowBox[{"<<", "\"\<D5.m\>\""}]}], ";"}]], "Input",
 CellChangeTimes->{{3.576316991168059*^9, 3.576317006002987*^9}, {
   3.576317054243099*^9, 3.576317054368575*^9}, {3.594127414279915*^9, 
   3.594127423422022*^9}, {3.7311809642602*^9, 3.7311810217742987`*^9}, 
   3.7416255788573837`*^9},
 CellLabel->"In[24]:=",ExpressionUUID->"bdf87686-f654-432a-933c-a34697a6eac2"],

Cell["Adding missing strings:", "Text",
 CellChangeTimes->{{3.731181243030327*^9, 
  3.7311812481194773`*^9}},ExpressionUUID->"350ec4b2-c73e-4897-816d-\
c5f6b2a41e18"],

Cell[BoxData[{
 RowBox[{
  RowBox[{"D5", "=", 
   RowBox[{"Flatten", "/@", 
    RowBox[{"Append", "[", 
     RowBox[{"D5", ",", 
      RowBox[{"{", 
       RowBox[{"{", 
        RowBox[{"\"\<000110100111\>\"", ",", 
         RowBox[{"(", "5.21946101832149`*^-12", ")"}]}], "}"}], "}"}]}], 
     "]"}]}]}], ";"}], "\n", 
 RowBox[{
  RowBox[{"D5", "=", 
   RowBox[{"Flatten", "/@", 
    RowBox[{"Append", "[", 
     RowBox[{"D5", ",", 
      RowBox[{"{", 
       RowBox[{"{", 
        RowBox[{"\"\<111001011000\>\"", ",", 
         RowBox[{"(", "5.21946101832149`*^-12", ")"}]}], "}"}], "}"}]}], 
     "]"}]}]}], ";"}]}], "Input",
 CellChangeTimes->{{3.731181159121903*^9, 3.731181164193017*^9}},
 CellLabel->"In[25]:=",ExpressionUUID->"919b8455-6d92-44df-a327-abe55ed779cd"],

Cell[BoxData[
 RowBox[{
  RowBox[{"Table", "[", 
   RowBox[{
    RowBox[{
     RowBox[{"HashStrings", "[", 
      RowBox[{"D5", "[", 
       RowBox[{"[", 
        RowBox[{"i", ",", "1"}], "]"}], "]"}], "]"}], " ", "=", " ", 
     RowBox[{"-", 
      RowBox[{"Log", "[", 
       RowBox[{"2", ",", 
        RowBox[{"D5", "[", 
         RowBox[{"[", 
          RowBox[{"i", ",", "2"}], "]"}], "]"}]}], "]"}]}]}], ",", 
    RowBox[{"{", 
     RowBox[{"i", ",", 
      RowBox[{"Length", "@", "D5"}]}], "}"}]}], "]"}], ";"}]], "Input",
 CellChangeTimes->{{3.576317011991968*^9, 3.57631708827692*^9}, {
  3.576343504058402*^9, 3.576343504139472*^9}},
 CellLabel->"In[27]:=",ExpressionUUID->"320485cf-478a-49d3-b08e-049e0802f422"],

Cell[BoxData[
 RowBox[{
  RowBox[{"StringBDM", "[", 
   RowBox[{"string_", ",", 
    RowBox[{"len_:", "1"}]}], "]"}], ":=", " ", "\[IndentingNewLine]", 
  RowBox[{"N", "@", 
   RowBox[{"Total", "[", 
    RowBox[{
     RowBox[{
      RowBox[{
       RowBox[{"HashStrings", "[", 
        RowBox[{"#", "[", 
         RowBox[{"[", "1", "]"}], "]"}], "]"}], "+", 
       RowBox[{"Log", "[", 
        RowBox[{"2", ",", 
         RowBox[{"#", "[", 
          RowBox[{"[", "2", "]"}], "]"}]}], "]"}]}], "&"}], "/@", 
     RowBox[{"Tally", "[", 
      RowBox[{"If", "[", 
       RowBox[{
        RowBox[{"TrueQ", "[", 
         RowBox[{
          RowBox[{"StringLength", "[", "string", "]"}], ">", "12"}], "]"}], 
        ",", 
        RowBox[{"StringPartition", "[", 
         RowBox[{"string", ",", "12", ",", "len"}], "]"}], ",", 
        RowBox[{"{", "string", "}"}]}], "]"}], "]"}]}], "]"}]}]}]], "Input",
 CellChangeTimes->{3.759767772514639*^9},
 CellLabel->"In[28]:=",ExpressionUUID->"770fb098-f874-4f2f-9ea7-3772d1ef4379"],

Cell[TextData[{
 StyleBox["Modified",
  FontWeight->"Bold"],
 " version of String Entropy to be able to setup partition sizes."
}], "Text",
 CellChangeTimes->{{3.759528710392538*^9, 
  3.75952872905687*^9}},ExpressionUUID->"ea62fc7d-3b23-4a13-a1b7-\
c6f80a7c34cb"],

Cell[BoxData[
 RowBox[{
  RowBox[{"StringBDMS", "[", 
   RowBox[{"string_", ",", 
    RowBox[{"len_:", "1"}], ",", " ", 
    RowBox[{"dis_:", "1"}]}], "]"}], ":=", " ", "\[IndentingNewLine]", 
  RowBox[{"N", "@", 
   RowBox[{"Total", "[", 
    RowBox[{
     RowBox[{
      RowBox[{
       RowBox[{"HashStrings", "[", 
        RowBox[{"#", "[", 
         RowBox[{"[", "1", "]"}], "]"}], "]"}], "+", 
       RowBox[{"Log", "[", 
        RowBox[{"2", ",", 
         RowBox[{"#", "[", 
          RowBox[{"[", "2", "]"}], "]"}]}], "]"}]}], "&"}], "/@", 
     RowBox[{"Tally", "[", "\[IndentingNewLine]", 
      RowBox[{"StringPartition", "[", 
       RowBox[{"string", ",", "len", ",", "dis"}], "]"}], "]"}]}], 
    "\[IndentingNewLine]", "]"}]}]}]], "Input",
 CellChangeTimes->{
  3.73118093049841*^9, 3.731181185599428*^9, {3.7595281416381254`*^9, 
   3.759528163365651*^9}, {3.7595283709253645`*^9, 3.7595283719227934`*^9}, {
   3.7595284154663305`*^9, 3.7595284388757668`*^9}, {3.7595285699096503`*^9, 
   3.7595286251462355`*^9}, {3.7595286969959044`*^9, 3.759528701722829*^9}, {
   3.759588375840043*^9, 3.759588378173185*^9}, {3.7595885974060845`*^9, 
   3.759588623877392*^9}, {3.75958867176542*^9, 3.759588673653105*^9}, 
   3.7595887711856174`*^9},
 CellLabel->"In[29]:=",ExpressionUUID->"fa5e7204-cff2-47bc-a570-b5608b3bf163"],

Cell[BoxData[
 RowBox[{
  RowBox[{"BinaryBDM", "[", 
   RowBox[{"input_", ",", 
    RowBox[{"len_:", "1"}]}], "]"}], ":=", "\[IndentingNewLine]", 
  RowBox[{"With", "[", "\[IndentingNewLine]", 
   RowBox[{
    RowBox[{"{", 
     RowBox[{"str", " ", "=", " ", 
      RowBox[{"StringJoin", "[", 
       RowBox[{"ToString", "/@", "input"}], "]"}]}], "}"}], ",", 
    "\[IndentingNewLine]", 
    RowBox[{"StringBDM", "[", 
     RowBox[{"str", ",", "len"}], "]"}]}], "\[IndentingNewLine]", 
   "]"}]}]], "Input",
 CellChangeTimes->{{3.7632401938066225`*^9, 3.763240283510825*^9}, {
  3.763240313869503*^9, 3.7632403546145477`*^9}, {3.763240386930414*^9, 
  3.763240387870516*^9}},
 CellLabel->"In[30]:=",ExpressionUUID->"ac7147a1-bb02-47d6-b886-947a783f05c3"]
}, Open  ]],

Cell[CellGroupData[{

Cell["The Sets:", "Section",
 CellChangeTimes->{{3.763240948076795*^9, 3.7632409517329454`*^9}, {
  3.76341499716741*^9, 
  3.7634150052957945`*^9}},ExpressionUUID->"971a1988-0476-4e05-b1c0-\
71a2def90378"],

Cell["We will include the evolution of a network up to 10 times.", "Text",
 CellChangeTimes->{{3.7632409538609724`*^9, 3.763240959037201*^9}, {
  3.7632410460133667`*^9, 3.7632410810379143`*^9}, {3.763415007384182*^9, 
  3.7634150175909843`*^9}},ExpressionUUID->"77c94592-9cda-42e2-baa3-\
d094f70e9ef1"],

Cell[BoxData[
 RowBox[{
  RowBox[{"flattenEvo", "[", " ", 
   RowBox[{"str_", ",", "net_", ",", "t_"}], "]"}], ":=", " ", 
  RowBox[{"Flatten", "@", 
   RowBox[{"Rest", "@", 
    RowBox[{"NestList", "[", 
     RowBox[{
      RowBox[{
       RowBox[{"evolve", "[", 
        RowBox[{"#", ",", "net"}], "]"}], "&"}], ",", "str", ",", "t"}], 
     "]"}], " "}]}]}]], "Input",
 CellChangeTimes->{{3.7632410868099823`*^9, 3.76324115426235*^9}, {
  3.763241318609467*^9, 3.7632413211373076`*^9}, {3.7632420483717003`*^9, 
  3.7632420539426785`*^9}, {3.76324463785106*^9, 3.7632446438537436`*^9}},
 CellLabel->"In[36]:=",ExpressionUUID->"b6e2df2d-a0a3-41ce-8701-19ff6bb0d607"],

Cell[BoxData[
 RowBox[{
  RowBox[{"net", " ", "=", " ", 
   RowBox[{"randomNetwork", "[", 
    RowBox[{"24", ",", "2"}], "]"}]}], ";"}]], "Input",
 CellChangeTimes->{{3.7632412716400146`*^9, 3.7632412767023478`*^9}},
 CellLabel->"In[37]:=",ExpressionUUID->"730aba62-b7bf-470d-a8d0-1975859cc882"],

Cell[CellGroupData[{

Cell[BoxData[
 RowBox[{"BinaryBDM", "@", 
  RowBox[{"RandomChoice", "[", 
   RowBox[{
    RowBox[{"{", 
     RowBox[{"0", ",", "1"}], "}"}], ",", 
    RowBox[{"n", "*", "10"}]}], "]"}]}]], "Input",
 CellChangeTimes->{{3.763241365246193*^9, 3.763241426512992*^9}, 
   3.7632416217852645`*^9},
 CellLabel->"In[38]:=",ExpressionUUID->"dee3e9c5-390b-4053-86fc-4cabb6a46bce"],

Cell[BoxData["7093.271455408565`"], "Output",
 CellChangeTimes->{{3.763241411332053*^9, 3.7632414271716127`*^9}, {
   3.763241622972374*^9, 3.763241645099786*^9}, 3.763243805523556*^9, 
   3.7632446526249557`*^9, 3.7632447103934984`*^9, 3.7632461491145244`*^9, 
   3.7633983463321204`*^9, 3.7634025058678927`*^9, 3.763407465807787*^9, 
   3.763408229860773*^9, 3.765051130955562*^9},
 CellLabel->"Out[38]=",ExpressionUUID->"e4779a7b-dc41-4cea-9caa-6621ace947ba"]
}, Open  ]],

Cell["Let\[CloseCurlyQuote]s see the expected values for these sets.", "Text",
 CellChangeTimes->{{3.763241684637662*^9, 
  3.7632417019652247`*^9}},ExpressionUUID->"fc429efb-1c6d-4022-b5a5-\
558630542189"],

Cell[BoxData[{
 RowBox[{"SeedRandom", "[", "02042019", "]"}], "\[IndentingNewLine]", 
 RowBox[{
  RowBox[{"s1", " ", "=", " ", 
   RowBox[{
    RowBox[{
     RowBox[{"flattenEvo", "[", 
      RowBox[{"start", ",", 
       RowBox[{"randomNetwork", "[", 
        RowBox[{"n", ",", "1"}], "]"}], ",", "10"}], "]"}], "&"}], "/@", 
    RowBox[{"Range", "[", "size", "]"}]}]}], ";"}], "\[IndentingNewLine]", 
 RowBox[{
  RowBox[{"s2", " ", "=", " ", 
   RowBox[{
    RowBox[{
     RowBox[{"flattenEvo", "[", 
      RowBox[{"start", ",", 
       RowBox[{"randomNetwork", "[", 
        RowBox[{"n", ",", "2"}], "]"}], ",", "10"}], "]"}], "&"}], "/@", 
    RowBox[{"Range", "[", "size", "]"}]}]}], ";"}], "\[IndentingNewLine]", 
 RowBox[{
  RowBox[{"s3", " ", "=", " ", 
   RowBox[{
    RowBox[{
     RowBox[{"flattenEvo", "[", 
      RowBox[{"start", ",", 
       RowBox[{"randomNetwork", "[", 
        RowBox[{"n", ",", "3"}], "]"}], ",", "10"}], "]"}], "&"}], "/@", 
    RowBox[{"Range", "[", "size", "]"}]}]}], ";"}], "\[IndentingNewLine]", 
 RowBox[{
  RowBox[{"s4", " ", "=", " ", 
   RowBox[{
    RowBox[{
     RowBox[{"flattenEvo", "[", 
      RowBox[{"start", ",", 
       RowBox[{"randomNetwork", "[", 
        RowBox[{"n", ",", "4"}], "]"}], ",", "10"}], "]"}], "&"}], "/@", 
    RowBox[{"Range", "[", "size", "]"}]}]}], ";"}]}], "Input",
 CellChangeTimes->{{3.763242034126282*^9, 3.7632420884466033`*^9}, {
  3.7632446663212347`*^9, 3.763244674325494*^9}, {3.763398054000156*^9, 
  3.7633980652328353`*^9}},
 CellLabel->"In[39]:=",ExpressionUUID->"c0b0388a-9739-42cb-9d69-69c934372cb4"],

Cell[CellGroupData[{

Cell[BoxData[
 RowBox[{"Mean", "[", 
  RowBox[{"BinaryBDM", "/@", "s1"}], "]"}]], "Input",
 CellChangeTimes->{3.763242098975278*^9},
 CellLabel->"In[44]:=",ExpressionUUID->"0e6c85c2-7cb3-48f3-a2ac-0f13f13be1b7"],

Cell[BoxData["2541.5748072177794`"], "Output",
 CellChangeTimes->{
  3.763242099942507*^9, 3.763243806081236*^9, 3.7632446231758995`*^9, {
   3.7632446571687903`*^9, 3.7632446781242123`*^9}, 3.763244711072632*^9, 
   3.763246149674096*^9, 3.763398069486232*^9, 3.7633983468728113`*^9, 
   3.7634025064573708`*^9, 3.7634074666360235`*^9, 3.7634082304134564`*^9, 
   3.7650511317828784`*^9},
 CellLabel->"Out[44]=",ExpressionUUID->"c017fc7e-7011-4cc0-8881-c4335403e31e"]
}, Open  ]],

Cell[CellGroupData[{

Cell[BoxData[
 RowBox[{"Mean", "[", 
  RowBox[{"BinaryBDM", "/@", "s2"}], "]"}]], "Input",
 CellChangeTimes->{{3.7632421043987436`*^9, 3.7632421063986206`*^9}},
 CellLabel->"In[45]:=",ExpressionUUID->"96783f87-e43e-4a98-af87-abcfe7397680"],

Cell[BoxData["5018.436121902861`"], "Output",
 CellChangeTimes->{
  3.7632421073176312`*^9, 3.7632438062691307`*^9, 3.7632446251219406`*^9, {
   3.763244658991*^9, 3.763244679519369*^9}, 3.7632447112535276`*^9, 
   3.763246149950939*^9, 3.7633983470107336`*^9, 3.7634025065803022`*^9, 
   3.7634074668249187`*^9, 3.763408230549378*^9, 3.7650511319467845`*^9},
 CellLabel->"Out[45]=",ExpressionUUID->"63e01b9f-99bd-4c78-abdc-145cbceeb000"]
}, Open  ]],

Cell[CellGroupData[{

Cell[BoxData[
 RowBox[{"Mean", "[", 
  RowBox[{"BinaryBDM", "/@", "s3"}], "]"}]], "Input",
 CellChangeTimes->{{3.7632421105439878`*^9, 3.763242112324935*^9}},
 CellLabel->"In[46]:=",ExpressionUUID->"2df60942-3307-4ebb-8bd9-f711deaac581"],

Cell[BoxData["6625.196036408517`"], "Output",
 CellChangeTimes->{
  3.7632421132408094`*^9, 3.7632438066449137`*^9, 3.7632446271049414`*^9, {
   3.763244662008767*^9, 3.763244680870897*^9}, 3.763244711462423*^9, 
   3.7632461501568975`*^9, 3.7633983471716423`*^9, 3.763402506719221*^9, 
   3.76340746704379*^9, 3.7634082307259398`*^9, 3.7650511321246815`*^9},
 CellLabel->"Out[46]=",ExpressionUUID->"5a954a90-d1f3-49d0-be56-1bf32284ff15"]
}, Open  ]],

Cell[CellGroupData[{

Cell[BoxData[
 RowBox[{"Mean", "[", 
  RowBox[{"BinaryBDM", "/@", "s4"}], "]"}]], "Input",
 CellChangeTimes->{{3.763398076810583*^9, 3.763398078528223*^9}},
 CellLabel->"In[47]:=",ExpressionUUID->"4f545bd0-cb21-4344-91ec-8cf4e9a473c7"],

Cell[BoxData["7191.176859821693`"], "Output",
 CellChangeTimes->{3.763398079403447*^9, 3.7633983473115606`*^9, 
  3.763402506885126*^9, 3.7634074672576675`*^9, 3.763408230867859*^9, 
  3.765051132274597*^9},
 CellLabel->"Out[47]=",ExpressionUUID->"cacc2e23-ad00-43f8-9d01-10ba09caf393"]
}, Open  ]],

Cell["\<\
Looks like we will be able to separate sets according to the BDM!\
\>", "Text",
 CellChangeTimes->{{3.7632421227415857`*^9, 
  3.763242195669813*^9}},ExpressionUUID->"9d1b6cda-8201-4823-9323-\
431f7a27a614"]
}, Open  ]],

Cell[CellGroupData[{

Cell["The Sets", "Subchapter",
 CellChangeTimes->{{3.7632424598455753`*^9, 
  3.7632424628140926`*^9}},ExpressionUUID->"b6b41eeb-d89e-43e3-a392-\
3d9af38d71b0"],

Cell[CellGroupData[{

Cell[BoxData[
 RowBox[{"classes", " ", "=", " ", 
  RowBox[{"{", 
   RowBox[{"1", ",", "2", ",", "3"}], "}"}]}]], "Input",
 CellChangeTimes->{{3.763242956613846*^9, 3.763242972894581*^9}, {
  3.763398085768727*^9, 3.763398086031638*^9}, {3.763398300883968*^9, 
  3.7633983014796267`*^9}},
 CellLabel->"In[48]:=",ExpressionUUID->"2fe1778e-61b9-4c91-831f-ada05e386a73"],

Cell[BoxData[
 RowBox[{"{", 
  RowBox[{"1", ",", "2", ",", "3"}], "}"}]], "Output",
 CellChangeTimes->{3.763242974958556*^9, 3.763243806754853*^9, 
  3.7632447115268135`*^9, 3.763246150208868*^9, 3.763398086868287*^9, 
  3.763398302656602*^9, 3.7633983473535366`*^9, 3.7634025069141097`*^9, 
  3.7634074672896485`*^9, 3.763408230885848*^9, 3.7650511323195715`*^9},
 CellLabel->"Out[48]=",ExpressionUUID->"3d0ca191-26fd-4685-8697-71c84416e0cb"]
}, Open  ]],

Cell[BoxData[
 RowBox[{
  RowBox[{"size", " ", "=", " ", "100"}], ";"}]], "Input",
 CellChangeTimes->{{3.7632430988933926`*^9, 3.763243099325465*^9}, {
  3.763243133733981*^9, 3.7632431341067643`*^9}},
 CellLabel->"In[49]:=",ExpressionUUID->"9bdc1915-5f30-4358-abdf-d910c630a9a7"],

Cell[BoxData[{
 RowBox[{"SeedRandom", "[", "02042019", "]"}], "\[IndentingNewLine]", 
 RowBox[{
  RowBox[{
   RowBox[{"TrainingSample", " ", "=", "\[IndentingNewLine]", " ", 
    RowBox[{"Flatten", "@", 
     RowBox[{"Table", "[", "\[IndentingNewLine]", 
      RowBox[{
       RowBox[{"Table", "[", "\[IndentingNewLine]", 
        RowBox[{
         RowBox[{
          RowBox[{"flattenEvo", "[", "\[IndentingNewLine]", 
           RowBox[{"start", ",", "\[IndentingNewLine]", 
            RowBox[{"randomNetwork", "[", 
             RowBox[{"n", ",", 
              RowBox[{"classes", "[", 
               RowBox[{"[", "j", "]"}], "]"}]}], "]"}], ",", 
            "\[IndentingNewLine]", "10"}], "]"}], "\[Rule]", 
          RowBox[{"classes", "[", 
           RowBox[{"[", "j", "]"}], "]"}]}], "\[IndentingNewLine]", ",", 
         RowBox[{"{", 
          RowBox[{"i", ",", "size"}], "}"}]}], "]"}], "\[IndentingNewLine]", 
       ",", 
       RowBox[{"{", 
        RowBox[{"j", ",", 
         RowBox[{"Length", "@", "classes"}]}], "}"}]}], "]"}]}]}], ";"}], 
  "\[IndentingNewLine]"}], "\[IndentingNewLine]", 
 RowBox[{
  RowBox[{
   RowBox[{"ValidationSample", " ", "=", "\[IndentingNewLine]", " ", 
    RowBox[{"Flatten", "@", 
     RowBox[{"Table", "[", "\[IndentingNewLine]", 
      RowBox[{
       RowBox[{"Table", "[", "\[IndentingNewLine]", " ", 
        RowBox[{
         RowBox[{
          RowBox[{"flattenEvo", "[", "\[IndentingNewLine]", 
           RowBox[{"start", ",", "\[IndentingNewLine]", 
            RowBox[{"randomNetwork", "[", 
             RowBox[{"n", ",", 
              RowBox[{"classes", "[", 
               RowBox[{"[", "j", "]"}], "]"}]}], "]"}], ",", 
            "\[IndentingNewLine]", "10"}], "]"}], "\[Rule]", 
          RowBox[{"classes", "[", 
           RowBox[{"[", "j", "]"}], "]"}]}], "\[IndentingNewLine]", ",", 
         RowBox[{"{", 
          RowBox[{"i", ",", "size"}], "}"}]}], "]"}], "\[IndentingNewLine]", 
       ",", 
       RowBox[{"{", 
        RowBox[{"j", ",", 
         RowBox[{"Length", "@", "classes"}]}], "}"}]}], "]"}]}]}], ";"}], 
  "\[IndentingNewLine]"}], "\[IndentingNewLine]", 
 RowBox[{
  RowBox[{"TestSample", " ", "=", "\[IndentingNewLine]", " ", 
   RowBox[{"Flatten", "@", 
    RowBox[{"Table", "[", "\[IndentingNewLine]", 
     RowBox[{
      RowBox[{"Table", "[", "\[IndentingNewLine]", " ", 
       RowBox[{
        RowBox[{
         RowBox[{"flattenEvo", "[", "\[IndentingNewLine]", 
          RowBox[{"start", ",", "\[IndentingNewLine]", 
           RowBox[{"randomNetwork", "[", 
            RowBox[{"n", ",", 
             RowBox[{"classes", "[", 
              RowBox[{"[", "j", "]"}], "]"}]}], "]"}], ",", 
           "\[IndentingNewLine]", "10"}], "]"}], "\[Rule]", 
         RowBox[{"classes", "[", 
          RowBox[{"[", "j", "]"}], "]"}]}], "\[IndentingNewLine]", ",", 
        RowBox[{"{", 
         RowBox[{"i", ",", "size"}], "}"}]}], "]"}], "\[IndentingNewLine]", 
      ",", 
      RowBox[{"{", 
       RowBox[{"j", ",", 
        RowBox[{"Length", "@", "classes"}]}], "}"}]}], "]"}]}]}], 
  ";"}]}], "Input",
 CellChangeTimes->{{3.7632430863096356`*^9, 3.7632430938450994`*^9}, {
   3.763243145781822*^9, 3.763243211909851*^9}, {3.7632432519445367`*^9, 
   3.7632433285115166`*^9}, {3.7632433818986163`*^9, 
   3.7632434091315784`*^9}, {3.763243492025395*^9, 3.763243558266552*^9}, 
   3.7632436232888494`*^9, {3.763243723929563*^9, 3.7632437682303457`*^9}, {
   3.7632438217126017`*^9, 3.7632438231031113`*^9}, {3.763244434559784*^9, 
   3.7632444524936304`*^9}, {3.763244484906581*^9, 3.7632445629586773`*^9}, {
   3.7632459511692114`*^9, 3.7632459638530135`*^9}, 3.765051176764477*^9, 
   3.7650513027327213`*^9},ExpressionUUID->"12d3e8b7-d678-4005-9677-\
714d5e1e64df"],

Cell["The data has the form:", "Text",
 CellChangeTimes->{{3.763243826901846*^9, 
  3.763243835172881*^9}},ExpressionUUID->"44c93c31-18c4-43b9-b19a-\
bc7a68c628a3"],

Cell[CellGroupData[{

Cell[BoxData[
 RowBox[{"TrainingSample", "[", 
  RowBox[{"[", "1", "]"}], "]"}]], "Input",
 CellChangeTimes->{{3.7632433484692545`*^9, 3.7632433866569386`*^9}, {
  3.763243478732415*^9, 3.7632435076923275`*^9}, {3.7632436998522587`*^9, 
  3.7632437018640795`*^9}, {3.763246166760685*^9, 3.7632461675967455`*^9}},
 CellLabel->"In[54]:=",ExpressionUUID->"f70a6f51-5d10-4e93-8dd0-8a86a66d135c"],

Cell[BoxData[
 RowBox[{
  RowBox[{"{", 
   RowBox[{
   "0", ",", "0", ",", "0", ",", "1", ",", "1", ",", "0", ",", "1", ",", "1", 
    ",", "1", ",", "1", ",", "0", ",", "1", ",", "0", ",", "0", ",", "0", ",",
     "0", ",", "0", ",", "1", ",", "0", ",", "1", ",", "0", ",", "1", ",", 
    "0", ",", "0", ",", "0", ",", "0", ",", "0", ",", "1", ",", "1", ",", "0",
     ",", "1", ",", "1", ",", "1", ",", "1", ",", "0", ",", "0", ",", "1", 
    ",", "1", ",", "0", ",", "0", ",", "0", ",", "1", ",", "0", ",", "1", ",",
     "1", ",", "1", ",", "0", ",", "0", ",", "0", ",", "0", ",", "0", ",", 
    "1", ",", "1", ",", "0", ",", "1", ",", "1", ",", "1", ",", "1", ",", "0",
     ",", "0", ",", "1", ",", "1", ",", "0", ",", "0", ",", "0", ",", "0", 
    ",", "0", ",", "1", ",", "1", ",", "1", ",", "0", ",", "0", ",", "0", ",",
     "0", ",", "0", ",", "1", ",", "1", ",", "0", ",", "1", ",", "1", ",", 
    "1", ",", "1", ",", "0", ",", "0", ",", "1", ",", "1", ",", "0", ",", "0",
     ",", "0", ",", "0", ",", "0", ",", "1", ",", "0", ",", "1", ",", "0", 
    ",", "0", ",", "0", ",", "0", ",", "0", ",", "1", ",", "1", ",", "0", ",",
     "1", ",", "1", ",", "1", ",", "1", ",", "0", ",", "0", ",", "1", ",", 
    "1", ",", "0", ",", "0", ",", "0", ",", "0", ",", "0", ",", "1", ",", "0",
     ",", "1", ",", "0", ",", "0", ",", "0", ",", "0", ",", "0", ",", "1", 
    ",", "1", ",", "0", ",", "1", ",", "1", ",", "1", ",", "1", ",", "0", ",",
     "0", ",", "1", ",", "1", ",", "0", ",", "0", ",", "0", ",", "0", ",", 
    "0", ",", "1", ",", "0", ",", "1", ",", "0", ",", "0", ",", "0", ",", "0",
     ",", "0", ",", "1", ",", "1", ",", "0", ",", "1", ",", "1", ",", "1", 
    ",", "1", ",", "0", ",", "0", ",", "1", ",", "1", ",", "0", ",", "0", ",",
     "0", ",", "0", ",", "0", ",", "1", ",", "0", ",", "1", ",", "0", ",", 
    "0", ",", "0", ",", "0", ",", "0", ",", "1", ",", "1", ",", "0", ",", "1",
     ",", "1", ",", "1", ",", "1", ",", "0", ",", "0", ",", "1", ",", "1", 
    ",", "0", ",", "0", ",", "0", ",", "0", ",", "0", ",", "1", ",", "0", ",",
     "1", ",", "0", ",", "0", ",", "0", ",", "0", ",", "0", ",", "1", ",", 
    "1", ",", "0", ",", "1", ",", "1", ",", "1", ",", "1", ",", "0", ",", "0",
     ",", "1", ",", "1", ",", "0", ",", "0", ",", "0", ",", "0", ",", "0", 
    ",", "1", ",", "0", ",", "1", ",", "0", ",", "0", ",", "0", ",", "0", ",",
     "0", ",", "1", ",", "1", ",", "0", ",", "1", ",", "1", ",", "1", ",", 
    "1", ",", "0", ",", "0", ",", "1", ",", "1", ",", "0", ",", "0", ",", "0",
     ",", "0", ",", "0", ",", "1", ",", "0", ",", "1", ",", "0", ",", "0"}], 
   "}"}], "\[Rule]", "1"}]], "Output",
 CellChangeTimes->{
  3.7632433875008016`*^9, 3.7632434373669987`*^9, {3.7632434802384186`*^9, 
   3.7632434868046217`*^9}, 3.763243529976213*^9, 3.7632435869153795`*^9, 
   3.7632436565170007`*^9, {3.7632437027452183`*^9, 3.763243728607081*^9}, 
   3.7632438081957045`*^9, 3.7632444619125905`*^9, {3.763244525486495*^9, 
   3.763244537684128*^9}, 3.7632447128235893`*^9, {3.763246151545086*^9, 
   3.763246180534128*^9}, 3.7633980965690546`*^9, 3.7633983482968025`*^9, 
   3.7634025079181957`*^9, 3.7634074684489307`*^9, 3.7634082319275546`*^9, 
   3.765051133306566*^9},
 CellLabel->"Out[54]=",ExpressionUUID->"9baab11d-38f4-4332-865d-61a6670911c5"]
}, Open  ]],

Cell[CellGroupData[{

Cell[BoxData[
 RowBox[{"Length", "@", 
  RowBox[{"TrainingSample", "[", 
   RowBox[{"[", 
    RowBox[{"1", ",", "1"}], "]"}], "]"}]}]], "Input",
 CellChangeTimes->{{3.7650513115707555`*^9, 3.765051321278674*^9}, {
  3.765051404610084*^9, 3.7650514064832935`*^9}},
 CellLabel->
  "In[102]:=",ExpressionUUID->"6950ed9a-e320-4103-85d8-a9ddf8cb1f95"],

Cell[BoxData["240"], "Output",
 CellChangeTimes->{3.7650513231650004`*^9, 3.76505140695802*^9},
 CellLabel->
  "Out[102]=",ExpressionUUID->"09c4a486-d2dc-4a9d-b7c0-f627123eb21d"]
}, Open  ]],

Cell["\<\
Where the object to classify is the evolution to 10 steps of the Boolean \
network while the class if the $K$ parameter that was used to generate the \
network.  \
\>", "Text",
 CellChangeTimes->{{3.7632438423668985`*^9, 3.7632438524608192`*^9}, {
  3.7632438991897*^9, 
  3.7632439593409853`*^9}},ExpressionUUID->"11fa9d1a-4dc7-4a39-b971-\
366f4165277e"]
}, Open  ]]
}, Open  ]],

Cell[CellGroupData[{

Cell["Solving the Classification Problem With Neural Networks.", "Chapter",
 CellChangeTimes->{{3.7632453935439773`*^9, 
  3.763245405692049*^9}},ExpressionUUID->"7615688e-c912-4f2e-850f-\
b7aa7d5c2246"],

Cell["\<\
Lets see if a neural network can solve classify the previous set.\
\>", "Text",
 CellChangeTimes->{{3.7632454159162645`*^9, 
  3.763245441931261*^9}},ExpressionUUID->"ace2c4c2-c63c-47dd-9f43-\
34210f4b43c8"],

Cell[CellGroupData[{

Cell[BoxData[
 RowBox[{"nn", " ", "=", " ", 
  RowBox[{"NetChain", "[", "\[IndentingNewLine]", 
   RowBox[{
    RowBox[{"{", " ", "\[IndentingNewLine]", 
     RowBox[{
      RowBox[{"LinearLayer", "[", 
       RowBox[{"n", "*", "10"}], "]"}], ",", "Ramp", ",", 
      RowBox[{"DropoutLayer", "[", "]"}], ",", "\[IndentingNewLine]", 
      RowBox[{"LinearLayer", "[", "]"}], ",", "Ramp", ",", 
      RowBox[{"SoftmaxLayer", "[", "]"}]}], "}"}], ",", "\n", 
    RowBox[{"\"\<Output\>\"", "\[Rule]", 
     RowBox[{"NetDecoder", "[", 
      RowBox[{"{", 
       RowBox[{"\"\<Class\>\"", ",", "classes"}], "}"}], "]"}]}], ",", 
    RowBox[{"\"\<Input\>\"", "\[Rule]", " ", 
     RowBox[{"{", 
      RowBox[{"n", "*", "10"}], "}"}]}]}], "\[IndentingNewLine]", 
   "]"}]}]], "Input",
 CellChangeTimes->{{3.763245463722003*^9, 3.763245527596218*^9}, {
  3.763245792052077*^9, 3.763245794784336*^9}, {3.7633956409216166`*^9, 
  3.7633956422495365`*^9}},
 CellLabel->"In[55]:=",ExpressionUUID->"e3af811a-791a-465b-9c26-8d18fac400de"],

Cell[BoxData[
 TagBox[
  TemplateBox[{RowBox[{
      StyleBox[
       TagBox["NetChain", "SummaryHead"], "NonInterpretableSummary"], 
      StyleBox["[", "NonInterpretableSummary"], 
      DynamicModuleBox[{Typeset`open = False}, 
       PanelBox[
        PaneSelectorBox[{False -> GridBox[{{
              PaneBox[
               ButtonBox[
                DynamicBox[
                 FEPrivate`FrontEndResource[
                 "FEBitmaps", "SquarePlusIconMedium"]], 
                ButtonFunction :> (Typeset`open = True), Appearance -> None, 
                Evaluator -> Automatic, Method -> "Preemptive"], 
               Alignment -> {Center, Center}, ImageSize -> {Automatic, 24}], 
              OverlayBox[{
                GraphicsBox[{
                  Thickness[0.014925373134328358`], {
                   GrayLevel[0.6], 
                   Thickness[0.018686567164179105`], 
                   Opacity[1.], 
                   JoinForm[{"Miter", 10.}], 
                   
                   JoinedCurveBox[{{{0, 2, 0}}}, {{{23., 91.5}, {30., 91.5}}},
                     CurveClosed -> {0}]}, {
                   GrayLevel[0.6], 
                   Thickness[0.018686567164179105`], 
                   Opacity[1.], 
                   JoinForm[{"Miter", 10.}], 
                   
                   JoinedCurveBox[{{{0, 2, 0}}}, {{{37., 91.5}, {44., 91.5}}},
                     CurveClosed -> {0}]}, {
                   FaceForm[{
                    GrayLevel[0.9], 
                    Opacity[1.]}], 
                   
                   FilledCurveBox[{{{0, 2, 0}, {0, 1, 0}, {0, 1, 0}}}, {{{
                    15.5, 103.5}, {23.5, 103.5}, {23.5, 79.5}, {15.5, 
                    79.5}}}]}, {
                   FaceForm[{
                    GrayLevel[0.6], 
                    Opacity[1.]}], 
                   
                   FilledCurveBox[{{{0, 2, 0}, {0, 1, 0}, {0, 1, 0}}, {{0, 2, 
                    0}, {0, 1, 0}, {0, 1, 0}}}, {{{24., 104.}, {15., 104.}, {
                    15., 79.}, {24., 79.}}, {{23., 80.}, {16., 80.}, {16., 
                    103.}, {23., 103.}}}]}, {
                   FaceForm[{
                    GrayLevel[0.9], 
                    Opacity[1.]}], 
                   
                   FilledCurveBox[{{{0, 2, 0}, {0, 1, 0}, {0, 1, 0}}}, {{{
                    29.5, 103.5}, {37.5, 103.5}, {37.5, 79.5}, {29.5, 
                    79.5}}}]}, {
                   FaceForm[{
                    GrayLevel[0.6], 
                    Opacity[1.]}], 
                   
                   FilledCurveBox[{{{0, 2, 0}, {0, 1, 0}, {0, 1, 0}}, {{0, 2, 
                    0}, {0, 1, 0}, {0, 1, 0}}}, {{{38., 104.}, {29., 104.}, {
                    29., 79.}, {38., 79.}}, {{37., 80.}, {30., 80.}, {30., 
                    103.}, {37., 103.}}}]}, {
                   FaceForm[{
                    GrayLevel[0.9], 
                    Opacity[1.]}], 
                   
                   FilledCurveBox[{{{0, 2, 0}, {0, 1, 0}, {0, 1, 0}}}, {{{
                    43.5, 103.5}, {51.5, 103.5}, {51.5, 79.5}, {43.5, 
                    79.5}}}]}, {
                   FaceForm[{
                    GrayLevel[0.6], 
                    Opacity[1.]}], 
                   
                   FilledCurveBox[{{{0, 2, 0}, {0, 1, 0}, {0, 1, 0}}, {{0, 2, 
                    0}, {0, 1, 0}, {0, 1, 0}}}, {{{52., 104.}, {43., 104.}, {
                    43., 79.}, {52., 79.}}, {{51., 80.}, {44., 80.}, {44., 
                    103.}, {51., 103.}}}]}, {
                   FaceForm[{
                    GrayLevel[0.6], 
                    Opacity[1.]}], 
                   
                   FilledCurveBox[{{{0, 2, 0}, {0, 1, 0}}}, {{{28., 91.5}, {
                    25., 95.}, {25., 88.}}}], 
                   
                   FilledCurveBox[{{{0, 2, 0}, {0, 1, 0}}}, {{{42., 91.5}, {
                    39., 95.}, {39., 88.}}}]}}, ImageMargins -> 0, 
                 ImageSize -> {36, Automatic}, PlotRangePadding -> 0, 
                 BaseStyle -> GrayLevel[0.6]], 
                StyleBox["uninitialized", 
                 RGBColor[0.66, 0, 0], FontSize -> 8, FontFamily -> "Roboto", 
                 Background -> GrayLevel[1, 0.65]]}, Alignment -> {Center, 
                 Scaled[0.0001]}], 
              GridBox[{{
                 StyleBox[
                  TemplateBox[{
                    TemplateBox[{
                    StyleBox["\"Input\"", 
                    GrayLevel[0], StripOnInput -> False], "\" \"", 
                    "\"port\""}, "RowDefault"], "\":\""}, "RowDefault"], 
                  "SummaryItemAnnotation"], 
                 StyleBox[
                  TemplateBox[{"\"vector\"", "\" \"", 
                    StyleBox[
                    
                    TemplateBox[{
                    "\"(\"", "\"\[VeryThinSpace]\"", "\"size\"", "\":\"", 
                    "\" \"", 
                    
                    TemplateBox[{"\[Times]", "\"\[Times]\"", "\"240\""}, 
                    "RowWithSeparators"], "\"\[VeryThinSpace]\"", "\")\""}, 
                    "RowDefault"], 
                    GrayLevel[0.5], StripOnInput -> False]}, "RowDefault"], 
                  "SummaryItem"]}, {
                 StyleBox[
                  TemplateBox[{
                    TemplateBox[{
                    StyleBox["\"Output\"", 
                    GrayLevel[0], StripOnInput -> False], "\" \"", 
                    "\"port\""}, "RowDefault"], "\":\""}, "RowDefault"], 
                  "SummaryItemAnnotation"], 
                 StyleBox["\"class\"", "SummaryItem"]}, {
                 StyleBox[
                  
                  TemplateBox[{"\"Number of layers\"", "\":\""}, 
                   "RowDefault"], "SummaryItemAnnotation"], 
                 StyleBox["6", "SummaryItem"]}}, BaselinePosition -> {2, 1}, 
               GridBoxAlignment -> {
                "Columns" -> {{Left}}, "Rows" -> {{Automatic}}}, 
               GridBoxItemSize -> {
                "Columns" -> {{Automatic}}, "Rows" -> {{Automatic}}}, 
               GridBoxSpacings -> {
                "Columns" -> {{2}}, "Rows" -> {{Automatic}}}]}}, 
            GridBoxAlignment -> {"Rows" -> {{Top}}}, 
            GridBoxItemSize -> {
             "Columns" -> {{Automatic}}, "Rows" -> {{Automatic}}}, 
            GridFrameMargins -> {{0, 0}, {0, 0}}, BaselinePosition -> {1, 3}],
           True -> GridBox[{{
              PaneBox[
               ButtonBox[
                DynamicBox[
                 FEPrivate`FrontEndResource[
                 "FEBitmaps", "SquareMinusIconMedium"]], 
                ButtonFunction :> (Typeset`open = False), Appearance -> None, 
                Evaluator -> Automatic, Method -> "Preemptive"], 
               Alignment -> {Center, Center}, ImageSize -> {Automatic, 24}], 
              OverlayBox[{
                GraphicsBox[{
                  Thickness[0.014925373134328358`], {
                   GrayLevel[0.6], 
                   Thickness[0.018686567164179105`], 
                   Opacity[1.], 
                   JoinForm[{"Miter", 10.}], 
                   
                   JoinedCurveBox[{{{0, 2, 0}}}, {{{23., 91.5}, {30., 91.5}}},
                     CurveClosed -> {0}]}, {
                   GrayLevel[0.6], 
                   Thickness[0.018686567164179105`], 
                   Opacity[1.], 
                   JoinForm[{"Miter", 10.}], 
                   
                   JoinedCurveBox[{{{0, 2, 0}}}, {{{37., 91.5}, {44., 91.5}}},
                     CurveClosed -> {0}]}, {
                   FaceForm[{
                    GrayLevel[0.9], 
                    Opacity[1.]}], 
                   
                   FilledCurveBox[{{{0, 2, 0}, {0, 1, 0}, {0, 1, 0}}}, {{{
                    15.5, 103.5}, {23.5, 103.5}, {23.5, 79.5}, {15.5, 
                    79.5}}}]}, {
                   FaceForm[{
                    GrayLevel[0.6], 
                    Opacity[1.]}], 
                   
                   FilledCurveBox[{{{0, 2, 0}, {0, 1, 0}, {0, 1, 0}}, {{0, 2, 
                    0}, {0, 1, 0}, {0, 1, 0}}}, {{{24., 104.}, {15., 104.}, {
                    15., 79.}, {24., 79.}}, {{23., 80.}, {16., 80.}, {16., 
                    103.}, {23., 103.}}}]}, {
                   FaceForm[{
                    GrayLevel[0.9], 
                    Opacity[1.]}], 
                   
                   FilledCurveBox[{{{0, 2, 0}, {0, 1, 0}, {0, 1, 0}}}, {{{
                    29.5, 103.5}, {37.5, 103.5}, {37.5, 79.5}, {29.5, 
                    79.5}}}]}, {
                   FaceForm[{
                    GrayLevel[0.6], 
                    Opacity[1.]}], 
                   
                   FilledCurveBox[{{{0, 2, 0}, {0, 1, 0}, {0, 1, 0}}, {{0, 2, 
                    0}, {0, 1, 0}, {0, 1, 0}}}, {{{38., 104.}, {29., 104.}, {
                    29., 79.}, {38., 79.}}, {{37., 80.}, {30., 80.}, {30., 
                    103.}, {37., 103.}}}]}, {
                   FaceForm[{
                    GrayLevel[0.9], 
                    Opacity[1.]}], 
                   
                   FilledCurveBox[{{{0, 2, 0}, {0, 1, 0}, {0, 1, 0}}}, {{{
                    43.5, 103.5}, {51.5, 103.5}, {51.5, 79.5}, {43.5, 
                    79.5}}}]}, {
                   FaceForm[{
                    GrayLevel[0.6], 
                    Opacity[1.]}], 
                   
                   FilledCurveBox[{{{0, 2, 0}, {0, 1, 0}, {0, 1, 0}}, {{0, 2, 
                    0}, {0, 1, 0}, {0, 1, 0}}}, {{{52., 104.}, {43., 104.}, {
                    43., 79.}, {52., 79.}}, {{51., 80.}, {44., 80.}, {44., 
                    103.}, {51., 103.}}}]}, {
                   FaceForm[{
                    GrayLevel[0.6], 
                    Opacity[1.]}], 
                   
                   FilledCurveBox[{{{0, 2, 0}, {0, 1, 0}}}, {{{28., 91.5}, {
                    25., 95.}, {25., 88.}}}], 
                   
                   FilledCurveBox[{{{0, 2, 0}, {0, 1, 0}}}, {{{42., 91.5}, {
                    39., 95.}, {39., 88.}}}]}}, ImageMargins -> 0, 
                 ImageSize -> {36, Automatic}, PlotRangePadding -> 0, 
                 BaseStyle -> GrayLevel[0.6]], 
                StyleBox["uninitialized", 
                 RGBColor[0.66, 0, 0], FontSize -> 8, FontFamily -> "Roboto", 
                 Background -> GrayLevel[1, 0.65]]}, Alignment -> {Center, 
                 Scaled[0.0001]}], 
              GridBox[{{
                 
                 DynamicModuleBox[{
                  NeuralNetworks`Private`NetChain`assoc3 = 
                   Association[
                    "Type" -> "Chain", "Nodes" -> 
                    Association[
                    "1" -> Association[
                    "Type" -> "Linear", "Arrays" -> 
                    Association[
                    "Weights" -> 
                    NeuralNetworks`TensorT[{240, 240}, NeuralNetworks`RealT], 
                    "Biases" -> NeuralNetworks`Nullable[
                    NeuralNetworks`TensorT[{240}, NeuralNetworks`RealT]]], 
                    "Parameters" -> 
                    Association[
                    "OutputDimensions" -> {240}, "$OutputSize" -> 240, 
                    "$InputSize" -> 240, "$InputDimensions" -> {240}], 
                    "Inputs" -> 
                    Association[
                    "Input" -> 
                    NeuralNetworks`TensorT[{240}, NeuralNetworks`RealT]], 
                    "Outputs" -> 
                    Association[
                    "Output" -> 
                    NeuralNetworks`TensorT[{240}, NeuralNetworks`RealT]]], 
                    "2" -> Association[
                    "Type" -> "Elementwise", "Arrays" -> Association[], 
                    "Parameters" -> 
                    Association[
                    "Function" -> NeuralNetworks`ValidatedParameter[Ramp], 
                    "$Dimensions" -> {240}], "Inputs" -> 
                    Association[
                    "Input" -> 
                    NeuralNetworks`TensorT[{240}, NeuralNetworks`RealT]], 
                    "Outputs" -> 
                    Association[
                    "Output" -> 
                    NeuralNetworks`TensorT[{240}, NeuralNetworks`RealT]]], 
                    "3" -> Association[
                    "Type" -> "Dropout", "Arrays" -> Association[], 
                    "Parameters" -> 
                    Association[
                    "DropoutProbability" -> 0.5, "Method" -> "Dropout"], 
                    "Inputs" -> 
                    Association[
                    "Input" -> 
                    NeuralNetworks`TensorT[{240}, NeuralNetworks`RealT]], 
                    "Outputs" -> 
                    Association[
                    "Output" -> 
                    NeuralNetworks`TensorT[{240}, NeuralNetworks`RealT]]], 
                    "4" -> Association[
                    "Type" -> "Linear", "Arrays" -> 
                    Association[
                    "Weights" -> 
                    NeuralNetworks`TensorT[{3, 240}, NeuralNetworks`RealT], 
                    "Biases" -> NeuralNetworks`Nullable[
                    NeuralNetworks`TensorT[{3}, NeuralNetworks`RealT]]], 
                    "Parameters" -> 
                    Association[
                    "OutputDimensions" -> {3}, "$OutputSize" -> 3, 
                    "$InputSize" -> 240, "$InputDimensions" -> {240}], 
                    "Inputs" -> 
                    Association[
                    "Input" -> 
                    NeuralNetworks`TensorT[{240}, NeuralNetworks`RealT]], 
                    "Outputs" -> 
                    Association[
                    "Output" -> 
                    NeuralNetworks`TensorT[{3}, NeuralNetworks`RealT]]], "5" -> 
                    Association[
                    "Type" -> "Elementwise", "Arrays" -> Association[], 
                    "Parameters" -> 
                    Association[
                    "Function" -> NeuralNetworks`ValidatedParameter[Ramp], 
                    "$Dimensions" -> {3}], "Inputs" -> 
                    Association[
                    "Input" -> 
                    NeuralNetworks`TensorT[{3}, NeuralNetworks`RealT]], 
                    "Outputs" -> 
                    Association[
                    "Output" -> 
                    NeuralNetworks`TensorT[{3}, NeuralNetworks`RealT]]], "6" -> 
                    Association[
                    "Type" -> "Softmax", "Arrays" -> Association[], 
                    "Parameters" -> Association["Level" -> -1], "Inputs" -> 
                    Association[
                    "Input" -> 
                    NeuralNetworks`TensorT[{3}, NeuralNetworks`RealT]], 
                    "Outputs" -> 
                    Association[
                    "Output" -> 
                    NeuralNetworks`TensorT[{3}, NeuralNetworks`RealT]]]], 
                    "Edges" -> {
                    NeuralNetworks`NetPath["Nodes", "1", "Inputs", "Input"] -> 
                    NeuralNetworks`NetPath["Inputs", "Input"], 
                    NeuralNetworks`NetPath["Nodes", "2", "Inputs", "Input"] -> 
                    NeuralNetworks`NetPath["Nodes", "1", "Outputs", "Output"],
                     NeuralNetworks`NetPath["Nodes", "3", "Inputs", "Input"] -> 
                    NeuralNetworks`NetPath["Nodes", "2", "Outputs", "Output"],
                     NeuralNetworks`NetPath["Nodes", "4", "Inputs", "Input"] -> 
                    NeuralNetworks`NetPath["Nodes", "3", "Outputs", "Output"],
                     NeuralNetworks`NetPath["Nodes", "5", "Inputs", "Input"] -> 
                    NeuralNetworks`NetPath["Nodes", "4", "Outputs", "Output"],
                     NeuralNetworks`NetPath["Nodes", "6", "Inputs", "Input"] -> 
                    NeuralNetworks`NetPath["Nodes", "5", "Outputs", "Output"],
                     NeuralNetworks`NetPath["Outputs", "Output"] -> 
                    NeuralNetworks`NetPath[
                    "Nodes", "6", "Outputs", "Output"]}, "Inputs" -> 
                    Association[
                    "Input" -> 
                    NeuralNetworks`TensorT[{240}, NeuralNetworks`RealT]], 
                    "Outputs" -> Association["Output" -> NetDecoder["Class", 
                    Association[
                    "Labels" -> {1, 2, 3}, "InputDepth" -> 1, "Dimensions" -> 
                    3, "$Rank" -> 0], 
                    NeuralNetworks`TensorT[{3}, NeuralNetworks`RealT]]]], 
                   NeuralNetworks`Private`NetChain`opart, 
                   NeuralNetworks`Private`NetChain`part, 
                   NeuralNetworks`Private`NetChain`selected = Null}, 
                  DynamicBox[
                   GridBox[{{
                    NeuralNetworks`Private`NetChain`MouseClickBoxes[
                    TagBox[
                    GridBox[{{
                    TagBox[
                    TagBox[
                    "\"\"", Annotation[#, {"Inputs", "Input"}, "Mouse"]& ], 
                    MouseAppearanceTag["LinkHand"]], 
                    TagBox[
                    TagBox[
                    "\"Input\"", 
                    Annotation[#, {"Inputs", "Input"}, "Mouse"]& ], 
                    MouseAppearanceTag["LinkHand"]], 
                    TagBox[
                    TagBox[
                    TemplateBox[{"\"vector\"", "\" \"", 
                    StyleBox[
                    
                    TemplateBox[{
                    "\"(\"", "\"\[VeryThinSpace]\"", "\"size\"", "\":\"", 
                    "\" \"", 
                    
                    TemplateBox[{"\[Times]", "\"\[Times]\"", "\"240\""}, 
                    "RowWithSeparators"], "\"\[VeryThinSpace]\"", "\")\""}, 
                    "RowDefault"], 
                    GrayLevel[0.5], StripOnInput -> False]}, "RowDefault"], 
                    Annotation[#, {"Inputs", "Input"}, "Mouse"]& ], 
                    MouseAppearanceTag["LinkHand"]]}, {
                    TagBox[
                    TagBox[
                    StyleBox["\"1\"", 
                    GrayLevel[0.5], StripOnInput -> False], 
                    Annotation[#, {"Nodes", "1"}, "Mouse"]& ], 
                    MouseAppearanceTag["LinkHand"]], 
                    TagBox[
                    TagBox[
                    StyleBox["LinearLayer", 
                    RGBColor[0.66, 0, 0], StripOnInput -> False], 
                    Annotation[#, {"Nodes", "1"}, "Mouse"]& ], 
                    MouseAppearanceTag["LinkHand"]], 
                    TagBox[
                    TagBox[
                    TemplateBox[{"\"vector\"", "\" \"", 
                    StyleBox[
                    
                    TemplateBox[{
                    "\"(\"", "\"\[VeryThinSpace]\"", "\"size\"", "\":\"", 
                    "\" \"", 
                    
                    TemplateBox[{"\[Times]", "\"\[Times]\"", "\"240\""}, 
                    "RowWithSeparators"], "\"\[VeryThinSpace]\"", "\")\""}, 
                    "RowDefault"], 
                    GrayLevel[0.5], StripOnInput -> False]}, "RowDefault"], 
                    Annotation[#, {"Nodes", "1"}, "Mouse"]& ], 
                    MouseAppearanceTag["LinkHand"]]}, {
                    TagBox[
                    TagBox[
                    StyleBox["\"2\"", 
                    GrayLevel[0.5], StripOnInput -> False], 
                    Annotation[#, {"Nodes", "2"}, "Mouse"]& ], 
                    MouseAppearanceTag["LinkHand"]], 
                    TagBox[
                    TagBox[
                    StyleBox["Ramp", 
                    GrayLevel[0], StripOnInput -> False], 
                    Annotation[#, {"Nodes", "2"}, "Mouse"]& ], 
                    MouseAppearanceTag["LinkHand"]], 
                    TagBox[
                    TagBox[
                    TemplateBox[{"\"vector\"", "\" \"", 
                    StyleBox[
                    
                    TemplateBox[{
                    "\"(\"", "\"\[VeryThinSpace]\"", "\"size\"", "\":\"", 
                    "\" \"", 
                    
                    TemplateBox[{"\[Times]", "\"\[Times]\"", "\"240\""}, 
                    "RowWithSeparators"], "\"\[VeryThinSpace]\"", "\")\""}, 
                    "RowDefault"], 
                    GrayLevel[0.5], StripOnInput -> False]}, "RowDefault"], 
                    Annotation[#, {"Nodes", "2"}, "Mouse"]& ], 
                    MouseAppearanceTag["LinkHand"]]}, {
                    TagBox[
                    TagBox[
                    StyleBox["\"3\"", 
                    GrayLevel[0.5], StripOnInput -> False], 
                    Annotation[#, {"Nodes", "3"}, "Mouse"]& ], 
                    MouseAppearanceTag["LinkHand"]], 
                    TagBox[
                    TagBox[
                    StyleBox["DropoutLayer", 
                    GrayLevel[0], StripOnInput -> False], 
                    Annotation[#, {"Nodes", "3"}, "Mouse"]& ], 
                    MouseAppearanceTag["LinkHand"]], 
                    TagBox[
                    TagBox[
                    TemplateBox[{"\"vector\"", "\" \"", 
                    StyleBox[
                    
                    TemplateBox[{
                    "\"(\"", "\"\[VeryThinSpace]\"", "\"size\"", "\":\"", 
                    "\" \"", 
                    
                    TemplateBox[{"\[Times]", "\"\[Times]\"", "\"240\""}, 
                    "RowWithSeparators"], "\"\[VeryThinSpace]\"", "\")\""}, 
                    "RowDefault"], 
                    GrayLevel[0.5], StripOnInput -> False]}, "RowDefault"], 
                    Annotation[#, {"Nodes", "3"}, "Mouse"]& ], 
                    MouseAppearanceTag["LinkHand"]]}, {
                    TagBox[
                    TagBox[
                    StyleBox["\"4\"", 
                    GrayLevel[0.5], StripOnInput -> False], 
                    Annotation[#, {"Nodes", "4"}, "Mouse"]& ], 
                    MouseAppearanceTag["LinkHand"]], 
                    TagBox[
                    TagBox[
                    StyleBox["LinearLayer", 
                    RGBColor[0.66, 0, 0], StripOnInput -> False], 
                    Annotation[#, {"Nodes", "4"}, "Mouse"]& ], 
                    MouseAppearanceTag["LinkHand"]], 
                    TagBox[
                    TagBox[
                    TemplateBox[{"\"vector\"", "\" \"", 
                    StyleBox[
                    
                    TemplateBox[{
                    "\"(\"", "\"\[VeryThinSpace]\"", "\"size\"", "\":\"", 
                    "\" \"", 
                    
                    TemplateBox[{"\[Times]", "\"\[Times]\"", "\"3\""}, 
                    "RowWithSeparators"], "\"\[VeryThinSpace]\"", "\")\""}, 
                    "RowDefault"], 
                    GrayLevel[0.5], StripOnInput -> False]}, "RowDefault"], 
                    Annotation[#, {"Nodes", "4"}, "Mouse"]& ], 
                    MouseAppearanceTag["LinkHand"]]}, {
                    TagBox[
                    TagBox[
                    StyleBox["\"5\"", 
                    GrayLevel[0.5], StripOnInput -> False], 
                    Annotation[#, {"Nodes", "5"}, "Mouse"]& ], 
                    MouseAppearanceTag["LinkHand"]], 
                    TagBox[
                    TagBox[
                    StyleBox["Ramp", 
                    GrayLevel[0], StripOnInput -> False], 
                    Annotation[#, {"Nodes", "5"}, "Mouse"]& ], 
                    MouseAppearanceTag["LinkHand"]], 
                    TagBox[
                    TagBox[
                    TemplateBox[{"\"vector\"", "\" \"", 
                    StyleBox[
                    
                    TemplateBox[{
                    "\"(\"", "\"\[VeryThinSpace]\"", "\"size\"", "\":\"", 
                    "\" \"", 
                    
                    TemplateBox[{"\[Times]", "\"\[Times]\"", "\"3\""}, 
                    "RowWithSeparators"], "\"\[VeryThinSpace]\"", "\")\""}, 
                    "RowDefault"], 
                    GrayLevel[0.5], StripOnInput -> False]}, "RowDefault"], 
                    Annotation[#, {"Nodes", "5"}, "Mouse"]& ], 
                    MouseAppearanceTag["LinkHand"]]}, {
                    TagBox[
                    TagBox[
                    StyleBox["\"6\"", 
                    GrayLevel[0.5], StripOnInput -> False], 
                    Annotation[#, {"Nodes", "6"}, "Mouse"]& ], 
                    MouseAppearanceTag["LinkHand"]], 
                    TagBox[
                    TagBox[
                    StyleBox["SoftmaxLayer", 
                    GrayLevel[0], StripOnInput -> False], 
                    Annotation[#, {"Nodes", "6"}, "Mouse"]& ], 
                    MouseAppearanceTag["LinkHand"]], 
                    TagBox[
                    TagBox[
                    TemplateBox[{"\"vector\"", "\" \"", 
                    StyleBox[
                    
                    TemplateBox[{
                    "\"(\"", "\"\[VeryThinSpace]\"", "\"size\"", "\":\"", 
                    "\" \"", 
                    
                    TemplateBox[{"\[Times]", "\"\[Times]\"", "\"3\""}, 
                    "RowWithSeparators"], "\"\[VeryThinSpace]\"", "\")\""}, 
                    "RowDefault"], 
                    GrayLevel[0.5], StripOnInput -> False]}, "RowDefault"], 
                    Annotation[#, {"Nodes", "6"}, "Mouse"]& ], 
                    MouseAppearanceTag["LinkHand"]]}, {
                    TagBox[
                    TagBox[
                    "\"\"", Annotation[#, {"Outputs", "Output"}, "Mouse"]& ], 
                    MouseAppearanceTag["LinkHand"]], 
                    TagBox[
                    TagBox[
                    "\"Output\"", 
                    Annotation[#, {"Outputs", "Output"}, "Mouse"]& ], 
                    MouseAppearanceTag["LinkHand"]], 
                    TagBox[
                    TagBox[
                    "\"class\"", 
                    Annotation[#, {"Outputs", "Output"}, "Mouse"]& ], 
                    MouseAppearanceTag["LinkHand"]]}}, 
                    GridBoxAlignment -> {"Columns" -> {{Left}}}, AutoDelete -> 
                    False, GridBoxItemSize -> {
                    "Columns" -> {{Automatic}}, "Rows" -> {{Automatic}}}, 
                    GridBoxSpacings -> {"Columns" -> {{1.1}}}], "Grid"], 
                    If[
                    ListQ[
                    NeuralNetworks`Private`NetChain`part = MouseAnnotation[]],
                     If[NeuralNetworks`Private`NetChain`opart === 
                    NeuralNetworks`Private`NetChain`part, 
                    NeuralNetworks`Private`NetChain`selected = Null; 
                    NeuralNetworks`Private`NetChain`opart = Null, 
                    NeuralNetworks`Private`NetChain`selected = 
                    Part[NeuralNetworks`Private`NetChain`assoc3, 
                    Apply[Sequence, NeuralNetworks`Private`NetChain`part]]; 
                    NeuralNetworks`Private`NetChain`opart = 
                    NeuralNetworks`Private`NetChain`part; Null]; Null]]}, 
                    NeuralNetworks`Private`NetChain`fmtSelected[
                    NeuralNetworks`Private`NetChain`selected, 
                    NeuralNetworks`Private`NetChain`part, 
                    NeuralNetworks`Private`GetSharedArrays[
                    NeuralNetworks`Private`NetChain`assoc3]]}, 
                    GridBoxSpacings -> {"Columns" -> {{1}}}, 
                    GridBoxAlignment -> {"Columns" -> {{Left}}}, 
                    GridFrameMargins -> {{0, 0}, {0, 0}}], 
                   TrackedSymbols :> {
                    NeuralNetworks`Private`NetChain`selected}], 
                  Initialization :> {NetChain}]}}, BaselinePosition -> 
               Automatic, 
               GridBoxAlignment -> {
                "Columns" -> {{Left}}, "Rows" -> {{Automatic}}}, 
               GridBoxItemSize -> {
                "Columns" -> {{Automatic}}, "Rows" -> {{Automatic}}}, 
               GridBoxSpacings -> {
                "Columns" -> {{2}}, "Rows" -> {{Automatic}}}]}}, 
            GridBoxAlignment -> {"Rows" -> {{Top}}}, 
            GridBoxItemSize -> {
             "Columns" -> {{Automatic}}, "Rows" -> {{Automatic}}}, 
            GridFrameMargins -> {{0, 0}, {0, 0}}, 
            BaselinePosition -> {1, 1}]}, 
         Dynamic[Typeset`open], ImageSize -> Automatic], BaselinePosition -> 
        Baseline, 
        BaseStyle -> {
         ShowStringCharacters -> False, NumberMarks -> False, PrintPrecision -> 
          3, ShowSyntaxStyles -> False}]], 
      StyleBox["]", "NonInterpretableSummary"]}]},
   "CopyTag",
   DisplayFunction->(#& ),
   InterpretationFunction->("NetChain[<>]"& )],
  False,
  Editable->False,
  SelectWithContents->True,
  Selectable->False]], "Output",
 CellChangeTimes->{3.763245534750656*^9, 3.763245795509922*^9, 
  3.7632461543278913`*^9, 3.763395643401189*^9, 3.7633980997341657`*^9, 
  3.763398353463656*^9, 3.7634025137141104`*^9, 3.763407470996066*^9, 
  3.76340823449408*^9, 3.7650511402818975`*^9},
 CellLabel->"Out[55]=",ExpressionUUID->"a5d601a8-e9e4-4a8e-8d2c-28c2682624e6"]
}, Open  ]],

Cell[CellGroupData[{

Cell[BoxData[{
 RowBox[{"SeedRandom", "[", "02042019", "]"}], "\[IndentingNewLine]", 
 RowBox[{"net", " ", "=", " ", 
  RowBox[{"NetTrain", "[", 
   RowBox[{
   "nn", ",", "\[IndentingNewLine]", "TrainingSample", ",", " ", 
    "\[IndentingNewLine]", 
    RowBox[{"ValidationSet", "\[Rule]", "ValidationSample"}], ",", 
    "\[IndentingNewLine]", 
    RowBox[{"TargetDevice", "\[Rule]", 
     RowBox[{"{", 
      RowBox[{"\"\<GPU\>\"", ",", "2"}], "}"}]}]}], "]"}]}]}], "Input",
 CellChangeTimes->{{3.763245547429985*^9, 3.7632455950619054`*^9}, {
  3.763245887406168*^9, 3.763245888766409*^9}, {3.7632459721463113`*^9, 
  3.763245984326803*^9}, {3.7632460965212913`*^9, 3.7632460981050177`*^9}, {
  3.763246179710012*^9, 3.763246190684785*^9}, {3.763398162999688*^9, 
  3.763398173199887*^9}},
 CellLabel->"In[56]:=",ExpressionUUID->"146d5e7a-e1ba-4870-b3b3-d1cf781c0653"],

Cell[BoxData[
 TagBox[
  TemplateBox[{RowBox[{
      StyleBox[
       TagBox["NetChain", "SummaryHead"], "NonInterpretableSummary"], 
      StyleBox["[", "NonInterpretableSummary"], 
      DynamicModuleBox[{Typeset`open = False}, 
       PanelBox[
        PaneSelectorBox[{False -> GridBox[{{
              PaneBox[
               ButtonBox[
                DynamicBox[
                 FEPrivate`FrontEndResource[
                 "FEBitmaps", "SquarePlusIconMedium"]], 
                ButtonFunction :> (Typeset`open = True), Appearance -> None, 
                Evaluator -> Automatic, Method -> "Preemptive"], 
               Alignment -> {Center, Center}, ImageSize -> {Automatic, 24}], 
              GraphicsBox[{
                Thickness[0.014925373134328358`], {
                 RGBColor[0.729, 0.729, 0.729], 
                 Thickness[0.018686567164179105`], 
                 Opacity[1.], 
                 JoinForm[{"Miter", 10.}], 
                 
                 JoinedCurveBox[{{{0, 2, 0}}}, {{{23., 91.5}, {30., 91.5}}}, 
                  CurveClosed -> {0}]}, {
                 RGBColor[0.729, 0.729, 0.729], 
                 Thickness[0.018686567164179105`], 
                 Opacity[1.], 
                 JoinForm[{"Miter", 10.}], 
                 
                 JoinedCurveBox[{{{0, 2, 0}}}, {{{37., 91.5}, {44., 91.5}}}, 
                  CurveClosed -> {0}]}, {
                 FaceForm[{
                   RGBColor[0.631, 0.8160000000000001, 0.498], 
                   Opacity[1.]}], 
                 
                 FilledCurveBox[{{{0, 2, 0}, {0, 1, 0}, {0, 1, 0}}}, {{{15.5, 
                  103.5}, {23.5, 103.5}, {23.5, 79.5}, {15.5, 79.5}}}]}, {
                 FaceForm[{
                   RGBColor[0.40800000000000003`, 0.627, 0.196], 
                   Opacity[1.]}], 
                 
                 FilledCurveBox[{{{0, 2, 0}, {0, 1, 0}, {0, 1, 0}}, {{0, 2, 
                  0}, {0, 1, 0}, {0, 1, 0}}}, {{{24., 104.}, {15., 104.}, {
                  15., 79.}, {24., 79.}}, {{23., 80.}, {16., 80.}, {16., 
                  103.}, {23., 103.}}}]}, {
                 FaceForm[{
                   RGBColor[0.38, 0.753, 0.89], 
                   Opacity[1.]}], 
                 
                 FilledCurveBox[{{{0, 2, 0}, {0, 1, 0}, {0, 1, 0}}}, {{{29.5, 
                  103.5}, {37.5, 103.5}, {37.5, 79.5}, {29.5, 79.5}}}]}, {
                 FaceForm[{
                   RGBColor[0.24300000000000002`, 0.608, 0.71], 
                   Opacity[1.]}], 
                 
                 FilledCurveBox[{{{0, 2, 0}, {0, 1, 0}, {0, 1, 0}}, {{0, 2, 
                  0}, {0, 1, 0}, {0, 1, 0}}}, {{{38., 104.}, {29., 104.}, {
                  29., 79.}, {38., 79.}}, {{37., 80.}, {30., 80.}, {30., 
                  103.}, {37., 103.}}}]}, {
                 FaceForm[{
                   RGBColor[0.584, 0.51, 0.8390000000000001], 
                   Opacity[1.]}], 
                 
                 FilledCurveBox[{{{0, 2, 0}, {0, 1, 0}, {0, 1, 0}}}, {{{43.5, 
                  103.5}, {51.5, 103.5}, {51.5, 79.5}, {43.5, 79.5}}}]}, {
                 FaceForm[{
                   RGBColor[0.4, 0.396, 0.659], 
                   Opacity[1.]}], 
                 
                 FilledCurveBox[{{{0, 2, 0}, {0, 1, 0}, {0, 1, 0}}, {{0, 2, 
                  0}, {0, 1, 0}, {0, 1, 0}}}, {{{52., 104.}, {43., 104.}, {
                  43., 79.}, {52., 79.}}, {{51., 80.}, {44., 80.}, {44., 
                  103.}, {51., 103.}}}]}, {
                 FaceForm[{
                   RGBColor[0.549, 0.549, 0.549], 
                   Opacity[1.]}], 
                 
                 FilledCurveBox[{{{0, 2, 0}, {0, 1, 0}}}, {{{28., 91.5}, {25.,
                   95.}, {25., 88.}}}], 
                 
                 FilledCurveBox[{{{0, 2, 0}, {0, 1, 0}}}, {{{42., 91.5}, {39.,
                   95.}, {39., 88.}}}]}}, ImageMargins -> 0, 
               ImageSize -> {36, Automatic}, PlotRangePadding -> 0], 
              GridBox[{{
                 StyleBox[
                  TemplateBox[{
                    TemplateBox[{
                    StyleBox["\"Input\"", 
                    GrayLevel[0], StripOnInput -> False], "\" \"", 
                    "\"port\""}, "RowDefault"], "\":\""}, "RowDefault"], 
                  "SummaryItemAnnotation"], 
                 StyleBox[
                  TemplateBox[{"\"vector\"", "\" \"", 
                    StyleBox[
                    
                    TemplateBox[{
                    "\"(\"", "\"\[VeryThinSpace]\"", "\"size\"", "\":\"", 
                    "\" \"", 
                    
                    TemplateBox[{"\[Times]", "\"\[Times]\"", "\"240\""}, 
                    "RowWithSeparators"], "\"\[VeryThinSpace]\"", "\")\""}, 
                    "RowDefault"], 
                    GrayLevel[0.5], StripOnInput -> False]}, "RowDefault"], 
                  "SummaryItem"]}, {
                 StyleBox[
                  TemplateBox[{
                    TemplateBox[{
                    StyleBox["\"Output\"", 
                    GrayLevel[0], StripOnInput -> False], "\" \"", 
                    "\"port\""}, "RowDefault"], "\":\""}, "RowDefault"], 
                  "SummaryItemAnnotation"], 
                 StyleBox["\"class\"", "SummaryItem"]}, {
                 StyleBox[
                  
                  TemplateBox[{"\"Number of layers\"", "\":\""}, 
                   "RowDefault"], "SummaryItemAnnotation"], 
                 StyleBox["6", "SummaryItem"]}}, BaselinePosition -> {2, 1}, 
               GridBoxAlignment -> {
                "Columns" -> {{Left}}, "Rows" -> {{Automatic}}}, 
               GridBoxItemSize -> {
                "Columns" -> {{Automatic}}, "Rows" -> {{Automatic}}}, 
               GridBoxSpacings -> {
                "Columns" -> {{2}}, "Rows" -> {{Automatic}}}]}}, 
            GridBoxAlignment -> {"Rows" -> {{Top}}}, 
            GridBoxItemSize -> {
             "Columns" -> {{Automatic}}, "Rows" -> {{Automatic}}}, 
            GridFrameMargins -> {{0, 0}, {0, 0}}, BaselinePosition -> {1, 3}],
           True -> GridBox[{{
              PaneBox[
               ButtonBox[
                DynamicBox[
                 FEPrivate`FrontEndResource[
                 "FEBitmaps", "SquareMinusIconMedium"]], 
                ButtonFunction :> (Typeset`open = False), Appearance -> None, 
                Evaluator -> Automatic, Method -> "Preemptive"], 
               Alignment -> {Center, Center}, ImageSize -> {Automatic, 24}], 
              GraphicsBox[{
                Thickness[0.014925373134328358`], {
                 RGBColor[0.729, 0.729, 0.729], 
                 Thickness[0.018686567164179105`], 
                 Opacity[1.], 
                 JoinForm[{"Miter", 10.}], 
                 
                 JoinedCurveBox[{{{0, 2, 0}}}, {{{23., 91.5}, {30., 91.5}}}, 
                  CurveClosed -> {0}]}, {
                 RGBColor[0.729, 0.729, 0.729], 
                 Thickness[0.018686567164179105`], 
                 Opacity[1.], 
                 JoinForm[{"Miter", 10.}], 
                 
                 JoinedCurveBox[{{{0, 2, 0}}}, {{{37., 91.5}, {44., 91.5}}}, 
                  CurveClosed -> {0}]}, {
                 FaceForm[{
                   RGBColor[0.631, 0.8160000000000001, 0.498], 
                   Opacity[1.]}], 
                 
                 FilledCurveBox[{{{0, 2, 0}, {0, 1, 0}, {0, 1, 0}}}, {{{15.5, 
                  103.5}, {23.5, 103.5}, {23.5, 79.5}, {15.5, 79.5}}}]}, {
                 FaceForm[{
                   RGBColor[0.40800000000000003`, 0.627, 0.196], 
                   Opacity[1.]}], 
                 
                 FilledCurveBox[{{{0, 2, 0}, {0, 1, 0}, {0, 1, 0}}, {{0, 2, 
                  0}, {0, 1, 0}, {0, 1, 0}}}, {{{24., 104.}, {15., 104.}, {
                  15., 79.}, {24., 79.}}, {{23., 80.}, {16., 80.}, {16., 
                  103.}, {23., 103.}}}]}, {
                 FaceForm[{
                   RGBColor[0.38, 0.753, 0.89], 
                   Opacity[1.]}], 
                 
                 FilledCurveBox[{{{0, 2, 0}, {0, 1, 0}, {0, 1, 0}}}, {{{29.5, 
                  103.5}, {37.5, 103.5}, {37.5, 79.5}, {29.5, 79.5}}}]}, {
                 FaceForm[{
                   RGBColor[0.24300000000000002`, 0.608, 0.71], 
                   Opacity[1.]}], 
                 
                 FilledCurveBox[{{{0, 2, 0}, {0, 1, 0}, {0, 1, 0}}, {{0, 2, 
                  0}, {0, 1, 0}, {0, 1, 0}}}, {{{38., 104.}, {29., 104.}, {
                  29., 79.}, {38., 79.}}, {{37., 80.}, {30., 80.}, {30., 
                  103.}, {37., 103.}}}]}, {
                 FaceForm[{
                   RGBColor[0.584, 0.51, 0.8390000000000001], 
                   Opacity[1.]}], 
                 
                 FilledCurveBox[{{{0, 2, 0}, {0, 1, 0}, {0, 1, 0}}}, {{{43.5, 
                  103.5}, {51.5, 103.5}, {51.5, 79.5}, {43.5, 79.5}}}]}, {
                 FaceForm[{
                   RGBColor[0.4, 0.396, 0.659], 
                   Opacity[1.]}], 
                 
                 FilledCurveBox[{{{0, 2, 0}, {0, 1, 0}, {0, 1, 0}}, {{0, 2, 
                  0}, {0, 1, 0}, {0, 1, 0}}}, {{{52., 104.}, {43., 104.}, {
                  43., 79.}, {52., 79.}}, {{51., 80.}, {44., 80.}, {44., 
                  103.}, {51., 103.}}}]}, {
                 FaceForm[{
                   RGBColor[0.549, 0.549, 0.549], 
                   Opacity[1.]}], 
                 
                 FilledCurveBox[{{{0, 2, 0}, {0, 1, 0}}}, {{{28., 91.5}, {25.,
                   95.}, {25., 88.}}}], 
                 
                 FilledCurveBox[{{{0, 2, 0}, {0, 1, 0}}}, {{{42., 91.5}, {39.,
                   95.}, {39., 88.}}}]}}, ImageMargins -> 0, 
               ImageSize -> {36, Automatic}, PlotRangePadding -> 0], 
              GridBox[{{
                 
                 DynamicModuleBox[{
                  NeuralNetworks`Private`NetChain`assoc3 = 
                   Association[
                    "Type" -> "Chain", "Nodes" -> 
                    Association[
                    "1" -> Association[
                    "Type" -> "Linear", "Arrays" -> 
                    Association[
                    "Weights" -> 
                    NeuralNetworks`Private`DummyRawArray[{240, 240}], 
                    "Biases" -> NeuralNetworks`Private`DummyRawArray[{240}]], 
                    "Parameters" -> 
                    Association[
                    "OutputDimensions" -> {240}, "$OutputSize" -> 240, 
                    "$InputSize" -> 240, "$InputDimensions" -> {240}], 
                    "Inputs" -> 
                    Association[
                    "Input" -> 
                    NeuralNetworks`TensorT[{240}, NeuralNetworks`RealT]], 
                    "Outputs" -> 
                    Association[
                    "Output" -> 
                    NeuralNetworks`TensorT[{240}, NeuralNetworks`RealT]]], 
                    "2" -> Association[
                    "Type" -> "Elementwise", "Arrays" -> Association[], 
                    "Parameters" -> 
                    Association[
                    "Function" -> NeuralNetworks`ValidatedParameter[Ramp], 
                    "$Dimensions" -> {240}], "Inputs" -> 
                    Association[
                    "Input" -> 
                    NeuralNetworks`TensorT[{240}, NeuralNetworks`RealT]], 
                    "Outputs" -> 
                    Association[
                    "Output" -> 
                    NeuralNetworks`TensorT[{240}, NeuralNetworks`RealT]]], 
                    "3" -> Association[
                    "Type" -> "Dropout", "Arrays" -> Association[], 
                    "Parameters" -> 
                    Association[
                    "DropoutProbability" -> 0.5, "Method" -> "Dropout"], 
                    "Inputs" -> 
                    Association[
                    "Input" -> 
                    NeuralNetworks`TensorT[{240}, NeuralNetworks`RealT]], 
                    "Outputs" -> 
                    Association[
                    "Output" -> 
                    NeuralNetworks`TensorT[{240}, NeuralNetworks`RealT]]], 
                    "4" -> Association[
                    "Type" -> "Linear", "Arrays" -> 
                    Association[
                    "Weights" -> 
                    NeuralNetworks`Private`DummyRawArray[{3, 240}], "Biases" -> 
                    NeuralNetworks`Private`DummyRawArray[{3}]], "Parameters" -> 
                    Association[
                    "OutputDimensions" -> {3}, "$OutputSize" -> 3, 
                    "$InputSize" -> 240, "$InputDimensions" -> {240}], 
                    "Inputs" -> 
                    Association[
                    "Input" -> 
                    NeuralNetworks`TensorT[{240}, NeuralNetworks`RealT]], 
                    "Outputs" -> 
                    Association[
                    "Output" -> 
                    NeuralNetworks`TensorT[{3}, NeuralNetworks`RealT]]], "5" -> 
                    Association[
                    "Type" -> "Elementwise", "Arrays" -> Association[], 
                    "Parameters" -> 
                    Association[
                    "Function" -> NeuralNetworks`ValidatedParameter[Ramp], 
                    "$Dimensions" -> {3}], "Inputs" -> 
                    Association[
                    "Input" -> 
                    NeuralNetworks`TensorT[{3}, NeuralNetworks`RealT]], 
                    "Outputs" -> 
                    Association[
                    "Output" -> 
                    NeuralNetworks`TensorT[{3}, NeuralNetworks`RealT]]], "6" -> 
                    Association[
                    "Type" -> "Softmax", "Arrays" -> Association[], 
                    "Parameters" -> Association["Level" -> -1], "Inputs" -> 
                    Association[
                    "Input" -> 
                    NeuralNetworks`TensorT[{3}, NeuralNetworks`RealT]], 
                    "Outputs" -> 
                    Association[
                    "Output" -> 
                    NeuralNetworks`TensorT[{3}, NeuralNetworks`RealT]]]], 
                    "Edges" -> {
                    NeuralNetworks`NetPath["Nodes", "1", "Inputs", "Input"] -> 
                    NeuralNetworks`NetPath["Inputs", "Input"], 
                    NeuralNetworks`NetPath["Nodes", "2", "Inputs", "Input"] -> 
                    NeuralNetworks`NetPath["Nodes", "1", "Outputs", "Output"],
                     NeuralNetworks`NetPath["Nodes", "3", "Inputs", "Input"] -> 
                    NeuralNetworks`NetPath["Nodes", "2", "Outputs", "Output"],
                     NeuralNetworks`NetPath["Nodes", "4", "Inputs", "Input"] -> 
                    NeuralNetworks`NetPath["Nodes", "3", "Outputs", "Output"],
                     NeuralNetworks`NetPath["Nodes", "5", "Inputs", "Input"] -> 
                    NeuralNetworks`NetPath["Nodes", "4", "Outputs", "Output"],
                     NeuralNetworks`NetPath["Nodes", "6", "Inputs", "Input"] -> 
                    NeuralNetworks`NetPath["Nodes", "5", "Outputs", "Output"],
                     NeuralNetworks`NetPath["Outputs", "Output"] -> 
                    NeuralNetworks`NetPath[
                    "Nodes", "6", "Outputs", "Output"]}, "Inputs" -> 
                    Association[
                    "Input" -> 
                    NeuralNetworks`TensorT[{240}, NeuralNetworks`RealT]], 
                    "Outputs" -> Association["Output" -> NetDecoder["Class", 
                    Association[
                    "Labels" -> {1, 2, 3}, "InputDepth" -> 1, "Dimensions" -> 
                    3, "$Rank" -> 0], 
                    NeuralNetworks`TensorT[{3}, NeuralNetworks`RealT]]]], 
                   NeuralNetworks`Private`NetChain`opart, 
                   NeuralNetworks`Private`NetChain`part, 
                   NeuralNetworks`Private`NetChain`selected = Null}, 
                  DynamicBox[
                   GridBox[{{
                    NeuralNetworks`Private`NetChain`MouseClickBoxes[
                    TagBox[
                    GridBox[{{
                    TagBox[
                    TagBox[
                    "\"\"", Annotation[#, {"Inputs", "Input"}, "Mouse"]& ], 
                    MouseAppearanceTag["LinkHand"]], 
                    TagBox[
                    TagBox[
                    "\"Input\"", 
                    Annotation[#, {"Inputs", "Input"}, "Mouse"]& ], 
                    MouseAppearanceTag["LinkHand"]], 
                    TagBox[
                    TagBox[
                    TemplateBox[{"\"vector\"", "\" \"", 
                    StyleBox[
                    
                    TemplateBox[{
                    "\"(\"", "\"\[VeryThinSpace]\"", "\"size\"", "\":\"", 
                    "\" \"", 
                    
                    TemplateBox[{"\[Times]", "\"\[Times]\"", "\"240\""}, 
                    "RowWithSeparators"], "\"\[VeryThinSpace]\"", "\")\""}, 
                    "RowDefault"], 
                    GrayLevel[0.5], StripOnInput -> False]}, "RowDefault"], 
                    Annotation[#, {"Inputs", "Input"}, "Mouse"]& ], 
                    MouseAppearanceTag["LinkHand"]]}, {
                    TagBox[
                    TagBox[
                    StyleBox["\"1\"", 
                    GrayLevel[0.5], StripOnInput -> False], 
                    Annotation[#, {"Nodes", "1"}, "Mouse"]& ], 
                    MouseAppearanceTag["LinkHand"]], 
                    TagBox[
                    TagBox[
                    StyleBox["LinearLayer", 
                    GrayLevel[0], StripOnInput -> False], 
                    Annotation[#, {"Nodes", "1"}, "Mouse"]& ], 
                    MouseAppearanceTag["LinkHand"]], 
                    TagBox[
                    TagBox[
                    TemplateBox[{"\"vector\"", "\" \"", 
                    StyleBox[
                    
                    TemplateBox[{
                    "\"(\"", "\"\[VeryThinSpace]\"", "\"size\"", "\":\"", 
                    "\" \"", 
                    
                    TemplateBox[{"\[Times]", "\"\[Times]\"", "\"240\""}, 
                    "RowWithSeparators"], "\"\[VeryThinSpace]\"", "\")\""}, 
                    "RowDefault"], 
                    GrayLevel[0.5], StripOnInput -> False]}, "RowDefault"], 
                    Annotation[#, {"Nodes", "1"}, "Mouse"]& ], 
                    MouseAppearanceTag["LinkHand"]]}, {
                    TagBox[
                    TagBox[
                    StyleBox["\"2\"", 
                    GrayLevel[0.5], StripOnInput -> False], 
                    Annotation[#, {"Nodes", "2"}, "Mouse"]& ], 
                    MouseAppearanceTag["LinkHand"]], 
                    TagBox[
                    TagBox[
                    StyleBox["Ramp", 
                    GrayLevel[0], StripOnInput -> False], 
                    Annotation[#, {"Nodes", "2"}, "Mouse"]& ], 
                    MouseAppearanceTag["LinkHand"]], 
                    TagBox[
                    TagBox[
                    TemplateBox[{"\"vector\"", "\" \"", 
                    StyleBox[
                    TemplateBox[{"\"(\"", "\"\[VeryThinSpace]\"", "\"size\"", 
                    "\":\"", "\" \"", 
                    
                    TemplateBox[{"\[Times]", "\"\[Times]\"", "\"240\""}, 
                    "RowWithSeparators"], "\"\[VeryThinSpace]\"", "\")\""}, 
                    "RowDefault"], 
                    GrayLevel[0.5], StripOnInput -> False]}, "RowDefault"], 
                    Annotation[#, {"Nodes", "2"}, "Mouse"]& ], 
                    MouseAppearanceTag["LinkHand"]]}, {
                    TagBox[
                    TagBox[
                    StyleBox["\"3\"", 
                    GrayLevel[0.5], StripOnInput -> False], 
                    Annotation[#, {"Nodes", "3"}, "Mouse"]& ], 
                    MouseAppearanceTag["LinkHand"]], 
                    TagBox[
                    TagBox[
                    StyleBox["DropoutLayer", 
                    GrayLevel[0], StripOnInput -> False], 
                    Annotation[#, {"Nodes", "3"}, "Mouse"]& ], 
                    MouseAppearanceTag["LinkHand"]], 
                    TagBox[
                    TagBox[
                    TemplateBox[{"\"vector\"", "\" \"", 
                    StyleBox[
                    
                    TemplateBox[{
                    "\"(\"", "\"\[VeryThinSpace]\"", "\"size\"", "\":\"", 
                    "\" \"", 
                    
                    TemplateBox[{"\[Times]", "\"\[Times]\"", "\"240\""}, 
                    "RowWithSeparators"], "\"\[VeryThinSpace]\"", "\")\""}, 
                    "RowDefault"], 
                    GrayLevel[0.5], StripOnInput -> False]}, "RowDefault"], 
                    Annotation[#, {"Nodes", "3"}, "Mouse"]& ], 
                    MouseAppearanceTag["LinkHand"]]}, {
                    TagBox[
                    TagBox[
                    StyleBox["\"4\"", 
                    GrayLevel[0.5], StripOnInput -> False], 
                    Annotation[#, {"Nodes", "4"}, "Mouse"]& ], 
                    MouseAppearanceTag["LinkHand"]], 
                    TagBox[
                    TagBox[
                    StyleBox["LinearLayer", 
                    GrayLevel[0], StripOnInput -> False], 
                    Annotation[#, {"Nodes", "4"}, "Mouse"]& ], 
                    MouseAppearanceTag["LinkHand"]], 
                    TagBox[
                    TagBox[
                    TemplateBox[{"\"vector\"", "\" \"", 
                    StyleBox[
                    
                    TemplateBox[{
                    "\"(\"", "\"\[VeryThinSpace]\"", "\"size\"", "\":\"", 
                    "\" \"", 
                    
                    TemplateBox[{"\[Times]", "\"\[Times]\"", "\"3\""}, 
                    "RowWithSeparators"], "\"\[VeryThinSpace]\"", "\")\""}, 
                    "RowDefault"], 
                    GrayLevel[0.5], StripOnInput -> False]}, "RowDefault"], 
                    Annotation[#, {"Nodes", "4"}, "Mouse"]& ], 
                    MouseAppearanceTag["LinkHand"]]}, {
                    TagBox[
                    TagBox[
                    StyleBox["\"5\"", 
                    GrayLevel[0.5], StripOnInput -> False], 
                    Annotation[#, {"Nodes", "5"}, "Mouse"]& ], 
                    MouseAppearanceTag["LinkHand"]], 
                    TagBox[
                    TagBox[
                    StyleBox["Ramp", 
                    GrayLevel[0], StripOnInput -> False], 
                    Annotation[#, {"Nodes", "5"}, "Mouse"]& ], 
                    MouseAppearanceTag["LinkHand"]], 
                    TagBox[
                    TagBox[
                    TemplateBox[{"\"vector\"", "\" \"", 
                    StyleBox[
                    
                    TemplateBox[{
                    "\"(\"", "\"\[VeryThinSpace]\"", "\"size\"", "\":\"", 
                    "\" \"", 
                    
                    TemplateBox[{"\[Times]", "\"\[Times]\"", "\"3\""}, 
                    "RowWithSeparators"], "\"\[VeryThinSpace]\"", "\")\""}, 
                    "RowDefault"], 
                    GrayLevel[0.5], StripOnInput -> False]}, "RowDefault"], 
                    Annotation[#, {"Nodes", "5"}, "Mouse"]& ], 
                    MouseAppearanceTag["LinkHand"]]}, {
                    TagBox[
                    TagBox[
                    StyleBox["\"6\"", 
                    GrayLevel[0.5], StripOnInput -> False], 
                    Annotation[#, {"Nodes", "6"}, "Mouse"]& ], 
                    MouseAppearanceTag["LinkHand"]], 
                    TagBox[
                    TagBox[
                    StyleBox["SoftmaxLayer", 
                    GrayLevel[0], StripOnInput -> False], 
                    Annotation[#, {"Nodes", "6"}, "Mouse"]& ], 
                    MouseAppearanceTag["LinkHand"]], 
                    TagBox[
                    TagBox[
                    TemplateBox[{"\"vector\"", "\" \"", 
                    StyleBox[
                    
                    TemplateBox[{
                    "\"(\"", "\"\[VeryThinSpace]\"", "\"size\"", "\":\"", 
                    "\" \"", 
                    
                    TemplateBox[{"\[Times]", "\"\[Times]\"", "\"3\""}, 
                    "RowWithSeparators"], "\"\[VeryThinSpace]\"", "\")\""}, 
                    "RowDefault"], 
                    GrayLevel[0.5], StripOnInput -> False]}, "RowDefault"], 
                    Annotation[#, {"Nodes", "6"}, "Mouse"]& ], 
                    MouseAppearanceTag["LinkHand"]]}, {
                    TagBox[
                    TagBox[
                    "\"\"", Annotation[#, {"Outputs", "Output"}, "Mouse"]& ], 
                    MouseAppearanceTag["LinkHand"]], 
                    TagBox[
                    TagBox[
                    "\"Output\"", 
                    Annotation[#, {"Outputs", "Output"}, "Mouse"]& ], 
                    MouseAppearanceTag["LinkHand"]], 
                    TagBox[
                    TagBox[
                    "\"class\"", 
                    Annotation[#, {"Outputs", "Output"}, "Mouse"]& ], 
                    MouseAppearanceTag["LinkHand"]]}}, 
                    GridBoxAlignment -> {"Columns" -> {{Left}}}, AutoDelete -> 
                    False, GridBoxItemSize -> {
                    "Columns" -> {{Automatic}}, "Rows" -> {{Automatic}}}, 
                    GridBoxSpacings -> {"Columns" -> {{1.1}}}], "Grid"], 
                    If[
                    ListQ[
                    NeuralNetworks`Private`NetChain`part = MouseAnnotation[]],
                     If[NeuralNetworks`Private`NetChain`opart === 
                    NeuralNetworks`Private`NetChain`part, 
                    NeuralNetworks`Private`NetChain`selected = Null; 
                    NeuralNetworks`Private`NetChain`opart = Null, 
                    NeuralNetworks`Private`NetChain`selected = 
                    Part[NeuralNetworks`Private`NetChain`assoc3, 
                    Apply[Sequence, NeuralNetworks`Private`NetChain`part]]; 
                    NeuralNetworks`Private`NetChain`opart = 
                    NeuralNetworks`Private`NetChain`part; Null]; Null]]}, 
                    NeuralNetworks`Private`NetChain`fmtSelected[
                    NeuralNetworks`Private`NetChain`selected, 
                    NeuralNetworks`Private`NetChain`part, 
                    NeuralNetworks`Private`GetSharedArrays[
                    NeuralNetworks`Private`NetChain`assoc3]]}, 
                    GridBoxSpacings -> {"Columns" -> {{1}}}, 
                    GridBoxAlignment -> {"Columns" -> {{Left}}}, 
                    GridFrameMargins -> {{0, 0}, {0, 0}}], 
                   TrackedSymbols :> {
                    NeuralNetworks`Private`NetChain`selected}], 
                  Initialization :> {NetChain}]}}, BaselinePosition -> 
               Automatic, 
               GridBoxAlignment -> {
                "Columns" -> {{Left}}, "Rows" -> {{Automatic}}}, 
               GridBoxItemSize -> {
                "Columns" -> {{Automatic}}, "Rows" -> {{Automatic}}}, 
               GridBoxSpacings -> {
                "Columns" -> {{2}}, "Rows" -> {{Automatic}}}]}}, 
            GridBoxAlignment -> {"Rows" -> {{Top}}}, 
            GridBoxItemSize -> {
             "Columns" -> {{Automatic}}, "Rows" -> {{Automatic}}}, 
            GridFrameMargins -> {{0, 0}, {0, 0}}, 
            BaselinePosition -> {1, 1}]}, 
         Dynamic[Typeset`open], ImageSize -> Automatic], BaselinePosition -> 
        Baseline, 
        BaseStyle -> {
         ShowStringCharacters -> False, NumberMarks -> False, PrintPrecision -> 
          3, ShowSyntaxStyles -> False}]], 
      StyleBox["]", "NonInterpretableSummary"]}]},
   "CopyTag",
   DisplayFunction->(#& ),
   InterpretationFunction->("NetChain[<>]"& )],
  False,
  Editable->False,
  SelectWithContents->True,
  Selectable->False]], "Output",
 CellChangeTimes->{
  3.7632456006470213`*^9, 3.7632457977010975`*^9, 3.763245927332307*^9, {
   3.7632459776006413`*^9, 3.7632460038752117`*^9}, 3.76324610072583*^9, 
   3.763246180174858*^9, 3.763246218694842*^9, 3.7633957012879887`*^9, 
   3.763398160380187*^9, 3.7633984099128284`*^9, 3.7634025537910404`*^9, 
   3.7634075108243403`*^9, 3.7634083051893363`*^9, 3.765051198480033*^9},
 CellLabel->"Out[57]=",ExpressionUUID->"1015f635-f166-4424-8e63-0f2287cfc4ab"]
}, Open  ]],

Cell[CellGroupData[{

Cell[BoxData[
 RowBox[{"ClassifierMeasurements", "[", 
  RowBox[{"net", ",", " ", "TestSample", ",", " ", "\"\<Accuracy\>\""}], 
  "]"}]], "Input",
 CellChangeTimes->{{3.7632456136609907`*^9, 3.7632456241442156`*^9}, {
  3.7632459338301044`*^9, 3.763245938829139*^9}, {3.76324626766602*^9, 
  3.763246274277067*^9}},
 CellLabel->"In[58]:=",ExpressionUUID->"540aec86-858d-4c99-a7d7-f79cd6bdca1f"],

Cell[BoxData["0.4266666666666667`"], "Output",
 CellChangeTimes->{{3.7632456162672343`*^9, 3.7632456246949005`*^9}, {
   3.763245935871065*^9, 3.7632459397522044`*^9}, 3.7632461803732147`*^9, 
   3.7632462764970646`*^9, 3.763395701470066*^9, {3.7633981605670805`*^9, 
   3.763398178924946*^9}, 3.7633984112156715`*^9, 3.7634025547767153`*^9, 
   3.7634075114759674`*^9, 3.7634083057197638`*^9, 3.7650511997232327`*^9},
 CellLabel->"Out[58]=",ExpressionUUID->"1735ec52-0eb1-4260-943f-e9793858e460"]
}, Open  ]],

Cell[CellGroupData[{

Cell[BoxData[
 RowBox[{"ClassifierMeasurements", "[", 
  RowBox[{"net", ",", " ", "TrainingSample", ",", " ", "\"\<Accuracy\>\""}], 
  "]"}]], "Input",
 CellChangeTimes->{{3.7650627400740027`*^9, 3.765062750976424*^9}},
 CellLabel->
  "In[117]:=",ExpressionUUID->"16070b32-af29-4f0f-8e6c-db8f3a49bea5"],

Cell[BoxData["1.`"], "Output",
 CellChangeTimes->{3.765062752461256*^9},
 CellLabel->
  "Out[117]=",ExpressionUUID->"d9e5f3df-06e9-45b9-8e56-80d6aba38669"]
}, Open  ]],

Cell[CellGroupData[{

Cell[BoxData[
 RowBox[{"nn2", " ", "=", " ", 
  RowBox[{"NetChain", "[", "\[IndentingNewLine]", 
   RowBox[{
    RowBox[{"{", " ", "\[IndentingNewLine]", 
     RowBox[{
      RowBox[{"LinearLayer", "[", 
       RowBox[{"n", "*", "10"}], "]"}], ",", "Ramp", ",", 
      RowBox[{"DropoutLayer", "[", "]"}], ",", "\[IndentingNewLine]", 
      RowBox[{"LinearLayer", "[", "]"}], ",", 
      RowBox[{"SoftmaxLayer", "[", "]"}]}], "}"}], ",", "\n", 
    RowBox[{"\"\<Output\>\"", "\[Rule]", 
     RowBox[{"NetDecoder", "[", 
      RowBox[{"{", 
       RowBox[{"\"\<Class\>\"", ",", "classes"}], "}"}], "]"}]}], ",", 
    RowBox[{"\"\<Input\>\"", "\[Rule]", " ", 
     RowBox[{"{", 
      RowBox[{"n", "*", "10"}], "}"}]}]}], "\[IndentingNewLine]", 
   "]"}]}]], "Input",
 CellChangeTimes->{{3.7650522132627163`*^9, 3.7650522246705513`*^9}},
 CellLabel->
  "In[103]:=",ExpressionUUID->"ed95537e-511d-451a-9d9a-f83ec80f1339"],

Cell[BoxData[
 TagBox[
  TemplateBox[{RowBox[{
      StyleBox[
       TagBox["NetChain", "SummaryHead"], "NonInterpretableSummary"], 
      StyleBox["[", "NonInterpretableSummary"], 
      DynamicModuleBox[{Typeset`open = False}, 
       PanelBox[
        PaneSelectorBox[{False -> GridBox[{{
              PaneBox[
               ButtonBox[
                DynamicBox[
                 FEPrivate`FrontEndResource[
                 "FEBitmaps", "SquarePlusIconMedium"]], 
                ButtonFunction :> (Typeset`open = True), Appearance -> None, 
                Evaluator -> Automatic, Method -> "Preemptive"], 
               Alignment -> {Center, Center}, ImageSize -> {Automatic, 24}], 
              OverlayBox[{
                GraphicsBox[{
                  Thickness[0.014925373134328358`], {
                   GrayLevel[0.6], 
                   Thickness[0.018686567164179105`], 
                   Opacity[1.], 
                   JoinForm[{"Miter", 10.}], 
                   
                   JoinedCurveBox[{{{0, 2, 0}}}, {{{23., 91.5}, {30., 91.5}}},
                     CurveClosed -> {0}]}, {
                   GrayLevel[0.6], 
                   Thickness[0.018686567164179105`], 
                   Opacity[1.], 
                   JoinForm[{"Miter", 10.}], 
                   
                   JoinedCurveBox[{{{0, 2, 0}}}, {{{37., 91.5}, {44., 91.5}}},
                     CurveClosed -> {0}]}, {
                   FaceForm[{
                    GrayLevel[0.9], 
                    Opacity[1.]}], 
                   
                   FilledCurveBox[{{{0, 2, 0}, {0, 1, 0}, {0, 1, 0}}}, {{{
                    15.5, 103.5}, {23.5, 103.5}, {23.5, 79.5}, {15.5, 
                    79.5}}}]}, {
                   FaceForm[{
                    GrayLevel[0.6], 
                    Opacity[1.]}], 
                   
                   FilledCurveBox[{{{0, 2, 0}, {0, 1, 0}, {0, 1, 0}}, {{0, 2, 
                    0}, {0, 1, 0}, {0, 1, 0}}}, {{{24., 104.}, {15., 104.}, {
                    15., 79.}, {24., 79.}}, {{23., 80.}, {16., 80.}, {16., 
                    103.}, {23., 103.}}}]}, {
                   FaceForm[{
                    GrayLevel[0.9], 
                    Opacity[1.]}], 
                   
                   FilledCurveBox[{{{0, 2, 0}, {0, 1, 0}, {0, 1, 0}}}, {{{
                    29.5, 103.5}, {37.5, 103.5}, {37.5, 79.5}, {29.5, 
                    79.5}}}]}, {
                   FaceForm[{
                    GrayLevel[0.6], 
                    Opacity[1.]}], 
                   
                   FilledCurveBox[{{{0, 2, 0}, {0, 1, 0}, {0, 1, 0}}, {{0, 2, 
                    0}, {0, 1, 0}, {0, 1, 0}}}, {{{38., 104.}, {29., 104.}, {
                    29., 79.}, {38., 79.}}, {{37., 80.}, {30., 80.}, {30., 
                    103.}, {37., 103.}}}]}, {
                   FaceForm[{
                    GrayLevel[0.9], 
                    Opacity[1.]}], 
                   
                   FilledCurveBox[{{{0, 2, 0}, {0, 1, 0}, {0, 1, 0}}}, {{{
                    43.5, 103.5}, {51.5, 103.5}, {51.5, 79.5}, {43.5, 
                    79.5}}}]}, {
                   FaceForm[{
                    GrayLevel[0.6], 
                    Opacity[1.]}], 
                   
                   FilledCurveBox[{{{0, 2, 0}, {0, 1, 0}, {0, 1, 0}}, {{0, 2, 
                    0}, {0, 1, 0}, {0, 1, 0}}}, {{{52., 104.}, {43., 104.}, {
                    43., 79.}, {52., 79.}}, {{51., 80.}, {44., 80.}, {44., 
                    103.}, {51., 103.}}}]}, {
                   FaceForm[{
                    GrayLevel[0.6], 
                    Opacity[1.]}], 
                   
                   FilledCurveBox[{{{0, 2, 0}, {0, 1, 0}}}, {{{28., 91.5}, {
                    25., 95.}, {25., 88.}}}], 
                   
                   FilledCurveBox[{{{0, 2, 0}, {0, 1, 0}}}, {{{42., 91.5}, {
                    39., 95.}, {39., 88.}}}]}}, ImageMargins -> 0, 
                 ImageSize -> {36, Automatic}, PlotRangePadding -> 0, 
                 BaseStyle -> GrayLevel[0.6]], 
                StyleBox["uninitialized", 
                 RGBColor[0.66, 0, 0], FontSize -> 8, FontFamily -> "Roboto", 
                 Background -> GrayLevel[1, 0.65]]}, Alignment -> {Center, 
                 Scaled[0.0001]}], 
              GridBox[{{
                 StyleBox[
                  TemplateBox[{
                    TemplateBox[{
                    StyleBox["\"Input\"", 
                    GrayLevel[0], StripOnInput -> False], "\" \"", 
                    "\"port\""}, "RowDefault"], "\":\""}, "RowDefault"], 
                  "SummaryItemAnnotation"], 
                 StyleBox[
                  TemplateBox[{"\"vector\"", "\" \"", 
                    StyleBox[
                    
                    TemplateBox[{
                    "\"(\"", "\"\[VeryThinSpace]\"", "\"size\"", "\":\"", 
                    "\" \"", 
                    
                    TemplateBox[{"\[Times]", "\"\[Times]\"", "\"240\""}, 
                    "RowWithSeparators"], "\"\[VeryThinSpace]\"", "\")\""}, 
                    "RowDefault"], 
                    GrayLevel[0.5], StripOnInput -> False]}, "RowDefault"], 
                  "SummaryItem"]}, {
                 StyleBox[
                  TemplateBox[{
                    TemplateBox[{
                    StyleBox["\"Output\"", 
                    GrayLevel[0], StripOnInput -> False], "\" \"", 
                    "\"port\""}, "RowDefault"], "\":\""}, "RowDefault"], 
                  "SummaryItemAnnotation"], 
                 StyleBox["\"class\"", "SummaryItem"]}, {
                 StyleBox[
                  
                  TemplateBox[{"\"Number of layers\"", "\":\""}, 
                   "RowDefault"], "SummaryItemAnnotation"], 
                 StyleBox["5", "SummaryItem"]}}, BaselinePosition -> {2, 1}, 
               GridBoxAlignment -> {
                "Columns" -> {{Left}}, "Rows" -> {{Automatic}}}, 
               GridBoxItemSize -> {
                "Columns" -> {{Automatic}}, "Rows" -> {{Automatic}}}, 
               GridBoxSpacings -> {
                "Columns" -> {{2}}, "Rows" -> {{Automatic}}}]}}, 
            GridBoxAlignment -> {"Rows" -> {{Top}}}, 
            GridBoxItemSize -> {
             "Columns" -> {{Automatic}}, "Rows" -> {{Automatic}}}, 
            GridFrameMargins -> {{0, 0}, {0, 0}}, BaselinePosition -> {1, 3}],
           True -> GridBox[{{
              PaneBox[
               ButtonBox[
                DynamicBox[
                 FEPrivate`FrontEndResource[
                 "FEBitmaps", "SquareMinusIconMedium"]], 
                ButtonFunction :> (Typeset`open = False), Appearance -> None, 
                Evaluator -> Automatic, Method -> "Preemptive"], 
               Alignment -> {Center, Center}, ImageSize -> {Automatic, 24}], 
              OverlayBox[{
                GraphicsBox[{
                  Thickness[0.014925373134328358`], {
                   GrayLevel[0.6], 
                   Thickness[0.018686567164179105`], 
                   Opacity[1.], 
                   JoinForm[{"Miter", 10.}], 
                   
                   JoinedCurveBox[{{{0, 2, 0}}}, {{{23., 91.5}, {30., 91.5}}},
                     CurveClosed -> {0}]}, {
                   GrayLevel[0.6], 
                   Thickness[0.018686567164179105`], 
                   Opacity[1.], 
                   JoinForm[{"Miter", 10.}], 
                   
                   JoinedCurveBox[{{{0, 2, 0}}}, {{{37., 91.5}, {44., 91.5}}},
                     CurveClosed -> {0}]}, {
                   FaceForm[{
                    GrayLevel[0.9], 
                    Opacity[1.]}], 
                   
                   FilledCurveBox[{{{0, 2, 0}, {0, 1, 0}, {0, 1, 0}}}, {{{
                    15.5, 103.5}, {23.5, 103.5}, {23.5, 79.5}, {15.5, 
                    79.5}}}]}, {
                   FaceForm[{
                    GrayLevel[0.6], 
                    Opacity[1.]}], 
                   
                   FilledCurveBox[{{{0, 2, 0}, {0, 1, 0}, {0, 1, 0}}, {{0, 2, 
                    0}, {0, 1, 0}, {0, 1, 0}}}, {{{24., 104.}, {15., 104.}, {
                    15., 79.}, {24., 79.}}, {{23., 80.}, {16., 80.}, {16., 
                    103.}, {23., 103.}}}]}, {
                   FaceForm[{
                    GrayLevel[0.9], 
                    Opacity[1.]}], 
                   
                   FilledCurveBox[{{{0, 2, 0}, {0, 1, 0}, {0, 1, 0}}}, {{{
                    29.5, 103.5}, {37.5, 103.5}, {37.5, 79.5}, {29.5, 
                    79.5}}}]}, {
                   FaceForm[{
                    GrayLevel[0.6], 
                    Opacity[1.]}], 
                   
                   FilledCurveBox[{{{0, 2, 0}, {0, 1, 0}, {0, 1, 0}}, {{0, 2, 
                    0}, {0, 1, 0}, {0, 1, 0}}}, {{{38., 104.}, {29., 104.}, {
                    29., 79.}, {38., 79.}}, {{37., 80.}, {30., 80.}, {30., 
                    103.}, {37., 103.}}}]}, {
                   FaceForm[{
                    GrayLevel[0.9], 
                    Opacity[1.]}], 
                   
                   FilledCurveBox[{{{0, 2, 0}, {0, 1, 0}, {0, 1, 0}}}, {{{
                    43.5, 103.5}, {51.5, 103.5}, {51.5, 79.5}, {43.5, 
                    79.5}}}]}, {
                   FaceForm[{
                    GrayLevel[0.6], 
                    Opacity[1.]}], 
                   
                   FilledCurveBox[{{{0, 2, 0}, {0, 1, 0}, {0, 1, 0}}, {{0, 2, 
                    0}, {0, 1, 0}, {0, 1, 0}}}, {{{52., 104.}, {43., 104.}, {
                    43., 79.}, {52., 79.}}, {{51., 80.}, {44., 80.}, {44., 
                    103.}, {51., 103.}}}]}, {
                   FaceForm[{
                    GrayLevel[0.6], 
                    Opacity[1.]}], 
                   
                   FilledCurveBox[{{{0, 2, 0}, {0, 1, 0}}}, {{{28., 91.5}, {
                    25., 95.}, {25., 88.}}}], 
                   
                   FilledCurveBox[{{{0, 2, 0}, {0, 1, 0}}}, {{{42., 91.5}, {
                    39., 95.}, {39., 88.}}}]}}, ImageMargins -> 0, 
                 ImageSize -> {36, Automatic}, PlotRangePadding -> 0, 
                 BaseStyle -> GrayLevel[0.6]], 
                StyleBox["uninitialized", 
                 RGBColor[0.66, 0, 0], FontSize -> 8, FontFamily -> "Roboto", 
                 Background -> GrayLevel[1, 0.65]]}, Alignment -> {Center, 
                 Scaled[0.0001]}], 
              GridBox[{{
                 
                 DynamicModuleBox[{
                  NeuralNetworks`Private`NetChain`assoc3 = 
                   Association[
                    "Type" -> "Chain", "Nodes" -> 
                    Association[
                    "1" -> Association[
                    "Type" -> "Linear", "Arrays" -> 
                    Association[
                    "Weights" -> 
                    NeuralNetworks`TensorT[{240, 240}, NeuralNetworks`RealT], 
                    "Biases" -> NeuralNetworks`Nullable[
                    NeuralNetworks`TensorT[{240}, NeuralNetworks`RealT]]], 
                    "Parameters" -> 
                    Association[
                    "OutputDimensions" -> {240}, "$OutputSize" -> 240, 
                    "$InputSize" -> 240, "$InputDimensions" -> {240}], 
                    "Inputs" -> 
                    Association[
                    "Input" -> 
                    NeuralNetworks`TensorT[{240}, NeuralNetworks`RealT]], 
                    "Outputs" -> 
                    Association[
                    "Output" -> 
                    NeuralNetworks`TensorT[{240}, NeuralNetworks`RealT]]], 
                    "2" -> Association[
                    "Type" -> "Elementwise", "Arrays" -> Association[], 
                    "Parameters" -> 
                    Association[
                    "Function" -> NeuralNetworks`ValidatedParameter[Ramp], 
                    "$Dimensions" -> {240}], "Inputs" -> 
                    Association[
                    "Input" -> 
                    NeuralNetworks`TensorT[{240}, NeuralNetworks`RealT]], 
                    "Outputs" -> 
                    Association[
                    "Output" -> 
                    NeuralNetworks`TensorT[{240}, NeuralNetworks`RealT]]], 
                    "3" -> Association[
                    "Type" -> "Dropout", "Arrays" -> Association[], 
                    "Parameters" -> 
                    Association[
                    "DropoutProbability" -> 0.5, "Method" -> "Dropout"], 
                    "Inputs" -> 
                    Association[
                    "Input" -> 
                    NeuralNetworks`TensorT[{240}, NeuralNetworks`RealT]], 
                    "Outputs" -> 
                    Association[
                    "Output" -> 
                    NeuralNetworks`TensorT[{240}, NeuralNetworks`RealT]]], 
                    "4" -> Association[
                    "Type" -> "Linear", "Arrays" -> 
                    Association[
                    "Weights" -> 
                    NeuralNetworks`TensorT[{3, 240}, NeuralNetworks`RealT], 
                    "Biases" -> NeuralNetworks`Nullable[
                    NeuralNetworks`TensorT[{3}, NeuralNetworks`RealT]]], 
                    "Parameters" -> 
                    Association[
                    "OutputDimensions" -> {3}, "$OutputSize" -> 3, 
                    "$InputSize" -> 240, "$InputDimensions" -> {240}], 
                    "Inputs" -> 
                    Association[
                    "Input" -> 
                    NeuralNetworks`TensorT[{240}, NeuralNetworks`RealT]], 
                    "Outputs" -> 
                    Association[
                    "Output" -> 
                    NeuralNetworks`TensorT[{3}, NeuralNetworks`RealT]]], "5" -> 
                    Association[
                    "Type" -> "Softmax", "Arrays" -> Association[], 
                    "Parameters" -> Association["Level" -> -1], "Inputs" -> 
                    Association[
                    "Input" -> 
                    NeuralNetworks`TensorT[{3}, NeuralNetworks`RealT]], 
                    "Outputs" -> 
                    Association[
                    "Output" -> 
                    NeuralNetworks`TensorT[{3}, NeuralNetworks`RealT]]]], 
                    "Edges" -> {
                    NeuralNetworks`NetPath["Nodes", "1", "Inputs", "Input"] -> 
                    NeuralNetworks`NetPath["Inputs", "Input"], 
                    NeuralNetworks`NetPath["Nodes", "2", "Inputs", "Input"] -> 
                    NeuralNetworks`NetPath["Nodes", "1", "Outputs", "Output"],
                     NeuralNetworks`NetPath["Nodes", "3", "Inputs", "Input"] -> 
                    NeuralNetworks`NetPath["Nodes", "2", "Outputs", "Output"],
                     NeuralNetworks`NetPath["Nodes", "4", "Inputs", "Input"] -> 
                    NeuralNetworks`NetPath["Nodes", "3", "Outputs", "Output"],
                     NeuralNetworks`NetPath["Nodes", "5", "Inputs", "Input"] -> 
                    NeuralNetworks`NetPath["Nodes", "4", "Outputs", "Output"],
                     NeuralNetworks`NetPath["Outputs", "Output"] -> 
                    NeuralNetworks`NetPath[
                    "Nodes", "5", "Outputs", "Output"]}, "Inputs" -> 
                    Association[
                    "Input" -> 
                    NeuralNetworks`TensorT[{240}, NeuralNetworks`RealT]], 
                    "Outputs" -> Association["Output" -> NetDecoder["Class", 
                    Association[
                    "Labels" -> {1, 2, 3}, "InputDepth" -> 1, "Dimensions" -> 
                    3, "$Rank" -> 0], 
                    NeuralNetworks`TensorT[{3}, NeuralNetworks`RealT]]]], 
                   NeuralNetworks`Private`NetChain`opart, 
                   NeuralNetworks`Private`NetChain`part, 
                   NeuralNetworks`Private`NetChain`selected = Null}, 
                  DynamicBox[
                   GridBox[{{
                    NeuralNetworks`Private`NetChain`MouseClickBoxes[
                    TagBox[
                    GridBox[{{
                    TagBox[
                    TagBox[
                    "\"\"", Annotation[#, {"Inputs", "Input"}, "Mouse"]& ], 
                    MouseAppearanceTag["LinkHand"]], 
                    TagBox[
                    TagBox[
                    "\"Input\"", 
                    Annotation[#, {"Inputs", "Input"}, "Mouse"]& ], 
                    MouseAppearanceTag["LinkHand"]], 
                    TagBox[
                    TagBox[
                    TemplateBox[{"\"vector\"", "\" \"", 
                    StyleBox[
                    
                    TemplateBox[{
                    "\"(\"", "\"\[VeryThinSpace]\"", "\"size\"", "\":\"", 
                    "\" \"", 
                    
                    TemplateBox[{"\[Times]", "\"\[Times]\"", "\"240\""}, 
                    "RowWithSeparators"], "\"\[VeryThinSpace]\"", "\")\""}, 
                    "RowDefault"], 
                    GrayLevel[0.5], StripOnInput -> False]}, "RowDefault"], 
                    Annotation[#, {"Inputs", "Input"}, "Mouse"]& ], 
                    MouseAppearanceTag["LinkHand"]]}, {
                    TagBox[
                    TagBox[
                    StyleBox["\"1\"", 
                    GrayLevel[0.5], StripOnInput -> False], 
                    Annotation[#, {"Nodes", "1"}, "Mouse"]& ], 
                    MouseAppearanceTag["LinkHand"]], 
                    TagBox[
                    TagBox[
                    StyleBox["LinearLayer", 
                    RGBColor[0.66, 0, 0], StripOnInput -> False], 
                    Annotation[#, {"Nodes", "1"}, "Mouse"]& ], 
                    MouseAppearanceTag["LinkHand"]], 
                    TagBox[
                    TagBox[
                    TemplateBox[{"\"vector\"", "\" \"", 
                    StyleBox[
                    
                    TemplateBox[{
                    "\"(\"", "\"\[VeryThinSpace]\"", "\"size\"", "\":\"", 
                    "\" \"", 
                    
                    TemplateBox[{"\[Times]", "\"\[Times]\"", "\"240\""}, 
                    "RowWithSeparators"], "\"\[VeryThinSpace]\"", "\")\""}, 
                    "RowDefault"], 
                    GrayLevel[0.5], StripOnInput -> False]}, "RowDefault"], 
                    Annotation[#, {"Nodes", "1"}, "Mouse"]& ], 
                    MouseAppearanceTag["LinkHand"]]}, {
                    TagBox[
                    TagBox[
                    StyleBox["\"2\"", 
                    GrayLevel[0.5], StripOnInput -> False], 
                    Annotation[#, {"Nodes", "2"}, "Mouse"]& ], 
                    MouseAppearanceTag["LinkHand"]], 
                    TagBox[
                    TagBox[
                    StyleBox["Ramp", 
                    GrayLevel[0], StripOnInput -> False], 
                    Annotation[#, {"Nodes", "2"}, "Mouse"]& ], 
                    MouseAppearanceTag["LinkHand"]], 
                    TagBox[
                    TagBox[
                    TemplateBox[{"\"vector\"", "\" \"", 
                    StyleBox[
                    
                    TemplateBox[{
                    "\"(\"", "\"\[VeryThinSpace]\"", "\"size\"", "\":\"", 
                    "\" \"", 
                    
                    TemplateBox[{"\[Times]", "\"\[Times]\"", "\"240\""}, 
                    "RowWithSeparators"], "\"\[VeryThinSpace]\"", "\")\""}, 
                    "RowDefault"], 
                    GrayLevel[0.5], StripOnInput -> False]}, "RowDefault"], 
                    Annotation[#, {"Nodes", "2"}, "Mouse"]& ], 
                    MouseAppearanceTag["LinkHand"]]}, {
                    TagBox[
                    TagBox[
                    StyleBox["\"3\"", 
                    GrayLevel[0.5], StripOnInput -> False], 
                    Annotation[#, {"Nodes", "3"}, "Mouse"]& ], 
                    MouseAppearanceTag["LinkHand"]], 
                    TagBox[
                    TagBox[
                    StyleBox["DropoutLayer", 
                    GrayLevel[0], StripOnInput -> False], 
                    Annotation[#, {"Nodes", "3"}, "Mouse"]& ], 
                    MouseAppearanceTag["LinkHand"]], 
                    TagBox[
                    TagBox[
                    TemplateBox[{"\"vector\"", "\" \"", 
                    StyleBox[
                    
                    TemplateBox[{
                    "\"(\"", "\"\[VeryThinSpace]\"", "\"size\"", "\":\"", 
                    "\" \"", 
                    
                    TemplateBox[{"\[Times]", "\"\[Times]\"", "\"240\""}, 
                    "RowWithSeparators"], "\"\[VeryThinSpace]\"", "\")\""}, 
                    "RowDefault"], 
                    GrayLevel[0.5], StripOnInput -> False]}, "RowDefault"], 
                    Annotation[#, {"Nodes", "3"}, "Mouse"]& ], 
                    MouseAppearanceTag["LinkHand"]]}, {
                    TagBox[
                    TagBox[
                    StyleBox["\"4\"", 
                    GrayLevel[0.5], StripOnInput -> False], 
                    Annotation[#, {"Nodes", "4"}, "Mouse"]& ], 
                    MouseAppearanceTag["LinkHand"]], 
                    TagBox[
                    TagBox[
                    StyleBox["LinearLayer", 
                    RGBColor[0.66, 0, 0], StripOnInput -> False], 
                    Annotation[#, {"Nodes", "4"}, "Mouse"]& ], 
                    MouseAppearanceTag["LinkHand"]], 
                    TagBox[
                    TagBox[
                    TemplateBox[{"\"vector\"", "\" \"", 
                    StyleBox[
                    
                    TemplateBox[{
                    "\"(\"", "\"\[VeryThinSpace]\"", "\"size\"", "\":\"", 
                    "\" \"", 
                    
                    TemplateBox[{"\[Times]", "\"\[Times]\"", "\"3\""}, 
                    "RowWithSeparators"], "\"\[VeryThinSpace]\"", "\")\""}, 
                    "RowDefault"], 
                    GrayLevel[0.5], StripOnInput -> False]}, "RowDefault"], 
                    Annotation[#, {"Nodes", "4"}, "Mouse"]& ], 
                    MouseAppearanceTag["LinkHand"]]}, {
                    TagBox[
                    TagBox[
                    StyleBox["\"5\"", 
                    GrayLevel[0.5], StripOnInput -> False], 
                    Annotation[#, {"Nodes", "5"}, "Mouse"]& ], 
                    MouseAppearanceTag["LinkHand"]], 
                    TagBox[
                    TagBox[
                    StyleBox["SoftmaxLayer", 
                    GrayLevel[0], StripOnInput -> False], 
                    Annotation[#, {"Nodes", "5"}, "Mouse"]& ], 
                    MouseAppearanceTag["LinkHand"]], 
                    TagBox[
                    TagBox[
                    TemplateBox[{"\"vector\"", "\" \"", 
                    StyleBox[
                    
                    TemplateBox[{
                    "\"(\"", "\"\[VeryThinSpace]\"", "\"size\"", "\":\"", 
                    "\" \"", 
                    
                    TemplateBox[{"\[Times]", "\"\[Times]\"", "\"3\""}, 
                    "RowWithSeparators"], "\"\[VeryThinSpace]\"", "\")\""}, 
                    "RowDefault"], 
                    GrayLevel[0.5], StripOnInput -> False]}, "RowDefault"], 
                    Annotation[#, {"Nodes", "5"}, "Mouse"]& ], 
                    MouseAppearanceTag["LinkHand"]]}, {
                    TagBox[
                    TagBox[
                    "\"\"", Annotation[#, {"Outputs", "Output"}, "Mouse"]& ], 
                    MouseAppearanceTag["LinkHand"]], 
                    TagBox[
                    TagBox[
                    "\"Output\"", 
                    Annotation[#, {"Outputs", "Output"}, "Mouse"]& ], 
                    MouseAppearanceTag["LinkHand"]], 
                    TagBox[
                    TagBox[
                    "\"class\"", 
                    Annotation[#, {"Outputs", "Output"}, "Mouse"]& ], 
                    MouseAppearanceTag["LinkHand"]]}}, 
                    GridBoxAlignment -> {"Columns" -> {{Left}}}, AutoDelete -> 
                    False, GridBoxItemSize -> {
                    "Columns" -> {{Automatic}}, "Rows" -> {{Automatic}}}, 
                    GridBoxSpacings -> {"Columns" -> {{1.1}}}], "Grid"], 
                    If[
                    ListQ[
                    NeuralNetworks`Private`NetChain`part = MouseAnnotation[]],
                     If[NeuralNetworks`Private`NetChain`opart === 
                    NeuralNetworks`Private`NetChain`part, 
                    NeuralNetworks`Private`NetChain`selected = Null; 
                    NeuralNetworks`Private`NetChain`opart = Null, 
                    NeuralNetworks`Private`NetChain`selected = 
                    Part[NeuralNetworks`Private`NetChain`assoc3, 
                    Apply[Sequence, NeuralNetworks`Private`NetChain`part]]; 
                    NeuralNetworks`Private`NetChain`opart = 
                    NeuralNetworks`Private`NetChain`part; Null]; Null]]}, 
                    NeuralNetworks`Private`NetChain`fmtSelected[
                    NeuralNetworks`Private`NetChain`selected, 
                    NeuralNetworks`Private`NetChain`part, 
                    NeuralNetworks`Private`GetSharedArrays[
                    NeuralNetworks`Private`NetChain`assoc3]]}, 
                    GridBoxSpacings -> {"Columns" -> {{1}}}, 
                    GridBoxAlignment -> {"Columns" -> {{Left}}}, 
                    GridFrameMargins -> {{0, 0}, {0, 0}}], 
                   TrackedSymbols :> {
                    NeuralNetworks`Private`NetChain`selected}], 
                  Initialization :> {NetChain}]}}, BaselinePosition -> 
               Automatic, 
               GridBoxAlignment -> {
                "Columns" -> {{Left}}, "Rows" -> {{Automatic}}}, 
               GridBoxItemSize -> {
                "Columns" -> {{Automatic}}, "Rows" -> {{Automatic}}}, 
               GridBoxSpacings -> {
                "Columns" -> {{2}}, "Rows" -> {{Automatic}}}]}}, 
            GridBoxAlignment -> {"Rows" -> {{Top}}}, 
            GridBoxItemSize -> {
             "Columns" -> {{Automatic}}, "Rows" -> {{Automatic}}}, 
            GridFrameMargins -> {{0, 0}, {0, 0}}, 
            BaselinePosition -> {1, 1}]}, 
         Dynamic[Typeset`open], ImageSize -> Automatic], BaselinePosition -> 
        Baseline, 
        BaseStyle -> {
         ShowStringCharacters -> False, NumberMarks -> False, PrintPrecision -> 
          3, ShowSyntaxStyles -> False}]], 
      StyleBox["]", "NonInterpretableSummary"]}]},
   "CopyTag",
   DisplayFunction->(#& ),
   InterpretationFunction->("NetChain[<>]"& )],
  False,
  Editable->False,
  SelectWithContents->True,
  Selectable->False]], "Output",
 CellChangeTimes->{3.7650522365580425`*^9},
 CellLabel->
  "Out[103]=",ExpressionUUID->"1e22878f-0076-471c-8a8d-8fc15fdd5789"]
}, Open  ]],

Cell[CellGroupData[{

Cell[BoxData[{
 RowBox[{"SeedRandom", "[", "02042019", "]"}], "\[IndentingNewLine]", 
 RowBox[{"net2", " ", "=", " ", 
  RowBox[{"NetTrain", "[", 
   RowBox[{
   "nn2", ",", "\[IndentingNewLine]", "TrainingSample", ",", " ", 
    "\[IndentingNewLine]", 
    RowBox[{"ValidationSet", "\[Rule]", "ValidationSample"}], ",", 
    "\[IndentingNewLine]", 
    RowBox[{"TargetDevice", "\[Rule]", 
     RowBox[{"{", 
      RowBox[{"\"\<GPU\>\"", ",", "2"}], "}"}]}]}], "]"}]}]}], "Input",
 CellChangeTimes->{{3.7650522404709244`*^9, 3.76505224558981*^9}},
 CellLabel->
  "In[104]:=",ExpressionUUID->"f503fb4a-cbd5-4010-b8f2-ca4201e760ba"],

Cell[BoxData[
 TagBox[
  TemplateBox[{RowBox[{
      StyleBox[
       TagBox["NetChain", "SummaryHead"], "NonInterpretableSummary"], 
      StyleBox["[", "NonInterpretableSummary"], 
      DynamicModuleBox[{Typeset`open = False}, 
       PanelBox[
        PaneSelectorBox[{False -> GridBox[{{
              PaneBox[
               ButtonBox[
                DynamicBox[
                 FEPrivate`FrontEndResource[
                 "FEBitmaps", "SquarePlusIconMedium"]], 
                ButtonFunction :> (Typeset`open = True), Appearance -> None, 
                Evaluator -> Automatic, Method -> "Preemptive"], 
               Alignment -> {Center, Center}, ImageSize -> {Automatic, 24}], 
              GraphicsBox[{
                Thickness[0.014925373134328358`], {
                 RGBColor[0.729, 0.729, 0.729], 
                 Thickness[0.018686567164179105`], 
                 Opacity[1.], 
                 JoinForm[{"Miter", 10.}], 
                 
                 JoinedCurveBox[{{{0, 2, 0}}}, {{{23., 91.5}, {30., 91.5}}}, 
                  CurveClosed -> {0}]}, {
                 RGBColor[0.729, 0.729, 0.729], 
                 Thickness[0.018686567164179105`], 
                 Opacity[1.], 
                 JoinForm[{"Miter", 10.}], 
                 
                 JoinedCurveBox[{{{0, 2, 0}}}, {{{37., 91.5}, {44., 91.5}}}, 
                  CurveClosed -> {0}]}, {
                 FaceForm[{
                   RGBColor[0.631, 0.8160000000000001, 0.498], 
                   Opacity[1.]}], 
                 
                 FilledCurveBox[{{{0, 2, 0}, {0, 1, 0}, {0, 1, 0}}}, {{{15.5, 
                  103.5}, {23.5, 103.5}, {23.5, 79.5}, {15.5, 79.5}}}]}, {
                 FaceForm[{
                   RGBColor[0.40800000000000003`, 0.627, 0.196], 
                   Opacity[1.]}], 
                 
                 FilledCurveBox[{{{0, 2, 0}, {0, 1, 0}, {0, 1, 0}}, {{0, 2, 
                  0}, {0, 1, 0}, {0, 1, 0}}}, {{{24., 104.}, {15., 104.}, {
                  15., 79.}, {24., 79.}}, {{23., 80.}, {16., 80.}, {16., 
                  103.}, {23., 103.}}}]}, {
                 FaceForm[{
                   RGBColor[0.38, 0.753, 0.89], 
                   Opacity[1.]}], 
                 
                 FilledCurveBox[{{{0, 2, 0}, {0, 1, 0}, {0, 1, 0}}}, {{{29.5, 
                  103.5}, {37.5, 103.5}, {37.5, 79.5}, {29.5, 79.5}}}]}, {
                 FaceForm[{
                   RGBColor[0.24300000000000002`, 0.608, 0.71], 
                   Opacity[1.]}], 
                 
                 FilledCurveBox[{{{0, 2, 0}, {0, 1, 0}, {0, 1, 0}}, {{0, 2, 
                  0}, {0, 1, 0}, {0, 1, 0}}}, {{{38., 104.}, {29., 104.}, {
                  29., 79.}, {38., 79.}}, {{37., 80.}, {30., 80.}, {30., 
                  103.}, {37., 103.}}}]}, {
                 FaceForm[{
                   RGBColor[0.584, 0.51, 0.8390000000000001], 
                   Opacity[1.]}], 
                 
                 FilledCurveBox[{{{0, 2, 0}, {0, 1, 0}, {0, 1, 0}}}, {{{43.5, 
                  103.5}, {51.5, 103.5}, {51.5, 79.5}, {43.5, 79.5}}}]}, {
                 FaceForm[{
                   RGBColor[0.4, 0.396, 0.659], 
                   Opacity[1.]}], 
                 
                 FilledCurveBox[{{{0, 2, 0}, {0, 1, 0}, {0, 1, 0}}, {{0, 2, 
                  0}, {0, 1, 0}, {0, 1, 0}}}, {{{52., 104.}, {43., 104.}, {
                  43., 79.}, {52., 79.}}, {{51., 80.}, {44., 80.}, {44., 
                  103.}, {51., 103.}}}]}, {
                 FaceForm[{
                   RGBColor[0.549, 0.549, 0.549], 
                   Opacity[1.]}], 
                 
                 FilledCurveBox[{{{0, 2, 0}, {0, 1, 0}}}, {{{28., 91.5}, {25.,
                   95.}, {25., 88.}}}], 
                 
                 FilledCurveBox[{{{0, 2, 0}, {0, 1, 0}}}, {{{42., 91.5}, {39.,
                   95.}, {39., 88.}}}]}}, ImageMargins -> 0, 
               ImageSize -> {36, Automatic}, PlotRangePadding -> 0], 
              GridBox[{{
                 StyleBox[
                  TemplateBox[{
                    TemplateBox[{
                    StyleBox["\"Input\"", 
                    GrayLevel[0], StripOnInput -> False], "\" \"", 
                    "\"port\""}, "RowDefault"], "\":\""}, "RowDefault"], 
                  "SummaryItemAnnotation"], 
                 StyleBox[
                  TemplateBox[{"\"vector\"", "\" \"", 
                    StyleBox[
                    
                    TemplateBox[{
                    "\"(\"", "\"\[VeryThinSpace]\"", "\"size\"", "\":\"", 
                    "\" \"", 
                    
                    TemplateBox[{"\[Times]", "\"\[Times]\"", "\"240\""}, 
                    "RowWithSeparators"], "\"\[VeryThinSpace]\"", "\")\""}, 
                    "RowDefault"], 
                    GrayLevel[0.5], StripOnInput -> False]}, "RowDefault"], 
                  "SummaryItem"]}, {
                 StyleBox[
                  TemplateBox[{
                    TemplateBox[{
                    StyleBox["\"Output\"", 
                    GrayLevel[0], StripOnInput -> False], "\" \"", 
                    "\"port\""}, "RowDefault"], "\":\""}, "RowDefault"], 
                  "SummaryItemAnnotation"], 
                 StyleBox["\"class\"", "SummaryItem"]}, {
                 StyleBox[
                  
                  TemplateBox[{"\"Number of layers\"", "\":\""}, 
                   "RowDefault"], "SummaryItemAnnotation"], 
                 StyleBox["5", "SummaryItem"]}}, BaselinePosition -> {2, 1}, 
               GridBoxAlignment -> {
                "Columns" -> {{Left}}, "Rows" -> {{Automatic}}}, 
               GridBoxItemSize -> {
                "Columns" -> {{Automatic}}, "Rows" -> {{Automatic}}}, 
               GridBoxSpacings -> {
                "Columns" -> {{2}}, "Rows" -> {{Automatic}}}]}}, 
            GridBoxAlignment -> {"Rows" -> {{Top}}}, 
            GridBoxItemSize -> {
             "Columns" -> {{Automatic}}, "Rows" -> {{Automatic}}}, 
            GridFrameMargins -> {{0, 0}, {0, 0}}, BaselinePosition -> {1, 3}],
           True -> GridBox[{{
              PaneBox[
               ButtonBox[
                DynamicBox[
                 FEPrivate`FrontEndResource[
                 "FEBitmaps", "SquareMinusIconMedium"]], 
                ButtonFunction :> (Typeset`open = False), Appearance -> None, 
                Evaluator -> Automatic, Method -> "Preemptive"], 
               Alignment -> {Center, Center}, ImageSize -> {Automatic, 24}], 
              GraphicsBox[{
                Thickness[0.014925373134328358`], {
                 RGBColor[0.729, 0.729, 0.729], 
                 Thickness[0.018686567164179105`], 
                 Opacity[1.], 
                 JoinForm[{"Miter", 10.}], 
                 
                 JoinedCurveBox[{{{0, 2, 0}}}, {{{23., 91.5}, {30., 91.5}}}, 
                  CurveClosed -> {0}]}, {
                 RGBColor[0.729, 0.729, 0.729], 
                 Thickness[0.018686567164179105`], 
                 Opacity[1.], 
                 JoinForm[{"Miter", 10.}], 
                 
                 JoinedCurveBox[{{{0, 2, 0}}}, {{{37., 91.5}, {44., 91.5}}}, 
                  CurveClosed -> {0}]}, {
                 FaceForm[{
                   RGBColor[0.631, 0.8160000000000001, 0.498], 
                   Opacity[1.]}], 
                 
                 FilledCurveBox[{{{0, 2, 0}, {0, 1, 0}, {0, 1, 0}}}, {{{15.5, 
                  103.5}, {23.5, 103.5}, {23.5, 79.5}, {15.5, 79.5}}}]}, {
                 FaceForm[{
                   RGBColor[0.40800000000000003`, 0.627, 0.196], 
                   Opacity[1.]}], 
                 
                 FilledCurveBox[{{{0, 2, 0}, {0, 1, 0}, {0, 1, 0}}, {{0, 2, 
                  0}, {0, 1, 0}, {0, 1, 0}}}, {{{24., 104.}, {15., 104.}, {
                  15., 79.}, {24., 79.}}, {{23., 80.}, {16., 80.}, {16., 
                  103.}, {23., 103.}}}]}, {
                 FaceForm[{
                   RGBColor[0.38, 0.753, 0.89], 
                   Opacity[1.]}], 
                 
                 FilledCurveBox[{{{0, 2, 0}, {0, 1, 0}, {0, 1, 0}}}, {{{29.5, 
                  103.5}, {37.5, 103.5}, {37.5, 79.5}, {29.5, 79.5}}}]}, {
                 FaceForm[{
                   RGBColor[0.24300000000000002`, 0.608, 0.71], 
                   Opacity[1.]}], 
                 
                 FilledCurveBox[{{{0, 2, 0}, {0, 1, 0}, {0, 1, 0}}, {{0, 2, 
                  0}, {0, 1, 0}, {0, 1, 0}}}, {{{38., 104.}, {29., 104.}, {
                  29., 79.}, {38., 79.}}, {{37., 80.}, {30., 80.}, {30., 
                  103.}, {37., 103.}}}]}, {
                 FaceForm[{
                   RGBColor[0.584, 0.51, 0.8390000000000001], 
                   Opacity[1.]}], 
                 
                 FilledCurveBox[{{{0, 2, 0}, {0, 1, 0}, {0, 1, 0}}}, {{{43.5, 
                  103.5}, {51.5, 103.5}, {51.5, 79.5}, {43.5, 79.5}}}]}, {
                 FaceForm[{
                   RGBColor[0.4, 0.396, 0.659], 
                   Opacity[1.]}], 
                 
                 FilledCurveBox[{{{0, 2, 0}, {0, 1, 0}, {0, 1, 0}}, {{0, 2, 
                  0}, {0, 1, 0}, {0, 1, 0}}}, {{{52., 104.}, {43., 104.}, {
                  43., 79.}, {52., 79.}}, {{51., 80.}, {44., 80.}, {44., 
                  103.}, {51., 103.}}}]}, {
                 FaceForm[{
                   RGBColor[0.549, 0.549, 0.549], 
                   Opacity[1.]}], 
                 
                 FilledCurveBox[{{{0, 2, 0}, {0, 1, 0}}}, {{{28., 91.5}, {25.,
                   95.}, {25., 88.}}}], 
                 
                 FilledCurveBox[{{{0, 2, 0}, {0, 1, 0}}}, {{{42., 91.5}, {39.,
                   95.}, {39., 88.}}}]}}, ImageMargins -> 0, 
               ImageSize -> {36, Automatic}, PlotRangePadding -> 0], 
              GridBox[{{
                 
                 DynamicModuleBox[{
                  NeuralNetworks`Private`NetChain`assoc3 = 
                   Association[
                    "Type" -> "Chain", "Nodes" -> 
                    Association[
                    "1" -> Association[
                    "Type" -> "Linear", "Arrays" -> 
                    Association[
                    "Weights" -> 
                    NeuralNetworks`Private`DummyRawArray[{240, 240}], 
                    "Biases" -> NeuralNetworks`Private`DummyRawArray[{240}]], 
                    "Parameters" -> 
                    Association[
                    "OutputDimensions" -> {240}, "$OutputSize" -> 240, 
                    "$InputSize" -> 240, "$InputDimensions" -> {240}], 
                    "Inputs" -> 
                    Association[
                    "Input" -> 
                    NeuralNetworks`TensorT[{240}, NeuralNetworks`RealT]], 
                    "Outputs" -> 
                    Association[
                    "Output" -> 
                    NeuralNetworks`TensorT[{240}, NeuralNetworks`RealT]]], 
                    "2" -> Association[
                    "Type" -> "Elementwise", "Arrays" -> Association[], 
                    "Parameters" -> 
                    Association[
                    "Function" -> NeuralNetworks`ValidatedParameter[Ramp], 
                    "$Dimensions" -> {240}], "Inputs" -> 
                    Association[
                    "Input" -> 
                    NeuralNetworks`TensorT[{240}, NeuralNetworks`RealT]], 
                    "Outputs" -> 
                    Association[
                    "Output" -> 
                    NeuralNetworks`TensorT[{240}, NeuralNetworks`RealT]]], 
                    "3" -> Association[
                    "Type" -> "Dropout", "Arrays" -> Association[], 
                    "Parameters" -> 
                    Association[
                    "DropoutProbability" -> 0.5, "Method" -> "Dropout"], 
                    "Inputs" -> 
                    Association[
                    "Input" -> 
                    NeuralNetworks`TensorT[{240}, NeuralNetworks`RealT]], 
                    "Outputs" -> 
                    Association[
                    "Output" -> 
                    NeuralNetworks`TensorT[{240}, NeuralNetworks`RealT]]], 
                    "4" -> Association[
                    "Type" -> "Linear", "Arrays" -> 
                    Association[
                    "Weights" -> 
                    NeuralNetworks`Private`DummyRawArray[{3, 240}], "Biases" -> 
                    NeuralNetworks`Private`DummyRawArray[{3}]], "Parameters" -> 
                    Association[
                    "OutputDimensions" -> {3}, "$OutputSize" -> 3, 
                    "$InputSize" -> 240, "$InputDimensions" -> {240}], 
                    "Inputs" -> 
                    Association[
                    "Input" -> 
                    NeuralNetworks`TensorT[{240}, NeuralNetworks`RealT]], 
                    "Outputs" -> 
                    Association[
                    "Output" -> 
                    NeuralNetworks`TensorT[{3}, NeuralNetworks`RealT]]], "5" -> 
                    Association[
                    "Type" -> "Softmax", "Arrays" -> Association[], 
                    "Parameters" -> Association["Level" -> -1], "Inputs" -> 
                    Association[
                    "Input" -> 
                    NeuralNetworks`TensorT[{3}, NeuralNetworks`RealT]], 
                    "Outputs" -> 
                    Association[
                    "Output" -> 
                    NeuralNetworks`TensorT[{3}, NeuralNetworks`RealT]]]], 
                    "Edges" -> {
                    NeuralNetworks`NetPath["Nodes", "1", "Inputs", "Input"] -> 
                    NeuralNetworks`NetPath["Inputs", "Input"], 
                    NeuralNetworks`NetPath["Nodes", "2", "Inputs", "Input"] -> 
                    NeuralNetworks`NetPath["Nodes", "1", "Outputs", "Output"],
                     NeuralNetworks`NetPath["Nodes", "3", "Inputs", "Input"] -> 
                    NeuralNetworks`NetPath["Nodes", "2", "Outputs", "Output"],
                     NeuralNetworks`NetPath["Nodes", "4", "Inputs", "Input"] -> 
                    NeuralNetworks`NetPath["Nodes", "3", "Outputs", "Output"],
                     NeuralNetworks`NetPath["Nodes", "5", "Inputs", "Input"] -> 
                    NeuralNetworks`NetPath["Nodes", "4", "Outputs", "Output"],
                     NeuralNetworks`NetPath["Outputs", "Output"] -> 
                    NeuralNetworks`NetPath[
                    "Nodes", "5", "Outputs", "Output"]}, "Inputs" -> 
                    Association[
                    "Input" -> 
                    NeuralNetworks`TensorT[{240}, NeuralNetworks`RealT]], 
                    "Outputs" -> Association["Output" -> NetDecoder["Class", 
                    Association[
                    "Labels" -> {1, 2, 3}, "InputDepth" -> 1, "Dimensions" -> 
                    3, "$Rank" -> 0], 
                    NeuralNetworks`TensorT[{3}, NeuralNetworks`RealT]]]], 
                   NeuralNetworks`Private`NetChain`opart, 
                   NeuralNetworks`Private`NetChain`part, 
                   NeuralNetworks`Private`NetChain`selected = Null}, 
                  DynamicBox[
                   GridBox[{{
                    NeuralNetworks`Private`NetChain`MouseClickBoxes[
                    TagBox[
                    GridBox[{{
                    TagBox[
                    TagBox[
                    "\"\"", Annotation[#, {"Inputs", "Input"}, "Mouse"]& ], 
                    MouseAppearanceTag["LinkHand"]], 
                    TagBox[
                    TagBox[
                    "\"Input\"", 
                    Annotation[#, {"Inputs", "Input"}, "Mouse"]& ], 
                    MouseAppearanceTag["LinkHand"]], 
                    TagBox[
                    TagBox[
                    TemplateBox[{"\"vector\"", "\" \"", 
                    StyleBox[
                    
                    TemplateBox[{
                    "\"(\"", "\"\[VeryThinSpace]\"", "\"size\"", "\":\"", 
                    "\" \"", 
                    
                    TemplateBox[{"\[Times]", "\"\[Times]\"", "\"240\""}, 
                    "RowWithSeparators"], "\"\[VeryThinSpace]\"", "\")\""}, 
                    "RowDefault"], 
                    GrayLevel[0.5], StripOnInput -> False]}, "RowDefault"], 
                    Annotation[#, {"Inputs", "Input"}, "Mouse"]& ], 
                    MouseAppearanceTag["LinkHand"]]}, {
                    TagBox[
                    TagBox[
                    StyleBox["\"1\"", 
                    GrayLevel[0.5], StripOnInput -> False], 
                    Annotation[#, {"Nodes", "1"}, "Mouse"]& ], 
                    MouseAppearanceTag["LinkHand"]], 
                    TagBox[
                    TagBox[
                    StyleBox["LinearLayer", 
                    GrayLevel[0], StripOnInput -> False], 
                    Annotation[#, {"Nodes", "1"}, "Mouse"]& ], 
                    MouseAppearanceTag["LinkHand"]], 
                    TagBox[
                    TagBox[
                    TemplateBox[{"\"vector\"", "\" \"", 
                    StyleBox[
                    
                    TemplateBox[{
                    "\"(\"", "\"\[VeryThinSpace]\"", "\"size\"", "\":\"", 
                    "\" \"", 
                    
                    TemplateBox[{"\[Times]", "\"\[Times]\"", "\"240\""}, 
                    "RowWithSeparators"], "\"\[VeryThinSpace]\"", "\")\""}, 
                    "RowDefault"], 
                    GrayLevel[0.5], StripOnInput -> False]}, "RowDefault"], 
                    Annotation[#, {"Nodes", "1"}, "Mouse"]& ], 
                    MouseAppearanceTag["LinkHand"]]}, {
                    TagBox[
                    TagBox[
                    StyleBox["\"2\"", 
                    GrayLevel[0.5], StripOnInput -> False], 
                    Annotation[#, {"Nodes", "2"}, "Mouse"]& ], 
                    MouseAppearanceTag["LinkHand"]], 
                    TagBox[
                    TagBox[
                    StyleBox["Ramp", 
                    GrayLevel[0], StripOnInput -> False], 
                    Annotation[#, {"Nodes", "2"}, "Mouse"]& ], 
                    MouseAppearanceTag["LinkHand"]], 
                    TagBox[
                    TagBox[
                    TemplateBox[{"\"vector\"", "\" \"", 
                    StyleBox[
                    
                    TemplateBox[{
                    "\"(\"", "\"\[VeryThinSpace]\"", "\"size\"", "\":\"", 
                    "\" \"", 
                    
                    TemplateBox[{"\[Times]", "\"\[Times]\"", "\"240\""}, 
                    "RowWithSeparators"], "\"\[VeryThinSpace]\"", "\")\""}, 
                    "RowDefault"], 
                    GrayLevel[0.5], StripOnInput -> False]}, "RowDefault"], 
                    Annotation[#, {"Nodes", "2"}, "Mouse"]& ], 
                    MouseAppearanceTag["LinkHand"]]}, {
                    TagBox[
                    TagBox[
                    StyleBox["\"3\"", 
                    GrayLevel[0.5], StripOnInput -> False], 
                    Annotation[#, {"Nodes", "3"}, "Mouse"]& ], 
                    MouseAppearanceTag["LinkHand"]], 
                    TagBox[
                    TagBox[
                    StyleBox["DropoutLayer", 
                    GrayLevel[0], StripOnInput -> False], 
                    Annotation[#, {"Nodes", "3"}, "Mouse"]& ], 
                    MouseAppearanceTag["LinkHand"]], 
                    TagBox[
                    TagBox[
                    TemplateBox[{"\"vector\"", "\" \"", 
                    StyleBox[
                    
                    TemplateBox[{
                    "\"(\"", "\"\[VeryThinSpace]\"", "\"size\"", "\":\"", 
                    "\" \"", 
                    
                    TemplateBox[{"\[Times]", "\"\[Times]\"", "\"240\""}, 
                    "RowWithSeparators"], "\"\[VeryThinSpace]\"", "\")\""}, 
                    "RowDefault"], 
                    GrayLevel[0.5], StripOnInput -> False]}, "RowDefault"], 
                    Annotation[#, {"Nodes", "3"}, "Mouse"]& ], 
                    MouseAppearanceTag["LinkHand"]]}, {
                    TagBox[
                    TagBox[
                    StyleBox["\"4\"", 
                    GrayLevel[0.5], StripOnInput -> False], 
                    Annotation[#, {"Nodes", "4"}, "Mouse"]& ], 
                    MouseAppearanceTag["LinkHand"]], 
                    TagBox[
                    TagBox[
                    StyleBox["LinearLayer", 
                    GrayLevel[0], StripOnInput -> False], 
                    Annotation[#, {"Nodes", "4"}, "Mouse"]& ], 
                    MouseAppearanceTag["LinkHand"]], 
                    TagBox[
                    TagBox[
                    TemplateBox[{"\"vector\"", "\" \"", 
                    StyleBox[
                    
                    TemplateBox[{
                    "\"(\"", "\"\[VeryThinSpace]\"", "\"size\"", "\":\"", 
                    "\" \"", 
                    
                    TemplateBox[{"\[Times]", "\"\[Times]\"", "\"3\""}, 
                    "RowWithSeparators"], "\"\[VeryThinSpace]\"", "\")\""}, 
                    "RowDefault"], 
                    GrayLevel[0.5], StripOnInput -> False]}, "RowDefault"], 
                    Annotation[#, {"Nodes", "4"}, "Mouse"]& ], 
                    MouseAppearanceTag["LinkHand"]]}, {
                    TagBox[
                    TagBox[
                    StyleBox["\"5\"", 
                    GrayLevel[0.5], StripOnInput -> False], 
                    Annotation[#, {"Nodes", "5"}, "Mouse"]& ], 
                    MouseAppearanceTag["LinkHand"]], 
                    TagBox[
                    TagBox[
                    StyleBox["SoftmaxLayer", 
                    GrayLevel[0], StripOnInput -> False], 
                    Annotation[#, {"Nodes", "5"}, "Mouse"]& ], 
                    MouseAppearanceTag["LinkHand"]], 
                    TagBox[
                    TagBox[
                    TemplateBox[{"\"vector\"", "\" \"", 
                    StyleBox[
                    
                    TemplateBox[{
                    "\"(\"", "\"\[VeryThinSpace]\"", "\"size\"", "\":\"", 
                    "\" \"", 
                    
                    TemplateBox[{"\[Times]", "\"\[Times]\"", "\"3\""}, 
                    "RowWithSeparators"], "\"\[VeryThinSpace]\"", "\")\""}, 
                    "RowDefault"], 
                    GrayLevel[0.5], StripOnInput -> False]}, "RowDefault"], 
                    Annotation[#, {"Nodes", "5"}, "Mouse"]& ], 
                    MouseAppearanceTag["LinkHand"]]}, {
                    TagBox[
                    TagBox[
                    "\"\"", Annotation[#, {"Outputs", "Output"}, "Mouse"]& ], 
                    MouseAppearanceTag["LinkHand"]], 
                    TagBox[
                    TagBox[
                    "\"Output\"", 
                    Annotation[#, {"Outputs", "Output"}, "Mouse"]& ], 
                    MouseAppearanceTag["LinkHand"]], 
                    TagBox[
                    TagBox[
                    "\"class\"", 
                    Annotation[#, {"Outputs", "Output"}, "Mouse"]& ], 
                    MouseAppearanceTag["LinkHand"]]}}, 
                    GridBoxAlignment -> {"Columns" -> {{Left}}}, AutoDelete -> 
                    False, GridBoxItemSize -> {
                    "Columns" -> {{Automatic}}, "Rows" -> {{Automatic}}}, 
                    GridBoxSpacings -> {"Columns" -> {{1.1}}}], "Grid"], 
                    If[
                    ListQ[
                    NeuralNetworks`Private`NetChain`part = MouseAnnotation[]],
                     If[NeuralNetworks`Private`NetChain`opart === 
                    NeuralNetworks`Private`NetChain`part, 
                    NeuralNetworks`Private`NetChain`selected = Null; 
                    NeuralNetworks`Private`NetChain`opart = Null, 
                    NeuralNetworks`Private`NetChain`selected = 
                    Part[NeuralNetworks`Private`NetChain`assoc3, 
                    Apply[Sequence, NeuralNetworks`Private`NetChain`part]]; 
                    NeuralNetworks`Private`NetChain`opart = 
                    NeuralNetworks`Private`NetChain`part; Null]; Null]]}, 
                    NeuralNetworks`Private`NetChain`fmtSelected[
                    NeuralNetworks`Private`NetChain`selected, 
                    NeuralNetworks`Private`NetChain`part, 
                    NeuralNetworks`Private`GetSharedArrays[
                    NeuralNetworks`Private`NetChain`assoc3]]}, 
                    GridBoxSpacings -> {"Columns" -> {{1}}}, 
                    GridBoxAlignment -> {"Columns" -> {{Left}}}, 
                    GridFrameMargins -> {{0, 0}, {0, 0}}], 
                   TrackedSymbols :> {
                    NeuralNetworks`Private`NetChain`selected}], 
                  Initialization :> {NetChain}]}}, BaselinePosition -> 
               Automatic, 
               GridBoxAlignment -> {
                "Columns" -> {{Left}}, "Rows" -> {{Automatic}}}, 
               GridBoxItemSize -> {
                "Columns" -> {{Automatic}}, "Rows" -> {{Automatic}}}, 
               GridBoxSpacings -> {
                "Columns" -> {{2}}, "Rows" -> {{Automatic}}}]}}, 
            GridBoxAlignment -> {"Rows" -> {{Top}}}, 
            GridBoxItemSize -> {
             "Columns" -> {{Automatic}}, "Rows" -> {{Automatic}}}, 
            GridFrameMargins -> {{0, 0}, {0, 0}}, 
            BaselinePosition -> {1, 1}]}, 
         Dynamic[Typeset`open], ImageSize -> Automatic], BaselinePosition -> 
        Baseline, 
        BaseStyle -> {
         ShowStringCharacters -> False, NumberMarks -> False, PrintPrecision -> 
          3, ShowSyntaxStyles -> False}]], 
      StyleBox["]", "NonInterpretableSummary"]}]},
   "CopyTag",
   DisplayFunction->(#& ),
   InterpretationFunction->("NetChain[<>]"& )],
  False,
  Editable->False,
  SelectWithContents->True,
  Selectable->False]], "Output",
 CellChangeTimes->{3.765052292618767*^9},
 CellLabel->
  "Out[105]=",ExpressionUUID->"325e353a-571c-4374-8fa0-48c32baaf7e1"]
}, Open  ]],

Cell[CellGroupData[{

Cell[BoxData[
 RowBox[{"ClassifierMeasurements", "[", 
  RowBox[{"net2", ",", " ", "TestSample", ",", " ", "\"\<Accuracy\>\""}], 
  "]"}]], "Input",
 CellChangeTimes->{3.7650522656934013`*^9, 3.7650523046166925`*^9},
 CellLabel->
  "In[107]:=",ExpressionUUID->"3025176c-34f0-4eca-8493-43cee9e88294"],

Cell[BoxData["0.43`"], "Output",
 CellChangeTimes->{{3.7650522927856703`*^9, 3.765052305199998*^9}},
 CellLabel->
  "Out[107]=",ExpressionUUID->"852a2a3d-7af6-45bd-a74e-3b7e41ba59ed"]
}, Open  ]],

Cell["\<\
As expected, the NN is not good at classifying this problem, and the network \
has enough variance to perfectly fit the set.\
\>", "Text",
 CellChangeTimes->{{3.763246281860834*^9, 
  3.763246323980756*^9}},ExpressionUUID->"64daf8a4-ab69-44ca-9291-\
27df6fcc1cd4"],

Cell[CellGroupData[{

Cell[BoxData[
 RowBox[{"ClassifierMeasurements", "[", 
  RowBox[{"net", ",", " ", "TrainingSample", ",", " ", "\"\<Accuracy\>\""}], 
  "]"}]], "Input",
 CellChangeTimes->{{3.763246326105734*^9, 3.763246339942238*^9}},
 CellLabel->"In[59]:=",ExpressionUUID->"d143480a-34aa-4c0e-bd24-976dc143823a"],

Cell[BoxData["1.`"], "Output",
 CellChangeTimes->{3.7632463406378374`*^9, 3.763398182102769*^9, 
  3.7633984115604744`*^9, 3.763402554879655*^9, 3.76340751157591*^9, 
  3.7634083058227043`*^9, 3.7650512000529165`*^9},
 CellLabel->"Out[59]=",ExpressionUUID->"1e969605-7d71-45a9-aa5f-0de0daf772ac"]
}, Open  ]],

Cell[CellGroupData[{

Cell[BoxData[
 RowBox[{"ClassifierMeasurements", "[", 
  RowBox[{
  "net2", ",", " ", "TestSample", " ", ",", " ", 
   "\"\<ConfusionMatrixPlot\>\""}], "]"}]], "Input",
 CellChangeTimes->{{3.7633986967588863`*^9, 3.76339870699102*^9}, {
  3.7650523114557934`*^9, 3.7650523129334517`*^9}},
 CellLabel->
  "In[108]:=",ExpressionUUID->"6ae411d4-3a6a-4a4e-be79-5b05410dab8b"],

Cell[BoxData[
 GraphicsBox[
  RasterBox[{{{0.8945942583607176, 0.7090533576541674, 0.3023798974622647}, {
   0.8635559697338789, 0.5733190318221273, 0.03544974283375141}, {
   0.8818650725755535, 0.6533870330151846, 0.19290854191236873`}}, {{
   0.9296619137024884, 0.4898720411769702, 0.003501936515863808}, {
   0.8850684864419744, 0.534170001923154, 0.005722118489973546}, {
   0.9234062735499363, 0.8290163880673418, 0.5626416871353802}}, {{1., 0.42, 
   0.}, {0.8850684864419744, 0.534170001923154, 0.005722118489973546}, {
   0.9456004215370546, 0.9128823649786179, 0.7807843228638177}}}, {{0, 0}, {3,
    3}}, {0, 1}],
  Epilog->{{
     TagBox[
      TooltipBox[
       InsetBox[
        GraphicsBox[{
          Opacity[1.], 
          InsetBox[
           FormBox["57", TraditionalForm], {0.5, 0.5}], 
          Opacity[0.], 
          RectangleBox[{0, 0}, {1, 1}]}], {0.5, 2.5}, Automatic, {1., 1.}], 
       TagBox[
        GridBox[{{
           
           TemplateBox[{
            "57", "\" examples of \"", "1", "\" correctly classified\""}, 
            "RowDefault"]}, {
           
           TemplateBox[{"\"Precision = \"", "0.4318181818181818`"}, 
            "RowDefault"]}, {
           TemplateBox[{"\"Recall = \"", "0.57`"}, "RowDefault"]}, {
           
           TemplateBox[{"\"FScore = \"", "0.4913793103448276`"}, 
            "RowDefault"]}}, GridBoxAlignment -> {"Columns" -> {{Left}}}, 
         DefaultBaseStyle -> "Column", 
         GridBoxItemSize -> {
          "Columns" -> {{Automatic}}, "Rows" -> {{Automatic}}}], "Column"]], 
      Annotation[#, 
       Column[{
         Row[{57, " examples of ", 1, " correctly classified"}], 
         Row[{"Precision = ", 0.4318181818181818}], 
         Row[{"Recall = ", 0.57}], 
         Row[{"FScore = ", 0.4913793103448276}]}], "Tooltip"]& ], 
     TagBox[
      TooltipBox[
       InsetBox[
        GraphicsBox[{
          Opacity[1.], 
          InsetBox[
           FormBox["45", TraditionalForm], {0.5, 0.5}], 
          Opacity[0.], 
          RectangleBox[{0, 0}, {1, 1}]}], {0.5, 1.5}, Automatic, {1., 1.}], 
       TagBox[
        GridBox[{{
           
           TemplateBox[{
            "45", "\" examples of \"", "2", "\" misclassified as \"", "1"}, 
            "RowDefault"]}, {
           
           TemplateBox[{"\"Column fraction = \"", "0.3409090909090909`"}, 
            "RowDefault"]}, {
           TemplateBox[{"\"Row fraction = \"", "0.45`"}, "RowDefault"]}}, 
         GridBoxAlignment -> {"Columns" -> {{Left}}}, DefaultBaseStyle -> 
         "Column", 
         GridBoxItemSize -> {
          "Columns" -> {{Automatic}}, "Rows" -> {{Automatic}}}], "Column"]], 
      Annotation[#, 
       Column[{
         Row[{45, " examples of ", 2, " misclassified as ", 1}], 
         Row[{"Column fraction = ", 0.3409090909090909}], 
         Row[{"Row fraction = ", 0.45}]}], "Tooltip"]& ], 
     TagBox[
      TooltipBox[
       InsetBox[
        GraphicsBox[{
          Opacity[1.], 
          InsetBox[
           FormBox["30", TraditionalForm], {0.5, 0.5}], 
          Opacity[0.], 
          RectangleBox[{0, 0}, {1, 1}]}], {0.5, 0.5}, Automatic, {1., 1.}], 
       TagBox[
        GridBox[{{
           
           TemplateBox[{
            "30", "\" examples of \"", "3", "\" misclassified as \"", "1"}, 
            "RowDefault"]}, {
           
           TemplateBox[{"\"Column fraction = \"", "0.22727272727272727`"}, 
            "RowDefault"]}, {
           TemplateBox[{"\"Row fraction = \"", "0.3`"}, "RowDefault"]}}, 
         GridBoxAlignment -> {"Columns" -> {{Left}}}, DefaultBaseStyle -> 
         "Column", 
         GridBoxItemSize -> {
          "Columns" -> {{Automatic}}, "Rows" -> {{Automatic}}}], "Column"]], 
      Annotation[#, 
       Column[{
         Row[{30, " examples of ", 3, " misclassified as ", 1}], 
         Row[{"Column fraction = ", 0.22727272727272727`}], 
         Row[{"Row fraction = ", 0.3}]}], "Tooltip"]& ]}, {
     TagBox[
      TooltipBox[
       InsetBox[
        GraphicsBox[{
          Opacity[1.], 
          InsetBox[
           FormBox["40", TraditionalForm], {0.5, 0.5}], 
          Opacity[0.], 
          RectangleBox[{0, 0}, {1, 1}]}], {1.5, 2.5}, Automatic, {1., 1.}], 
       TagBox[
        GridBox[{{
           
           TemplateBox[{
            "40", "\" examples of \"", "1", "\" misclassified as \"", "2"}, 
            "RowDefault"]}, {
           
           TemplateBox[{"\"Column fraction = \"", "0.3389830508474576`"}, 
            "RowDefault"]}, {
           TemplateBox[{"\"Row fraction = \"", "0.4`"}, "RowDefault"]}}, 
         GridBoxAlignment -> {"Columns" -> {{Left}}}, DefaultBaseStyle -> 
         "Column", 
         GridBoxItemSize -> {
          "Columns" -> {{Automatic}}, "Rows" -> {{Automatic}}}], "Column"]], 
      Annotation[#, 
       Column[{
         Row[{40, " examples of ", 1, " misclassified as ", 2}], 
         Row[{"Column fraction = ", 0.3389830508474576}], 
         Row[{"Row fraction = ", 0.4}]}], "Tooltip"]& ], 
     TagBox[
      TooltipBox[
       InsetBox[
        GraphicsBox[{
          Opacity[1.], 
          InsetBox[
           FormBox["40", TraditionalForm], {0.5, 0.5}], 
          Opacity[0.], 
          RectangleBox[{0, 0}, {1, 1}]}], {1.5, 1.5}, Automatic, {1., 1.}], 
       TagBox[
        GridBox[{{
           
           TemplateBox[{
            "40", "\" examples of \"", "2", "\" correctly classified\""}, 
            "RowDefault"]}, {
           
           TemplateBox[{"\"Precision = \"", "0.3389830508474576`"}, 
            "RowDefault"]}, {
           TemplateBox[{"\"Recall = \"", "0.4`"}, "RowDefault"]}, {
           
           TemplateBox[{"\"FScore = \"", "0.3669724770642202`"}, 
            "RowDefault"]}}, GridBoxAlignment -> {"Columns" -> {{Left}}}, 
         DefaultBaseStyle -> "Column", 
         GridBoxItemSize -> {
          "Columns" -> {{Automatic}}, "Rows" -> {{Automatic}}}], "Column"]], 
      Annotation[#, 
       Column[{
         Row[{40, " examples of ", 2, " correctly classified"}], 
         Row[{"Precision = ", 0.3389830508474576}], 
         Row[{"Recall = ", 0.4}], 
         Row[{"FScore = ", 0.3669724770642202}]}], "Tooltip"]& ], 
     TagBox[
      TooltipBox[
       InsetBox[
        GraphicsBox[{
          Opacity[1.], 
          InsetBox[
           FormBox["38", TraditionalForm], {0.5, 0.5}], 
          Opacity[0.], 
          RectangleBox[{0, 0}, {1, 1}]}], {1.5, 0.5}, Automatic, {1., 1.}], 
       TagBox[
        GridBox[{{
           
           TemplateBox[{
            "38", "\" examples of \"", "3", "\" misclassified as \"", "2"}, 
            "RowDefault"]}, {
           
           TemplateBox[{"\"Column fraction = \"", "0.3220338983050847`"}, 
            "RowDefault"]}, {
           TemplateBox[{"\"Row fraction = \"", "0.38`"}, "RowDefault"]}}, 
         GridBoxAlignment -> {"Columns" -> {{Left}}}, DefaultBaseStyle -> 
         "Column", 
         GridBoxItemSize -> {
          "Columns" -> {{Automatic}}, "Rows" -> {{Automatic}}}], "Column"]], 
      Annotation[#, 
       Column[{
         Row[{38, " examples of ", 3, " misclassified as ", 2}], 
         Row[{"Column fraction = ", 0.3220338983050847}], 
         Row[{"Row fraction = ", 0.38}]}], "Tooltip"]& ]}, {
     TagBox[
      TooltipBox[
       InsetBox[
        GraphicsBox[{
          Opacity[1.], 
          InsetBox[
           FormBox["3", TraditionalForm], {0.5, 0.5}], 
          Opacity[0.], 
          RectangleBox[{0, 0}, {1, 1}]}], {2.5, 2.5}, Automatic, {1., 1.}], 
       TagBox[
        GridBox[{{
           
           TemplateBox[{
            "3", "\" examples of \"", "1", "\" misclassified as \"", "3"}, 
            "RowDefault"]}, {
           TemplateBox[{"\"Column fraction = \"", "0.06`"}, "RowDefault"]}, {
           TemplateBox[{"\"Row fraction = \"", "0.03`"}, "RowDefault"]}}, 
         GridBoxAlignment -> {"Columns" -> {{Left}}}, DefaultBaseStyle -> 
         "Column", 
         GridBoxItemSize -> {
          "Columns" -> {{Automatic}}, "Rows" -> {{Automatic}}}], "Column"]], 
      Annotation[#, 
       Column[{
         Row[{3, " examples of ", 1, " misclassified as ", 3}], 
         Row[{"Column fraction = ", 0.06}], 
         Row[{"Row fraction = ", 0.03}]}], "Tooltip"]& ], 
     TagBox[
      TooltipBox[
       InsetBox[
        GraphicsBox[{
          Opacity[1.], 
          InsetBox[
           FormBox["15", TraditionalForm], {0.5, 0.5}], 
          Opacity[0.], 
          RectangleBox[{0, 0}, {1, 1}]}], {2.5, 1.5}, Automatic, {1., 1.}], 
       TagBox[
        GridBox[{{
           
           TemplateBox[{
            "15", "\" examples of \"", "2", "\" misclassified as \"", "3"}, 
            "RowDefault"]}, {
           TemplateBox[{"\"Column fraction = \"", "0.3`"}, "RowDefault"]}, {
           TemplateBox[{"\"Row fraction = \"", "0.15`"}, "RowDefault"]}}, 
         GridBoxAlignment -> {"Columns" -> {{Left}}}, DefaultBaseStyle -> 
         "Column", 
         GridBoxItemSize -> {
          "Columns" -> {{Automatic}}, "Rows" -> {{Automatic}}}], "Column"]], 
      Annotation[#, 
       Column[{
         Row[{15, " examples of ", 2, " misclassified as ", 3}], 
         Row[{"Column fraction = ", 0.3}], 
         Row[{"Row fraction = ", 0.15}]}], "Tooltip"]& ], 
     TagBox[
      TooltipBox[
       InsetBox[
        GraphicsBox[{
          Opacity[1.], 
          InsetBox[
           FormBox["32", TraditionalForm], {0.5, 0.5}], 
          Opacity[0.], 
          RectangleBox[{0, 0}, {1, 1}]}], {2.5, 0.5}, Automatic, {1., 1.}], 
       TagBox[
        GridBox[{{
           
           TemplateBox[{
            "32", "\" examples of \"", "3", "\" correctly classified\""}, 
            "RowDefault"]}, {
           TemplateBox[{"\"Precision = \"", "0.64`"}, "RowDefault"]}, {
           TemplateBox[{"\"Recall = \"", "0.32`"}, "RowDefault"]}, {
           
           TemplateBox[{"\"FScore = \"", "0.4266666666666667`"}, 
            "RowDefault"]}}, GridBoxAlignment -> {"Columns" -> {{Left}}}, 
         DefaultBaseStyle -> "Column", 
         GridBoxItemSize -> {
          "Columns" -> {{Automatic}}, "Rows" -> {{Automatic}}}], "Column"]], 
      Annotation[#, 
       Column[{
         Row[{32, " examples of ", 3, " correctly classified"}], 
         Row[{"Precision = ", 0.64}], 
         Row[{"Recall = ", 0.32}], 
         Row[{"FScore = ", 0.4266666666666667}]}], "Tooltip"]& ]}, 
    TagBox[
     TooltipBox[
      InsetBox[
       GraphicsBox[{
         Opacity[0.], 
         RectangleBox[{0, 0}, {1, 1}]}], {3.5, 2.5}, Automatic, {10., 1.}], 
      TagBox[
       GridBox[{{
          
          TemplateBox[{"100", "\" example\"", "\"s\"", "\" of class \"", "1"},
            "RowDefault"]}, {
          TemplateBox[{"\"Recall = \"", "0.57`"}, "RowDefault"]}}, 
        GridBoxAlignment -> {"Columns" -> {{Left}}}, DefaultBaseStyle -> 
        "Column", 
        GridBoxItemSize -> {
         "Columns" -> {{Automatic}}, "Rows" -> {{Automatic}}}], "Column"]], 
     Annotation[#, 
      Column[{
        Row[{100, " example", "s", " of class ", 1}], 
        Row[{"Recall = ", 0.57}]}], "Tooltip"]& ], 
    TagBox[
     TooltipBox[
      InsetBox[
       GraphicsBox[{
         Opacity[0.], 
         RectangleBox[{0, 0}, {1, 1}]}], {3.5, 1.5}, Automatic, {10., 1.}], 
      TagBox[
       GridBox[{{
          
          TemplateBox[{"100", "\" example\"", "\"s\"", "\" of class \"", "2"},
            "RowDefault"]}, {
          TemplateBox[{"\"Recall = \"", "0.4`"}, "RowDefault"]}}, 
        GridBoxAlignment -> {"Columns" -> {{Left}}}, DefaultBaseStyle -> 
        "Column", 
        GridBoxItemSize -> {
         "Columns" -> {{Automatic}}, "Rows" -> {{Automatic}}}], "Column"]], 
     Annotation[#, 
      Column[{
        Row[{100, " example", "s", " of class ", 2}], 
        Row[{"Recall = ", 0.4}]}], "Tooltip"]& ], 
    TagBox[
     TooltipBox[
      InsetBox[
       GraphicsBox[{
         Opacity[0.], 
         RectangleBox[{0, 0}, {1, 1}]}], {3.5, 0.5}, Automatic, {10., 1.}], 
      TagBox[
       GridBox[{{
          
          TemplateBox[{"100", "\" example\"", "\"s\"", "\" of class \"", "3"},
            "RowDefault"]}, {
          TemplateBox[{"\"Recall = \"", "0.32`"}, "RowDefault"]}}, 
        GridBoxAlignment -> {"Columns" -> {{Left}}}, DefaultBaseStyle -> 
        "Column", 
        GridBoxItemSize -> {
         "Columns" -> {{Automatic}}, "Rows" -> {{Automatic}}}], "Column"]], 
     Annotation[#, 
      Column[{
        Row[{100, " example", "s", " of class ", 3}], 
        Row[{"Recall = ", 0.32}]}], "Tooltip"]& ], 
    TagBox[
     TooltipBox[
      InsetBox[
       GraphicsBox[{
         Opacity[0.], 
         RectangleBox[{0, 0}, {1, 1}]}], {0.5, -0.5}, Automatic, {1., 10.}], 
      TagBox[
       GridBox[{{
          
          TemplateBox[{
           "132", "\" example\"", "\"s\"", "\" classified as \"", "1"}, 
           "RowDefault"]}, {
          
          TemplateBox[{"\"Precision = \"", "0.4318181818181818`"}, 
           "RowDefault"]}}, GridBoxAlignment -> {"Columns" -> {{Left}}}, 
        DefaultBaseStyle -> "Column", 
        GridBoxItemSize -> {
         "Columns" -> {{Automatic}}, "Rows" -> {{Automatic}}}], "Column"]], 
     Annotation[#, 
      Column[{
        Row[{132, " example", "s", " classified as ", 1}], 
        Row[{"Precision = ", 0.4318181818181818}]}], "Tooltip"]& ], 
    TagBox[
     TooltipBox[
      InsetBox[
       GraphicsBox[{
         Opacity[0.], 
         RectangleBox[{0, 0}, {1, 1}]}], {1.5, -0.5}, Automatic, {1., 10.}], 
      TagBox[
       GridBox[{{
          
          TemplateBox[{
           "118", "\" example\"", "\"s\"", "\" classified as \"", "2"}, 
           "RowDefault"]}, {
          
          TemplateBox[{"\"Precision = \"", "0.3389830508474576`"}, 
           "RowDefault"]}}, GridBoxAlignment -> {"Columns" -> {{Left}}}, 
        DefaultBaseStyle -> "Column", 
        GridBoxItemSize -> {
         "Columns" -> {{Automatic}}, "Rows" -> {{Automatic}}}], "Column"]], 
     Annotation[#, 
      Column[{
        Row[{118, " example", "s", " classified as ", 2}], 
        Row[{"Precision = ", 0.3389830508474576}]}], "Tooltip"]& ], 
    TagBox[
     TooltipBox[
      InsetBox[
       GraphicsBox[{
         Opacity[0.], 
         RectangleBox[{0, 0}, {1, 1}]}], {2.5, -0.5}, Automatic, {1., 10.}], 
      TagBox[
       GridBox[{{
          
          TemplateBox[{
           "50", "\" example\"", "\"s\"", "\" classified as \"", "3"}, 
           "RowDefault"]}, {
          TemplateBox[{"\"Precision = \"", "0.64`"}, "RowDefault"]}}, 
        GridBoxAlignment -> {"Columns" -> {{Left}}}, DefaultBaseStyle -> 
        "Column", 
        GridBoxItemSize -> {
         "Columns" -> {{Automatic}}, "Rows" -> {{Automatic}}}], "Column"]], 
     Annotation[#, 
      Column[{
        Row[{50, " example", "s", " classified as ", 3}], 
        Row[{"Precision = ", 0.64}]}], "Tooltip"]& ]},
  Frame->True,
  FrameLabel->{
    FormBox["\"predicted class\"", TraditionalForm], 
    FormBox["\"actual class\"", TraditionalForm]},
  FrameTicks->{{{{2.5, 
       FormBox[
        RotationBox["1", BoxRotation -> 0.], TraditionalForm]}, {1.5, 
       FormBox[
        RotationBox["2", BoxRotation -> 0.], TraditionalForm]}, {0.5, 
       FormBox[
        RotationBox["3", BoxRotation -> 0.], TraditionalForm]}}, {{2.5, 
       FormBox["100", TraditionalForm]}, {1.5, 
       FormBox["100", TraditionalForm]}, {0.5, 
       FormBox["100", TraditionalForm]}}}, {{{0.5, 
       FormBox[
        RotationBox["132", BoxRotation -> 1.5707963267948966`], 
        TraditionalForm]}, {1.5, 
       FormBox[
        RotationBox["118", BoxRotation -> 1.5707963267948966`], 
        TraditionalForm]}, {2.5, 
       FormBox[
        RotationBox["50", BoxRotation -> 1.5707963267948966`], 
        TraditionalForm]}}, {{0.5, 
       FormBox[
        RotationBox["1", BoxRotation -> 1.5707963267948966`], 
        TraditionalForm]}, {1.5, 
       FormBox[
        RotationBox["2", BoxRotation -> 1.5707963267948966`], 
        TraditionalForm]}, {2.5, 
       FormBox[
        RotationBox["3", BoxRotation -> 1.5707963267948966`], 
        TraditionalForm]}}}},
  FrameTicksStyle->12,
  GridLinesStyle->Directive[
    GrayLevel[0.5, 0.4]],
  ImageSize->300,
  Method->{
   "AxisPadding" -> Scaled[0.02], "DefaultBoundaryStyle" -> Automatic, 
    "DefaultPlotStyle" -> Automatic, "DomainPadding" -> Scaled[0.02], 
    "RangePadding" -> Scaled[0.05]},
  PlotRangePadding->None]], "Output",
 CellChangeTimes->{3.763398709018437*^9, 3.7634025553878417`*^9, 
  3.7634075118607464`*^9, 3.7634083061035433`*^9, 3.765051200387725*^9, 
  3.7650523135997257`*^9},
 CellLabel->
  "Out[108]=",ExpressionUUID->"038d5b29-7889-4162-b436-14aebb3b939a"]
}, Open  ]],

Cell["\<\
Looks like most incorrect classifications are assigned to the k=1 class.\
\>", "Text",
 CellChangeTimes->{{3.7634075304243803`*^9, 
  3.7634075659571095`*^9}},ExpressionUUID->"e4314c01-fff0-468d-b291-\
3f55b7d4c361"],

Cell["Lets see if Mathematica can find a good classifier.", "Text",
 CellChangeTimes->{{3.7633069759579773`*^9, 
  3.76330699022093*^9}},ExpressionUUID->"08228df2-91e3-4eae-b94f-\
7a6c34574ff7"],

Cell[CellGroupData[{

Cell[BoxData[
 RowBox[{"mClass", " ", "=", " ", 
  RowBox[{"Classify", "[", "TrainingSample", "]"}]}]], "Input",
 CellChangeTimes->{{3.7633070196301394`*^9, 3.763307042529502*^9}},
 CellLabel->"In[61]:=",ExpressionUUID->"50acee1e-cb53-4959-ba6f-37007770da86"],

Cell[BoxData[
 InterpretationBox[
  RowBox[{
   TagBox["ClassifierFunction",
    "SummaryHead"], "[", 
   DynamicModuleBox[{Typeset`open$$ = True, Typeset`embedState$$ = "Ready"}, 
    TemplateBox[{PaneSelectorBox[{False -> GridBox[{{
            PaneBox[
             ButtonBox[
              DynamicBox[
               FEPrivate`FrontEndResource[
               "FEBitmaps", "SquarePlusIconMedium"]], 
              ButtonFunction :> (Typeset`open$$ = True), Appearance -> None, 
              Evaluator -> Automatic, Method -> "Preemptive"], 
             Alignment -> {Center, Center}, ImageSize -> 
             Dynamic[{
               Automatic, 
                3.5 (CurrentValue["FontCapHeight"]/AbsoluteCurrentValue[
                 Magnification])}]], 
            GraphicsBox[{{
               PointSize[0.13], 
               GrayLevel[0.45], 
               
               PointBox[{{0.9821769431797024, -0.440194219686987}, {
                1.1339776261519132`, 0.8056918676854272}, {0.5279892326667741,
                 0.6574306661126254}, {0.022147046479890797`, 
                1.4937877187998898`}}], 
               GrayLevel[0.7], 
               
               PointBox[{{-0.9815166384819979, 
                0.15045697525228735`}, {-0.5923526886966953, \
-0.33441771553094035`}, {-0.005656646679640442, -1.462421365651345}, \
{-1.0734370436522753`, -1.3729645043477454`}}]}, {
               GrayLevel[0.55], 
               AbsoluteThickness[1.5], 
               LineBox[{{-1., 1.5}, {1, -1.6}}]}}, {
             Axes -> {False, False}, AxesLabel -> {None, None}, 
              AxesOrigin -> {0, 0}, BaseStyle -> {FontFamily -> "Arial", 
                AbsoluteThickness[1.5]}, DisplayFunction -> Identity, 
              Frame -> {{True, True}, {True, True}}, 
              FrameLabel -> {{None, None}, {None, None}}, FrameStyle -> 
              Directive[
                Thickness[Tiny], 
                GrayLevel[0.7]], FrameTicks -> {{None, None}, {None, None}}, 
              GridLines -> {None, None}, 
              LabelStyle -> {FontFamily -> "Arial"}, 
              Method -> {"ScalingFunctions" -> None}, 
              PlotRange -> {{-1., 1}, {-1.3, 1.1}}, PlotRangeClipping -> True,
               PlotRangePadding -> {{0.7, 0.7}, {0.7, 0.7}}, 
              Ticks -> {None, None}}, Axes -> False, AspectRatio -> 1, 
             ImageSize -> 
             Dynamic[{
               Automatic, 
                3.5 (CurrentValue["FontCapHeight"]/AbsoluteCurrentValue[
                 Magnification])}], Frame -> True, FrameTicks -> None, 
             FrameStyle -> Directive[
               Opacity[0.5], 
               Thickness[Tiny], 
               RGBColor[0.368417, 0.506779, 0.709798]], Background -> 
             GrayLevel[0.94]], 
            GridBox[{{
               RowBox[{
                 TagBox["\"Input type: \"", "SummaryItemAnnotation"], 
                 "\[InvisibleSpace]", 
                 TagBox[
                  TemplateBox[{"\"BooleanVector\"", 
                    StyleBox[
                    
                    TemplateBox[{"\" (length: \"", "240", "\")\""}, 
                    "RowDefault"], 
                    GrayLevel[0.5], StripOnInput -> False]}, "RowDefault"], 
                  "SummaryItem"]}]}, {
               RowBox[{
                 TagBox["\"Classes: \"", "SummaryItemAnnotation"], 
                 "\[InvisibleSpace]", 
                 TagBox[
                  
                  TemplateBox[{",", "\",\"", "1", "2", "3"}, 
                   "RowWithSeparators"], "SummaryItem"]}]}}, 
             GridBoxAlignment -> {
              "Columns" -> {{Left}}, "Rows" -> {{Automatic}}}, AutoDelete -> 
             False, GridBoxItemSize -> {
              "Columns" -> {{Automatic}}, "Rows" -> {{Automatic}}}, 
             GridBoxSpacings -> {"Columns" -> {{2}}, "Rows" -> {{Automatic}}},
              BaseStyle -> {
              ShowStringCharacters -> False, NumberMarks -> False, 
               PrintPrecision -> 3, ShowSyntaxStyles -> False}]}}, 
          GridBoxAlignment -> {"Rows" -> {{Top}}}, AutoDelete -> False, 
          GridBoxItemSize -> {
           "Columns" -> {{Automatic}}, "Rows" -> {{Automatic}}}, 
          BaselinePosition -> {1, 1}], True -> GridBox[{{
            PaneBox[
             ButtonBox[
              DynamicBox[
               FEPrivate`FrontEndResource[
               "FEBitmaps", "SquareMinusIconMedium"]], 
              ButtonFunction :> (Typeset`open$$ = False), Appearance -> None, 
              Evaluator -> Automatic, Method -> "Preemptive"], 
             Alignment -> {Center, Center}, ImageSize -> 
             Dynamic[{
               Automatic, 
                3.5 (CurrentValue["FontCapHeight"]/AbsoluteCurrentValue[
                 Magnification])}]], 
            GraphicsBox[{{
               PointSize[0.13], 
               GrayLevel[0.45], 
               
               PointBox[{{0.9821769431797024, -0.440194219686987}, {
                1.1339776261519132`, 0.8056918676854272}, {0.5279892326667741,
                 0.6574306661126254}, {0.022147046479890797`, 
                1.4937877187998898`}}], 
               GrayLevel[0.7], 
               
               PointBox[{{-0.9815166384819979, 
                0.15045697525228735`}, {-0.5923526886966953, \
-0.33441771553094035`}, {-0.005656646679640442, -1.462421365651345}, \
{-1.0734370436522753`, -1.3729645043477454`}}]}, {
               GrayLevel[0.55], 
               AbsoluteThickness[1.5], 
               LineBox[{{-1., 1.5}, {1, -1.6}}]}}, {
             Axes -> {False, False}, AxesLabel -> {None, None}, 
              AxesOrigin -> {0, 0}, BaseStyle -> {FontFamily -> "Arial", 
                AbsoluteThickness[1.5]}, DisplayFunction -> Identity, 
              Frame -> {{True, True}, {True, True}}, 
              FrameLabel -> {{None, None}, {None, None}}, FrameStyle -> 
              Directive[
                Thickness[Tiny], 
                GrayLevel[0.7]], FrameTicks -> {{None, None}, {None, None}}, 
              GridLines -> {None, None}, 
              LabelStyle -> {FontFamily -> "Arial"}, 
              Method -> {"ScalingFunctions" -> None}, 
              PlotRange -> {{-1., 1}, {-1.3, 1.1}}, PlotRangeClipping -> True,
               PlotRangePadding -> {{0.7, 0.7}, {0.7, 0.7}}, 
              Ticks -> {None, None}}, Axes -> False, AspectRatio -> 1, 
             ImageSize -> 
             Dynamic[{
               Automatic, 
                3.5 (CurrentValue["FontCapHeight"]/AbsoluteCurrentValue[
                 Magnification])}], Frame -> True, FrameTicks -> None, 
             FrameStyle -> Directive[
               Opacity[0.5], 
               Thickness[Tiny], 
               RGBColor[0.368417, 0.506779, 0.709798]], Background -> 
             GrayLevel[0.94]], 
            GridBox[{{
               RowBox[{
                 TagBox["\"Input type: \"", "SummaryItemAnnotation"], 
                 "\[InvisibleSpace]", 
                 TagBox[
                  TemplateBox[{"\"BooleanVector\"", 
                    StyleBox[
                    
                    TemplateBox[{"\" (length: \"", "240", "\")\""}, 
                    "RowDefault"], 
                    GrayLevel[0.5], StripOnInput -> False]}, "RowDefault"], 
                  "SummaryItem"]}]}, {
               RowBox[{
                 TagBox["\"Classes: \"", "SummaryItemAnnotation"], 
                 "\[InvisibleSpace]", 
                 TagBox[
                  
                  TemplateBox[{",", "\",\"", "1", "2", "3"}, 
                   "RowWithSeparators"], "SummaryItem"]}]}, {
               RowBox[{
                 TagBox["\"Method: \"", "SummaryItemAnnotation"], 
                 "\[InvisibleSpace]", 
                 TagBox["\"GradientBoostedTrees\"", "SummaryItem"]}]}, {
               RowBox[{
                 TagBox[
                 "\"Number of training examples: \"", 
                  "SummaryItemAnnotation"], "\[InvisibleSpace]", 
                 TagBox["300", "SummaryItem"]}]}}, 
             GridBoxAlignment -> {
              "Columns" -> {{Left}}, "Rows" -> {{Automatic}}}, AutoDelete -> 
             False, GridBoxItemSize -> {
              "Columns" -> {{Automatic}}, "Rows" -> {{Automatic}}}, 
             GridBoxSpacings -> {"Columns" -> {{2}}, "Rows" -> {{Automatic}}},
              BaseStyle -> {
              ShowStringCharacters -> False, NumberMarks -> False, 
               PrintPrecision -> 3, ShowSyntaxStyles -> False}]}}, 
          GridBoxAlignment -> {"Rows" -> {{Top}}}, AutoDelete -> False, 
          GridBoxItemSize -> {
           "Columns" -> {{Automatic}}, "Rows" -> {{Automatic}}}, 
          BaselinePosition -> {1, 1}]}, 
       Dynamic[Typeset`open$$], ImageSize -> Automatic]},
     "SummaryPanel"],
    DynamicModuleValues:>{}], "]"}],
  ClassifierFunction[
   Association[
   "ExampleNumber" -> 300, "ClassNumber" -> 3, "Input" -> 
    Association["Preprocessor" -> MachineLearning`MLProcessor["ToMLDataset", 
        Association[
        "Input" -> Association[
          "f1" -> Association["Type" -> "BooleanVector", "Length" -> 240]], 
         "Output" -> 
         Association[
          "f1" -> Association["Type" -> "BooleanVector", "Weight" -> 1]], 
         "Preprocessor" -> MachineLearning`MLProcessor["Sequence", 
           Association["Processors" -> {
              MachineLearning`MLProcessor["List"], 
              MachineLearning`MLProcessor["WrapMLDataset", 
               Association[
               "FeatureTypes" -> {"BooleanVector"}, "FeatureKeys" -> {"f1"}, 
                "FeatureWeights" -> Automatic, "ExampleWeights" -> Automatic, 
                "RawExample" -> Missing["KeyAbsent", "RawExample"]]]}]], 
         "ScalarFeature" -> True, "Invertibility" -> "Perfect", "Missing" -> 
         "Allowed"]], "Processor" -> MachineLearning`MLProcessor["Sequence", 
        Association[
        "Input" -> Association[
          "f1" -> Association["Type" -> "BooleanVector", "Weight" -> 1]], 
         "Output" -> 
         Association[
          "f1" -> Association["Type" -> "NumericalVector", "Weight" -> 1]], 
         "Processors" -> {
           MachineLearning`MLProcessor["ConformBooleanVector", 
            Association[
            "Invertibility" -> "Perfect", "Missing" -> "Allowed", "Input" -> 
             Association[
              "f1" -> Association["Type" -> "BooleanVector", "Weight" -> 1]], 
             "Version" -> {11.3, 0}, "ID" -> 8258112739109874696, "Output" -> 
             Association[
              "f1" -> Association[
                "Type" -> "BooleanVector", "Weight" -> 1]]]], 
           MachineLearning`MLProcessor["BooleanVectorToNumericalVector", 
            Association[
            "Invertibility" -> "Perfect", "Missing" -> "Allowed", "Input" -> 
             Association[
              "f1" -> Association["Type" -> "BooleanVector", "Weight" -> 1]], 
             "Version" -> {11.3, 0}, "ID" -> 6090998123808376730, "Output" -> 
             Association[
              "f1" -> Association[
                "Type" -> "NumericalVector", "Weight" -> 1]]]], 
           MachineLearning`MLProcessor["ImputeMissing", 
            Association[
            "Invertibility" -> "Perfect", "Missing" -> "Imputed", "Input" -> 
             Association[
              "f1" -> Association[
                "Type" -> "NumericalVector", "Weight" -> 1]], 
             "Imputer" -> (DimensionReducerFunction[
               Association[
               "ExampleNumber" -> 300, "Imputer" -> 
                MachineLearning`MLProcessor["ImputeMissing", 
                  Association[
                  "Invertibility" -> "Perfect", "Missing" -> "Imputed", 
                   "Input" -> 
                   Association[
                    "f1" -> Association[
                    "Type" -> "NumericalVector", "Weight" -> 1]], 
                   "Fill" -> CompressedData["
1:eJx1lT9I20EUxyOKQqGDYHFQCg6WFCxuFSJy2VqwRHRySLFYOjhYFZwcLBEU
pUOkQpwKQgedCoJCnIRCB8WCpUOp+eWX3y86CIoWi0LBwbsffF7g/fAgOe7u
vff9cy+XjtGJoXd1iUTir/28X/vVmBoPzKOvL8KZFt+8mt08ae33Tc/hWP3n
54FpSo3biKp5nf92ncxWzFym7XQr55tENAJDfim9/nD6KDDN0QjlfL+7cDu6
VzHVmRaLcGR2Hs+fDRZ9mW+SWVs5MJcXbvhShzz4PNkdvvrYGV+3WzaZtkDW
b7r+f/804gmPaHs3MP/s9/BVSXDRhy720cuafPgwT/U9+P1lsiy4rHU89Tes
qvR6WfyCp97/ceCGJ7o+OLmzofjOPcFP4wy4sMyx+I+vQ0WXULsv9OMTOp45
Wl2hWVp0IxAc1tyPX45GzAf0rIw4gRXB+emmwz/CnzrwIx+95HPfL8OogcRf
6qIff+BJ3Ko97S54ogMfdJ7uR2bqwQ+f3+65ArU+x4/zQQcQCg51wcFv+HMf
nNN/uq/oB3xh/6mjmfQEr8G6PFZfljX82QcHfazBw2fO8Q9c6pLH/aFT9xO4
6EUH+fiJj+SBxzl16B/iqUcc/t/XX+TpOvQD94pv8OQcPPLpd/RxH8TBg/eP
eugDhz5fdjLy1dg7w1q/L/DQ7w91F86cIaVYP/HOoJ88fKQP6E/9PrMPb/Rs
55zAMHbP+t3lHD7wIJ/+oz59R36v+5mkav2gf0f6f4l46qAPH/EHfHDAxxcd
zzk6wNPvgvaTvDux5cbd
                    "], "Method" -> "Naive", "VectorLength" -> 240, "Output" -> 
                   Association[
                    "f1" -> Association[
                    "Type" -> "NumericalVector", "Weight" -> 1]], "Type" -> 
                   "NumericalVector"]], "RandomImputer" -> 
                MachineLearning`MLProcessor["ImputeMissing", 
                  Association[
                  "Invertibility" -> "Perfect", "Missing" -> "Imputed", 
                   "Input" -> 
                   Association[
                    "f1" -> Association[
                    "Type" -> "NumericalVector", "Weight" -> 1]], 
                   "Mean" -> CompressedData["
1:eJx1lT9I20EUxyOKQqGDYHFQCg6WFCxuFSJy2VqwRHRySLFYOjhYFZwcLBEU
pUOkQpwKQgedCoJCnIRCB8WCpUOp+eWX3y86CIoWi0LBwbsffF7g/fAgOe7u
vff9cy+XjtGJoXd1iUTir/28X/vVmBoPzKOvL8KZFt+8mt08ae33Tc/hWP3n
54FpSo3biKp5nf92ncxWzFym7XQr55tENAJDfim9/nD6KDDN0QjlfL+7cDu6
VzHVmRaLcGR2Hs+fDRZ9mW+SWVs5MJcXbvhShzz4PNkdvvrYGV+3WzaZtkDW
b7r+f/804gmPaHs3MP/s9/BVSXDRhy720cuafPgwT/U9+P1lsiy4rHU89Tes
qvR6WfyCp97/ceCGJ7o+OLmzofjOPcFP4wy4sMyx+I+vQ0WXULsv9OMTOp45
Wl2hWVp0IxAc1tyPX45GzAf0rIw4gRXB+emmwz/CnzrwIx+95HPfL8OogcRf
6qIff+BJ3Ko97S54ogMfdJ7uR2bqwQ+f3+65ArU+x4/zQQcQCg51wcFv+HMf
nNN/uq/oB3xh/6mjmfQEr8G6PFZfljX82QcHfazBw2fO8Q9c6pLH/aFT9xO4
6EUH+fiJj+SBxzl16B/iqUcc/t/XX+TpOvQD94pv8OQcPPLpd/RxH8TBg/eP
eugDhz5fdjLy1dg7w1q/L/DQ7w91F86cIaVYP/HOoJ88fKQP6E/9PrMPb/Rs
55zAMHbP+t3lHD7wIJ/+oz59R36v+5mkav2gf0f6f4l46qAPH/EHfHDAxxcd
zzk6wNPvgvaTvDux5cbd
                    "], "StandardDeviation" -> CompressedData["
1:eJx1lUsoRVEUho8wNRF5pRTKwGMgGdAOmZgoj+7EiG5yJJEkYaRkZECETBQT
yUwekYSSKBMjOhQDA3Hrllde6Xx31387t267vff61/rXv9daJ6+9tymc4DjO
y9+/KLpUkf7lmbq3lO3qiGeO88drQ1HP9OQmz9T/eOYl8bwwad8zyR+pE23f
nnFnFspSXz3j/P9uDXhw7zuvQydP9t7J7Axf/vnJbtnrHpz1zOpk62Lfu12J
ux4amev/tH7Asdc47LFjn53mZlSeWR5dPl/yIC75kRfnageeOKxr80Oh/Qcb
l73a47+hebMj8hjPU89Xtk7vn68sPnGs6LD62uqOXvDTOFMXA/0FjVZ/dOWe
OOSPTpzDBxxx9H3AqQ7g8c86fVDV2BeOrzP8gidfcNipvtyTP/rgD7vRjMPO
ukubBzooTutR6xJ+4GuHc0qL76zO6FGyvXxwfhRfV8TBDv74daVOta7gC45z
jYd+7OEfVEfsNR736Kf9onqTp9aTvqfqHnsPmScaDz/w0vmCHXoE1Re4ID+8
Kzg3oP/Ba70TX+cX88+V+tW+yvLtdM6w1/kCD+0P/G7c7JY3bcS/b2zO+Pl3
yXtoXytPncfkQ70E9ZfWQSw/nwd4nRPwAl/jvxN22kfKD3vNT78fWu8aX+11
PsW+XzIXVE/sfgGlU84D
                    "], "Method" -> "NaiveSampler", "VectorLength" -> 240, 
                   "Output" -> 
                   Association[
                    "f1" -> Association[
                    "Type" -> "NumericalVector", "Weight" -> 1]], "Type" -> 
                   "NumericalVector"]], "Preprocessor" -> 
                MachineLearning`MLProcessor["ToMLDataset", 
                  Association[
                  "Input" -> 
                   Association[
                    "f1" -> Association[
                    "Type" -> "NumericalVector", "Length" -> 240]], "Output" -> 
                   Association[
                    "f1" -> Association[
                    "Type" -> "NumericalVector", "Weight" -> 1]], 
                   "Preprocessor" -> MachineLearning`MLProcessor["Sequence", 
                    Association["Processors" -> {
                    MachineLearning`MLProcessor["List"], 
                    MachineLearning`MLProcessor["WrapMLDataset", 
                    Association[
                    "FeatureTypes" -> {"NumericalVector"}, 
                    "FeatureKeys" -> {"f1"}, "FeatureWeights" -> Automatic, 
                    "ExampleWeights" -> Automatic, "RawExample" -> 
                    Missing["KeyAbsent", "RawExample"]]]}]], "ScalarFeature" -> 
                   True, "Invertibility" -> "Perfect", "Missing" -> 
                   "Allowed"]], "Processor" -> 
                MachineLearning`MLProcessor["Identity"], "Padder" -> 
                MachineLearning`MLProcessor["Identity"], "PostProcessor" -> 
                MachineLearning`MLProcessor["FromMLDataset", 
                  Association[
                  "DatasetFormat" -> Automatic, "Input" -> 
                   Association[
                    "f1" -> Association[
                    "Type" -> "NumericalVector", "Weight" -> 1]], "Output" -> 
                   Association[
                    "f1" -> Association[
                    "Type" -> "NumericalVector", "Length" -> 92]], 
                   "InversePreprocessor" -> 
                   MachineLearning`MLProcessor["Sequence", 
                    Association["Processors" -> {
                    MachineLearning`MLProcessor["List"], 
                    MachineLearning`MLProcessor["WrapMLDataset", 
                    Association[
                    "FeatureTypes" -> {"NumericalVector"}, 
                    "FeatureKeys" -> {"f1"}, "FeatureWeights" -> {1}, 
                    "ExampleWeights" -> 1]]}]], "ScalarFeature" -> True, 
                   "Invertibility" -> "Perfect", "Missing" -> "Allowed"]], 
                "Model" -> Association["Matrix" -> CompressedData["
1:eJwUl3c81f8Xx42yEqFJSkJCyIgoRwoZiaJQMkJkpAghe2XvPa9rXfu69jjX
XtkVJYooqUipfCv5+f3x/vfzebzPeZ/zej6PWNy7YkVHQ0Pzdevc3DrZPxi4
R5uK8cIIS9A6KR9KFasNF8vDcN87scHPQsk49+2O94RkDbiztamobTfDVmNZ
mJzMQ51qfiM+Ui4E0bi1bJdMR0PLtIKL7zxw9NS+zylGOWBpdXDp6KYN7grW
WeWeysFrOvGMF0uKYaFMh4+bgwhv/ZtClrvK8PzV0AOn39SAgmp27i7lBqjX
ZaAac6fA7/gzYrQ785HgSeEd/loKWW+7HH8KVIOlfdCqUGw5eIScFVd5HQxR
C4Xe5sydKHD+8onA2xV4k8DO3CVdBayhptP/olqQsHzJ+I9hAUj+vK7bF1OH
1nThZx6XlcMs58tddKntMPmv7Z1nSD7cvz94ht6/EGxVOG/sfR4PbNu9STyv
48CvH+zDxipgju4jaXQgF012sJkXTXTBJda89LuTRRjSrybQYkyE6OIXQGFx
x8mo/cdVuvLgMAeD07HiIOSTj02v+0AFm2OTg72P84E+IV7xILkAOW7ZPLjP
0AjjCrfB6BUFXNIUxL1S8/Hm+d5xHZ90+P6ivyt3qRbHWPQLSXc6UDn1wIur
HCWovP82erMgGrbnODZ8SIX/eF+3W+X3w7zrH52r8ghrx2WXK9iebvXHNuNC
CRUtgg6RRUdz0dkgWcLoDxXPH/1jlv61FD0dOurOOVSCisrUp7h3XSh/ZKnv
wutYfGqpFy0jGo9zjjveP7pNhfaRZ4liYa5YZaLTZXC/Cq/JReWpCRZDq85O
LobZHLx40dnhE1SCYbAly8ePRLzGrsTyjFiFp45PjTL6N+H4/JfUNijG/QE+
TLc8CGBgNMfCyNwKjdamZ8Lk0oFFds14d0o4MMiPWBK7O6D9iaPDhROx8EFk
5laURz4eU1oxrQ/JQDZHMfV3qb4QsfD3k6teOyQ0/F1IPFgPZtky94xaWyBq
53HDgqJsePiAa83BrQG3s7xfOXmUhJz6ByQjD1Uif/QfG/6YJFwuPv2R428D
Fmwq39L76w/7yRl5zJcfQyNrcMZujyz0fjrk3vOShCNfGPc/YxKGr2foacds
09G9SMDATCUTntW+ruTyzwOXK13rlN+N6MJwbCPvUBl8vsV9ajQiAurPP765
2RqPBO3CFOmjRNQ55pR7ULUO8sYIOQyHqnDBQaLlcFU6HKY7zPSsgwiu3v6z
fWux6JT8ezJasQYjvR6f4nCrQx7WD1PVHER8MVPb3DVUgJ/j8rN2rgXClUbr
4HxSDFxWfplrIxMHyrxcpOTmUBS2YGQKjK9Evj9jFBbHDFywF56xgUZoVGC5
dkwoBYOfvXYNoqmECZG9F4S/VUGB8UXXqYuI2txq22IOtOFFC50j0zoxGOjB
nPaihwpZEXuSpvdWw7dfqg7WDoUQYycUb+sdhUMmBVcduqjgSW2+XcvZhubt
89I9amTUqYxOXKxuQCmB7UtvMjMwxs1ncI+EGVA2dxD3mzaDocV+ax/eFtR0
TTQtl8uDd66Dj+6Z1mGMz1xuoysBF+c/B2JrA4ivjcYs/ouBAA2ejweaEpGo
Jq4u5VOMX9cfsOzOqkTVrwspjQ8b4bO+8+EGAzI8mMsV4xDsRvEXxLgn+xHo
HKbpOf+RQFYE/jXubsAww1cdIvZVQD3Se6eJHcEuyOlgEmsHpp0ZVnh/sASs
S+/+LFckYpEuyYQiGAd3/+zrWruRgnoOIlrE4GqUqhAVEq3Ix+nUz2eCpbfq
YrkZWuUWhEwrx+nfSLRglGKzuddwJ6xfog/cOx+JbbaUIJ69ZAj6JyvQTktB
3afM7xlNyuH6XsVJaz0qnOBgcpLRrsS17BNMqvR9QJrXhzPPGvCjxMCpPeMP
ICfmTG/z/QKUiulu+a+rEM6249mQO0Rs37ef9+8fCsiP9arZXQ7E/PG43wxb
3wm6aPOUYaoKZ1NGTRuiU3HOuywuqpAAMbeCjQp97aF9aFign+wPVvskDAkR
mXhuV0Pa0X8Z6H1HkJBwLwOWvZ4F0h2KRbtGvmzWyCoUERH233YnGXq23ZYZ
wgQMNlN59FQxCjMuLkVJlhNg3Tz8QIhXGuqOx0mE7o3D1sMSTAInCvCuS4xF
AlspTOo+fmQfGYZuYsO5LVE5ICTz+Pzv+BJwln+0S21fEzZIKDF0O+YCKX6b
zNSDUACORZl4YifyHdxOn67Yhdfj3SWTzjUis+ypkmazXmi/Mj4tl1kPSrlf
/7LGtoFLD2W0ntoGo0ktPw7lZ2FbTGzOhZ4qrJha/5g/HQzPXKTqFDbJYJbc
e6OKDlH/gLpfEhaicdwqSeFkFbB7r320TaLArtsSL3V0spCpOigqNdwNFpqb
dCNfUYH99tEZid9tYDnFMui6ToX+6JubFirteHkfz6GV40Ssc374OceIABcW
qTL8b8sgnj4sYGaqHMU+cL5VVaWAjm/mnkHdDmRYtd5ZNEGGf7Wz1l2J9egl
PrGD1r4RD33oP9+W3o8SfVxXiStUZJNRJAdlBEHLe43x8S9+MGZ7/NJkIQXY
wuPZRYiVIMJx9UeiDwWGbY7a36cNRoHnWr/B3huk0954DfGRsefj2/Qhq3p4
Eh0+06dPQdF1HcKAKRVPul3TO8NHQr4eS6dDh8TxlywhN3+hCM6WOw05cVPg
aLtK5of3qVD59MlFl4c18GZ7kbabUBf6agmOyS/6Q3hCa3P69k5srh6TJq14
A8Xi8j6aqGDgEvAR5JBqB/uxgcJM1XR0Do3XvT9cht8+fxdZpRQjK/PZ181L
8aDb4cX0bNYInlt1u3VQ4/BQQVrgo/1xsNLvJ+9WnQDbvJ5z/q7PQqmz27Z/
aAsH18VHslemKVh8RXnqdnY9qqUfaZT41AjNdg0Vz7fySN96a7VyBsN/PAXk
jKwCDBbqFuh7VwqXNL+qHRHNRbLyhsqzpBKwcc70113IwJ393jciwsmou+16
kLZrMTypLyssNiQindUs++9kPxwxyUrOTCyH+mWvj8b3yEh7yOOlbH0+HCr2
kJCgy8aZA06w+bwK0xJ1wkjsJaCVvJejeiEHdtC1yKSo5MOb4RfbmZKyUVIM
SuzbKaj2j/FUZBAZr/uHZ7psi4U5k/hjr9yd8aQlhdFAgwhmFvcofKt9+NCh
wfDrfB805CRKJ6Y2QXW8OGtXSwnQeH5Ul/uogOcNfBqPb/FVsZUP6+uYeJAP
P3x2RMAEnBnCily0uvHwkEROBU82uvz2Xh8Xz0XBLEft4opW+Dm4rfWoeRre
PGh4X7I7DicGyvR6XnXDiEr742ZREyxnn573uFuHKSER5CcMVDDRDTNZfRuB
w8/2CMrvDkHD85Jt7MNksM1Uf7iyzRsWtitER12mgko5o4PbPQosXNGsz+Du
gFCPd86S6p14nMaJ/q11GbT0mYaXSNZBigyjzhH+KpyaKeUe28qXqp5Xlnq/
GsDLKuaTQm0CrLgdPKGllwe5Yg/Ifyj5eDF5JSG4uwDvlJbZcfpRUfHNKdob
7NVgbzsqIp5AAs1tE7YSDQ6You6Tneh0D3c37z4qIlqEaU1+PuxrcRDDM/hz
Pq0RUCAiKEa5AFwHi0k5tjkQH3eVbddcA1rkxMVcp09EnqXxz/V5Dfi70LWn
7VYlUrZ/dFqZbYFj1ylvnU0SMOZn1mi91R24X+RguPdMNb7XesE1Ol8I205H
iZNlyVs5If+Ly7QGK2dWaixMS3FOSd9LbW8SMPq+gk2BPDihwid7drQRni9t
rgb+KwA+trsn6wYa8YF1tRcLBuBkxUFF/pE2uMRi6/m3nwD5FZ/lirqrYZfZ
bvE6nTj87FHZ+bM9HYfXOaKYd6TC8YrngxmNVZgneOCTeU4wHPPbG8U4lAmH
q/MmP06R0Owz9xiFlwLfRnf8+tOeAkx1A6+X7XOgS1ejV/FlISy/WfJI/RuH
b5MerjDLJ+Hzm3J85fdJaChgt7jJmgOuf8NCXfzcgVW9z+ducjka+I2bmnNX
ouYb/0evXSpxYKblgjVtEXIaOOYcYytFX+uvy5vrUUB4KtHE51KLJ6SvWb//
XA+3qhavfkxIwA9kdtbUCyPQ4LBHVCyrFS9/sdRY7kgHSsPHwxpcW7kcmxpQ
9K4QsxN55DTyazFUPS+kwrcNWu+W1NSZtcEFlZ/SuF4LgvsNfGPzyqHveUGN
wHgz3surOb1eQMT7tMwrZq9KwcqyOOhIQj4KrenyGbO1wIjECukn5KKh1/0y
y+Z2ZN38LqN1LB7tp377Vfg0wX6lm/vtaLOgOEvuTtvxFPg3wEHS/y8fNuXN
SYPZoXDiz+yVmvUYoNt9rYf4tRZSxCKPC48XwhX8doVfMAAiCg5tljF7Ym9K
5D/asykw/kvaZ6KUgNuP2Wlz1fTivyb4fi6sDOtD4qlixQaQxtqv/+9yAZzS
0uWdVqrCvVfsNEuOdwO140350Gd7OHs2GtkmCmF/m5PG3pkCFOOX+5a8WQIh
ela3ZnfXwdeKZrwFxfCDs+yWVkwh6FqERBxdvg0e/UKWdc8bsXOwZ33vVCKK
mApOL/9XByOUvh13Iguh1FFHgXydggoUC5vWwCZoY5heIYxs9ZP0QLO9LBfe
GGXU6ROe4H3NA30lZlXoni/WfW4gBqkRbgkH0B2GfqS/+6LUCp1CEZ9eU7by
SGnqXumefCwbEDaofpSDjq+uTs6ZU3CSmKCheSISLni8KT9NzEW2/xjP1Ir5
48xFgtdVkXTkv9epyP6ICobmTNqaBx6Cd+wDjeKBMqhm+8ntU5uLc/tPyR9P
fgQTlw8c+meVD4GvdmZX/soDG/GE2RJPCk6rxpewR8dg0eN9lMGTsciwprPx
Z7oW9iS3psg6F8Jn06S7i56FuPz7SfGZ/5IgolSC0ac5CStZO/dc8bfFX6Vy
r45K+wHpgHiETXgAJEm2+nRfMIfl6T1lc+oxoNt2o+Q18RHCT407MVv15vHt
e7cYk4WVE5dWZm9Uwkf5s4/n1UiwPgXnbq/lgtCyzVFxjVwUjps0fTPYh7cY
Ppy5OdePfAVcT93PXwNDImftoGk5zD+huS42XoNVdt8V4kxS4dfwK5aCmAo8
JW9JO3KAjPyRtt6zNzrwyPSddqdPbcC/8eZLgE0dnkulteZYb0c1OOQveBLR
i0Xg2buoGrCU43rjWU3BS3OZR5rZmmFDejq1wzUOZrYpiDv5lsDakQsRBIU2
kNz99qTwRA6Q6If+rj4pQ5uCVEHVvbWYdOKwaNJCLty6KtR5XK0OLW1jZMJO
J+PZgYkUy4VasCozeTrhlQ/6gxl/nfdW473jmjYU7ny4qjuiqJrUAo897h/y
yImGIu3K29StnKDtuP3vm1Mn8KeSqqMPUOGs4vXT+xrb8cMhK7+5nf/3JQkH
V89csBBKLo/gi0RBHa9Vae9GnOwSeyEsmQGpq4kFbDFEfOzJc3quNR+YoIk6
ZtgMaQlSa4O+JNRse1/evC8XBqP2eMXS+eLXAxxiF1Ni0fAKl9Q1XzJkHb02
OnmxFVPUbPLEK4vgWNa3btPLkWBZ60scCwvCsvnA9aVjHbi6JMxymFAFv3ki
wso9G/DXnVuvGTQj4MSEq2RdYhaM1Zj89/VBNR55oOJ8Y68xbH6LyebU74LB
1GauIkIZHsi8sX1AqRZX7y7NuVAr0HxHb4vxag6euXAlj0/fC3+7sTdP16ci
S41bRF9SLaz+Oh+UnRQIRrumX0QRcvHtsJpGa4gTvPU6t2MuWR3STAxt4j5T
ICZr0+RIRirK9TpJOpxqxLfxJsmWsSVAaJMfnB6Ph6s/iDzdF/JAWFjRdtfl
CjC19Mt5HZOMgyIvBw7pZoJsqvat3aPVUP8jgacaXEEtY9y9bpGAS+MqjcI/
sqA34KapweIDFDvrVGbzpQLuKv7kj7ibAW9XKwvVOh3gmq9Hzb1tufAvKnQk
VKgYR2BRtbFdFzjplJ6mSm9x+O6h+/QjhdD4M+h52vsWLCRIp8kOtuH1pfnd
PVv/jflIWEx/HoA7xLQlv222YOvRoRw90TzM1rn9UrivB5i/7WR+1lQEa5Xh
B2+11qP/r7tXuPVqIHJB9tnhIyRssPe6lZ1HRAbNgi+JGiRYmv9dWszRigJM
LsTDvpYwdJDsRcfXh0FiYr/bnB7D6A/3L9eHO9CzjXrtJDaBRyOHDqNuDmzs
9Kmq8RhAkXrHo6/VO+GyzN5vp8so8KVZdUeFTzk2V51+nPz9Lgx6WpJ+MeSC
0VHPsa7WXNghXxSlnN2B/q3sv/pvBkFOGbtsLPd56DO/r+e6vx3OmVqF3eGr
hK/77RquUisRhq4ohbxrAvQLNvXV7MIMY3hxVbIBKyTH+XTlckCH/ovjrnOP
sb12IjQ2ioxiTt9XPGcpKPbvOYuVQyV6beMVkCMFwNuFlawJgyz039BrF77W
isM05jWJ/kR8ein2jtt6Job1lFxeXomDz/Ezc3uyspH/tekt05UskBb+T2uC
owHjzm/e/lxIxLHDNJeY/fPxq1Vqz0htEta3jMh0LBAxxurSjNj1RrghsMDA
818cWG50diuHlsOLN9WXpDzbYe92Ng+Tx21Q/3PVY79tI3iaWmgEaAXDY5aH
NeJsNUCrI8GeOELFNkV9s79XmlFehdx4Gwtwt0mZgtfFXNi2c5uZQ0EqbpM/
ZiT3swSN80zL/D3ccOBaGoPB7yxsbNy7N7MjEQ/xrH8uXYgFs8rzOrJPwuGU
JhOZyTcLJrRY+dfryXCYe45O73gSPNx2LEiNIQaXJSrtXMyCcZV783uqSiZq
XfihmKFaApMJ2+a+na+EuYQPXrn7yKC8nWZIOkgeGLgKl69fq4bSW3VBcfvz
YGl7X9Iv1hR8NqcktWiWh4Y3eZczJwmgwpeSbSJdgmHin/NilMvRZbMrKYOv
FNdfEvY2++fh2OZGq5B3IoS/Hd5pZEOEK0cv75Lt7MJoGq/7FJ9xtPwrmGE0
GgKwWeRyeov7HxiGjzVHxKOBq5GtJ3cLdrOHZaVMJcNt0Z8m9XeKQaRRo2b8
SQZk6b30/9WbCtyJ59sH6OuRfr6AKBlYhVhymc5HkQqkbr2dkrM5aMYgSnNQ
4iZuYQ/zG/12KMycrWympaK3dJmyT3Mpqny4NnxFPwh5HcoLIt+3wD5hifWD
ZoOwoHLliGJ9ETbx3/7bfLQIJZKDxX8iCeeLvmtJvrgNb/eaDf8RakSXqe2H
GWJCUEf2xAiHQgWmHzSezD3VCOe7zgdspFTj0rP3zzQ+FEDY+C2J1eV6aPux
zWuHfQc43nE93nm8AMb2GR39HtyESxk/Yl5uzbn/jpQ3e6I8weU/ba2q8UKs
rlK/1llZitsFHNdIV2pA59gXU6ObW76p0hZLX98GUs4veRt21UFVPa1iv2Yl
8H593myu246+gnZ1DfQIx/6asn+QJyDNdrsADqiHSeVU5mp3CrrstP39n5AP
hpi+viIWs8Vj/e57nG+SoZA0wZ+cX42ffD/uXgprx95YzRDWSD/I0aorlrWs
QdkvZ4VdeWvQ+NMaQdUkDyYz9781etgIJjX8cYNznVBiljBVdr8UZFR7N+wq
kqE8OJ58614Shuq5ilhWU+GJ77Am3VAWCogvuXAPF+KvqEsc3EdrkOlCutm2
i2ZYkeS63aMoDuS9aAr2D5TA/BEDlzeLRWikuGQc7ECASe4+gx/v87Br57W/
0vk58NdGa6TnczLequXZrLUqRDfh0H/piXG4Jvfk0ZRZOX41T3who+sIDBY/
tI7cqQJ2vZ5FDTUKXItquJ6QlQW7d4Vdi/3jig88LuiO1bjArUt0Ucz6MaCy
aEI5fioblUu9DH4vlIP7bCeZWpiGeXVirnuCCvDQPpFIWuN6fKs28I6/aqtO
nFq7NHcnYU6tc2hrbDe6jByWTVOqgeDnI1lsw5Wo7/U+4WRSOkTcbdFuXk5D
sUtZP1fu1MG3ieQ21fI2NHxWGUuWbwS6S19VabfuvXRJtW80uRCpffkb7ML5
6Pv39AWYqUT1GL9hqV2NwElVeCEhVoWW4+mTukokYDQvtC+aawStZ0FTg9nN
IHdo8dWt5kYspvPK3LY7D+gTuBU9CT1Y/yqP4eblOox6vWmZQSED09eJ9YdF
IdDcwR9uvZAChrO7eBXLc6F2LrQ/kpsCOlanOqqNq0FAKeO7wa0GZK7nlG9Z
voe9bByZ4npd4DcuFM1VUA1WX9DD8xgFm106lU5lNoDVO/rxTdNeVH5nGQN8
tqDA7PLn3MU+EE8qfD0ul4sP5tw8lP6rB9HLucm/dZLgyXMeetHd5UBzVkOl
+RVi74Nb8xmkbJzfob3xLjAAZTpHxGfPUuFwjGvR4CXEK1mzj7a/ocK5pW+N
B6Uasae9QnhbSTW28P38FdlTgv6mrJalnGQgG336EjdZCGIBp/vNQpxR2VTb
s2ZHJooRC5uJDgXonOIk8MinBvX3HeYRsKiB1E8tV8nGTXh3hjHd4woZYdA0
KOJnO9I5EN0WReqhN3fQYmDpHm4f0VbheZ4LqmxjyZz3G+FP0gClUJgAjkMh
B9VkC9AkKuqPUjQJAyUbDJp/xoJvCgdXbB8Rdp00FTg3+ghrvw3VeluXbvld
+DXtMV/Q8lZ7ZqBfCY4SHVQ6g2I4nSfCIs5YhUxRtyP+OmUDP43juJ5/EGJM
/PVDJvEgzy1tZz71EL3dlo7bDxPA7fQLwiHGfMyI9nt8910GTjKKRo8UXYPz
NXcuzmhm44Unz7Wn6z3xqrCvQ/paMpwhr+/cYAsBZcuUnffkdEGKl+69ak4D
ziqbnjw5UAxmcQFVfHfbtvaW7i/Rk1WouLQkFnGmExn27Y5fD+xDJpv5yWTV
ODjUPlFcqtQGQo/CNgK35ny/KXfP2JchuDz85aiaRBsaGd75oPkpC1xsOh8J
DiXD+1DDWZZnjdhsJZV7brEVZceeZDHtb4KvtsN7Qg5WYiVT7vTQiSLoMKOR
eKicDlH8uxR8PhDB1VeliU6ThAtPhWpms9qAk23ewuZeNFzvvcEvY7qVQ726
SyZbnki9nOASotyDnu4WjlHq9SAbUHDj+M48YLoZV/fVrg3/pjOsJN/OwAya
2lHmMQJap7M9Ye6ggPVmelawLEKTqPALNpEY+HeziCfPjwB3DGpVHweUY1l1
1d7dF+q33knidctjqbD+luOnBKsfDOq/NPSmjmEny/heD3tniB/cuBbrmgcW
9Kr6TqV54C6daWPfF4cC6h/SA9Ka8eXhieG/2SH4MNpFJcc2E78+UNY5f6AV
jm2cfvfucwbEPqBZkPsVCzd8U9lOPqdi3h73kLMOOXi4jTNSL74cspoEdQsD
k9DkY+Qblo54ELi0WL+RmoFTczw6u70KQZ1lbHAPVz6GenK3XfajwOuYbIOe
f9XIqed15rx7HV4Uu6tQubUvWB+3Wj38EgqaZZMMqy/bwD3wx5szfTnYqFno
s/1rANzUo7NfflEDbcvq4cpOhSD952P7R6FS+PHC0JdfpQwUZT/t8zxFRvH/
znQXYBhSj/dnvn3YCvl+ReMHqNX41vzS9efFvqAaqtoStC8SjnPkvlwuiwWq
eluTP30oNNheONIjnQGNRKpKlEHU1nvl9qbtaYAi5dZ6AZIdHFC7WHdCKQCb
LePNXrBnI6VEjEFNjozUU+PJYWxZaO83tN+zrRpKxPTYacMSYJ08buJ1gYTr
UZH9uyRz4EaHXHPk32z49+m7WdZGNvbfne2UuUiCsZxp1peBuagXcPEn+6Ma
rHerrkplDQCxnqDshDO+yF4lxr4BiSi4scB+cLoUfz+fUU9Lc0WyatDq3hsZ
EPI3v5XJsBF2eIsfNNdpQnoz2QN9wXEovlftkH1TFXySyX8aUJ6Ei0xOu+/Z
EuFo5L4/D8trMOc8+13XU48gRVDcYQ9DE/bTZt81HaWA65iYpZbBU0hKJLF0
SQRjyZTpga5eMpZuZM0uYypyr81mFY/WAbV0sve+exDcLHH4YLu3CVImauMt
+HpR15oaF8rSBk2xkk/leipxOHXvje/iVZgXKL0+8qodmB6lTt43yoW3LNzz
iqY9sEPZMVrI3xcUVvktfv2Xj+W8hwIK51pQiZ0k6cDYiu00k3Ni3UTM5swc
+xO3NWf/TvnTfQyGoaU8X95zZbj2jR80dxIwRzTVZUwoHzbe3YG3Nzrh22nv
neo2KSi74XZ4bKAWL/Xy7nc126rraTqFyaIqrBkfXD+n1wi3CJsKFy434rlW
u4UHQznoThzZl6FTD4uRYzuC2PORi/kaa3l0MuzdNsPtpPAQqTzWcx4MdXiC
b482O20BvJOjZwq8moaeDxV4y7/UQL2y7GdvAxIAtSHhG1Mv3OGI+/JjhYxe
9gk3P6SSUCXGKu7CjnykGWS7MepMRCvPiZcXpT1xRIrTMkrZHlVticrErRze
QxD+fq8xFT3gbK7LjzRI/29RLv5IEd5azjY0YigDG43BKfMnLrBd5Xa75CMS
KtOs0PPTJyENYfKKBKMwrF6kNJ2LIwL9WT0JZ30KLo5yRO8JKYLyeY4HuhEl
wOyy7fwJ7hKkBp4ro3D5goTw5xcpdASIcBXVGF6JAcnjMgnbe6+Cx9Lvozs/
R8MzTm9XjWZPOFEqN2D1JwJ0dtY0nuVMxOy5wGpxlzak6OiJu7uUA58ur/Hg
eihuN+2kHsqpxHhjR/MNGhKaM5Dno54SYCZTfoWPNxljuYWmQ/cNQA1bZm28
YDsKfRx3o5upRqaHo5Q8nmo81JRmSz9EhpQf9bnRNWXIr973HOXSwfhewHPf
xAqYPXpmXSysD/tfM/WVnIxC+VDL7/7EOjTkfJkoaI0geUqJq6roIV7Jy97b
XFaA9WbLrD5/uvHHCwsJLo1GeMU0fu4RoQo6JSymHbb84cwZ1u8vaLPh65BN
Ut2uLpCh/aLw4HYSkImP8jdMMwC+jzp9PBYIwjWrUp5GBeDy8iKTPUc5Dm0z
osuSL8LgG8YdHq5kFCmq/runjgzaWcdTHWMq0ftwU/EmWwM8EUpxhvQ4bHlq
c7eKpwH7L5P36f3ugCz353rWpxuwvucjmc2sCzkf3L53WLcCjJrOnBx/UIKV
8qo9b3eXoLLLt4yM2lJsGFX6tVM7D9OKkq69DNeCzuKRjpMnySAUyuv2vrwQ
aDoqPOZEE3HF9HT/h45OCFRbUfrF4wO+/mzLtXbleNR1h5r5znqsuK3Jbu9X
gaQSgirFugb3HBJyGyXXolJmqnZjfjE+Gqzep7CdDL7vuUv+fmkC6nkfOGva
BJZtGbd/11djtUy11rOlFhB7SNgvqZENDZ1x0apvysFw8/d44K4OVH7WZ99t
24fUC7Kzt/ZYwLqc+X8BO7Pxcqy9Jl9ULK6b+xVwOcXhM2Ml385QdzA0VBuI
MU9CiiUH895wB0w5wZYreqwQ55ncafcs5SDD35lyFn8CatQ+aTjR0Yj8JqeZ
I1jSwbBK4ynbDhsUp00o9WRvRmezT0+F7WuQuM/n/WM5M1xjs2VxXCqF+jsn
AxsgFUgPR7zPjyThJfajMkrWYTCfp3jV45cHmmlx16XdfYxipodtrvznDHml
QrekT+XhAn3+C9u+LLy4IH5r0dkGu3eCoOB8LrxYYCZWjVbCjUdyQr8v5QJZ
57eJ7j4KiDWxmMfpP8G+1Zt7Ejso+ErhC5dyewsI2uZ4MgpT4eJ1V63ihio8
QOPcb9RSCY8d9cgj/0UAmwejp1tqE8qWawV80WqAr/qM19yd78FTt8l13aVy
TEnj0Nx1rQqXDeK/Pjhdj5aGS4aeHd5gMfSvkmGsEdyfJiTec4tHVvO8QyGK
FaD4K+vTGLaCbMuU0Uu3IfQyTNEezs9BAVWXtf0nEESuMv2ZoKmCWk6uUpaW
BtAVyPT4JkQCswFRq/UDTsBRLaXnyF6KPy/Te4wne+HMqPhsQW0PhPXvdN3/
ugLPHtk7c4RQCpIWhkFvTPNQR87QICtrAOj51y/pOTbCkr76mOhmNiiHlEXf
fTGCN6WVCu1S/KH1+JH+wHNVaPzFrfG4WzJw6d6+73wzH3OjHFiftDXilEDA
W70radCy0F8Vt5QDOq9YNWr1EcfPfJWjGlORlPohsGG4Bl//qeaSEqKg6xG7
O9kCNThPuCEqdawaFmu6rlZr1mJn1HsNn7RqULEKObSttgHGQ5x/6PDXwEx8
upNCChE/xDl8P78rGReuhBuIWKeAmaGVZIeDJ3xRF88t0yzD2raTf1c2mkCH
bn6a+WQiaF+w9r2w5odCe+uN3/q3ALOFj7yjrz/MqIheH38Thsxe6auOAa1o
eHzM1Ke0EWuv6JZE2wWCSXWmEM2JNqyc2J26HJWDLPv/7Zre4vyY8li6QMsU
PHU7z1uqKw0yb11qVXpWC3nFM44avyKgMm3Q4o61EXKnPHqpYV0FRfv5RBSe
VUNk0+7xuZoipNwQfiu8rQL5Rf/NKP/OQSftCrlqX3dYFjl9rfBIOpwdon8t
qNyKz1iYXLnKcuDzA8rFzqKH8Gnp6VdT0Vj0du3wMK2IwYkLQVkPgiko/0kf
MjMzUepzeabNpwcQWKnwIvCbO0zMeBbbMiWgwFWamB/sneD8k0kwMoaEd4/f
Yh8NzMflK4L6+luefdzd8rZrewfSsCrZab3RR4+d9uKCzzPw0I+PWdWLBdgs
DGVmmdFQlD4l5zISicujn6SkCC2gmiqmH2BbiGIJBkwcJgV4YO3ymONGDxAW
reKnfyLErE9VtasXo6UbGPNrVaFC0D6JCeVwTKm2tKVwVeLHNzead+k2w6Gi
/7Q5y3thn5BnxqmTLXAg1e6XxK1S3DCMFaxbpMIRcvPu1P2NkOd4Qer8rTI0
Y/4UuFmWDNMPeh/WqfrhWiDZV1SjGkhzHdVJe5JBXDE4qIJAxt8zsJrr0gMP
GSXa8UMmXpzgkVczz4bM++Fnr15oxo6Y7zqpegTUvma/+V4pAVmjDU4tuZdj
T61Rul0KEeSax5ovcOcCR275D+m6BDjAealOYgNBt9025MRyKSpFqKnROnpD
cnKR5JmRQuxMZaJ3fNyOj8ufhfkQt7xKdUhv5kcKCv1ldeM4U4y+lHczw8fL
gU1Tv5242Al1nB+0vI0rUZySLta82QYMP34eO2tUCieU35OWQgswsoGeKP8k
D8aevI9dkawE0nWOiyLHczDS9wyzqUQ8zqlz//AZyoJg4aexdgslKFwt8YDO
th0y1PUcpGOb8Inuic9v20l48OUbsVnFAHgp6O0f9Tse3P7xrT48EQfr5try
PiEloH+t9eFdSjl+Js4/3FcaBTpTP4IkE3KR42t5rOdeMnY7iJ1t/xwLRWy7
TXu+VcLMHosvL5dTgY4ht/Uv4xany2yxBDEYPC6EzRZ8Swevl+o8i5JucI9h
w/hUXSUsT7+l9fpeha6MUhWE4gcoyq30oL8vH2c8o1NMPTMgd4/b8RfJZGw7
rufnf7Qa5kFEYelSMZgnhBxIqk2G027X/jpUkPGMfQfB2CgRVja++xNmyLhk
uFxY0uuEOw89lAt4Vw1OKgYkj6BWzAlvkTub6gU0ovXRnv7t+CxGwuJtEwGt
SvlfBcwWwgMP+Y2fdnkQa/rp1Z5T9Uh3/0COfvNWP1mc8kLmGvCspFyt0blO
dJcdDX7DHw9iNvTqj91zIKw9OEd5dzhkPaex6+BrAN9FnQSjsib4GdCd4vym
DUmf/8bK+pDx5ILNT63OaAztIgXUGjuCjMGpwhfpcaA47hlSBuFQ0vCZyeBg
Mu4fDlB16CyH8v+mtdp/UZCHzayI+Lka9Jdj+iTeXgPSdKBCXFwRjpjfy5DP
6UVf7ZWs7WADNWVBfEUq1bD9pNNJw629FmZGKs1vLIAyzVUO1uFM5KsRvn0h
0AWTf3BNfVOpRZ6yQMLu2m7IFrnYpyhdhwctXBzyyN3AEgKiZFcq7pBdzmS4
XgMo49PVUF8A1KtK+x6/L0e7zmt8P+VrMOm8rYaPTinOFdY+rCaSYVh4ouWy
SRuyzByXjrlWg7g/dR9RMREyTK3oU+MSwPHQn3tx17JQeaFqh86JUlDveqtQ
LU3ERVXmjG2nCoDpw9EP5dXFYOespCMtMABBzjOM/4rz4cq3ZOGV0ylYKnc/
PV6pDI1Xowa8BtPAkKLQONeWAOqOwobvv9WiK7dy5nRxAlCtdr6s+5KElTIi
1F9qDdg+MT5D/zgDNXb0XZZx6ECPEIxZfkNGXg24Z/AuA3kc8gN/y1WC3vQK
q7VvCdjbmtRyqMTAyR3rymvXc+G/ydvKtK/DoPupxacHyvHAZJDvycOZhcem
+4aX7R9Ckyan0VXnWnQ3sg9vO+iHpelvCI1LKth7o/WN6b4SqNw9t3GD3Ruf
XQiS0N1Xgmu080X/MVej0O6enPXIBCCE1fbNT2bA9K2M/kd+LfDRwkvFW70B
SvtbCwOwFnVvLNnNiUXgXc52nnMucVhyj537snsg9Le2TD4V68SO2HY1yyQi
ZvJKOZCTizGs0PFKgxQRH8zYP3EJDwKvnuf8P2bJ4Kp4Od7qQwOudwwSDKaH
QcvgjrViajnkCHd/7vvPDfhWhwJvOBVBq1T+lU7dWrBUUVLbbGoAHTvngudr
RBgZ52vLKCahPR/FsDCKjHGkIHMpp3605bodlDSXBeUPRF5KaFGh1fe6J6mA
DHfrxHZK0xUj042MJ+9JBfjQ8TOdfUMwVilPD/lLUWBK+ylZfDkHq6ZDZJ/m
9uNqyZ+qjisxcHDoqpn99mSc9C3Mcp+uhPlBhsVUETJYU7nXerbVwCFhn52+
483oUuXnfa4wFG+VY8PX1SfAOFprueBTAC23Km2kekhoqB7PeLDKHeNOv7Z/
0hyHDfdqeXz4OkFVo+iL2c5YeESb4Jf1rgyV/0i67teoQRqFF4yCikew0XyE
nae5BfwcolvLwpNhSiqXO8yhDfVOkBkFK6ugUO2vVZasDXxmWon4854MJ4N3
D/6nVYjPOBmfWfe3QuuafpJeiSv42gWxBgYR4ccvcHpklAz87HP1mz0FWLU5
zzUkSMFfd2/QhMkWgbCv1WMNh1LQvEXPTyokwokZ8du1DskwUbjZNMxcC/Vj
BQ3vNHSA87FS36c9LVh1Yvz+UdM08LzXczqyoA4rrU8+lWrwwAolL66xgQYM
LlasY+6MhE86cgoLN0qQj8un3nmtHLseVc8/d0zG/pt7dJXYkoCoYnMldiMV
e821mg9HVwBrWY9xRlsElM2/YLPuSkahEcZbwaMtyGTMXxD6VB/M5ht+e1m7
Y1vE9PDPHVloWSRjXN8eClq5XYJn1ElAzHpdSr9RiN7MdAa+EyUg+8aJs4Y3
Az8cv1y+HkOEfc7lndHvHKGVdrCIfSISvM4+OKUwmA4j+pdeaarFY6B49uco
hyoQlrP1MExPhENNCffnTm3V17ZNaR/VDySbWbV2B9VAyM7i1RizAdgVfOe5
69sS2F5iHPZzvRkl3iVz6Mj2gqywMW+eZzCITOW56u+qAeVQxoUK1i2/OFq2
bUO9E/7dkV8prKyG7KrfKS4CFHx99shuIYat95z3+7BmdxkkPj74N1+lBvQN
fghNMRHQ9e6neFOGEngLTcuB0SHw4Htn58NEAmgyHjn29mwwvNV4I8N2yxKt
N0YCJPmq8cKlIe7FnjaI+ff0z7cMbQzKjd++yP0Ewl/J7/i3LwPuGrE7nNDs
wTOQ1vJ+jorujLsXlnI7Qe3a5VfLzeXQuNkZ2Hq8AaMZNFPvdBZBfaSMktjF
C9B+J+TiDGcuvArcy+Xh3wY0/j2W4eezoVTpS+H9oxSEyNfOweO5cM2CpYf1
VDXSJlr1/kmpwY/NZ+uNoQxGUsRNq/XbIDiAQaf8YgG6LxF8w7a4yj5fWvBp
SSVkjeQfYVyg4ECJh8saXwAcGDvsympKRWXTroRxNQoEBf1z307KxQiBzp+9
n3JQ8Qgb++0oKvp/hx67mXFYDtO9FBEWC1xhurnswoW4nih8lM+0DqoUwp+x
XC0AbaGnP4xlKFBhedDrtBYR9vbknLhc2AD/Jk6ly9E1o22vzFnV9kowD2v8
LqFaDry0L3YpphTC49hjT34U5OHOP9vdsnY0w5Ca164dwSWgzepyqvV6Aaac
F889qp2w5T0hWrwSBfhYjEf7+3+JWzk8/1huQhqoIru/Hjl9Hr5Mcu300yKA
u/ZszrRDEbguHFL4c6kMjn1PzFf1Ksed6k4jCtmxWHAuW+sXTRaOnL6z4ZCW
iPKaS7Pia49gXk+iy56rHm/v/3ywaBsRhQXeXusyS4XK78wW8gNleCKhWnW+
qQTln6+e6fVMg7d/9/4rWvNBtp027bFGdUB9UGmmedASh8SO5RtvT4cnX96p
lG2nImNC+XW/My2Yo95ULVdTCKz/bZKnJNuB90DN8xKpBhR7+TLmuHs0ip4k
RUlL1cHcTf6bth7xYGa9SKv4zAaYwwsGuA268bL+skoJRz++1O1aEr/ShfQf
nepn2epAMVpRqLenErVecNc0UXvwxgLv3FnlSjSmytwpfUBAxjveZ+qXW+FD
sKHRtF8tapNGZjKcSKh4PD/lkhIJGTqb51oZCnDKppJv21wTrC0WvqNfzIa9
KhlsPDMp0Fu+7ZddwtaeJhYu//jcDFqld99Gb3Fdz4un+VIacTgSSUuMdg8G
33SVDsPGLa/TjP0ReT0Tct43m6bdqIWVmByBVqtykKqszq/b4jALwi/fpg+t
wBWYOV/EEwMPLVdvMP1oxgP+WW++pw3A22D70k+vApDF7qR4J0TD3SlxnvHx
bBCtaegvPBsASzbTs94vwmFU5IWkUE0FELj8Nz/3NQBTuKbfVd07sPGJgay2
SIbtG6N3Tnt2go2M6bs/QQ+BqplPd/3PabyWHebcfbQYa3MKsu/Vd8LHTx+d
WbMJMMsp03ixOwsSk2nrqt/0w4sxfcq/jnrgP/h0eYGZAP02JbM8PWRsfKfF
+5SpAf+zjQ1Q/eIPSfOXsrsrqsEz7MNGqlkrvjfJZzm3vx006Z/ZhGmnQD/O
KmbO5OJXCXbJM/fjsaxOV1+QmYACHBvxnK4UFBU+dms12h+WzefDJOxJ8Njm
llcQXSxSe/8N5IXb4DuKwrKUTQF2bKeJ4H6TAb8/9p44OUlCzdGoG9SDaSDi
Sf3Ccv4RmgXsCZHgTIYfj/3lhgyKUOO8+JTItzRM61nrCJepBd9z4sb0O1Qx
aUKoZ/5zNCi3L7AIv3gA/BonRoewCnqzs/S2/zAFTnVeg8jvvtjLqaLFaXcf
K7fNMj7YbYVDV8ef08gkQdT8i6PvLahQM80arOsZh/Ks88fuXuxHlpIDxyLe
x2L1MxJz/2AK0lI8P1zkyIaDx7vIQnLNEGjK1q3h3QbkAB+r1f1tOM1XkcEf
3QafRUmVI7LtUOdpHiX6mIxewZQXhvc64Ns1stqvF76Q2vrl/b4HT3BoPdFR
zD4V48XUPC5f78TA7Fzzmpo26ON/rxobXw2n0t733Q9ugvl3hyS/NWVgXRpT
YcYNIlTJJNlGniSAzIRPo2NyJ/zQ3ogV/FGNDEx5pMZLFfA285SB+OQQkDqL
Exi3POTssfKE9wNkdHzV93kmKh8uFL/QcHhpDS+bGaeazRLBeOWzkZBwKsat
3q9YPxWORC11A+VLJPzVOUP7NaANrERrhcJlcuHjvOdK02YV3l1ey1zvJaEw
8WaWC5cxsG1AKHNiHL61r7BL+dQKYUdIohUWzTApID54+3gWHlQ8GCRQUgy+
rqa17xhEUEdl9Yb59zoU+l3msGoRDzfNTXgzGatRj+dABo0vEZ9+l/+XolYA
WfydgYKiTZBxYdpf+lAYKhatdUfT5eKOI67hbffJOLBJPMsuFo/bTsrOyR9u
gpX9ubnatA2o96rpzZHkZuD7un0bbnnEu4zdKVIzTZDkwsHwL7oEZtx4L/U7
3sUT6yJTIhUlWH5PjPs2BwmO/Iu5LfgrA9RT+Z+ypqdAQelxUk5dGtSFZdi8
nGzFZ2NaJgfdnkDQ/aWvigsFyGBYmbvJX45pDVa6jIEtuHbzdOtEehoeWP0g
8Xq1Em+aNzWVz0fDbNbSrybaPEx0/uRb218G1FG/Cp2lJ2AzsrK+z8oLh3VU
yx7fCQbXJ492LkYnolJxsu22iifwPVU8e/NEMTbeP2VCkiIjwzORvTdyrMFw
9fde2o1K2H9cOln0TBz07vl7eknbDdedis1kjtZDV/zCtq8VxajoqXOtonuL
bzzpu2mG4kFI++vrx7JJMP099H5b1xBWtlzPq9mThhd/+Ah8+FuAMVzZvN+I
VTgiNbDd6H4upulU/Pzg1AFXTCJy8oRzgVQQsOo6UIsSaVy8Medb8Tn5t6Fx
MhXWdlLny3ldceyRbIOPWjF474wNHnpFADKr8L3+16G4QX2qfJOLAF6cZ6K1
FKNB9muSag9rKfR2z84/P1OK7xW41HaPtSGD+OXhR7+2/IzAfv5k5Fberl61
SnfKwrnbcXevaWaDnrR/eLd8DRiZ0kbp3d/ikIaDjwXaUnE/MUz3zjMC+r7q
N5TXDYVzWpEq4swkfL1fYbwGa3ButSlYIoOEtBdnFCaWStD8RlTVz7R+fHEz
RiHkWQ2oONXRnrufh653BnqnVpLRnk3QofV7McSUWy3IdD8ByTzqWTw8BCP5
zoO/2evR4MA83TNvAvhf3swbb03BoGFhFo2X8ai0I1+twIgMDKMaDXcdmiEj
ytLDvLcZpVMv5DNdyoX6U+5hRbKRsPRlR43MxVqMyEl/zjKVjMn6xvzONwlo
qHoy+1jLHXh/hJy6NpaGEYopR08T+jCKm7ok2JUDt/zYk/syCZDxjev2ZnMS
9E4wELoPVEH918mOy988QHo0Sbvxahcc/OMss+pVBT3Z05cNJuth4Fz42TFi
B+gw59gNVVWhmdDAPwe3NmD0vB5wqYiMcta10cX/NSPzaJ/9LVIpCkw8dzq5
QoCnDNdcj/g+hAjriAWDzEQcPeExasoVDnrd7k5XvAvR0tb4tlp7KbLYuF2K
+psN8pscX+r2ZeAhGUqA/IU4EOH+9XfobDR6GL43clipAnd25ot6ARHwkKC3
+rqXArxv+2csEgqRYrxGOMmRAD2v/RJfzBFB9N33yoXJXDTfPJpmrx4Kjk88
iou/RINKE/Wgf0oFxuS2RkntJuMYi3ropcl8dBCMTlO3TEHey+uOVjKFqPPy
idC78AYUtXM+cyOKCjsn879bDJTAy6NqX37y9WKEZ/dGs+BDDPzdzlUVmgbr
OUF9qpJ9qPuRf6rKtwFJBzPbTqZRwc4tolJktAQmtj/e0zAYgirUmbrpN+0g
SdI74HmQCkOqZ1ciXIrBnY75z11zC8yiZ7ErGmnH4T0OIaunK4DzjwPd5M1+
rB6POha2Fohpe298Oy0eB3VvmIsFb4TAu5Z03ma+JmSW1qZmkJ3xTdJJ5eUf
OUAqvfoq15SCpRxjh+6QqRinU6p19FMJRA6pPz97hQDnx8N5Di4T4OYpZzbb
I03o4BWSYEYzhjlHmo7HJiRDsMcKj45qMuTKfZ28kJu7xTMZdJ6c1ZAuO3ld
o6IDF2lUHa7n1SPdAsG3ya8Avv+9JJVBrAerm3qZDo05eNiVyvjTh4gmRGOP
Cxxbnuyv6/iKl4r6i00/3wU8Am+uD1Oh1jm412zGLuB7BiyImkQP/IvDcssC
u7hZAiaVsF6UiWuHIUnqaspEPgZkh8Y4/BqEAbNDoupxCVv1zaOZTorElB4z
bQ/jBlS+Etg5y3sFRZpuE6kJJPxqvOTkO0KB5Yk+3adcHuC1JOrnQfRHMQlH
A0nVDuy8PnqnIKcRn9Z4czJUhWNWn2yEgUoFmr50L4mcikV/2q5Q9dVupBGQ
0hB7lY8/q/MFKU9roOxw/uVnOyrx3FHoaY4LAbtLgtM+VpXolE9NnRK6g04C
V9M9072B/0dD/x/mJ9BYOKXx8FQW3ghY2+NyqBSX6ZiecVwvA5HcixrDMlvc
ZlA//nnAB7Wr7jcWvAuFho9u5/w3CuGn8yem7AkCyjValejG5MMukxstNR7l
EMM3WbG55eN2RkHVC4Q8vCnSs9I0eQNoiOP9rfIpUGKT/ffIUhLu7BWPXKiL
gabksCsDdZVAOT28OXrhIeyeJljYWGXCPrV8Z9m93bjw69Ni46MhvC+QI/qI
uRyvvlFc6HWjoOtpKXv5MxlANpe35ckLQqYwewmzyk7MOZ3mwB9xHizOXBWr
yG0EDrq7bdr9pVDxR4n247s29JKUDnG7TYIwkzNaPqL5mHXb1LCEuwbmfq0E
HEhIhar3V+JV/5GxS0WUspFUiyNfaNOkGtMxgW7mgNDpLlCZ5f0Tb2ECTzzt
DLke5GKPrtCEO00CqLoX/3tVPwLfDlhq+lm2QqXer3/9mLbFkfTdMc4ZwGt0
2/vd31I4q+d7TvlyFZxuFRu48KZyi6c1n0nmDUP1ZYa8pQ+VGBoiYmcqXIft
LR/SCK6FuEN8+GzQZD/GkISMjDac4WADX8geiwy8Fr/rlxw7BcRsaggHH9Vg
ol50BLd3IAw0077TvZqK2twn+XjuJeJk2HS+bGQlXPh9fYpzBxGLYtylvwzd
waUqT/pKhTjwT5t8JJwTAe4S9SXzQVlAXLx1Mqg7GfbWnxFZ35WFjc7UVhRs
wie92uFBPKn44XXoPd7xcjAXH5A9fY2Mp5huHuuky4Cju1aGCo4XolNDcHLv
k0rUZBvb2G+TiMpsXOPXNZNwkvDTiodEhPO6ka+n+AZA7OAz/9riIoSn25+y
+1WB9V9Xp+rKboji5tQtv9uJawYeagKfovC6mdk7dc8cqLx7/T87jkQ4aNJZ
ZZmWh8RHZ368pCWiuwu+PjhsAOca7q55rxZh1Y45nur9BWitZH1yv2Q67KZb
ZZR+VIRDJqcyHnISgObusMJURSD2RkVrSvTFQxyzqCuw1+HR3s3ET9wp6LU5
miVbnI87O4qqvWaqoFM6pr1MJwdeLMqN9X1Oxn/SRT2Oy+6Q8N5V2DAzDdIO
ldoJzuVDbGfZC66nfrDA0/s2jaUcJXjn1Cq+5MC6uvTiPpUoUL/Vn/ycNgmy
dBZ3BdqTkffMk+eTnj04PFS+nOzZib2PblqlaDRgU24x2Vu9B69qMs+OFlKR
94XMnmL5WmC2mL2wh6YKbO+fOO+d7g5X2EZ+dHFVg8LPCeO4uA4MdLLOOnmk
Hv4dp4hItgwgP+epgbG+DGjQTdg/+j8KzTscy7eN40gZlShktSkaUkpazlCS
/UNmyp6FkL3K3nvv9dg8w3jM0yYro5CIKJU0jSLxev+9/7iP+7ru7/U9P5/j
uKSiIe3kqn9wRxfwH5o/vf1iFfxs1Pyt/bUaap9LTxz5REJmhVN+N4YLgcIx
t5ZOpoDEj/a89eMZcPNK34G1uirQsH80HHTCHxJuz4QsiYXiZMKjuIDZchR3
mf82xYVopKGww9G0GUXcAnl5uUugV0pjNze5AQ9xRYk2a+diTFL7QX5FH/jK
JpECY4hHdrLFeFogsCA1/hwhCDQdpAodxeNgpvP3ORGLGjyYzm0pfyceHH5W
SobxVqN5HXO9XFMl3tm0Z596UYLHbryvlrxDRNeM12cEldJQh1ah2mqsHjgW
ZrbRQB1mVkc1qtHFwJBs19q5qVZ8ELZAd+JQKRp+iOqzPpmCftN/txsrlEOa
5xn9zuEkvF9F9bFdKAUJlcK1dhsKeOtzcuVMkmCxOZrFqDgWv2vOUJa/p8F3
hfvkG9G12M8fNtOXTYUdP7ZRXIQLQCHLJ7H9SzPelHEvkjv9DPMYanFiMxL5
V7WttH8XIouW76jfuWr8xOPHt8pXCopMx67zT1Wi/l5daR9KNW5r17iQS64H
byWGu9vpifitPMcNdhcgh9V/KQ8YH+OVYj/B5KBS2Bdw+VjN/WzIMj363nE5
F37c8H4tHBEJ7tTfPMaYDrE/iVwC5ekYxy1tfzY1BULjp+P+dkQD1f1imNTL
AnhsXGBnNUmBiZ4i4VGhMKyUODlN9M6CCmJS9q28AtTYHeKjKpOJc0Q2vYqg
Auh+ovJGnyYKRkTbdMeryVh1wvEcXy0JjvAliMyop0LVE73woeh0KOmTGVr6
kQQK3I9zDFPaUS4j+7nErWb0VBHZPij0CC+kQqUYpzmYO5t/uS6Zh/imVaWL
mYLe+6VS1fqbQbfooUC2Lhk7g0JdTx72A/V2f/pdTO14uWWwpUQ8GR7dbat9
z1kEgTkry2THaLT5hH2Ni23AxfukyU4xDr7Wniw5VRKHOX1a27l/5+NeEY53
2p8oMO3FY7RsSkB2bbb910Xq8ZVUxN5S3zJw75hrOmTejg3ufPe1RPKwpCh5
wEUlEE1fkNcq2JNhdv63oH9JLQ4FhwU86YlGmmzuT91xvZj6S+bebddWkCTY
7+M61g+G4qaBo8IIdofWr5WmZKLnzw9J8r0tKDMRYhMTQABbyh/r7U7h+PZH
XLtoNBkzOrkepUq2w8ib8TMEnmywHb1J8tjKb7fMe9rbax5wNKDZZ9eLBmAR
+LVdwKINHZTTnAmiZEwkP1GKj6qAh/eNNrckBckGd/cYMuei6eBR3v1pRPjQ
vrfGelsmHGYSlY4ZI8BR/nOBT3ZXoeyHGe9QMQSe09Ua048iYa7Ke9VEpAEW
o1h3i/8KBAVWhosvhUgoVJkhFvmxEiUY/7u6bNmAVVeX2iJUu/C9Q1zQs60c
Rmw0KxsuBSKr3uXsxvtUVPh0tvTN4TTM5OWv+/jVANd4RjKbE+yR+cs3Pr+A
BoibDxMcYamE/zxixPeeo0KFs9gCQ6EVtDERaDI+l6Aqa8tCqng1fOH5Zzn4
PAG/D5U+PbDFF7+lDr1T+V0Fwc6OZ1KM85BZ6SGz5SEKXl5VWeQvTYa9l0Ta
v+mX4zwnHPKPewqBrImPe2yS4AaTsuNPK2VQTTR9d72lEDtfvTj1dToRb1Lc
iR/Hk5FoY1l8++19OLWjeUryRzPYNuzb9BTPhViXt/R8NtnwX+T0YMT3InR0
vTipnFsPMUVOpS9Ht/xzJW/+7zESGI768P98k4TXLeQSKre4MHqa99Uz0zAQ
iSDt49odBOFTx6iWe+Nh9frnNJdaD4i594QWQjqAx+kNn74EAtdfmdyLxf+B
Q2nkvg/9ddD2ziVU1rwYr4l/7Ny/MwErK904FivroPAr77MXotUg49BktVLo
Dxa6zbt9WRDF/Hb1+wo2QDSdhQ9HJxVs3xsbuliJI5/YQem1Dw1IbRJSFwzM
Bq3N2nNe17OA47eTKFE0F3kErak8TXmobPLDhUOzBvdWaismS9eDYterR0wJ
2bgmvHfJSTIIrJKvmpxvJOPz96Pph5gI2Hqgd+9MUw6+yBsy0yvZel4mYhHe
mAmxlotLcqWqQGXdpamjVgpyb+fSeC5nYXDW981y70o4SUFG4XOZ8Pq6pHGL
Xx1O01caqCZXYMEoQTV8i99IfzuS9NuIeKHpHmeT4Ja5alcpS17NBqmqJUvT
bf7wDQ/5XS/Pxjy58n2ttZV4OoYvlSzVAGV+FbUn8mohV8XuARu1FqnraoLe
AckQvFvyo/tEJOoFfF70mI1GLz9XAdPuetgbpq53+WMF6nyUPTzJnwXN7I5/
E7enYqqbe871/4pBtSfj+PioJ/TqSDWMnmuA+iT3L4apvjhstDtu+f/395f/
ij2RJ0KdpOFgo2gwbJvp4B+6QkQbz78Xb8WRMcTiTvri3QrseueTIOaZD9fe
3tOYvdqFQYa2b3RTiSgbYUF4CSTkOyh4bfZG1dY8ulhm6/IUVVzzLrOu2uIg
m9INheQ05GujV87/RESyfaf2v3UCJMW9bd4zRUSf4y8/F7yLgN1XtQ1t/mTD
6216N+R/1aOHRT/57e1iuBlztfj65xRckzqdyFySjzriI/Z+BrnYnTr+VW2t
BlTZVinTPvm468lvr0DrCGBlFcu1rA5HjYuFlwbjw9HlgZHDPVkq9jhkaM3Z
kJHjx9NW7zFHcB7QarxytAq4nE9wsjMVIFdGFLlntgIWQ4J2X92Tjx1f9QYK
ZjJhjJ9y04bND+O7/hyvFiEBa2F1/92JYnB2y37zZeoRspnu+vdRtwoJGy8/
vNzi3yG2qgb93w2QWCFFT9vwAJXvGepPruYiXV5ghF5HA3IqPszl2BGCq9fv
rxsqV+E8nePqbi0yvp+BRcMBH+g72rVUI1qN/v2PvwaKxIG+5u7uY3bqaHZU
5PwD6TZImhlEsYvt6MHz7rarEiJrE2Hi1d0OjNrcx51LCMb6jYOC6wYlULvz
vfSyUgsMZ8aS/2Oqw6M+tv4NH0Mx0rfQbkqlAGTaeaRtLPJxqPVjZ/PLGtAd
drAPzq1D93SN9FNRGbBOLNHZWIkFEuHh9cnqWgzsc8VnZ0pwxj7SLDLJD1lN
jw3/97wYjqc3HKebzIbJxd/Wrg0kVGeY6ffmzUIv9umLPKskiJcOpvrmxYLv
xxLtTwtE2DFq3DSflIwihEeZvFtz/I9HZTpzOBW1VLPreqKqcNv71y+GHMhw
8cF5cq8xCf9yGhQMnKICh1IhOhqmg3Dkss/kYh2YFacLME9TYJWReJRFoxoF
8wdOPnAkAbNN+MSmTxmI/7LTu0O3lbsXcgwdeUUoy+yvnExbB3YJTaztgjn4
7Ive8jkFKkqI98x/sKkFFh/W/WHRpcAqb9WkkYPA6LrtmLRZOd5LpR/6PRUA
vk8fGwlPV0P2pTHVi30kUKX/YF0ZmosTnw8quBjFYuaD0IOS2oiH9V7X3+0p
hncmrNNHLlHw/R8rA4k6AlYJPdBtUImCRsb80LeuJWg5962C/TcFpxO9rPU4
kpGfXpMh9FgoZl65e8npSzJSTY04WF0qUPBwn9f2z+mQ+Eqdv8m+CnepVVUn
ihFARDQ+9lU5GT7L8TOxHq/Hfem63XTRkfhSbfPGcatg2G3WF2R7rgB3fLlF
e5SuAv6walnvqC7D1QetJnUOWcCg2zu1uD8bOA/x6coc9cEDBa/r/9wkwZ/x
P84VecWQ+kSlcUKEhDbKm/b8F7Kg5YuIzMi/UpS60zW/+3ghyu9x9/n0sxMm
tu18fMK8FA/l+nV2+5KRiz0lW+fiQzQ8utxxQZOCvS9m9Uq9qOhw2fvrhLkr
fjtwyFSYmoDzPnIBSa4V4HzYqdKuNxjg3LtSNaFqsOnyG52vjUaDF/rC1qcT
4auOFjlEKgM1Zr7lCXQSQFf0ROvCZiUaxlPLaBOK4f0Nk42N6Wh4Haaz9Hl3
InRe5hKJc6YC470HiWIMtcB7+4oxRTYJuWxk9kjEZ8L2utyPO/gq8OG6q4Gc
UzOaBrT/kLpYj1fCW7kLaNqQkLtNoMw5Cro01xcbHgbAOeNzahe0KmH0wp6D
F46HIGcqZ9CFxEK42r5bnDOFgh5fiExtbj5o9u2i/LHdWTC+J2/7G4VqLFf+
u8uStxVFl5uXD52pRtnrxwvbwlWg6dS3iTyeMFzw/qxF4E/Dlyn/btvLlULf
rMHz3je52OgV/8HmeB0yKjxr7rKrxMgbnn8/0BdidUaT8Nk1d1zWj71E3eIu
2Zo3EoSaJrDve3OdxoWMvBe4bQ74ZaBQxEX27qnHsGQlP3/qdSLasn85wPml
EmoPyFZupqag/9zVXvY7ifCBiePfy9YUpPKFE3TO++PyiKz+EShC6VOsscIp
5SDYqfGnULEMXQTYeuz35cNT3HHP2y0OVwam+9leFmPg84p17at5QDFID7fy
K8CvLPaqxQ2ZcMjJDgX3tEJTJWzubS9AfdX9hwUeJENfb8HIkzvxWGzJIJn8
iIyT+QpFaQ/rgfmb2Y1zYcUw2BdF45Fehr6h5zgSVHLg+NT9X0wCodhhKPS+
7WcsCEu1cTu2ZKGJCCnC4lo5po6d/yl4vhrMLXmSJnIqUFpum9RLtQC8yc7+
RXWLoy7FxXVfSayHSx5NK8v3q/FwUdLdMddIfK/JoJZ7vQqDfhs4JubVwJqd
TNtb3hJo/NGZ4RHw//tefxWZpdNhsCJDxTo2F9+tp5eZPqqCC+3XWW4w56Ov
ufT3aw1NuNfMRem8ZSwUnEvj0ZaoA3Ovn0neTHWQ9WzaUKs9Dsds7lYUPsrE
5V4uX5J+K1rV3uJ5dyASxt7sNGAuLIXwIfFbEnpU3PF54PipXip2f6uWo1Mj
oBInZ0wXXTNcI5JMyrtK0U2WbN//qQjDxsMCR03ycOPF6RdiAiUotWw7X3Yj
FXOej0peEwqCvURT+3rzagwnmf9pMijE2EP0OQ1qMWC6flHyjloVeq/d/Zv6
nIRRN717xjWzUaQlxc0uqAiclyT86V8lYOPZ0+75W+evQ67Rc8W3GBL+k+gN
FeqEHvH8Xnr2Srxicr6i60k+Ki/apDGe7YDdfW/f/PEgoruuXLLSTCF+8jMu
5xaMwfcCB2nc3MJBZ7u1fE50NUjLTj+fu9KA6ex/xr5MZ0MdQ4mN5+NSrD5p
bzQdVAEO0erX41NDIXFKMfY9bTNac9abVu3KQ/XHopzvjtbgGYMls9WzNXBW
5c6ZU361wMp2I/f0cg7GtntVsBdE4u3bSg4bmA9t6rRGR05VQcDGJY/HQ/mQ
8qXSr/5kAdK2tClqLTwDS5aNSw4elZh+jnbhxfMU4H68GJ6KMcg6vqkFWlTs
7ds7ZvqjDP6mKLsdS0+GuHIWO2HVYDhuc4cO+YgwV5DaUjkfAlcL7pbXCkZg
13zBye9B1Rh4Zn5oYCYHNviGA1w7KKCU3NRzzqoKPbv7rt+LSEHLXWFahOFS
VDecS7i1UYCPRnvLPwtVYu+mpMxZtgCInyuI+9BfhQd9NFh5TKughjp/K+te
Dlzc9rD/T4UqPtXieB2XWAWCl9+Xjnxpgee2E7w3PAh4UH5v8PPFYrSmCv1U
VSwFrtLQpQMDJhB7+5IezZ5KaJc47Pmytg1enot9QxuaBlbpHtbRf/1wNJVf
Ztt1En55qJ+13asVXPxKeeeXMmDkb5j8jQE/XP+WyWOk+Rjb07MfGLZu8eSA
2gzTw2C4kNS+gBu1sKNi+JQwUwXQJA0v89wIgxtZpSmf1YrQf1d9VlBWIna0
S0rHDZfBqWARzQuJzbh0u/FsU6EbTN13P+ZwugV0tXc/1fnQiOornxsj2JJR
rudbuJUbokazn7Fgbhz4GC/z30+KQTpbYnMo0Q2bldl+3NIuAms8vWdCJhl3
luuFsTEUgd2d8MgW+0a8cLJKZzOgCmQ0+VottPNxZx7n13EtEvQ/p6WZbSVB
1gmenQemKHj6Xp+gkk4gfKEZqF25UYmvmc5eL9zdhLd29333oa0E+6ziPbIW
jahymCsl4rEdKr1Xo1RoBuLGP+FWJfEItKZ/8uHbOhW4PI6wRc1m406eF/eG
WcqQLMeZrupFgGsHnYVXDiDmnVsL/ffPG/lHazNTForw/Q15Q9unefi++YcZ
6zEK2JpdZGx0CQQrSiDHZFsMOs7zBRhItAP/i3xBtoIkvCx+m5Z0rBWvydxN
NRyoxTJzMbq9XzNhulNVvdzADI4ODe8L7e6GK9IyHIxbXOkuMrnG8TEdP0gM
6bY/2fIhJtcbmUPRIPrSOVvrTSueduWRz1dwQsFY9mGxnclYcWeXe1ZMM9SE
sTZ4CZZCrnTKJYkHqXhJ0Oi1+YlwUKkVeFzyUQN3hhKZ9hDJSPM3BSb3mYLA
8wffLbii4Q/9W1+G7THw1l3AcSMyA641H9DS1yfgqEJoYYxSDQTPGW+SbhFx
4waX7t5dlcCVmdktqeoKLZlOyr8aQ+GPaHeyUWIZGKfwiyRqEfEXobXTgoUE
H4asxH1LI+CkU/BzS7kq6N527MqwGxnCmWo4PAJK4fjOV5GWr+vgrbqRf7tQ
IG5bKilrsd/qiy5tfap2CF5vNb/8xD4RpDYXPu0apmCUQlvwx9xC1DGZnzNL
IEB5wlhb/UsKxmtFkmixAgJ1xD5XO1XDae2vzUFOKZBSo8eRl0MA8p4/0p15
SfjXW8fimHw1tg9xGsv9bYaOfMLgyZhiNJlN/3dZnQjKPfKZPPTZuKBi1lXc
nIz3N4adlGlD8Wj9JMtX2Sw4x+/mMfu+HjwspLzrbevhcuZjtj9MVKw/efdX
vgkRauPu/7wvGg2qIcz6TVopqCV0k7fOoQZVPJ30DHUq4QpP5srSRiDIomBL
C0MT/AKa1d2TNZgnuMBPokZgUBh/GUG3Dm/BtzNrgiRQEw1V9P1ZDJHh5+MP
+TyDh3QG/Or3YjDA+o3ng8k2jChi9SZzZULB7FbNqRWD2MM2FpftaXDwDuN2
M6NcyN433sYpTIECi90isxzhYOmTdeoXJmEJ/3Wf6MPOePKxXEyKVzlsrlft
NBOgglSX5vuS7EZgc6ndtKCYQ+cUzSvtzCDgC7Dh+z6ni2Sn2IrLca4Yct/2
ltabZOAWi8z53kWC3NUDRqnryUh+sHjr46cksBKSWDvBXoD8vWuXVr6XoOOI
3sWE8Uj8bhH1fFXYFUt+DXmONEeDSpGY3e16c0w4G+cHzVs8u/8fb+t+EkYe
mP+cEF+L/JJDJmuLRPA1N/z1IDoHmjR0HnicpMKhzefOMo+owDN0I2twOBrt
L+q9kLoSBR8iuyXmfjfDhnMVmWchBvS3vbNRk8zAjp6ByvP8FEiajhB79jAU
QoRfn3k6UQmNsnX9Y/X2YPqn289qWxnE+8Rpru9OA/Fpow/WmgRs6rk0KRsf
CQUHUo2WfuSDpk7UnwUJW+ysVP7sJBEDmWkp42fdPJDltvW98bhn4I4NUm4h
MThkovbk88NylM1Y6+pUqYdf73efeZleCU2R/KSh282QPix54oFHPnLL16cW
bu1fPr+e/r6PYZBPcO9r8KnFNL/O96pZRLhm0J5sUUxEujvh5KeBmdByU9xH
szgKbL6kf3bpzMK6B3yb57d86uYt7qVLB8ORWbn0uP6leuSq+7iNe2jLf2vK
7wSEVwK7tpLYj30hcFMwp/sDRzNayIoemA5oAjGXfisLrmqcefTvQNlJP9Cv
f83C4RwL1/gUjJti7GB7l5SjJEMKKPF+Ec2UbcKCZ/+e5qZRQTqpxZPWlQS1
JsvW/BUNaNh0pJjBqhYCDZ84Lb4rREsqf26XfyQ0Hk0XIdGQMGB4n7C2gyf8
Wkx24J7Mxgs5QfvdHzvi2jxvXPDNKuygvR2xcLUGzh1kDAx2KcA/ImrNI9lZ
uPbzME9jeBHybOaG6oVkQwp95mbxyVqYFFFYXWIsRd/AHw6MpuX4rmOHhdZX
Cnz69Nxn3SEaFA7SM80bVyDV9873nanVKOOXUq+7VI15QXas/PKteK7h+orh
SD0kMZE0qV5ZYELsl4/K98LAW8ezzAnuGLgiQ7UN2fIJilys+yFvmLsrcebi
n2IYPljpxqAWDrto6v2yugohVvOdm6YOGfh4TR5ceJMKpIGLN75sI6Np2KVT
Nedt8UO22Zv1wig8RXuP/2LdM2SUvPMzOa0IGgq9Ml/YFcIxJvpPvTFk2Ogy
mmplrwPiXLisxy1LeGtX0OscXom298xM8qrNwNZXNujdThEQSDDs18omw4uy
kIzGsBKoPXrRvoa3GQb3yLlo15bh059DYkVMBcD74shLz2N5kMcYVOFjtdWj
ao93na5Pw44xDxPkzwHLvzT7njjkoePlw6e5E9MwnaP46q+dJahe4qh7qSAf
vuT9GDjXWQhc6bwvBzfI0FJEF6TcFQuXRfB91XwYVGS/EnYeyoHVP5uZmsHR
MCBXnPS5pxYKfltaJNN7w237Yz8shepg/j8fegVhAqb90t9/x68J+5N1izzF
UnHUrNckuZyKG4/qyO+OtMM5BivrsSNUUNJ+0n94MABO8GSodezxhPtvXOdo
q4lQLhySyyuRgDlTeyML/TNRY7FwOKC2BVOrhkq0UxPA29P6tPvjVhTZo6Wy
uzwPTpz/GXhuy9+Gbi4Z3vRvRmYGxj+lt/3hu6R7wmI+FQYbe912mIQiDU3c
brMLbWAke18B1Alwkv1EytuuEpC0EXoWJJmGRpIigtMJhcCq0m+RXVcFzeae
hyvm3IBSPCX070wEXiCJf7/7swLmCyzJm7KFQKzaIsVUMlY5UXIL9jQhlvsu
HtFvBv34a8r36QygvlRe7RQxHr5o5on87nTEkuGhjnydbHzk94rL+WslmCdE
pITtiYS77twVV9jTQT/J+/ayjCbsj52UT1qqR2p/mWqOaRlK5dZ5V/3MBF6R
cXoqVwdqF16afL2rAWwHQ7VuvG/FN5IK7KeeVsKs09VQOo96bDFZMO+0rMe3
OHxIX6QR67FW/voRHSS63E1lvrTlq+VMO8oE3EHfeVhiw7gZR1QjaogPCpF1
zwnRc+06MP+txCIGi/G1PW0NYwYZ3b4a9ByOo2JJ5cSB+IhM6GVV4wuXyYX7
LQeZeW9RoOj7tcaS/kK8w3k1hn9fDjy0f5Rw3zEAA5PFxWTFC0D378CKwrtA
5NodPbhwNwL5nwg+t7+cgq+yWm/o2DQi17kqtt2kbIwsZIxIXCLC4RLyIbUn
VHB9rXZHbSMHvkbaf2iUy4IbPooS2m8y0Ov3ndaza1v8uJJ2yE7MDVvz9ZX4
MkkQ63XZwelIJWaWNRWSBOWQqfSWnfHJYmh1cvtYy5sJUvuKzp+dLMR9CgeK
BDmKoOngsRyfxSpcO911mn5iixMyH+2M2erZYalMOsbVFJAVPXUnuKwd5QzT
UmhyMpApbeO7cnE9tkcrT4hGxcPBFydycpmIYDRSNJ6p1IIvO5SNfhFiQdwq
64uk4RMs/H1WKMaJjFbdru1/zImQWKVFvcxZi2x+bLJpJ/IxmIHT08UkHURd
tBxFYgfwvdTKXdNH2Wg+nJMRORaKTZf9mC4oBqIo7WxE3clqoIuSXv9XmQvK
62ziP5QyQVmL6/TzrlwYV/sS635cGy7BsaRt1k04aDDQ0RtaDhr1Kz+Dh+JA
5dbNV8bzhaAjmLz7Xmc8Nv1n3nVyhzTcsuVkivmchfo95wU03AvgVcD+pdzO
fHibXiio/KEEDp61DLUUSYQfz+x35CeUA8suleJHKWkwYElbIibbgRhU9ekP
CxkVdxI/e1+IwtYUjj+T4WVo9mPoskh7JsQVZBzyriNi2s93ipRSEkz8VRx4
3rM1z8ygtarFB9NlJeTvZIZD/7+vrtqi5VhuK103mEQBSTKxxIaTiF+/Hbub
kkfGQwTxwt21ZBgL6Q+culOOF87kSoxKFqKXa2/cGCUNBDMiTZmqjWF/+/ij
4eIcsO+WfX74ah22/9Rd6FKrAEK2ig13jTcU7I/PDLpRA6nuL07V5rZjMwbo
fGihIvPLstM+jT74eqJBqtEvEogG2iwTVw2QnnOAd3yeABPcRnkm0nmQQ2Le
f4WdCjSHOdvmHt7G7jrtt++OUXDiMhP19nAKsN+0mz30g4oLUTtycy5TIfP9
izNTvLFgS1tw5tvhGEhKH7yXuFaNBkp1tK7SAfAniO7q7HAFdL24z9E2mIyj
K3+p6rsS0L1tVP3zrjygE/piqSNAhvm8Uisnt3R0LpNuin8Thez8Sr9ZSFv9
MfwjcX5bNvI5fMzoVKWCw3t9ZY3CIlSd/sXbUpeH+dvrKeVQh0qB20coPBV4
aOXB09waAvx06KFozDcAX8OstM2vRLA6wzZ7l5oN8TRD75Q+dkFwnhI7WTkd
EtuvvdH7ZQ5iS1O9AVIx8EKz69BDpKLr4UMtmbcjgS0gz+33FqfIJ7M282o0
wPTEIXcp+/sYX2ns3LODBNfldrI03MyGH+5nrGpdm2CLeaVPJRVhKk1vRp3k
Vt7Y/ElNy4ZA6bPU9lghQtm0ipTRv1z0ff1Q3L2qBC5fuPzW82EkJNVOr4xE
FoON9QHTHfltEFbAL72vmwxGY15/1wqjIL7ZZPLKVCD+MZzoniISIHuqfpG1
OR1n2FLJXGVEPC+sY7U+EgOlawpK249VYFstR6Lb5Tq4rzr8d76nEVK9g+ck
H7hA1k/Hw9s0/cBshHQ0uDEPBjbKhZfcSvBYvO9v8450cB3nWpeszMWBtv7c
Dd8mSOS017W92AR1xo03I/orQIdplmoYQsALtc3G/11rwRLL6vs7YkiYafRV
R/NlAjCHl5Rr+Pph+4upF/uL6+DKvZnKqkXEmwkVhKOh1Whn5jTYZ50OfLSr
7yzcszDpfmOByLVqLLZKsFherICCS+9GI6sDgcY7U0BlvgRVT97WiOTIAvqU
E+a29WQUnmqLmfWrxsunpx+/31OGRALz5PHfxTjAFjtSczULC7yUm475UGH4
7PQX8q9i3GFmNlTAl4C0zLxjNgOREERjFK8zmAeaNw5YJ0nHoU2kxxk63VSI
mnlRaMGeAy/JPUuTSQ3goPvwXKh0EqhxjYYLPbfG4OkrneucxXhIRrOKGkxE
b5obETt05KFuQn3GRJMKfC4JP3nPEfFTAssxq+oi/FGjwiL1igAaPVUl5kIu
2CboykreSMT+1eAX6eaV8LO/TWNAtB71Yie6DTy1gSHRd5eKfAqy8LStdKpl
43D0G69rSkRoFkh74qVfCXF7/jrvCsnApiMDRk91c7GC1mB/qV0Yng7njGeg
ZKOShlHXC+4SIM/2aDXnVELk9xAxzTYf1KZ7XXdsXysE956nnLaIB3/OtO1z
CUTQ0l1QvqxLAZ+v5keukiMhsPCyIVdpLxy1Kop+t0LCe09qLnT9145Pzr+q
JQcSwbKdpspwNgEYvs2QWWRzoT9SqNArZIvX2hXHjN82bqHGSGRUQRIMm9k1
HzStA+9n4ssqP87A2MW6Gq0jtthxN/z3OHcEaFyZ2zlTmYOMNW33o63KgXFJ
8VCkahXqCpBG1TiqId6GzWOkrAA+RbCd3bvUACrGMnXpSZVY9/MC1/hqAW7W
sT59sFEN7oodxh89CtBm6kNb7loctItw9dFwE4G1tETojnwesu5Xsrf9Vw3v
Oy7SRTkFo9Wz73dyFSswISBfYzmyFC+2jMnpnm0E/50f7fle5EIw/a3vahaN
qLPP80oLGwWIGfyfJgfz8YnQZudwZjPenrndeHFXFua8Cf5JsxSD893WAfw9
JKzqex8ixIlAw9QU1pRsDSveYmoiSe3Y/4RT1LQ8Cw03UocCDjQBxfBB0f3X
zdh4VHf43LNasPSz+n7AqBm75FasosvqUVbrIbBbh2KdGqWlTjsNTL6t+8q6
tYKBn3TN1QOVWO/tf/izaBXsrZPrmvUNhFNJdWv/HYjFt6bkKknhPByu7v1e
KZQE0+eyFG32RWFpzWj4YyxBJpp18bxt+VCk27BydU8tNH4/9PHjIgl5Pn0+
/VbMCPlX2XjPXwgEjvsuxBg5b4yUFnPxLnOEecZFvsQ73tDN6CrQy+0LN/8y
5Tgt+sEzLnuRrEcl6HTecYXetA05tj/1U9IqBGsBBQ2ntWR4MKVPpRaV4vwc
k8OsZDFyZBG0ShkaMf8dh6+kYzYK1TJXdurF4pg4d4/W0SDM61rosXDowhmn
w57nRVNgjp/re4J9E+4MKiqY5qbCiYCFdEVqKWT0zu4eVW8CO92LyoJ3KqFo
53aOx9PF+CH239nNo7nIOTS91uRajQylz4c4DpZjPQ+nvFdfHq5MXT++uq0W
Dzf9tFGLqsLeKHgifyEX76UM2fFsb8LTdUEXVFSeALP17a+ChqlwsHqEpqso
Fu7vp5U7e7wKc7LeZdWLkzGWO/R7l3EFjAi5VEvcIcK0ZY7wm1V9SE7QYtfW
7gA3mot9j1Ty0LW2gqCvmIlXLj9bO9EYCHtHidyrBilIcLh2p7U3Hp9UltPs
6EmErCndMwTaJjj8KW5nrnM8DID24DUKCe+mvrD6z8sTDggwdB5xDgFW2cjz
iuPJ+P3jw9o220wYd06KzTYJgW87dIgFywH44IwXoyhPK0JdsPbx5xRIvLqn
v86wBHR3dxyZpWuEXbs5Oa9s8Q190dkArbJKpG8vYI18Kgk8Pe+TvfYk4qWB
AFLgRh3Q3OOl/+u7JHHEmV3klTZC4udShZu9GZjQuapY3EQC/fXRY3xBkvDH
0UlO8mgwyDhczKP4E4FQcugtKTYX5Lw1y6P5QtH4tGImx6gz0kjljpxWSoHH
TEW0YvlNKMJIVVLIqUe28dl1KeMmPOcx8k/v8TOYpFOZ/STvj58Ch92FTPzg
cGiqC+WpHey0mN7f4ZCI86EvFBMVyXhc+91MZG8DcgTlWLCWEiA825Vj9k4w
THSd/H3bqBbH1idNbAFx+2Sy2QupUJSZO3qQdpYEyfwktj0B+VDfN3c+j64K
uxpSBj+52oGOX/vXDNp8aHr6m/XGcUUYp+6Xl58ugG5Wxs2J8XK0OPMf5WFk
PfoaWcr2sbmBo0S5wGNK7v/3gcMuyRkm0pJjWGWSseWoRqSLJhX5rUR+85hS
8YfzoL2fWtnWOpQrhOfNoJg77/ZHgy1uuHnU/GQfEQb5XKTqvuehs5I449tf
FThX+IWknBiETNFZFZKJzVCRca+LJ6ASxCP19a405WLClL7KT8VCZBS6vqNc
oRpl63+N/N5Pxfhjg0JnVtWgKFzwYlFBBjYahtAElVRiY1Nw9s8POeBN+HFO
M1cb1du8D+6scsMA17Yq8sN4EOtirNTroaByK8vzZyJU4Fhd3vGbKQ7yA2Jk
jc/m4z1ZcSVRx2Sw3tjfc7utFQeELq+8P5ONsRM9k/s8t/im84DOTd4C1O8O
fvy0NBH265wZTvpTCI5PniRoVqShzozKP1bbaLilnGwQv1qDTUVF76Xv5aBw
g/CPh5+omGQYaiA5mQDsKeECfjsywZQa8mD0XhcUmCWuLX5rwPkjjOactplI
V/BKaec0FfyfMYQ8ZowDu/MNH3L2lUCiMoMGp0AVaq1yWGJJNhze46iXs6cU
/G/PPT75oxnSN8Ol7p2ohsfegxl9nAngUH9625e7OTi5V+lYwhsSGt4LHaDd
CMII+5jz+5QpMKCaG35lnzI2Z37Q/5JXj4bHL9zj2BOLCtQ1bT1aY5xWG/j4
xTANLbZtBvncpaCzX/mAsEEuXMrw9lIJ9cMrD+3yLWlJGFV99ufn4iwU2Fhf
tDMhALvOPSY/xQic3gnNoen+sONjSW7tTSoWOdyZ5vibAd3f7x5/FhcCR8eE
eTJyqyCua5iZactjeFIkfw6HpeLiwneZ48+qIVelwP/6jVowoLMwe9uRhWNL
Pouk/Hzkle7JZ5eNxaUWhfLwR4mIpJtHQy8QQTqTcacFuR53lcTvZH+cAjRC
E8ncBzJx4WgoqU4kC9Zjd9aENmai+3RjV9+fGuQiU/qW/JwxivY17Z17oWjH
peGUeLcIevrHnvpfSsUFD6vttU1VcDb+guHC5Wp49yixdyYpGSd7WnRE+DKx
nXfX4UGbVLgovXiVIyQLrn784caznQijAlri8nxlMHZnOaifkwrrcirrb00y
4cGF7XM+BwuAg0ni/EZFHGh0Jroo7swDfyWnV6m7qjEl22L0+Nb33/qnxZ2W
mA0y46t8es7FwElcZ1qoz0RegmDeU0IzdgYFTT5aKYICi9mk7wvZyJluOpjv
3Y2izoy3yHOZWHxhj0Yw4xa3tpw6dJGjFkaIN1y5dYrR9xX1b0l1Mx787C6S
29OKWgZXbh9uDoLj93/VlXn4485So3NGQjl4daTiQwfzU8zcx9JD698KvVLH
7tRiAfqKsOy104+HRWuj3x6jFPDoSqs7V5yIwrz+gXM5uUB4e2WJ8iASDFub
HuRfQzRT2ZR4o1+JYQM13+NEmtDZgsYh+kwD5LN+C5rxzEaJZa48D5oY8Kob
O3GHLRxnBltuffIqg+Oadgcrj5NQhK+yXXQ8F4LEBZlzPlRgctTCpPr9JuB7
Y+xHsCyF1pUbf8au5mFk/aVLM045WFoZYzMvXwuEp+8uLpGbgW7vm1106WRY
vzD3KHw1ELleiX7bIU1Au0rRKUZ+IvifPrD8Zy0OdVRtO8xcW8DIm7yg+4qA
+XKCg4YyIbir2C/lqut9pBuP+LY8rQ6rVzks+8TDMfLVJXr0MYDILj270dl8
7BMJySQl5cOHr7ZG11TJeI2fzSSWoQpHH3It9jMnwGcV409vSOVAboeHhpJx
oO8kQaj81Agnu5N6mb4Zgz7NYOtQQib8Gas/5N9VBrxyrD09A+lwV0o+V7OE
gnvDXs8c3FOI1+/oBuRgCoo8EhcjX3WCudiBr0Pfy3G/n9+X3g/V0H8gYvIK
ZzH0fH594fyebNAgufwbbCnEI9ExSsqx+RjSnSPcsBiNm4Pl9Q6/yOBtoltM
E9oFuc/792rkbfGLqIPs2ykSuF2wZaVPL8Kixj0Je06WwXT1rx+tAc1gUE5H
Gm6OxmOcJT1Z4Ukgnqu1PJMaBDvEdp8t3F8KnpcynCuc3SE+tGH42UUSSvgN
n3inU4DdzywZz0xXgM/rufPXrGrxorDtNs7qZ2ij/Ijh6M4anOOMzHVuz4N1
3YzlhR8J8PX69LUDPKnQLaF6rFQ4B9X0zloSnCqAwennUO/fPBw33yXRdKsd
jOH9m4+MiThq1zw18jUX3fdPaRn7tQJHR/6X289dcOcfw973vRT4Vfkr9ElA
OcxFBHd6vbKF9sfVP7cnF2NujPNNu6ZofHTh/nJYZx2sSVzVdltPAEeKwn/s
WdWwtofw22qxHvkPMQ+/9CmDsM9Ds4pOZJT3eZzv7lmN27G4iCszBgenIuJH
TlThG4Endh7dOUDTwxnd54dQJuaxd7aFAqWSqSfTH5RAu+HY5X8qhchMUxpY
ItiEvtkWzG+iS+DQhRTPvJUopCTMZb4sbMUh26jxusUkrOVTvKe/mg5Sr7uU
1aazYJe0Yu2OgFSM9S+hkIob0VbkzN4cWh/8wxBoyNKQhD8ZSqtoPqWBUzk5
jVvRCQgSnKwWcZGwfqK5p3wkBk8zEC5v442AuuF7e7ONmzE/taXS4mUTtDRe
yFnmbkbqft++IpYA0BkTjSveqMEfBve70lsrMGzzioiQfglQiAe+LtuS4W8s
B/cnuzzg1a/vz8ophks/nYTkF8Kx8IGuF990IajPWT6oukzAtgLB6tsfI+EM
i7JQ1DIF1Z/VV67SVGDO2Ss2pNl4ZJD3+1GgEQXKatbqnsfJ2Fm/KnVm1zO4
t3Ra8tWxJvQO21XFtWgBqx1WZvN5OZh57fF2vYQaCDWQDr55zA//M7O+ouBd
gzNa1v5x+0PRQTHZxVwiCKrW/G+TFyOReJ62fC3DCMS09XQMDBuh+1rr6/wt
DrC9cn38rqMfCjkmFPscK4R8zWABFehCNrP1TyyMzbD3w2e/jK2TNrhz89Ff
1mBguEX3n8g1KjixGJg+2uLQDnH9r/dPNuLrqrr3TklbPT/0MPLtT90tj2Cm
cHwqg9iflfcCaEvx9sv+lFvHEF0elF4y8MiBklOJORxPiMDi45NMP1gOgktm
Dw7KFYHI4ze8X867gnrZmfZ02gqYOGzy52KiH65FLraK06fi/W0lA+wB/jBR
09bUf7sQlNTaeiu+5kCizL+mviZvOCv7U6+BLgv+hO17zWvmi7x3Tntwi3VA
XF6bwfeFangjuTr38XkLctZyxp3tqULBFFX/nWtkeJ0CPjqLdTB3OWzE83oR
GItULt+2KIOnuQ8tIkdLgdPkdFkhZyMalPWlL1YQ8SZppUHeLA9fX5PUNqSm
o4cT9fBGKAG8Uns2hjWzYbzqhcOJ/irQsp+Mmkw3w9viuw4b5ZLgvfXCg/NA
xI0xmgQ99woINH/6NVs2Ey4XVjqYsmbggtuE1jlJF+Qccy1muRePP6WqFj/x
UoDnxOP/dvwLwLWzpxtsbhaD7Qu/J2s0Nig8wbQzOCIGt+VE64wl2aKQ0buZ
FLlcmL3xH79QUhgQN1gM3aq2el/FhCKR0QGDHdEZZvsoeE+vjWy87I+qmMSj
RqyD/dpunMn/FSG95vzVVGkK/nqkFHD3WR5+Cjgw3h1cBFwHI+dTxorxXqzn
un9QOWgF3PJS+RAJQ7a3jp1nicEb69sFJ7bV4IKgRs5HqjP8ujnK895OBv/j
XmI4lvgMRkJMQ959C4ODqqqh90STgHl4B1tJrBMO0f14FtZaCjvcmoeL1qPR
x7Aoju0dBVaft+ruUyPBzEljNvjgDbuTR9nZtaPxirC+v3pVFvJrH5hZkkZI
SftGf+5AMfYOSkh8d2xHJmFzHwU9EvZru2a+9KyAN+Rdg4XGcRA3OtHS7NYE
qvbzKvorVXh3WlBd/EEWsDKz7eeaIEJZDt1PDsZmTBvKfftrqAPaXp32+y+w
HOkHTt241RuHHUnSzHuuZ+EseeNW579m3FVr1/xiey540oxcPF7Tg4LHFn8s
tmTgzRU9T/Aj4cEOLeK/rhRIluXiq36RDkYjZ4sKeiqA2BDDMFOcCnXKx2fO
T6bj/B72YAbBMozVC5FPehALz0Sf6IX6F6C/6HR60PYyHBySrOF+mAye7GcZ
gjmiUeHLMw1t2iAILlYUvnQwGT8YUEMzTlFhbCaWTZGbCAEu9PsVW5qxe+pD
mO1GDiww1hFaxutgoXXf39l0Ilg2HkgsV2mD+ooj/rqXi/Dm83J7h11bvK36
iWnXJhVXrEnkl39zgD/4cMlX1XA47FMsr0+8hd0tqudqpkuAZvvdAz3Lz+FA
qtezYJMItPuhcuvXnUIMjo9482izCs/zX9Pbp1QCrUtGYkMi0RiozJj3jdsN
GpueMAY3bPXJdYqR6e/HmMgTaFYwE4W/Xk7eizhagzSOTNoDSheBr3easGEZ
Au2ZLz8uhqRA5Sr7t28VVdBxqBB/BYVA8Mfk7bv3xkCtCWuIdXEJhM8mxwaT
K3D9N8cBb72ncPSJWAKerYDx6+WD++RjQNwzQm1ItQY8ReM5LJQqkF+Im2zI
SASblyzbq5QrUCqbwSt7MhZY1tW/rDNHY2L5q3Nf5ZKRTq0w3Sy5CDZqbn+v
EgiBgruVAR7zaSB14HdNthwZq8/acCnuzEHDbnO5netlSBN64yW54wIomW/U
yuuUwJwpM8vNSAqu5zhzKfNlgSy3fuv5ZCKufqIfG10j4QmuOieF8RScx/ig
7a4NYOHG2fTWPg4OTey34zOrgaD1wG6NykqUafr13a2iEDOddbiEXW+hqpzE
nf6PeVjPZvr5zb04lC2cPmXuVwXaTFm+3h+ycGBbcUvVtmogukuI5bJ54OOH
y/+5JhfhOv9tctMhMvzaKOA9SmoGl0ba63ZBCZDKMtHyXr4CGHn/klayi/Fm
tsWgDGMr8kj4i9YsVuHL63a/0+haMHPgZPeLkyQQ+0DVlhzMRz+H8OPs6vFQ
8zY57lsR4o1bmXRFbCdh8Y+U8/QAFW/GVrjxZIQiw9WUsWyLGtipoMBZhzVg
V/xIZ9vLUCjgqAlXmPCAZTX2xdcLJdC0MVN95Wg1SgjUnf8h4AA7ky6a/TqR
Aiwl4jIy6iXonU9j8FBoyxc5VvnMr/yf65UaKEeroCJQNSjpIwEODtUeWXxN
Qrvox5S4VQposRomB3iZwoTQs08fE6phyrxMdfZYETpvz/c0XfVFSdOkPRWp
JLyBHVdy4h+j29VHGbz3SDi889NxlrRm7H10OezHtixM0FksOS+Tj3Ra42Ge
qaF4bd9p5YK/Zeh+fvOI+O5oGA8uXtfPiUbvxt5TnN1RkP6mWtdYsBUcDYJV
Pt0mY8z2L0t3JZvAnfbXoONjAlZ9Kw8IUu3DyCaDV9ZtgaD08bL6sjwFO3ZH
LqzyZ8GK2sSigpgL9Defzk1wLIaibukHXr8rwTy6mLwQi0BzfxKrB6XgpWaf
w/2KLCTz+rsOvWiFU7IeMk8fVaBbN28D05dcVF+4YnTBpBJEVMsPVQdEYSqt
mcuH75EwI7BJX1ecjLXBtwronydBk9hfk0X/GoxqS52zn8oFhQvqCRunHLGg
cT9zQHE9MIuJC/2I3fKd/9Z/crrYg4cDa+HKEQqctR05teNtKdLQz1jTlewG
4jxB6rVlMJT1iXMGqBQBTW7jAvfXBJxWpzFjUM/HGWOv7JypCPCb2lbu1ZMJ
slqLBKFTJniyT9t3RqoJ7LQfG/x7HwfT3lnVTc8MUOH1EX6KXAuIjtofearf
DLSezUe/X6tEpd/0duzWW5xQOp4XEOiLDwcNjVdG7IH5juXkOrkIf9W8bN1u
i8jjNvVO8S8VQsN1sjkG03C3LNmFSaAcC9tyq82+EeDmervzeh4BRl1aW8sI
W/NOgqXEu4qIiemMNv+8ovHu+p3B6jACeFfErVAsnwLjbu/4fQV10GYlI7RX
JgnekZSO7TuOUCF941f6NSI6pVzf9ZsBQcfh7mCzwRb3bXdfblIvQ/ZfRyu5
uQtgHvPyfqr3IyuDKPHrGTM4u/mfk36iOX6quFFUIBGAh8PTG1klIyFde3Xq
XVUaCnM/oCSbVeIb6bY0e9NolGFSnJfQqYRfglFMzLejwaBwk3fv3jxc2R+s
MCibg6Kv9r1wYSjEedmQb54KHVhP07VHr8UQp2gE3o2YNOJuliNvCfwVaPlZ
MVP1dB7QLv1hvrRQCY/P39kUe1SHcr/SW/LkG0E04VJq/Zcw1PgoZKSxkIT/
XproxC6S0PThLfP/Hjigru1YH41iKXrW8XrQXCxAdUZzl71JTTi8r0giYakE
Rs60fPY3yEOn2utx7ZuNOHDxpEBmpRE4/AufcefOxTbe/cY2TxrQm/XYl20X
FMGTrk3qwLUStF5hvclvWYAupJMF8+YEIM7tGU+yqwSl3vuFr9xSUWSZbemQ
cTKO111Y7Mgk4Q79J42iBzORuM3A0mNPMxZcpj3zdK8vtq2ZeEuHVSFVvFZz
8VYiyo68XGMaJeDVU5H3HhqR4eWNvs/Djo54pcqppSIqEO1KvyZHnnDBC7cv
Xj/JlA5PM5lPChyOwSefrxI2DmRi4tM3/8x3kFCWm7Zgl04wjgXur/u+LwV9
PmoWXr5dBocf/2kOPO4Kjnc2R/JZWkFesNLqxOtsPFS419tNNxG0h3/k7HtH
RJ4yUGseiATcOSa1KNeIxLJUIYwtA5YxpvgTAaGQMxqidr6aAhtc1aPsJ4ph
eiFr/NJsITZe+qv+V7MMmi58PndsMAQe9xEfiMlmIXVyD0dMeTE+ONPqMVVc
Aexl6UvWHR0oINUWoZkShd9Dq8tQsRqcvQJFd57LgWlaY43L0iTk9RPQipzo
wW801SvXOmrx3VmDZ3/0CHiSIbD09KMM+PSlTZ75ai4MeKU2zJ53Qp27fUvr
A0XQKROwUL2V83taA0xB0zHwl19Vhbm7GdJkkw/oM9dCBpfiW5rAVGh5NVfE
9SIeJhhmhb9KpgP583E2GRoyKkx9WsDsICwMGLFzLyoDmY9joTRb77HrMTjB
lZIOIW9dTfb7m2NyJEVQphaxg3lB2Lk5Gdl2px+m/5ENh/s3fgrRx0D3U8ui
6sYGWFempSwotcJpyoRWT7o/ntSrD1yrLASTL+xM6meyUPuXYtLT4QaI7S95
v/ewF1Rsqzv67epWXvultZkaKNBEZ7AzMLENMtMYo318nXCHX9N6inoe3Jcd
ulf2Nhte/LWiF1ovhrnej9qMck/hybhXh4xmDXrzjF+m87JDwfNPFx/bW2FA
pdis3KsWuHTv04v917NAO456WoZnq1+OixzT2Jqrwccjeos2y6Az7+TTQYUk
2N+h3b9nBxn/u5OzLnG1HrMZZg34TRqBznKohe45EY2EK9VHErb+15g+0+Wb
uni4aaHQ7xEFgxInubTN0sC/+3C6TB4Jy4gtrZ+PVCIvX3TnuEEOjMgsW9fS
JaGzU+GuBTFbpBZ0pob3PQHDrG03TLTqgPH4Ox6h9w7wsvrv6h9shk6PDzET
WAhn66yFPkoVQbzsHlf9Zie8aPm2jiO9GpnyOHUJdwnwsH+x7bdUHhJWiZLE
F9X4Y8WJMpFbimOpBxI0nAjoTs/qE5+Vii8PbadnnIxB/x3yNWzqfhDaM9Tz
qLkWFFtF7IsEctD67dyHKyxECOx4QtASK4Pxp2TmfB0i/n3kfT28uBifqXk+
fytZiA5+R99vQh2uMbS9XoytAFfhn0FphQSMiIhpI6eEwj8fzt2uzM5IPFC/
19KCjG8Uzpx3BAo4id/9e/cXAY1reLpOapBg+7d3wpdmo/Cyo2fPrS1fl3fq
aPN/EwknmAQ4zfdGoHzgwIyxaT1sl/QUNPdNhPzsMYELEkRYazzlX3s3EVaC
36380S7HDWlm2eZLeeBLMUw8HVEBTGd+Fu58GAVuESa1XhZF+I5BaUw2rBPJ
+kdfn7ENBoFfXg6CdbUYtm2JMDeTgSVhfzrPD9Whc0OP7ujDZ9jTND4lq9EL
BYeamh6Gl6LI0oveySpzaGB+EhAiSMEoYxMbbqMGeJVueEahPBdMtDryfdUp
QNg8+YlkV4WsVlJdp94+hajMhwwxhzuAzF76uPyVF0aKjRhNpjWgpKHiRsyb
fOA68fHvPuU42MU8SWbmKABDNUbLkY37UHE/KOqRFhVulqP9h5NtMGScEmSr
kg6Cr5/JtIwS8X8UnHk4VG8bx5UlpeyJRAqhJKFoc1dkKSlbUpIQJSQJ2fd9
33fDWMY+Y8bY3cgWIkuSFkuSFlKEpJ/X+9dc1/lrzrmf5/v9fK5znWeEisOq
zfVgVb+S8cmCgt7uhb3z1xFFl1QVJo2KsbY9VC7+fTGsxziMLWyPBsczH/6V
mGbgwj7J1BVqAFTnCXoMLyWiotetOeNqCl7/MCZ13yQZX5YtEG6+pODwsyeb
smbioOdcyvpVWgWm63oxlMsH4F0Ogd0s91NQ8YFfmJNDIqz8eQMtV+moeKnl
a65JBV5YvKssdaYalA6lFZ0czUZGx/L5w5CP7/SEqKKnc2Eww/1htkQBtH+f
+PuyrQTFZYiviwVKoVe9/u72bjJcC7vdTd1SCQmqBjJql/JwG6cYz6V2KpJb
dI7vKckH41gifdqBAKf3fBgOe+iMJ3UGDDSmCfDf/etz9Xfqgf+s/ELnkyyY
Ff47ZKEWDh/ks5/fS6VBrPPiv94D5Rhom89qUJsBOkMKO/kS6zC/qmybUFgB
zjN6xDU7PYFXuGvPyVcNQHa7oR1QSIM9DIOXJ5fJ4Cokavw0ohVjB8VchSpq
4bv5vh9Dt4vh358vPrcJJHA1urP78uY8HAoF+uSLfPDcK5jlJP8Yezr4Hj1t
CoLJHN62X+EI04uvjpwqjgRSyrHmDiYabtv26bJYWTbMethta/tDhxd28ass
Z+jYGSwU60NNhJylK8ZXu0px9t9Rk4zZMhQflm0oGO6AgMmmVdMLFPCIujOx
b2cbtiv3e69yluKfPJmqGX7EgLnTOZm3m9Hp6zdCxxwVqlefb/lFi8fLP4VX
eQqaYDXsYkrMtib0LuMq0JG6hEp79A1CPpKQ8zfvUaA1wECJEYO4KgmoaKJK
fF4H99jPmQ4FFAOfJt9ewevRQJINvCdnEgB72oPqpE5X4euzNsel06tw4NVH
wuuPAbBz9A2P6LsqdGBheXGChwx3pCb7HWzyQOnK2HBGMAUe3yhLUrJtAu/D
IxcSndUg/R0bPeF3Hky+v25E+hGGvZSMgaTvjyFqWXR/jy8ZrYkAzGJhOEgy
j+OcjMO3TwXFI7ILwIn3uNmUWQOOjTWK7q1NBs/KL9qhEVmwpTCg4q9mOgZb
+FWRubLRvUZ8RlsiD5/dPtgmdqMQvRpNonRyq3GIw9UqOtwPJtNaPypylyLH
YeXqDz9KcGh8gpWUYo9HjXw37ROkIF+zQVLopmQ4IRgn0xyTi4RYR7uZvmoI
ZTeUsUun4dnCfKUKl3tokqzxfb9gAMxvN7szlpMNL/8Tlk85ngKP2MYV/+76
/3fMg2drn9/EWT0VrZ1xucB2bv1tuWwcpqgf+r4uSYGD31JY16+lI/3r1qht
0hu8fSz+uI5UMgRFONXmbyUCc7Wcb+ALApZFMDKd/tgA4sVzA8LzaTDlql36
Q7MCuDynxYs2keDnka/dzzm6cPRir/wJnTsgN3hSRLCABHpHzgRclG0F16tS
whxNCcjy2+Ag2sWCPXnG5OC5GowwqPOsONmCvI73vdMl2sCdX+TTH2o5Vij1
XufSroS35tnKMhgOZoqi7HG+2Zhs/oiS75oIruUNP5XjMnA5Z+oZgxQNurmu
Dg1rZeL6OWpm+J4KXJilj3LTI+E6q6GeaxsNMq/uvqbgnQPvg3jPHjtGBP8+
voThpw2olCr+RbzYA+KzfQXPHW5HOUWzJgMkQqvUtdkUehX+2xpL66PUo82i
aMX73xv9f1bruEq1Py6OOQXJ3MjFn42GB/qaqqE35Kxrq2cyvrrBWuh9vxL+
GziTrSlfBaE6935o7KbAmQ7538RbFTiUm7z5eVoRmDXHv/NzpaJchke+xkQx
eCXR9Pt4vYDfziaSxSMQYpsDlo07WjdyPStpNKcOW+IYTpvfKcdN08l9D4VD
QMwoub1X3RtcAp5E2AY34fnvBw5t+l6JEoZSo0MhdHijKu31KDUPAz+nUM9V
p0L7YVLnDccgmA43SuyfjceSzYNskgaJ8NjUd5nyOhk6WfPUCiKoOMNmIbFd
qgLyCesiaYercM/eov+yjpEgnaC1emmPO4Zu7lkd/hUPO5lCjtYaZePlyEH3
mZcVmNFlf4x7jIb1Y/Vtj54kYjVRpFtItQQYlHXS/jmUw4NR3RESBMOHj4Fu
ss8TcIG9hJKtH4Uv46wYbGPdoIXhzabjPwthM2+PRdFILdCOMkdGjpXCyVMq
J6wnK8Be+g61aKwAg62Onudi2fBVPheNi7wEvEbVChmSIuNbg4oL6hs8OVWc
uUK9mwvW45Yh+XzlKLntrsRXByKMmXH1XdKhghudt/vdYCiKpJs4ZL25jvHS
CQfbeSioOPvd+WV0GkKBu3zR5Vac1d0aQBzZmLO+xD5G8STYThi5X89Ahymt
StrVpGzY+f6xp8CtYnjE9cOO/pcOqckztZqDEVhZXrA2lu2DfNbVhlPGRCw2
tQnJbuwGJmFOuqhNJyzHmBuyPs2BFurV4O8beSrLHjPEKBMFZ2049TP+f27S
xxTdzeI1cFq04vLbQ/bIN23rP/AwAkW46h59tYqBX+4VIbveVsMDxYnDynOV
OOuyVZVygoiK6ifOf9iZhidF29K/yDRDtbDBdlXnPGx9toXItJyJ3LeJhhkm
MUgr+vdJtboUfs/J6l/ekQbDfUu2PhxU9GYXnNcrj4dHt/jfzPH7geU6C6GM
j4ykPzwoVBONHO9FI18II2xdTGMgJZZCyCbSVrfIUph+bOO5g9aCU5G114SG
02Du8Le5+2EIzBn2UzpCJRBRve9wA28V2g8J9HS+ysFvg/GKs5LNkHU7K+2E
HqJ3dqfA2/XH8Mtr+vIxj2ZIyNgtc0m7AG7s2J48spcEkhPa+qPPboO/zKfi
ltlnoH61R2CttRJW5CWUb8lloejKW0H1t3Q8fpGxNDmHiLbC3besE5txIPKw
et+NIlRF8+0MU7mo9Wn/dx2JFHAva0s+w1kMQ/Ek76kLBbAtvW+mFBvQKZyr
kHqiELIV7ibPk9Ohq5nTy6a2Bs8x8++STS1E47Zh3ZBVOhS+TxiI2BqDRSyM
C/Vrtpg7yKqSq9AE/FNhmq9+5+HmKWGPlFAqMuWeV/qpnQcXo60eOcWXo2vi
TaNMHxssFPjL98YnG6ofyt2s60lFud1vq0v3UrDjqO+xnm0peFlua2BJdACu
pGmzT6waw/xyTj3rRi7zvTDiTaihQ90zRvXOxUpQQvnjbteu4YDN0AGJ7yTY
9ZLvU0t4Nig89a7kGquBTh6/P6Ua/liX53VYOiAdxTD2qldHBLRmf8xVuOkP
73q//DDiT8dHfYxHr/MVgXbJU1+9I6WgHVetMZdOB6bKjuV+v1JobY64xjIY
jQ6T+XJbGHPw6HgGpamfio6R7vt3XsmDtcCrCodeNeLa4o4bvTMtaMHxsNN7
IgVMI3iWGHoqYUwtS7BnrAq/mPjd02Yqhvtfd5uIccWDSc1erU1VNbDNqKV1
sx4dNMzj779azELO0EdqYU9L4V+9btapMhIQ9src53tfBRZpyQ8SjiShwjpT
iOP2jXX1W9Je6QoZOk7tmqPerAc9ucYXCqdoyFWb9C//dgIoURgy/UsysPnv
PinyUD6WaCo2Nt0tR/Uf0bEXnlFAsMFHJUmiBNxCsrkNZAMhWOdHtbGbBSim
P1Y37ymHL2+3BfLIkiHCNSTm486X8OtI4nMnvQC8lf9yUfxAGibmSotmbs+B
FPkpqw7pbDipeCbXkpSAH7ppuX+uBaKDtJ4Wy510EKmK3r6tIxtS/0qj+AoZ
3lj0RXEWECHvIrvhwd9JMG5yd8+9v62otcrnVu7uA/oxfpYPRpqRj7LLgFGa
hvJ3OT26nxZDzmEj1/uHCBDF7/de1bMWWKYEog0WytCxMNiaeTwILeyOjuwv
LMbox21rJSdO4y99kQK3QxQI9q4mnXqSgjI7pG4+OliNDPt2yq93nwThz68t
BAKd8d+NoVbG0EqMrjzTPDFBRc9t0Up1G3we+/PksepOIl6aTS5nfhUBsfpq
ayNsQUjT2DviKF2BwoKn7Ofv++KkXwh1zI6ALezXvow65ECJ5hGWH8UhYOTa
7fDu2jPsl1C4HMleAbECOnoGJYX4r+POerh4EjJ0CUceYc3B1wsn2DhcK0C7
w56qJZaAxg5GVO1bUTAVSuAc1c3Eclf/4OkjZXiebPwvwLAac1d2E/f01+JK
LtbL9XvDB6P+b5Ye5bAqbhl/dX8sTBE/0F4c9sEs4yrin4hKMGT2OVn2hA6y
g1lKHufT8dbiK8bB9zQcFw+23rSXDteULD/tScxEs6659WoKFXP/HhtgDm1G
/crX6VQqDUradUxZsqPQjtClMGtYhsPGX/99uhQGFiYesfd/hiCvknS46RkS
tgr+NBx/mQB4c3ruhnAj4IcKsyzxShRV2XeKm4GMxSJFvGyaTfjnJhf1yBIB
ZfL/KWx1I8Px85Zl43tzwSFgodmWjQTRfeYr8YRyOEtdEo6IOQrvVgVj/1qX
46e9F78UvciEA7uOXzE7HoqqwW/dPulScaH5qcNNPR+kedcIj1c0ogwPj8jt
qGY8cX3eZPNkPsguk8bq6s1Bmpc5LGqCju0cd4QagjuxkFz+blU/CwRdU6GF
jQrrYSnOm+cr0KuhjqgZXwxbY54IpJHiMHGXi8yL6mgMOvYbCo5R8a2Q4lZu
6sa6n7xY5RRKQSoxTXiXVgHQL6sqsr+vBYJUFZPMXyv49Dh790hGIQ7wmZ/W
CSai8rd4RdEvJHRadxQ+BK4YcOpLLUUmH1iXDo5WdznAVTPepDRPOuYfX/Mc
qKFCX/OHY0rCzXhu4ZGGfEkkzqp0RwTeS4VuzWQqO08rQvD4Tw2LLFx0r37Q
nUHBnbJ/95xoIeHBHwM6S383fjc//suuRkeJxxX3PzjQsItwwVsp6CFUq7TZ
Nu2nAxunZ9X4UBV8/GhweKGuCNO823uJPqUYQ1EVWq2uQensGcZvY+ngeUt3
om5TCeb63OgR7yzGF1Ph/sPXErDW83wnv2kJhhev/2zqJuEztcmZkO1x2B6y
kMj1Jx69L/lr/TV/gj1R/iK8W5qw3e/GgRPlBWBRIsYi/YCMf5J767nOlEKf
zpW/VSwFIHc7L/VGOB3tBQyFGbZGIae+33eFZCKIqGZdtv9TDq1mD0ktQmVo
e6bDnv1bIeQHh9NPXaFhBmm1clGDBtNgUaXgWwW/0ueYOndn4qep5CqCQAI8
ZtMpddyVh+x4/8F8kBVMHKIzWV3PwIcPtkaM6zVh/ov0CZ/SKvCs7bl/KSMH
DsoUD92LLsBjVddS+nUTofXH0Uy+TjL+u8D7jPFQMnA6vjX/72ksbovA11lP
S1HNMKS6co0Opib+elwxwbiLZfPP97dS4Sxh7LL3Rh52uYjmsl/3htjR7TVd
T4rgvwPTsU4cPTiUzJxEEnMCpX2TV1oW8rBvL6dZrwsNrcNfD2RPUnD6nvdu
o8E0bJfdHVVrSMTM16pND5jzQHsL3W/nnko8k8o+UrGUiR5Mipp/dj/BcJlG
jxrUgX2e3U3a+0pBvYabQ8ClChfT6maGTMJR3WQ5W6q7AlYXEpyIB1JgON1H
L3IpGDM7ClTTXsSA7FHu460P2vDvomjD+YtUfOPvU0RZb4D3er8Nx/5lw/tU
jepB5kJoD5+r7VgLR+P6XJYK4yps3L6s+L6xDh26xOaqLhcC861QZWW/atAK
FSjsierA7ZORhDJfX2CiPuE6diEDmQLOvXdbiQajyRsnTkmS8W+AJ3V0PhYT
s77yZ6UXQ5OX7Cel3AC4Zu66O3GwGb5eEfFSKiLgqd+LBmaP8/AW7Thr+iQJ
73Jz/vTpTwO2F6ay9GsxmP1mevaWVigyHS0w06MWY/7JX2sm12rAO9mrRjS/
GCsIn6ctLyVC/XRDZjpjNtYeFXN5IF+MtyZfJC6fJ4BIRv/AdgsqBi7c1r6p
ng+NF1OpQq5tkPgstB3nypCzOiiA4TUJvi1abd1VTcbI0dqrpjOIUJmhS7lB
g6a7IU5riWQYauEeCN5qiXZ24fpfGXMh2u/igRFiBYbEikXWDsTCw16PkuqX
hej/sniYd5q+wecJf2ROW4HwNyelf+t+0OPrwezUQ4aSc+u7PNnSQOy8q5Hl
nRJ8u7ity1i4GLs1ZcOefM7GYMW9PjkrdLSVEPTL+4lwS8p2qvhrLlIe68Kl
F2QUKxJd5rhQCemroZ7fpXxx9n3Ev+TcMjzpcnsw4lQZkm5IMA7kEfB87Vt2
4VZfCPp5t/vstUqYfktK9Eva8HeXZiv5r2U4dXCbYNpoET7UJz03PRQDBj3b
HmxlJqNI2xJD557buJpzdu3jkwpgKFLtjnAKhW1V0hypQpU4wigexvwoAugS
kuMZgrGQIbbIJr3xfN/VWKRuv10Bng0SCudtCmAlveWnzJQJjPRamUcerYb3
R5THM8WyIMUuNualYz46/NsqZx+WC58u9UfKPAjGPQciPTU3OHCbVlyv7LZn
GCeUMqHjRsRTft45isklcOWR3z11KzIcOJTw5XpEAEZM+XjNXinBVfebpbOB
VbDXmScl0ZUAkf0VRNuCYjyuRlXR4SCjfKc3g5dgNfBZewzJHC6Gbyzus7nM
LUi5MhIic84JRdX6bSgulaBxedAg9yYdf2TIcVd98YELObeJvlWl4M7M8EDs
cz56tG++PHsvEu1tWmVfHwmFs663VTava+Ckl9XkchEFTJai7+6pzIVUkerN
i4MJwPKuT7vXJRlCa4u1H2wjwtT95dqhY76Q3nv/8+3JRiDG6rcN/yhAkxnC
Sh7ND1hUJ/LK9tOQ8Ka00V2VBEVXhofAxANluAbV18fq8OyoSvxb/zoIEYsq
CV3c2Ldrsldvz9mgmWrfzNNAMrzcPT99TNwbQuu0vuZBCAZ4y7AqO9eg96e4
CjVbU6z6o9l45SYBwgv8iC6nqtFyhsH7yM8iLOh9WCorU4738tYlhEZzkT7k
I2paWoaLH59ESUqXYeC5A4UZ6dn4YJ6W8OZBM/zSXT+wyp+4kXN2154xZGLh
k6ZCC94yYDV7WRTOkY2k45zc0dZVoLTbiJm+0aNDIrP/nQPEL/HRxx7ElULC
w53blbNK0bUn7EuBYgwSTdEm5CEVViI/c7dVpkOA74fhTy2V4ERZDot+kgQj
Wyp/mOv6gPf8YZLYe0+ctHxDiOv3BdP6e7lmKc9wRVHnV5xgKujtmlZ8fD4V
owpPLQXx12BJv8T9nBUiBv87FmcMzZCtsWuHt2olnJYoz/giQsLq2yWkTiZL
sAkNT6V9IWLv0fevjp8ho72seJ2FdTHO2T+7YH8vHke+f89T39g3RdwRHlKW
2fDOYKnSPM8Xx9b1hY7UZ+GcK643OsbhQfxtF3WrFuu6YpRMIxLQINx/Siwm
Bhl0Dih8fLDUaPrDfJBruhZurCxpuzZT0UU89E/ZVC08UllX/8pZi3r3vfvC
A6PhFzuDBbN7NuZxt7DfFIzFqajrV7NSatC326gx1qkNtdOheb7bD90nOLvD
B0ioy/OalzTTDHMD0QWNqjFQZ7RrSnQTBRacJeciywioNM0tvOdSFdaSvwbH
/9cMI08agqZmQ+CTzvVnQ+lNyGL5iRjSlArTmqPMx2YIcGrPzIujYlXotk9e
wWPjuiIYuC/pJOPLP53Pn270crRG1ckR2WxocA3NL/IphpBfCaPHA+ph5aDM
b1pEDiT0b6q4Xv4YeWOcwt1W4nHT/l+KHeQ47M78aimlXQxrF9j9rynEQleR
Ue4ey2eYy6uhN/v7CnBXXpQoZw5EikOh2HWHBiDffiFROVwIw9Gs+o5W6ejE
vW37Wf1AmJYUMb5WT8Ba+vnPEyQqxm3+MIN92bDaf3pW2IECudnzovqqSXCc
RWxb7nEqSJeYy5EflWPHoEQZqbcJeE4p8xhH0XAk4BQxJKIGclfMf5k45IP7
kRsZvw2ScO0Ul3Pqo3x4f2edK9AwFu+I3TyGV0KRPTQkXUWnBEr0xS20apKh
orXE/pYoGVaztxze+9MfM3fN8uhKPsHE62IsgSfK0fg1WV3ycQv4nZuKFtqf
iiaaXTNMTn7oZC+o8WQgDocbTg53ZfngcgN/Wxx7Eu5gC8+N6WqETP2SCg3X
BtRWef3i58YclAckuE2+EfD9fzmkqIli+FWgGukUXIElQbormTsyMMd7i3He
Qhay7Hk8EbUjEWaVC+7GRBVAftOTv7/e1cG98hO+p0PiIEB0T+XIeRq+l/rL
rV1NAIX0uPqBHQnwI+nE0eKtlVBUaLcyvzsG8hszpjdplKGO5PmslefxGP7b
9oFzGQV4Kl9KtIllg5K6d6qrVwmOB2Ub/Ww1wZ31p4ssZpuwyFnwz+CdBHiT
Z1ZrdJQO14lT10oeBsJCbAblikACckZtvc7SS8TzJ0cLV90IwKgzMqrEVoEd
1Vft6lQ7YfjZTJ5JUAKqLTC3f12shS5i5EzCej1aWC53DEeUwlWubla1nHDs
d/JJmnlaBtNdNS7UOBcs6R178lSlCew3z7ETT9fDzZcDfSe2VuDuK7o5/xJL
oQHEWnClBNn/BD4suegPJ3SNymibaPi98ZHtPVIW2NXhRwm2SEh2PRIauXPD
h74S9N+ejAcDCwuDqhtFoOZt/qRSIBO58jYb81SHAssp1/rQykzwTjyOB7xy
0OuEa+vucmdgXfX73HkmBOyz9FsOK1HB9vHqlPNiGQr9x3Ve4FYD/uIcfN5/
MgOOf39z8OhQCTi84thrLUUD4PQsWulogpf1bsWvnEPwuN676tyrBeCr9OPR
03dN8F+tQ2tTVD5E+FMXzronIT/9Ys7Ry0UQyKOSfP2dH9zor/8lQ22E+SG1
7Q9vWUGbt2nCU0kqzCc5m52954h8f7pMZ8sT0dtWJjSTQQR+24WYVignw3yl
L290gBoYvjvAvO+uFdo6xPysWafDSbeQEOvOTChu6A2NV4uG9EHmSJa2RGDl
rNNdEUuF/YVGGZYxSXjlNNHN06sZV3fEvdJMJYPirrCmiBwybi1WneiUf4Za
30Ni7JdKoS7FJu6Jbi4+fhf9pFQjBT84MUdPqlWiw4mTly0dm6Clb9ezP/6+
WP95mu+KThUq7VhezPpNgPVtc4Wyb/JhinHJWCogFYwGP5wSu1+ENDuX624N
CeBx5z/t35vo0DxximXhMBm59bjYwx0bIDCI9SDRrAzuDfupHTFLQwlOX4vU
jiLkPRrxc+a5K+b3TX488jYYOvg3H9HTC0DXj36Tj2i5MPYmXeJndSnOuy7z
KYx4g6KkZ0H75hIUfyDlGKxJ3vi/75z9HiBc3SluoPYgC/uF7tw+8z4Kxq76
TySMU9D79aZ3+tQk5GN3/Op+vRhI5x0DfHpasWet22ouORikMnf6DJ5OhiuL
Dj++8WWgxuHVyisPjqPyyTXmzoslsF9HiNvmdQH0xM/3mX8JgM+Snt97ijb2
WxB7krt7NHBUH/xuU1EK5SLaQwOyubhz8PnHhT1paMFvR7MmJUJC4qOrHQzZ
8Pb+8yMe9lRodTvv3MOtj5Jvet/7khtwLfqNde0FJ/DIHR1NVy6Ae2nndVYY
yQhshqPy2hRItdNWi9zgIMdhg4BvKhawt9yKevY/CsalpCgIsd3GbUb2x0OT
CnBnpc6FY73eeMCuhfHi5lAwI28FTioVXrrcXmHMrQDzQ+cz4hTJ0KQ+92Ml
7irwmfQZPa4pR+8s9+8MmhcgnKAmP6iRjSKT747FkGhQd3JTDe1EESynxgme
6WsGBWPTJ9yEfPzttdSQ6eyBRQeenznxrwZaaswOKMRkoktaR8+HpRyM/Oxm
/9uYAoacp1k54ovx9XTiootUBVab59/ZecEZ7IxfO97pLoCLzc5q1qXF+Cv4
Mm8tkYr61+1fqqt3QMlyeeVYGAWbwqubHnzOAA0mF5WCLTXoInjxxUuLcuwd
cMib7yCittteMf3AEtzu9/pG86AXfvixXPb3eB46OEe8VOW0R4aivndBJRQ4
cPJOVfsHCsRbxyy7bM6F+GmB13caw3D0YPHzN7R6fNVbIdy0MV/vQlNbsYJ6
3DIh9k5Stg5emp31l/h5HRjDYqX5x6vQKWPWuCDJH5+KzfkF0xBVJCpdeKJI
sFrd7FpNoUDfIK3EXqsM95oTLqsJ0ID/ifWInFMv7pYS7gh+7Y9R5LcczzSz
0VUjuufn7wbo9CdZTa5XIN8rywjvmhzYquuxU/RKJYitZtReuZuIxtNnv3Lf
tIUErtWmQW0L8OBqU1DcS4MHJUo2de2FKFl1iWehIQSkl5avfpfxxVKmvcph
9Hw4RDJ96BWVAdPHjXNm5RA5jym6NVq3gtkDlXb3AgLS27+0oUcVfH3YITem
kwnVE+kUy91luLuCI0zOOg6qHx6JTG81wJlbor2sMfFw7OxtYs3VVLT2/9Rq
3pqDTod4uXmuU+DJul1d2q8UWP4h4SSTHQ9jMrfjGvQL4MG2lfo5o2joFY7+
YMwfjqye0gHKBxF5SVZmkxJJ+CVr+1yjTTsYBv74zS8YDjepbidZ/9AhxJ+p
dJOvP2RGRCuX3MvDLSMLt87vrUO7peGuYMdogJCyrm2MOeAdl6tyzq4CXl8/
PSWisdG3a47J1lAEsdH60WofM5Bsx3o45VIh1K0amQ2bE7HuqwY0/4tG6WzD
R7XZ6aiScphdeVczLlLtyXYP8lG99UzYqcwa4PJmXOtJoELN+9qPIp/KYVvA
D+Lrz9mgS3Hc93Y4BdM1b+zj9ygEx7Dzt9pKItCCfbP7t6Vc8H/yrKPvExXv
nfgVHLRYii8a1gNbNu6TgYXOe0WNhpOsMVxCwSW4mFi9cmN7PMTuuat0WYSO
slyHE14tBeApFcnrOrIEvJ7aq+8emQsG9e+O7/Wsx9YDP4PefCHjx7j+D0Jf
m+FD/ET/Tb5SILv0HOqMNsXGz739DzSfofed21usjtbCNyrT78uHELt49239
/7nk412n80Zaq5A1qu1ty40YdL188e0mHjKUsk6S74Xk4+Mzkmtb2SjwKuDU
qaPGSeBcHF70riYRW2YCzdl/lOJw+62FjgcksA36N7TakgA1H4K/8U1mY7T/
eisV0+C7rHHk1Z8EWNpdqCU0s7GOp3+UuYWU4zXbHPPMi6Yoz6ZhuZxSAwlt
Bw//SnuMPJ01h4Ifx6CLk/TZ3adiseLYkMgh/gqQPaQ3Kq1ABlJeUn+8hx+G
P/o7s/lFIA4s0zc1PCSj68GsqxUTz8Ckd3z0hncDHJ2z+fY2sxYbbk2wCZBa
8EjfW/J+xSI4ZP6235klHjI6g4595a7B7XuG1b3MgnBt070i48M5IGCSTP19
qBwPP2QQUAqpRL7Drx5tJwTiDXFh+ZiaYLgSpxt8UbMSRmrsD7v4lkDkmZ62
X1sd8IGiKNuWulx8pKe2xfl1MdJybSWcb5fjqebXbWxHiPDfu9C6swKFoMy8
pZv89Bmy922XIJiSsOHQ+F7lvnA828jr+1r9ML46qSJ1a4NbfL9LSzhVV6HO
4juLxS9xuKR+h/OV+wbf75j2FbiRBJ7Sb/IOfSgBocm79yNjE6Hw1a2J3osb
/v6rLNnhPgHsz4VFHFGk40QiIbzwWg4kr+VavJaiI6563Ymm18I8+UiL+r7r
+LMwsHWlLBb2ftOkmT4io5xvzbrrjhK8F9YWebKZCJJ3By9ShSh4l2coyf9Y
IWadYRHbblsG0UHBvT/Xq6Fpn7hL3+UrMCyl+j3UqgZbF7Zl6QRSgVS0J+pr
QR1Mc33MFFArRo7DBK5R1myY5lT7USuZiTbbBXZX/S6ASem2mYkNjw26j/sz
05NQb/fHoF2NFFCaKRCtKyjE8cCkovn3VcCgVdnEsXwaGml8vzW3U8BleMc4
H28zZDzSUHr6ByGmvHrbZtY6WBwhiNx3soSRF68fmMhUQKFJj6z3nSIQuMA4
/lIqGiwzkgWmJxpQKn16IMmSDluK2vsHjxRiF9cTfl+edPhnqRmjsiMUxbnS
PGS+N8C6i3nbV44i+PydeoCxKQ8OBk7ZV9AKwSyUV+bWgwK44nfP+HRBBRg2
aNrsJ2ZiFr9YsEo7CbsEb63x2ReB6IOhMGXLUvQse9e9VFuEC0/lFGo+B2Os
4UEVJr5SbDVnmbtcngdMWwzY3jhngeWltECL6TYcVxSsa2HUQMHumTOhpAqc
vjr3ecwvE/U6Cb/smOJRsz7sW+PeCtiZ+uSPuEYdODfo6rb0RePIfZ3HtZPO
IGD0rW79PgWqT3zBzR/S8OK+CybpTGTQVk70XC1+in9cn4vvlCJge5jch10h
8Th9fHfFwy0poGHeH7zIWIulHKmiAiK5GC6vHKbbVoSTsW5hn5xbIVt32KV9
Pg9Ou508pn69BU6wr6Y5bWoGR/+g9zKGiRDfFRzqVEnF/7Q1mcglZJTedfWr
t4cNjrsR3YNuGSG3KD3ebykbQ4zk/PV3ULFpYGryx68U5Lt9YJeNXAvsmMty
NRYowvQsqRTm0URceszi+uhpBlxr3c9Rg4kwX7j8/eBnN9g2QBS48j0UCOrd
gbGy9qB88ehA77MqaHo4Y/Vd3Q+e6+/OPz2eAnO7KAljWWRk4YnxnpuKxiCm
s/f//i0BEwbxvlMhVaBbFPwndCkfcU/TjbdB1aj8MqgitLIeIhcW+eXEDSCd
fkfFxSAF5XUVBOcM66E63of9AlSj/OZLw2Xfi7Bmi84/ff9CWFP63CjjnQ98
qDTKXh6DJ+cK/7saWoKmZ7Pq3zY0A0W2lLJLiQCcd9cMpY57o9J70z2rR3Lw
hexzV5/IBJwhFvkfdXSH4J2EnqKn+aAdv010E1Maauox5HZ9qoE5Phrnvh4X
bHmSL2w9X46XVBX48x/FgoZkjXUCJRJeCBntZbevgZuq+92rpn3xypmc4rte
1TDaax19ilCCrJvXjkv4t2CLrqRQrhkRGQYEugfH7+Ot/+Jcr4ZSMZLm0Ku/
kU8rF49+PvggD258mDxvMpQPBp6vFr5t+JxI6889l/6WIl9eemZoPAkFrrB5
DM83w79XmuLPNPLQetPvg2pvn4C523ztrX+FuPJGsbk+jYo1AjtZit3z8M+h
zS5vHuWjvcNkwfu9/ji6fvbAH1Ie9NQIIa+3HSxr+WxJSyyClS0cQ+L7avEg
M68td3YjVpRtF63f8PrNKVe0Sv9rxcUKmXiexFoEDkpE+UQdip54u7yLuxFp
DE8OnKHFYfar4cYjt+k4cFgpYPlfDmg9PDYJzHm4kOlMIxIrcO7nRNOIfwa4
P1S/ckexFj/A0D0udQqcDFV66p5WhAQFT28p2dtojLX+FhUV4JXxBlk28vLN
CLWkUq4chS/u/WDUkg/x0cI397fWwuEP9yI31Bf+tYfzaExU4eEsQfGtfWUg
Y1LnZbBUjTtGN38KrWuAiwy7H3Z0lgCVmPApYzoNXaTFeVx3lqPPsa/CQ7UF
MOIteXtkWwS4KO9S/zpUjKQ2law7LaVgrcUUv9JJBtG50crAWjKaGbEOMZjH
oNHbB3vX76bi8vbvn9TM4jG6P1EtMN4BKg1mJAcKkoHcoHPE6bguyD/sSkrK
JEDox2YXrw3PsVTvmAmsbMfNMe2WNzuKgM9vWzftYg6kekr95usrQ3ePbq0r
eyrx8yb+75wi0TB5mbePeK0Sb16O1JMQTwXeM5f3uRyigTshi7XlbhFU/R4l
y5ZUI+f+nLfDg4GoIDd+VlI9EXJ+eB903/cYlrSH+DVEasGcw9LrFX8A1tXl
JO1gqkOMaqYnfaxDyYJ6v8nhYmQwWabaNxbA0ybrjoW2QhwYnui0AE/k5ivq
1JbLB+6InerZehlYsFR8LZi/CE5ulT0T//+e9dmXssxDBemPa590hmNR8mNG
HfsffzS3Zp0KZiKj9Yk4Z++5XLRIY5Sgf0uBD+4/tvF0pGDre8dgrX1koHZa
8ZxlyEa7b5W/Ei8RAf3EbLqkqOD8S63+dFYDGhhciPP4RIZoY92QGHUa8k+t
rJ6RigNaTuHmYxF+6PaHh/79VQa8fCXR3dFLhqu7BFK1vfPRJqV/mU2gFPJV
mV68sKZBqozp+/+qAiELGw/Jraai2cCzi5cfZMJp1013hH6TwGKpW16czwJ9
cygKokob3Jf64MbvpjrgIHFL2G14bYbmfPY27ifof7j2nElDBRB6dpe1Clfj
eFSYRue8FtTeddj/05iA/gkvCiebjbDqjHK0dREVXVkpEcfSffBjBuvzfZ/q
YaI/olBgwz8uWmk8VdZKh1YlUc9LMXSwvq7dUNzdBKdkf3HajKUA0MZnboT6
wOI94qE7MrVQ6Wd1OnLwGYoP/Cf5V6oEz96az0uI9sDOV2yqjoaPMX1k6GLg
Pkdoa84RTZ8owBHCi8Q2BgqqTXVdLg1tQKuRD59luiqgezRRYFE5B0aY/429
sqvGWbXwQ82Rz3DRnWWG5U0aVltHkEqFadChqKXIwlcJ7O//rV3XKMGZ3SMO
JWftcOpl1eh+7yS4xvDqUwtHKmitLp05FpoFxL6g1tNvyjA68GBi6UYuqG5h
mmnoiUbeD9/sGd8QQJOR8MFQPxptv59ZT8rIh2kLZeK90+UoUFUhTlzPQC5B
9qtqxUW4dpOWUV4eDu9Kq1im4nPQpEmF7+hSGMZY0tni/GPgx06a/uhAIeCB
K7nnliPgIffR9VpHGlYWbL7pataMkqmxVu8MKKD9jUtqWhRhVG88keEPCSRL
6hh64svBU880a/gjASimUkRRJxLANYGi7TuTcMd/s8e/7KbAgOKTnrDyLLC5
LsxuZRSG7odXSI1i5hBuG8x2+GUjjpoe9x6pzsG983S69KkK6OSk1qTIIzCr
5DUuJBDxwCj3AQcSEV4ZKqf5zObjrnPpiWaHYoDn+9JHY81QcJysk7qxqwmY
bVdKWd9RMS9r+tqWlhx85twvIftfDmqxJzHqny6HL7w1lObWKhD2klqLCSbh
aIdd8+BsDr7q4O23+/+5eF5rB7ulLbD13tffjbsQTnskxFz+kQZho54drmca
oDFp7sJ8Yh5euq/CMWJFR/sns9GhXn7Y+MbrU+DTGAxX2TT3I4oKq4/9Wjh/
uSIHq9e9zovVSJJLiU2pyQTmpUma02IVyDfsftm0qRymjuZ4nN9TCUw76iYS
2srA6nFjkrNXNSb8ueD95icZeOaFeE/1ELBmfJddwVoCdm36ffLmjQ5IPf9L
sE+Riko1ZEVPU2tcyXy5W3WYjDYc5F8sLB4wKGK+v5EhCtgdOE/sbqWAYEoW
IXEkD5BQ3aOjoYvyN3jaAprKMKdm17n9kiHwWIfXmb8uF5T+MJgFi1RCxZJs
Dno9RpOEpiTylnw0S2ZKbJ5ohPE10brkQIRrIRecdX2pGE/f892cQsfssguS
peFpOK0zey1Bxh61z+vHBaeGAHgz1Lon1CNRUmj87v0A2GPjRctg9gAGR8mX
xGvqENT3tobhbgHarPItlAY04VXty47FkleBkZfYxr4zDJOylnNPr+bDDkh0
5/GPx+dXRXNmzemge0jjCZNIMl5rjco8dbgeXIiWOg6bQ+DsTrXV73MXcX6z
2blpURpItnnv8nEpxmsaN65P5+eBA6+K5FX9HJT2fwJZvQEY+orx+A4pJ/C4
Mya253kTSu7eVDzRnwEHt3e0D8clgzAPveTiViKeVq6Y2f0oEbbwpHLntuXA
MQXrEQoPHXqsP6h+ltrgot/nTq9JZkJuTNpdPmIthNt8Wu7dFwNqEfymQivx
ePJrpF+BZj1wX5w6sNu/Ci9PbDmj39OBvFWF7INieSjxu3t+jaMCpB3Fzhq2
JqIKJa290TsMPrtzPNO3yIMKv1MN6r4xONK6MuRtSEHvJEYoYNdHo8ieuWrT
WBxfHYxPmo6HaeV/jzb9LYVfol/PKeYVoOkLPZ7vx8px/OxdC+cnrXit9yJz
/1gOdMqJWX5lygfKZFCsz5V6ULKVDhI+QoUk+gBzq0gLOhI26SafjMOKxYIX
b8oTYVmzteB9fx7SrmnpkGJKkSvJ375btAC7mi64GOyh43uJ+0mbmArR9INA
4a20Styf+Hyklc0Hc47mGRXlNuOj0wH/GgSrQGOKVZbdiY4HTlTr3w+vA5kv
7i/rGemYv0fqtzvJCT9/tZVp2fA1NkOP1bWsWmTe2yTJkU+CmjhJtv++B4Br
BLOYeHssHH9Vd75+w0/+OOebNO4pQtbAr95vGMrQ4NDOj9suU5CtjlCS5pUH
BgFaO1i0KNhkyWJGKm/E/dN6sS0HUtDaq6j1aXchyNm13puhJMOU0HmBIloz
tBW/HdZ09Ic2WjI9oS8bxLtDLr0qLwOO5Pevd93IA22to2/3dhFRvt6oN02H
htTjLQJ3JClIOPOfzyZPF/CtjDJJV6jA67+Sfg+dLAPOfTKV9SOxYHrefAnG
HoGLluNY0UUKWt+/+UWqtQzVmJJ+Vn0pwPvLTaHFNjRozZvft00hBjl8ktz2
c9TB2WUdEVvJ43jmfel+l80FIF7xa2XQkoqZw6/hfuAzVIp2e6g9nQPKGpz2
LaQ4JCupGumMJYJc7gOnPqlynFzatD/tbhowOZHp1A9N2C2kTksJzd/gs62q
E+pJ+Nxfx1D/YR5avW2nNt8vxE/eB+5tjvIHEfbQxPxPBDj/Acsc9scAl5Fi
xMcwG2BYIFITcp1By2CguYfRFIyqfhv1bCGj6c1o8CS7gwQXiwUx4jnQ+n4/
M/MugIXer6X6ApkgE5ZGX8hPhbvRN58eM6ah3E42UnltGfJ21vwZWEkHrphv
Of3e7mjK92XAzU4BNkUIB3MwJuJ/XXLimSZ1oNEa6H1Grgoq7jdI6cfmA9Za
yKnsLgbQVPW48awed32Sn/FcSkCWgVcWH1dsYWIfi0n8hSaQG36d8/xsAjyX
tN1C10uHdv719DdJyXj69ZX9v/oqsX3PO8lh73Q80DTHuS+nHlrOPCxMfJkP
bzYJs+bdCYL28ZWu64Ib+bKLRFnW2eg/iZtmJ5rjsPV0WOf/3x80MWqnFcue
xZf9Yus/AhuxvoN38WV2HBod9TE/ABXok/euicM/HGc9JkS7gkow2m41XDI9
Eu7Nf/s8LFcEv+hatIOdabBiNmqbw2sDtpZNbLufZ+Anr8+U9A3+I+8rOqfp
RsGsux1REgIZsF32rLbSbBW+fZ55Z42LDNtGzj/eOVsP5VMRjQzDicBn5VRa
VJICLy997Wfg1kJ6yhU3klka8D1KE9seQMD5OGqfxmou5BizDwlcoGNel0Hn
nCoVfxmqHPJU9cGrT4UkB+SJwO/C4ufYSsYX51VfGOqSQExBeruiPQ2brO9/
/rauiWb7q5xV2yJQ+6NNjp5DB7DoSb/pu5MCphT1H+26Nbgz6DVh+6U8LJAs
DbpQ6wrp08eMk/qCQejzKG2/djreP3aU4cTWXLybFiL1TT8GY38EqNmub/jZ
rqwkFbZCuP2xWdP/KRlfFpPlJfbngo/BWU35E83w6e2xracJ8dCU9DilaI8j
5jDSRPYOV2LahNmZfLGN3K3C6DEOErBvJV90iSwEBouvcWbGC41B0p7oENAA
jPG37+jcysXtSbmFfl/scOcB+Z9dj+Og4bev1cEpKh6Sp/2SlI6BwLCzfwfS
SlHQ+sxVypNKjOe6WhS9UAOei+dctr17gjdfCMhf+kWBVKk3R1K/1kJtbmN8
/4t6uGEum+3yLgUYOyLPe3wj4O3siBafcz4YWFR41V+3AhgqV63rPt7C3S/0
SByDYbhfk8/k9H95YCrJ8uGxWTh8fjSgv1fCDEJNd6qnmueCCOeTPOGUXKwd
GKjhfJoEjdZH7q9MloDtPd1tf+7noyWbPNnpPBl5Sudn7z0thZxIjc7yHALw
boJM0RkizN1KU7hyvwq/TFynW3/Pg6EdPt9FttfgFb7F/ZJv8oA/dFLYSzMA
Wm4qWil9i0L7t4kyGhVWqMzrcphMpyEhbIei/9ZwNHHcdLN0o3/dZY7oLnX7
Qd38IxmRu3lwObfNIeNCO/5r36s+zFoJLqw2iz93dWKiqcUFFs1iLK5Ov9m8
wZON7ChLrg0F9tj+0lLjMkxYl+/5JlWBdMmsJww2qcj/rGNyUTYHtjQ8F+1h
p2PXu8Bp1vha3KtW5WfGScKtBaz3IhaKoPFHbEMYPRUF5QJ4d9ZRoKl3dA9/
WiH8lzgjxWlZgUmPAr2PsNWimfBPTVG/IFDjqvYup4UiO2M0G+GPH96TZ7gW
7WuNtjKfxd3XfSFsb0l9p0YORou1buKpqoHulzr8tRpEbBJdu3hGWgv/rlDN
DfTpICbp3SWzLQhuNP2T/mFLgi+rm2VOXCvBYJc8u4saTVCdbJM0LLPhH/7x
jydoqTA1yLqgYEiATsEg66k+Op5n5fh7cyIfZHg1mCluaSCUFhrx7kwMMp2b
vJNURsDTXp8+2pCJyKLVbxjpSURurlrXIJ4qWDKQNG8IisN/eTr1TwVyULLh
o+3+8lxY/i0s9cO9GcOgxIs/JBs5+A47mxwpALP7z1d9LRLQxs39BC+POaY7
R+83DW+E63dH+YonkrBsQPLz36hmWDrRa8J7LRojXN+L6Cll4Kj3JXvzzelY
eY8SynYrBJOPBU2rrpZgTUfxblnuTAhTLUuR56Bh4xNDzgK2VnR5f9EmPdMG
q7UXRp913IbXl4881Aknwctpw/p7Js/QfSr2X/7dXPhE+y/mhV4bfjJNKh/6
UYLuUu9SdhT5YNn5t6sHx2NgRkO2Ie90DFxXMQTnNW/YlU1Z+2uaAyI3v+ow
sfij55u0Nf+6GNhyAQSSN/LHd8LjgpphALi78kgrTpSj2GiV4PRMMrz+UPq2
6VUh5nbJdD/krgB5l8cweoGC+kXOu5r2+EAq3nujwlADZsmTA4mPssAufE/5
Fo0c8Djm7HHuVh3CTeL1q0kpsCrHbKt7vw6uqsS7fozIRQ6FLxXFtgFo9Ohi
a+SWOnRWmn0hvTE3i4ELcg8v5APfw01E7x9J4HLx3OZ4ZTqEcO31uWxFw+Sk
pdtTk9m4mh3ZzeMWAh7hW2xml4tAXbBJzNGiHuUT36RmDVNAdrAgVzGsFgms
z4wkFfSAdQv/w4cy3vh2ouGLZW4mbg/e837eMR96aBlXL63Y47n+IHrCcArw
c1OKj9yhoez5pv9sfM3BduRBht5nMjb9fGUZZa6LPqWcJ28qU8DK1VJl7BAZ
pUrNUofOkmE8i2l900bOPTjKhGwmRKx+z9onPuoPff7xfz30K4BF2DF9e30W
PnWpESrSb4Hx8T0aYgeDMCeSqDeyrRwXxS8dsxAhw45AvdBvn2kgViDVq7PX
AliFSF+ZLVKxtdGGOTmjHj7qjU4QZ5qQKFGu3BjRgLQPRu7Mgl5Aa1PjPx8R
Bk47nxZ7SlXi3N6A59xAQxK7ShiJPxkD2mdv6E36guNCVdmrrDiMPuSgyXqz
Ah8kyvOH0PPx9XbXAE/JVGhjOLiU9KgKvt+w4dr6loLdxc0PixmeooCKbNfA
p3rIzTjXVCVUDWvnGwV0/0Wi+G1O6hobAVW7eWYzm1PxHM/40bWkCDCubqTt
3UKB/4yO+8525+DBj32E/47XQxXPwexB31hsmszivqJSg4xeKlZ8X4g46i73
6YQWEVp7p8NoPRT0VNWz0Rl1AU3wlnfbQsHxiAE1Oy0ymJUqm9QcJaHLeqbc
rX9UDP/Rb6D1pBCbXP9QP8o5wcKY1v72pAa8VRZJuXGoBqul/71WuBkBR1w7
Tt6xTIHxYLl3ewwS8HaA1+B2QRpafMy00M8PwQJlpbGpYRJKNIu/Omidg5MR
htxtZ5qhKmCCnnCMin7nf/g+PEWA/b37ml6sEeAdv9uKxHAO5sdfcJJ1CYBI
TplzzGOIJt8W/aw+50KwdpeJtFMMVO8k3RLbmQ8MFHLhWJom/noQZdw/2YyT
QjtYf5LSgcVhOECsoBY6CVdWbK/UoXaSFSvxWwGOds3fC9YphncspKNNgk+Q
dvzDYUdDOrqIqH1VOlGA6XHw7JtQBSg/L7/CzpaBK7Odut6cRIiz2ucpCbn4
u+RhaiUmQm/K5E7xlGrk3SXY0xNgipkxLJwHuGNw99lSNRZKEzjENRUVnd7g
ZCa3RMEPsVhS+TOR80MDXPuWZXTncibO34iNMhmzRFlXkcjDovEYzyFgkq9D
hQwfPV93gUgId4p1thguRwPx58VnVTzwsHbZ7YuBJSjvmambsZQMjmTz7JyV
Jij9B9TH4kUwFKNVfMDwMdT6E5p7fmfjEKYdmXWqgW3aed1HP/shl4Kw2KWg
Kgh8vyyXu7UZ2Cz+GUfZVcDKS6kzJwWfgTCH8cTDoyQQ5qNMKRQnIl+t+S1B
oSJsVu3+ZniYDmxBRz14j6XAls1/Zw37reDNU2jP+RsHnM83/fkWYYKO2mV2
DOeqsVH/Dan7AwlEAi70kE54wUTGj4ypKiJk3clOvvuTACXG+39dZ2/ENx+X
H31rSsDI+Bq38d0X8GeLEWGeQsGvO6SEuPWp2PJj8PX990mQubTDbCw+Bv6e
MG0YtG4ENwXfmsd3KOA1bKkUUlWIwgvfon/eDsL6Vk4Zm6sUeL7av1IynAA3
rC/MKO6qQo2gb1+LH0Zh3FeDXOZb1bBZP2c/jyEZlD5m7YmcakETStF54w0+
cTwYqsR7qgZWLCTit58rQY+ep6WVWIHfPvAeerSeCj/Pwuqmula4ZrWzxuRT
LZgxkL3zBrLBQRDudX0tRunWEqfCHQmYPs57IXQPBSetFtZI3+jA1EjvPj8f
Db5HTRbq3Yvw8bN1Hq5nCajMHpSnZlwFjvaam5feO2M0/L0pl54FE48d6i8L
1CGP+jv5M9sTsTb0SOf49hDwGVI41RFdjtEJA00/W9Px9MyPm+wBBJA9Xn2D
4bEeJPsc7ReurECmX691x7hJON7doP7ptgtytfKt7d4SgpGHK55qTVeg8g5P
N++FWLwa08CXodCKQYHOY5/dM1D+vYJEvEEdCuTeuH7CKgGycllznZzJaDnx
KHgpjQo+sWsTaxscTOcVWf972xfdd/f8ePXMG0wLto7rKt7Fdx//rphUhmIw
95qnxZF4XKaIHAuWpSG4tC1wnyZgsF6LDEeTKfyJLPrSbpcIvlddercfdwE2
Xn/5GZF28D4nNHRUyQ0ZrunvO3LiMNjaRsi6k6g4c+pLgfW2HKjfSeGN9KJg
VOI1Q5WWMuT3ObvL07McWc5goG9gFu6O3lt+YaNPAjPXdTjDsyBbPeh/FJqH
PxX+F8YlWSkjKqIkJCtJSOWgMooS8i0po4yk7L1l773HNa/tXvfa49hRSKSQ
1VAklaSI8vP7D87rfM7zPO/n9fqckbtKxr6rf2ROb/PFxjMXx44s9qJDk/FK
Zns1yHO94X4wYQPakv/I89ciYeS7poO2WwNaO4rqO8pGQZWfNRrupKCpLvW3
YzAJOx1033V/I0JkmkjGWGEChNFun2V7T8G83fIMgWl2eCaM5qMDNRfTyIMd
9W5OwH7EI46TPgsbSu0P7IpphBp6Y6drMrlIjRKcaxYxACmNJTGZV43Av1PN
8NZ5H9jg9pTZ++8xNL+UahWMIMNG3qntFboUUJCl5bIll0HWf3XHNjdz0DPE
bzchqwoGLbTPHdDMhyZIYCcr5EGAK6tZjGAKkCJWk2hzc7HacGIvcV8r7lwU
+uiG+ahkNLT6ADMwLvQDm9nBanRGBVnbr65oW5SnaRaej84vrUSkdCkY46Gm
NCRRhAsKuilMjlU4FFn/sOYfFe104+jP/MnDfMlOL02FAvxK09qOT1vBW/66
lNovKvL+FLoTrUyFfUNav6RNIpHuby/Pge3NOPTEjb3ErAJf/GGNaBj2Bm+O
ecklrnr8JDAtr32tCqJrBjgb/hQg3THD03dfUYFu8+htUV8ntNplb1x7vQRG
TS+Ke1bEg5SFyDEiNqP/e9HPcyF5SGK4oxp1WA35OiY2b269zyGde31WosVQ
cqz7ZkJvCayLK5lJ1lFQavEQ4Wd4IWQZNsrRvyhCqX9DmR9P1CONZ84fucoo
YJm021yfC4Al3m53CMgHpeG4uRtPHuHI8u4LNzRaoWCze99mtjOUcd7Y7DFp
Aw4OB4tkzhzYHqnscTKGBKeE+fJe9TyAkM9Hj5H+kbG95ZCR3t8g8Ey78HnH
rxC0SH7Ve29XLN6QmBky21mE6zfyCLrHknHgSGfGLtlCDHNybDtvTAEagSE4
/FAQm3r1LIPtzDH+U+NC1asa1I64eLx3jwsw7tYmJd4g4MslaUFb03AwolP6
wRtXjT9/iFkwqJSh2vqOZc837XiXlr3+Th8FFX7VOU+5R0I3RxfN+IFC+Nfm
4W30tROLnvHcMr+ShPj2WCw0eeHP9N+n3kw6oW74st7Mli6j0/s+qg9Ugd5i
4DaBj3ng2Jzbec+aAKLD99/wX0xFEDzmqLG1F1XCRNGVk444U2Tzo+W2G9gx
SFizPejAK9se6t9JScXZq066M+fLUDaqufA/wxikv3tlNe0ACRI9optrZckg
0VdgWbUaC3a8GyaWb7e4zjDnBftkCNjX9EaaruXhANl+52spX7yi892yz7cF
ZTPf7tubUg4Dkst+969EIs0Gl7yGTTN4LK9YFwQlwJfz4hvf/6sHj0C/6TJv
Es69lm2AgxH4bLRSlZarDYxNaHWu8IjimH38pLF2DHYtsPzHlVQNmiuKBaIf
O8C04aO/jmoWXtKrspp+GQEfQgQLU591wqnyEp6DRCrc83Op71RuAKJz4NHy
02XA6Tl0X9swF5Sr3MiysRkgEPO+e/IPFZbviJv90qzCMUJdjqhdK1y399S5
szsHpByWBF0kXFC6Zf79oF8RTvVP0dxObsewczq3s+KaYML5Z8Px/Mqt/nT4
x7kfRGBWFH4Zo4k4//fV5DazKvzUOkxt+kuAx4VX+3dkN+B3yyASnbY3vmp7
apigl4WnnzkNlB5LhqRB1lnBxRo0b3DM+mZdhQf+BqY4H6iFKMELz6ryyFgt
1ChkvbsEOyvfnzY8kgudd41+H3tRCJ1rXn2RXqW4/m91z/EzRLDMkvIJ4imG
xc/2WcyFJVDWXMJ3Lt4Zxu5kPr2uQcayk3HSKoXlIPm4ZYBPKxdtxE/G7tbe
4g6dYO625WqQu6hzX/tAG3CZvrx3kjcH+Q+ZnO64ZIhPfcIMppcSIF6b9x/T
Nh0QL+g53rrVw77uhrGVbcUQtUvUXrEmHbOtpaN8aU2gL2ubqC+5DF1ZPFe+
M0eCdf00+6GFRkwNDTdqGC2HGDrKMdudxtC0U1ju53gThgs0rU8XF0DVtcy/
WrxdmPpMJoFOuBWdevoMr9E3wZRqlCazLAkNbR5UuCXXAGvanO+UXRFmcw3f
YpUqAfqFFJuW8nhQOkyYOjuvCOefZSSwspDh4Bu2/ClLKgSs6Ew4CLeh9HZF
9VmmrdyP0dZw+JSB8u/z56MdKpF2x9Pz4WuZYDS07dORGCLQjIUY8H3NBA+j
RVWJt7XQE9Y+PttfDOKbiYzrM2UoXXpJcS/RAdm+eO+zDosGQkzXzvurd+Aw
6+Dan62++dNrNXGUOQM/NvBbX7xZjZTJU/RfdVLAmqq8yhboBadlJKqdrcrR
ai745UnNTFBIUC2xDu6ABONximhzPtbIGA++Z9/yt3955xTe50PQSpdkmHYz
iqLK1/oHbXD8y3bTxxFx2Kt4/ct6RzXqyJi+sK2sx4RsGl5rjmTk4D7alH0g
F+9VGBHMjnjAFTfd0/Z7KZiWM9xmvp4IKVr1QbnfCmFPpoIFW3IbSGe8U+JV
DoSAYhZXIAbDi4P40dEiHWlx+Fnq9hKQISa89VWugWrKukK+SDZwSrymd93y
wbduCwuyEhRkFql1nNiRAq0DPru7RqmYNKn0SZlKxZG4n5I7InLgpKNKubtV
HXrejjm13kaEvG1BBcf8cpA9ooqxm6cORGT1+s1MG3Bjv7KAtrUHrpCEOYPT
40BG4byU6hciPCnnamTJLYfYiNviQ+Nk3KGcfTfUKhocZ8I9xTIqQGDDf8Kd
LwOfM3BVPcsvAM6Fv4oOFgmoXWBO/izcCjOX66KE23OActXIM0U+AEXs0xj9
psjgy0ifd/IPL9iTvlySVMgBFkPbl1oqHiAQXHfD6xwBlGYnHikotmKB2Mzu
pfky3GNroaleXwlq31afo10Nlpi5TfNQQnA0lYPOTLEdumWGBn3aquGeWova
gz8uSNHsH/3WEwNLZj8Jm6X+sEbqfe4WWAD+rGZCdZtZ+PR1Y68bSyOGKDI4
SeiTQNMqgOm1Qhlc4a1JtLuA8EKH5GzqXQDm7aFcFsskEPQW3Pf1TCl27vDx
Xnxsj6668QuF++rh3cydJ/eqEfWO0yp6NjUi/w0fjXefdaE1c5JkYn0S1Ztr
Yo7fKkf6148ExYW64fBZ3vrX0yQYMp+YOihZBfv7WVsKPrTBiPzvH2H+ZeB+
mtPvuVkh3lNqCMt0LIWBmH23um8l4Eyj25Dxlm+RxplmKAFx8PmZf1mCcCEM
vrj/xzr9IbD4On054uOKsmpGwYGsDXD8JkVpxKMO//1aLv4Skg/Dn5LOaZg1
I8dJ0vnygACsw9uanGtmKHyUdKjWpgLd3RVti9kzoelY661+mUboc5XNaXfM
xcTdp8uu0degw8Ddq8KLORDQq5iYJrY1R/iO5p/2iDJh1sJNpc047mhTelTR
AX/dubfjVUYgJmcL/4j+U413KvaR7QeqMb3BmnX5bjnUaPca0anWoEsnW/wu
Mz9sTc7aziknD19+Cx7pH87GQN7m1tLT9Xhj2i5NhkJGq02eUCXLOJjhEAwK
i6HA65MaZzdTyRDh2jX1OOoR3OFungrxIqIvtWs2+ZAqEnz0u2NmXaBYu2/u
6G0iHO29k/DjHgJrnKfK+54yYHzCfKFviAybU6tkk9tkNLWXsdoxQoSmXdfs
VaJzkSFurTL1QhOaxOa+pKRVoV92rQxxRxgMhRRr2nFl4Gunb3tZikpB9L8Z
zbGEFji37XzO0bgU3POi3TbMNhzeCLCx+AQmgZLyvR3NxKotDv/gVqzXChHr
16h24c1ouzgncD+CjGtiraypJ3Pxgk1kMflQHLyyf8hgRipFZ/Hu2CbDcuzI
tRE+6FoII82cjy0PkeDpT8WUNI0sWCM6kK24I/EH+bvtPeZCLCLsKJK3K8SA
c9RfLU05eNA3f7H+CAnflzMIMlyI2+KQR91H9lXBjEbeohjFHOXb++2PCDqA
V1Gd+NHMRiRZ2KaRbdNR9r9ZAYpyGRQFpUsfKrVF4lnZJ0OrdaCvVeZ16V0i
/tNeL763rQbz5c9fWB8JhYIP9R9Hv5PxC0x4iOsEIZvtae5ybgqO7VCtOeXZ
Cttf96x831kI4sZZWuetHcGUOOqwd7wCqxsm88KE64FdTbuuhLscWXZUvRXV
TwH29ffvk8j+qO3zzVm/PhcEnwl80297AKHbds9eU8lHRSmjEbetPYTRmwqk
rDdifFqQoVlJCULdB1WhJ7V4ZZS34cSbYuioXGt9xpcH+mwU4cJwF/hwYayw
5HAmeFYaCzorVsN4cvv9cMwGGtH5ysFnZOiy/S0lwViLBmWDDXlMHuie+SvT
I6sIBN21Q+bKG6Gl3P77vYBEmP4hvKE6s6Ur+UdMcXalyLGW6LVLKgfT5FS+
pVyqgLPy+9sfl5Bgd+ktwRGux8D7XK7v2WQ7LOYsHs8AKm4XuGkz1xCAmzOG
dOGGecilfNCUdKIZHH2tRvj+5GB6H0/j8rsEyFW8I0m7rQ3OupUz1C+VYZGd
pGPYlv7kb1L/TE/kQSlZVZWOkoe89NmhwzbF0MnA2MRdVQgxv+481eozwcP4
9bTvz1i0GxI13Usswoz1rxanswyQo1nKyqnBHVlkwhvLpRC4ODrvSp2uhV+R
ukFBeXkw3uy5zlwSjF0161y8S80wQ+AyPUaoAp6dUW7vtvj2VSFv9y4/Ahrt
nErjI/cAa8teVW0KEVhc/H+nROTjnd5QaX/1eAhSLBlpGCnBfUGzv04dzkOr
cps3FvcytnyaYZf0RiYU/L3RbUyTBbs9H3tmlMaB46zi5xbRaFAKZPN00kuD
iKCku9OxBKCoeFSseVbhhSRnk98PU0GhuKy1cqQeJ9WULvtVE2BidLlDIdUO
o6d1RRnzcuDAk1BL5j0RoPlsU8OTn4oDt1rukE0fQ+5jCyaTT03408NiKdS1
CL5vlvZM8BVjYfSVtPdZXVDG17XY0JKOxF6OEzuNmlFI20d+Tb0EvX0zHulK
+kDffwIatZQYlJ1IEdA4WIqW/p/Zox8boaXR/nlVBzJG8nzZt8FHANl91+r3
kt3wJMFbkJY7Bovm/upr2fohm/aR3z3RD3Eqs4BL73QeJj9RyHKt9sOm/l6/
GqZq8D2jOGr4MhiCB0TT6EoKQLxGZlDpeSyqnGQO0RWowWOh2lWBbhRQkbYn
0jqQ4VXvz70sZ4ngce5JwQuDajx1giuKTi8OLCQC2IlFRNz98biABHcmBCja
fTD9LxNjpj1/BFyrwQ5TyY+LCltcvHelTyeEiiF8fq2/LW0h4uEN49zWKqx+
cTbIeyoeBMKV3/ZeJeAOoQjpm15U/P1GbPtyUTSa/vg9zXsgBMe/rwTYDdsj
V8ha11IKGff/1xgzf4kKgusDdl4njGHniRnS82QK6g/oBQ751WLg8MAfdWzE
vpdHSmaLg2Ew55bs7Wu+KKLB1RPKRcBfmkvI/aAMfYWnradWrgKPLv+9ALYy
7GIhvI50LQDtnsNuIs1m0PtKg/Ka2obW2d9EWXQosLe+8Hj65ULMe1ofpnyK
iPsJ/uIra364XwFDmSqaIJzT6oPjsUKUEjp1QJH3AQooH45OIVLxPd8EV5Ix
CSmzdQYiZ5JwD48qwx4yFSVXcwS7+Cj4Sfso95PlHFQbu7PR5JAFMbqeX8k3
vZFjPIfz52gNWh6SdokZCAbLp9eUNcqrIPDetnnx9QBk0P0i0ipTjWx0PszC
v8tg5+1Pd/gJSTgn834sRYAMWc1s2zTZWlDhyFsv8+hKVJiW1vA9UQC2Ax6U
PT4X8a5ZsJtqShqmeFwccpIpwe7j33iANwVrBX+KRTs3oXjaecchySJ8oh02
Q9pFQma62bpmxXoojazj53Ztx18/zce1bnvDqcm7rYPzRei4HuTe8J4Akjz0
afu7/fCKfmLcBz4ysHX3u1vM2aPnw48hGxdLsb75X9dn0wT4u5vbl9azBvQb
X1Xdd3fBwc9+VCDVwwX6HUcZvEgwD70j0xMUHO+v2nUyPRCa7hifAbkCvLpD
f3xoohDJ3t6t41O1WPd0NNZHoxBPtM32x6pn4H7Hvb+urGVBYlJ2jcnlBoxp
2PmI8SsZnCa5967R5SHPhuEeYa4tPZPKbOUOtIBvpU1pp7w7Wk1nWXwwqIBa
+3VRVek6CHtjKOi9EguHxqR4S77lAoHUuAHbqRDloPyAVj0XerJHwvNa42Hl
k2+p6ssmPNU8GX5/phZeJP6z+OhPhI3Zw++IJ3zBKtHg+XxsPChUjF28yxAP
eet3B6sv1uLMnVJIHsqB/XCX76msOioVZPofTCODeEsFu2onBUaOXhJjNyTB
4RP+f7dtVqNfTc7bB42pEJ5/+XE8LwlCCtkHX4hXwz73JsELrQXIOXE8Yc+X
IrQ68Hr6xHA7pmgJ1RXtIoIm3VSmE2sVvmHdtrmthIJsU6ur5k8tQLn0sKF8
Xz4S7GYeP4zd8j25+uZH8kVoVj9eSAksRP1bz4lpPS6QdTrslppkLfIlJlgP
jJHh+q03N8yHi7Z49KJcgzIZomZX3vob1kKiSp7wcmkL/lPyY/BzCsEErrH+
13dt0YOzTEylMQdO1z774y2aA/6eLxIVPYqQ3OEy8fJeEthuf/9zPuoImHz4
I/9bJgfNL7UxVNYX4P3wh+9f7q5H4QbpOupWbn7pVtvD29WA/j/OKieZ5WOH
HUeSKy8RjJaKn6pY1WOrPPWUS20F/Mc1ebzSPxU0jz2QaGf1AlOWVlv9JyGQ
OjKmJCabhi7P/Sxf0cQB9+/kBuJoCijaMR716Y5Aet9FN/HzycCoWsrF354B
SaMdVwTYs9CXq61l7mI1WGkXqQ2aV+H3pHaae2I1ID3K6HcivATyF0+pJK/U
goV5Y+KzLe4R/35ONWXWA2S/dWa99aSCgdEXDQXBdAzLdJkRFiyFPcyDv/U4
qrHi9l3myFUfJLCN3d6cI8O2dxZPXyilwVf+O2JFfbFwMVuteMkqAwKkZ8x6
VklIOqJXdbDXGk0qX0/lnCRAI93N3jOBFZBAuOa850Yp/steDGQtIkPku4Hf
5w9WwWK8ogftXAXanpAlBIg0g2bJUvmbgDzQ+bexKXcvE0t6XKNzuVIgZeag
6lG3KhzYfemXhQ0J3c63HD8sUY1nKi4+cNBsBmOFw0J3uCrQOM/6F+3YbShm
Xt0vvZaNOL/qu6pAgstMD2Vi4mORicM8qD86HRslYmhlhLNBfJ4rbTm4EDUd
fmjyWydid5UUybCgGNa8Aw7U91Tg+C2nSxq9caDDHUvDR43GCnddL2XaNNx7
yH3B5w8ZRWMeWHQv1cHqwC3Hs7dqMZRdmvr6RxHU7WK3/dmdjx/KxTQpPUSU
aY9akvukBQcO3uS46VmJdUkuHoe3cmuelHp480AXeAlcDSa6ZuIQy6RBAsSA
0zTbOq8qBb8faLw6sL8JA3h+PVoSqAXFA8+/G1hWgSBlQDlaJQVFSj5LnHyb
iN6nmgWzTz3GN0rVfJSpHOCc8mEu7Q+HSJ+jviY3SjD/Hd/+VJZSYAh2FnPi
yoKRV/YyS2W5yO9qETTllg/CrM+to7YHgcsFY9nmF4ZwcZ42v2mmBehivR6f
+1yNkbb5Dit+WciSscgiPlsO2h0nHTmphRjDffG94pEEeCnA33YpeKtXGdI+
L98ZhYM8XyBKWwNzU5olWpTjYaqm46LJySJMgo1qDckmlFf+u3rzhD9at5XJ
qQfGgyceYrFd98NuyXU6RgESelesf2k7XQyVwYq3g0eo8CE3erxsqApXnntw
qMckw6ty58EKqzgwl85KyGorB0PW7Yen9RMgZeRDevGxOGA/dq15gLLVbxnX
Y9a187FTO/S9ZF4S1DEdq/jxswE9l8TunMglIuvzFYmLvVvz6trIqPj6oU7F
g8jl8UbUmxt+y9uSASF1nEdpT2RDmF/L9xaxYoxZML9+9OfWvV2Lbdrv3Q6P
t7kkvSGWQ/9r1h6hk1lbvC+07/r1LT6SJSw8tyjFQ79Fif6ELT/P7sy4/yoB
FtUqu+IsO7GFabZ+QYKEtJaXZO47puJ+E0s1upcJoBxyPFXrUy32VL5jFHrs
haahSuq0tqU4KOquw7+hAzRaHdsPsfBA53wYjdztEvxtf/ANzxUKlrN/0ZDo
KEL5GHww/zwG52z26fJt68absxuxhurxaBo0ltixuwrvKF42ySmtBE2W3n9e
uVs+2cjvpGUag3cfXTW+V7nFC8U7Yov+eoO8rwXL+rM67NFJYu43SAP1saPW
STcyMEo72FvcvxFlBQ6zvzVvABf95YJXfElwxSOVO6UxDnT/ni2N0KoBmjnx
0c1bt8G33fD68rAA8sh3X3jI04qSEhVM+5bS0e7BfZl7BmEQ/cSrcCqwGk1E
b96TGiOh5TXH3bciGpB+HzH2fHgiTu6Vd+hizkXlsGDPN0Yk/EbHsvdbfBX6
LIyEpGyvhyl5ZXedrXvTYfS/d7/PE4ihfwxvTcUAd2hBK08aAUgal0q9V7fu
+0r3g/2VubiWNr/XOZcCjFqcKZl8ObA87HLLJSoYRdkO7Z57GQoXvvw7Vvsf
Bc86VEm9SgqA9RY1x7vSZSDnsGOUiVyGjVNn7u9qT4OA6ZvfHo10g3ZMRr8C
nyP6Bu5rWuKoAl5nyxKhpyTQVmPMZZJpxZ6rTAel26ohYBd//cw7U/CU6tHS
XU1AbT3RB01nS6CqPiLzlmcpKhm03hhw94cw/yv/nR8pwi/72y83XwmH5I+F
nA9LCpFks8PbM6cepq1UAtNM0lGgVWEpwKYWPucr/N1cq4B/Nkv2+8XqwCk1
POddFRXpxGl5dlQi+Lsqf5i1jYB/usYLnacz0dHNbC7MhIgbqvYX6rZyIlJk
ZKSV2IrNS+xXKGskYLb89B9TZyiURzw9RN9ZBScDTf+8iafg/tRzskHmSTDK
O3Zh4oUnpHme8nlzqRBWzpMEPA3IqFT+WG5oIRlibXb/OSEaiz1Vw36tvC0g
c8BvW93LILTXHeEIPZMEppf/aXuzVKBJHb36yrtWGO0UO6W5dBt3clVnJxg1
QpWN2YmbrRTw25Mx2/MoDxPoTMIv1ZFRWtyYV9MkH7MlGwqKw7NR/WG35aMf
xbBzpeXyB5ZumNCdJudlxoJB0NH9L3TT0Xyue7ZZKxG5jifwprBkoOuuG/9x
EEJQvTEnlQlzcK/87CPR3gwwuShWkKVeCXH5ra+jnnci58PGI+XZ8Vv6m/Hi
Ls/BcD8vK3OVVmihHrfQdCeB5OsAzj8juTgvMbLO+TcJLHPyDA65++Kh9DKW
0bMU7Eu+mTK1lg0EafJEqFYK3Pvhf0b+nDOofFiyv6xRAiST4d/Nu5txMPg3
62oqFTz9Gho/LhbhaBVHqgtLM8Sk/Fe0ev8hqPhmWT5oikTyLs757c4kGDXu
lSvKboKXyvYpVbYJKH9+WTK7pBSOyPQ/L1OshQN3Ke+cvxbh4WO3blRMVmz5
LIdOoUoEyrUZ02SvxeGxd3e9xxkSseSGDsGApRLjdQtijn+LQ6cn+jSGjyqB
FK3smzNgg+x76m14yeWoY1gXeLmDhPNrg15f4v1Aa/U04SShFKy2RSld5i2F
V8ksC9Zntt7/t7tOjHY+vE35urPjPgkyvS9LOlhQwZ2rU4wtphNdrwicfd8S
CZ876DLLj2dh2f3hc2ZzMaB1Y8MpkbUMwl8IO082UkBIiFvbyLQGVBumyiYN
SjCl1kL0smMslAx3icnRpeCfT/Fc2+XqcKow+MiLrZxnFH8z2edQBzpBzE+S
ZcJgUKfKnONqMvT+Dqp5NdmKsQZEcfp3GZCx6+eLK7S5QKn8rElezkbPs3f/
tlgi8jEtvjR5kowiF3VZj0nbY9ZaSGuIcB2W2gyfyPmcBu/ejJViBxFWvNrW
iSsluKdV7sD3AALkux8USHlLwsAPjWuzppFoeFy6ccEuBwk9Qdx7VingPtT3
xP1LLb4rJyt8zyDguaCSzYascDAe+nVEePIOJmaPvRSwrobxytrA0XJXPPH5
xTKxJQAFPfJ+qRxwhxRfJU+lx+Z46U+wjfUQBRp/7rhA5U/BrzsOiFQo1mAa
zfHU+tt3kWO/xW2z7fG4oE98I9idD9L9JwvCDifhrpIWmqxFY/wa/5R5QioC
BvIrR7h4KFD/gry5JFGE+w5yij4ya0O8vH7jJeSDhuyqV5hGJezmd9/k3brH
gmvcEsJM7VDky0C8ZJKJKvvrSh0ouXDzXQzd/fOdwLZMCekSigd7//bL6mmF
KJRDe4tGOw/+MrYYvr1fBJ3qFyMPbel4x4VLPPTn4iC6K+rfVzMS7OMNYry6
kI4xa1+dXfVzUEnl0sDjaxEwq/538feWzzPGe95mG0jER8rPjyXfT9/K7XYP
p7NbffXJ4mz+tkzkzQhmOniFClSbDhr9smy8xiJ9/ct/2VDeumxzeaMabwzs
UBvkCEZzxt/a5k8KcceO5ZKgRj9o2hUjnX/ABd+LlVR41sfBJdr1PCnxbLw5
39DF7BAJmv6aJg4na+GS3eqlv75l2K6Y3ZW7hwhZ8dEahgv50JpMua51igqM
JdmCFublUPHVeZNHuQBG4w/ccT6dAI3WmSzT/+JwIO3lvcqcUvCYe62oopKH
txZvHbV+1Aay9jc/bJQ44dkUzn3WSaHo6ZJ7v906C2vtrf9euZQMZ/8F3h4q
8kPrnZbL219TQeql9MsojWjsT5s1u1yWB/oSTQU3X1IgbY53fGIiB7VPOl66
fjENh3zy3lS2JoFeQMUVg4xK+FPubPtUvBCEJ/807nSiwtmuCua0vhhQZLfa
5BUrQ8u+X67DRCIQbmzQvWggolLwZm1TZSFYuizdeKfohcHneNdZr1WhfN7B
lO861egkJNj0ioMKFtXns/bqJqIE8P75pJMCF5bv3CskkFC8oWxpl3EJ7nLQ
ovPfU4QHsjcFnmz5yWq9hWkEvRtWd9Y8y/+PhPrcMYpBK0SMaO97I3G1CvbP
hhyIW6dCLsMOh7YXKZD6/vT7VwlUDAuo1GkVLQSDyosCHjMUbP2bkv7jhDj8
zPgrd7+xEP1mfjOqTZAxrLZ7IEnCHYtGx3j0xAjYlxhi0fHYB4g+PNsM2FNh
/4U9kv5PKTAVEHIqcJIEIr2U1ALdJmjd7KkO2qGOHiy1BSZaRUhoneq3MnsM
Iourrgcv2WPa+/5XGQINMPCaznLnfhL4t2mJuy51Aef1eHkHuQqsyB/S6ErL
g7gvP6IGS0pA5e3w9Ld/JLRzMmzWO5kIBrGclZfsSPD7VU3E62PVeBYvTg2I
mIK2ga8aob4YGZre8PMndoDlrOzPgthc0HH/8un4WDE6J0dSube3g1tzLFPM
Uj568t+N2zAlwzLjrcOLylEY1uRlGDXhgo8C/Jdfb7PH8hCru98qMmFjLn3z
Ql0abF4X01g9Wwe8Jx5In31fj6m2fBns2IQir3RiyUnVOG546NWbQwQwFJP7
KEVKR1NZnrgL3wj46e5fxpPqZDx66jDrratkMBDjLzr/IRf2H3evTmSiAItD
eQd7dx3Q0abfP+yajdvb2E5leTbBzn5h2TdjycjseEZh0Z4CByxFHT8+C0aR
hZt338Tmw/Ykntm3dxpgMK5Ws92/EPgW6H9uU3sAp9wd/uoZpsBv9hiB8xq+
YB9AajN/WIWSZ7qjaH8VYGaoRfebf/no+ub72c97CbjEUr3j/MQTOICHJ9zY
83FC/SV77N1CdK5R9Uh8nAp0nUUpdRtuIDRyjuFsYxvU8bSM3L7XBMbF01YT
+13Au/lTditrDrzJsQ004SyGGIkOs9IkQWSo0yn+8rMU9nv/uc1AyUO1yUdk
noEInDl/n+1BjTfMCrUbXNxbhLzpD3vyX7sh/yqjkMj5QHSll+Bs/pqEowzq
eYcXrYBmUzlJ608uCg67+h3ViMevqfruejkkfJ078vxvSCXMM5ueOPw7FVwF
r/Oz+6Wjf2d85yXPAPyobKP05UIrcMwnFLJ21KCBZOcnno48aGDpePVNpgy5
iuoEnHJa0fiWmvLmXzvItTDxVGdMAZ09rpv1RiR4ULr9kXx1BaaV8oRF1KcC
zaHBCd2gTHyrJPVyzTsHWs1HtK5w+uLRQs9G1hPZ6Pv9/j+f0FNY0Fg5cgXb
cfTh+RGqbgUeazhSmKdDhRGpgOCB1QaQoWhSPgs8hsgJNGH/R4Ijjs8daCzI
+KcEHsY5lkOpWv+p53HFWF+Y12ezt3Arz96dSZSqwetJRx96asdhV/tDko50
Dj7oWsvzNHcAlzffF/g3IyFCnvlm7J0gJBO5jNsvBsC9cvZlYpgzvPwsODZr
UACXDJ+FSZW5gPTtHMKNw09A7ATn38X5WLjWUD74x6QZDg6e6HPtDsLX5bdN
v6fmoupJtuDjqkRUrfe1E54mowf1a85xXQq0Wj9IKSolA+HBWlABqQ5mBr5+
jlavghjrYbaXU9YoPt2eSrgZj7I7GFM314vxuc8i52/Bbpj+96uNdmcd+I8O
SA37c4BMwHPeKSoBy0Z/vQjmL4bD3iYHll/VQrSUbqQGfzYylxzTzqVG40fp
RW0aKxL4WWqWhAfVIVtf338fTMigF3TpmXveQ7jt+bp2mc4DdSfoXz1wLcEf
wT0/aBTL4ILIWXoamRw8FlmZW/MuE+X+5vu2XqzEx1UBVbLkRjw+XG72WIQA
T4cnnjgKkpDwjPN8PHs6Ds49+8dPjcABXb29J48nQ/XPYk8uhiqgCz42H9wR
gZ138+dX/0ahjJuf3q6ibtifLZbg00MB58orn7NPpMBLw7ovY5ddgX55+twn
/VbMde4h+AvGgAqPQXSjdz1yO9yftysnASddgIhGVx32sTnVulOTMEz79a1+
jhwYbLo5YOScguEhHNNGkySU1xoW2pGHSLujw9X0Tin8pEuQk//PGP+7sac9
3r0ctNMCoZHQgZqpYuYXGlJxLA+id3VRMXz1ycwEUyYe/xo186QwF2jZKU9m
zyfDvQ32fmr6lm/PMQnl0eeBWNU27VHrenhRMyQY+zAeqrUP3YnYrEbPb7y4
Jl4GP76tMb5WakRdd0eP8HN1UO7vV3tEvxD1vgm8fAJBcPrA/mNGRkTcyzx4
/JgWAaWZ5Sx3HN/KnZd5TuktNSjVEtq/+6sjiLz+93kxpRQcFSRGXx5sBKsB
4S4LJRLycxz8eMvrIY7WliTKc1KB+9bMu8r6Jpx7tRZwV/oBfvrLsjj2XxKc
vVx6QjnXCcf5zuj12iTDldG4IcOTpYizzNrd2UUYso14LmA8GvVO+Nxg6KuD
4lPqmW6nA8CN9smL7dEF8F7nLA1kVsO7gVPMVkPJaFlcENI7S0Sq0U43pil3
DAkT5vG/GokK1pl8etZ1aNZm2DF6ux5zvbqEVP8kwYvkjst2XSQ820FRmLhB
BDrWFyfpqnxxn/z63UmdEqDLUFxcKaPi7eGQz9M7qXj1Ys/PtTOlQMd+wXfu
fRMkvckX6ajvgKk/t6otWYLA4/Upwb/lsSAlu9/F11UDz31n7xlOjkLrxb9s
TBfz8NnXEXbdA/V4+TWd8KJiB9JkeNef3HcN+h/cvyEt3o4lXG8MmsXCQIYp
3HGorwI1nm3kebJ2YvZX9k7Rr6GoV39/hmnQD6Yt51MOc5dDq0ZnStCGAR46
SoMRD8h4Le7grUK6XBzOC3fJfOIH/BHDPG+fuWBrIeY82WaEBjlHUt715+Jd
wyvEnzQkqHHSeWagVo7OM7Tvi22LYGTx6IJ+bhE8JfJNPm6PAcYDa1MKizWw
e9bkxqeorf7XsOzOxdsK9MdsllRrI1CevmDqRHUpujf8/PvNxXcrX+1Lgutb
cUrP0tXx0yNIobKflYgqA5k9HhG3vgbC2Mm1sdRoKpg714beINXDv9hNWjuD
KFzyuC4/cZWCN9erZtZFQ/DOZ5LYdWIr7PfivCL3sBg5iO/a3vYU4/6AUQum
5GzgOO3Wo2tcClqhox+fHkoGrkcDxi9ycuCs3JLij8Yi+GLBvK11vBFsswuV
Sq+koH+poLCOehjMz+66dGi8CmOObW/PVM/BOzvYmA6KEoH+0OFf4wVN4M3k
XXJtBwXF3YJ7aU+U4FPGnRJ1y1vz7nGl6kcUIIfxz30BH4kwRqM5GDCBEBOZ
n53znYITxJBvp09WgrSXAN8IPRVzGOgy5/QzgCQoHFNp4Qk00vU9bG9J8Iwa
8nqjqgpUUxnSpf3b8HXFQ/LQrTp85v/AaPpbFmQlu65t/ssAgQuh98oEt/h5
1o+iwGoPN7yNyD6OzsAcFV9Zqp0IWfSCwzJ9DVh39c5dtuck0C9rGNzQysF9
3KX77B54w/wNWvGLVfk4qiXaLN+tjQ0mH0wZjpJA5t2AX1twI/JzD5b3HiwG
pRfVdaR/BkCVvt9cNE0Ek5WX2UJydcAPcmkDarkoV+mxzr1aiwxP/5Nlk25A
8dn7fr80G1Gra8nd7VYtvOwN/yp4Thl4tFYci5LCQeKyEzVHrxRk3FtP9L59
hO7PfAXN8yqBx/P1NrGUIkzSvzl4O68ADrc7K9aeysfL+vlTTCplMDc8XLDt
qA3OBR99OhZRCsa3ffVURfTRZc8JkgahHGRInRceLyTgK4u18fI95VDjzTUZ
nZ0I1FOv5kwcUnHjGyFs7PJWz/ykmVFFSMechwUlMyYl6M9m3/voVBGKoFwe
+WAYSssXF53fWYIzbtVhxitW+En538LMCRIEUAOT19x9gLQ9n2FS0gN9pZ6r
7vTKBNrXR4QCJyLRXHz60Zu9VPTgsyy67o/Yt/RnUJihCB/eGiyuu10OAWOJ
qdMnbWFe8dQH2f+CcfCyb9TOA604ktd0xPZnKT55OrJx2KQZbYpEbVOetcBB
+cnbdtG5wCWQHNEYRsDogMqzVXu27u77cddbX4pBSnMtTejQQzBk/M8gOZmC
n4yTuf9eKYB/QVr3q7sQIlqMBMYqKPgmXfLBi7PBuG4t185rSsATpUadh2tz
UW3u1TnjGH/M+STia3pti/fsbd4rHHTCDRsOltidOTAkI+PzvqQQb5Dmvhjt
bUImfe3i62cL4EmDtWhNYBzka/CMOw7UbOXFh0Ny3wrQ9U86k9O3BFR+0rv7
rkAdqN7UJGg+rcH1JZpMvYYAvEVUW7rfHwt1wp7uk5Nl8P3FFwb1QFPkTxNW
MKwvhtc/zX9dM9vyu9Oy1NUAI7zHtSSk+uQ2LoTxP+iSeAwf/JXSB4sCQSZX
fkDQ0R6ntjO1nshOwAd7aRS+bPVrV5W7J3s4ktGgnP1psWEJnsjd7LasLQaa
36vp49n3oUs2JNFOvxT6Av95fKYUYIay6t+2W77w+tK4hpTyFkc7H06e7m6A
TtZWdw7/eHy1MvSMVFCA3y6B5thmHNQcjlmRpWbjGDNDhsKjfFRV/vin5N1j
zLbUuj1k3YNRmzQfc9ybgc3oAP3O3iSU7m+xEa7IAkYOUorcMXfQyFdRknIo
hOeExtvn6vPB4X71jPXzNPy6zyqI1Sof0k6w/WwaKgSmKVKguj0Z0lmP3VRS
TocTb9tF13+XwM9rJPGV44HgavYmv/BVHYQJfT0z+oKIq8Ve/gsJDcj/hYXM
FkbGu6lhHsOzuaguuSE8GpEG82kVm73jOdA2vHKuxb8S8gR+t8u+y0XG1L55
nidE1BtYfOd+gQQXHZKsn3+Jh0WRvWpDWYXgyLlJM0WlwKV91ZbVQwmgLPrr
2jhnC2pyvrOSSQ3DDp/50trkVJi1HzzD9CsVcrMzdF50eoDsnSvMVcUEHDbU
l+roagCqlFY+daQcvHn3zGuwR+DXF/RDvjQJuJFdeJCiaYf0Rk9fdjYlosxQ
p8P9p1t9Nv0jF4t8G85JiriK/SGBsc9NxwOxOXCG3rPgz0YLJqvRbURGIZrr
rZ6xOeOI3596Sdnm1sB9717e9gUSqNg6vDF+UotFL6XUyr7lohXzwFgiVsDu
/X7yuWOhkFnldGD6aD4cKaChT86qxg9vTO+lnm9AypxfD/+eXLS0Re/erBKQ
XaDRgwtZGMenFveIOxdC/h5/mPDSCQbXLw9LiyXD8VPLMlR1Ei60a+b1TeeC
oadVToVaLPak89FNdjmhfGA+UXS+GEs7b7xvKiiGg9rbTZRT22Dg70W5c/Q1
0Oj96JFsQAVm60XeFblCwNzUZfV0xgQ43etZftIhFWSX3Md+RBKhUP1qdSpd
Ae6rDesNVMhH35U2ocRDElBwJuLst1+F+HV0NZC5LRJNZDhn2IXjsTvT7J/M
jD8KnPe4rPqiBDdokwdJBuX4PWXEqqIoAVdvCqjZ+BTC32rp2y+Ci0CBr9GD
qpaFEZ/pElOooejnSD73nS4Bzrd2DnlSE+CDLOtOfn4SMl+PvF/sl48ut2Jf
aRyPgo+zKl+5zSvggpxOWv0PCtTtUa/9MFGN35vpVE229ug61X70GZGCCzM8
c98U2tBLudRrUbYTG4Suy9M5FsDDlo3E+II6HK3RX9b6ScVHmSZee0UQCJb2
htvP12NS6MHRmsRkqAWte/H1JOCwK939grMQVyx0CqQdipHNlSZl3LAKtbOO
/7h3/CFEnbpOM/klGsdKVnZ8CE+A6iN16zn6DRijX5i0WywW0z6eeCj4LAUv
f9Q/6TiVjL2Jj3+tzufB9Ocmj9dbXNYZI+CTSd+BNheMLJ0hFfnYok1EfEsh
VC0wQGJnDVz3fjVFPloMxZXtz7WOVcCQ5LOq7LoS7KM9LapYX4PGkivec7tj
sONfVaLB/QZsbacZpFw9D2xH/c70GiaDlIlob4VDPShpVTYI0OeD1ff1/2oe
56GP+EqQfmU10NnR0HQcbgb7gQsByapbnO1zKTA3qw41i65Q354MgI/bXWyP
ej/GiCsyz/V9PRCu2Mjx/EL8dSCOc6UhGY6KJZl/lfbGi63D1cwC0UhnkI29
Y5no6eMdPX6wEbNOmnRtdqXCo8/R1+hMypDTSTYlPrwBBsuuXXhEawoul4tZ
6vbk4TLryf2BYlv8dk9jiivMGEetjnjhPiIWDkSH1h2iggh3sRqfeRaw9Y6p
pXV4I3Aq7ckvr8cJ2v3qT7ZTUIj9mantTA20LM8ek7OOxadz383yw7e4n/qp
nVJbhuVSC1mKjgRYvWx8zel0HNboCb+j3V4HGaHzGYdDK/HP6VpFIf1keIt8
29yvkOD0z8G5dZUCKC2sP2H0uw43XM24nNnyUCacQSivLRVSxou/hz3ygwU4
0h3RR0Lfmk+1DRdbIT07ZleKZRmQ4mnp+JtIyM3udbLkajXqF6c1HW0oxnOV
k6d9duXiwalhqWP2OWivoL0JrI3Yd9PCSc3OHQjysoeORFtg0bar3NerCjBE
qCfZm7Mds66IHq1oiEN6D+3QEsdiaGU9JTR4vhjow1XGxdT8kS42Mv3wZDpW
KNmBkkg2zu3cN9MrVoXu8UZH2+QeQ9TBhTjNCzlwg0Zk2SMkCGkfum0jvXME
CZvbn2QfkOHCtL2rqVcOzGu9dw8bpkCZx7gEuifAmMGeL5c1q8CzLlCg9bYL
ciiju5MFGYhCYgoWZtX4O5k3EIpzkDNe/Xf+h1wc2JZV0/M2EpKtS8MnaYpA
CjhossxyIei755qGKhUyFyRCM366AL8wA82CRSSwRh32nWWtwFC1gbeyuyjw
5kryeD1/PtbpBx5yvtkK62Fe/V/Di3Dnb1a/xDfpwMrbkjtFrEXi0qKg/5MW
tA89wM2VZw285YRQT8sKqHj1TzmBkg5ao4suu9XbwIEv9P6Z2lAwGaAzetZL
AkXNG+Qfr0hQdKu99vhiMWg07i5p66rC0z0LnJcTGnHd40ZXkSkR45trGi9l
hUNoy/NO5v//y5O4s0D9ucXJHCEvs7AKZrdfSzduigQu6ysPTtfk4gcjveAM
/2D0N26TtJcmok+q0G7F93kQI7lP0esfAboOHJt36fFG3ntj6gOBBCiNONLs
MRaHB/vFPAozc0Fo2HRh6m0MKj4S42c5XoYqfGaeth+8MVNSYKLhSya0Fh/z
ZUpG2Dhl/LiSgQIFTM0s0S+IcDFN8DoTUwT6XbjPQfOcglUXxFp+aD7GBQ6t
zst+JSCgvt7/4BUZjY+P7NMb6AK/sWYcPOyCTl8e5p4zLcfF8f64c/uSoCrg
C0tHch6EnHJlEX+OKP3gEo2yExXr83aePmtRiZu/Tn42kVQG0R+je8d3NyF9
h79zTXctqGfe/7v6cSs3kgRYXTJqsJTgdShevxjOpR17d3OYhEEB1tFDJyLB
c9ftqxq0ThD2pOSj2dk81NzvYbl2txg9F7zFEiS28uqX5vfhaTLYWwxwSXjE
g4/mseG8CAJYE0PTyJMpuH/7H14uo04U6014VTSVAPJduaRvrcVQvo25+mFP
Lsrw5FhaRGfB7mz7dDNrCvSw2QXGbE9DsfrCb9F9RcCp1zSddDgNK6bm4fds
BspqFZ03Cqcg+ezLXWp1tXC5XTSEhVSCBuoPFc/65cJCcfu7jgxPeFY/4DFz
nQo6R+ZSF3cmgEHQPlnOeTK2HYjiHjImQrntt+bcP1QoedZUNlacjaqt9j5X
L5ej7BO6YK1Pbqg++177kGEF3BsoLK9g9EMWt1VaPeNq0CHd38Mf7Qsiwq/W
f/DV47mys2Nu5SSQNVQ/W727HoZjkwy/yifDvc7txOpdGdAuPJsuM5GB96Ja
2c+3JMGyHQs1UbUA407fYyrENKD17DmqZ1SH2/927Ui4sZWH5OFg05w8lNR4
uqxjmwDCFQES3cq1OEMoCjDRyQDGw/3PppVaUNCmrDUrLwjUw1qCmdO9AMsy
9y9EtAP/7qYHJLr/0HXa7/svTQr6pJxz2XEqAV9e4nDKzXQFFVXnP+85ivFW
nSlFvSENHnXz7NzDRcVk12eSx0uykG10uu12mg+6qPa3/DboBNoV3b1tV0Lg
07de5xChrZ7JOvT1Gm0rLgdnufVXFaMefSspV0wbt/MRSj4sVoD10IpD+lwt
jlM4L5/KIUMdA5uOzKdYYPz9vnuGlYJRV0vv2L0lYcS7qz/3kHPBLkFr11p2
B2ryGHowiOeAuNYar51gMsa1jS/ZuEXC9wtmXpImzniA8p+GnmcEUv2cfKr6
jfHbvZfNBkJxsJE9q6OsngGZBH2rGxfdUJtH/JGrWx5eEDULO7yWAYfvTLf9
vZ6Pn/d/unbTpwRYuTYfjrgVYou/8MFQJld0YzdN2P4wD7ddyBhQNUgEKVY9
CRWjOPBWHYPS3/kgsMGlsD5fhLY+ucb+vQRgVg57H8AdvtX3cs8zSmZAlnav
938cJTiZpyoHPzNB5KBkurlNLBT5XTey4zZEw0Ah0Y9jZRhDu/1Lqk42/Ig8
eGNfex7KCdRw/rcWAX9TWEJGDYuhL+VQ9jXJYmQavHo7ct4SkwdFlHL6yPBI
6UJkmVUcBEoUnZmVIyFD4sNT7EvpGD3g+8MrpwRu7HDYZXG0BpK3nWFowBrI
l7jeeGa4ANb6KRH2gzWYmJTP/O0hBRgk466t/asE99AgLfqsLvSP8Dp6kbUM
PJ9a/5twKQLSR4roZDQBbYedic80iHB646jgzJkanBq6FHCcsRbVm/r3aVwi
4gnpi6H8ugVQpp3O48xXjiYDs7slrjRDk9BHXXlqEQyKb0jTX6/BjLDNYNnS
Gtx+b5SDRf4hct866qV9Nhl1zLfnqVmnAKu5wJ/owETgl/9yznVHPBhEigdv
C/fCkqh778Z920CJU3pf3lQu3r6ToNx4vRJeXBbJau9pg6fGur0ylRFIt3aQ
psLuEWzw6C9HHyIgKahJhtagFoi2jw4puSSjiCO3DleIARBOe665Fybijo9v
9hbfKwJj5sxIDfpyyEh1+i54KAB+3qjj8GEsAP6o2uqhuypowXJJtXVji0eO
JJ96f7Ea7ujOSop7eaNW1EeHwdM5OGwmxcfzcUvfn16Vtnw2x0xl4sunkjkg
PNkSU8hYgC36njWucY/hRkXDSNLBDDjx3rtT7VwKTlYpSr14lIjfb1RMf/oa
AXS8V0con2tww6Ul4jVNJn4KPKT5nX7rvg7eENlgyEGaS1nthKw8+B7k3d0y
WYi7abg5I9/7ovhyitEHWl9gX3/GUCOYB9KL+yU+RZfggBVfjDgnFdsffxJn
eF6L5m128x/aC2FzIUQkU5iAYXPFL1To4vGbeWtNlEorhFbu67iW2QjVRd+0
D3g/hjuz7/eTngag+Gm+R0uvCTD6Lf/nff1siFdRfbs6XAzvUqN2nSTVITfb
pTspdY8Rxx9dSHWpwD8KEuSbNK2YJK1Q2fs1Bo+8rTc1EifCL87+hM+StUj6
OMa79iQQORu391Q7NiE/rXyychcVOsXFB10MqtH83tPMj5cJyPtt/5ed5ZVw
1NZeqONVNZi5N52l7qCge0Xok7TzJKQfe2C+sBAK5n3yCVcDKtGjdi6UQbEa
jM1axdILSmG8ty8n36ka84UcdvV8rISwBMUDCpUU/Pif9Bs9k3r48SvsALN6
LhoQHVf+2xsJvcXZVzVF6tCLIvPZ/molbHQ6K0eeomLF4SNaK/rZWKqt7LWp
Eoj9d9e+Tcuk41sC8elX9lw4x85pu6JFgiXxhVTT+WDwa7rYmnymDmMOFSra
y4UibdTfsbDXVSgVJnejLNQf/XKjNhk1auCgrjDj69IG7BZ9PUvIygDtOjrx
nykl6Fg1RqfyNwN/jTXanS6PBy6zgIbNE03Q5/nnv71Xg/HiMb4rObYIUn/6
PxZc9Ma932kvWGcVod+QTUK0fhwuG9zROe5XD/0vq9+4/E2C3VefplzaIMHD
fgKzhlUTur7eyya00wVYONPc9+l1QWw56+xFmywUe83GrXeqCu+G9GYaOuSA
PKu+tsWnNPAT4pSvm2wCWrujCpIxtUCqe3cn7rMHlPhfdrDaUQsHGfLmZs3j
IIZirEnv6o7m5lYOS50FwPjdaDvZNw+JK4Y7IaIMeGjtkq8qlWPLNpecaBVb
/LJ9jKDyJRHP2DLquuYT4A63km3PoRgYX3GSTg8ggOq1VZ1q+XIYzmrrNdjS
n9Lch7GI2NMwVco022eB6Pw2Xq1LIx3mE5sYD1b7gXu5Ah8huAbUG8+I7i9y
AdvVwTjtHcbo/a+pQoCjGmeGzDkceTJAsURLL92hCfL79Sb997eik9KPXHJK
Hrq+Nx7nvR4B++y/J1C6iyBpUL+96SsFlGr3Sobs6YJzItqt0roVUJdYt2f3
vjboadz7h+NdHqbGt9NHXyqCmCOdun/jr4OI3kRF6pFc0OTWEt9vVI+hyaP/
o+C8/6nw/jiuSGYpREIqOyENKryVXUiRVTKSEEIUkpW9997jcs17L67tbZeK
aCBlJoRKUkl8fH3/gfPDeZ/3+/V8Ps7jnASfvHLQU5YU9H5GBv1HnK+X19Kw
p4IlUP1+AXC0/8lyyEqHSm1zVYzPQcaqgeVeT8SU369//3vijcXanFltnTGw
zymkMbaxFFn+CXcIGTyChEeFxdr1uWjNvxA2Z14L3SHb1goupuNer9Ll8X8l
sDfdQ1/nHhXajsvGXpSNwRUJG0Vn3TrMGxTO7PFIRrnnP+Si7EugkM6sTrWL
iE32Fl0qVzKgjmzKkltYiHUUobkby2kwOuFDL55WhwmBZ5UuPQwDgev8ivWv
w9HnUGolfuiEgbksR7M/BTg9Yfg2eocfKm1baF0ob4bVlJ37PYoKsXbPrWcO
WzlS0n35VPDDFLQrcNgVYVsPeb097IdY08AtAQw8l4uxcfgcV9vhdJybVk0w
a9MFpRya9N2SDzErOeCQsGcnFLBuZN/5ng+v/luSzpQswTMsX0t5uZOgWje5
Vv1LCrZKt+qYeKdh67LbR4kriUDjnOSikLwdh2jUPuyz3FqXefz6Un8w1MFg
TrkFBU5amhUHvDGBJLHks7Q/GsC1f7N8SDsWDnz9JellGwgmNFU10vaVwLIg
17TrTTncKRVL23MsDSQOnWvToS3DLqCvlqAWY5HRn5sdZYUwprd8nutEDo65
fbyd7lgJaZGp3V+7ykEjeJUndVsqen8RNlx3CAfBfRKSdMHN+HDKgKwg2Ai3
kmcP8h8iImn9r0DoVA7QfDN+yJLShLH9dH5uLwg45t23f807B45wR5iFnC2A
W00DvOc3WvF2cxn1VVYhUoxkGikLVRgSYdGYXdAAORrG926LFIMPfWbGk/1U
+KK1zKZwphjcc5XiK35Vo1qbi5lhWhIo9+y0/PY8D25Q/kqed0d0PCMf+IqP
BE5jp9LEi7PwLZPG4dOu9ch3lmlje1cOvD73NYU+jApa9k/C3/4j49jVc5+l
D8VifnMzw7UDregukZ5m3V4M4m20HXOXysHV2CzN3zEJ5ypzHL5mW+C0+Gbu
Lm4y7tCs86oTLYXDe76Es66Wo+glz8q/JjWwIuTldC23AesyJOgEvjdiSFwN
epQ04qB9YHvyYD6+vvgrSsc2Fw8Mr4hNSRXiuiPxtIh2DkS84v5rr5gLHtMZ
TEp7DCF3l8sJp9l6TO7sWSTzlyOLwn8BnGZduPmxe1X0iB86+RmnTifXIlNW
YH9huS9OXew+pM5fiYqe1qqr9vVgFqgv9oclF1s+aBnMLmxx/1By8DovAVbz
mAkW0Q8hRZSskyxNRC21i9nP+LyxRu5lVlAmBV1vaYpW2j3CkFPmdjqPQ2BM
Sc/nygwZjlSx1ZrplwDNT6ncWP4OCD8akgXn01GkV/q29Ho8+Eo76LF9rsGH
ORdjRg9U4YgW+YA9mQKnc4K44luiYNFne+1FtSBMvnHFZjdnBTxh8WgTLsyF
9fwqK1YLCvbGvg7T0qjChi/Tsy2xJHC8DtafLZNh1dlT85xtKOqKyLxnFiKA
poLmUZtrqbAyaTQaxlECBwZenRaV3Jo/DyaOVR0ugI+ld/7LSMpF12/NaZb7
M1HncUreL51SXLoRJt/yPQczTkinxUqVwDzd0tDVU8VQ8SK87P//tF4Scftq
aJuMmbzHfMK7y8E/jlAfti0d2qdP29T+qkOeC+aZffQJGHLbbNceYh7s19ea
2bPFpzu7d9o6lmWi4MP8J6kNTfA8sa0zI8MPSnN0EzYCLLEF64UWe6IxQfW7
mllNFGg91Wq/1ZMCkU4fipvKYzG5erFOzyoAo2Zs3V1FIsE+ImyYYS0Sztsb
Rm23jYIHm99PGQXHwWMppYL5fXEYLag2fHp3Edz1fTt2JDkBtC6Y0m5jrkE+
lu9vjNLrwZ/skrT+0glfjmy3PuTUhPckZmbXbrTisHWNmM/mfbDarXHtwLcQ
UPlkqfa2xRszJM7u/jGSCcfLFlH4wRO47wyxP1nTcMcFn5C2o1S4Nr8ud+ld
E+iV/JB+60LABA1VkatB1Zii9ip3nUiCSP/W9SmnTJAxef3+yFQuerUoHaeR
LYXdVZ9mFS5GgLeHZQX96yY87+hYR9b3Q4b7UkLl4lXIJ8Ku45mbCxc9++kf
h+eB8BOxDK4dDRincvBx9dN8+CbSyzzaWYLXZf0J+5pakDt5MeYWfQicNThl
qsCfgjST3FG7T9zCGB/77Ro0oTifNb45d7INGsqjJeOrEpE2+OQBu6Z2cF75
MedxIh+8jaOXx1dz4RXfQ66hVxk4L9C3OEJbgS4Pg42qrxPg4Utp7vaYaPx4
Vrzj28EqjPT5POmVWIPCDjrcAmeT0fPTgSB2EgXf8smL6M1n4etH/25pL2YB
7Hawr1Og4j9tr0/dB0ohXkbdzeB8MhSZdZzKpHdG/p8JGdKK1cAyG7EZPVUG
pMMaTarJ2XC54v3VwXttsJirx3vUohJ1P69mX3vpgkr3K14wrMRi6HRgMvvx
YhTq+vRLKZ6MHxTMRmkYSXBImC/E/bwfiFa5XSN4PgYh2T/xY9QaXN0bzqGd
5QYlKn+4RfflgnnHUJCMoSJ8C7rCGt9IBoN9VhSm3FQckbcTU2ath22GlOS9
ozk4pf7rekpQMbgIf6itSygA2+nodxlnKXjtI/P3b0mJuKl4gmt6pAGz7ulc
c1bNhmyH9Mu7csl4NEnsrAxNPvyjE9mh49YAX5euam2ON6MarchuAWo97N1h
t29zLgXpjHKmunQJ+Ho8o2mDnwq/ww5TbrNHg2Tc5kHG9Gjc0XsvRzsqAuhf
pyzzPKOgKfPn/LddJPx5SsZf5noh1MTD2jXDdug08LmVEFOJr0WvBGRFZcPr
70JHr6yVQtONlqIi92JIOGTZvhCTCwZSbgzd1HSQEMq+fv56AviyabFrLVaj
yKgx10oFBRUNchluNgfh0xdzAod0SPj+v4LEI59jwNftX73w8xQIurEzJig4
Eec8TU5TRjLQypn3j5lsNtx4Bf55Sz7w8IO5X4w+GZ6Z7+f49bIGqp5s77zE
2QCfkn71hrJRQLDkxV6CfTlWRLFpTwoUwhWLR5bB0IBsdT6biWMPcZGR7cjB
DwT0t1BdO8KZAsTaXvHqX42Yu9urdLtyNWoM/D7pY1wP1GyZfh8SFeW+hDlb
tRNxYnW3JnO4L1zeQ+j4j5YEC6HKf4stSXhmx86gc/VE0GC65eabWAX9X25H
j+3MBckwqePZW/knnMIWfSqeiJ3uZyxGdIugOmlJxSQwAwc2yzgsr5dhrdFL
rwdpFKC0lV80pW8Humjiao5SPNyq5raW8suF82xnx0POVoPA6Jm7+f988bd/
Nq0NRwGwlN0SUZ8lQmUGlfd9STIIWcqAwTsyzgmA5QfDG/hNXKFEzqkIPx//
S4yoS0C2WW6NJukCvMldbaB3vApzW/YxrZwsxWlq2OxT+UA8AgIJJ36SoOFc
fn+BUQzEKjTSCwrV4mZdLjGEg4I6C/bWZ/LqUIVJxTBv6CkYV8jpT6hV4QvC
zPW8f9UQnWL1Zfo4GSoKOuxjhOrxrEjQdyJ3Gk7ddPzoE+KDPzI+S5y0L8HL
D9tWrPLTIWzy8Pl7p0uh/2wY4+MRJfAtqN/fTO+Ksf/2jo58K4UrzaWt8sqF
kDaFT41Fk/GXvYHa8NcszPHZfll6hAAikjRHyTrFoJuQdOZCdCJoqCy2WjUZ
4u8Sp7tTnLlQ1z+zktscDNIj6uv/tJqR8ng8t9isCmKEPL9KbdRgE5ddywnJ
arDas1tRe7QGOFIlzpQztcCMnrrvjecVsN3FR/zNQi7yV/bb2VIqwV9wc3F9
ogqbzticvXOoBrcJlqRzlVHxG0nG1Vk8HtbDed8sTwRjyFPT1DCJavS8+a9R
VCIP3dWX9aXUivGClM/fHZW1GPhnpDdXtBwuvm5UihW7As0Fvg7ag8UQd66g
hMs8GfdyHf5ix10PI5V8b+LZq0EmQUn4ys8ITDpHvOVdkIj+2gOMH35loPze
O85HRGuRXrfhYnRyNDCHhp7mFiWiqfv8gc/jFAyIeBMxc8sHWlXshANaqKiS
rJpzZTYP9gbvVatcqURl0aGkGmoLfCxZGVOJr8PF5iDeoYoUtGwtdv1zMgqu
f3UnvlcJ2qrTfwO8AekwV9S2jeNfHbbyjV3+OBQHnHd+HzjiT4Slpke0nese
W+eASUJnLRUCEi5cbxHJxx9P3r/3yGiH/y4m9ErwlsMZ1RjGeJF8yA6/r3NU
rBGszr36ezuTjHnG5XfeCwbAx/2JOdpXayEivu/NXHQYFFmyBelW1kHWYNWC
rFEFcOyucAiQKQIhzjNCmrqVOPeuok5akIQaF2cm27rV8dznsl8xB2uBTnLi
eNVsBvLVHi2u3ZuEqr26ux721eCe9EPK70wyoME+g/1BVgUumLeGPv9FxNYE
Gv117xz0F5YXUDGg4qLE4qEn0p0oyBLbRmKlogZ7kcrf8xSU/Geb13eiEFpf
TQUxWJTj6sRx+kXRGvhTVxYPC9Fgea0hXjUsHl9nxOxNel6D1YuG8rfyqeCe
Re/unFmOnsyJ7Ue6qcDILHmUW6cFBXY/ndZQbkGd4E8LeTF5+GXCvNHQhYIy
o+WMp0K36qDtf/DOcB2YXzOzoxUuQNrVvADhxSQQJG3XK6dtgV8br7b9NMqF
W/bXjr9aK0S3HNkQsQ9E/GvelKh9lwBzwzLbDN1JoKSLSZNfnwKtG4mT9pQ/
iClNbk+6Q0C+SE2Rh0ZkzFUyU8+Zywd5hXLxTj9LWP6WWqeWEI8sUqcp3RfI
4D6X9kAxLQ8jN8s4X+kH4d4m6ex/C2Qk+MtuUxyvhprI33PBX4qQKOE3dlqr
CovCJGY3TWpx+SeYZP6jQLNrzjuZf49g6Oj5PgO2ePiXfi7oeUgVBnPE6k3P
EqBnZ2WKGG0H7soSqztArIRTQ8vB/gI1SAsj4fk9FBR4HXpn59oVuHPuzOO6
d1vrraowqZVSgPlPSwTbWAb8sSgZYT9BwIl/R3detL8Cj2sH5t0VY+BmNf9R
uepC4D9xyXTjdBOMV88/e+hVCxnkSZvut7UgF32oSdiCjA5Gqec/nCuGNoHZ
LDm5TOz3A6vnGohsUSOaVxMbsB9q9DJv3oa1MbFfTzkLkQTd2kJQDC+Tww/R
5bbA3PTLliD7XORuYWEm/S7ECKlDqjzWOUCgzJvJ67gC013mupUpCu5rXJgW
MyoFggAmwQUKoCdrYsSeLW5PETnK3ZwKvBEx+gPyScjbFLD0+nEdsNRfF7B1
CkSNd6uvXhOywbIpm9uHJxMrj1bwXDpMwOn75+syiVX41J/VfLI8DpaWChPi
uNLwldrYTOf3UljXMucT1I4A13/yL36W5mFv81FFvxuJ2NDZx59QRcXvH90q
pbPbwOii6cXb3rGonOWhsL67BAxHPntbbXG4KDNLgopdLE5lBD6a2KhC7cq6
Y+43SaArKxzmF+oKN66pWF88lY7nLU8LZll24HCKLaH2Uw3QVKzYOaIopvib
3gxwycML/5rJdDczkMbW5CPfs1vA3UHD8Na3Hp2mP/3hig7EJ2ObPH5vKED3
Lqjmm1cj/Ay+ebHoXD58jxZKUW9Mg29mN0wU3lfjap2p4nPXGnj79YmtXl4+
CjO8ZF0it4DNSPutT8QYvKjxyJNVn4hLZ/9OqgoY4ueb1r2FhiVoXHXWK0ah
DKy2kYtqf7oAi53M75CSVvQOWxb+fj4X3uk8u8OVXon9FRZMLJYFaO/SvOLc
2w78EfeDR07448zRs1JaawmwNKNS/X4pBb0DB8dnAyJQevoynamHCdronHvL
uVmIn44rfX3X0oCvXgnK772YhzyNQ8d/8kcj6euOGtP/KPjw2tes4S9UDE7l
HB0aLkVB2hvjrvMtcHk4mSpSRsT+N2Mnf3M4os3eMwva3xBOPjlD6EutwLhX
A3J69WTkYJeys6MthbJL+/j+0hegi7fGtsDReOAu8NfkPpUIN5a1Dzt6xGK3
27Tus9oSNBT7cuZgTBH6Di009tZYwIXej0EN7GlgMW+lfaIJwarS+9DdXyRw
vvQe7+tXAkOE7MMvLpF4PmowwXOxFoQ7PORCGyjwlqXO1uNMM9R9eXY3NjYT
EjSpjr/iS/AZRz+N8aVA2H7pF0EtMBkq616sFO9wh1f3Y/fp7yHD1RfC4DJe
gOLstfCfayMm2hwOTbUlAU2fovjpu9b4dsZ0r+PJKEzxequwcLoQ2W/KgN6p
QtjgTWJP6CyEAJ7Tol3/tQDPBtvYyHwqyl3e/sPhuD9SufmTZLOIkGFg9WHb
8zQ402POUMRFxQs1nP1lCgVoSWhuf2hQDK/+Y11NDY3B7WZpV+7l5EOa7u2/
1Z+awGtd1wuOlIF+wL0H1wkVYPQv8czJTwQwPJEUIVBEgZfhE3oHm+ugjsk1
7ekNO2w+x3p46Q4JHv2zMRcfToRUphHpau9wcLpErCqfdsKECgftPebZYF1Y
o8MQT4GTkiX2I1tetrBhuGPGNwHimyyPLx2qhxshF3Jydwbg4zc+0f2+vmgT
dC5bqc8Z048dGeyhCYS5t4pSeiU9+Os3m1DGzWj4sWhjI99VC+472EdnZOPQ
P+TaxC7REjz97p6j2UYp2veVMlpGE2HEvMK/qKcNrQ5b74s4kw7kSnE23qZs
mPDQif87VQ+m4uMNf4+Uw1m6/s9WTuW4p358+QVdMqhRF3Kn+P1xPTRj6YtI
Fgj8m072OHgLGKJjgx49NADZ+en5rE9uYGK177r2nSfob00UUch3g7+ab/m7
efOxXjjda8KECMol3/6xTWdjce+e1Y+TPhhu3XN1cIqKC/ku90fla1BDqY/2
9p06LGs0MgladkY16UBDzndPwO+6lIuGZxpe9xr8tKxWjdZuAffO98fBOmGB
Nl6iAk88n39fYpALLWI+CzeLk+H1zN/D9+rbsGWOw57yggQZYwdpin9HYnaM
gYqsHQHrJsVV9XcX4MXRZX3OxgaIvXL0gZVmFY59PJ+3/tUbyt0Ppop3FeEu
+i855hlUHAxOzFYnNKH9rgcSbe6IRn2Z+jz8rijizud51jUJTp6OUxHmLcSu
5ynGYV0p2OF8THBPejUsLcqmziR5oW//TrsStnJUGRBxBbMi/HKrQrteIR2p
59yFTlk+xAWxiHvprKVQNXjv8jypACs1mvxf1FbD9ytPQ+3PVcP25Gqmdw1k
nIhL9qZOGgG977A03wIV+vpbLTXXU6BFvllLGovAKdLlp+f4KRSgxtxJP9AI
KfULqnu+JaMQrn+6OBAPQTUm51Y+ZUCpadKlnNeVMGVE6IjISsA872jb9Yh6
gA/UqB7bvK3+ucD1OTcR5d+ooJNDIsTse3XonRQV5jo5gk+XErBi2n6W1j4d
/6goxqsnlKLWp49CQYP5OHHiuCGPtDKq/Do2IO/sDy06DZce3qkHUbqjTM1q
W30WyfPrcSRpi+OvSrZVVaCWGx2bCisZd6q/Azs+Ihr7BQuvOvgB2+RR39mZ
Cgj7liFJOVOHJ0sl7MOaiGAy+wbWcnMx6Wv4LopjLWDUCfL1piw85ymVtnSK
gq/13Ax2MTzEnXM6Iq0/CajaGBvO8KcU7V6f3IjtLQHuH9Ji7kO+YHvCvMrp
Yy3a+dcqyT5LgJB+eR+hj0Zo1HJcZlsJwunV4Vw2s1jkueqi/PlIM5a77ZTc
fpaEKweL+S2YSZCYx3LhVZ0brBUOK5fVxsJN4+5v5fEk8GOJS/pCyYNwUh2r
U3ADMiwHL4sfqUJG5uRnR795wk5tBbr4TjLcnZc/f8aQCnwN+oLOEUS8N3S0
93Z3Ibq6iM1/OdaGyQX0GfRaGfD78omVfGkSRgvf56wdKEaWtIMJ+mci0Yt+
T8/hkmqsH5mwSeovR4u2x/286kRU4vgame2fhWr0gzN36iNRKvSJ0w7bNhQ2
PR2uEFsNKntoewacq7HTfjo20roSqvzpps6mUWHwZ3ofI0cV5seTI46Y5uID
HtU3P7Pise55Dw3jsRR8cvOUuZ5SIfoSxgZ7fMlQ8u6vdNifRswZaU0g8Zci
m323d7kj4CT726sOr2NAAYJXw7LqgF3sq5lRSiaQmKKzd5eSITFAJYnJthB8
bU9VBP6RAUPTj7nnt7hbfN+pccPfkcBQNJxZMlAHa54h7CqPY3H1gaafbUEN
LBpNX+qcd0E54pjY2I46NDI8NGgiWwLVkysMh8/k4WjMx1uLCrGoeH3A6UeC
Bx4KrhrX1coD0gcNjmPXGvCZ0tRoeVcpEv/2tHPvSMJ3aaTQzxeIIOj+bWXi
MBmlLytEFK+ewvZPZRqFEc2wy06iZFw8DlLTy8TWyVSQnD38zmxfDBpPJxiZ
v02D0V4m/ymaZrjwZXDykwQFb3Dv2htfGgvqX33cqLRUKD6psZ1DKR9WnXx7
bGNS4XC3me1ifA6QQprECv+zgrndX+bDAtzRzPDN3YTj6VC8wSR/cy0D10aY
pL/IhKHxIxP1vI8paPeveY1qYgLqix5POr+SsH0ypdBQsRaedivXvYEOEBoW
E30ZE4Dmab/MndPOQ1aNKHv7MxKYWfK/DD+y5ct7iC/v1zvA1IF9e/yFfOA0
o3kZIacQ1Uve9glJ5YFVup5nn2wYfP37NuuxsC+aXIzjzjNNgrpTTE3v16rx
y29Dmo6tOeR1wNKWQ64SEzbWoqe3PCsyVHfnrr/V2NL1X5vyejaCIkOXE2cI
Gq7tD7zfWoUyRAs5YK4D70SZuja3GnS7x/+eo7gQrpzUoSO6JiDvA/fxL4Pl
KGQQkpqhkwd3iGIX3pkXYuG56+TVGRJ8Pt76vf9TO2QwEKPfjlfgsGtsCB1D
MZxX546/I1+MUmSZS3ZnWrH6j9hdB986kLC5keq4vwRY0j4cO/kkCDMfepJE
T2fBDdoD5y3GMtF++9we06pYdCrsts97E4tFPbR895rJaFdlss9BrQ4LBEIv
XdQIBd8w8ZtxbZXQPyUldNbJEX1PzY+FEJNAeL157/KuSrgZ3doSk9eA81Gb
ibLHGuDMi2iOOaU01NAvJOnbxmNZ65rXV6VgiFL0pVv+lrjlfbXCOUM5sDYl
8XZ8lARZsqzPTkaU4fGFjSAXtmpgOZFGyu0oQkEpsWp/jxLU1c7NN0w3BBqR
Kj0Xs7uY8IGe06ihBduzjQegiwDmldFtfBamUPxZVvFm7VkwnFHZ8cA5Bway
39NEclXBVLxHQsO1SrCODGFUDm5ER3bDS+NH0/FE5ELqZdVkPP4u2uJwfgBK
pgYLrQ5RsP7Bnb9vvmQjRZmQNR8di1anM3IqnqcjQ9xTnsSsJDz7gjruVZ+G
T0YeyDTGk/A2tePl4dRaPGigXHOitBXZTGsM/juciyoy62bKN9tAkFXeuoLv
BuS+avlEwXY04tZYuMfSgPqJ6BE6mQ5iKR/Ks25WYTRj/8/AjBIs0mt5ZaTR
DT65eX2l9+IgIBwik+MsUFMuc2YlKR20zoWs/OKrQb6Cs7O68qXYzr/X6ExL
BLZTfl8VexYM83tSX1ur5MC74rW/IbKPkWNIk3vjcwde/aWnW5TivcXnFQc/
eOSDzlE7xaltUSCferf+zhEC+NydkV8Y+v/7lIN+Ut5NMPjeLiXdJAYE7jm/
XfIywTtXdm7KiORAw5jIdxZHAopmKIdLyPrA7YfzLVP6DbhvuHO3klU2KKL9
Y8LoA0hT6Hyw61gD1l1aP9TwtxnS+UavQ3kIrMlwhVz6mICOh1Zu/DYvg+IG
ZpeV3y5QT/1n22rqhRR7KdVNo1YULToW4mkcC/59Chw2JWXgPOCTEnajCe2E
c1x2sxIxKprziCRnFQ6KqLUz7itBLr4Xq3MvMpF38w7abM39kKoSm9HAIDwx
69tRMtgBdMZ+n68diMWCusgfCQxbdVryrQoqe4RvZj/9vLWwlSeuA6oD8pUo
na4zySvfCBFRfMy+VYXYd1D20NyDAtgFTNMxNSUo0JZftaEnAzETrlTaVhU4
/WfYrmxbLgz9NJJg/lCDdiaK4lm+5ZBzo2/Xzt4EHBi6IKfaUY2WNxUz2CzC
cbBMDKwr4vHmg7ut+gZFiB2x46On8pAkqdTV4hKCjLsPa8XU1aLNAfWWVxb1
wGuf+Pfe/Qy8xNC/MqKVBcuWe9i5bqXgO/Pbj80rqnHsHme90qw38twrWuKT
KwHC1fvdLYFVmPLo3vfFtoeQXq5632BbKKyqOOl1nsiEls7j3PeYC7FsQeCa
3OUGsHZ6I8cxWQN0j6S+X1qiwLMA1rjY64GQt3D+g8XhWrQ++GGadqMeS3RU
eV/MUuAEL7/CKbE83FQZYai7m4sfuDZlf3yOQaYTHBv8lqnQ6X67K3imDpwp
Al5JXonYRPYTf8EdgLOR8ZrrtDnY6j1wJWZXLX4bMGTalVAOWuw2+99NusJ5
tn2+zDyVKPOjaaElyhWUqLOSkg3HMX8+q09mPxndnEfsDLfy/Sr350f29/Jx
yMn7nZ90AdyQ1TA81Z+Nc+u1YYSiAijZvsqgeTkC49hP2nyWy8Dhm3QK27d3
YIFy9OlEp9toHf8mjFvZDp5bxF4VKc+BpM8nsmE9DuskX/IoFXVipAmOnnsd
j0bnm94UO6RjkpGM+ov7JJCPLH2WEZ4HijzKPFO/u1Hw5+8HJz64wmBCAO9u
0xSc/znHW/kd4cOzF2oDlyhwo5+VTqk4EPlPxtk/NC+EW7f9Ly6/z8K5/ZTU
0eBKVHJ1K1XJuIkhO9W6LE+XAJaeusXIkAJaN6x3jlrWQ8VNiuaT/npcdOge
6DmzlRvZ3gxLHiT8OIptQr5lMGOQnUNUJoK5NXPP6X3X0Wst2b3Irwgu7NEM
alFJAMa0p/pX35WANZVRY6QpEpxuE09wPc/AGwSiuN6/RIiI+fLkV0QpflNQ
Ed57sho9C1leSzAkAiPvfe4VQzIkvLM23LnPG5Toy3/ffeKBBsVrnOlNRHxe
HzwyUpmC6xYeDF0tRsAdE2m5UO6Jl7dR7GmrmjCF+e0dn5wIFPdNfWEh5L7F
/faRI8/ISE5WZ2IqrMYLTZ+oM1eaMWC/wH89l0uR8GaenY6tBVp1M6z7a3Th
nwu97oliMqRxBXhFbPkFoS7163GmZqz9m8yprlmJpfl6cQyFJBwT5suteJAL
LM1enznSE4Br0MZg40gO8F+sV+J3TgSS0HEeRUYr9Fqf3rCjDUONScPCN4Fk
oIjd0tx7KQGPP/WUqzBthFLBj4w+bSWgzD/gwBiaB8qiL6z+q0qCH62z6oIX
C+CK7xmq3vlU3J7qT7j5hQxj00Fx88NkSFGRsH/bRMLfLhcixo8HIFnqq3iE
GqKAQ9khBXIBJB1225uqao0phu+H6q/lAW+L7raHooHg697dI3pBFhqb/tDu
0atBzkf/sgYnMpBUn5xlNBGDavxEvuQzztieKeNwWTMATJ4n111qCgTzOcGb
IS7aEK/QsWq/EoDuopPX+tuK8fDl/vlW7wLUZoxcIwSVwVQAfcx4DAF1d3if
vztHxICbYuEH9heA8+Gvg+EXC+Etn1j2/uJ4vF2TUdjLEwEpJwQWl+cioe9+
sIoKfS2kuG1/5MxRgkY784/6FXSg6X6cSmEphbCIY6kkwXJopc1FjZe1oNek
/VfoZgcwsRzbyZuahJSks1OKWXmAhXqBBzVbYOLBAeOTfWGgW/LUziImAUN0
r9KI/UkFmnbxFkWqHFR+O/uXT6IJdnIeljMOKoQj7RaPNnjKoOn5Y7cehWA4
fJiTg/g2Gi2lD0r+tfBFa5lEWqeAFFz6pMF1maKGpts/3n4qWIDerxRrOveW
wtVeL++OhSwQbNnj0dORhnmj3JvRApEYQp+n0Lfpi7t2zaouXyPCrn+Bji39
sejtd3yQoTMUv9KrRHLtJkCXvu75tu81KPp1KiPjDhkObjA/tbduRi2rZ+XL
tEXIwGtB7xaeD3Yh7Hv04rqA5ot60DndLf/86R3svKSBwSJd+geM69GqUX/D
h1iKgbyHCt4vJeLUS/b0ffHFuGw9LFBlU4w02REnB7rEISo0ltXlDRnVTmd0
00lkQK9HRh91ZybsY39rr3raDTg8zWkuid2HRd1rimutmSBulpvysc8BXPX7
mb3+FWInOkyvskShuVw60emNN8j0+5Pj/Nrx/und7bY763Hfvju8/ubp8FeQ
rfcUMRYe1b1b51/MQ61vAvfIjfZb/prOMktywaTu5KTDpHz8PWZeio3VICF2
MVLtZR20qr417n0fg4Oy5zdirmdjXzyteU96Eoh2t2WnGyuB77wCzfkbtVA8
PEtqSCPjBTkHp+FfxUgMfRJ4M8wXmgazacrYH2NAuvatkaRAdLHJ76jUdIUK
Reejr+MpELk9SlS/NhGl1Ui/Tn5XxkvTcWEfAmpxusLA/tuCB4i7XxPe2V0M
Rq6cqc92dWELa8WOM/d8sEfpe9FYFhmocyftd9P7wrpzLytDfQ7e7ZgvWVit
g6XGdbnQjgqcGhUy59Nyxk5NnfnnNpkoF1Nx671gEKyF3FL7OrvlQR0aZwz4
qUDMG6E67i6EZ6ZP7ioLNMJbSmi02dEHMGE6L3h8jYRstSz+XjLe2JJ9tgJN
c9Cz/nhP6ubWfPzyweRWRgUojmTUX47sgXX29Mdm+aU49kWogl7PHjmT5zR+
NFOhYuCG5RMuCm4Xq3s6aRqDpKs50hrq1WCyd+2C5PMi1M3y9+Xod0CNc7cT
nUTJuMCb0KbeXYsNh65f+jKTgbLr5z1suNMxffC5Fi2ZgBnsb8QOeHljVH+0
0dEE4pZ/L7QMcVCQycFt6pJvAnQnPd2lTS5G1quE3GPXUjDt8mDGrb8kqFhO
SsqdqIZUlF0oWKVCePAmQWQkBnnLuGbbOLqx8RXrqbKoLKARYxpKi/cAgZDw
1T2qDcjWnWB4rEEHJF2fSkk3euEbdd0fIaEVUBT1391na5FweeSP6i7GMmR/
Rse7P84Nn8ofKaA7EwMjZdM/Pp3OwiResxcjclFwrlPRrjW3FCNW6E4uMRCR
MLlvTpe3BP8a8ytWbxYgTYcsqdWkDV/eVNSP0fQDQpTR2h7GWti/m0frgaAj
JOiJ0Ne+LoT/fvMbDeyogZb7npMcpDaY+Y8raM/7anT8b+js2wctuJ6e0Cr0
HxVm9mv+ub+9AYTDpd5Y+pRDHcvPmkszfiifmBgikXgb6V4cMlyQrIecKd3h
iEwiyp5fcrzlRYHwiYlppYNlsIwLHXQ7PHFb2y/afdo1oMBF6xHSUgT0eul5
mb55eMqmtlmQphZZHpkLfu6g4PsgoPbwkYDBiWomo1EJlpTw9bdPAqFjyPdn
9YQfJr3UueW7de6/n735lDBNAekSte0rwkUo3fBd2jGjCnU9JTLI8tXg5LzZ
TYN2UPPKu1nmYAWuxzZ+e54VAsy7J61sIA02nh8slf1SgL00dK4OJMQ56dnf
MfzuyNMaYqx5LRWoIkQbU7caaCsSGy8ZpGDKouUMsSEGsqwjgveV5mB6XOYN
vx4y3KQ51X8sKRHZew252YQzkcUrUqGQLxQnib2NO5l7sP2eL3OVVhr+ElXZ
u421BnA7iTtAswkOON7u/f/9zM684MDnK3kgqplI4ZBNRuFjBaf9pwgg2lzg
JOtdjmXlKkOL8sWw+irz2B/RRpS+m7D3sowtNNV2Xlf+RMDDuyao8oR0FL/b
e013swKq3lx2bFt9gjllPpXXjPJBgW9I+GpsEiRF5Qa+OJULVO+My7dn0yCM
rWyf/CMC3mpW/Af3UrCveFlJe/8TNNJnkEh2iwfzurBTrb8J4D76LCj2cQwS
Ph/3+peZDQknsq5o98XC0bTR+4+qC0Dgp6CZ94/bmPKsMq1Zwxv0to8Yvr/W
Cuq83jGvFgNAfn9uN37NBqYoX9ez96qxR/eoQFNMHaSnJ73TEq2EU83y8Q2m
uah//crtMz/y4GqHhIPYjD+qnTRWK/pUA99iPpq10bci9a3+MLk8EaZKzecr
zsSBzo30w8EKJAx+alT7cDENqiedtX0D4nHYbVVFWcAenimavvRgvYdST9JA
36sMsttXvATOVaH4peyshCB/rLzaz7Z2pwqb+6q6u0fJwHM49/Lm0XZs6TQ6
oJGTA+I259lTvlaA2HaTd++iykH5X9sLqnMmckv3SXyFGNB43XO3178ag7X/
vtkmRcHpLpcIgfBAaKfSd5UJpEAxvf+Ba5+pYJdYxSo1l4p0EQ5T4qRKLKq0
GazaLIbcUltKsFISKNtIjlZVFCLr0Tjt6Y8ZILnP/WzEf8VIl/XAYr0sHact
lD+yp5ShjZ2qqwY1DEKnn43b+FVhGkfRh8ZaO/jx1COB+3MWyN9Zduw/UIWH
tc+PtIcnwdehqrTpfRTk2HZK8MqPfDzWnJNyOCwHBBjC+UtPWmL/fxkMpXuo
QH8kRc4qJh3aric76pk2AM3vpObHi+GgKOp/Xe1QNe4WMtGTwgpobZczW3RH
nNcruFYyVgN1nSX9J5cIGE0TnthMkwnWP9OC2Tkp6KWn3NDen4+hnD1tX2PJ
8KhJOH/fiSqk6T+Vk3Fly3NeHlSeWNjqm1DG6nnhWlgSWHnTticer2s2c8zM
F+ISK88Ibw9Cy8YJfe6PVSDBLXRTUdQOA257Ox53icNd+w88D/8vEv1Zz1+M
9K+GfIYp5vFCb/BirnzE9agOUVbrJP94M9LcX982K03CZ66dhAptL9xmsFKx
zb4F7cWID7nf5OLERas0/20FmBuwvHFyrR6U/g1/MtieBy4hE7wKp4oxhy9u
0jTWBQZDf7xZiE6AU88TdqcZ+ePqHfGPxdVbXOF1oJ1uRztqvWv8zYpF6Eq/
2mM2nwRaOw0G12tJ8H42qOupGQmdaCPTv/TdhqkuFkYa4VzIlnSS2rUSDjfO
SdPFaKfCYvfwFRWBBjznnJHwYWLLj1WHw1RKKeAhN+YuVNQA7XvT+q+bPQFe
mVNXjTT8QV/Qp0vJOhBWLu5LViCZIM2FHQ8YaMRRJ2f62Ls+IsYY5T9i54qA
pvbAy+MTcTCh6hzw2zcNeswNv0Q/pGL/Zmwtec0PGXlM+xgkKPjiJcfZhWMU
XIpU+8KB8YAc96/5vwjDTnWNXf0W1bCf40dRl2sl7OqKjoiwCoSJqNydYkfK
kKfk+NqtJSoannxlZczVDW8b92wOHLLF/2JfvfKwJyDbh4Nkd+nbMGcunemd
mI49BVrxNU/u4Y1mYS5Om1ZY6sUXXLsqkEeC/6rj+xRsM0/48PpjJrL2FFJb
5EgwLTCrVnuiClpPvO0oeJ4F5o9mPI+xPgHJ39+N/Kci4GIhMZ4cWorP0meT
JpUzMCuh5kJMdiv8GpUlNo6VYO3VQLYfUQQkCbXycvTkg3/5JbN3L9OAw9Yz
8pFIDjyvJEsuaEfDCx++2geKuZBnxD00xdQIrXMzXH2RV2DZMNbGWN0b9vKK
nLNNqcbvphVnBURyUUXxocbBwiT4sO1kJ+ElFTKE/9JBGRl3C5oVPBauwV6l
5AjjoVpQyz/QS7Ij47FOimLTcjW69rlvxL+rBsm4tDHJylr8bbBXO/tTJKQ7
wTR3NAX09gx/zxqqAuFlcLBqKAb6mI0ZxXwqPtcs+/horQ5kTlSMenxtAouB
w4f95BuBvqroz+m34XiB5YnY0pFy3FH1I3b0uwXYf95uP71WBB0ZlxyOrNUh
E5OUr29cPZytXxM46lEIu2LSW4rjyrAhOlo6wdgJTCr0K4wzGrGMWFTBFFgO
Q4tuYaq+JRiXJ3/jQEwcnD+hdVcoowQulPJy20fmo37uuGR7Rw2YFPN/TzhT
iyVR6Y/flxbg2f6iuH3/BQHpwvNHt/YR0XxH4Iu1DnXgObRxxkPYH3c3WJyz
TKhCpi+ct7wKYqBbWE5uddIJDr546u7dUoynz1Dcz5RYAUPuG4vun2UYvLB0
11e0Gom76vekKm31zbSakzgF4WWK9+ZQUBH81VE5cOSxE7gU/fYUdm7EPKPL
LvIrvhAzstynaeUKEYzv1Y3CC5FtXt3w8r1cSNN8eEVpNBP7vklMd/2mgppF
ZJK0TTKkPmPYCG+tBaXZi5Yuk0V48UlXnQRXAyStF4tysVJwtPiXxLXvZPyV
yBcg8DMftlld8hPiSYdco8/7j1tSkUf+2f0r0Q04d5mdv1X/Idye2nmmZiun
rj07K+JMTAWj+KkzXueN0Yoo0RGlueWVyZZTsfI9YHXLRPwpdyR2mzVVJv8j
QaitMvHmVwq4X7c74WJdgyMV7AOVlxG/y7pSfTmawHHgEp2mTDyEcpgqKpcS
0XvsYpnLeA12Pbd1OyBbABL0J3gjzFNB+/rV3+aUWvxw98DHIp58+LmLs0X5
ST00vBoI0wuuQksznW+6E1kYwidLvsiahpRG+4UvBjnY/zLzX2i0PToHMS5I
zcYCh9vbMgGmeIwqTltgTrMF/seNDvV3yGhrobOZ2duOr0g/uGyEkiFAcE/Z
K/owMGCN7/mdU40S30QumzGRcJlhjhTl7INBz/sFC4aJQGwqrRBqJMBJd0nY
l58KhkkDbPQNIcDLKVlt0V6EQnz1x3S7yFDPal3ySmRrvwun46ptctG2f7f0
gM5WPrpTtReuVaPhj0NFXxjKoGs6ynEwgQRuWb5urvYF8Mh2j9bGj0JQUT8m
m7/oigGEiNqEW1Fw8PSsKOPbUljBZEqAURbYLKxZM21xW6nbGHnPVAZujGut
E+5n48La0X6vaAreSG6xPM7WhmyfDr/1OFgCUyrsT169ScR1d4tvhWfvg1HD
khxPfxzQVNPfHD1LxAzWmpRr+fVQbDF/Uv3wFs+9ee+z15OKcX4ZCv3HA9CT
39f+ZzIZ7Gf3zPoNGiB3pIaU4rAvsv3m+plIW4Ctsoa7TetSQG8t1s7hdT7E
bIh/5JmtwYx3jse/7bwLCcPkcA6dMrgwdzK7+3IRdk2cT/hwiwLyJyz31pUU
g1JASoczoQZ1SI+NhsYLYVzZTGPngWL0dYy+sTSRBMbfLavlHhfCC99397qC
SKCTwcBYPF2JZtyJ/x471GKQYM03E8gHmSGfQPn4PByzbo1l4Cre8l8JAZ5K
ArbHCJ96Ry6CajVq5eeQZPA8eN/fYZQEeXZSZfM1+dBclJh0NbYdaG3/AfPP
KghSkrEtfhaNQardoVXR7YiZEkRW2nr83nlcqj6pEL6Z7G2veFaCsYxRrPud
43FDwfbXzV25qHWL7z9B20dwb4zXm/lBGbIOZpu9vleDixKdxnflEJWsCEGS
PVXwcJqpobSEAN7rwc5Bz5tR+pcrsJ9rQx6R6NaIb9Eo8GzWtPRnDbAYzt11
/bDlGc1ZY0M8Neg+wrCbVzkQ6uz578rvJMFNag25904u1L7f+H2nKBrKOOUy
T8xVYgvj7e1erlTM4CnR6pNIR65+VYJWZykIkCcPTNVZA/WWyeXA+RjYGdba
lfkyF/lMfpwOoVDhy96kBf7zAch7iVDVsVKNLfOjFkzt5ah0TuzgGdoy4G4K
irwycRuu+ixLZsdEAGnlBH3jryco3F5HEz8diIvn7ppWmfgC3tltQzBzhTWh
CbXkc7HA8uzRWNiFLDx5YNOMjiUQ6+X+1oZsceXw6C3pOZUY9BKRnjftNUPf
qPAd0RwloN2oaaptXQYNEg+yVK23OCjlPwvjcwpwsRn5NogIOcuZm7uJtyBn
8+HDV2mGOPb15LtjQ4mgZXt8gCYxDOtISc9Xf1Kh973SmznDUnCqeRJ7iuoL
tmfvnG7vLUBVLUYHTo90rA3nv3y+rwoJRrR/5lYSIc+qyUvEJwObnR1UjdYC
8cSN9dpvhHroMFUcOC7WAD8PEq7oHuoEr57GHSKQjwZ9SxI61xug6JD0B1G6
fHB1KJkQno1A81SpzEu9VJguiUt9PZSPNCEfulePh+NmSqkr9XUeelXZlIX0
IBppmhl3pVRi1pTrA5W5apycy+/QiSfjf3TZ/xXWJSGbq9M9cmMRjsnfbSl0
SAcBhfT8HxVuuFcv96D+AQ8Q3yBx5y1Ww8bh7/35N4Ih6pSjosgOCpxtNjYb
s+oEBa/UzIHIBLie+vNPIdQBN2P1zUm+W6j/dIiLfaQKB4UDecO2pWCtlEr/
gaR8XDfeMIyZ7AJ9fuLrA9F+8ENqNci33Rr41W84pM6T0ekY03fn/kRwr2r7
wX0iHebudb7+NdcI1M93yo5UJUJ1b6OiRREBZf6k5B6VaIAbn9/UOL5pgwLe
Bf3fHhXI0naWtntrrnv9sLlVmO8FDSZfRnedDwb/KVdRLaNYlD/k9NTqWyvO
Te55w7Gug91HljkZy8JRY33G2eShH4jM5MyWqSTh6b6u6RvlHZgZt8vjTVMS
CqYka95vvYvGrKOHHNgLgNme9b236xNcUQsvrLmzlYd2sszNtHkYxO1A+dND
wZUy5bcC+59AfMakJkdQCN5z9L3heY6E1knjjQrPK1HS8vo4TMRDwXCgJ+lj
OujrjjvuN7JFNl+HAHVCBS5vzjeaNXnB4vBB6pcuZ6juesPOl+YGcdNhu42G
8iFgPf5k7UQ1WpdcF6spzYWmeI8n4l8iMcPhkO8MVIPZkZwdRcuI2/lV3QYk
q9DAzfPyWAQJ/PgYaXzCa8H05uB9zzoKCnhkFl8i50DdccV7Jx83otMn2k3x
BUdQtTHqOOpAwRCLar28Hn9cKw3xXo9qw3GtqcuXFOqh12EgyTSqHWe22bLT
zxPA+fKx36S1Zjy9wsuYwp+P/c/TWX2JFbDXuKrwm0kl5vU+j4zb4oSOvVxc
/c/DgebLtx0nLfyxrMwhEQX9Qet6u7zyi0fgX6odfj0mFHKk7TbefDZHGoZP
CV4zx+DUhT16xb9LQGWubeI/zVIo0NH6Lu1HAIee2SvS11qwn3Vh9WKFGVjQ
sg+OFZCwXPXDnb0hdbgn7vX+pNRaNNjkZ1DfHYksiZuaI+eTwHe/eGKHLRUc
mwVi8q7/fx8T7v/+U4w7FMVLStzLUG6lhPneXXe8I7ngvj2hDnTUetv/qTrh
T5TSvWDbApyKX8gVxhS8MlZD4xZYAK5CVWMLV3PwwlLZke/1vqDgvvP0zrMR
8FNuI0DDhoS/lOP++6qaC3cF6aR+dW556d/AuCO3W5A9g1EsrfweMPKYfPea
qQYOddmei2yxsPPa7LXZ1TYolmHSNhp/hLFLrRFG7/LhhYs22XWTAqdqGv0b
dEuBr+DV6zUvIlK+GnrxWTei/ra8zM/BBHRn52rIOXIHH9ZzNEcaUHFOv4kj
pL8GlrhrVcNfkaDgGfPLVq4EcLC+3Dr0uhqNbRlG14oKcD5f1z1zkohLdtvs
SckEWH9b3rQRmYaB+5qPtxfVwPyK4EwNVyl2X6y5Sfnmj7ZRje5mHkQMUL30
09S4GSmFS/3aR8OhIuU9u+cVInK2vq+TqUpD+ZvyD3KT23Bi8tXLdca7wMPE
VaA5R0JFwcVPKk/ycM45PDPE5i4kqyltGP7Nga87CGHtd8koF1rLnDRcDOPT
69M/7Sj4c/L18Cw7Ca4dfW+pPExGc22+J/c/KKGgW/XpLMtq7Dn3h+6vTBVo
/XHmUTVyAw0FjocM58pg8ULsSrVUCeg/qPkgLfsANI2HdoeeaYQeh4Cxx7X5
cEN+3877NzLhEd+7q1ZNRFBysVTNr7yEPPGMz+3J+Ti4RuTtuJ8Fc0tFn5nV
S8Fe9Hma1HULnBUr8k6KqcblKHZLdR0SGu+RD6FjLgdDh49Xd7DF45/X5WO0
RwoxwKv2pbNcGFzwrn/TFvkE9Z15WXQfpGIO4/o2s2cUVL/mVuWXlIkpDJKO
8gsJUEra/pezuQhLhjYrvnLmgsG/xFLxhHyUMCEmPuMhwG9e9j7RFy5Alxrz
s3bZBR8+uU0YcYvEVb7rrG6//XGaPDBgPpoLb8XVe6z2hkJ3joGiqXgF7PNP
q/2amgeihsIDV1RT8On4vPtuYQpOZFp93XhmAocdjOlmQoPR4NyMb1t3CI4Q
9Ub2SvnjXhVHmegDyWhQ/ygrrywamGN/+nkv1sNc832n67o1aMv2TftQFAlm
PGl3fFJqBm7R8mGaZ34wxr19cnUjE36f8CZ3G3vjXEBCUsCRYvjp/WhYJdsT
Bte+9w4Rtni8r+/G57haLM7RPmKUX49OR/e31BTFY4Wtd6ekHhGoHnnUkJ4q
dFm7vf7IORJo0lp+2k43o7lq+nAwbxa03jbX8z+mgaS5YXex1k64spOW9Kot
GWR09vyErFq8x6dbuOdkMHTu7Df2YfND07iK0KVPAXj8yhPNydUC3NVbN6cw
G4PHfS64kQ6SICv+07bIzw0wF6C8k3k0Fqei0ySyP6eDhud4cPPfENDr9yvj
fNgMDz33av+7nYJCTp/ltCczoU96OPPKlm8Lrgjs49OnQLhGB1GsMBsuMKtE
iqwmgIDxbZ6AW/5w56BByNKlEKz4KtJ/poACVjEXebJWSpG6r2GNbFmEnQ60
tsXtj0F+T8C12qBq+GZV6TbVUA6ctUq/AtJ9McR3eXOQIw94jonMXttRhxtK
dpVSqkRUtPAgR/OSUauY2uLg3ACWtlG059mpWKCUYJN1qAACWBbcctlzwH03
87fQA7X4fInYfXQkH6fFLu4JO1MMQl9pcxYYO+CwomCQ3kIE2otlbr8+ZAth
u0u/uz4mYU8ec6ThFz/McuoOFV+qAzuFLi871nx8vFx2ePZlOyQot/cenakA
AprWSsy4YdzN+5xhhyNQK0qRzExIx+etKiKjuxEzxAl0XgaVqBysVptwrRLu
j9+4kMcSjCPSly5pezThug1f1udMb+Bm2k+u40zCppbiM/yCRaixM1XIW6EO
XCroXR/JxsH+i5reNY9KoPzOEI1JZBWepD787CaSiYViV9d9F7f6XfKa7s7Y
CjyY2Ler6E05jKs3VY6Ox8Cv4bPG4zX5WFt/56PXGT9UF9THgP0tQENiOfGg
jgSztzOvd7qX4+uztANeEtXoKui8t0KJimsPmNIeSJDxi3Pvy+bbeTDvODbH
/F8Wjs72GNikNUEL4U3HyeRySDIajP8nS0Uim7mS2/EG3Hud81mPbTx8Tv39
nU0hE3Mam+ul/saD+VmdvU+NrHGv26P9u6RjgXQ4OtuuKBsnRbhNfop2QGbt
IfpL33KwuG3Ffi0wD8ZDpf807W0B118aN2uPxmMxz8C5jyqZoDnuvo0vphi7
tYO1t+1sgv9RdB7uVL9vAM6WKPtbQqVCpUEqSh6RWTKzkoyMjCKy9yZ773mO
PY5jz8cmIzIKRaEkNBQSjZ/ff3Cu9zzv/dz3da7P+diq99mKqNZg0/SaeTEp
Cnr0ukljCb741pBiqulTMEoZ5qiNGdwE2ban/KQrvlhM3MOh8z4feuqCgn0v
lmLd+Fav4KMiPCObuBWxUQB/HZ+Q2NtCsf12ptt+KIIJPabj8keYUdOg8XhD
VxXslts6EdcUjAx08v+20wnAkPQnaI2hAtv46NiqsxLAITCgOfVsPCT+051e
2/GFQsJJCvhBwpTGahy5TQJFJablC7PJeNnbNUT0SD3WzRbQ5v8Jg5GTBg4n
torQ2oVuQKnTF+r2OZl+4y3HtxMznTnvC+BYhC3fs4EyNBF8clbWPB2KTeEq
+2IhWnKIPug7WAu+9Yvs5xjKcKx1X13fx3SwWHvV1CRTCEl3wtlP+VWhdHu/
odx+J6zoFNt/D0moemEuy/VHBT40fR22TogGrbdep2guxQK1yO+lSkZ9VNLm
PfMvLQ64oixazBLyIV4xW/FXUSyqPXRLihmshwSeEik623SgUtlXUXusCV9Y
l1Jx3U8B5wdxst/oq8F/+Q0pMbocDd5UH/ktXoYH5Fbotu9XYNwd2q8aLrkQ
51fwSpkyCdOCuPu5eiuhjC70gfWeOOS8so/221AHvO7/FxJhXwANRc+XFJrr
sGBhqNw13gdah5iaFgZi4bDUbKxNsj5y69A6pwnF4M3E0aerqZ5w4KvxyROr
qWhk+d/Af6NRsOsJdUUpRSzy8MsM/+qtx+pf/qRXZ6vgIg9/3g2vGhRxeavc
MheCuRYJ69zBAfg+47HO0ewn6HvQUTWpigi/G+Wn37BkAkNzGePfL6lgvvkf
V4hxDcY1hjC2cyahr1iptbxLI6oO+yq8vhUG/xn83N13owk0yLPZKkKI0cU/
b0hTloPV5/U9eopFGFuRKKbDTsS8yr5zpgoFGGrVN28y0ASklGsMZzfsgFl2
/VRzcBO0Xnwz9HzUFEM/X/lbvlKKEaJBNOe4MrE1me7XMoMMDJ1894qPhQjH
tdd5PA3SQSqR2uPARhwym2X+8onNgeDHFVz01PGg6RT4Y3t/FFgyjgsKuJAh
6PHtY//4KvGQ5s/cNBFncDx11Pp8czS2yTnfbbV7Aon3/2jUaxcijZhqytJm
IZyMceEdVSVihtnq9vRONDb46YsrU9Ti34b7N6KRBIerLdnc/hUBc+Q0yxOJ
DLA13/fWT7sUucvSVvTcq+AwfSuNsEEJlmjNUW78S8Ss/qtvfy1lAydeudE1
HYq9b/a2/LCMhj9sZw7b5BaDrjipK6vEHHVePz9ZcLEEuwdktlxeFoPKwJYj
1dk2DKQ2mSdr1MKSd+fNHPYcDO51OB7vVIE6EUcFg6PsQNhF5gKVGxmN7+8d
IpyNBv/Za/b53iXQOd51iFj+AG/R/s3gIvig6tdyj7lVfVykryRkepdibmF0
+R+PNHC6dePgZGMlFLwZv1asWoLDT/VG71NmgVI5Oe2NEGGHqzYvu6fLwb3h
dJGGVSmwiykvNXJXo+Bt9edFe63x+RGdqtXuGsx+v/uioHs6qrFFb1qc7kYp
upzvNtJF4K7NuFn3vAmENmLTzxo2wgX6vcfVk/Lgx6wW/aYDCR/USkWV7kuE
Jo8OmpOvwuCoycCaYk8VXikqa60/kQ2N6waX6PizsNWm07q9KxEvKjNF76Ur
x5niWNKeRzX4JPyiPTdnCuLjN8x8p6vhbVtfzM83ObjrtJmvspI/MBygtLdX
yUM2rXmOmOFEUPh19UfDQAMGr3P4N7M9xqT61l2D10yB1/mmNHV8G2SOqyzE
Ecsw7Lcj1/UyZ5hweZtZqdgGcmdq/CSUo5G2ttn1EzEDBSUMGkjP3WDOuzu+
VbcCBu41ryXa7/gk19vFn1d29shqmuKytC+a6Wje6jpngWdmpBgSnXPBsikp
5r5iO3yKo5W/LFIBwdGduY7TZHh3u+5hoF8smpT1BfEwFeNm4piEGR0Zsp98
utBQm428ZcLNzFqlKGryUeZtJgE2N02tglgc8B1r2XN3kbuQyOGxWbW/EDXP
Nczv84iBNe0/qyWSFcj4PmAXw0odxPTeOdAh0YsX70+qt72sQJsRmn03zLKR
1o7ps82jSrRa3kM/+LEWTDj0jOxNGtBqKi07aaYCz7sW/A7RSATjJsn/drfF
oLOL313JBQJYUsUJECt8cGnfuEb/dxIYPnKMqhCsx2aTsHIb01K4r/aooN6l
HrQ7Y49//VAGVBowf9KoBM+Jyx8UtHkAvNr7fhykc8IzZlHH7wx0gLyqkIRi
Rx5cPFf2kuGmMwoLuyvb5Ofid0gvzb9uhUaLwS+d93vDjY3XeuI3ipGvhs9I
vr0CV1Jyd/+lskXrM61t8xAKFpVcpF0vy+F74XTOUccYfHL32vCbqTTI6LDU
E7zsgUsNRw7v183AwO/1Y7cESPjr1GL0V98s4HhY/jPZ3h/fGqgQpQxy4D/8
5LDXsAIYhjyzu4UiQLq8cI3pw47nnDY4J0TMA86iu1TVcZkgkVUwoiGSB6P5
QTc3UnfuRdEhxr/y2sjEbvvjsGss7Do5uP/f70go3KIRmvvYBXUrku/N64uh
8SB7NXVyNBTeUVTN7cxCxz/f7l+fSgTtqyGhwQdSQPexoXSeGjesK76lO6Dc
hLv4hQMuCMbgMGeH123nTjSx4k9dW07F5oLJ2+KXqrFe9cFd5QspMB1rK8Fq
UIzXOT0vEpxKIHO1snYhk4h7cwIEPginoVLcMYXutlToTPDacDobhh1nXESt
ivLQyXKPV8j5Avx6Qqdu+R8JGUwYtLdknoBmxflsebZM+Jmml8ydHw4rrq9n
1u8SoIyRaaJAuAfc8510+g5EYdoATdWzr6Hg1mLybnPHrzbZmXt+XfcHxuf6
WzGC1fCLyzj595WnsPndcbhqnydmbXEbjzHVgVTt36p3HPkgNnLz3EOVGtBU
+ioewkoE1fI6aQNnInK6VBHOO8SjBNv44sWcbBzp/cLK/rkeZ+qE+5SE/YC+
yv2jtgMZTXyP6wpMk7CTtDJKb0hEC3fGzesj+cjPevbGs90N4MCtVLjpF4+p
ggr3QSgOZjMX7hzaroEotvdbBOYcLA0UPVpEKoCwz5n2v++QcULjyl75u014
/GDkv2FrMr6+xlykVpCMVS7Fbawfc6DdakDXLr8AbY+8mlu9W4mGeh3PXXyC
MWfuxLMtuxo8p1hzrLilCW3/9n8mcsWAX9qn/FSxLJRTzcrWMqyHtoiLihQi
WaAmypt+OMsRBha6Nf8K3IbnQ0F3GJ+EATHkuc8/9WoMqT7jkdpUBooBty/b
6JCAvTCZobKiHNZUd8vXXUpGS934N3dnHqEddfmeyYt5iBo0ArLjyfjZYdJD
8XkRDqwVBK9rV4O6J2fJC+ZKuPX7hAwnIRy2H/543ZFfB45sGfVsPwuBNSrt
+opUPjK5+YYW/JcGlALaiSHvIrExnOv4X+dudM88Kj8yQgB5ud0ct/qaIKpF
8ATFV2fIz07QE0isxLG2N5/PYAIIvfmsOPXDF2hXjn+zZIlHRh+dTzzHiUh7
7y0h+XMiWtr9WHZRacZvSXQCVCWlmClgEEPczAbbeH1Nzw9Z4BCRGT0bTsbj
QiXfBR1y4Z3vC9rIsFrsGbJf5ytoRVlBjjl3uky4tVox8qEqAd8lpVDxK8UC
t8F/f44fjsP6Ped67IfaIevBi7cmJSrAFZ+bx5PUAczZrW95acpB/uOtIHDK
h+FldU3+92FIsZxDTRhswe2lHaXzTYGRVfs9dPWh+GuDzm3kVQ0aplQWr9qS
0JO7S/C7PwEF8kQLX/4tQ7WUOSku7mR8ctV8Yc+Od7V1cd690VAAOrBsKBJt
CIYXuQ6dC4yDOW4JezdMgfThox+jpJ7ChW/TZ0r6cvCSTgdPtn8+TFh3vnpJ
1sPaU4WWHHYEiCpPnw5TccE5T7mrBIVk/PJzOYFH2A4iYvaVJfeTkJpOz8fr
RhjoMQkdgIvOaF1nENxHIGNC81+m9r1+kPLqNpyQ2un7rl53ef4g+GZACj7A
no1iWrRKxS9rUPjS09CZlQYkHLrL7zFcgCT75zXeHi1wRvKtVyJPMfbW6BPF
zpdg33be/b8rqZAmq8bLplSJebNpvQHm1TBt9azz4ek6OBeUlhQjYoUHxlRv
Bf3IxZR1lrq9tqVwynb+1JxxC9zaJdVrs58AmjJp2vufEZBzmpOrfqcHiT6e
YjT7itFTzprvQlc0jikwCtybzcI2zd+9Iw2l2OJ4SEp2yRUEO3QD6GVTsfeJ
2ua9u5m4a35GVd1ODmaMXecOb2Sjdkxchgl9IBq/KhsYamnAvbaLPv+JVmKr
75c+A614TOxI23hlnIX/LKssG/zTUXVu+xBciYKLmc/q+/vIuM+sp+L//3tz
JJQ72LGuDsdaOB3T3hmChqK54sfLURh3avBfT3I2UDgP3S4cL8bksNLv0zMR
8FyXLb//UzgevNzKY5K34+k//9sdoZ6C7OSvLy4qk5A8S4w6GrrjfRKRB3f/
rMS5++p2PqtFsBVEl6m50IgTzZz/rb/zwi+tdnqnc9LwZYRmyF1WP+jzvhFf
dLsWCdYDSU5iZBThPD53S6YZFr5KUE7lkzDZ8RZrdWk+0jsfvbJLmABBvyN1
+fgJkBGu67HncTU+eJmvkNZcCSpd3pae/bnAnZga0n04HBaIuaZ/6wrwss3o
+0fOZai7lqh44FIW6J/db9YzbgrHR4MfqXCW4iBZSmUynQwlt/XVwzPbYd6T
niVmMAeWFyazWQpLkPRrf961JBLc4NJamvgaBTeFqnUdxaPBvG1Y8sGdLJwh
j517+z0IC5dpkhQLDMD42f1fU/REFLOjjB/wLcO44l1Bs0OxEObxMWmTn4B7
k9j5XMVL4U725zL1lmL0cneRYaZqwLsw3X11yhcdr3JFGHJFY85X14hY6lzU
mmumZhXMAvkBe/ZRkRYQyRaSt2Vtx+cWRbW3smt3fIKZn86hHa0fbwQMdDSj
aHXwJSHhYHx5YCAsJ7YcQ/3tOB/oxkNO3QehtMly7Kalur/HOx0sY0Unqq9X
gvjR/X2DMQRQJ34KnpytguDMWFM6JVtks1nwKTDKR4KVgKpu532sevi65IAn
EdLARedYAxlZz62YDMb4QXJh0B5qjyIU6Xshxnu5GmSirfwEJ8rwhPOvAIdH
uejzlfr9YlQ0Sv1pYGfYqkOy9Pu96vYN+K6Hce/X29EwoMHs2heUhXmO/HRp
SVk4fMRqftK+FM8aBst++0EAVbvhR2q6NciTL2O5Yl+AG6TXSveutGAab/NK
Z2cJGAsY5A93heG3+PI5K8Mdb2I2zBo8XAjh4k3F13f8J5yL3f5ZRx5WtZ93
0SI4Q+mdc4KnOerw/AWKSKuHeZDi5K0YY+6E+qwB0RcjGoC3T7J1eFc0+vY7
PTJbi0TWR8Hew7rVkDtEt1uRKx6TF14qi0MuTnm16PHea0LBGjl/uue5MHOT
ubtELw8fXPMfcGgsx6CDb4TXRbNgmG340QdyAxo7Xx70K0sDIYZn6+o1OdjC
z/eujKcCKIUyTmftbcFT7fdNfctjcNdq5s8VghZw56pqj5eXwfZqx8tE1go4
L3uHX3CzDJVuSIkLRQZgmWbyrd+VZJjJzNITxWjsfxV3z5OaBIFnMuw9tCpw
xKORbu5fG+zKGAxN/FMN3rkRfB5H7WFDj0aIaVcOyIp0eq+1V0Lv9mFVNlFn
vDft4NQyX4S7cvgHjxvlQos02+qcZSOkPTvFQhVNwAMNVy83p1ej+X8VGp6e
8agyLTys8iMGtwN/THGfUAVSAe+uxfY0lCnmGHQk7XhPQlHix3kf7E3XYp32
JsMt7eCcO/sKcDPg9bXymXCsjR8oI/xXiJIsoqH0g/Hw63zspp1MLQoL6u41
EiDCuvMRzfsrLbDEx0onNEGCUMo0+rjtLHjSct+4B32xtypLzMPQGrUX5ERl
EyrAmDq+q3IgGUqC7qgUs+ZBk1PGt9N/a+C+8n+8beFZMN63X9w4LgsTWScS
LxmnYmvApMXI3RpwyuNSdZrIBuMTm+a/tOthR6NIHEomoPVyiZOzLQwIz/3p
/7xJAtXTEmkPBtrwZo5z7Dn6XHwglokvw2uxdOudV9hmFUaVc39s7s7GDIpU
dzHWJpRapRI/+TEDDjvdWhDcJuIh4anequJC+HbpTSyPai0QWfiucUbUg8z+
v0qdks3opGh2VtO5DiPkD5DVC1vBoSpUqpsnFDJntoYohPOx1xZulAZWQ5mN
FBZS+WPX3Ew2t14zZh1No2+SkIU48cyuOpkY5Iy3PzCOROzpOvDazbkeoiOo
mGMZSiHsPTONhmcSlL0fedGXkQ6HHCiiyQqleMx32lyOKgCO3b0Q52bZiNHX
WM1ywytxNDInM6eiEmnPM/if0rOFnrj1lPrWKggzZQl9OlQB6xa9vDS0ocAc
sLj7Am8Shkg2U261R+HiyeZYviZvFDxDQ2rTK4ASLSGVb7eaIJBquDl+TyUQ
h/O+prM1QuPwj5xXK6W4dzj5udS7LOjcyKmxXc9HkddXwi5mtKKeVpXtmbka
PPyz7548OAKdzNbrL23RmLfAX7JcVwW+PRbvXvi1Amt0wCOuugxcoh5KHTNL
Q7GrgbNZekR01jXu9JXMht9MnNJcD8rh8xBnUdA5Ei7QTSsP/8tDdg9buc8P
syGsjP1vRc4TdKS5UXK0JQ76+o35r8ZkIuXsvNjCP1+o+f7XZJGQCXUe/6Yu
+NYClcRI64hDCsTMGx8wHSVg66ryzb2nLaGw98nuiaE6bLFrnVpfj0L8MT98
pCIFiSpX3smxt0LIShZdmmAzOD+DAqqxKNh3+OCI6p4sfH9HacjcNgnf3/8S
HDmZA6/raQxZCC2wSLxx5wJHHLrf2WWTJhaExboeR6P/5YOUMZnPxdwAHoxT
Hu4WbES+Cw/nXpKSIenpY/by7GTEe7IMOTaNuDF81qHmxQ4/HRt/N/wrgW86
Lk1lzVl4qC1bkUY3H/7OUGWWFJajg5LJ0pFOEjp5NW3tsq5Hlp7BQUp9F9yf
sxg/m2sOvONbMsOx1Rgneb6wuSAS+WZbSWt/8qHPMS3HxLgcX3FdL5jp2Pm8
J+2e5tn4Y/OB1N3UP5tA+49kd6xaPiQ2pse5vU8CqQn6qwpD8RhDzDAPXyNh
t8qHiblqAk7VAL9Iain6dgY7z3blwUY1734yTTCqHnFkP0lRDgUsc/o8zinQ
bfRB9p9KDPhHhVCFBySDelTn8C6DQvxTxl4uw0tCs7hjXKN9BJhcpDGI+VYE
lpKSdzNdu1Dig/mbe9w5eFtz39DbI8loXXbEt8WCgKN3gF5WoxWC6d/4CwQV
oMOzF638hiFQ/EaVMJnfDK/ZPqcn/iIh/ZGOep87tSj2c6JC0bQATpSWedXG
ktF4fuXaHZ44ICUdPXksIB8a7umvXTnoj6Udvit+PgR0fPbLfW40HxkG9zS9
tfNEzooHg+faYkGjMbu3qb0NrOgO/fq+WAV/TRI/TKrlAmPvhU98DU7YbeWl
cm2n207Tah/cRaqDJYG/P2oTqmHtmHzw2WME7PkVJcP/owL2nlPb/qFExm9v
pQz2FVWh2U3hVR7rcNiwW/AiGRdismuCzrkcF1iMvM/8gS4Rc2LlTrxkJOB6
4T/v1D9EfCbU9yDBjoRv6e5lWNmXg64c6c3rqiQ0z7I2E56OxiZm2uscjJmQ
1Zon/eOFA9qrizkdy46AKN2TUYNjWbA7UKfSL4AAc7Kkv5+gFCQ69Mae08Xi
loyMSPGfMkjweSTTvScWAqa0NG4/jEf6YpHfy5o7nJN2S1oIiUPmIAqL2lFF
fPFY64bSiUJ85bskcTuABNdf5fJqy0Xif+NthaE7HcQf7JX25FIDWjPwaDP9
LMIjt3/I7uIhIllTkO13fyB8j8sL/NGfBTlf9/pr7Y2Bw4fEr1jveMLE81Ol
HCwV4HTsM7PLj2RQyE2gNfZPRNng+1xsKtX4X+7PVpHSOohoyVA6qBoKBFZl
ePEuHe+QNlsG2wtgxNzd/g8LCcZOdZ36bzQTz9UcdDvOVYAPkl8Mk9jIEOgQ
cT2SIhDe8wYF03k7gsjA0UWbkRi4dfztMO+fVjyt82JOQb4Nx9Js1o87WsI3
aitm17wCgNqXFncq6lDVOuDtTFIFnqoVTbsr3gBVTZQRPcoNwH3wQY7WSDV+
zQj0T28shKOnVM8x/c3BtBt/I0Ov1UCOUqoza2oVWLSvUUvc9caZYMrfBjvc
WtRurJY73QCv3KrfF3aQUfoPz3/1JXWo5G7DxdpXiySB7k+Hyiwwx+L+In2N
N4Qa3V7WcE3FXRcXw3pzqjCp5M+W9JgUPORrr9wjTMKOAXrVZqpYkB+0Tos+
UAB3WW00TtS349GXtj3pDju+rKHZ2vguE72eNNF1TecidXetk9VOz9hQMo2V
qTXDqua7p2d9ypE65bBi+f5o4Naop+SvIWElg2pLlSEZLz+sPC2Tk41Pni80
Z/+swWPfmpe5OeMwkJd05w+LEVowkD8uNT7BrVtiR4MKmjBx968phkftuGJr
zs86v8NBK7hMDLVG3wcHDsmpVMGlmp8Kb8d3eKq1wse4VoFGiRvEufWdfnL8
4PH3rSwIiX/IO1Pgh1Hnu8YvEXNwgo3ryVXDcii7sFTbWleBouZ7bVp+tiHz
9d37tGYcQIiJqKmkFocEnse0T066wbTM66o61RRourD5JHdfIzzIvnChoMAQ
LA5KjVk/D8IhuaSbSxqlsCfLYZG8EowGkv3bMv3lkPw7t5H3Rg4w05CsjL4X
gAjbVOnJVgJGbQSEC30oQq1C4g+yVDIE5g1ed2iKQ4FnL40eHamCEdsiG6EA
Mny7sVHUqhAPqvFvv3A756PRCDsx9Eoo/jwyIyan2gQGAqqO36YSgOGv5g8e
xwxwbUoL/84TC+llIhTjZU2gP2abs3YwBFn0v6s7/f95v4mtL4R3O/O2/fsF
T3E6SFVQd0UwleD93lUPa69mMDveQ58iWYG9qvWiVYXNOFoXxOLcVAM6vicZ
b44HgWxndy2dXCpaDAnto3+cAjp7ZNWmWBqQou+v7zx1CGwefhNux52L0pNj
tkG5+ajc9s7xSlgh6tmc2D91pxn33HuSkPKVgN6yT2/LcWdDiJaUu9i1OgyT
GIopKSzF8T+Cj4wmi1D0zXr7KH0BtpdU+QaOJcA1U74PW6RirE+b2r6mR8ZI
6Ztb3gEJwNY8uP+AcSX4t7gdP3S+EUZNaf84/slGxyi9HnXpEvQVe0kVEtSO
CnqVbeZx2fAAasL5SST8NN5Wq1OZi86EV4HC4d4ocmaik1CYj7tE7tt8ekHC
sMLf9CzlFchi+vwFF0PW/58XYm8WTMA0if+oBfbVo856pIXkfDEQnDToqR7v
dL3Mwpw0Jxm+TNrduBtPhq8t/4ZCWZpx0245Sr08HdXoMhhHzbOxoum6rIxy
On7/FFjqYZoOijQPrClCd7pPIb1PzIuI8YHezfkvCSjWWR9k856IHIbuLNoX
S9B9Zia/c6R+Z5+NvmQ1zoGnP9w75PWi4Ptocqd0dQ5qWtWo9nPHgOH2W4yY
k8aRUYm32nnZuLlP7ehFDQe8ab8mUhOaB/sGujaeGFUgw8jKu3EFU/DefKC9
fJQT1/Z/dRQzJWCR56yUpH8EtnqWiD7TstrxN1/zr6eIeKX5v8v0CjFwafT2
/j+7EYadSJTm/M3wTmfrQGdlDnRfWfAxnfXHpT8uvl83knG4Vfl1kLMiKp3/
pjEXnAzj2mXke9E12JYhbPz6LBkdas2o54+FYG8f45Hin3GYcXsoRu5TDTbt
f7TqdKMEPgiSb4g7EWDpWnfZ6d4YZDhhRu+c0QxWNp7r3/WqMPNQntsQTQUy
LhEeOPXH4+YhreV/u/IhZFaIRHGyClqtTVXVfNUg44uo0PqBWrB8/IwjoasM
6RwFdx8xrUXJwx/kHwgTgVLt+KGDRilIxy5+0HW6G9PsO/Nvj5LAV+cm87ZZ
Oq7lRXOmU+TA4njmZIj1M3DjEWIJHUqFiCOhn5IYE6Ggb1uHXdIRqx5srlpp
1UCxphnN+chM1HUIrNOBWhALj310iCUfBhOcri3zJaPs83T1m/WF2CrAWR7S
bYw+/RRBhUok1Gy0M/whnAe3vneJqarG4/NFi3WJk364u7nrwtl9NXhpOoAQ
JtwInE0b+vdUqzHobJLb1cYsOCK8MUztkoWTEcPbf26T8EgFR8qmZRrcPrr5
yPhnHm6e4NjnPFkKS0TVr/tcOyFBcoh2ccfrXQNVU4tTSuH5aZHfe7Iq8TZF
qmrW2UZc/VV/waKxHsg3ndB4fzWoEGzjOPZk4l7vOIO02Rj8q5IXllwbhIZH
5pc7dIJA2VJON8epGANrK5OCsAoXbPvm/HIz4RtnY5CZby7EJvj7FQ7Egaz7
iL3A2xjMEGzLsbYLR96tD32XDVOR4cgeJq4UIrCZri5GzPpBCb8D43xiNsbp
FMqauuYBK4OkDDt1I7yQ51W1YKrC6sljBtKRfrhA1Mg2Dc6FAocKmTMs5dAv
8/i9JEMiBvYn5JUoFGLphdTqp0dS4WJlP5WwUDF8uZybTKkeh9ZGfTULb2JQ
5DMH8UVPAR7+vXp0w78UXn1LMWob3uGO87P8O8oxcOyZzIui7ngQUe4+tt1R
B7aH+yR6XufBlwvlXXg8HcTPTDdZ+yegdqrIh4oTlSjMylvPeLIAdDN3uT36
HALZEQGH/dnboEJOYYJCKAoCzQMu7S3OQs7O+n1Gdv7oYEor7SNijYpb+mcK
JEtRlYbaKdelGGpvxp2eKKmBvTHyaDpch2YRNQop3AUgFz10x+tKGXzcflsv
buwLSYGBck9eFeI7xmtbt4OuoMmb7ilfkUjwvqTc82mhDMVHtkZu7/ir+WGd
G86OnagQNX1Jd6ocNAm6BOrcfGieHBXSSKiEI51Daw4W2RDeM+TesEKGR4rs
R27JpWCS2i3tX5kJWGfD9lnnXxV6O9Ra0L+vBRXxzAm9r/kQKLbb2W0jE99V
+TClXb+IXhThCy9myaB0kI2YkJmFY/tYou9Tu4PpQy4OT696pPgYde+yehVq
tV+oor6dj5+r3YLnfeMg7Vyt+9mkBmzw+EMb1lUEtKtOnobFPjse8CiB5Rai
WMXgwQc0JIj14foYw5MBGzndHnMygajx1WxbSK0asqi4JTpHEmAtSIvoEeeH
NzPShKd4WlHlce9urUOpWFF3pEHvVP5OP2z5Sv+ux4jP99L/i6/BG7dYi30O
kVB//2KDNWURsgyY7FUrrUDu+u3vjOlkPHGHHK2WkI9nHrE6XnJoBdLKy8Pf
ctOxuVxbMJg2ByWNXqgmHyVC1NUvTz9qF8BYx12airY8TC1OVb11IREZpyKf
mtvFgMSfqcAShmrsHj8mn/E9FrloFYONNQrwxV+/8M3xcuTT/nJUU4CMeyuX
9nf1R8PcOwrT38ONuLSPLblcMx30j53g56IogyjXt+qm9EVYejTh5NJsN8xO
m2U8WgkDyZO8CzcfFeJKQsw+L9Fg1Da9edAtLBvmumZ0BSRr0WFyeCHrJxkO
KL37En0yBhXS1m7FXDNE9p9XTJBcCEry7UXXVSNAWzgv7dKiA9A7qWXU/nmM
pjBBY+vUAFMKP8X9BeLxlFa18rlz1agqm/Fdq9MWvJ9VBv+tyQe+A+mPTTWi
0fTt6DITdw1+NLVN8T+XCS3zlI5FznVgkiGkOCGUhTFGOs7PPIvBodJpqnKu
GEfHzWdPpsYAVabdoMkOh/Wd12N6yLkQunFigvS9HKdoNQh5C3EgcDM8nVEh
HHXMSljo6IvBvzic5WtHFRQeNx3abq9BhtPl4pdc27H/l9j+qOk4LA2SNrH/
VYObYSW5t6LN0VGa8fhpjSakH/dTNBEgYefEhztpySSg7J3eL51IxgVeckuG
dBF6x7fNV4kSYIWn9mcPuREKhnnehDMmw0pb4ff4dX+4f8VLk+JLCZDC5h03
q/IwrVCLYXXne7NNYrkq4krCQwLd6ZTGMbDFrt+1+TUNq81Ee6XvZGEA/ZDp
12fZYJqVZx5yoRDuk2rNSlh7cUDqFbXrpDcEq+YfJI8HoCnVXT1K6lbYvvLn
btZvEvQ5exzcz5OAtjv3Za06GxwCD178HRKCN7ki7WdnqnCA8+6D7565UPSI
JqlopgQiXiR9di8kgkslY3j8AgnsDT9MBH2oRi5DovPqoWo4a/iah5GqEO+/
2RQ03+nO4MM8pMVbwbDhkxovSh0Mll/53u69ToZas09vpIaz8Fjey3RXxUB0
GlajXYqqxCKRwwbEMmPUk2MJDDiWCqQs+rZ0/UJMqKk2CpQMAQO6Ly/Yachw
xSs2DQor8JDDf1I9sVV4xFJ1oyLKGuSnK53K69NhoyjzKI+jDXr7n+44ekka
Kdc97aR4qoHrKt1zHu9yTNpo4N88ZQnkjJOmbEkmwNTUe3jwYjbQvNwb3lrS
DkyzK6W5e9Ohhztj9bd2AapqLgjoOCaiwowpUeOiN3hzrmX/DChD9XCptlzf
bLDhevdeTyAfVj9dXQ09S4YiRS375ZRs+PmYkkszoQxrT5ZfmZaLAVangNDD
3QT0X5DPPT9qBxMBLPMO/7KwMfcp8MqWw+MjJ+xWJuJR7N+NGfPWevyhxcF2
xygfaTtyiHl5RKQ/5mZ+SrAK51MUZC40ZEHtWN6tdP1m/K7hZ7s3IRPehHF5
XvjQgj5Fulo/o6uBTU3++ZXkSpDOvfzehi4GRru0LtcvNcHURr7495V8CBZ5
JHbjaiwYZAXyCcSFwNYnyzNHrEqBuaP4glxFHmzkMkyPjOdB3GODx6EPO1B1
l2mYGNMD/GiQTNOjnwFcUnouJv9/71uyL/neUD2eaWVgf1oTB6E3JLKac8sh
qT1x/sV5Q2T0+fRj9JYPmul8u/jurTO0pU/2zownwZ6xzzLv1IqhjOeG3bGN
ctQLKfdP6zeCyQPsOTcN49C7MNfiU5IXuNumpDtzBYB677Eb45W18OsOX2b7
QQJ+89vaOPKkDWtyJSdY6Qqgabf/JYZBAtTte8TH7FkHm1dGyhfPdsDZjqaZ
mZPZKBQ8OvmloBjeyu65YNSCUPJ35kvTvA9c5FR6vjcpB01crQvtF4ngvFs0
9wNHIugzKa+GpdfDZXuLNnPWUhAyO+OppFIJ80bdpu53M/CSrO3J/JRUfMop
KHOcIwrfHhdXGztFhBTZCI5HO/07xs9XvMRUDWqV7RJ9xEb0l22Omg7LxNKx
mrfqA3FoI2WXy6FVDcwPZ/PGHwWh/N0ooKUrwrkl9/N+TFlYRvmahcPGHk9L
KzSKH6/Gaz8eA2GNDOKhP5YEAzugIvRs98u6BOibak/4op4GUVuDq2u1BLwe
2Tlf/DIdVf/K3PebDoSexhclITTRGGN6/P2Wdyoq8vle4onNwoPORQr3JOtB
ilv3oHO7MiSOmXCe2pnfm6ofz5m8CkSFpiiX5s18/KEh09/1rwwzg+R3VmQI
rnQZ9FB7Z4PR/i+2al8zYGHIi2wSHozjfGPX3LmJULboG2EYWgGp2XyZBz0a
YXZRaLdyfRnQH9rk+qVQAl0fWYinOvIg9ntg2xhTKHyy1tBIjoxEgz8inKeM
q6AmUlUmMq4Ct6izhE5bZeJz3dXiw/9ioFOALUdOJAtKZzKOqbEnYInBXp3+
f9Uwtyf3OqVNBD6b+UvoYErBo+VWYKGZhQWpn3W8/6UgQeT3UrBRHWgV+lQb
vI7Dfa0/5Fxoa1HB2sS5mCEHaA8GnQj4Tgb1P5yDbBdrkbpE8LE9MQFF+3cF
X09pxI55gXbfTDvk0xNfVJ/NhD6zd6IsF+vQeNfY2m6JelTf+hrznN0bn9Cx
0j35ngeBO0NboUPC7atGJz7ah8AeitkfWzlEDOj21TvAEgHt+r5qV3c8gBT9
NtKH1hjzagTEUgKJeIpHg7nOKx6uVP39pXIjHTwGGm3uK1XDq1emF351VEJz
9zj1y6VqWFwfpGvZpwORr8YTG6rIuCnst8Z63Q62dstQaXaF4Rlvm0G9i5Ww
1KZSRCVeA5yra/X7FPuhLexz0TOlCtwvfrT8t4MlEJiPjJsxF0FS/auCxZZK
1Hs+mdjbnguSqu8aHgdWwhneX0d3FVdi1EWnY9gXi3n0UkRvrQKUqPv/D38l
SL1J5+mYFwXncugJyjT1wHpemTzImIY3bUzCevrqIXhLe+OTvhT0f89gqBrO
w6XYJR5qgQKkvGHCoe+fC4+DFVZWPPPAx/LSPcqQIoibJYq/kdUFY36N9Emp
NFgsmcjV5S0HHurTVoJcQaDIE3+yuzYPzNfvyHekZMLMneEHD/8V45cJ4dtH
6PLx1viLrEG3Arg+dIC93MAOlQSe0G+nhWFt9lEOJbZ80CX4zztsZYHOoYSF
Z7tbIEXBzM7omz+M9Sy43apPxShI6DEMDoPqe1Wvzr72xhvXhU+NTJFQkF3U
z+pZIChFrrSkWeTBMNWv1sPliDr9BJ2r+fV4+VO8fqJDLhw7anCCl94D/rP2
/qk2WYQOOp9z87jbsfX10906/fzQRdpv1a5BREEdqju3X1VjG69aguX1XFg2
YzIVdstGc8rxwjetyZgtdP6D6kolaqmPkcx+lQCDGMFl7nUWGjIbP+y89RBJ
UmOxq6cNIeHYVdqRo6UQKGFNW5kcBe7R7gXKCQQ4Jjxq4f6zGqcuEsPKwgIx
4EvEZEpOPGrXvzfq/xUAL2JJcpwCWaA5U1pudasARp2eGFO+r4YVN8n57X8F
EFOTzsQlVIa0Rum8PVNk0L7z9sSwUjlOi1Gy/fe4Bbot43dXuaXing9pGkXS
UTBM66/KMKoNrNvLe8UP1yCvS+H9NEIR/mGL8v99rXXHL75FX+qzhAh514G9
D6IgTrWIWNxXAmyzi0Zul4uxNa2M0os/Azr3j0iJduRg/Hn+sfiwCpDuUjr9
oiES5Y0ebo5N5uJhiidqVR5XsISHTZ85vB2HN6KPT8fnoe09pi74WAfX+3z+
O8zZCjrk+siRnTkWGTV8ccOyEtaOXH3mcY+IyU9z2fYdKAZFO9/284NkzL9X
m1ZkTADK5fp520eN2MczeSpwPQ3PUH+8HspHBspGfdkedW+s+0eOZd7ZjxaU
ay52goWw92gY78ppMh5K+C3w8XkO6jlNePEzlMFrrpGeWv8CvC0S+eGNIAnI
Y5vh5gej4eH4XCiFZA4Kadx1W5gNAoM/+3UtvmXjrkdVL5y/W0OrpdK3J/cJ
6OiuovbTKwwMOsO667ms4Zx57cPfO+dj0x0hSkdRC3rmAXU3r8TCmsorsp0h
AaKc36rY7LFEhsJjsxIBT/GfU5dG8g6XSG66t4QNyWg2OGXS+qYT09U4dOuj
WtHpgLF2pGQJdPcoyhlup6I+B49EiUQpoNKNfxlVwdA03GL66xwRfMbJTItL
BTA1eZVH9nslhqa8ndz41Ag1lHNl5DPlaNtfKVJMbYlJYVW/AswLME3H8q9k
8A5vo1wmfElkyBK/XRt/TQ1GbordP2cVh06FVq6fBvLAUe9yZKckEUw1xZ5/
oKzHY1ymDDmiZSgQaXtgT3UKZpXQlR7Ib4Fjz22yBSdygWGYadslPgfaZhZ8
04uLIU6Xr+6sfi0m2PNrDfg4weIXK2Mq4Yfw+5a+gNJZH9hIP2YefpGMYrVF
DNbPq+Doqi6Rl6MIxuw06wSyK8B/sy469lMhHCc8br31tRrCr2ZuMR8qxhT9
0f6spnrw7Dpy4aJeJfCyVojX0sfgrUMfeSNnUzDtxP6RitJ8WAxcPn/uUQ0U
epwpWLatRcNnOqXao4l4nWLz9vqDAvhZM5BDZRQF5v0HL7nwVoE1h0tpyIoP
kM05jXuza4DvZ1DyYmEmDP8Y4Rfgq8Q7daRZHb1cGGUvVOkubcGx14EO4T1V
ECXKT0E7EI2kZZ2PtKtxUDg6KTE5XYOBFZIev1jzkJN5X62ERC24H/rttDBW
i1eM5t7fZojHZ09Uz3J57nA/bnjwH18FaKaMjXlukPDvNR/NCPcELP7U+fSe
ZDX0j+57rESoxo/iSu+/7ssDSzHVg++V3fBUxq7POisNEHPylHHbmUrko63/
Iq4RhcGWo0Y/+MiYsb29ckIkCc78sqDwpC0ABzOKWp6H+chdmluQYlOCJwM1
G2WOId4I//BBRrwW9QqXs+r1iMjEEMS0fL8Wn8ge3vfzURb6neY+T5BMgTse
75rKWFuw5bURrnBmA5dXvi9TeSvIzufdi57KRA3Tm50sKk1AmzQVG6WaCaYy
t4eqE2OwfVyGacm1FnT4p2496cxBF4dHfFzTubj13LV9wCQCAykGVDI/FmDl
Q7W7/KfT0N+WevZbaTZy/+G2bFELwTQL+S+NB72Q4myLdeb+agg8aiiUp1iO
p7n1H/ZdLsOmwiDjhYRKiHHRN4qeboGxm/VLbDxu0J92+UASgYznxOYHDx/K
AwP1feVPvEtx7U388faxJCh7oE3FeqsI9bPEPIONGmF9H3f4IclEXBwLfdtJ
Ew4Fl6KWto42gayjuUpEZyyqu1d4bJ+sxCf3HMVP2gchjSx/jfQLMpxc6bnN
V5QP8iWfmALD0pCSrZ7rk3U2PN3PMUsVk4YTnj6fi/YTYffNB6n3umuAim2Z
LbkwBwYavI44R6Sjo3KEsekGCTYkLZoTPtvB2D+rYBddIm55bdwVlXoKwldA
soQ9CiQ26nq2j4XiiRDa7dv3XYE3ZuOT+JM67M45ER3///emsNwQ+ysRi0cu
hDnt3+nG/MBdruGRxRj4Os2DMzsHmRTCnT+250NjvuBbCb8C0Da7nBnyIAGo
3lUVzshlw7EjHTMla6Hg/fKS6doOP/ayunFID8Sg73DT10MsoeB+gfZXQ2wJ
NlA9GiugT8amfAu/l9JP4TWPgP5r1hqoaHgQeVm2BG2jXa+MMzeh2Whq6yCp
Cvbfyr/RFUJGEjNHUsTOXJy9lm2nPtsCKh++9396VI+9ao8z+pMq4L7tVEn/
2Was24zZpdAWDl/cKh7df5KEgnzeodKpxaDg0eutb1KNt5Zmlic0qlDi0K50
4lFbUPNa7FWyDkE5zROXmOrr4cDKpwKetceY9Xf7J82fAgid8H7GGEAC1wtP
FlT6G2CPrxRRqTwdZ05IXrFkboWzXf6H3H4X40Ty6h5J9mLU2RshuZpri7UG
OpePLjtALd9XleC6IDQ8ddDkOX8V0pyzOWUjXY0SbqpGTsUkJNtLKxTSZkLk
ve13vzlykDay9uenq6bgoXJxYv5lG0xH62uOfCLhfUehC+e6coG0ePyNlFwV
rnIq7xPSJcMJrg/HIlnvY8L0Tb7QS6UoF6N5fNE1F749123yXqoBfjnReOXp
DlCjYT+hXl4BCT+j+Dm5K9A8+nJmd0ctHhfSj0uRCEL1Ko1K5sOOWDV0dsGB
Mx3lpalekSSrgPI/a2na1C48GrhkaUsmwcKIrpmWFwEohF6Ovxclg6PGGU/7
q6WgLNjbGTjpAxYXKD1GrtbB6a46IQGuBtDf1cySnloK4pyFAwPRqVATtSeM
MTIGlPNTNK3eF4G0KzFlm9cbU/yChRL0/YF1Wt7hqkwrhMROKw2Y7nga9Qdz
9tEyeCZWZ/WLtgY+yzDTmlkTMWmlYvCEbBQevXjb+wp3KxxsucLg51aLciLG
F2+a10PkX27G099iMPdZeo18dzMeUnYbWPtZD6eHXpz6ypIKUo1Vs7rCiXjF
9cwlT0cy1lhEbf/HWQykkUXRh1OJMFYYVD96tQbtjtW/D1mJhzYu1m3HFYTg
pHrO5bN1aH9O+8hh/lDcva0hoxmYiyIM8ZlOZpl4JlufTr8mGi1EKsfjVDKg
9Qgzb+Sp0B3+8yiL+xTD5cy/BiVNVTjznzWHoGUHGmm2SO+aJkDEBN+DrzzR
0Gc+/9rhPAnPximHvjq547sy590kWePxvwthDJW+BHi2nhOreIKM4tVsrMUd
9VCwTzffNbQGslr/Bn7YJoOodaCYZlQG5rPZ9bJIJYBzUbq/jJ8RiDlYSVMH
ZeO/IVFGokUmHu+SLZJsyIN7TI1t52kDIe/EpOgBmQIccBSnrqFPggTJzFLl
LSIkxn7XUjIpxBYa/YSgZ4UwToxxib5AADseB8uhF/FYZEgMm69ywz9fbiiE
ZUThcQE+GoscIrw1Eq6VUArCMz0HBAeCHwNTWJzPSiIZm4IPRWUmpYMF37t4
1XpHaKmZuXSwsxBEXO69TBt1xR8tlwzxWBxk1Ova33tIxogtlgotAT94zPh6
P//7PPzFT9A5bZsL1r9k3ttdTQOLwQ+MZ94HwbUWw3uZyZV4b4iR/JDCBbpZ
MkZf+hbBxqYOI+9+Mj6//EIssa8Zj6SfpqduLEfXgMOmZgYxOHlly5Z4joTv
HalXBd2iIYJXkv8NQyoefetZsuHUCOmd0sNs5wtQ0PY0s5KtC4S1dnfmapfj
F6Eu97vqcfBGesnE+XgWBj8nMZwsK4N4Kb4y4xhHWFQhU8mfSwDNE+oNbgPR
kOV1cYki4xasVtoEsQc2YUGGBKj2xsOAfQhR9b8C6D87WBr6pxq4P6X3OFVW
ovRbmYhq5lS8vWSridZdsGV/L0OvlQzK7P40grwF8OzPBIN8Ggn7wxO9NGuj
UUEwXXJVLwaHL07N655WQ2/jZA6xnT1442rR+dnNauR+Sr/Q/aMVa07uq6uI
KwXpTp3JZ/okeHovlO6uZwcu5vbxJAi04uZHk+nXB+zRe/tKqYtpLayfmhTV
GqkAm3MrFBrrZCytWKDS/paAFVWw/YQ7C67McdRyTiRDmEumj/TO/ZYqr9Um
WpMxa84uo2upGv1TyGzBC754PDme8k5SMQhnPzyycSoKHz1TOsezRQA+r797
nbXKwaM7Y36vaxW6a/lfNG59ijmUwcvB236w60rE88jx25Dwsd7p+dlY/J1/
yV3YuwpdG3Ly3p97DO5MNYXj8wSc+SX0r46mBNJPzX42eBiIdIbpcm6TZGhr
EXDcRB+oU2qUy5a+h5wn3vy7eLEKj9LabNQcqEbPg47EO++C4b/EFy6MPfF4
UeNvdaa1D/5e57jtfsYKfY08A1+/7ABFDZG9I3wR2PvBmMk7MQvjRy59HTud
Bb3uNXvmcsrg8oBPVnM1CcuHXrfvisoETUd+25I7dbiXdTLNyiAPPO+6YX1x
I1KeelwjKZSK0qxPJ9QhEflGOdlhuhHHJSbmyrhrUJD+/tWX9I/A/b3IxRej
gSAVFVGzVqmPxy3jBSkP58N74cuuJ+MzQLXPiG/8EREelm7fVbxZiGPiTrvf
/EzAqqfGI/ZvojAiamLB0DkR3McX826djYHWRKp6wx1OhgqmZHonJcMtB/lw
j8ehOx2vfU/1cTGknjnGzXeuGDOO24ueocpCUqXJlJiZH0bA84aQ/lYUueYh
9ImpFNppOF66ijQAh8uTA7mKZOReO7mwr68EW3l8htfOF8OHZXo22bUM5GY9
+ePAeCbm/IhVgNRyPGNvYNJnmQG7tXWOOe503NoFqzbq2AKQqYm6T3ElC6jZ
P/+evpsATXmerRvf07GsovVz9Z98qDM5PuA06IFFybs66MNqca+Q0wu9ajtY
Lzz7+FpJJEy/uzQ9G9EI6nT7n+vq5cBKlRdrS1M+8lbdDfGraobuH12GL0aa
Ye2R+egwsRz9TSLJk0u1KDXeKnZH5RFcN/s6sn0yDjRcva5ETGVBZmdLj8qB
VuyaDzBRXoiHRPLm7oLUJGRw4v66XBQI/F4mqYKrZagZxPvBQaIBoyeoPv/Q
SUPvsZggsggz2Ly/ll/K3wiHb2gwjl9WQ/n1Px8+6Zbh7Tz+gu2EZDhTdaYp
1o8MWuc7g7XbS3HXz5De7gUviDf6Gb3NtsP7he/PPN3L0T58zvRZqx8wzuVp
edVW4OLTT79OUhXCAeGZaHGpapBvfhPsdbMOJrJ110szivA8g9q1cZ9wyPl+
TIpvKhjoQ6yPNJ72QfA+p0AdVQEVCf4DmqZENJTpEhfb8UiQLchRznkEzeck
4qPDq3E5c6d6j7ciqU53QfYnCVUfe4zEpybB+iXRKzrO+eBOy7vJXBcA+lRq
p2v6NPEVE1ORPFsbuDVQ9y2LRkOHOcUuAgsB5sZqSydSq8FCcTlE2bMA+Kz/
rLoyxKG+z6JE3csi6D5YZL5xjASUp6X43/BU4bknX4Z8Lj7AwJKM8VrjLMxU
EE1Ma2oDjV0XKiwO1YGhorEf1YEKjEtrWJa+mw2m2r1MTQ1EnGC0+qJ43RGp
nvBvbVPEwUGPh+MLXhloVOgwdVK5FFJVLWvO0VXiw4KDQ+/K6jG5nfu7YUYI
DjGeciu54ofL0SVDk7I18NO4fyhzsBJVWGleMo+WIevX/vaDN4thZClQrDGC
CNZvGRw+LKuj4V91g5LJu2D8erbsmmkZSHF0noWdAMqZszK0ssgCFz5FVvVE
B6g7S/UzQy8Zk2m2O+aUi6DqjFM9zchOJ794bC9LyIMvFFV3E5P9wflP40o5
oyNypZGKPIILMa8pVM9xIh0EFE3h0tdipP1RW6UQ2Yq2M2K95YVPUOx2j5Jz
QhnMccx8LA4MhKdaSntHqzqBK6pEWWM6CD77EaPSA3KhbyDGnOdoNZRuFiXm
5+SBtToF78mNcjyrL5RG3lOH/w1uz97jJ+B2zeDnq1HJsJw3HTt6h4wSpvUf
aN9UAb/9cYebf4jw7ayVn3CQBf6YEiF/F6rGPqP56LABH7QqnbKy/UZEx9v1
8eu7yuG2vFl32Xo5MtKqMbJej8XWyzHflDbDkXT6xYv+mihU75648+FVGsRJ
DU6qv3gESyY+z5ZvFKHrY+21hbNx8G7OJvpCeTS4tNA3LhSRQaqg3k3YCCFQ
X6Rq51zgWWReTOzDXFAufBft+pkI3tps9DcD68EK9rYPWtTgp3Wdj5X8rRjD
qJAvkZqAD/TC45pF4wEk+j6GNsVgb0Sjx9x8CUoWnY87RVGNjHRWu3NfxOHu
pwJkO/tSXEgllZqtJkOLSkwHx0EiHr++FD/VS0BO6kSBx0uRuMf7D838QCa2
U1pclXJGVLh/K+gk6RJuE7iPyyk0A+0IWvatOYFyV0TmmlwjuDr1LLsE5GGh
nZ9lxedEZDr8Qm5loRJY/7kujNGXghYHid9BqglE+8VAvy4DtAI6fHeZOe6c
c+OPTelWaFXJ42llLAc31kDlu58T/kfBmUdT9XdhHCFJRCqRqYE0EBmStP1I
UShDQhKSmSiZyTzP83BxzTP3uuZpm0NCRFSGpBIRlRLK6/3zrHXWWWuf77Of
5/P8cQ4+yqwXuDyRAj3B5gmPtbd90qy9qe9uOV4LZTzKxl0P5q07X6TOheOy
mubu2xnW8HvMJdPvVTF+kzAz3DYvPFfnIaBaFolXGAxvBmqGgsnax9WQU5Xo
cenzvyhWFyhonGiNiK7AOMHc3Ie/o8A98vapzEoNMHVmeWy1yxJfrWuqFz6t
gz4Pd+Ltl5Hg7SFba0WVjz6Nh9VtDSrwWVPg6+NWsVB/86jM2HgWaNVfnbrQ
W4FKxecGTCK98YA5/dBWRjUWhXxbeelaCvVcVju7Z5tBWPuAioFXHJgJs0T5
HSUC7so7WlYajx0bKf1jkaVwIVbvsXchEf8cqRgbVIiFPPdDjF0ZDfjgORp1
bueOTpDQSOnOXBx94A8XwnJhmK7YR/ZUDerEqEibJieDq9gfB51zTej1+LnJ
loMmvpN+4opq9/GwydCjAxfb4Vf5f+c7+wKQQbCp5BhtJR4srcoVU82FV07s
RVepfOGbyAvPpdcxOObOH8LypwneNibuYhqtAnlpC59oJwJMUtf8FdfJgJIz
z1fP9qXiJ6thl0FKElSuDsrlc1eBrb270ZcdLdh2Q2GAjjkerynf3pnR6Y2e
t4yyv65S4Iyhl3/CrRxM0nzlXdxRiC2Di5ImcmoQwrpvfiW/COrfgucfmkrM
6m4Ief+nBgrkWZKv9KbApBq9kObnXDwSftxT9r0FVpjRmV0TdUfdvRTikYVy
JOp5a5t9SgZJ2zc/3KQpqPX7X4L0HyIyaWhSB93wxID/4j5/FizAjqIb6jfd
6zDGuNH+gkEQWkd3txkbVePoBfW3T4qKMapiZ5z4IwsI25dpJmTXgHWjGT77
iA3w+kqviZZ6HV5otF67Ql8OAW+9HPhEijAuPu3ncmEA/Iu1+BDWXIPsPQnf
fHmz0JxvjcFZ1RoO9TJ0P/ewA3I63a7lpFpk89aUP/MxAV959UdYfiGitAXb
Ft9UBTiHax2iOZKKjpgVEtsXjibJ6s/zInPB4E/p8ZisePj3VTZsjSUDQp4w
7S7US8SbLedH/I/mQvLjNbrn5EJw4F4vf8YZB67c1jx11I1g2SbxfddsPLJf
fHLS0SgJr/lPWEW7BKKOlN+tSLVAuDMg+DeQ+AzYndK7/tvpBx3h34I+HvIB
3gPRF1eVw5Fpd83TCa4nMEBxIkQr5ENlqqBs0oYDNgrc+vEgoRTdPtdScfPX
4/mrS8xaO+tRL5ONeqKxBC94bj053ZYMdL+smrSrc7FxhaO61qoOjgUfvV4X
RwQ+f/dwZVEyFuz6fHrAuRL30pz6ohUVjD3q011vKjNxeoj+gYZ1AvTK5AbK
xhuDwCG2Rs/AZNgXHA4det7IoJRostnWAs15XQt8ioVIvqT6jX2IAMMvk5fj
CS0g22hnIE2bguKX9sRPcdjj1/1p7pm0ZMyZeHfnN8e2jhfG8XdOGR5sJzxe
VHdD1+qWV+fu+4Bl6zXutzIxIJnw6ug5lQocP+bJMXqyGdU17bON9dLwtozC
Vaf7+cgHlAn2Q5lY+/E9RWNFB4wiC0Yzuwmopt7JcuFnC/5mqVFQGyxFTj1H
bQZVCqyKlmts+RbCMx8tfbPkCGyPbhj6pZEFKpsun+g2YkEu9GxW1XGAl1wV
v4v66/BntydngUkOfHnO83LnTDOqKOyvcggjYHUpE1MsRw36kc7FaipW4qrb
neyg04Ww7Eu778x/xkBYPfT5c3gBRBmrjj85m4HjEVvsm62lKB69oLjnQRlm
/tfzn978do7u80j4lRuGI7Rp4zTtFDjd9vdMg1QVTqpy1m2yEME6OPjOpTv+
mL920CP8VDaGvEyYkE4i4Qp31iDbajKUysX7dlIR0e5+RWTusi6upfhSS86T
4TXziuKd+HKYLPELTNNugd0/V2byMspgOEWQaamrDjscS1cZb6ZjmcPeorzX
Bbg7oLKoIa4GPJv+UxlhL0bejdUxqz+ZuJlde5+8mYD+HGG5gwEtwKhVrZCa
V47Wlw7dmvaIRYaDctUM5u34RsrnolVCDDi4/G1RU2rE3v1re06Gbs8nxnLV
94U/0O7lUT18PBUFLNJKL52Nh2eXHE/oWtaBZs2144zvqqDpD+/L9f+qISbw
URRtWTacpi9paTrVjL8aq4/HBobg7QfyF+lqK1HEiKXtRDYFBJwZs74XVeOg
2KjQf3900fS8XAGTQzySPujHhV12Q7OEVypOpylwjKaqRfZiNuT9s5FjtIqD
8fy3pVK/GzDpRqrxEV1PHNUDf95BMkYRJB5c9U2DnOsPWERZ28EgUvPDAE8V
jt3fK+20zx4SX1m8YzxIwcTR9oX//3dG3HCyd/FzMoqcMFyMutIITiRPI25P
IoTM6L2O/d4Oa09sHPqdk/Df2OC3T2NJ+FW1i6vcNxYL/WceBzzNgcaFEmEf
k6PbPd/J2vlxAj455sOS9LscHvT1rWgfjIdb8qs8QimZICckVRJzJAmb6l7M
pVYkgnW66aMtmyyQcz1wWKNku0ddaPxFaq2Ag4dpfuwtK8KHxurCii0kkIiN
WpHfnlv+r6ipjU8xEIaYTp+TzIavzU2lkoeK4YXMf/6UxmqQun158+l0OR7u
e98b/NcPqVv4vibPV4GYQ7eLimgocs3qHJJlzgQC80VqoM/Gh3fazBK6M9Ez
9eNyb2c0at977TEW4oOj3SvFJiolqEVLqyApUYn0o4bGp5KyQPfZ7SG+rDiY
LdnnwbeLhObJqu9WvcrxdjyD6aRqCYZ8s1V//CsTBl1pV3JO5GKLPynwPFsm
Tq6c0RybiQQ/z+GX/3XlgmSshecBjmzsk7+Wl8cRhe4e63NaYkVAPRJtc5CQ
DXwLUwqaizXYVpKy8SElDaazIzrNeeuAuPXbdoqlDA7vDZnvXMxGeQG/KcvE
crR3zdDl2taxz0mGpvZ9lbBXYO/vOvcY2O+rJRshEgAH9mSr3e4NBW3jX58X
ZuPQrkLzu7d8ODb8YhJTr8zFf1nG8rRSYYCjvQFtXiTkmb3ybBhyoPTlnNXA
9r6fu+Eq+ehkDh4Wr/oVykrC1XRzy0tjsaBlq2ieF5GIfF5JFxdG2bFO6lyV
pnExEq08v+XtbkAXv0MyUzGxeKPe6xRlpgr+lP9KtePLwb5arkCzqWQYcFEp
6ZjORXbTpQ6DiwmAQ6oyZ7b3YrDkwczua97Q56NbUr4nCP96aTLdF+sAsQ9B
LTumizFl/cbRjphU/K6ftMSp2QKnSdS3x6lzsKD17vfHewuRCvsUdLsVMJjQ
NgJsldBhOAP+7x/BPRetsAueKbjG3CoxHOcLfF8p9S+nY8E91LdpvNwH9maW
hkRttEOE/NU4wc0yZNjJoW4qHws8B8+o/uMmg2/v/oLjElnIKdjeeWmTghVP
rm3oZuagj1K3w9jfKtw8eiTgbEIJTowU2RnSluPnfvCYfB4H88XTF2kyCmE9
Vka7sLcArAMPin+PKANLly/W+4pLsOvoC6djdN7orGpP2BMfCuWdU5x9q5Xw
a/xrWzhdDgiM5fcU6mShTlSg/NRIK5wTvlxF41ACctU1l+fO1mPUj74HzkuB
0Et3fwaMvXDytnHvdaoEpBG2UjFjKMPKu61lhby5MLH1n8/D6DjgnBX0XzpW
C3UyY7Y/+TPxpwPHw036LPQ0TzQuZyqBMCaHktGKAjgftLG6KhuB+SX8wUPb
fJTYmKSzzzoNFPrvpQn3RIG8/v3dJi01WEVkvZJslY0+U8lpgX3R+HSWQbR0
PQR7HBi/Th2qxTMslzyoLhXhy9k3mlwaDWAYPpX6waUF6Lx/PW2ziUfb4Lz4
7sUC/FFhf7TXkYyv/E+Eb+0go1odYVbxLQH/XlxoedlXgA8rHnSqHcuG4WGt
91H2jWgswlFmcSUA6F+4OVb3JANnMQcL6U45nM/QJi0QouDbl7bzIR+rUVgh
djbuTjSUcO2XzjsdhRUjLEcffGlGBwvVzcMVJXBprmb1+pYd6gd1HKPQZ4OA
jVbv2s0S1DUPUrtjUg1cCh78y65h6EjmvUi3MwnK95MarVSeQgD7qy2tvbV4
YkK9qWBHDsbtos2VMepGImWg6EiVD+4DYnsRYw2ev8Y26ZZ4B+huitxzO0zB
IJnkljTdSrjXNdAQQspGOb1HVR/4ubD0QDONW2EKbA6IpKW8D4GDnpverHHb
fqZ74s6R5UxkaPaTfe1djTsnLDQWmuOw/M7JBtLTx2DHPHh90rsC/tk9Dsvm
KQYa7GW914TAOv9qOG4tBh9wrzk68vqh8rt8zt995Xjp0d3PQ1FEnD5oJIIF
VTB79Xg7c2wRptTEd7NbFEH4bK51YIkTZubzNwkfiAM2c9Khl3lkdDOqXezz
ikcGEY/JjIUU7DsTytu+vwSkTRp+u9cVYKCl+q8HTmSwtuRbSxJIhr+qh7UT
pKsgS2JxQIghDp7+1uf5czcRvu7YPa13KAYUp9KuKH7Y1kX4t13JW9WoufO8
nh0lFVzG7zcQA5KgT+nL2TO7ksBkpkMy5IYDFlBMTUUnnuKln4ZKW9dyoL66
q+qZRzbo9VziN93WzfrqMdE3R3yB1mbxQddsLrQHnB6g2ZsHvV7i0WV0ybC0
I9G1u5OClaHXVulON8IJqsoO9kfVsMYby3DxBQktq/cxa/3Kgq8/27kFu0lI
SAm2OOtoCf6+dY94grNwf1p1CVE9B8vK91AVa+WDr8OCsAxXKvZLXanqY2rA
I3va32coOWFtSaem3EcSqDxttHo/RQZODdOc9aeRYGqk0PntIwGDCr/COcY8
bBYfCvp1pRVTp5SrN6bJEDS4eeftnmq0izegd71BRv+9ckOj2/M7urm3phdm
4Yq4pCuNCgm8ddz3V0b5QX3rG5p9xhXwLqfQskCPhLcY22hXg0n4fs/ojNJ3
Mhhdv7+av81FifevzplWhsLs9+Pqrz+ZYQAzc8Pv+nT0XmDRNymqgED90UtR
dAQYTB858DBCCeyC9pFNh8h44bVHz4h1NgQcirpH/JYPenNKCh8Na5ES8/sw
/xQReB+ITxCtKejk6dTObdOKYgfLCXqD8XBAVV0370sM2vlbvDG9ZAP9PYpL
TayZ6OfBPDz8vRVaLEay5PzscfCbf32JRRus7jSRb76eC3l/kHXuYyFoy019
L2hNQgdvWiamDDJqsPpfa0srAAaJmyepOdMw4ditJTNTMqrKPzTLfk9GPc86
y3a5UPT/o3mCtYeCJ8QDomxeF8LVL+/FLs7HYELpdGzaZxJ61tzqe6jQBAdc
oi0+m6eCpZ3wUz6TQiCd6X/slBmNpI7RBqH5HFAntYSaG+TA9OY+A0GkAPfd
i2c4litwveHb0T+Hs2Bw+cr3vjcxUK9RcyqQqRbG427kfIJ4YH+sxp1KfIp6
sgp/enTKYO1EsJCIag7EOkuQVq9Ugk/IYdM2hygo+HUzV4I1BPf7C9CK+5cj
KVtIz340HrpVk1rs6LKgdCJ8xPJgK2rmlbcfAzIq2B2gKS8mQ0Xis+kpMW9s
ZCzl5T1UBCYphlMHfhNxvyzVt7Cnpai9WlhIX9oMRfx0+mK/QyAkW3Thq68H
el4KD+p/kwceefx6cZpx4CfdWOEh+ATKQmvOMwyEg8hrq8566Vqg/2jEl9JU
jhfMR5KJ/x6B5ME0RcW+LCC6MrDtD9aFdHWGcyutZNy1JvZnULgZui4d9Mzb
9g0Tadnw0xeiUJwxo+4CtyPeEf2VOOmfAOM/l0iaFRXwime5cTeTF7JSf9B3
6onAmbCk63IRwfAv2Tn7uz8ZvQaLHzmqJUBjnEmqmkUhBlHd9N3yCQZy52LP
xHYu2fCl6G98iQTqM9nx/FcqcegUE1XzUDwE7dL3zrQJwbcXKQ85XKugj9p5
Q49UB+KU7uXFUxZ49t/+q74ftrmAXl9Alj8A5n++2TVymgDC4v3Cljso2HNn
sya8MBf2roaPa76qx/SqYY5NrVSc+/nseLxLFmpzrGdf1k4CZ0OulAsWtRji
MOOUqVeNVmLHQ23YW2AiInyP8N8K9GN/wD+RmYy830q+WmZnwF919X1C/5Gh
KLsp0Px9BXpH29pbvayAzwUWSmxFmdBr8Zw5xT4ANpgP9vHsISJj5gU62osF
yF7Oe8uatxju7agfXeOJxg2aBs0nhCA0q6A3VzxcAzyLL75+G0GQI9mlufUm
YNFyFPu9pEqQbsrQX0ysQbfo+OD2y024pPnqB2tVLhxf+FFBbq7Eekr1VJxw
HKQpSsMzGSLc0jrodu9QMd63pqk6/i4D57KoxisaSCCivDjBE1mPbOmmj2n6
svHdo8Nhmp+MYfizh3QsdS7K0ct/Nde/BWtKsfITo0lQbJP8wtwlH04OVql8
4spCceu2qraTmUg/oWhkdIMEY6GJsjNpBsC467mDwZcipNZxn6cj+iB/Veel
JxFxYHmR9PiwWTa2+KoOMAlooJf6EHWqLwNw3srkeLBIxl8DV08n+NfhEVoa
RbcDISjHdWeEgccKjEk1o4d+V4CVBGOvjSQF+w5p6k7ol0DG8o+r6qR86KdZ
1oq5mQBrW2N/62Nj8cJB08H37xBq72jVuAuR8d8VF2nLqxngm+subD+fB2u3
on7nPo2DLdv3h0JOxoBxB39b92dX/LKo9XN+Lh5Sq8dmj6cUQiuhYkfJIhnY
PsxvqSUVgc1vZkp+GRH40DepTKMEX1XJRvGRS3GHhtrq4ZRIdHQNiTi6nAdD
G1IreyLawDV/wafhcjlUmmliJEsNijVmSohYZ6NlzvrO6uZESJAwKGN/1wTp
HJe1+lJTMGm+wblSpQEPajidVLZJAZZfMsqnOCrxON/Fsjvnk/Ep1U6BQNYi
oB/VE+surEaGrPzh6OvpcLfUmJ57gogT0/8M33U04NsAP5aCsm3da6weqW4n
4zeO5kYT6nI8G91dedrYClUi7/01fdiIf2PuTadkFEEovWNqEHUlTkgknJIy
rYZsKeM/k18a0MREXjdWJxFLWj9zF/b6wYtxmilOvlS4aYuSXYb5MDre7lDI
1IyzDHTPu6kSMb150uH5VCW8q72wfNMkD6MH+ATzNOOh2Cjm2M+5cgxbH7N1
JCH8OybhncNRBHWpJs55rQSI1Df4/CXfEyKVd5bqKnnD4e+761cjCFArk3P9
RhYJzv7kfxsukIwTT9g/iXWVgOGl6CBH0SCU89L37U41weDig0pP0yqwtW4k
/kFoMZjPCFypqA7F/mEFK+/Aanx6bIp6V1YN0J+jKp/JrUd9es4ok7Mx0L5r
8iF4pUAb/PizrJGFb6No6pWy00D03Rni2/ZKtB3/frT/aAGcsRA+2MJIQaGe
JfsM1XgQl198Qlgn48DQzhe7eeJwklnP6kpHBc7vfXa7stEBp/ctcmqzNIOh
wdhNDt1g+B4hlyC1FY/aXASF67rFGMRxm7ntSx7ctFK4anrTHzu73fokyURM
+DpwiXssH88KMGyGLRSAaFrAa8awBqRtN92lKRqJOyWuf9XrTINJ7lVKm6Yv
ft60eGvnmo1HLejPvfjTCPO3G6vobMvwHUd/2pRxEhw8ayFbLN0E8RoHLFpG
ctHgPu00b0cC1rxPdJxvzwGl/MyUqyfJUPLio9w9/mxk1sh03shrQlFV4h9j
Qgi2EZXS53eUwcPioEunkquRklNRYFueCENnbTeHr5Dg4sTJPYwBfsD4N8jL
c3sPvb7rWDTSZIOE7GlTSmQQzn8dydSbqYYVRopzMyECxmtTq3LcI+FTx4aT
8qF6UOVbWtn3ogg2uBikdwchUMfGVec0JkIX0/OXW0NlwHC1ZM/xuyXoz7r1
VHysEtde53TnbfPs2LM3QT4NDtCnSn6nEEuBd5Hc7E5aNZD8qXQj92ccGHp9
DxweLkfh5/UfSkO84VL/XfcbGXFQkK1pPvQyD568/rfC090MD3Z8GlAKrYFA
4rH69d9FoHxerOfiQANyf17/sOWcDbZ6B9zTxqMxcfeBy/26Lbjz2o+Jgl2N
qMFJTw5zjQRh62F7O8d8nN7T9hKY8kDt/Oc2vwNN0PTQsmbIPQfXuv8RV2/b
Yrr4d52iPf746k+a8K+kQBz9wibpuCsHH4lKfHbIqwSBPXL7+QVKgc+gPPX8
oj44xwXepzpQgUpRA+FqmAKvZEJWJn0NsdZWlT7iVyUG6JRc2FAtQSm1r9rv
mANR2+qOyl4uL2ge0Y6hbaHAzf+uHbqvkwz/mA0L3J5vc2ne0M7knEy0qxiI
9A4thQifSPpR4UQMex9oSt9fgQ4mURz9z7Z5mEWjsF6QgKIflqTSeqqg0fCd
CLVkPoDMDl0R3wqsufqMmqzQiH5Nu+ZUr3vgOfoFo2d+uSgyN+Gx+sMbVJlP
w7p2Ks5HXDMFrjos5aST/aUbBQ+2ToimmmWiIiRae82RkaibcfpQqDJQgdbh
Bk0L+LIS7GL0uwhLXSWy/5in4ImC1eYbpmUoJ1cWmCtpgtZuf2nKr/vDD77m
mb+euRjgnnSxUCMTDDRf6ACFAld0301VECvAhEnlo9AjHdzba1L7a8kbTZWO
XvQWzMGhmE71w+11KPo2ujj2TiBwnFQpfJpUhVRKa3fYWokgZ2jMd/K/LJjl
r47OJLegmNVJS7vbieip/ITPwDoeZtSeXbp6rBTXhcLJh3XqwPMKYamQZjt3
DJpUR9Ji0Y70rvCDwGPYy2bbQF8aC0FPffvO7CaBIZPC9x+vi8G3/lfZcB4J
WFYLGqljotH95Qu78JBY3BpTa6XcqASRO29tdCADv9sQclweNsIRV3aLXb/y
0I6ZML3W9Bie0Dfpdo20gAblvyEO73KceOnwdOZVOVJ15lRcO5QLM+x89GuM
JLQ1eWmYnJgAPqYWZPsdOUCUXf2wO8gHzdjOcBlQMvGh/YFj8V25uM69Ltlw
IAYugMrAU7dkIMzXOfYltMCiv+TI3dTt92lQtDevpRIYhQxPbGzEIIXOte3c
VClolyk3rbwggxJQjIdu1cFcjNaj6ncluDQas6AQR8HnObYaIp4UmBFkCX9m
VAsCZdmwWrbde9xlLeKDM7Cgs2Tv1nAkeL/kah3fKgSfcJC72+yLB668mL4n
7QnR6juKO16UgXb+9ZBBvkpsM8rNax4gYUg336GNTQrasOSz7JNogKtLkfzC
sylofpq2h7/NFRSlf9KHqSRie8Ol1vhzRIyfyP/w9FYAONQzLTdoFuNS7VjD
oKAdiAvmJ0vm2mLPZCXXOZlqKOqNkvu2mIsPym6XRm8WQ8to531WmyfYf9vk
hWwIGW3y88Z25NQBo7Npd0l6A37y2az20cqChYdv54S/RcPyfZ3o3ZUJgHes
Wsv2RGH44sH0mXt1qPSBsflpPAVLZpjs5XWrQXLsY8CPxCLMWtIsqcirg2S7
Fz4NlAR4x3T82L0pcxzIPD9xy6gRIljCGZLeRqM8aUVL/XIA6MQMKfEUk6DH
9cQ+3b9k9LTphDcHY7EgaMrlPzMy9po7dFdmJKHkmUwVc+pMFHzPUFP2iADv
30iYXN/RCJfHz7XenYnByRMJxs+K6+B8U0Fe/fVnUNuRtLRjzghNk1WeRa/G
wtDhn1XVq+kgmHju8aUdBfDRIuSHW2MFRkYwd6UbkNC0vHVddCMJ08eOO5+U
igEf8T+nbiZvn799eZGsRzaaVXH/ifIiIFUFj8eiVhuwiVRO9UhV4LC77EJJ
Wx0KfXSLXourxLpPPTv3RlSj5wPDmeLWJrzMbqcdpeCFi6oZXWx+MXDDci+8
VEzGAs63LIlaZJSjnnx+39gd+l4psJ40yMP3puc/jm37YVMuTxeXeC60hYw0
l31qQqsmw+gH1VXwy1id5i4PAaV59Ds/dmcir5nT3yfns3CIpTr2gBqCiUbG
+IvjZOzOuXCPe8oBDEcqa/vdyvFYNL2y6q4ynGjOlfobRUHaiV0vn0UgKl3n
Te/Pc4Arq5v+s5ap8Pd04f7RjzWg3aAj3l5mCzHU8nzPb+YDD/ncSt0dhN/h
XR2GM+Fw09CbDU5WI02qpLJAXAowM5zuH75CxPlegqmybglaax5Vpl8vRLfm
azbHHYj4WYRBcI9oATym+bvRcT0fRSqMTxiOFINnHeGy3vFYPM/lMdqeXgXi
HlzdxZkILeMPftA/D8NjLnJs3LlRIPsicU7eMw+8cph9DvRlQ/7FzUyHAl+M
PHC+m7DdE42MS08d0cuCGpY+izIWP1Bj2+Klmy/G203PYmZ9qzGpV4j2zXgl
xmcEsi/MNQDtxRz7LHcnzDdYU/tC7461rygcmVvZAO4018TDklGgl37mmlEJ
XqfbF5sxkguMn3YJ6FTHQ77KUk9PQxR8V9dkCl6LAj4N8pXJE/WQcJYpQfFZ
Ad6pPBItT0NBzPgQJs3VCXxrq25Eoh8ONMf/y7CJhYPsDk6NhhSMajqynNVZ
jGY8D3J+bYSCMCfd+CcbAgyhpbWDRxRW9hfavPSqQLs9P9daJVwg6L85m687
y8Bh85J1jmgYCh2x7H/6iwC6ooE6flHJ4BBRsufp1Vo0nnpdtfK+CEOGNW4J
joTCN6dQk04zCoQFbLFYhTTCvjdCv8f3UDDL9meuWz8Zf7bf2PtaJRd3tsmq
+iTUAN8FBVsa7iwMdyvyG0ypxRHWfX7iJ9ugWOPad6vtXvLqYbHfbh4HMK9/
YL5rvRpKCDck2ULqwJHWVGHP2QL8+GarPFC4HJ8oWmpSs7WgxlSUqokqAUg8
mrsWfpXjI6Omczot23z4+2bfpLUPTlqKJesxbZ/L1kYYvw4ZbwXOxzRukHDn
eNzyanwO3nlzv9OhygftOn/UP3ZpQ4NfGaI1+yrB55tcZkp2GeqXGUhJ++QD
faTsaOiLQvBK7ef59pCMsUaau4KtYlCdaUmdoSsGf1fLpF7194dmr/ScD6Nk
jFBPiVwWawTCXF+Lv3UWiKMZzUsnD4zF4yLUqiSoMJ1dnaQQ8ZuKyB8J9Qo4
L+NZ9exKGjKU63SQxLPQLo20T/u3FTKHC39ZHQ+GiqAECUZSNbpb5o+cmMuB
933ZvzfuVkHSo6+n9o/l4rkjS570BYWoe//mxA3OcjD8THeTjS4NQ0qHX8od
IKK7ybKrUE4salf9Us2WysLaNugj7M9Dlp+axzR2lCKT8mkmM99S/Pnl6Uwc
fwEGO+jU1Bds6+w0XfwrVTLQ66ruh7kQ6GW7e1hAuxIflj4ytT1YAplCZ98H
L1eChImSKuNwDv5inbV3OVkDs8OCUfRdrhhksufiKD8ZrumfviH6KA8FCdmH
BAUrgN5RKNGQPRMdvm8USt0NxoW12YRJi3wcdTKoCc8pw9ofp0/E0tkhQeDD
46r6YtDYP8Uz+Z0Cpx2VRBY/E6HY7ZOp/H8k7Px5QeVAaRrUXA1slH1DAUbv
XXH8PfF4fdj3+UhPPZQq25/jqUqByofSdtOtdhhnp00tdLwUbAcZBE+e3L4/
9UDPg+BEMPb1DYlJTkV9JoWI4z6WuG8kl+Z1cgJ4P792ZWmNjGsLCqfmCmJB
/0ZXyFTLU8zXeiWnH0jEYFunFBHeUugYjVElf67FYWujsSblrO1eZdT1koYE
pdZP6Oan6nH6NlPX2RpvpDlHImCUL/JZc7Dr2Zdh81rL7mWOJrA6cjkhjKMK
S5XH81p+ZINRRv1m/sNsNP1eSXN2JRdf5AXTcMpkQX9838fFiVL894S3iMql
EHYfbb76yL8dSl71hlooVKJ13ux9WYl86BV0KOPfW4XPS67VvZhqw10sNN5y
uZXgXx/45UY7CV4vf+FwrPCFGSWdNw97EoE20sWf6V08dpzxJ8lKOSO7phhT
pn0RaiukhasiBTMKnqyzTeah5jj35qW2NMgNNizO6/bGKoeT3D8OV+AJ16tH
Lz6OgUFx+WqCUw246D6fy+nIRSt4eZ9Ylg/GzH05Y90FqKzycTlHPAdTn3w8
n9JWglFHLtUvxibB+R/0f86SYkDM+ExseHEsUqhXIk2aM8HzeCVIshRBzMDw
oENJIuCu3Y1LonGg/rarXJazAS8e2/Vg4Z49/jRefvdPtBwsu2jzZQbioSzh
grbX2UKMIhxlV2MhIU+0kZEAqRxOLNm7Gd3UAIF+yR/P3/tBQzIx4MjbGnQ2
mHGbSsuCt/pnWRNIldj7qYF6zL4MSH6/qlmP3IJWKT2m/sgyTHIfzh/gf4z1
m/pNJJF4uG9HCqJeK4RSV8lU2i9ZGBxV66YvR4Hu6wmk5exaMNFKG9HuS8RB
H5NimYwoIFVZuLpIGWNhTDc359kGvPBy+rSFWgguCNb8d/++PxZfeMKfXr2d
n1U9+ff7GyDf4aFYWnU9HJC34OmXjAIVBdmFPAEnMFD0F++zDIb+zaGV5vdR
cM+A0FRQFoRu+nwrFqfdsENwPuTukzrEsw1159wTwc9PWu1shCe69/k63toK
RDnVz+ZpLK1QPbN1zCkwE5LpBnQ+KxSgxj9u6WTvLDwlcao84ug2b8ft89il
mw+yPGGLn/QpwBL4OfE6UwGsedfMJqvXgNB1R76ojXIQa9jr5sZfgpwGbctb
O26ASmBumRtdDdaIFZ5dUiyENysNIy12jtg/KlQ3HY544VIPyVCmEuLJHxYv
/o2GH+WmyltmqeCpbfkoIL0AFhO7TDeJUvjoWVRcy2kiuh2MLFCRqsbDl71s
NfNuoQpV610O20xwufftGJNTE24EPjz96nYZxnprrd2SrEZB/p7fl8azsbVt
F+ULRza6DrHpmNNVYwXxhXVJaQm6SLWWJG+1wug9gRFKWBI+O+Q7eM0lGvOO
r9e+6qsGUZaifRbQiIuNW9RGd8ng0FK08egLGaPV9OK0HEOgKK+L44lXC376
+qDjLGMFkO7wvp28EISGnXWDHcVeeGinrSEcigburvLn89u+Ke5Sy3Vxfymw
d/ZqicVHwF4Ps4qL4c7buV+pwqNRhw6ndb9wmVXiqGgge+3jRJT+xCtS/R8B
+WYUfQe9dTD8cSp7w1o+0vQky7PWVuO0ktJxToVmzNyc71psS8Ju0dN7o0gp
UPtE/0WpeQQIu94Ksc9pw/58xTEmzxI0G/FZFONAOO48+CaWqRDOC3eNfApq
RJeiXaKaiqV48+MzI+EhM5yRdyAPuNphaMVp4xsS5ZjT9X3PyW1OYI1K7Is1
IcLWP5oe7ZQcPHoj5+OnoBKo+PYgS58lBjh2PsxKKM2CbL5sYff9LbB8vDCR
i7UcZffrNOQ+LwN0Y/ln59EGmmITzGVd1cCqI+xcLpEGgXVSNr9ZizElzdrv
1TNfpNw+Ov3hXxkwRA/GBA9FAwt0jdE+bcRrkaUqU4+isHrJx+PH2XQQLn6d
8leZBLofl8z6zMrh4M5hqR0uNajGT3thUTgDibUOh0gx27n8qze+8E4ypFbt
9NlnUATx2vdf8KzUo1KV1vkzfhSgcfG7ssCShUca6xt+5PvieeIeBYlmEoZv
XX69n7YRymXWZ3NPUlBBp/OfQGYy/j4fseQ7kIv5fNRlCwUFIC5Zv9c6Ix8U
Y34Ju5V2IO0M89MzUr7Q9nPoGteMJdzesX7RerYZrFZpxqxPVALKiVh2Rz3G
umN4dFY4CGQdTVufhuegyTtJQqJzFXJyOnjL9CYBlSjufDZdAho++kn3/VNg
b/D5N6kD1XCCxS+D2awOgzoFDVbCWuFr5me62zPZuGdKtUkUK+BTIMNu4qEC
aK+M8bejjUY2XvusZt1SIO5eEz2pEAReqvl/xr+GI+lOm7psXhbqqDh2rwvU
oHbw2nNr4UToWLf1qG1KhGvP7EO8Pz6CehqVscGzkfjjykyzhFwH9PdZX77Y
UALU//iukdoKMRUZeguSc9A1/USn2Zl8eOUWvYP4oAyNmBaUeC6S4I5byrGc
0EgUS9RfHGtMwfnb/1SzmDPxYhaNV1NkFSbfXNWhP1MEY38o6lbHC1AR3JhV
Z0Mw5PP3aozMhcNXr/iRyAW40Se02+BfGrj83OHR2VqMLWI3k39qlcBSiWRK
+Lw7PM50LVAUJiE19wZnKCUKguvkxiK+pmNz4JDF/jOFONchZGBOXwJj91Xq
nz/NwS8tnzS933lAeqqJzrHiGtxHGAowkywCDuI5Gi/FUiiQ437LzGkA7k+s
tPz4CsALmuvTr16BZpaDzR+bqiF0xNm3ObUSmdf76850keDnZG7xu4PZyJ/T
qsomHAhRE0pSxOx4tHxsN6/G04I01UlLe+m9wXnzl+KRriKsHJlZqNBIxtxa
ldUMqTL87rFrbeUlCc1/lF94xHkN6duuP8r+SIBXzpJ/nvsX4n82n87GrVXj
lvfr34q3wjCGXeac+DYfa3yL/7R1qwD7aevuzLXEo1DAibNHpMmwFp74b3q/
KR4KVzowfDgXOt1MXANCy0H3pVNcwlodLjCrS18c6QAZhuhb35qSQYD6a+rE
uxikyI+PZ+m6ARX/3e/UZwwx5+HNyqDaWgiLv/aWcrIYBw4ZMwo1tKI5z4R1
r3Iu8MHlcxe8k8C4s6eWeqIaHmZmSHCUdQBVbstbxt8eWKYudmxWIgf+9CzM
pM21QJL93fT21Seo11z69O61DOTuO+on+jEXnpvsHTXVTQHvHxn3vmA9PDDz
sHkimQ1C57/WbpDJ4FlJfWdTqhhvPlOg1l50xfnk69UJxzOB9mvlSHeeM7LU
68vfTQqEm6w2MxqXy+HYSEG3QRUJf68QIx2sCjBIY95AwDsapUz2/V1oqIBy
0/9qWguTwSbPayOPPxcDspQdVMZJqCiDvZ3ZWRjFO5l9RtgUd3Pci9x7mwJV
UXeCM7534PTRlLDrsgWQ8G40a58dCbLVdX5cP1qKZ5hUju+7moiEiz4J6wOx
cJQhgzdSnAL+pw43KalnYuTkfnO52RLs633eznItFUR67F/o+NrhYGVOdTR7
AeqstQom1ycAu7CyK9gmw2SpWFbEUhJ60rOMfT6fjf8J7bVIH4nBJ/7qQVxP
trn90KNnZ2YrkWl3bsCq5l1oCufSVuMIRAeWPpqvt2rxSuwVGZWYanxHc7XQ
40EMOJWReiwU8oGJVSS5KCABPR5PnZu9FYvhG4/zrpyvQzPX9Tnt62TctEnR
Tw2OxihTXqFP18kwTCumZOtLgbmqG/pxcunAsGkSrkxqgHsht8tWDqVg38Gf
hqa2qTCjY89ZvaGFYuo11e4GSShn7hoSwFgHxPk5WW9yODiZMGi/Fo7FyZUj
78TP5EJq4PH+brtyLA74VC+vVAn1/tQhfUrBcGSY/JTBvQ7YxFdeujYWwDXy
OXWqF0QcyKziZmYkYqMv4e2DiO0ekCKVtz8iBuPWOGSzMhPAj1f91NV1Cs6X
G/TLMAcDA5Wx1e6kUgjWzDnMYRkOmzvKOPW+l6DXixfzq2ceYc2WQ/JPmyLc
wcqiUcvtiBoe958zWmdD0Z7RyFraOhD4XGhVpVoHMjKEkFfMtRC+KMMatzsP
rFLO79qSz8eczKdHdGNDILNHcF6KPwXX8uj1s+hroPyThpzKcxLQXD4r9vDG
MxAwtq/ZGZmHkv6TxbIUAszsI7g2Pa6FLMlUp9oiEp6YyPbx6fFHKvn3EodL
8uFksPsFw+FcrLUv8Y5VjcC2QjlK46lSrDhy/6aXewpIX1k8+/F2DH7elLe9
wdKIVwi2y8QDFcCpxOaqtRWJ1B03v+9hKIO+H0oy+o5h8Mu+Wl/NvQpHmY8c
zzHLh3+W1k0yvWQUYLpmxsmdjRFd5t5DwyVwYIpTopw6BBdzKBPsOyrhDoVF
OkmZgkmdhLrozzVYKSjNanbWEIecq/0VhppgsI7lfUlvATBtcUmRRMtg/mdU
KLVRIZyqziKdlPcGQmAoFVtiHvySkGQicnvB0nLGveG9RCxbSZLpuxiMD++9
lNpbmwKk2+NG0/eJYNMopNWrV4GqdPzLWnxp6N9uS6WWWgtrbCoR3Edige3y
qS5Vrkro1U17LDoVAd+/KqimTBExYTdZsG86H0QTVUTHTB/ifWKO42RoDWwE
fyNwXqjFmpruWx8764DlE5tq6dEmSI8VJyu/T8DD8zW8BaLVuFTFItrT4Qtq
11KnWGuDkOpmqaQCqfRSwU5FOeYT2VjWH+zq7Lzdyzmj3XV/5+Pqd451j6Eq
fMbgpyNCk4sDYXq1MUK50LK7Wb/ypB/avH7s1XK/Eu5ypFtvEHrhcvR4btTV
SBwfsio9X9cEL+wZs8wKSkAny+CnzT87+LnP9kydXx6QvwZlfyrezoUDFYW9
JQnQfzCTVt4+AT707GLgORqBFmMNv0mDVUjIPr5rqCQJueLVxezHw1H5nlID
Q38GOFr1W4XVF6CQ4wWeW9xtGHWG/uMHbT/84vqfSmRdOiTR1H8wJ27vjWsm
v8wfCtrWxXZFyWeBkVLrrfSvOWh97FQ8L28ZbHBvLH0+64JWY298V7xzkJg+
aFMkzQnB0ckneNfakeoK2+/+MyS0ydANLO+qgIkbpurhYs1Ae3hW7pEwGbzC
axQc/Mpgb1la2InuR6grnVwub5EFRMMoSaW8YuxlvzJAx1MEFeG9163tqrE4
w7xYWjYR5aL9kjv90tA3+GGE8+dUGBXjjb38zxdjIrkWLLsK4TXJ4YAPaxnU
Xl1yeuKaDf0NVRl0mUTQc9t02hyLANdzIi0Z21xryUX1knC9CsxPSr0fK/fG
Jtdf57SFCXApemwujxyOZnLSv1nFa4BDhLAooOMGxWpP1seGMpB9TpxRvwHx
1PWzLZlmsWCYmJNgHfsfysU0lr2UDEHu+R+e7WwJ+Fq2ifX3uh9G8jB1P6Qh
YX330weDQT5A/8Il9zCjD2rTZL+7G0HAKw8/KpvwJeLNkDaFt0x9KPA65lvj
o2zQLy5TFljMwJ83+Ca5lasgQ2fXrUdtDfAzToDwdc0HeOap6FzfJwJD8GX9
VVkVkDde1lSLL4Kk11vD02Y+yBesWEawIkGtXu21u+VVqDzW1B+3UQQ27K/5
XqzG4rRqoOuZ/2xg3x/Xe2+cCHBF70LBrbdpuPuXNG/Op1gsvOJ10/gmBY5H
BulcXyYA1dm2EsfYTGzvk7Fspc+GJUj0SarMQhn6tFHFOAIoNVmph6T7wGPl
4fBb2tvn5pm8sWOqDJPVWU0I/EmYFsKbMUgfBTfdcj+XavnC8oKk3sQ7ImbS
SfD/jYyGY5ZME56LdfBuLPWoZuoTPPDZeSuVtQouND7r+iRNgrfnnLRPfSOi
y3zkk/WR4u392XnuhUgKcDaqvvI5loaKsfO0WVRRSOuJxtNGFVikclXmklwK
7r1G7efUlQ+Rw8wtwxlECAn757L/EhmKOnZaTpwthqrs9pBTS9UgU3/bJkUt
BcKGCwOtbZvQSMqlb6StEKhnnJL911vwMUlV6IEZCR4MB2e+bQ5Enhvpz4TZ
nOFcFJW9I0MVMthJylrlRiJnBG2VVxMJaE8XfbKIbMbiv4fv98lmoYqMt/BR
iVpwmB2kqvpZD21XHp8c+56KhutXe8YsH2DLnj4Cs1w9VCXLEKvoE2Av0xu2
NHFnJFQGpFSb5uLy8v1S49YiZKsY9CYxV8DtE6ZFceoFoNMQc+hssz7eFsoe
1hupw+7GuiOL232Gh/PHqebHpWixnDfmwhUCXgs07VPy288dCv90l5WI7mI5
9bMSRGQP1MD17X7wecpIKey2A9DwctdZiWVBteFBcW1KFLJmzpSrRaUh1TGV
m//EI7FYUfGGCud9LIz+NPmtYztH2QUe6P7NRSUGxeYC9hK4uTjziMwfjxKX
b8m4MNZgS67uUXqTQNyv2xa0/ImEYHZ3ebKLCDEkB/t3epFw6wSji9exMqS2
NON+Px0Gvc+M2nnUqkDhXKLszdJg8H1571OtVCO4nK/Llp3OgNow96u+rsH4
c1r/hVMVAY+xu447sDqjTM8qxX8fBeUVwp+98CzCnWdk6ycfksCSdml3/aFq
vC5+kF6OQIZqgVMusSdLwNh5z9ca2xIo4pG+82z7+mSeyRvTe9mok2l6LOmY
K8TFnhO8dqMezI3yTQ4rFWNtgJ5d2AARhqVdLi7RFuDLz/2WZNdWXN66czJk
IA7yaTrKp+jj4OHm5OCbuzUYZivrcGydjKb6SoxTIUS8efXzoaBXXvjlXdGS
3y5liNz7cuytdjT2FXb5qtE+BmKffYITVzN+Pa6ZbzZcjO5DR47tXGmGsz6V
s0l6/uh+d/2j4r5S6D45z6vxpQSTrHMGBu/fgNg9pmXlha1wrbfFT/sGBRv3
SHEEBmUhfYyJr8KtEhBU/tBxIi0KDAV9h2KSs+H15Ts0j1JjoCDiXdOaWjBM
Un/9J/elGRgiKSy1KS6QfsdPkuqrOxiI3zju9DwXVf7uZRyWJ+LvD7tMdIZy
YeY22cBFtQLUGv8qMytn4yRJ486gawNaGp942/+aDPoLA7rPlin4fUfMjMpG
IZa8maX+dbIWtAVFU97INOGlvJennmSTMJGB705NWTaaX/xUev4jCS/qMjrs
Y6tDnT25ATZ71GHNPCt1xo8Ac+cV/FctKMBXjQuc5wuhw7h3xTwxAGu49+Qv
VZJxT+etVCNiHbbY7XDZGFWAQxcIBx/V1iL70oOOF6yO2KKwZCHJFgUdtRc4
fQcbUOt9+/J7DAG9u816ENWItEeEjueXBKKPuENzbHICcvXaJv3/+2Kxpc7n
An1ZQGM2R7/hm4XDSo7+bay1UBbaYdb9BkEuSycq4ZwbXta8fpNtc7sn2HzW
vGodibq8e4ul9jWAfd232xfziCjms8M+6HE9fvISaYMXiVhUtegn/6Ae3QVC
VFi/1SCB03lORi8GZoy2hJ+E5uPHo98ET10kolbxuWLuikx499pO2SLDAb8W
7boUtJOCpmoDhf8FdaKyx4FWYck6nKvTiy2d9sNWEtVbOv8IrCpZ1cq3T4eA
rZ5upf4cPHRO15Wr2gosPSTKU6UywIfrPY8vNRFu3Sl54+GbAS3W3F3tVYVo
EeR1gzQUjdGJUn/EdmSjxKzB607hOpBKDkoQayvGszsTezaeZkD2JXEbOuFM
6CzjsWMeKEKq529PC927Bup/4YtBSzjOr6CLjGchnjAaEF3e5gLJ16Qp75li
gLlNFvvrDWhupzg5fTIDqEj7acmSViDbtSJyuKcGKk+3f3/tlolCVDjSurMe
2SMP1ptuNkBQseCWrh4RDCsVbgRczcHO0D+p2fUUtL68R8qUuhzkVg5pByza
wmQzxVjcZps/RYJs9/aXgMbJet//hhqhnxCVwlBejUHF6/0MIj5YZvZXoKsi
EadOt3/9visHNZlExq8fvQ3fLktxsHkmgezc7HldWScYCpM1mf0UDuEZShUv
W0lYN4MfAlQ7cC/r5alykVLgV+DuIDQnwIny83X3FctQvEjwltCvYnQy3ptD
7CsDHzpVwWPLXuD8zblgeTUPynlSj/4ZKgLXZ9lyP7288cSB3QW65EKk3frW
KcsaCPvG+etzjIlg5ByAEmOFwNc++7iOLwwKpgWi0z2JyPrX+MDzGhKoFeeH
jgdQYM+s443W7iaQ/rpyLO1+FR6PJUXQ6VfjpgoLIX6gAj7T3xaklc7CTi/O
gqfUFZD2xjox5SgBLp/9VFw4UoFiNTrH3z4LQ3N++Xu9VdHAu4d464eMF0YP
/VM5dCUPogIeWHjWRIFDsX7ZRkc6Pho97b9xJh7+o5CFckpj4HnArQarcTJQ
C85f9T1fAt8ncs7YMfrDOxEGp9CHTeBl4nNIpC4FX3y4GvevIAkv9Kqv/NQm
Ase9Fwvn6DMg7u0SXWRhKZwUufEwilgPFYunnhBNiVAVWfhpZncyfp5Spdrk
rMA1vsd/CU/KYTMhuuH3UxtQGmnRsDQqhgR+CRO/QUcYVG4YLZQzx6wGkW8/
1jPhkJo04bBiCzzvY6g6Ry6AmBQ77yDuOOCfVm+ymqkE5xinuezIOJz2nqtj
4yxCC461tZvzcejLekH8zlAgnK14U7fG5YmVyV/a3qZnAZWRsVvmhg4eNyO2
L3JmYqnLOZE90QXIvdPQ7t0uEqKe49CcSB6wUKZWHsaUoXbn25a8oUdgRy39
JzV9O0/CLFQp6qWolMdKNx+ZA9c/vOYpn/PHez3xLw148nDk3syIjVUI6n9Z
t84QzcdZVefo1/lVWLD+N1FArwU3ZzYoQjtJIG76lXNXQx4QiFdkoshNaJ1R
snKjBPFCdnHbyyNZ2PVWlrfQiQJ9r9iL/nBXwJE21zGb3VWYLprKd7QqEn3Z
4i460WRASnimufl4Eow88Zfa6CUCc5vZ4Z/XK5BXyMWj5Eczfp+w9H7alYXM
l63K5DdiQL2FM8yOLRsz6GnDWZscYT/pi/cu+jwk6igGzglRwO3Yxath0pWg
oqZXkKdag7MddZHxnsX4aohv5gFbPXB6MeR8Tc+BahMyXZtbKlw6lcD7d64C
4kz00oTXKvDPwc19i5plYLV7YfOYWSme2akT4wpk+JbQv2fFuRDylSUXqwsL
4fiPqNkFUi3Et5kfC1QgQ+Jvz2bV45moFCGqsnMjF93sjO7dVA3EQ3RHpE7u
SQS+AdvVFdI9MDfwWTo0FAcTz6vcew+QIYrlFlf92yTMEeTPdaxohMddFrlt
ltlo5KDz5+f+cDT9tHqq+VchctwLn3TVTQUJahaKhUo5Fqht+tS9IEKlBeMO
4pVQkCXMdr4nV6I8U/uX6TcFqMY6qyjen4FLO4Y8GMWSUZHjcEqeRA4UcRzW
WzGNwrXrLte5iurg+1DZVEZZGTjfKDyfuhGLkwnDJyoyMjD7aYvplGAy+hf9
reO82grERUVRb+owsH1/N3G8KB4efUt2YSjKhINT+3ZcJ4ajTekonzdzC+S2
uLTfl8uF9OY1Id/6Ypz/VUjvHZwLxQfTS57wE5DT7nzgtznEmwe0NkT1cmEh
vptmtaQG9h3x8uINJeKAQ60cZ0UuWmuEKreKUKBS6RGXgXA4HCGJtUlPJ+Mz
U3bl2Ef1ENV7vuLk6lWccTQzCe9MhgLerWvRXuFw/EL0/JGuMFiSKJZzXydt
++3OtKpVNUy8IHWj4EY1fj3ZsONSfhoUFUrw0nKlgdzLQeWzCQ3AzbUvlNCV
BBcOi67riJQjV+iCfuuvWuiNq85Q6ekAh2MPx+vyyGj+slu10rkapz9ejFIQ
jIR/dr2XAr6FQtHzyjJySBDIfjitGhLbimui8WHcQw+Rj/l/FJ13PJXvG8el
VCikzKRCpYSGkb7qspWsZIUkO0WyVxnZ+9h7nsOxj8PhmJeRSDJCaYlSRkqR
URo/v3+fv57ndV/35/N+v57X89w3eW4FGgFPUH396/05oMCenLRXsQAVyeH+
FSc6MTFBP7n/eiV63BCuFBkIBv7r73yyPlRDUmvzIldvOvZtKQq6tMEZz14q
6J3NCYcXHy9IhcaTcKR14ETdQhS+2rTraLNtARZ4rW1m9/SGkKE8Uc/QQvyU
JDTB25CLacbkPftLYsBKPIKjazQVQx/X6+17XI4B2scFxzmo6Fx/PoaWR8D7
0RMFzswk6NPrChQeLET9Q6WTuUX38f3nE7OfYq4gu/rbvz3aJUh5PxwlNJ0L
MvyizA6NWagr9jfjnQ0FjGcETHZ2JUDCy10HZ2LKgAe8dzKPUZFBo1j/7O9M
6O2aWfzgRUXCx5hl8iUCermJo6BTNuj1xjwxCCwBR00VlgTxe7B5ddw/4XMW
PBO8mrx8ohr9htnXaIs1wBwtRO15tpFvW76IBFRQoV2mv9GuogjLTE+trYfk
wzhn0OxXcX/I1hye8hWl46etonnB23KRoXrqjxAhHiq/3LywLZ4MLM84lfdJ
FMBpVkvm01+LoPMfNSpMIRUSPiuMsd6sgw/N6qp2lQEYFSz6r3IyF8ibzzTU
emWCwsingfM91pjcocdh2Z4EE48cG4ypTbjjzaAJ/0Qk5AknXGN4Vwrfnovx
77OpwYDZM0SZICouyrbKCjp5QfAU69dy0RJs60st5WlpgAd3RWmvRgrwjP7a
igtYY0vQv4d3eDpRzUHjmdfDfHj59OEcnZCDH9uogTy5xch+IfnH+6w8ZCk2
c/5ysxKkavctGAls5GTCQa38dxRUco3fIttaDNf/40yKJdTgVqnuqycTWnDh
clna+fMRiAoMgU4VtZCippg2J5QN/alPFGUM2sHePbcu+Go8qF6yurlDuwR6
390U2k6r2PDFOfaKrRu9Zpw/z1NLxDTfR4166c1YOOifvmeQiGfsos8Qb5ti
ecWWWr3f1XgrI6GC/K0R+nf+jLGnVcNvOfpVV45suB/Iar1sWo2Ob/5e7Lel
4MxVVs5F1zJMC5bmPUpPh+SkxPNtpfHoHZUoa5cZC73Hbu+q6CnDnWev6VWw
h2LkuN+zQlcKmk6fUtveVgrWDk+7g6WTgDQz8b29thhVDld67bVohd6GuR8d
n2Jh9xwjZ9/OQjSy5O5gQhIGVHrqR79Uw1j5n+01/jU49dX0oJRvCoxFdXs0
TZFgjdb376JkI/jQpitZl0qx4FoKofd7PWSkKCYIrZVBo8BX5ZSfZNCUC719
Ry4P7nlxf3G0CoXa7pLNLE4VyMS3i6W5NQ8Nzz842HmDgI5sjNQ79fnY7sqh
LsGUCBd96Fq0ahps/bOdLKRdD+ti/MF11Fr8ImzKqdnujtJWU0X/tsdCUWyU
X88pIgS0bOOIpLbCe3pLyF8GKpa65EcMCxNhgiPIuDH7JlgTOcpr62vQh49j
ZVt5DnY1OFRc5CwDYts7WfaQTJwIv7wg8oIIf//jc5tfIeOJnIzfHXsJmHN5
x2embS2oyRliEnbEFyuDTy0F9BRCnpCSTyhbEvw9ehFuu6TirnvHX++Uq4SZ
EJH6yIZgGIn/YyGg34RPx/0eqqyUwdZ9C0JUs2Jg8WfdStgRCpSY1CWZuHCc
eGN7MGQwHTrvJKgN9kXjtsGGjIDKAtBXD7l8nRiBAssVB8Z+ZmKv4AehV4o0
CNhBaFlWT8EDRV7Bm97cxCQvp85GlkdwfY97ZsbLAAj++Ms3KCwUbUKlmwNC
a/Ae18mKC98rwbeUOBZi2wrmvpQQseVA8NfseBqakQ3W9z3OJzt7Y9O0cEfP
fBlYLH08HNieis9lRCxzswtgr7H1SX/3BlxqfxEu8rQRRdpZwx6sJOEzt2dh
7zb62CxlMu6eOg0dCi+f2DGbDyoXavuevGzFmr/jrsWeKagd/jOmSjsBODM1
3zGbPoKfPA+HUhlS8M3eTXufTDeh+p4n47MGCSioF+bNpkPAVLXvZ+iUHAxq
c5a7GUPGwo/Du137SiCD9VDUfvsMjIk4mJm1sY/MD/Dr7+DJwRVxxne6z3Mx
mx6t2DXQjIdFwwmhs3a4Pely+rN/RdDgfE3ssSkVnRpEbUwmiHjftsbPclsb
MP7QL4m+EApDTOohBZEVqEDS4mwU8oS0tRyl7TcocPW6qlicywafP5D2Yl8v
hsytEpTZ4EKYWV8pz5C8A3kqNDXZww6YQHu8r4YnBZLqQ36IDRZgi2WIqKYn
FbrvfvTP3kuCZ2rxVurGRIR247sVTI3oX/9B5Zp3FDrTB1eDaaZQrpxKm9kd
DL9oXdJ+apWY0nPCvNYhDAI541jOcySA15aB8l1OoTAYYnte1/gOyt/9ML37
bTEyBfT2BfLR8et9Mn++kQt2XZezYLapRdqPmeTzEnloNLWiYZhXDibJRwlG
vWHAIPfoTur7YhjPpIxQBuux2GbnimtaEWp4dEr0xxZD27n8Xw0vieDG9pDN
mqUTfCTZpENfR4GmjQtJ8J025PyN8Vr+W4mnfS7F+80WAe+ti5JKcgkwevqm
1VwWCdIEXVMeXfPFpIcCHFoWtdhrP3fdhhuhbPirlM/HSOw8FMrpaZCHUtb9
fuPWJPh2+71azisniJb5T2plqBZRNopRyDALFv0ozS9HWmDs0f7CcGopuvpU
80zsTwFtG2vzRPFCPOT2H5e+bibs/tYvcliMjtoFevOZfPVY8LnnweufFFzV
dVS9QSGBXuiD5B2seeh3c4yfsasO6j5xu+34XQTGLdWTo+PlaNCw6FDB2oCD
JSnzp2c84ThxsiIpIQj5Gk3vk36nQ1uq6ycXhgRoc19fyyArQH1JhZdzQz4K
nE8S6tNpA8eHDfOUhwXYuK1F8OidMnC6vudX945meO/PfrD/aDpe+e126FBC
NEhO/se87VI+wq37zWb3WoGH9WNmkhgNFRdDjyo+bIDHlwVrC4yykCl2y39E
RiL2XR4dqy2qxLUzB6VPuLuA9JT8rD3U4yufskebdjxAUXdVgX3DBZipE3A4
8241vph4REs7SYanxBzjK4dCcWaki3upuAiH7nQu8rFW453cbqaXFXS4kBnl
IqKbDCKaV5nF2MIxlZc32uBtLUQqKSunk8vBomM1lCx6H/4JkkNv1JHh/un7
qZJMNfg27IpIVBIJYhS4bevHy4Dd26S1lFAA4XmeRVdukmAo96sFIYGIsY8m
70bQ86GN6M68Z+AEhNpp+oqJuwM9OT9h/UsMHLYQkTt3KwGWImmHmDwoeO7Q
/kvlwx0YV9f3JvFyNezei5F2dnQ4qPRfdKNQHgSwZPFOLNlhEv1eX7h3GvRp
O+oJrqbBpT0BmwRV6CCdXOVpK52AvwjtRRNHYlHKitvNfU8ZRoYTwi7zd+OI
+hOF9CMF+DXnwTZf53KccvIePFHjBl+pPsYlb+jAsLg0+PsMCV8JS76V2+ij
ndn3/g7uD8U4R4NC8XDEHc7Fmk5eTfhkpDRWWKYDiReffZyQ8QO9Nv3g7HY6
vDhuu2ZpWAH4RExc4GcjKL3wZfBmoCGHrltWtFU8kJQ/U4QcUpF+1GjLfoI0
FFi93v0gn4DDN1VbeSQIsJeR3Z5WS4Hfj/voPdR06P8+KDFyng6RZ26ZP7nU
iVu3CAp+MW5CoVmXD4afqHDqNI+X360m5PU7ZbL9rzOWtRroih8j4Hws8znZ
6EzkftKze/YFCQR2+3l0fMgDWxvi6on+JJAx1Txh8asGZ57Z3gvgz0SVr2xl
Ln9qUENP8CUhIBMM62n559zrYTgp5mmzdSNmuQjKPR8oBkf/k8805CvR82aF
oGtZLdLT9FRC9qRhuiVlQsmqCR7tCrtx3TcRUujlXS9y2uGZmUfrj7ZSDOje
w/OWuQjfxL5yy26qBLMobtFm/zIclHzlVytPBq8W/XesAvVYWWeu1ZZSAjWP
VbkPniXAwWnxqHHlcvRY7hU+4t4ESpHhdR80I/C34svOYB0SplRm6/E7OGLy
O8rT5pclaKWom3OlPwfoIU80kkdjoIw1p65zKwGfxt9fOZ4fDM1tel3lsxWQ
ue1R0GOqF/xYrZTbm5eAWnx2Cxe6A4E7vVxFW2Ijzx32Ml/KTkCGYwzWR31D
IJldYX5Gsgbl67cL+m9wfViZxjH/8nhclv8bzBIfDgdIZ4p8h+9g9+fgjJUK
ImTaZypa76IDm4vktp/etajKbKg1+jwRtEYP7hwvq8IsR4vLoVs2+uT3FQZv
0QJgsXa0PFBMxx5K93CjTgJOcOqnttl1ADNHo2KcuyvMV+/hG+eIhg6GD+6P
B+rh/g0uz+jkasz34GoxOlUHj9kFnOzraMhrzL3+cyQUpS6xLXZLUrHo6oBP
068w/CT/KuWUZR0+X3SiKH+IwvM0widm+Sw8oZzKn+gejHaibh+eCnpAQOrh
rg9St4GptP6aJ1cdbvG90/psWy3EhP6532dJAj8Fzt9KWRWQmHPu2aM1MqxL
GSkP8zhDnmeCqNT6CXi+49KemIAK2Hoobd+pjf7WoE88+LlWAHto7up39R4C
E8GSg1xAAvtog6jvcVEwWN7fEzjnhUpG0iHEPW0gnCIbqz9Xj0XSEZy1eYV4
7biz4zsVGsQLXLwseTgdJVS4OUtvFYGm4thnJdUyFBLO6VNsIsKv1MJ9TmF1
uJA+dL59+T44DBn8LvhHQrdJDsPub52gp+V/VIe/EJ0nz506fegOPrybCclP
EEadL2YapSdgbUar02frWBzRsDwoQYoChvFkdN9bAxSafeIHtEf2Z1k/j72v
QkM3aliB+zUU1BI7R12NA5PzdnJzA5kg+Gi62v9iG4QHaIo7rdtD0+Mkid8d
FRDqNvvk0f4OPBC1WEoaT8RCZolD50jBeOLWyY892yk4duf027VniRDZo1W4
z3ODr/tbhL1TS8EsgmbgdsQQTbxaF/9/fiK3zSX1pJlm/NFKmPa/Q4F3hgt3
CHMNWAL0dv8aCsyzTV/pp5XAp0AWaX1GAjJ4cLDSBYow8pLNn+eiYTD0UXCl
QKoEZXhkrE7L0kB48p/HLnECNhISviRZFaP0vT9O15bC0ewSX1gHYyumXf3X
NladCnYMkUtGQa0Y7GYrKCVrAZ8M9rEHUMrx+i/PE9xjucAe+VT1KVs3fKrh
+mq1VoOJN/6+3Hq0Cdd3XXY4KVUID0U/5ronB4BKolehxUQgRnB+ms/f3oaG
w4U/SfczgTjaVzxBqABK/91PO9QoaPjjfgfXUjwaEHas1eSkwJZELsPXQqlw
S3HWxnFzLtjLvxyf21QBJE7GoWKfJEibTijyn9vgAHdhUvUoBew87f4aLVZj
Cj3/4x+xYrxVlKGmbkUGhvfHeFK4NVBTkPB1JIME2qe1CZteh4NEoNBIS0IU
9r5v+zTQWw7fuWbmQ5+UAa+8c0LBUA5cKzDiat5PA+K+8F+7Xvqg7vXIqC3x
BGQiTtU56ZRDY4bWq4tv01EpSf3Vm+IElKuoVBQ9WAbfbvVxJFb6Yw5LdlDv
eiDmfGlgvlZcDc1nrn6P67SEW+Y32bW46eh8XiFjbCYGhRbM25uqH+FINhyP
vhGPbCdHV39ZUVE6z++9nkgiUHa+pPr9LsdcZkGuLkEaCKkMb4/cmYtHLOTq
f5Ymo6mjTBVDXgIE6x7jzdh2D/tfyxGiXYnYY7FtN691Fvaxy+1+dLYcWeQK
/KnvYrHWNF9ruSIB/Hpew6PX+fDNLLZldaO3WCR00iSp3aCyOzzAyiodG2/u
5OqXfgBvfBT3ZPjS8VmhH81iKg/6P/Hc+PaxAJ43kK9fjixBpnsWJh/5cjBt
+jR34L1C7LERGz70OQPMzPTilnJaYd9B52qvpRDwsWa7GqpUiBJGEYUn60sg
bYcF1w2Le5jk7m/5+h4VKQnnPAzWsqGGd3nhflkeSPwQM/1sV4d9NzkdBO5S
cTuTRZf7Xl8gtLvXj4Tl4fcX1dk7WarRte9Y876aDf5cXHe+dKAUt6pKuLPP
05E4auRxOsUIw+T3OSipRyJj9wdjBs50/O+vt7OqBQUa4iPKD0uQcZqS2Nm4
LQE79s5EH3saCufFLhxtUclHomrL1++UZNzPaH5YOY8Mqbm/lDyPlGEtcdvb
BVcaVn2xzXeLrsT5NB3/4Md1eHYyeDLxAx1HXwacmtCJQluBv37fdKuBV/Wr
g0dgOUaET15J3MjF2oIYfbU4Gh44dz8kTfYgiJSw9Y8GV4JugevantdkyMi4
cetucymeN0jJ3V5ExBjnNjEFhjZ8pNMlHvi5CJzucn+fV2+DPmmTkXOpnriJ
kBttF5MAdfvJ3SYVlUhZr6hXmS2AkkY5xpbFfFzqqnYeiy9Gr7iKB4aXqdCm
YpB1fZSMHiYBX68m1SBX9uaq9KEaTLihRqMRUiDkkmml5n8lGLaUmivNU46K
NWfrV2l01DTJKitTbQEq8zIj47VcFGkQoD/bH4HOA+K0Wgsy0kObz6rurER9
rU/djZL5YL7w+Jh/YTb4fD2fXFNIxwvF/me4PpaCxdXll/8saUgOnD+2gx2R
dO3kfM2dVKC82n041dMKD8QtrepMXoL+9zJX2U/HYA+Pz57ZjmY44zBlOf3X
He7lvHSxd+mA/QTRfI7ZMqDdtlbsq6QBf457flONNJp9iZj2NKlFbb/YE+ls
BBDY0/LT/EcBPgi9Vh8WQ8IjY7cVo8fKkGXb8fmmlluosTZ198NVGj435RL7
/C4Bn69p3dBlDYCL2bvZhDb4pf/BQpXuXBaMtUh8nlCIh0GW85q4sw56HInG
d4bsUIKv0v2aMw1yw9t6fZvy4VbazjdJ1yuw7RD52P0b5WBbew6c7xZj6743
m4dtifhm4HkR6XIK3tC+cUl2tBBcy9P3X82io0lpyhxTTg0G3n5Uc/1VLWwV
PGtRzrLBr9+fksSyKpF5k8CUqlghcr+6dXHQgQx5XL/km+ycMflYyZC7Dhl/
JGyfd/KqBSdmzsfXj1BA+3mY6MGzdFCjGv7xeUMFZJtRIV5rwE+nt40U7m0E
/oW8zpPx5RC9u9TPT4oM2YQMtRrratgSyqkncjYAzrHGB4WuZUJf8p8LhqvR
WHbLLPnHgUZoS/hO5OFrRCMGE9tkh0Zs1OmcC5WJgvT/Hrx3P0eFCmYy76V9
JQibup5xtyPMKxQp375eDnp28p6Nq1QYv3TpaPS7Yhj0Kzxd3tGGKvo1Z3kY
nWHlaj2fWXU+dAieUf05nwNEQs9ur5AMjFJrmGWXTQDb45OXCg8kQECgVHmK
aQfueTohxLzRm9aXpoT+KpCAN+ayTxhfKmqqjVv1vIuA13fkGs5/rIFvHZTo
9loKXjvmYiHtWoxDll3fO+/HbuRJX20GRymMeEXH7/2vAsOvGP9S9KkAn0ep
rLYHqiHMLo32cJWIIlfppy9kJgLJaUjslToduxaHA+6oFMPy3aIAs7d1GGCR
cEt+VyI+P5Cq3ROUh6LfvYcfEyJAeGcp/+HpVlRjXXZ22b8xj/WTZOtZOihO
/mKuEqaidiMjJ4dcKT7huJLn118MgjuNSITGQrAOHbvNfpeGsb+W+GLcCqFF
/tUn+4o8yP9ic00onQCn8xmjjL8WIS1Ju5b2pASN9H++6F6iwIUGB3Wt0gKs
bLxgyOROxiMxrhfWJevAndPuY+dgO8zcnshDbw/wlmPtsUhMhdicE3cOxKeg
Ku+Lk++hEHj2Fih/W2nBu8cPB+d014IG6+KC3RQVBQ68ZuoLK8AAlZ2xBUX5
oPvyhYx0fRVYsO9YnDaOR4thIyF7bALiga18L/zcYdzs9Lb0wUyIEkpwYRGI
gV2yU7LyBhQoOs/569X7DW7z3OPXTSbBHda/c0uT5fDgp5SM4mQqSOzMNRd5
kodFqeci2/cnQyVziPGX8RyYyL7/Zi21GGsVb0zGvshAitAj3l3J5TB0kSmw
MyAX1gIfTy6uPkBCrtVKxa4KjPZQb7xukogBAbEe2vV82Oeq73NdjQo3O0oU
v2QVgcyV4Z6BsjasvGyw4xVDDXJuJuoENOYB7aLv9nHXB8jhNdrPcNENukmH
nn5uCIVXzeV8Ofut0EJA4kjuZTpS+firzSYomEV6IvHrQScuLSRnzPMk4p4e
2TnjBRKkkVbkD81U4xHdAr+hykbcY3vdoJEhHGt10zoDm9vQPm7hvHJjHNhf
8T+w73oHfI/Q+nLasx7QZML1w+8iyKh/Y2x36R52Wn1QVfKsx8F64TY2PhLM
Eiae+x1sgZ5cf5sJuIUpBTcJDA/zIbpS81MWsy++bfWNHQkIxcDnw1pU+Uzc
1m6l0fzhITD0Lm97nLwHxAdsctNKU+AnWcqAO6gUs76VRvcYpqDB3/791LFc
3M8uKzislY98Ev03bjg3o1uBQ+bmrfmw9bbsxKc3Zfjr/d9cubM05A4TrjV+
VgxWHq7Fmw0bEGxOaSgwJ8FRzle37BmqsOwih+ttWQro/9M1Kj/YhKQ2C1Xc
EoGRb1+/q0iOgaCdjEfemZAgePOO4E11G33XopNvbIW4p5ZmzCCRiCtO/DmE
WxQQCvir83QxHXkPOS4oHqmBEwJW/pFnqNi0ut26V7YdBtmYdlS/qIMXGYw+
3UVxqOKm+vzl3XrsvShl69ucjFsdIkcmD9eh4P4bP/+oVMCPjvS03Pl8TPDW
2rlrVxAY8+kcfNVRikX3piYrozLx23dCfO16NRjTPR7Q5u7C+5JUH/a3iVAz
6kYQiSOD8WPkSFUOBROdXVzNnwhA13/bmHcvFwN2cFB65k6CC7sXX4VqEuoq
2XxLyEwHula23ChPLHrcV/26SbsYrAXPBbybo4Ba3adfGW9JcOCeyNS+p0Wg
MaJNEX9Wg8qZDz/NSzfDO5Nl9yPpVPSQv/SXyboNVYvbj5yaosAnb0sbemwN
mJV8OR7ZTATPqzKtmtZFSD4vELmvpQwTevP2q+bnQ8sB4mUv7g1eCFNkNjBL
gmwBXvZE+TKIFSy+Er0lAbMGn17pfHcP3IN0SmfnK5FFrevGF55qNOz6LL/6
KAlkrVcH5HSSkfqXOXTaKw6yzktZL0XlokvYsiWrSAqQF16eWLvchLviLRsO
RNThrrW2YMV2Mlr6WnbeHmmFCVO99kC/YjBTvLXJ3qQS1TUZF0ma9XjWZfoG
dzoRz1LctSSNS+GbrIbInUlP+Bwa0/XmeCS0+HIVGYxQoFn77N0TsjQ8cl61
6Y9nMequPvMc/OkCB+IlntT43of8f6Rey5pGkFO3yA790IheAyI75+OK0EWh
LPx3Gh3d5A6Ol6fkg/3myagjqzVQejnEMmmyGGRV/evo32oxXCgmdKWkDL1P
8c6VHAmHlVX3I/qW9VBrJ16vWU6FlHzdNcGoVIg/eAqtG9PxOLNhS6t1CAR8
sBD/mPMfiGSw+Nc0FMO7ctGSVIsm0N76XmbAvGFjHkz/raXVAf/XHbwvhOvw
egLxkH8tCZr0cqp1GMLwaE7UZ+6fjfjZpv12z0Ajclzqf2E65QN64/qmV3mT
cO0Pg5GjSTn0Yn1XWlQrLB0oYPuilIXHZ87WDn8PhF27d7xW04hF49vGQrLM
psAvoX4s/EAbeLwQ++++SiFEx5Dzed9GYjnFceXfpxKMeqny+4JiGxiSDM53
Lt6FHyqzMdFVnRg/90r1OSkbUj6XUPqa2rFhXVvgV3kFGIGfrPZZAkq9Jggd
vXYVnzy1SHtf1Yy+pd/3/j2XjwxfTQb2UmMxwV5M4eTeWAzQDyaQHYMhI/3x
YDtPM3xb65FiPloEEkN9fjf4YzCnPtf5rvlljK+S9onYcwMo7mrRr/PCYLtC
M5PtvjhkAwZ3y6VCHA4hXxmgFuHvNvZ9D5sJYF2To/HidyE4OStaChvWw1fz
Aal/LCl4YTxX7KZ5Mhpek30rIkABgUAbs970KnAk24bKL+fgtl3Kqk5rFGwO
DdYSWvNGS6v51+YeiUj+LBx88HYpfJySZG8ti0KvnJYTIbLl4OzzYEuOohUa
57c+T5BMww+C2+mUhxVw/ui09mWxPDwTGn/KJzwJFbio+8f7woGd6aG6wlQm
mMlAyczvYtjziYPnF5WIE0sC1678Qpx8MRu3WbUKTuyv5r3lm4dP/l7aa/a0
GgpCs8R4bhRhvbfPwpvn9RiuWRJj6EgGBYtCdkeHMlA4+m/K83AatHOoF844
V8DiNKfUieBMeDUiL3U/PRec3oQk39aioYjpO8I3TU+cnTU0ygkqwPPUxxP/
ZeXjldUG72GZVBh867x39C8BQZG0flqyA751Hzt7cZKMHZdONku/jINDun4q
TSfbQEIva2bEvBpLD5UcvJ5bjSVn/TulgkhwtiguVfz/54gTi0Ob3hSClPP3
qxJkIkxMT2gFFcYiW973OcnCKqzRkt8eLleG3wK4vwzV2cAtSbkzAj/zgD9p
k61feSsYeOncjAivhTExnufFL3LgmXLjHYmWICQu7bWwKWyBe9OS68WBtXDU
fUF229la4GUqykpZqsBNokLJayI1gP0XJ5SZ8uFA80lfNe40nGwQ23JiLB9+
Mx5XLEjfyPW15PuEARoOshmKGt7PQ3fpn/H0+DDs+WM5VqYQhyfs6148OWgD
ojxOr+pFgmCbqjJjKyEJDlEw6fvZQtinUZdNVi/GEf+YbUd6XaCYfoFncE8e
TCgem/xx0QOkdzqfM0hPxUG/o7wJz8pgxEn2UvCzUuC7fOHr5LZOzIutu7pF
9yY8IQt+fPS6AsM8fsQ+HkhC25n15itPyvHD3IjjlHg9Mn3Sy2tYi4T+IzFb
b9tU4gkp0Ze8p93xzvMHtWukYrQ/F3BX6UYQCvZdDza1yIAyfTqP7+5c5DYg
DHU9J2FkkNa+q8llcF7p0MTAQSq2na5ny8jwxdPjYzzJv8hoX2L11fKaG74R
+94ykFyA2ZyBD9+vVOAYUUuH7X0B2H18dfetbBs+t6y/elYjBwL0IoKWJCPx
Ece2nt4XZcC3nWuE6WsxjrXrTFpwUKBuniMOL9ThH8erK8Ub/JIhJr1nnT0H
Q2dKTUdGS5A/Ur5E/HA9vKfvH7zQnQy52ivbX0rQYO+nqfjUW3nQxZb4OyHS
H5Pj2yr2UVvwgfntP7pQipFXhNn0jhXhaoCsyxu5fGzSzPbYy3gP3qin6/he
DQP1B2qBdjNksI6pwMzj93FobvzRleQ6HFm0dF0NKgEhs/OiYappkKHEyrKR
vGh4wj9WSLAO54xcnxVfa8IA8kMJv4prSF2VUT8eREBzObeLdpEZuGXCJfOA
ci0y9B05U/Y2Dr69U0u56UDBU5ISJoOviBBl7Wk+up4CGYe4/2xJ6sDeHm/D
Gf9aaOduL5k0JqLMn7Edhn0b++S6iMepjXsrKGE1JL5tAdVqG5ldthu+K2P+
5vFtb1zSuGa46WQZDocLLxtwF+Oa773dVdYUPGyWcbGYg4L83vfYrjVteF/6
8B4vx7oNrms/LZSai+EWnDM15sHI+vjE44aQQjzX9KexTKMEDw/L8YXM1aJB
10qiZv+Gz2V85zDtr8dR2+qDb/ZRwVFr2/ehmirYGuumfOVIPo7PXDpw418Q
mj8OFn61XIhXPr7pVv1MgNGekw8pZ8JxaP9FYQfrQOBm1j47lk0Br8VvfsfH
ruKCtSl500o4kjS7fXuk8sHCLnzPw/0bfB+kGL17Xw0eyk1ZXrhKRT2k6skt
5UAe+i5ND9fhAQOfyaqBu1D7lKhqph6NI/LjC9qD9cBJMBAUKyVt9IDZL8XK
bHTS+3O6PyYWea2WTKd3WuL9kHBhhq46kO0YNfmv/wKKE3keU0heoMkb1H1K
zwYLTJV1fMyKwbP7keDkdDVGGDrpsm6hQYrbvcr5jTxNuHmmeqguH6Yu7hpf
8MuCCw5EP4aTNUgsY/JQaGqBDmW1ce/IeqTsuWba2WWFXeWbX6fvqwbPYmul
9bVSvOEswLjjQg3IjC3I7a5qg3HZP+zFdQ04zHfylC/Uga5LwZiIUQaK3xy5
bhldgDo+X344Pdzw8R8/uZoLi9Bgy+xmYgMdDn6tH6SrpeOxMsZ/a7VeSP3I
Y1g9RkTS3lCnEEGEMZ+0FUflStBuulZZ8SAbri36v9/BUoGMBc97tihseIMa
4YD+FxJK0SP0OU7kQqpxQYjmGSIKuxtNsFXXomxs43eZw6mgUomOVd/pMDU+
+tZDomGDp9xeiW0uxc+bT0na7CpH0e0raisxbRgQ7FmyrKEE1nU3WeMnyzD+
IZcsX3oxTtxXrnrUdAunrCIfm0kWYMMtjaLhSAoGJNRwahkS8YBIXpHwy2ic
vCnReuZGHpKYUq4/dG1Ap98FXDeOUCBIsHx8/wsqJu0Xb+BrrwOBUZ2Rcicq
nPrv2FHX1Ub84TfSpG+Wg3EvOeV/l1QhP3HeIaPjPp46zeaXbdoIjOIGsmz6
rUgxfDM9eNUcXPwiQkYUQ8Eu7J3+CHsZrnjJC9+zKkaZHW/5Apsi8ML22MPa
zhYw7/TGJdmNAhU8ZjX8/HT4K/iU5NReDmfKLn2qW6eAOkPGr/jMaggOida8
9iccnwn6Gq3pZeNOsixkFMQj/VSeunVgAWYkFOWc5i2Gis1/qUkXMmG7bGmH
Y2MZSpL0zrJ+K4Eg/0MrBmU0eH7ET/bgQglMPpq75MBSDZEXmiq1FlPxwGr/
3yMDUVA5w9d3drEEPPzeeq1+DsPyUbvXZmoJkOPan6obW4HNFldjv3ZWwIdp
3/LrDJlAebTXxXuejMeVBISJ/HWwneWvyPHOZGDJcLjnY5iMu4zKftiwFSBD
t7gua6I0JMkme7bJVsJIkYhnGP0hmKlG2HCNBMGrGU/pquVSWBnUqS3vSsAJ
kgrrV+d8rOD6ZuI+SwWNBarPwZh0ENVcm14ergHRlF8RM12ZUO79lvV6URTO
/ly+yWdFRA6KEDPtqTJ8v2qd/K+5GpxPzuYvz8fCsy0sCy/9UvBLi3E1W24B
5CVvCf+r7gE+Csdz++gl0H53le1nWTF82dYwrLMxB4vhabTkD1HInL500b68
HYeTh5Z5rtPQxIQmRVqh4L0OUVZhtmbQ9rzN/GeaCllBvtUe1USgtwlPt38u
RZeM2HGmhDQcftIyUF52F9+u/42OvFKJWap73FZdWuCCwonyzb+pyGLkr3yC
hwwmPZMGJ0zD8HLg9OcjzysxZ4/L589zsfCzLHh+Pr4Kh+T+lf2yL4GDVhFa
Hhc64UevLW1hw+fOvtH40bVUCOG+HeG/GGjYS2ywdvmMeONL43hELh1YRJwt
yuOpoB3x17vaKgw7jv38uihAwBmSlpb/82LsOXzt8cqXNLDVcjN5H1eFagdy
j7wxLcGZXPtiqnMdaLOkniQQiXAn8t3to7GNeMAtpTPG3g0Ph61bLbmXYLaL
5Mms4XwsKCo3jf3RAHM2C/sH8kLQy7nuTVaqGeZNzEg5Hq8Ey9ZLlcSpKKhv
mSP/dysYuvbq/xFuTUaPn0e4WZNDse11palmcRw6JLNkDt30RyHuLgPJkQ3O
Il80n3rbhbziFzgs5TtQaUauQf1tGMwvHIkTViCjflAKu9rhQkxbL/vunnID
zojteXHXJA9suaw27colYsB/sjGvB+IwXl50rrHoCpifovqPbS2HpLA5ghZj
ARJGcoqy7jSBGDtzzDaHUnRgLtQ+rl8E3SoD39J9ssBzLDTS2K4QLpMuxIVf
TEYhzg8tvrnVsN0AA/PMQjCZa6vq70YqUPvX6zP1EpH79WeWmJ+1QAmkFpvq
U8Ah7oDen7xG3BqgeefonkrMrTqsPWAXCD+3MjwwF4mFaeqTL0LlpRgoc6s0
srYQDnPVFNr+LkWGu8nyxdpnUFc7So5f1RXY1mc1LY9Hota7zsss4x14ZmIm
Vns5EHsi6HoMjE5wKvPuOauP7VAqYV4twl+BD68XhEoIJWOhQwFX6EgivIid
EuqZqYFfDOr+cg+ToXXX3Z/l26qQKDK2s8KpHHfUijK6K2fh0FFCjEARBdZ/
LP5lbA3HoPmUr6o7qpE+dLxBXKAFL3wZ21d6LAWfqFWXJDJTkJv1+qOZNTeQ
WPrhmne/CXW9bmbO8xZAzepIt6U8Ad/7v52bVWzFNVdL7dG4RvBRLDX/fCUc
zVTnBLTsrsHWoO8S31vKgeHMxS+x9gJonPpksLAvA7aJ2lz4pdGCCk8t5P0T
rwHL3kEV8j8SCJxP8H1s04AJ1HLx7uFK/Hrl7kMXMzqKvGEZPXeeiJd/887P
uuWgx5En+Qt5ZGRQ13Ad5inCZsakvDn1Bgh//MX2IAcB7aXvWQ1VJ+HXo0r/
xiwjIPZCx8B4PwmMytYHw/YkQ94rpurPB5PRrWfknJZUO0hIPZud2J67cd2N
w4tSDB5dCREaFZEgwm8nfXCoGDr26vCc3EYBiSZNnqmYQPTL0hOav9mCN0sF
G/bYkWCM/crwujIdZkpyl6/8LoHAewplPR316Bhy4JxNbQooXEgd7HcPwou1
O27nc+fhv5jW0YHlNkhwOvS7p60ZzR6mKho5UZA+HOgQtDcFVuocM+jGJaD4
SOZ3uVwJnHpxdo+AUyn4/3rj7H0gHhOEt/3L+BsLh/7rLhTILAPFbZ2a6/sp
MCw2O1rOmgpUTYeytEf//5/O3sTsoym43WGmZFEP4arxS5WTQiRMOJIVc0gg
CdTVNw/8E4+FLTyS/nW3s3C9t1i03IoCu3eMN6TfoCDfsDKr9etqWE45p+Pu
HIeUIyJD3UmZ4HC4unKuOx3nboc787wtwHIBjwTPPAoQRktePT9UCQoR96YC
X9Og1j4tfFfpEwzll/6gGkbB47s7+it/tcLY7aPE7C2V0KbYdVNFvA46Ouy/
xN8sgfzMHTftT+QDo8jh3JhqOkyUfFEud70DyueyeJ5trANXmFd8o1Y+quxI
80pkoaGKqaXnftp9SBBl55E2yYKp962k1bxCrJDGbA/9ZFhtPeMpPFyPKjkq
Pr9EaKA91OPr5RiBUYdJnjq/U/Cr+JBp2FIBJvg3XNb9rwD2dm4pltjo5XUH
to/LSd2osJe3cNXNCQstr+6TKo5ELsZX1UrCrfCC/uV24KUNL9nj+s67Nxt5
HgWEP5Qjw7MUyT9NG95Ge3jrqPY4FX+NXj2clkSCXaQUljvahZAScknLSi8d
zrS3Wc73UuCx7odrEdLNSKsIrdqbRgOeCIeuh9sLcY6ko0+5VAfx77ufvrzj
A80uldNMz9zR5KXIjtsa5aBBNpflKEmAf7cc9w0WtcKfc08TTtnnIcPAg+V3
03moQPSirLEkYw+X38xUZxLWpZvGBanXw9tzGpc936WAXfNSzhZ6A+ouRixq
FhDh2ynF9dGli2C3v5Rry9kG2K8qGU+klwJ/hEz7Z9VC6FC/pxc9QIBwSe/a
dno2MHzrF8+x0cHZshe6Gz0KFy0DPI51keH2muHe+tQUbPXoej/2rw7kJVl/
Vu5oh1bd2h18H/KgIy98vpS7GgbbrlXOrdUhXbGcabYiFrabVgu99izGfebH
x1qZElCHVzoi/3MNJsrQikQSS+HBTqXtyYRQoD2+zvh4LA8FO44bp5tGgwPf
22Hx0yHIzxbpk11AhqyCY7vFXckQvcBio3OkDOqld35wepKNRoqz81vC62HP
2YVpR3UaXvXedaCVKQSGf1W026XXoLzayR+yu7KR0+jNTJgMES3NzR6vtCWD
jOmm2H0yVFQIN5hf82mDw5zGpysOUIFySWBq5kUpPmSvHOs8UoB07Yv8O5/n
4cqn4PfVjHHwI7RL53tgCzgPc+8r0K9AabepPS5rJBx6zV1cLl6JJd+elHvU
FSNOSn5a862ClBs155y0QoDvLavdfdYWUGZu0qg5VgQqow5mlzaVQ575Kt+1
0yewtY+z09MiF/rSFD+OBReij6ShtWoOHSj7rm8ifChCzex831/jRPyTOuF1
f1MWXpIv0/CtDgGODv/r3LtcwWv7psr/eulQujpXvvk/EtbnGCt42nVgGpdM
LjMHGZwTb7PZmJOhwsZ70730ejCON+pd5WiDbMVNkRPe+Vj7nSzx91kZlOfn
L4JmB/xeXVptuZ4Mx59/DDJWIWMWe0pIOjcRTDi77ES88kCxed36RmId8L7o
m1bgLIXkm2MDj5po0OaswTRZqoTUpqWSD6fK8X1s8z2e6SCcuX30eeyLUCz1
DjKJyNvo95jN/Hxn1KDrx6n2NWoaksQXQ6CMAL73DiR9PZIEfTdaHsYE5eP7
qpnHtLslqDY9N+OZEIqu2bbC/XMdkCm3nUtrOR7iP5i8ViqMw/zzE5zdXzKg
ukfPcoWdCFnzdbNSknmoRaq9mtVTB+Z+qoWO5GLoehgjObdKxwv5j2gVygSU
3FYQLNhTDg+OyPBd3lEFVK+U7eq3WoB5vbYolzMCLP5LFBdguoAuyhLtH38X
ouWqvNHBxAYMH31nQjUtBf3P5m5it4kouTm3i5NpgwdjH5Quz6ZBG//btpBA
A3AqpU6dzSTiiezUulvjdDz7S2ytbjkK40tntIL8yJB+e8jgAGsK1s1kKX3t
SYIWmTe+iRrFcOLW2S5LogNOrbKpu5+2QYZdjzkN46sh5V6FdrMpGVtfaJy7
plABm41+Z4sWkNH32tStrXJU1DTJa+jTb4BxOzo1lyEG89KfuZic8sWjZidD
vm5uRAG5YdHT2+Khw2RO6Qd7GXwnd8s1+qTiXCpTyR7nSAhXZHD8I5qA79Wa
nGpXEkHsxaO9QSwELMiKcUo8TIFLXa6f1H6WA8eS2smW2CY0T0/u/3QtFxco
XNXxPpn438Gs8yMPqmFsb+H7QEU6/PDVTCeXNIJghON1cbkCeMF2vsj8MQ1O
W6SpfWHLg+Jb7/zEToVAj6fd6QatJmSpeV1nXk7DP4vxbo/Ww/GMvOgT628Z
WGvbu1CWaICj9O3MZnZl4B34tnlCkgaHdXWLvvI1QCl5p+jc7joYc7cOJl/P
gcWCzDFHSi36bM22drcKgS1LVn31/Ldx/QPvg6qP9cC7OU40e2jjedQS/7wW
7IbI8WDGro/F+Dti/9Tjy2TQNFQKYw2ngabrh9dRAf9/v7havMm2DCRkuvSk
W4sh6IZxzafGEoyaN1RdIYZjVZu67IhqKbLE9J8+o1sM7W5lZyW66DCXeu9B
oWkkcGZ8IwrMR8NZIcnwGFkiajSxL+q10kFe/vOZ/jd+uJehK8p6Ih84jgmY
KGWbY0J+6/UvG3lq63e4QHZTPUrsbFyxTU/FqQGB+IQLjcixorjn6jcSPjFS
NWx4kgML7C0BByNcwKkvXE3tbwPuBbkjCifosIfiUpdwpRC33y+QdzaLhwm2
oO/UtSrcPGorEzNXAiye0tfCDSuR01ppKtq4CluVEuqU/6RDo2WRjl10FN45
EVVvb0IBPTv3v5w/i+DntetODmmpqGT5gudsLQVOXfhRvcskFrfYGOnkDJHQ
7w3/V/KzGjzzppaltyUPHFSMihJ5KtBoIfzUYgQJrRvVD61xUUA/N0Xvrq4b
DL4Mq2Mpo0KrUsfhqdh81NTR9WU9nYhKHy/pSpxOg3+/Oo+8VInDNvbwT8c3
vLUkTIug5F4LHITKl0YfCzAgcbv0l2wKuj3Y33y+jobG0rnGO11K8IHO/Vpx
3jrMa6v5ZudTB8JrSdv4voVggLLoD0a/UrCrWxkRvpCCbUJczaJrZrj7rOAI
91w+8vtYOifqpwN9UZalBMpw/uih3u2vysDWTkOex6kJhVYz7OarmiGZnV/0
n18D2g+vdXxUfgCnPI/X0/kMkH3m6UpJUwXUfSw0+DwbgX+6//3jZS/Bi3Yj
LOs/Q0G+svzhH78qFK8pcfUvaMOAA98sCzntUXmb0Ozp3gLYSv7iYGJChfsm
gbYVQzVobP6oP86DDL+ElzdvlU3C1lYxn1RmCpxokvpvcaselq9t/rPw6AG6
5DpZMdm4YZng5JsGv3YUTB6+oUEn40vh2/8532oGPu245ijGNmApYFg8qrrB
YdjuGGFNBo1NcjSJLfF4xlbjq+9zMmRw4eNThUWoK2YX89w0FUYLD6lsEm/E
6/j01Tu5QrRn+3XHdCgYf8j9pJY5ZsNepR0yjY4p8KlBivc/odtw4OzK4Yjq
RFw20316V4GCXK3zIVcM0uCL14KPZQsVbofGNI13FmJUrI7kZ3I5fFuPn5T8
YgBS6a288+PReP7vwu5nTzIwpGJ8Z5gbEVrbKiT1jZOg9PidLQ+3FALvMvv6
ub31EMBrNnj1yVH4WenFTGCKxC2ELXalOhSUuKLX5L6ajZ9tkjsSclrhOcX6
/s6sJhiIEWFklmlGXeGuc8ZcGTASwEiZDyFB3qmzGo80NrjVYVtsiXUgdioF
/zSsqMJP3Synnvs3wrTQdOUn9Qzoe7TJerSuEjUloieL6RRU014yy/wUhCON
dr72aumoffn0YKETEQXHzv2WPF4NLu3BpJXHnVib7JPVvjsTjnk73G3xTsST
IyNzfkXucPy4tVVUbRiSR9zn/xwsgTXtAUYYq4RdVu+GDp+qgFuzfIcupjRD
6w5dzn0jG96qP35o72VbUHCKDH7jYAS57b75gqdq8bHRvOnESBnmHmk5yLRQ
D9t7zHjE3xfjfn3nD0qBwTDje5PbjOaPi41mJocaQjG0X6hKyLMWzYT+vLwk
RETVQf+330RrMOL1tS1UyThQkWUS+jWahb33t5PONZaA9s3R/Eq3OhyxeOoi
XZgHc/QO71VXEjxunV0UOtGGHYL3K/3sS4GTTHzAZ7/h5x17zo2x12Dp+oKg
1LFMXK19cnQLPwmkWKefzJ+MBqq96j0L1VoYJn++pHFsY46NuvT6RGlAZ2A8
90EqHc6+msybC6jFjF8RtKYnFEjsNfDsetOGrzwL3XmH6v//XS2/B2MRKmTL
6UzNnYR9jnduea9VoHEF182rvTmYfMmH3YyhEnSklgSbAulorHV45QZjBtq6
HMjsPV0LyXf8M6yj6oF/uPbsKcVitGV34w9sTsZon1cnjO+3gagd97my1y04
XPg8opE9EbVWfg2OWDnjtIDF/d6oatS4LRwcKZYCzNoRsv1mxUBhU2ET5MsG
zn6v4BHZCjwz4NREZ6BDz8hyvcbRMODhEkt61lKJ6luGer9sLkRuUZYA3XsZ
WKmpe8ijsh2frvoZGo0lYs3oinTtthDovZvBnuNVDWpy9Po3rHcwf3noX0hZ
Lj7Q2HdeeroaD5h/+jz6Vhlu31Uut1ehAF2p4ZPUagzsvlIT80OFBgN2ZxMD
4zLxuIVgbtFiIw6ZVwwOS5Ugz9aAU5S5VJRKP0P7oxgC7goTyxUPU9E72G0+
ehMVRaafv/veQgMnp9wXXIRYnGEa4C4Ur0Le4Wj/D7Q8JMQyqfrOFkCqYoJ8
7a9qUNhJUTqSkwLbD/Mc3xRFArLj6koRgQivk5uorVq1KHJY7aFVcQhIKXv0
P77nArwfZPIC8kl46ti7UIxLxuPso+8CFHxBifnIQ6eELMj/2EPt4s8D0tXZ
jAp1Kuo/17i9ZJWArc3kUsfSDNBhy32xnSMLfF7div/o7AUBPoVBfI40/NEy
nK8FJAzMFspMT8uBhsvbumcPeeLFw9Jetu0ZYKXUdOY2sQUneCRV4t+kwr4M
ZaApU2Cf/Yv7233bsZe9PCVRKwIHJi9ynfYpwffCGexR91LwQbVBaqXgI3z/
rjbM1XijP9I5GfZlVMFKVBhT5m4KOgR2z7T+VUH/B4ZnLhMQnv3x8BzoLkUp
5fbeLs0cHD1zkfh0gQQeu04bFT0iQlXVclLRHTJsPj5scHM0Bd7btPvsdM2H
wxeDai3XWyDVrFX56fE83PQpMv18ez4cEFZmen2Xiqb97Mdl/5LQxJH4wQey
wcm+KuW1TSN02FSXhMvXIHnvxeFlw44NL2RXHeoqgpoyky3z3cUov0PdgmGL
L1gU12qeVmuEpMgGDZ5rdHzMteX2tFALCNvwtqZVt+HI+k3e0Z90aA70qBe1
ToFX69cNLsoGwu11a9dDWzvw7wWXr8Kq4WBm8fqr+0ohfGGPGKE8LwbnnPPN
95iSgDduRzDbBg9ukzO0F9POBznuOxc+k0ogaepjqrllDqbeGArmHYrAuu5+
xcLDZChzunCkLSQB5MIzEr7HUbC5inbDc7EGM3jH8/r9KsBW+EPN2BAZT1Ht
tq58LoL68xbJHUcKQJnmanQtvgF3cgpU6VxuQu30kai3WYnw+pBB9kXXRtwu
c3V11cAFetv+DV4/nYaUvfx9zBey0H7b+X93lGpASili6LJDOa4aHoOtcht9
YvtR+OBIKhT8vlQs7VAJz0kHE6UvlGLKVqOe2W4EqkzKoqgwEa+dzPULsi3F
8DVxSj5/E3y3H/udo5WMpp3HWI+GVoJG7UnXJ6x5GMyldZTDuBxOLu+4Png3
Gsjf+NvefkxFozucBYQwCuwezBqWTfDEOp7GzzytDsCRZqTLzZ0NH5IJ0ZsP
02DLVFf5X7Zy5B9haueMooOsl/zBuXAimFO84lN6U6BG9rq9mFkGis1xlNkN
hMKb03qXGaEQv39l+mmkFY0nyJe3eX/ThwYDo+XgA2ngrLRvbJn3Kih3ZHSm
lFQAf1Gnh/ylFJTlXH6zeWc8sC7pNRjsK4TksJLpmY+pIOJbKp/iX4F/itc3
1Xa34PVtAqFdSk3ARj+ytJKaAc21DvzntDc8w2u4UO5sHdZIcPTrv6uBnqfz
MT8W4uC2XvBJ7Zt0bG0T+PMjoxjMwkwMl/5scHlJT5bkZTquFwdGTkwSMImx
ZtFbvBDnJwnDuxviccxbI6azIwUTRZ9wd3SQ4KL51MWjUzEQeXXr51xCLoAi
0yFXqWrsqRuWKXvWit+kwp4RPfLhJsfdH1uPlwM7SUYoZQsFL04a7vCeJWGk
HyPLUXUSbu824RVfJcNfj86VAxqVOFd814JdMwmZ9aVUx5pLINVm5y/Ba82w
6OOHfFOZuNW7y/GwjQ+c05ITph3OxC2xBs23C4JRU6ZWTF6gGF8mjUhZv6rF
/bt3DcGBPOSpTKHlnS/C13fvjAUHZYISfVdo7EITXKjo+Lj7cgFyqLx7z+Vc
hGPyZQbHTyThf3o/WlwmiBCvU8k/M9oAkjvMsrpdUpCTba5UtiQaPHWYBidW
W6H6UrZJeFkhmj+12i3dQMJbcyPKDxeSwCMeeRoOF6ASjWhLtEjDwZHmiR8p
yTg9/+GOelQBhpz+uV7ZZwUnF/K/bs8ogDMZje8dC4rANVW25d/2/1F03v9Y
/W8cRyIjlJGMlDT0oZBQ5BJChaxEmSEzISt77723243b5na77XFZKYVKJalo
IFFmiebX9x845zze17mer+frl3MCQSJePyr1cw2+S3FMvdeig45fV586L6fh
5u5nswatiWhSe07AemcyDj/6JWFclIN2RFd3Sa0ilO0W23AIa0Vlv0+ycRcK
0MHr+A4JswoY2/XxXHhWPd4sJqRf3p2H4yycWXu6bEAisOjryTITCHK8Tsfg
a4uUbzeNvmx5oEVWp63Krxto9q3MP4kpEbRFz+qybF1HKWjXP1PhYByu+W1z
2CsGjTrLDe5LWUMv7V6vqNMFMJmVbi3IWglE9aw2cd1GzPB0slGtr0ejZcHf
gsRsXLSb1NQ4WonvCB4Klm8I8N0gbfCBfAkcK2AYEOdEuNRD+fryCQXWtwkw
/5JLAM6cbwoVS7fxV8fAk1MNKdh68n62fYYl6KucFHMXJWHt+T0nfy1SkOTo
XKUXh1iV1G8zuOUhii1OpGd1JFCw/5f/qroXw2I8Bh5RevBAt37f6I0IZPnw
TdDyThMoG/orD6Y0APMBkkpsWiUaNQhkv4gwR23+jHzzXgropa50fs33hue3
SybqpYkgWvNG9t3dZkwMtVmgrLaimqxaAflEJkZcqA9dnC6GO6dV1ZWaHFG6
mHR+pD0SDPManYM6UmH83kfv4jRblGLqKqJWu+OA8yu/O+zlSBk9G/FoWxDa
8AruOt3eiwMKp8p6ZYMx3V57smuzGbKHVya2rzWiXeFKwv2NIMhikDplb+SG
+v4GGWG8bWDAYJr7gzMZ5UPWbL/UZ+NE2sLmzd8lMG6v2rUul4TmQlqLuR4F
eOv6178BNnn4T1nvUMSzOlR6u/S9+Cdxq4eatLlmBqNIL8fTu7eboPSolfd+
HhK4+eR6e1jmgAhmuVG4o3H5yhkGo4wM1OtWDj69nAbOJhazmoHpGHDGqqDt
czZmpZUIlTrEw2sTWT8KMQtvZ94ffVJbioYmgrmXr1RD8Lu/SwcziuEBeec2
89wqvLHLoIhXrQjWVR47cs7G432u+W+Xp6vAdwYaX0UmAbPJN+Xf0/Xoxzx4
tVChFs7tfPTYtZeMa2PP28KfNaLeP45SyYEYcDzgcTT9Sz3OuzxbNT6Tj5Vw
iXnNLRPuJWWy+Y6TgaVQfXNJuggN1sWNYpUqQePNbg7i+2ooZaep+7scBE/p
aielPjegpqCR74RdBnw/Rvvs0HgeqNYbn3V0qUEHt9YXBruJMF433MtVWQT3
JZzO9//oQ+8k26khnTLEKN4cymAqikh1R62eIsNhjgR46+UBbTV0TmvxWz68
oR3MpN8I/aSDZiQbMhqoPOfIO96FLu2txk7ehrh4cVjZe/wUuOz5ZPCLqQXn
U40x+VU6PHvA+lJQvgCuFX+/vn+mDa5lFlfO6ZIhPpptM4qvDPM08q9zVnbB
rAU5sK68CzZX6gKEbSrxA5Vhlv4gFSUO+ZvEQCz8+qGeORqTCelBaxevXM2A
8cLfqxlKnaja+UzJuzADVO0oqr2CuZjsfDYi+k4WvJzYbnYymYK0Xm/oe0cQ
iZy3PnGNZSD3cefmMIt8FLpIZYqebIPBQTJbcl0aPHl10vm7VhCesPUxYnes
ATW/VwnbCkJQIWipWfABAdnK7uvsCGmDkLena5Ud4yGrpuy/q0dbQKsqi/Xe
tjzQah5oJn0l4/z7mWCNZ0SofmpjtjMzCAJCvtp80KiB5ASJhB8duTi14yTj
SGcKGjdOsMfOJYHqt1+XT1uUwRfpv82LxsVAm++jpzDRiHR7Ih9u2+JrK7MM
5/rFSrg/cevQv44G9JsTc+ausAGSfxEXzcEqNBQ4d9OOkI3qk0kMVAkKeH9Z
faOS0QpUZi8Rf9Ub8N+jz9u1LyYB/Y2ChbsSYbASm3mAnyMTzLg0h/qKixCT
K9Qu/C7Bk68b+7oMivE/B6e/3ROtoN5vccc6pAkUpZfOC7vmg/3ygKXYpSwY
vSXPbsqUgUdYAnv5berR8K6x+4XGGpDXFCm/slmPB2jNhxkDCbjLfJvFlZ0V
6B13c13vUymEPtb9aZwQBtbBGp6yFtWodY+gxa9NxjZZ2XsWLyuxTV7uNK0A
GWh9uCUW2AoxTOBcqohxMjDRsJl1SDTBf1wizOaHSPCUxvWq1rNu0B6neV7F
dAedBrxCV6pLUFusLCf6FRVY713LitBrhRfkrtHr1CIcCd+lZXunDFse3Qzv
ka+AS0qVdXKZ9fgqqpvT6n09Jv18nVW01SP2RjvpKP+lor16+Gt3IzJI9++2
996XDEotv1gUxivhxsTBmUDaevRfZGue2ZkCLQqa2Qy1DbjDNKyrpa8Hq3kF
TRbn9MHkqMIFVn4q3Ml4V203lg6czBXTs7t74M0m3UliWQzQJ0Uunt5VA+xi
o/3lL2shi0+vhUd8q48a1e8+bVKLnlUvL8vptKDJm8cntzOT0Hvbuw8C5/Vx
4/FJx+ffqvHDLiXqkRvNUHfGvDullQLDebtsPeyzoX19n/8JLEOfzlvBq6fT
US6A/4+eTD0OeeurnMunwIc8VTr/ljzQ7fO9WNBaiT1K0teChBtBwlA/g3lf
NU4xc3P4PqbC04p2rl+eneCzc2I3oaYG9P653v6X5429dyd66plzQXHwyC17
i3q49uBNxsAQGbo02kbzmbLA7PPP102MPpj8MvU0m3oZPqGb424yoGLcxcYv
5aJl0K/Ze74mJwvyuP3y49MrwO/YOd1PbkVwkj0jOb87Cue/m2lri1PhoH/N
HbXqZHyR01+tnxoAPRvakTfKKnGi94m7kS4FmbVc4/fvLYWoUyoCAlrNINzh
ujm5UYnhpvPEFYNGqE+KM34aS4Xq5lLa+rhCfDbn1p0TUwE/szM5xdqIMO85
f5FPoRJPdX3zKFqMQA7Tl64cDx1Bx/lRNF20NYaE0GsEcIaDMnfBF5ErxRD6
lIH/9rcw0MlriQp8HoDKrv2LccIEdDIWvzb8Phy6//jLnJciAsXqSN8YZwOQ
w2hyooWUsfcdp2ZYfSzQTpB27/apgcXR+Tf016vQ084+wO5gJ5R/y+VxbSXj
5b3rGcdkKnHe0PE5O1MZlDc1P/cfK8SXqsHapzipcCYg5yEfcwkwJ5/fGNna
180U5hW63iqYrPVVSUsnI0HoZXF3VjnyFxG0HFsrYVrg39VnXEXw4NV45fkz
6RDWo8o7eDkc2Ex2WJw2bsOl95/f/HMrxEOelIGep93wyHlkjvMdGcxPXzYp
ZW7Bqrfu+cwX64HXMmaeab0Dur9LBEd2F4DTI+EvKvsL4YPWjPZUYg4qLDfc
dQ2tBNiQdZE7T8KWDPu0HyQHsE60P6NiTMUuj2qrQsdWHJO8tNr7tRjftdZt
Kz6SC2M3Cl7e/NOIp2gn+idEy6HQyzQvaKYNv1kR9l06EYZx6mfnDmAa7ny4
KsmhNgBZcsHFA0zJuMMiWUm4mYIeVfBStjYVfj37s8ZTcRcZTK3++1eYjGbN
4jUTH/uhOaJb9OetehSYrS4dkaJChtLS+GXTRjwmZ/UlcyIV378NW6X+RwZ7
qbnaNZoasDr8fPLDaile5CO9S7+djKMvx1/s2xYHQta/m2L2NINLdPy9F0xE
PL9Rd3LuaiXYSqYUXDRNRl479q7LSdEgGHmjU+57KugEXgkNON0Oo47PjzTr
N+DDgdKXn3f5gU2Fi/m5sQoUaJnofHiLjGcenT9en50J7uyqby5/KgSaDtYu
i8RSVIoLlw47UQn1ZerfaAMrkC23QGhxgwy7DwiLLHTVoFN+SF5HVgOavRT1
jgsIh16ZEv2enRno82HqJyNXBbbOze8rtEoFsssJ5UdDBEj56iqtfy8WZF5c
OXtuOAp2Wu1WTnBqB5OcWf6LHskwzv3w014/O+TpvRnm/MwCU4ZGytKDk9BO
fy5m6FgFvvrv7d8LcgVQfZZh6pxvA+bWHM/bJ5EOcuIxJNu91WiTi1HrruUY
RxLgmElNwo2VqgZ6W2u4sUfh6l7zWjSUvSH61zYLhjlJ1ddromF8flVmvMcW
iI27PPL+VaDdvb2z2VuedXuFQ+rflodzvDu57cbFDrSNre0Kta2Gy420Vkev
94HNFUr8e+9S7C2/4MZFXwhRXInMlxgisSShRXpAOArahc44e1who02lIpna
Uo0WSXNe5RH2eFGvS7tU6i4uLx6qLWizBPU+O4ccn1YkCb5n3bzfjHX+xcMG
P+rwBv2t6giDMsjgOvnHzpOExJfGA/RLzeCUaa5DPF8GHfXcHqLezRi25zFN
k3ETKpTl1jG8SsPa2mVpoz9JWBj61ionMhlK5abCdaZDYNlPO+B1YQwI172a
897pDq5aJg7+N3rBMmeueJymFntfMMV0dJdAnHC0wC5CLxQkJZOZf1Sic+jb
qNU+IvhJ9l/8nVyFlpapb/dk9oC5zJJR0lAdzrQ+yi5OSMEwDx6ph4dJ6BVC
G3fwKxn2OieQwmhDMLo8eO2STh409hT4ftOKBYOTl0wffC1CR1AYK5oiA83i
jt37dUugyvvPkaEt79dITO8pwFhQAtGX8tricKPIAVxsbOGaNesP0hMqarEa
lMZsI8M+bksWhfxMGK+NSnnSUYg34mKngvTJWMW1LutS04TlZBrPF1YxMHHi
6xuz2zVodDjnYm+iLziFsorTZd6F92x8Qte35sfgJc3Yr52BpsdW08WjyiDr
CY/7Z80Q2CCJvxBqLwXnKHn6Btf//9emA5RVSzEpd+TFjtktHn6nWk6fJkHa
902NPe22sKr7i/bo32okuyPxr3YuWDxmV6NMhaCXyrjqTTcdLEg0jqihSYUJ
iQvXRltT0Hv522YPTwGS33OHphdpwe43B+IrKspxPaA798j2HJDPM9bTn6uC
KGup4MlLVphAfPLNP7oYNdTF9b5Qw/DCZddL+5nI8FS6/I/p6zSI+9G0N/NN
Pqa1pSy8KquHLwaPzvbfqYUvy4xByQrJ6DJC6zDTlox8aoRyFxl3sHB5FP83
Nw1uMJhtuGs0IUGSrSD6UDJe+vzDhP0cFR/kPlO8auCFP576LQeup8JQ19Jl
T1Uv0Ej0pdwJKMOP7YHXPkg3ooMia9Utxgy8/eNtrv4OEp7lvTL6gacR34ye
tL+0FINR9y1e1gY34wtBvdOv7BrgOJPv4j7HRhRY2/6J/oAr0MTmovaRPFQS
Ix9+leeOP1/vvsqtVwo0ru9qL7qXwx6t+ci7FhnwljW6JnGgE/UaxWQCL6Sg
YOb315uPKEhjqCfX9/0crj07+E59pRMEM6wDRwvbkPa/X0eWL5YB1yHnazcl
a3FRvKj/xxABJ3SPsg7RBwMDk6DLvZxWmGAya1cPCEMKg/zauls/JLUUzPWN
2cCRqQZj39J6dNG/+sqKoxgTuHTOXNRIwvsN9mZ+98jIwT5xotCnAuf+jQgX
Syeg9rmztlSOrX0YH3TbU1CJuv0tMc+JzVhbfj/k7Fo6niJynY9cLcd3VzIg
V6AcZxiuzJ6UpGDS48xxB+MsGN96G8/YFcEL0BrlMG2CU8XB0soDjUB2Zeg8
35SEa5Z3Jd8t1KPzMbn9P+R9UEldt5IpgYz6npEFnMV1qFB5wK3/XyrcTBMb
MQttRgmJx7aspkmof8qSx+FaOx4l/Ex0GUzD0RNKJXlKZWDGTdrwpSvFd9ff
LwpK6sOPayI87ybKQUKw0OVfdTVsntezpM0hoLGy9g7GGjJMr1+QZFypQ+9p
Vdd88TScUGDbZj5aDbzvx2KO7q+HDt6vz/LIBJAwPRt1nMUGWTnTijL/VOP2
6+J3H5+Iwv7P57R9fnXjjg3vV9YL0cBycTn0F1sLvJbcNxNbXgI7izg3j401
QtSBjS+7BerhwePK44odYbBG5nPw/xSJ7Er6N42fpkKY+2vJ2f2ZQGgM76t0
IcEfkxNX8yIoWH1hkOfeaAlat+s/v/K8HMSWBs8XbctFLrZB5s3mbAgceXK2
nEhA1nBbUVbTOyjzoPbP5e0pkECXpW5vE4SsWvL/Pl4vhfCLEpb+b6hYjlEe
ztc60d/F6/Xb12042ib84m50JwhMsSjWKlbjrYArD3/954gtoX3//gm1YvbD
3k8CblF4/t56W55fAwjXH/vDdL0U2zXuH3s/QoSIL1fZ6kXISJ00t6FNq4K9
GfwfDxk2Y/UuP7pP7Bmw48GV3HYWXRQm8hS1D/WC0xHpY/SUaizWz0ucuJ6M
5mb8lVw5HWBo69AnrZOByv85LA8VZKPfH8Y79oQMbF+7mPlHnwqtvddRQise
2G0KUmqEKahKm39NziUDNXSnjl8YTACa3TtOU3bpovkpVZXE4wNgQm7xrU0i
Yn5JTdOhZhIkh3wXX49uh4CM2pe/s8Ph5nHt94aW2Vh7yKHd7W0ZKl0T8o5x
oeDA4krMwsdqlKact5XxrcZIYk3ZhQUXvPaB9figbBoISEo8v/quAM4tpS/K
6hXggJSmb3RfEf7l8X4fwVcKrg9HLu+bzIVodY7Rsw+KMGrcySaiqgKf/Grq
NN7XhAZ7ujRW6dNB2meoMWGtF3lktOnEM+sh4rPcdNBUBWwsHGtWcMjHOKz5
OaBWhidm+I7M+3WgdYYBh9VoJ1zcd/Fxon45CJUptJ6JLkevBAr3ebcCMDG5
3KKi2IJfZeaKft0sQZsQQf/2wRRU5A5Z+xydiKF51cmjgRlI0/Vg5ZPKCQxk
fbLj/Y9yTFlM7o6qJGA5Q5Hu0QeuOEjLy5ejl4xP23k4JxpbYfbX3PHfFypg
bCT0NcHDHeeCdEy1XcgYIVG8r/JjM67+m34reqgEnYDQrnbAAX9vl9HRZEoF
4omy1A+B8RAbSqY26Zbi80S6szuzY5G3oimg0awBBUWd7vD5t8I3+4F1lb+V
0JFym1/0aiF6zQiK+C5l4JkIZeuX8RRkyu4lWQe3Y5hSwYzIbyIYPAnoYbwQ
Ada9dc4ELQoEuv087ubaBBQv3jMby/UY15gjvbqvDuVe9lj8pUtFntE7dcdq
MoCRoyDg8vsiFHdQ0RRdiYbq4nyHwq5b2ML2PGwxuQ09h45H+p4lIr+d79WD
LA/w2oLPxum3MfiEJFg84VaLNIyBD4Kn5ZH+uNmxAzbV+PhVj/8KqQGsJ/nF
bXbkozXv9xC/235YLAvX6BgqQUfKh5ST7IX7MnMvOf1Mwl83tLYXf8tFa6+h
U9wrLTjkW1gTtVqICqKOoz33LgGresy9JMk68HxVq3jMlAwqkTytfxa64E7s
sNDojjQUYiGsZR+PhLSaTL21N2TU7eSsaPHNx/iDUlNnPUOAfr2u/dBGDbje
5HNxbyiDSd7ceJHttpDtKZGd2FGF2mr3mPSsWpGtQN5bJqUMqve9ZRzSi4YR
pinxDN0KoDp+WOBLpaJQ12ZDGCEPNaeS5JvUnYF9lWsrjlLh9D0PxzeGjdB5
KiLoSmE9FDa8/yrLWg8zjbuCiqVz8Mhw/KmU60RM1RXQFNfvAVnu4dT3HeVY
bTZfo2NTBvcb76TZ7CoD+k6hRwtkElw/w//KxbcM51alTC7FVcLPlrr1apl8
LGB1mNA5mwHzLxsl3wpS8KHSNGPV/Tzg3Vjv/PykCK2z+Fv2BW75rv47mtkP
EZC5aTGfuqcR0gKFtV/fbwPzd7rT5nuzMZZl+YdsRTX8zltj7w+vg3E6hsup
8mQY67Hl2qlVD7Jip/z+m29EuopdgcFNtShV2MhUN1GIP37HKaraEPD5VaaH
OZxO4D9952iBbibIH91p/ke5A+RmPWU6njXCXHuj5pEmG0wnOhzqfLbF3dcL
6ROn2uDc0/Y/OoZUXFw5el9uMRSlrlsWzvyuw/HtqpS0e6Xo4TOqqHKLCBmd
P95+Us7F17tslZe0UtHgLu8BMbta+JGgovMkpxt7XoU3mW3laPf+yruXWY7D
YLtvRnsBGdtkGn+InMjCD4xT7s+3d2JgyL50fe5u0NRgsyI/boDObYKJj9Yo
+EdnSc3LjYJdYvb6dJ+3fE44boxbigS8tVPGKW9aMF9e5m/bkVJovy3aO99J
xjULhofa+7twct+ufieZFKDxUFTS0cnBkBd3Uvdmh6PO4APhfVaWeP37QfYz
W55s8XNp9LaWPthvW2BaEOmD4/fCRBr+1oNy8p0zrT4UUDqeHP/oBAnZH7Hb
mYRUI0dv6rXOnQTIvyG8Y4KYg68tgk8z2m9xdnSvtX98Ja5ENFwOi87Cab8b
579H1+LNaY99AQFxsH8mje6OrQEWVd3ZSc4hYVDJAqOQsB8Ksd9WpwvtAFMB
h/xDLynILGxRWujfDinF9iHH1POhO0nDbXeOL/Jnu66HL+WDzv4D1czO8tBm
ZPKk9nct7O8PPWQ2WoEiIX8v0cZVoM6/ax1yj0uhsvNx7GJMGVAK2ZPmhzJg
1Ykrk7oWAlNMCo1scu3Y3RN0+L9XHTih9NBmz0ImfhVyFhmLKUHRhD7CoXut
GFMv8ExiyhV4ddhEDa9146Le3H8+xqkgIJSW+4oQAnQKJNWlz0Wgt2jd3bdc
hhoHaN4XmJvhQ2oK4wY1HHP0l6X+u16ECRP5zCcK82GspXfvf/5uGGe8bPKo
BPHSMQbBr1pVcPVhmnXdi2rYfubxlzP/NcBzjvB7YQ5J2L/PMqn/Yh6Qh76c
f/4iDx20fo/kEymYueLfsadsi/cbb7Qzi6OggPMkvcazehy+u81z5W0uarre
EfA5V4zDUy2jFlt+kGimxfy8MQOa7wrx3mKvQnrb6Y+7gwgQ5mpjHz7Xi6wP
BurTS65Bis/JeO0tr/cWOt0YJEnFC20/yp2s3XHCycuHTrkEzqvRWIVERcCx
1nHr2IUW7FLV9T2T3wIftVKLvcRSQcl6W+MVfwK4LF2h1L1o2eqxqvMOL/Lh
fhKVO7a+FOJzS+XWBcrQoVvBS13KGb/ulLhU7J2LxNDgpl4tKr5I6s1UAzLY
Xa6dPTXZjHIz9V6VnqmYZZ780Xs8F1mct5FkHFOAWcipu+dbC944n0i3LZuC
iw2iKxV87RC1mPmo8VQ9JvgfdWlyqMBjJnLJmdml8N3DSI8UXw0Jd3fQtnM1
ouyOvWYtF+rh86UGupM8JSBjYAmTb8KhadhG70BRCUZvXxfo31uJ45NTsmYs
1bCsuDoQOZ+OuTESr00l8jEBLkt97qPCemNH/HrsAGhGlD5k1UuGB9rLy8Ix
nvgswf7nXlESZkT9UWBuaYaA1PI83xNE9Dn8WvGAby2W3tthU7urD9zElLlH
xrZyk8U8aLcFFSvIdO/hv0KopWhpuFQW4dWIhwVKHiSIFDxi0/MvCwQPznxY
E6kHXu/x5mTdJLQTleKfJBWBeNK888vpLjhY2j72bSgT2j/euqqnGwMKGRVP
usXSMOl1Y/j03QD8pEcoIewrw0VjxbEiwwKMCtEWkJUioMYU8+iTAE9I7feO
V+coxQzbfikPjyaoGaSx4tNG2JQQ4/BnrkC1Jcv4S7Ml+CA7rXsnTzVkzLHy
s41kgqDB4Wu1xkW4RXcxk4P34OY0Xc3HTj/oamj+b8qNgJjzvUpioAZj3rHQ
dT8iYtyX7L8x9xyR1zagL3S5Fn0Y/RVq0kqAqUavQtujEDSyUz/h4UxosZf/
ZnTPFYzYukQt+RrA+cxLzZ3MVGDYRvvouyIVNj6velqP3kB35zNyJwUL4J0e
RYxrhgR+2jFqnO4OwOaan276moKtMfWtTx4XIddD3v7vFxugKPN7pOe1JGA6
yMxGY5MMb95GmCffCcEH00xv6cqL0P7H7WvRfWXQ9RiTiAcbtnyXJDb9vBxd
zP7Eefc5oqbF9dePf+Rj9a2Ei5TbV7FNrm+tyysXXBZN7iXRbHHlLUfy8GwY
plCrTn54VAkXK5tddaQJeMOir2MJ2zDIt+874Z87tLLN3Pdkr0cf/sdnuAfI
6OLs/uk1DQnUY9RCj6W3oDG7T1CITgGQ9eR5DlhQ8PH8t+23mylQTTnAuX1/
B1Y3aVZ+bEvEErflqercROAdOvL8jAwBlC07/Q8YEiEyXDPrOEsbctKwhXEO
paCbXNPQ8wEK3D1QNncjgIRy+3ZHkDTyQGtIjrLv1ZaHLMxIaBUPwOSm4ki9
Lxl89WYpFQKZsEP4ypfbIwVQ+37VvcgjGdTEzPxH8wvB/RJ3iOyZcBzbPP1r
e0UDPgoVdongqgCLmIMEEnMFVFw5kCcsSYD9m5OXz9g0AF9Xt7LotyRg6ziR
u88qHX201MJFOahYm5hMcfyZBdKKYvQ/c7f6snSgU95jPzCkp+yWP5KMbJtJ
9ZEWZeAt4nruekQ9/FUZ+1t9mQjK9z84+HvWoZWFQtr1g/nYuiiSUCuej1Mr
b3ynhlvw5989LTnp8eD56YXU9qF6oLX+QH+7oRQl1btu2Q2Houz1Fr+z1S1g
FOKQVrVIBFou8bU4zVqwTFk+KL+NhA9t/52KiCwG2z2yHywcK+HtxfoXdBlF
eKMzpvhjWN+W/4oMnHvnBkd55rw9tcrQcF5LSvpRG5KZ+TcPqJRAhGjz+q4Q
BDs5p6F9Iw3oZtE0qBrZCf4RTCn+U4346vmCWyMzBen/uxqyKykEzCI1nJrd
yXA21j2fKysZCoiJkcky2SDEEZt3jT8dNF92uAvHkpFlfK+BsUk5aGuyzK01
1YNQdFFXZRIBb/3iOn1bsQY9eZIk9qZUw0cijX7Tk1YseNMrzi5BxsTM5gfL
6p0wpPQlztKwErm/Xmmze5YLc1Ln1+xkCjDCXuVFl1oOCpi8iU11LsYxjd7w
6+mZ+Jj5nmyy4T08vNCRZ25FgtA/z6UuBBbCp18fixUVMuBRwyOF1+ZNOKq+
krkoXInT9GojnQtaeHzhw4R/DhXegyKNU1QzJF7TY+UejAQ9faaaqBO1yKL5
tTwhOwI7Nj5Zyq4WgpiAk432fhKIVOpO3n7fCat8bIoWh5qA3FNyQGMPFYSa
mfd7n2jCjj9n0y2S8+GfqH7KunkmHvjP+kbGNGKeVIKNyEQzlhtlWwqiFzzo
XVlnc0rC3OGrrV88CUCn8cF+ibYDshYcI8VkqpG32zs6Uo2ADxteXvyhlg7B
robHKz62omIv468k42xsvClf6Z1fg+4WRnhOrxqViv5VGcgmwn6IhtBFEzhs
RjCycCkB1kM4deD9Vm/RptkvMUZA3xgtzsmMMGh9d0a4mkJEkVlz1e80qfhF
hlM61boahTWSj4jIhsN41AcWW8US2MN8iHZtNQcSRL88F9pIg89Tu/h2fS1E
ZQF35V+5aXCXNX32RHIBAJ37cOzdbiDpN+0hppBBRoTJysYuBwL3lC980cvD
v6cks75qd8CZzrjJbJlkrNk/HtHvRIbg4f2vDXozgN2LtvW7TzksMjHNSPMk
YUfaV0aX78mgPElkVa6mQir5LVH0axbGLEsHMhyvBZZb3/VvMZKBT5/p9T06
CgTlUW7z+3oASdjSeONVMk5O3vFcFKHiNC99ifuFUnxKbQ4B83ocOjTFF8iY
hGHeRj9vJDfhWOzGSvLzalBd9/MYj3DBk1ryYf10jRi155JIf1A4Hle7usev
vRGPPuS0fGCYASeXngX+8WvCq0d6T6rKEPBBVCmRJ8UGrU9818tfbIGwxoK6
C8Uk5NRn4CyWJSOVZnpRUtYX2Xp0NZwiY3FH+Fy57agf+m6k0yd/qUaW3OrI
Ytls2B/9vum6ZSdM1PduDzqegG+XxsT639ijz29NavPVMmA3jDohJkaB1ZOJ
Bj1pVHDX4Qvro3RDRnU+m5lpDrIfK7EWI3dDOHbYumWTUNqJZHlUzwd1FWtF
R550wYRjpENFOxlbcoXogK8Bh6WWH0bdKoXcR/Z/Uz7X4cyDUe7HhrGgbahc
CsyZUGj+71aTczoSjQaqlaeK8UOR8u0Lrvl476Oz+RQ5BzTNTscl/86A9E/x
wXRtnTDjfnWPRV4DnCXmntwjQoX+4ZjIVJ1wDD0yM/YptAWGiqMlii51AIPZ
R5n5hHYw2mfOuLDhD2P8L2gH+IKAiqqeO0MTQCpF7J9WchUMXD277VNZCWSF
/PvBqbbVJ109//xrioVfCn95/kk14ceERvUfZ4tB6bF44e9zuVDAPaolKVQC
34Qzjuw534rftCurfrIFok6g+KDZVj7K2XXktUfWQtAtEf41/lBM+vxS1idz
y6eS5po+HiNDTNelIrqhSjxMXGgWPVKIEquxh08NZuOHdluPOLUipDId1Xyr
ngckLnrTbYsl6MAYZXJ1thWomhElmayGQPP8UfL1w0TccWRvoKYaBadI/LxP
ahEu7x5s2y6YBQJet14vvbuL3wR/VCdsb4QMuYPvEiKMcMKls+7X7NZzseoL
ZscFIAt7JWEf513QA/Lc7DYCqp/27HF5XQNpf7STExfL4bzm4A+H1Dy4wnLt
0de6CsjMVTCK76+DhzcKRqVv9qCT39crYeIlSLbJ+Xulsx7HT/6seN9LgGET
Q+M3Bylbcz6y8SusAlg+EL6ytdZj2LRk36ulPJw6eG2xmSEZ7repr3kYZMDB
KtknCY4UYNV/RMr3DMZHg9b7L/9uBEWVG+ymTyl4j3tMhyofhLl60QFMhwvB
rUHuUcuZbORN0O++pl+DOhGSjmyznviN/v573Zoh8JKh/vpoRUQW/6Np/l5k
XByaL2wiV6BKGM35X16BsJ87/X5deS30atCayjXXotGHvplPLyPBna29wvhS
A35bsXsxwd2EN23enph+1okyzGG0NheikYOfZ91b0QprNi27Yrd6yJ8Pfw89
H2pG4TwLGkcGb5jPkS23HaKirtroOdWXqaCTQxNcTsyCKB/OOoGlHrzJ7GQi
at8A3gItR7Q1kvCn4GS4fVQFGl6/zNiuUoxmS4qcXIadgO7GS252Vcjx4XL4
EcVQ2CETR/D65IuD5pv7/qbW4iUb61LLbc1Y6+3inC7egf1s7qQG1hQc0YBv
9vmBwPE0b9dOm0i4QDmSrPeqAJRMs2hLssjwt+7HLdPqWgzR3jO472gtzL9k
HHmyTEA1sYVLTKoBMJ0xZ7NY74bbP1rTvRcvg+oogZOV3uV463bjqUe3yTAX
u8dmb0AxbDz1IIj+K8avL0m6TxdaIMkqgtdAwRdf/9A/cz4xEy7NuzxPZ8kG
Zpvl/8Tv1QPL/uMGYuxlcJkrVjLjZC/KN/xXn8SdgmgSqCCeTwa2kZdr5Wmp
cHFQMFAqqBDGFGO2AzsVZRT/lN5VpmIjGzfPP4MmDDprdmll0RMbf/xpo2xx
vEDO2fwHbRqQLuU/2LOcDUHDZSIyZanoHSRpIsviAoacq43M2dVQPvRr8shy
BfJNsQwmHgoAjm8yik8ZSLhjTPlk/q0MlHJwETKqz8AA552HDftD4EuMzux5
xXwU+aSd99erDZs+cjcLnSnDEMPT8zGZrXh4XXTm2Ld0bKjayPnj0Ya3FbS+
qOzMxRt0MSO3vtZgl42BV8W2cnyn5rln+A0Jj+5wrn3UkgxsL0QkGQuLgeeg
qqaNdw3yhe165bucCdJWqco0rsUgu+3EodKvsSAiH0if61KAk6r/1j6dLcb5
gEeaxXZUGF/nNy34FoxDy1yfg9ypSKWanzKpq4QIM9k3Q/REpKSK3RG61g0y
KxnmgmxETCxvfhbL3YzjXuk/j14j4YSu/C35l60oOp4TKLnhjTR8o44hmo0Q
aq7pqPWcCvJuagKXFclIWOXqi28qRoadxZlMH7rQ5V6e7sF9rnDdUX/Pz6Ei
fMD6HzP/OQqOszdfiqdzRwcpcnkKXRX2BMnp1gZUooX354grv4pwYHq79Q3r
AnRiVS3MTE7BJeuJKX3rHizRZY8T8WsFnjshJk5BDRjB1r0UsKseeE41O+pV
UYDT4o3LXEMDEiLidpLt/fFfAscQQ24dzo1yfrIRzIdeh46vEjQVWKwbPCSs
mg4EJg77g9oN6BHDcaD4TTBki9AmNM8UwUn9zfmT7vW4bB7+btrND6M3rTiI
mu0weOl8dOKlYjSV3/ysF0PA4jeNa1+iarFDX5K1M6EbtVTec5x2ISDJsvtV
/LNKoB4L2CHFlYKun6UzunKbYUZlSPvHgXKYO/fyiBlmY9AKdTe9TxowvPoT
eco7BU4PpxmJfS2GRM/adh/mYqzcQXz388BWH7GyfXtZJwWdRNrORMkWgcC4
FYORRxi8KxdaVWksw3jnnu8FmVXIrEz729idhDeKLd8IxxfCqqb4laaUGPSZ
UV56+rsYJkRGVpjVqHiVOWq4UTsPs/6j9XC724TbK7SMvJdL8dYHh4LehBTo
ZnzCq8USAd/06Mo+HIiBHVO5g4nr7TA/WCspkZoIOsvfWhx1gkGZy3pC0KYW
72QXnpU8SASXZvmPH9TLsGq6tey2gS++C/pwKvWgLKxPPg3jGk6BxVljExUP
Inx3y2WUVi5BdhalppXvFJBiuyHSvh2h96J15Zv7JdChkZfOfaQczvy3dw9K
tuDw5mm7ZtsuDEpre6D95TrQj+3Mrj9JwO0BIilPQ1Kg3KXbrlw8GoOeGl4V
FxWB9Ouz1iLFRNC7MprjP+sCAvyKxtZnm9B/aub68hIVh90ovofc2yFn41Tv
MXI+LNKaeM1N5qLq7M1CcsgdFGLgCGzSp6CT55WDjnxNoHVcPSEzqh7P/n3D
Kvq7HoYOFDZOu2ZiZ++hMP+REsx799zTKi0LNLev/vpYU4wZhNZ3E8fJwBEa
73ZaaQCOsMT2dSk0oediyMTxomL477DC7ny7BjSX2GV1WrQHWxITpy4eaILq
kVsxKS418Df6d67m7Uw8elgqg2MyC2xucFZwBZHwAdvPhj17CHB0p2EfLYGC
g6PiDptj5cjGZR+x7Ugy0EgQrhPaffBu4P06R8cUIGmcj3zxJhU4uAwStk1e
h6yMHvaCEhsMtr7yTOK/Uszx2aFOLEJ4cldQF8/5QfidiQzX7XkYUqZd1kaT
i/0S5gm7e+NQoNXyq6toNKYYM582+5mJUhc+hgm15qLBUT4t+05rNNH7Y/ZR
MRFUtPdvH5VoATdRrzNZOuFwWHtb0J55IpQonGRveBYDdEmEVylDrWDoa3ho
6XcNZg7yfZZorUD3LD++a6v1WK1Rfj/ULg2DnBzXg4NFUKhTb/iVejJyVY4G
u5u2YNjp5lfPjaqgpWljz7MMCjSrJcu2BTaix/ilD3kGZXDkgceute+NaBB3
tkEmIRJ2eXvzHucrxu6Uk/m5SVFw3q253ehtFTinnaVjXW9D+sZRnxeNzRCk
tzMvdsQe2X/uujqcWQsfS2ju+uj1oTVr7nux1Sok5PzaQTEio4iE9JfUxSZQ
uv1n1996dUyf3TgdItaCRhQmo31yzVBydO8Def1mYK3lWVNvQCjxb5CWVqXA
5YPSD6SrUpCZ8WFXaHYzPFnu5ctWTkGp97Ocq0NbPm510HzGtQxXrz9/dEih
Glqpz+WZTpCA6emg+a+5BsRwEecd/xHgNP9nx4CAMnTRlm6QNU7FXKc152ID
Il4wVq04ME9Gsnef18NThmCWcOSzyoli8DPe7kGQyIEUgc1e/uO1aM2Urtji
aAiiTwX5DJq70HvlQumniXIwuEaSKWTZ4nrw781nOW0oQ79L+HL/lr9vT5Pf
Nn4LxMyT2ooWXdBjueaBmU49yO246vKv9TbmND7ieCtTgneVxO7uFe3EtMcy
KmncKbC7omWEJpsMbUx0aUuTiIwR9CfyHepQ05tMQ3+wDl8pVh7y8WpE4G28
d7OThCZOq1HElWq8cWrgRTdHMcZxGB0zTu+HbqsRIwkhR2z5Tch4kkwELzNm
p+WhJuxd5ykJ6WhAhZclwaOV/rDi7PLS+3YrHAuctVILDkT+vbpfag8WooC3
1q/nf93hepyUqRhLFU6S40JbjhWgw9Sp2V0XSoArJd6D4HMX6ZNaxvL9fDAy
Nq1Hf285Op5RWit90Y6zIa84gl3rwGgMVyTcI+HQnmVh81cRkHqxO9TUtxQI
lTmiO97aoj2ZT+J8AgGo74t+rTXVwUhvs91dyxJkHmF+wnsuGfiP/PQ038rr
J2JPE2oYbmJPadzbi4t1eGHDvCc9sA283uUOGu/uxHP0cjZNndn4bbUniaji
BM87GV/c+VGGS6V0vYZGefjF0u+dK1sB/kfP0BTxOQTyTG7wGZ+MhhSOpeOz
qRkwXuk2+i2sHfeX3fnKKxAFL3QNVEWMq2CMGjjMkJEIPQZ1tm+/NCDroWll
lfA61PsbMyFMJMNR2wa/F/tr4Z3tswDmyBacK7LSnymNgLkL90MWVKIgRIit
M/hbCVgq3OVgdW4ET9UDOxItilBdyM6KupIPlAIpB/mOFjijeeHE3ZRiCJvl
X53OiMXlHEm6S13NYJW6O5zzSAuKcP/cKVlGBjvyCQ+DijhsZsp2c7u1xX8v
Cn04OQCZvVT7Cj1dMHng3+yu0TLYeceDe/p8Df5rjgh+0UjEsF5j+Zw3RUBl
+P6UmBaHNk62r1tocyG7JvdP71YPkuSJcnDYXYzunmcY01qIMCJ5c0+GEgns
jEfCjlr1Y/ynXtrTadagzv75dKFdKvbHZHP4unbDNWMTYhEjFSY024sSF0Lw
5zarnGGXAiCw89TSnMzBh3uf6lE5qnFbHMtTJvUC8JaLN8j6UwXm+1dj7jUR
4XDFidus4k3A6te+x825BTmGZm855fVCbWTayhkFIsq1PpUvOdUM7h5P27JV
qqDpcK7UWGgS2C15tRRMNoNE2cQn3vtkOKi9R11KJgOvkZVo5OdIIM+Wsno7
koy8NFNjv7+Vg4bEVfqYp3UQVXpsMuxQERqY1vV9vNwAD3iHHvf8JMIF+711
pw6XgOsDOxdj21o4Oj5DzPy1dQ5x7WvTjqm473rwIf3fGsD196pQl1cIEIuP
0H8qICDXT83tEi1N6HTY8BPjShlQK/cPd/g34FirqE+AWR0qHqlP5d3yCr5Q
2StBtOVodq0nb8/zCqzRbvGPjkmGVN5TQIxuhM/ONXSHi8rxz65tykwzdUB6
VVbL+D0df/Zm0685VaBw/UJlQ3wO2hd3X1vUb4Txho8tzkbZsPw+9jJTUwjG
hpqfi1Fth5vXBesGMitxbEYv8W9DNpbK8knNC7XBnS+SwdO/ksBmZ7F29pUi
lKF9b3Js0Q8NN9avWqgWopMB76XaHU1QepD95f7WdkzVff1x/DMJn5h1pcdz
pkKMi/yFzWYK8pBN2/8cb0C+QV12Ka5cWDvmejJ4ph4syIylY8eKwDnjmBmX
eQQOJvtP1ViRMUW6hnZXTDp6iOcdz2NIRneeFL9NpnLoXCsffXitEeZDHfjY
c4rgwGHwZfQPwa9sVmeuSORD2eiv287cFSgOe9biYpqQJy9X5+CbIuSa+FV5
U4qKqolkU+L1QhQ6RNE48isKROsbBYI/pYOlwIETd7d8NoymdDqS4A1+uaT3
A4P52D65QMMfHAN2giOCNgKWyJ+8kM0h2wgzNCwhgXnV2HSBRWhYpA9dZDQH
WvpLoOTO1/jox5WgkF6WS5/fBkPqFckTdP3Qcut7uZxwOjKmz0a/cC2B2bcJ
PmdneuDbs1cLjI+2+ud7M5E26XyUGD3NJ/4oA8Sq5Dp3rrnC79uDz7YNtcGp
pt0hyweIkBVXtL1roRpe3s8W/LgWipW8x0sN6ZPQJZI1N3TYEe+P9fPaXCUi
NSxYMWapBLqbxR847snHJa+btX9L0sHE9cQZFo8UPCFUPb/IFYsM5/tPH0wm
YEBNDnpXB2GCzfFkipEX6PNkWBruzsEeUdvFxluFMGLFfFdmoQgMZvPpFaAK
A7/3lFSmb+Wc5U/O5dQ4ENcgXzsQlAlBSppY/kME6vfoz2iodMLRofEQ9u1N
aIhNRiq7qNAvFXtHVsEDdQf9Upa3cmlPuCll4GUiapCv7L562xMLUy68KboR
ixPld+QOD5dByTSpmXkmGgpSUroDmrY8nLfMc6i5DX9e2G0zcj0dxL4f1bMN
2Tq3/YdXZgsi8e18ZfGKawV4ZjSblSQHgftPxnvP4jJxxciv9LhEBbgtWOe/
vt+O/gyBskEfm2GNf/Ir0uXg07cq4oKtFDxp5OAc709FGjt17ebAePjDYDTy
RiADVc/6SnxjpqD4jeb4WBMyOmYOhtNTK2FfzlHJuLpcNJeeU6OY5oN4p6ND
VGcpiPj8fWEql45Fp3OvHO7Pg8ND+/5k5JFRW5n/1Y7KrfuK8fXsXWyAbxLS
WmrphdA4olTT7UeFd+vM7pWK2RApq71u79YBTx7L/u7pzAPy18ZW88tpqDze
aaMWNIA77x7deHKTABen2eqkdcuR8wLxZYJFObBM/8fOF92DLFZ1u38WpWPG
8XtsGnMUHBrWVqIWt6Jf+09zYmUdOG1X9ZDa2rP7/joMFYNGeOVBv+FiGQH3
j44nudrdxSbDP/+G9UrgYo//zQ79Fsi4r0SpE2mAjUudkkVb/na+yPPsncBC
EJwo0Nj5oB7TDPbVDDgHbfXUPKbV6pYu1kNe4Hq0AezJSp+C7cphSJL5hc3P
Qbgo/4Se8U0pKhUbqCTvs4PmofJq9eJWGO+RMWWoasagnzJvSbdDEAYmDteN
tsLGryWm7PR6bJGwymi3CMeQfvYfl8Zq0GCjKsYnqBz/fnnB/bw4Bh9yCAnH
NvqhBE9YunE6BaVjBU64SiQB8evnmV+Hy/F42kpc+1wd0PRaWjN7nUc30UPv
/B3yYftwQiwoNeGtXMFOBhYSjtaXWp5+kIyPNx/0MW02QVw/aV/XZBSUp1ZK
xfiQIeOpkp3YsSbstnIknf1YiEyel+5caaiFqe4TH08GtWDOR8YVZmsqXoz8
1sYVlYJr274s4ZwLTATpz4oxdiNP4MKhzVISTH8nOMy19aDjpZ8nQiZyUP7l
nwJz2giIuc/DNiFUCMEaii8+KxbAraXjohG2ZJCJv34k/Wk9RqmXnfudZQHa
Caw/OU9Wwk3J8UOcH7fy8OVMGjilAk/iW9nG81vzruFMUjkcA6wzz4tOahQD
x7Fdm5r327CwsoX7FrszVoSobHbkloP387MDJ8VsoCKSpoqkV4JRjHQHRDs6
kFLVepcj0xcS1ORI5t4FKPL3QAHxVD7oOMnETKmTkDmLm2jyhoK7LxoOfjqR
BtwVR9skDiSDfqSmVFhiGn4MaGzOOuSCWT3Zfc6eTXi6rIz/3alUUM1KYRkP
DQb6b62zc6EUcK4Z5XnGWYWL3h0uhHJTjFB5e6T9bDloKlQs0OVWQugb95oH
DpG4MGp4sbI/Dmcu5BmgRC0u7Byy0dYoQcNJitnk7kSkob0VXcluCALzlzSZ
Ukm4MjaxUH+sAlf35qSFbO9GCa0F8VEDT1wSfi/CZlkM62oMpqLy9dC+OLx7
paoGb1xs2s+qUwx/CGryjt5FuH3zgW6weCPovsNNc70sFD950LPUOA9NbceG
1TEYCy64tiib9+J/TcmhPOll+E1x/6u5jBZYh5r3gxMIQXbPFhVCyMAYLbXv
nkA5FEy56ai7RMPDWbWlqZcFcPPL1buOuS3Y9Tq1+N+REuCh1zSLXezCynPG
EyM5eRg2FPN74EQeeLgyvAvYRwJjxnelr0sK0TBEbeyUYz08N3VJjVZuAbE3
buGSoe7oxqny1bo1DX9q7HI/LkiBHYs3hS7+JqAT9z2627RUJBkk2yeeqsDR
B3yfBvNrcVRXJVipOw8usHo8mpbpBuOftzz6Ywpg9rO9bO4bIj7hrHo6/iFl
i6PWlkf+NSIvt3plh3g8PJBgpYJqGA6tlD55WpkCkvwp++wuIyjuf9d3zyIV
2Muuyi3VU6BmKLcoeZQKvzXPPfO3+v/3kyb5zZcJOK/VM+9eWgDKn5YqnylX
g5X+RniwPRElzj0nlysChM8Jp7Mfy8X51VrVlJ4K1PCnLauVLMY+XSc/YnMj
/m4vKrvv3wEvOi4/fiGfjgZ3iujjpJOQftuOx5oLdcgb3Oh6qz4SruYf6SxO
JMFS+7PVSLV4bLhrVtquXomucowrTg1UiMIhQasfdfBFQuQmd5wnDmrrWqck
1KCT46FVXv9qVFv7UdJ7pwlutvtp0Y6kwLHHNs/Fd8RA61F1rj/nWsDxvm21
aB8RdzT6rPeqEUCJfqZ+TDIaYs/cYD83S4X65z6L+olZWHGe3BmCJDCi3c67
tj0VVo/RtG3+ooDILNUs1K0I2ARkDEQbU1CpTk4q4YsHeJ4tzXzL0ApBRXc3
iFv+1n3xhXqxTC5Kbvvb3XaKBDNPD1RrBwUD3Yn8dU/JrbyKVRM58Tgbn7xq
/MIaXAXleMdQan88LF8NeNi0rRk+rY8W6i6XwLmvX7dZnm6AsL7kqBcvk0G6
asfDA0PNyJFMn/iDqwqOTtFJOx/tRn4Hto1fga2glHZiui+MhKqp2fyvhu6C
uPyLBnISGQVMHo2FDubgM74iJUWbSpgWtrNWoaHibh1P1zNTZejooeMnP1AE
rOcePyQEtYCG2F0lRc185K4Rqfv7qQJpxkcqf3T1gnDzT55A8Qbo7dV7s70g
BaUl1WXTd6Viz3+X6rNO5+LC55LyZ+1N8KT8BDut5BU4WrsofdbbHWi8Q0uS
lQkoN/kpRl+jC8125ifxvEpGz7P3M0T90pHXrJjW9BoRPsx3B18rjAKV9zQM
fzRKIDbRui3yfA+kf+55u3OLv/SHfKu+BvlCgd/y31WzRoxrnd78t+8ubOSN
aibRZiN3iEhPRWA7SiidqbFxI2BzH/GlX0IIatzoSe/P68QZ+kzvuSfF+IWd
xGj7KA00lESknZIq0NSnyHs0oxKl0hIfb+oXgG8oRarzQxkq0ejOMy65YsIw
2cXvRyke3p5qGjtBgO0w8HnvFucC7zw2VP+TDJfHvOT90xtwY8SdcP1yJRjH
n5tdro4Hp2Pu6u5j7niQXmykoJQKcVwLa8XJVWDCa8UZsO4NwxlVhjDQCzYf
hHTyeKjgaBURovE7DwmP65lc3lVA/E2V1eMHiCiwU3sy5rA9su64cNDGnQT8
Qo9HiPmVcNhHb00+KAjfBi7nQn0Beq99cz2hUQulu8OUTEvK4OPNvZzOA514
unh3r2J3PTrO65prqQ/Asyim6+FXM2F/7QD/t+5gwKNMgWe42jBKuECS418B
iAYbfvhjkoV7nQ99WuGKQuX/5Mk87T3wRiks5Au1AAcr2wOdd5Vh8gq/l909
Mrp8VhT4WXQVeFsFHNr56tAtjnszqywYm2wea9zJ6QNPv1SuvnNklJuNu2K5
uwBLKKETjr1lkFr+wuwmiQAvJftu9kyWgXxs5v8oMu9wKv83jksJJalEUykk
kdFUclOUiOxkFFLha2WF7L33nsc4xznHOs6x120lKYUGUkIyKsqMKD+/f5/r
eq7rcz2f+369X+/ruXYwKROWBKNuJd5xAfKK0Lk9++pBezSTl0t6/bxvEl/0
vrLAGG4JU+dBKroXCwULhVFx9cvExZiNORD87567zgM65E0SYv7k03H0oaPG
9+watNDl1fihWgZLZTLUvC1VqM6x5x/1AQk1HQfeORhWgwH5qp5sYAP+89rx
L6m7COW3JX/YF0OHh8+CGblasag/f6X6Xmcafp6/UPLrSznmpmxTvT/uCnLi
Qg+8+tf9Qn1hVXjd9755kuXJPKkQoM9xY/p0KyYfzbhMmytD/r7n6UNSlbi1
iI2mvTkHtxwt32j9iIKdgyOmhMxEUPfYvulrnTOSbr3zfL2DBAXwjZR8joRu
unqiI3IIK9PvUrtm/GHjnJzaQan1PdlCNKq9QYCpx+vj+5qIsofu+Tp/ysaG
RrUe9oUg9C2bOX1xLBHzzDtLGpz+A+oj3WNB3eX4+M9/WzrJceCXyD43nd2M
+XYcMdO2+QCk5td0UV80Ec3c4i3jCzI3g+oeq8Xh3jvlOhdZ6chI0OAfiHAE
5ZPq04EPo7HSVEz/9ZMw8D5dFWtHosOuu72/5r+VQmFE0M4akwegpestOCxd
jvt6DvJ5akaAS8O09KeUODS5ZV0leygb2FK99emKcZAiGBZ9XyUSnN+74KaW
[truncated: 1,166,590 more chars]
