# Supplementary material for: Algorithmic Probability-Guided Machine Learning on Non-Differentiable Spaces
Source: Front Artif Intell. 2021 Jan 25;3:567356. doi: 10.3389/frai.2020.567356 (PMC7944352; doi:10.3389/frai.2020.567356)
Supplement: Supplementary file 2 [file datasheet2.zip › code/AlgClassification/README]

This Directory contains the following Mathematica Worksheets:

 - ECAClassification.nb: Algorithmic and NN classification of Elemental Cellular Automatons according to its evolution.
 - ECAInitialization.nb: Algorithmic and NN classification of Elemental Cellular Automatons according to its initial state.
 - KNConnectivity.nb: Algorithmic and NN classification of NK networks according to k.
 - KNTopologyAndRules.nb: Algorithmic and NN classification of NK networks according to its topology and underlying set of rules.
