# Supplementary material for: Algorithmic Probability-Guided Machine Learning on Non-Differentiable Spaces
Source: Front Artif Intell. 2021 Jan 25;3:567356. doi: 10.3389/frai.2020.567356 (PMC7944352; doi:10.3389/frai.2020.567356)
Supplement: Supplementary file 2 [file datasheet2.zip › code/AlgClassification/rulesN4K2.m]

(* Created with the Wolfram Language : www.wolfram.com *)
<|{{rAnd, rAnd, rAnd, rAnd}, {0, 0, 0, 0, 0, 0, 0, 0, 0, 0, 0, 0, 0, 0, 0, 0, 
   0, 0, 0, 0, 0, 0, 0, 0, 0, 0, 0, 0, 0, 0, 0, 0, 0, 0, 0, 0, 0, 0, 0, 
   0}} -> 1296, {{rAnd, rAnd, rAnd, rOr}, {0, 0, 0, 0, 0, 0, 0, 0, 0, 0, 0, 
   0, 0, 0, 0, 0, 0, 0, 0, 0, 0, 0, 0, 0, 0, 0, 0, 0, 0, 0, 0, 0, 0, 0, 0, 0, 
   0, 0, 0, 0}} -> 1296, {{rAnd, rAnd, rAnd, rNand}, {0, 0, 0, 1, 0, 0, 0, 1, 
   0, 0, 0, 1, 0, 0, 0, 1, 0, 0, 0, 1, 0, 0, 0, 1, 0, 0, 0, 1, 0, 0, 0, 1, 0, 
   0, 0, 1, 0, 0, 0, 1}} -> 1296, {{rAnd, rAnd, rAnd, rXor}, {0, 0, 0, 0, 0, 
   0, 0, 0, 0, 0, 0, 0, 0, 0, 0, 0, 0, 0, 0, 0, 0, 0, 0, 0, 0, 0, 0, 0, 0, 0, 
   0, 0, 0, 0, 0, 0, 0, 0, 0, 0}} -> 1296, 
 {{rAnd, rAnd, rOr, rAnd}, {0, 0, 0, 0, 0, 0, 0, 0, 0, 0, 0, 0, 0, 0, 0, 0, 
   0, 0, 0, 0, 0, 0, 0, 0, 0, 0, 0, 0, 0, 0, 0, 0, 0, 0, 0, 0, 0, 0, 0, 
   0}} -> 1296, {{rAnd, rAnd, rOr, rOr}, {0, 0, 0, 0, 0, 0, 0, 0, 0, 0, 0, 0, 
   0, 0, 0, 0, 0, 0, 0, 0, 0, 0, 0, 0, 0, 0, 0, 0, 0, 0, 0, 0, 0, 0, 0, 0, 0, 
   0, 0, 0}} -> 1296, {{rAnd, rAnd, rOr, rNand}, {0, 0, 0, 1, 0, 0, 0, 1, 0, 
   0, 0, 1, 0, 0, 0, 1, 0, 0, 0, 1, 0, 0, 0, 1, 0, 0, 0, 1, 0, 0, 0, 1, 0, 0, 
   0, 1, 0, 0, 0, 1}} -> 648, {{rAnd, rAnd, rOr, rXor}, {0, 0, 0, 0, 0, 0, 0, 
   0, 0, 0, 0, 0, 0, 0, 0, 0, 0, 0, 0, 0, 0, 0, 0, 0, 0, 0, 0, 0, 0, 0, 0, 0, 
   0, 0, 0, 0, 0, 0, 0, 0}} -> 1296, 
 {{rAnd, rAnd, rNand, rAnd}, {0, 0, 1, 0, 0, 0, 1, 0, 0, 0, 1, 0, 0, 0, 1, 0, 
   0, 0, 1, 0, 0, 0, 1, 0, 0, 0, 1, 0, 0, 0, 1, 0, 0, 0, 1, 0, 0, 0, 1, 
   0}} -> 1296, {{rAnd, rAnd, rNand, rOr}, {0, 0, 1, 0, 0, 0, 1, 0, 0, 0, 1, 
   0, 0, 0, 1, 0, 0, 0, 1, 0, 0, 0, 1, 0, 0, 0, 1, 0, 0, 0, 1, 0, 0, 0, 1, 0, 
   0, 0, 1, 0}} -> 648, {{rAnd, rAnd, rNand, rNand}, {0, 0, 1, 1, 0, 0, 1, 1, 
   0, 0, 1, 1, 0, 0, 1, 1, 0, 0, 1, 1, 0, 0, 1, 1, 0, 0, 1, 1, 0, 0, 1, 1, 0, 
   0, 1, 1, 0, 0, 1, 1}} -> 625, {{rAnd, rAnd, rNand, rXor}, {0, 0, 1, 0, 0, 
   0, 1, 0, 0, 0, 1, 0, 0, 0, 1, 0, 0, 0, 1, 0, 0, 0, 1, 0, 0, 0, 1, 0, 0, 0, 
   1, 0, 0, 0, 1, 0, 0, 0, 1, 0}} -> 648, 
 {{rAnd, rAnd, rXor, rAnd}, {0, 0, 0, 0, 0, 0, 0, 0, 0, 0, 0, 0, 0, 0, 0, 0, 
   0, 0, 0, 0, 0, 0, 0, 0, 0, 0, 0, 0, 0, 0, 0, 0, 0, 0, 0, 0, 0, 0, 0, 
   0}} -> 1296, {{rAnd, rAnd, rXor, rOr}, {0, 0, 0, 0, 0, 0, 0, 0, 0, 0, 0, 
   0, 0, 0, 0, 0, 0, 0, 0, 0, 0, 0, 0, 0, 0, 0, 0, 0, 0, 0, 0, 0, 0, 0, 0, 0, 
   0, 0, 0, 0}} -> 1296, {{rAnd, rAnd, rXor, rNand}, {0, 0, 0, 1, 0, 0, 0, 1, 
   0, 0, 0, 1, 0, 0, 0, 1, 0, 0, 0, 1, 0, 0, 0, 1, 0, 0, 0, 1, 0, 0, 0, 1, 0, 
   0, 0, 1, 0, 0, 0, 1}} -> 648, {{rAnd, rAnd, rXor, rXor}, {0, 0, 0, 0, 0, 
   0, 0, 0, 0, 0, 0, 0, 0, 0, 0, 0, 0, 0, 0, 0, 0, 0, 0, 0, 0, 0, 0, 0, 0, 0, 
   0, 0, 0, 0, 0, 0, 0, 0, 0, 0}} -> 1296, 
 {{rAnd, rOr, rAnd, rAnd}, {0, 0, 0, 0, 0, 0, 0, 0, 0, 0, 0, 0, 0, 0, 0, 0, 
   0, 0, 0, 0, 0, 0, 0, 0, 0, 0, 0, 0, 0, 0, 0, 0, 0, 0, 0, 0, 0, 0, 0, 
   0}} -> 1296, {{rAnd, rOr, rAnd, rOr}, {0, 0, 0, 0, 0, 0, 0, 0, 0, 0, 0, 0, 
   0, 0, 0, 0, 0, 0, 0, 0, 0, 0, 0, 0, 0, 0, 0, 0, 0, 0, 0, 0, 0, 0, 0, 0, 0, 
   0, 0, 0}} -> 1296, {{rAnd, rOr, rAnd, rNand}, {0, 0, 0, 1, 0, 0, 0, 1, 0, 
   0, 0, 1, 0, 0, 0, 1, 0, 0, 0, 1, 0, 0, 0, 1, 0, 0, 0, 1, 0, 0, 0, 1, 0, 0, 
   0, 1, 0, 0, 0, 1}} -> 648, {{rAnd, rOr, rAnd, rXor}, {0, 0, 0, 0, 0, 0, 0, 
   0, 0, 0, 0, 0, 0, 0, 0, 0, 0, 0, 0, 0, 0, 0, 0, 0, 0, 0, 0, 0, 0, 0, 0, 0, 
   0, 0, 0, 0, 0, 0, 0, 0}} -> 1296, 
 {{rAnd, rOr, rOr, rAnd}, {0, 0, 0, 0, 0, 0, 0, 0, 0, 0, 0, 0, 0, 0, 0, 0, 0, 
   0, 0, 0, 0, 0, 0, 0, 0, 0, 0, 0, 0, 0, 0, 0, 0, 0, 0, 0, 0, 0, 0, 0}} -> 
  1296, {{rAnd, rOr, rOr, rOr}, {0, 0, 0, 0, 0, 0, 0, 0, 0, 0, 0, 0, 0, 0, 0, 
   0, 0, 0, 0, 0, 0, 0, 0, 0, 0, 0, 0, 0, 0, 0, 0, 0, 0, 0, 0, 0, 0, 0, 0, 
   0}} -> 1296, {{rAnd, rOr, rOr, rNand}, {0, 0, 0, 1, 0, 0, 0, 1, 0, 0, 0, 
   1, 0, 0, 0, 1, 0, 0, 0, 1, 0, 0, 0, 1, 0, 0, 0, 1, 0, 0, 0, 1, 0, 0, 0, 1, 
   0, 0, 0, 1}} -> 324, {{rAnd, rOr, rOr, rXor}, {0, 0, 0, 0, 0, 0, 0, 0, 0, 
   0, 0, 0, 0, 0, 0, 0, 0, 0, 0, 0, 0, 0, 0, 0, 0, 0, 0, 0, 0, 0, 0, 0, 0, 0, 
   0, 0, 0, 0, 0, 0}} -> 1296, {{rAnd, rOr, rNand, rAnd}, {0, 0, 1, 0, 0, 0, 
   1, 0, 0, 0, 1, 0, 0, 0, 1, 0, 0, 0, 1, 0, 0, 0, 1, 0, 0, 0, 1, 0, 0, 0, 1, 
   0, 0, 0, 1, 0, 0, 0, 1, 0}} -> 648, 
 {{rAnd, rOr, rNand, rOr}, {0, 0, 1, 0, 0, 0, 1, 0, 0, 0, 1, 0, 0, 0, 1, 0, 
   0, 0, 1, 0, 0, 0, 1, 0, 0, 0, 1, 0, 0, 0, 1, 0, 0, 0, 1, 0, 0, 0, 1, 
   0}} -> 324, {{rAnd, rOr, rNand, rNand}, {0, 0, 1, 1, 0, 0, 1, 1, 0, 0, 1, 
   1, 0, 0, 1, 1, 0, 0, 1, 1, 0, 0, 1, 1, 0, 0, 1, 1, 0, 0, 1, 1, 0, 0, 1, 1, 
   0, 0, 1, 1}} -> 125, {{rAnd, rOr, rNand, rXor}, {0, 0, 1, 0, 0, 0, 1, 0, 
   0, 0, 1, 0, 0, 0, 1, 0, 0, 0, 1, 0, 0, 0, 1, 0, 0, 0, 1, 0, 0, 0, 1, 0, 0, 
   0, 1, 0, 0, 0, 1, 0}} -> 324, {{rAnd, rOr, rXor, rAnd}, {0, 0, 0, 0, 0, 0, 
   0, 0, 0, 0, 0, 0, 0, 0, 0, 0, 0, 0, 0, 0, 0, 0, 0, 0, 0, 0, 0, 0, 0, 0, 0, 
   0, 0, 0, 0, 0, 0, 0, 0, 0}} -> 1296, 
 {{rAnd, rOr, rXor, rOr}, {0, 0, 0, 0, 0, 0, 0, 0, 0, 0, 0, 0, 0, 0, 0, 0, 0, 
   0, 0, 0, 0, 0, 0, 0, 0, 0, 0, 0, 0, 0, 0, 0, 0, 0, 0, 0, 0, 0, 0, 0}} -> 
  1296, {{rAnd, rOr, rXor, rNand}, {0, 0, 0, 1, 0, 0, 0, 1, 0, 0, 0, 1, 0, 0, 
   0, 1, 0, 0, 0, 1, 0, 0, 0, 1, 0, 0, 0, 1, 0, 0, 0, 1, 0, 0, 0, 1, 0, 0, 0, 
   1}} -> 324, {{rAnd, rOr, rXor, rXor}, {0, 0, 0, 0, 0, 0, 0, 0, 0, 0, 0, 0, 
   0, 0, 0, 0, 0, 0, 0, 0, 0, 0, 0, 0, 0, 0, 0, 0, 0, 0, 0, 0, 0, 0, 0, 0, 0, 
   0, 0, 0}} -> 1296, {{rAnd, rNand, rAnd, rAnd}, {0, 1, 0, 0, 0, 1, 0, 0, 0, 
   1, 0, 0, 0, 1, 0, 0, 0, 1, 0, 0, 0, 1, 0, 0, 0, 1, 0, 0, 0, 1, 0, 0, 0, 1, 
   0, 0, 0, 1, 0, 0}} -> 1296, {{rAnd, rNand, rAnd, rOr}, {0, 1, 0, 0, 0, 1, 
   0, 1, 0, 1, 0, 1, 0, 1, 0, 1, 0, 1, 0, 1, 0, 1, 0, 1, 0, 1, 0, 1, 0, 1, 0, 
   1, 0, 1, 0, 1, 0, 1, 0, 1}} -> 375, 
 {{rAnd, rNand, rAnd, rNand}, {0, 1, 0, 1, 0, 1, 0, 1, 0, 1, 0, 1, 0, 1, 0, 
   1, 0, 1, 0, 1, 0, 1, 0, 1, 0, 1, 0, 1, 0, 1, 0, 1, 0, 1, 0, 1, 0, 1, 0, 
   1}} -> 625, {{rAnd, rNand, rAnd, rXor}, {0, 1, 0, 0, 0, 1, 0, 1, 0, 1, 0, 
   1, 0, 1, 0, 1, 0, 1, 0, 1, 0, 1, 0, 1, 0, 1, 0, 1, 0, 1, 0, 1, 0, 1, 0, 1, 
   0, 1, 0, 1}} -> 250, {{rAnd, rNand, rOr, rAnd}, {0, 1, 0, 0, 0, 1, 1, 0, 
   0, 1, 1, 0, 0, 1, 1, 0, 0, 1, 1, 0, 0, 1, 1, 0, 0, 1, 1, 0, 0, 1, 1, 0, 0, 
   1, 1, 0, 0, 1, 1, 0}} -> 375, {{rAnd, rNand, rOr, rOr}, {0, 1, 0, 0, 0, 1, 
   1, 1, 0, 1, 1, 1, 0, 1, 1, 1, 0, 1, 1, 1, 0, 1, 1, 1, 0, 1, 1, 1, 0, 1, 1, 
   1, 0, 1, 1, 1, 0, 1, 1, 1}} -> 81, 
 {{rAnd, rNand, rOr, rNand}, {0, 1, 0, 1, 0, 1, 1, 1, 0, 1, 1, 1, 0, 1, 1, 1, 
   0, 1, 1, 1, 0, 1, 1, 1, 0, 1, 1, 1, 0, 1, 1, 1, 0, 1, 1, 1, 0, 1, 1, 
   1}} -> 135, {{rAnd, rNand, rOr, rXor}, {0, 1, 0, 0, 0, 1, 1, 1, 0, 1, 1, 
   1, 0, 1, 1, 1, 0, 1, 1, 1, 0, 1, 1, 1, 0, 1, 1, 1, 0, 1, 1, 1, 0, 1, 1, 1, 
   0, 1, 1, 1}} -> 27, {{rAnd, rNand, rNand, rAnd}, {0, 1, 1, 0, 0, 1, 1, 0, 
   0, 1, 1, 0, 0, 1, 1, 0, 0, 1, 1, 0, 0, 1, 1, 0, 0, 1, 1, 0, 0, 1, 1, 0, 0, 
   1, 1, 0, 0, 1, 1, 0}} -> 625, {{rAnd, rNand, rNand, rOr}, {0, 1, 1, 0, 0, 
   1, 1, 1, 0, 1, 1, 1, 0, 1, 1, 1, 0, 1, 1, 1, 0, 1, 1, 1, 0, 1, 1, 1, 0, 1, 
   1, 1, 0, 1, 1, 1, 0, 1, 1, 1}} -> 135, 
 {{rAnd, rNand, rNand, rNand}, {0, 1, 1, 1, 0, 1, 1, 1, 0, 1, 1, 1, 0, 1, 1, 
   1, 0, 1, 1, 1, 0, 1, 1, 1, 0, 1, 1, 1, 0, 1, 1, 1, 0, 1, 1, 1, 0, 1, 1, 
   1}} -> 81, {{rAnd, rNand, rNand, rXor}, {0, 1, 1, 0, 0, 1, 1, 1, 0, 1, 1, 
   1, 0, 1, 1, 1, 0, 1, 1, 1, 0, 1, 1, 1, 0, 1, 1, 1, 0, 1, 1, 1, 0, 1, 1, 1, 
   0, 1, 1, 1}} -> 54, {{rAnd, rNand, rXor, rAnd}, {0, 1, 0, 0, 0, 1, 1, 0, 
   0, 1, 1, 0, 0, 1, 1, 0, 0, 1, 1, 0, 0, 1, 1, 0, 0, 1, 1, 0, 0, 1, 1, 0, 0, 
   1, 1, 0, 0, 1, 1, 0}} -> 250, {{rAnd, rNand, rXor, rOr}, {0, 1, 0, 0, 0, 
   1, 1, 1, 0, 1, 1, 1, 0, 1, 1, 1, 0, 1, 1, 1, 0, 1, 1, 1, 0, 1, 1, 1, 0, 1, 
   1, 1, 0, 1, 1, 1, 0, 1, 1, 1}} -> 27, 
 {{rAnd, rNand, rXor, rNand}, {0, 1, 0, 1, 0, 1, 1, 1, 0, 1, 1, 1, 0, 1, 1, 
   1, 0, 1, 1, 1, 0, 1, 1, 1, 0, 1, 1, 1, 0, 1, 1, 1, 0, 1, 1, 1, 0, 1, 1, 
   1}} -> 54, {{rAnd, rNand, rXor, rXor}, {0, 1, 0, 0, 0, 1, 1, 1, 0, 1, 1, 
   1, 0, 1, 1, 1, 0, 1, 1, 1, 0, 1, 1, 1, 0, 1, 1, 1, 0, 1, 1, 1, 0, 1, 1, 1, 
   0, 1, 1, 1}} -> 9, {{rAnd, rXor, rAnd, rAnd}, {0, 0, 0, 0, 0, 0, 0, 0, 0, 
   0, 0, 0, 0, 0, 0, 0, 0, 0, 0, 0, 0, 0, 0, 0, 0, 0, 0, 0, 0, 0, 0, 0, 0, 0, 
   0, 0, 0, 0, 0, 0}} -> 1296, {{rAnd, rXor, rAnd, rOr}, {0, 0, 0, 0, 0, 0, 
   0, 0, 0, 0, 0, 0, 0, 0, 0, 0, 0, 0, 0, 0, 0, 0, 0, 0, 0, 0, 0, 0, 0, 0, 0, 
   0, 0, 0, 0, 0, 0, 0, 0, 0}} -> 1296, 
 {{rAnd, rXor, rAnd, rNand}, {0, 0, 0, 1, 0, 0, 0, 1, 0, 0, 0, 1, 0, 0, 0, 1, 
   0, 0, 0, 1, 0, 0, 0, 1, 0, 0, 0, 1, 0, 0, 0, 1, 0, 0, 0, 1, 0, 0, 0, 
   1}} -> 648, {{rAnd, rXor, rAnd, rXor}, {0, 0, 0, 0, 0, 0, 0, 0, 0, 0, 0, 
   0, 0, 0, 0, 0, 0, 0, 0, 0, 0, 0, 0, 0, 0, 0, 0, 0, 0, 0, 0, 0, 0, 0, 0, 0, 
   0, 0, 0, 0}} -> 1296, {{rAnd, rXor, rOr, rAnd}, {0, 0, 0, 0, 0, 0, 0, 0, 
   0, 0, 0, 0, 0, 0, 0, 0, 0, 0, 0, 0, 0, 0, 0, 0, 0, 0, 0, 0, 0, 0, 0, 0, 0, 
   0, 0, 0, 0, 0, 0, 0}} -> 1296, {{rAnd, rXor, rOr, rOr}, {0, 0, 0, 0, 0, 0, 
   0, 0, 0, 0, 0, 0, 0, 0, 0, 0, 0, 0, 0, 0, 0, 0, 0, 0, 0, 0, 0, 0, 0, 0, 0, 
   0, 0, 0, 0, 0, 0, 0, 0, 0}} -> 1296, 
 {{rAnd, rXor, rOr, rNand}, {0, 0, 0, 1, 0, 0, 0, 1, 0, 0, 0, 1, 0, 0, 0, 1, 
   0, 0, 0, 1, 0, 0, 0, 1, 0, 0, 0, 1, 0, 0, 0, 1, 0, 0, 0, 1, 0, 0, 0, 
   1}} -> 324, {{rAnd, rXor, rOr, rXor}, {0, 0, 0, 0, 0, 0, 0, 0, 0, 0, 0, 0, 
   0, 0, 0, 0, 0, 0, 0, 0, 0, 0, 0, 0, 0, 0, 0, 0, 0, 0, 0, 0, 0, 0, 0, 0, 0, 
   0, 0, 0}} -> 1296, {{rAnd, rXor, rNand, rAnd}, {0, 0, 1, 0, 0, 0, 1, 0, 0, 
   0, 1, 0, 0, 0, 1, 0, 0, 0, 1, 0, 0, 0, 1, 0, 0, 0, 1, 0, 0, 0, 1, 0, 0, 0, 
   1, 0, 0, 0, 1, 0}} -> 648, {{rAnd, rXor, rNand, rOr}, {0, 0, 1, 0, 0, 0, 
   1, 0, 0, 0, 1, 0, 0, 0, 1, 0, 0, 0, 1, 0, 0, 0, 1, 0, 0, 0, 1, 0, 0, 0, 1, 
   0, 0, 0, 1, 0, 0, 0, 1, 0}} -> 324, 
 {{rAnd, rXor, rNand, rNand}, {0, 0, 1, 1, 0, 0, 1, 1, 0, 0, 1, 1, 0, 0, 1, 
   1, 0, 0, 1, 1, 0, 0, 1, 1, 0, 0, 1, 1, 0, 0, 1, 1, 0, 0, 1, 1, 0, 0, 1, 
   1}} -> 250, {{rAnd, rXor, rNand, rXor}, {0, 0, 1, 0, 0, 0, 1, 0, 0, 0, 1, 
   0, 0, 0, 1, 0, 0, 0, 1, 0, 0, 0, 1, 0, 0, 0, 1, 0, 0, 0, 1, 0, 0, 0, 1, 0, 
   0, 0, 1, 0}} -> 324, {{rAnd, rXor, rXor, rAnd}, {0, 0, 0, 0, 0, 0, 0, 0, 
   0, 0, 0, 0, 0, 0, 0, 0, 0, 0, 0, 0, 0, 0, 0, 0, 0, 0, 0, 0, 0, 0, 0, 0, 0, 
   0, 0, 0, 0, 0, 0, 0}} -> 1296, {{rAnd, rXor, rXor, rOr}, {0, 0, 0, 0, 0, 
   0, 0, 0, 0, 0, 0, 0, 0, 0, 0, 0, 0, 0, 0, 0, 0, 0, 0, 0, 0, 0, 0, 0, 0, 0, 
   0, 0, 0, 0, 0, 0, 0, 0, 0, 0}} -> 1296, 
 {{rAnd, rXor, rXor, rNand}, {0, 0, 0, 1, 0, 0, 0, 1, 0, 0, 0, 1, 0, 0, 0, 1, 
   0, 0, 0, 1, 0, 0, 0, 1, 0, 0, 0, 1, 0, 0, 0, 1, 0, 0, 0, 1, 0, 0, 0, 
   1}} -> 324, {{rAnd, rXor, rXor, rXor}, {0, 0, 0, 0, 0, 0, 0, 0, 0, 0, 0, 
   0, 0, 0, 0, 0, 0, 0, 0, 0, 0, 0, 0, 0, 0, 0, 0, 0, 0, 0, 0, 0, 0, 0, 0, 0, 
   0, 0, 0, 0}} -> 1296, {{rOr, rAnd, rAnd, rAnd}, {0, 0, 0, 0, 0, 0, 0, 0, 
   0, 0, 0, 0, 0, 0, 0, 0, 0, 0, 0, 0, 0, 0, 0, 0, 0, 0, 0, 0, 0, 0, 0, 0, 0, 
   0, 0, 0, 0, 0, 0, 0}} -> 1296, {{rOr, rAnd, rAnd, rOr}, {0, 0, 0, 0, 0, 0, 
   0, 0, 0, 0, 0, 0, 0, 0, 0, 0, 0, 0, 0, 0, 0, 0, 0, 0, 0, 0, 0, 0, 0, 0, 0, 
   0, 0, 0, 0, 0, 0, 0, 0, 0}} -> 1296, 
 {{rOr, rAnd, rAnd, rNand}, {0, 0, 0, 1, 0, 0, 0, 1, 0, 0, 0, 1, 0, 0, 0, 1, 
   0, 0, 0, 1, 0, 0, 0, 1, 0, 0, 0, 1, 0, 0, 0, 1, 0, 0, 0, 1, 0, 0, 0, 
   1}} -> 648, {{rOr, rAnd, rAnd, rXor}, {0, 0, 0, 0, 0, 0, 0, 0, 0, 0, 0, 0, 
   0, 0, 0, 0, 0, 0, 0, 0, 0, 0, 0, 0, 0, 0, 0, 0, 0, 0, 0, 0, 0, 0, 0, 0, 0, 
   0, 0, 0}} -> 1296, {{rOr, rAnd, rOr, rAnd}, {0, 0, 0, 0, 0, 0, 0, 0, 0, 0, 
   0, 0, 0, 0, 0, 0, 0, 0, 0, 0, 0, 0, 0, 0, 0, 0, 0, 0, 0, 0, 0, 0, 0, 0, 0, 
   0, 0, 0, 0, 0}} -> 1296, {{rOr, rAnd, rOr, rOr}, {0, 0, 0, 0, 0, 0, 0, 0, 
   0, 0, 0, 0, 0, 0, 0, 0, 0, 0, 0, 0, 0, 0, 0, 0, 0, 0, 0, 0, 0, 0, 0, 0, 0, 
   0, 0, 0, 0, 0, 0, 0}} -> 1296, {{rOr, rAnd, rOr, rNand}, {0, 0, 0, 1, 0, 
   0, 0, 1, 0, 0, 0, 1, 0, 0, 0, 1, 0, 0, 0, 1, 0, 0, 0, 1, 0, 0, 0, 1, 0, 0, 
   0, 1, 0, 0, 0, 1, 0, 0, 0, 1}} -> 324, 
 {{rOr, rAnd, rOr, rXor}, {0, 0, 0, 0, 0, 0, 0, 0, 0, 0, 0, 0, 0, 0, 0, 0, 0, 
   0, 0, 0, 0, 0, 0, 0, 0, 0, 0, 0, 0, 0, 0, 0, 0, 0, 0, 0, 0, 0, 0, 0}} -> 
  1296, {{rOr, rAnd, rNand, rAnd}, {0, 0, 1, 0, 0, 0, 1, 0, 0, 0, 1, 0, 0, 0, 
   1, 0, 0, 0, 1, 0, 0, 0, 1, 0, 0, 0, 1, 0, 0, 0, 1, 0, 0, 0, 1, 0, 0, 0, 1, 
   0}} -> 648, {{rOr, rAnd, rNand, rOr}, {0, 0, 1, 0, 0, 0, 1, 0, 0, 0, 1, 0, 
   0, 0, 1, 0, 0, 0, 1, 0, 0, 0, 1, 0, 0, 0, 1, 0, 0, 0, 1, 0, 0, 0, 1, 0, 0, 
   0, 1, 0}} -> 324, {{rOr, rAnd, rNand, rNand}, {0, 0, 1, 1, 0, 0, 1, 1, 0, 
   0, 1, 1, 0, 0, 1, 1, 0, 0, 1, 1, 0, 0, 1, 1, 0, 0, 1, 1, 0, 0, 1, 1, 0, 0, 
   1, 1, 0, 0, 1, 1}} -> 125, {{rOr, rAnd, rNand, rXor}, {0, 0, 1, 0, 0, 0, 
   1, 0, 0, 0, 1, 0, 0, 0, 1, 0, 0, 0, 1, 0, 0, 0, 1, 0, 0, 0, 1, 0, 0, 0, 1, 
   0, 0, 0, 1, 0, 0, 0, 1, 0}} -> 324, 
 {{rOr, rAnd, rXor, rAnd}, {0, 0, 0, 0, 0, 0, 0, 0, 0, 0, 0, 0, 0, 0, 0, 0, 
   0, 0, 0, 0, 0, 0, 0, 0, 0, 0, 0, 0, 0, 0, 0, 0, 0, 0, 0, 0, 0, 0, 0, 
   0}} -> 1296, {{rOr, rAnd, rXor, rOr}, {0, 0, 0, 0, 0, 0, 0, 0, 0, 0, 0, 0, 
   0, 0, 0, 0, 0, 0, 0, 0, 0, 0, 0, 0, 0, 0, 0, 0, 0, 0, 0, 0, 0, 0, 0, 0, 0, 
   0, 0, 0}} -> 1296, {{rOr, rAnd, rXor, rNand}, {0, 0, 0, 1, 0, 0, 0, 1, 0, 
   0, 0, 1, 0, 0, 0, 1, 0, 0, 0, 1, 0, 0, 0, 1, 0, 0, 0, 1, 0, 0, 0, 1, 0, 0, 
   0, 1, 0, 0, 0, 1}} -> 324, {{rOr, rAnd, rXor, rXor}, {0, 0, 0, 0, 0, 0, 0, 
   0, 0, 0, 0, 0, 0, 0, 0, 0, 0, 0, 0, 0, 0, 0, 0, 0, 0, 0, 0, 0, 0, 0, 0, 0, 
   0, 0, 0, 0, 0, 0, 0, 0}} -> 1296, 
 {{rOr, rOr, rAnd, rAnd}, {0, 0, 0, 0, 0, 0, 0, 0, 0, 0, 0, 0, 0, 0, 0, 0, 0, 
   0, 0, 0, 0, 0, 0, 0, 0, 0, 0, 0, 0, 0, 0, 0, 0, 0, 0, 0, 0, 0, 0, 0}} -> 
  1296, {{rOr, rOr, rAnd, rOr}, {0, 0, 0, 0, 0, 0, 0, 0, 0, 0, 0, 0, 0, 0, 0, 
   0, 0, 0, 0, 0, 0, 0, 0, 0, 0, 0, 0, 0, 0, 0, 0, 0, 0, 0, 0, 0, 0, 0, 0, 
   0}} -> 1296, {{rOr, rOr, rAnd, rNand}, {0, 0, 0, 1, 0, 0, 0, 1, 0, 0, 0, 
   1, 0, 0, 0, 1, 0, 0, 0, 1, 0, 0, 0, 1, 0, 0, 0, 1, 0, 0, 0, 1, 0, 0, 0, 1, 
   0, 0, 0, 1}} -> 324, {{rOr, rOr, rAnd, rXor}, {0, 0, 0, 0, 0, 0, 0, 0, 0, 
   0, 0, 0, 0, 0, 0, 0, 0, 0, 0, 0, 0, 0, 0, 0, 0, 0, 0, 0, 0, 0, 0, 0, 0, 0, 
   0, 0, 0, 0, 0, 0}} -> 1296, {{rOr, rOr, rOr, rAnd}, {0, 0, 0, 0, 0, 0, 0, 
   0, 0, 0, 0, 0, 0, 0, 0, 0, 0, 0, 0, 0, 0, 0, 0, 0, 0, 0, 0, 0, 0, 0, 0, 0, 
   0, 0, 0, 0, 0, 0, 0, 0}} -> 1296, 
 {{rOr, rOr, rOr, rOr}, {0, 0, 0, 0, 0, 0, 0, 0, 0, 0, 0, 0, 0, 0, 0, 0, 0, 
   0, 0, 0, 0, 0, 0, 0, 0, 0, 0, 0, 0, 0, 0, 0, 0, 0, 0, 0, 0, 0, 0, 0}} -> 
  1296, {{rOr, rOr, rOr, rNand}, {0, 0, 0, 1, 0, 0, 0, 1, 0, 0, 0, 1, 0, 0, 
   0, 1, 0, 0, 0, 1, 0, 0, 0, 1, 0, 0, 0, 1, 0, 0, 0, 1, 0, 0, 0, 1, 0, 0, 0, 
   1}} -> 162, {{rOr, rOr, rOr, rXor}, {0, 0, 0, 0, 0, 0, 0, 0, 0, 0, 0, 0, 
   0, 0, 0, 0, 0, 0, 0, 0, 0, 0, 0, 0, 0, 0, 0, 0, 0, 0, 0, 0, 0, 0, 0, 0, 0, 
   0, 0, 0}} -> 1296, {{rOr, rOr, rNand, rAnd}, {0, 0, 1, 0, 0, 0, 1, 0, 0, 
   0, 1, 0, 0, 0, 1, 0, 0, 0, 1, 0, 0, 0, 1, 0, 0, 0, 1, 0, 0, 0, 1, 0, 0, 0, 
   1, 0, 0, 0, 1, 0}} -> 324, {{rOr, rOr, rNand, rOr}, {0, 0, 1, 0, 0, 0, 1, 
   0, 0, 0, 1, 0, 0, 0, 1, 0, 0, 0, 1, 0, 0, 0, 1, 0, 0, 0, 1, 0, 0, 0, 1, 0, 
   0, 0, 1, 0, 0, 0, 1, 0}} -> 162, 
 {{rOr, rOr, rNand, rNand}, {0, 0, 1, 1, 0, 0, 1, 1, 0, 0, 1, 1, 0, 0, 1, 1, 
   0, 0, 1, 1, 0, 0, 1, 1, 0, 0, 1, 1, 0, 0, 1, 1, 0, 0, 1, 1, 0, 0, 1, 
   1}} -> 25, {{rOr, rOr, rNand, rXor}, {0, 0, 1, 0, 0, 0, 1, 0, 0, 0, 1, 0, 
   0, 0, 1, 0, 0, 0, 1, 0, 0, 0, 1, 0, 0, 0, 1, 0, 0, 0, 1, 0, 0, 0, 1, 0, 0, 
   0, 1, 0}} -> 162, {{rOr, rOr, rXor, rAnd}, {0, 0, 0, 0, 0, 0, 0, 0, 0, 0, 
   0, 0, 0, 0, 0, 0, 0, 0, 0, 0, 0, 0, 0, 0, 0, 0, 0, 0, 0, 0, 0, 0, 0, 0, 0, 
   0, 0, 0, 0, 0}} -> 1296, {{rOr, rOr, rXor, rOr}, {0, 0, 0, 0, 0, 0, 0, 0, 
   0, 0, 0, 0, 0, 0, 0, 0, 0, 0, 0, 0, 0, 0, 0, 0, 0, 0, 0, 0, 0, 0, 0, 0, 0, 
   0, 0, 0, 0, 0, 0, 0}} -> 1296, {{rOr, rOr, rXor, rNand}, {0, 0, 0, 1, 0, 
   0, 0, 1, 0, 0, 0, 1, 0, 0, 0, 1, 0, 0, 0, 1, 0, 0, 0, 1, 0, 0, 0, 1, 0, 0, 
   0, 1, 0, 0, 0, 1, 0, 0, 0, 1}} -> 162, 
 {{rOr, rOr, rXor, rXor}, {0, 0, 0, 0, 0, 0, 0, 0, 0, 0, 0, 0, 0, 0, 0, 0, 0, 
   0, 0, 0, 0, 0, 0, 0, 0, 0, 0, 0, 0, 0, 0, 0, 0, 0, 0, 0, 0, 0, 0, 0}} -> 
  1296, {{rOr, rNand, rAnd, rAnd}, {0, 1, 0, 0, 1, 1, 0, 0, 1, 0, 1, 1, 1, 1, 
   0, 0, 1, 0, 1, 1, 1, 1, 0, 0, 1, 0, 1, 1, 1, 1, 0, 0, 1, 0, 1, 1, 1, 1, 0, 
   0}} -> 3, {{rOr, rNand, rAnd, rOr}, {0, 1, 0, 0, 1, 1, 0, 1, 1, 0, 1, 1, 
   1, 1, 0, 1, 1, 0, 1, 1, 1, 1, 0, 1, 1, 0, 1, 1, 1, 1, 0, 1, 1, 0, 1, 1, 1, 
   1, 0, 1}} -> 36, {{rOr, rNand, rAnd, rNand}, {0, 1, 0, 1, 1, 1, 0, 1, 1, 
   0, 1, 0, 1, 1, 0, 1, 1, 0, 1, 0, 1, 1, 0, 1, 1, 0, 1, 0, 1, 1, 0, 1, 1, 0, 
   1, 0, 1, 1, 0, 1}} -> 32, {{rOr, rNand, rAnd, rXor}, {0, 1, 0, 0, 1, 1, 0, 
   1, 1, 0, 1, 0, 1, 1, 0, 1, 1, 0, 1, 0, 1, 1, 0, 1, 1, 0, 1, 0, 1, 1, 0, 1, 
   1, 0, 1, 0, 1, 1, 0, 1}} -> 18, 
 {{rOr, rNand, rOr, rAnd}, {0, 1, 0, 0, 1, 1, 1, 0, 1, 0, 1, 1, 1, 1, 1, 0, 
   1, 0, 1, 1, 1, 1, 1, 0, 1, 0, 1, 1, 1, 1, 1, 0, 1, 0, 1, 1, 1, 1, 1, 
   0}} -> 36, {{rOr, rNand, rOr, rOr}, {0, 1, 0, 0, 1, 1, 1, 1, 1, 0, 1, 1, 
   1, 1, 1, 1, 1, 0, 1, 1, 1, 1, 1, 1, 1, 0, 1, 1, 1, 1, 1, 1, 1, 0, 1, 1, 1, 
   1, 1, 1}} -> 81, {{rOr, rNand, rOr, rNand}, {0, 1, 0, 1, 1, 1, 1, 1, 1, 0, 
   1, 0, 1, 1, 1, 1, 1, 0, 1, 0, 1, 1, 1, 1, 1, 0, 1, 0, 1, 1, 1, 1, 1, 0, 1, 
   0, 1, 1, 1, 1}} -> 256, {{rOr, rNand, rOr, rXor}, {0, 1, 0, 0, 1, 1, 1, 1, 
   1, 0, 1, 0, 1, 1, 1, 1, 1, 0, 1, 0, 1, 1, 1, 1, 1, 0, 1, 0, 1, 1, 1, 1, 1, 
   0, 1, 0, 1, 1, 1, 1}} -> 40, {{rOr, rNand, rNand, rAnd}, {0, 1, 1, 0, 1, 
   1, 1, 0, 1, 0, 0, 1, 1, 1, 1, 0, 1, 0, 0, 1, 1, 1, 1, 0, 1, 0, 0, 1, 1, 1, 
   1, 0, 1, 0, 0, 1, 1, 1, 1, 0}} -> 32, 
 {{rOr, rNand, rNand, rOr}, {0, 1, 1, 0, 1, 1, 1, 1, 1, 0, 0, 1, 1, 1, 1, 1, 
   1, 0, 0, 1, 1, 1, 1, 1, 1, 0, 0, 1, 1, 1, 1, 1, 1, 0, 0, 1, 1, 1, 1, 
   1}} -> 256, {{rOr, rNand, rNand, rNand}, {0, 1, 1, 1, 1, 1, 1, 1, 1, 0, 0, 
   0, 1, 1, 1, 1, 1, 0, 0, 0, 1, 1, 1, 1, 1, 0, 0, 0, 1, 1, 1, 1, 1, 0, 0, 0, 
   1, 1, 1, 1}} -> 81, {{rOr, rNand, rNand, rXor}, {0, 1, 1, 0, 1, 1, 1, 1, 
   1, 0, 0, 0, 1, 1, 1, 1, 1, 0, 0, 0, 1, 1, 1, 1, 1, 0, 0, 0, 1, 1, 1, 1, 1, 
   0, 0, 0, 1, 1, 1, 1}} -> 100, {{rOr, rNand, rXor, rAnd}, {0, 1, 0, 0, 1, 
   1, 1, 0, 1, 0, 0, 1, 1, 1, 1, 0, 1, 0, 0, 1, 1, 1, 1, 0, 1, 0, 0, 1, 1, 1, 
   1, 0, 1, 0, 0, 1, 1, 1, 1, 0}} -> 18, 
 {{rOr, rNand, rXor, rOr}, {0, 1, 0, 0, 1, 1, 1, 1, 1, 0, 0, 1, 1, 1, 1, 1, 
   1, 0, 0, 1, 1, 1, 1, 1, 1, 0, 0, 1, 1, 1, 1, 1, 1, 0, 0, 1, 1, 1, 1, 
   1}} -> 40, {{rOr, rNand, rXor, rNand}, {0, 1, 0, 1, 1, 1, 1, 1, 1, 0, 0, 
   0, 1, 1, 1, 1, 1, 0, 0, 0, 1, 1, 1, 1, 1, 0, 0, 0, 1, 1, 1, 1, 1, 0, 0, 0, 
   1, 1, 1, 1}} -> 100, {{rOr, rNand, rXor, rXor}, {0, 1, 0, 0, 1, 1, 1, 1, 
   1, 0, 0, 0, 1, 1, 1, 1, 1, 0, 0, 0, 1, 1, 1, 1, 1, 0, 0, 0, 1, 1, 1, 1, 1, 
   0, 0, 0, 1, 1, 1, 1}} -> 6, {{rOr, rXor, rAnd, rAnd}, {0, 0, 0, 0, 0, 0, 
   0, 0, 0, 0, 0, 0, 0, 0, 0, 0, 0, 0, 0, 0, 0, 0, 0, 0, 0, 0, 0, 0, 0, 0, 0, 
   0, 0, 0, 0, 0, 0, 0, 0, 0}} -> 1296, 
 {{rOr, rXor, rAnd, rOr}, {0, 0, 0, 0, 0, 0, 0, 0, 0, 0, 0, 0, 0, 0, 0, 0, 0, 
   0, 0, 0, 0, 0, 0, 0, 0, 0, 0, 0, 0, 0, 0, 0, 0, 0, 0, 0, 0, 0, 0, 0}} -> 
  1296, {{rOr, rXor, rAnd, rNand}, {0, 0, 0, 1, 0, 0, 0, 1, 0, 0, 0, 1, 0, 0, 
   0, 1, 0, 0, 0, 1, 0, 0, 0, 1, 0, 0, 0, 1, 0, 0, 0, 1, 0, 0, 0, 1, 0, 0, 0, 
   1}} -> 324, {{rOr, rXor, rAnd, rXor}, {0, 0, 0, 0, 0, 0, 0, 0, 0, 0, 0, 0, 
   0, 0, 0, 0, 0, 0, 0, 0, 0, 0, 0, 0, 0, 0, 0, 0, 0, 0, 0, 0, 0, 0, 0, 0, 0, 
   0, 0, 0}} -> 1296, {{rOr, rXor, rOr, rAnd}, {0, 0, 0, 0, 0, 0, 0, 0, 0, 0, 
   0, 0, 0, 0, 0, 0, 0, 0, 0, 0, 0, 0, 0, 0, 0, 0, 0, 0, 0, 0, 0, 0, 0, 0, 0, 
   0, 0, 0, 0, 0}} -> 1296, {{rOr, rXor, rOr, rOr}, {0, 0, 0, 0, 0, 0, 0, 0, 
   0, 0, 0, 0, 0, 0, 0, 0, 0, 0, 0, 0, 0, 0, 0, 0, 0, 0, 0, 0, 0, 0, 0, 0, 0, 
   0, 0, 0, 0, 0, 0, 0}} -> 1296, {{rOr, rXor, rOr, rNand}, {0, 0, 0, 1, 0, 
   0, 0, 1, 0, 0, 0, 1, 0, 0, 0, 1, 0, 0, 0, 1, 0, 0, 0, 1, 0, 0, 0, 1, 0, 0, 
   0, 1, 0, 0, 0, 1, 0, 0, 0, 1}} -> 162, 
 {{rOr, rXor, rOr, rXor}, {0, 0, 0, 0, 0, 0, 0, 0, 0, 0, 0, 0, 0, 0, 0, 0, 0, 
   0, 0, 0, 0, 0, 0, 0, 0, 0, 0, 0, 0, 0, 0, 0, 0, 0, 0, 0, 0, 0, 0, 0}} -> 
  1296, {{rOr, rXor, rNand, rAnd}, {0, 0, 1, 0, 0, 0, 1, 0, 0, 0, 1, 0, 0, 0, 
   1, 0, 0, 0, 1, 0, 0, 0, 1, 0, 0, 0, 1, 0, 0, 0, 1, 0, 0, 0, 1, 0, 0, 0, 1, 
   0}} -> 324, {{rOr, rXor, rNand, rOr}, {0, 0, 1, 0, 0, 0, 1, 0, 0, 0, 1, 0, 
   0, 0, 1, 0, 0, 0, 1, 0, 0, 0, 1, 0, 0, 0, 1, 0, 0, 0, 1, 0, 0, 0, 1, 0, 0, 
   0, 1, 0}} -> 162, {{rOr, rXor, rNand, rNand}, {0, 0, 1, 1, 0, 0, 1, 1, 0, 
   0, 1, 1, 0, 0, 1, 1, 0, 0, 1, 1, 0, 0, 1, 1, 0, 0, 1, 1, 0, 0, 1, 1, 0, 0, 
   1, 1, 0, 0, 1, 1}} -> 50, {{rOr, rXor, rNand, rXor}, {0, 0, 1, 0, 0, 0, 1, 
   0, 0, 0, 1, 0, 0, 0, 1, 0, 0, 0, 1, 0, 0, 0, 1, 0, 0, 0, 1, 0, 0, 0, 1, 0, 
   0, 0, 1, 0, 0, 0, 1, 0}} -> 162, 
 {{rOr, rXor, rXor, rAnd}, {0, 0, 0, 0, 0, 0, 0, 0, 0, 0, 0, 0, 0, 0, 0, 0, 
   0, 0, 0, 0, 0, 0, 0, 0, 0, 0, 0, 0, 0, 0, 0, 0, 0, 0, 0, 0, 0, 0, 0, 
   0}} -> 1296, {{rOr, rXor, rXor, rOr}, {0, 0, 0, 0, 0, 0, 0, 0, 0, 0, 0, 0, 
   0, 0, 0, 0, 0, 0, 0, 0, 0, 0, 0, 0, 0, 0, 0, 0, 0, 0, 0, 0, 0, 0, 0, 0, 0, 
   0, 0, 0}} -> 1296, {{rOr, rXor, rXor, rNand}, {0, 0, 0, 1, 0, 0, 0, 1, 0, 
   0, 0, 1, 0, 0, 0, 1, 0, 0, 0, 1, 0, 0, 0, 1, 0, 0, 0, 1, 0, 0, 0, 1, 0, 0, 
   0, 1, 0, 0, 0, 1}} -> 162, {{rOr, rXor, rXor, rXor}, {0, 0, 0, 0, 0, 0, 0, 
   0, 0, 0, 0, 0, 0, 0, 0, 0, 0, 0, 0, 0, 0, 0, 0, 0, 0, 0, 0, 0, 0, 0, 0, 0, 
   0, 0, 0, 0, 0, 0, 0, 0}} -> 1296, 
 {{rNand, rAnd, rAnd, rAnd}, {1, 0, 0, 0, 1, 0, 0, 0, 1, 0, 0, 0, 1, 0, 0, 0, 
   1, 0, 0, 0, 1, 0, 0, 0, 1, 0, 0, 0, 1, 0, 0, 0, 1, 0, 0, 0, 1, 0, 0, 
   0}} -> 1296, {{rNand, rAnd, rAnd, rOr}, {1, 0, 0, 0, 1, 0, 0, 1, 1, 0, 0, 
   1, 1, 0, 0, 1, 1, 0, 0, 1, 1, 0, 0, 1, 1, 0, 0, 1, 1, 0, 0, 1, 1, 0, 0, 1, 
   1, 0, 0, 1}} -> 375, {{rNand, rAnd, rAnd, rNand}, {1, 0, 0, 1, 1, 0, 0, 1, 
   1, 0, 0, 1, 1, 0, 0, 1, 1, 0, 0, 1, 1, 0, 0, 1, 1, 0, 0, 1, 1, 0, 0, 1, 1, 
   0, 0, 1, 1, 0, 0, 1}} -> 625, {{rNand, rAnd, rAnd, rXor}, {1, 0, 0, 0, 1, 
   0, 0, 1, 1, 0, 0, 1, 1, 0, 0, 1, 1, 0, 0, 1, 1, 0, 0, 1, 1, 0, 0, 1, 1, 0, 
   0, 1, 1, 0, 0, 1, 1, 0, 0, 1}} -> 250, 
 {{rNand, rAnd, rOr, rAnd}, {1, 0, 0, 0, 1, 0, 1, 0, 1, 0, 1, 0, 1, 0, 1, 0, 
   1, 0, 1, 0, 1, 0, 1, 0, 1, 0, 1, 0, 1, 0, 1, 0, 1, 0, 1, 0, 1, 0, 1, 
   0}} -> 375, {{rNand, rAnd, rOr, rOr}, {1, 0, 0, 0, 1, 0, 1, 1, 1, 0, 1, 1, 
   1, 0, 1, 1, 1, 0, 1, 1, 1, 0, 1, 1, 1, 0, 1, 1, 1, 0, 1, 1, 1, 0, 1, 1, 1, 
   0, 1, 1}} -> 81, {{rNand, rAnd, rOr, rNand}, {1, 0, 0, 1, 1, 0, 1, 1, 1, 
   0, 1, 1, 1, 0, 1, 1, 1, 0, 1, 1, 1, 0, 1, 1, 1, 0, 1, 1, 1, 0, 1, 1, 1, 0, 
   1, 1, 1, 0, 1, 1}} -> 135, {{rNand, rAnd, rOr, rXor}, {1, 0, 0, 0, 1, 0, 
   1, 1, 1, 0, 1, 1, 1, 0, 1, 1, 1, 0, 1, 1, 1, 0, 1, 1, 1, 0, 1, 1, 1, 0, 1, 
   1, 1, 0, 1, 1, 1, 0, 1, 1}} -> 27, 
 {{rNand, rAnd, rNand, rAnd}, {1, 0, 1, 0, 1, 0, 1, 0, 1, 0, 1, 0, 1, 0, 1, 
   0, 1, 0, 1, 0, 1, 0, 1, 0, 1, 0, 1, 0, 1, 0, 1, 0, 1, 0, 1, 0, 1, 0, 1, 
   0}} -> 625, {{rNand, rAnd, rNand, rOr}, {1, 0, 1, 0, 1, 0, 1, 1, 1, 0, 1, 
   1, 1, 0, 1, 1, 1, 0, 1, 1, 1, 0, 1, 1, 1, 0, 1, 1, 1, 0, 1, 1, 1, 0, 1, 1, 
   1, 0, 1, 1}} -> 135, {{rNand, rAnd, rNand, rNand}, {1, 0, 1, 1, 1, 0, 1, 
   1, 1, 0, 1, 1, 1, 0, 1, 1, 1, 0, 1, 1, 1, 0, 1, 1, 1, 0, 1, 1, 1, 0, 1, 1, 
   1, 0, 1, 1, 1, 0, 1, 1}} -> 81, 
 {{rNand, rAnd, rNand, rXor}, {1, 0, 1, 0, 1, 0, 1, 1, 1, 0, 1, 1, 1, 0, 1, 
   1, 1, 0, 1, 1, 1, 0, 1, 1, 1, 0, 1, 1, 1, 0, 1, 1, 1, 0, 1, 1, 1, 0, 1, 
   1}} -> 54, {{rNand, rAnd, rXor, rAnd}, {1, 0, 0, 0, 1, 0, 1, 0, 1, 0, 1, 
   0, 1, 0, 1, 0, 1, 0, 1, 0, 1, 0, 1, 0, 1, 0, 1, 0, 1, 0, 1, 0, 1, 0, 1, 0, 
   1, 0, 1, 0}} -> 250, {{rNand, rAnd, rXor, rOr}, {1, 0, 0, 0, 1, 0, 1, 1, 
   1, 0, 1, 1, 1, 0, 1, 1, 1, 0, 1, 1, 1, 0, 1, 1, 1, 0, 1, 1, 1, 0, 1, 1, 1, 
   0, 1, 1, 1, 0, 1, 1}} -> 27, {{rNand, rAnd, rXor, rNand}, {1, 0, 0, 1, 1, 
   0, 1, 1, 1, 0, 1, 1, 1, 0, 1, 1, 1, 0, 1, 1, 1, 0, 1, 1, 1, 0, 1, 1, 1, 0, 
   1, 1, 1, 0, 1, 1, 1, 0, 1, 1}} -> 54, 
 {{rNand, rAnd, rXor, rXor}, {1, 0, 0, 0, 1, 0, 1, 1, 1, 0, 1, 1, 1, 0, 1, 1, 
   1, 0, 1, 1, 1, 0, 1, 1, 1, 0, 1, 1, 1, 0, 1, 1, 1, 0, 1, 1, 1, 0, 1, 
   1}} -> 9, {{rNand, rOr, rAnd, rAnd}, {1, 0, 0, 0, 1, 1, 0, 0, 0, 1, 1, 1, 
   1, 1, 0, 0, 0, 1, 1, 1, 1, 1, 0, 0, 0, 1, 1, 1, 1, 1, 0, 0, 0, 1, 1, 1, 1, 
   1, 0, 0}} -> 3, {{rNand, rOr, rAnd, rOr}, {1, 0, 0, 0, 1, 1, 0, 1, 0, 1, 
   1, 1, 1, 1, 0, 1, 0, 1, 1, 1, 1, 1, 0, 1, 0, 1, 1, 1, 1, 1, 0, 1, 0, 1, 1, 
   1, 1, 1, 0, 1}} -> 36, {{rNand, rOr, rAnd, rNand}, {1, 0, 0, 1, 1, 1, 0, 
   1, 0, 1, 1, 0, 1, 1, 0, 1, 0, 1, 1, 0, 1, 1, 0, 1, 0, 1, 1, 0, 1, 1, 0, 1, 
   0, 1, 1, 0, 1, 1, 0, 1}} -> 32, 
 {{rNand, rOr, rAnd, rXor}, {1, 0, 0, 0, 1, 1, 0, 1, 0, 1, 1, 0, 1, 1, 0, 1, 
   0, 1, 1, 0, 1, 1, 0, 1, 0, 1, 1, 0, 1, 1, 0, 1, 0, 1, 1, 0, 1, 1, 0, 
   1}} -> 18, {{rNand, rOr, rOr, rAnd}, {1, 0, 0, 0, 1, 1, 1, 0, 0, 1, 1, 1, 
   1, 1, 1, 0, 0, 1, 1, 1, 1, 1, 1, 0, 0, 1, 1, 1, 1, 1, 1, 0, 0, 1, 1, 1, 1, 
   1, 1, 0}} -> 36, {{rNand, rOr, rOr, rOr}, {1, 0, 0, 0, 1, 1, 1, 1, 0, 1, 
   1, 1, 1, 1, 1, 1, 0, 1, 1, 1, 1, 1, 1, 1, 0, 1, 1, 1, 1, 1, 1, 1, 0, 1, 1, 
   1, 1, 1, 1, 1}} -> 81, {{rNand, rOr, rOr, rNand}, {1, 0, 0, 1, 1, 1, 1, 1, 
   0, 1, 1, 0, 1, 1, 1, 1, 0, 1, 1, 0, 1, 1, 1, 1, 0, 1, 1, 0, 1, 1, 1, 1, 0, 
   1, 1, 0, 1, 1, 1, 1}} -> 256, {{rNand, rOr, rOr, rXor}, {1, 0, 0, 0, 1, 1, 
   1, 1, 0, 1, 1, 0, 1, 1, 1, 1, 0, 1, 1, 0, 1, 1, 1, 1, 0, 1, 1, 0, 1, 1, 1, 
   1, 0, 1, 1, 0, 1, 1, 1, 1}} -> 40, 
 {{rNand, rOr, rNand, rAnd}, {1, 0, 1, 0, 1, 1, 1, 0, 0, 1, 0, 1, 1, 1, 1, 0, 
   0, 1, 0, 1, 1, 1, 1, 0, 0, 1, 0, 1, 1, 1, 1, 0, 0, 1, 0, 1, 1, 1, 1, 
   0}} -> 32, {{rNand, rOr, rNand, rOr}, {1, 0, 1, 0, 1, 1, 1, 1, 0, 1, 0, 1, 
   1, 1, 1, 1, 0, 1, 0, 1, 1, 1, 1, 1, 0, 1, 0, 1, 1, 1, 1, 1, 0, 1, 0, 1, 1, 
   1, 1, 1}} -> 256, {{rNand, rOr, rNand, rNand}, {1, 0, 1, 1, 1, 1, 1, 1, 0, 
   1, 0, 0, 1, 1, 1, 1, 0, 1, 0, 0, 1, 1, 1, 1, 0, 1, 0, 0, 1, 1, 1, 1, 0, 1, 
   0, 0, 1, 1, 1, 1}} -> 81, {{rNand, rOr, rNand, rXor}, {1, 0, 1, 0, 1, 1, 
   1, 1, 0, 1, 0, 0, 1, 1, 1, 1, 0, 1, 0, 0, 1, 1, 1, 1, 0, 1, 0, 0, 1, 1, 1, 
   1, 0, 1, 0, 0, 1, 1, 1, 1}} -> 100, 
 {{rNand, rOr, rXor, rAnd}, {1, 0, 0, 0, 1, 1, 1, 0, 0, 1, 0, 1, 1, 1, 1, 0, 
   0, 1, 0, 1, 1, 1, 1, 0, 0, 1, 0, 1, 1, 1, 1, 0, 0, 1, 0, 1, 1, 1, 1, 
   0}} -> 18, {{rNand, rOr, rXor, rOr}, {1, 0, 0, 0, 1, 1, 1, 1, 0, 1, 0, 1, 
   1, 1, 1, 1, 0, 1, 0, 1, 1, 1, 1, 1, 0, 1, 0, 1, 1, 1, 1, 1, 0, 1, 0, 1, 1, 
   1, 1, 1}} -> 40, {{rNand, rOr, rXor, rNand}, {1, 0, 0, 1, 1, 1, 1, 1, 0, 
   1, 0, 0, 1, 1, 1, 1, 0, 1, 0, 0, 1, 1, 1, 1, 0, 1, 0, 0, 1, 1, 1, 1, 0, 1, 
   0, 0, 1, 1, 1, 1}} -> 100, {{rNand, rOr, rXor, rXor}, {1, 0, 0, 0, 1, 1, 
   1, 1, 0, 1, 0, 0, 1, 1, 1, 1, 0, 1, 0, 0, 1, 1, 1, 1, 0, 1, 0, 0, 1, 1, 1, 
   1, 0, 1, 0, 0, 1, 1, 1, 1}} -> 6, 
 {{rNand, rNand, rAnd, rAnd}, {1, 1, 0, 0, 0, 0, 1, 1, 1, 1, 0, 0, 0, 0, 1, 
   1, 1, 1, 0, 0, 0, 0, 1, 1, 1, 1, 0, 0, 0, 0, 1, 1, 1, 1, 0, 0, 0, 0, 1, 
   1}} -> 1, {{rNand, rNand, rAnd, rOr}, {1, 1, 0, 0, 0, 0, 1, 1, 1, 1, 0, 0, 
   0, 0, 1, 1, 1, 1, 0, 0, 0, 0, 1, 1, 1, 1, 0, 0, 0, 0, 1, 1, 1, 1, 0, 0, 0, 
   0, 1, 1}} -> 1, {{rNand, rNand, rAnd, rNand}, {1, 1, 0, 1, 0, 0, 1, 0, 1, 
   1, 0, 1, 0, 0, 1, 0, 1, 1, 0, 1, 0, 0, 1, 0, 1, 1, 0, 1, 0, 0, 1, 0, 1, 1, 
   0, 1, 0, 0, 1, 0}} -> 81, {{rNand, rNand, rAnd, rXor}, {1, 1, 0, 0, 0, 0, 
   1, 0, 1, 1, 0, 0, 0, 0, 1, 0, 1, 1, 0, 0, 0, 0, 1, 0, 1, 1, 0, 0, 0, 0, 1, 
   0, 1, 1, 0, 0, 0, 0, 1, 0}} -> 1, 
 {{rNand, rNand, rOr, rAnd}, {1, 1, 0, 0, 0, 0, 1, 1, 1, 1, 0, 0, 0, 0, 1, 1, 
   1, 1, 0, 0, 0, 0, 1, 1, 1, 1, 0, 0, 0, 0, 1, 1, 1, 1, 0, 0, 0, 0, 1, 
   1}} -> 1, {{rNand, rNand, rOr, rOr}, {1, 1, 0, 0, 0, 0, 1, 1, 1, 1, 0, 0, 
   0, 0, 1, 1, 1, 1, 0, 0, 0, 0, 1, 1, 1, 1, 0, 0, 0, 0, 1, 1, 1, 1, 0, 0, 0, 
   0, 1, 1}} -> 1, {{rNand, rNand, rOr, rNand}, {1, 1, 0, 1, 0, 0, 1, 0, 1, 
   1, 0, 1, 0, 0, 1, 0, 1, 1, 0, 1, 0, 0, 1, 0, 1, 1, 0, 1, 0, 0, 1, 0, 1, 1, 
   0, 1, 0, 0, 1, 0}} -> 81, {{rNand, rNand, rOr, rXor}, {1, 1, 0, 0, 0, 0, 
   1, 0, 1, 1, 0, 0, 0, 0, 1, 0, 1, 1, 0, 0, 0, 0, 1, 0, 1, 1, 0, 0, 0, 0, 1, 
   0, 1, 1, 0, 0, 0, 0, 1, 0}} -> 3, 
 {{rNand, rNand, rNand, rAnd}, {1, 1, 1, 0, 0, 0, 0, 1, 1, 1, 1, 0, 0, 0, 0, 
   1, 1, 1, 1, 0, 0, 0, 0, 1, 1, 1, 1, 0, 0, 0, 0, 1, 1, 1, 1, 0, 0, 0, 0, 
   1}} -> 81, {{rNand, rNand, rNand, rOr}, {1, 1, 1, 0, 0, 0, 0, 1, 1, 1, 1, 
   0, 0, 0, 0, 1, 1, 1, 1, 0, 0, 0, 0, 1, 1, 1, 1, 0, 0, 0, 0, 1, 1, 1, 1, 0, 
   0, 0, 0, 1}} -> 81, {{rNand, rNand, rNand, rNand}, {1, 1, 1, 1, 0, 0, 0, 
   0, 1, 1, 1, 1, 0, 0, 0, 0, 1, 1, 1, 1, 0, 0, 0, 0, 1, 1, 1, 1, 0, 0, 0, 0, 
   1, 1, 1, 1, 0, 0, 0, 0}} -> 1296, 
 {{rNand, rNand, rNand, rXor}, {1, 1, 1, 0, 0, 0, 0, 0, 1, 1, 1, 0, 0, 0, 0, 
   0, 1, 1, 1, 0, 0, 0, 0, 0, 1, 1, 1, 0, 0, 0, 0, 0, 1, 1, 1, 0, 0, 0, 0, 
   0}} -> 81, {{rNand, rNand, rXor, rAnd}, {1, 1, 0, 0, 0, 0, 0, 1, 1, 1, 0, 
   0, 0, 0, 0, 1, 1, 1, 0, 0, 0, 0, 0, 1, 1, 1, 0, 0, 0, 0, 0, 1, 1, 1, 0, 0, 
   0, 0, 0, 1}} -> 1, {{rNand, rNand, rXor, rOr}, {1, 1, 0, 0, 0, 0, 0, 1, 1, 
   1, 0, 0, 0, 0, 0, 1, 1, 1, 0, 0, 0, 0, 0, 1, 1, 1, 0, 0, 0, 0, 0, 1, 1, 1, 
   0, 0, 0, 0, 0, 1}} -> 3, {{rNand, rNand, rXor, rNand}, {1, 1, 0, 1, 0, 0, 
   0, 0, 1, 1, 0, 1, 0, 0, 0, 0, 1, 1, 0, 1, 0, 0, 0, 0, 1, 1, 0, 1, 0, 0, 0, 
   0, 1, 1, 0, 1, 0, 0, 0, 0}} -> 81, 
 {{rNand, rNand, rXor, rXor}, {1, 1, 0, 0, 0, 0, 0, 0, 1, 1, 0, 0, 0, 0, 0, 
   0, 1, 1, 0, 0, 0, 0, 0, 0, 1, 1, 0, 0, 0, 0, 0, 0, 1, 1, 0, 0, 0, 0, 0, 
   0}} -> 4, {{rNand, rXor, rAnd, rAnd}, {1, 0, 0, 0, 1, 1, 0, 0, 0, 0, 1, 1, 
   1, 0, 0, 0, 1, 1, 0, 0, 0, 0, 1, 1, 1, 0, 0, 0, 1, 1, 0, 0, 0, 0, 1, 1, 1, 
   0, 0, 0}} -> 1, {{rNand, rXor, rAnd, rOr}, {1, 0, 0, 0, 1, 1, 0, 1, 0, 0, 
   1, 1, 1, 0, 0, 0, 1, 1, 0, 1, 0, 0, 1, 1, 1, 0, 0, 0, 1, 1, 0, 1, 0, 0, 1, 
   1, 1, 0, 0, 0}} -> 9, {{rNand, rXor, rAnd, rNand}, {1, 0, 0, 1, 1, 1, 0, 
   1, 0, 0, 1, 0, 1, 0, 0, 1, 1, 1, 0, 1, 0, 0, 1, 0, 1, 0, 0, 1, 1, 1, 0, 1, 
   0, 0, 1, 0, 1, 0, 0, 1}} -> 16, 
 {{rNand, rXor, rAnd, rXor}, {1, 0, 0, 0, 1, 1, 0, 1, 0, 0, 1, 0, 1, 0, 0, 0, 
   1, 1, 0, 1, 0, 0, 1, 0, 1, 0, 0, 0, 1, 1, 0, 1, 0, 0, 1, 0, 1, 0, 0, 
   0}} -> 36, {{rNand, rXor, rOr, rAnd}, {1, 0, 0, 0, 1, 1, 1, 0, 0, 0, 1, 1, 
   1, 0, 0, 0, 1, 1, 1, 0, 0, 0, 1, 1, 1, 0, 0, 0, 1, 1, 1, 0, 0, 0, 1, 1, 1, 
   0, 0, 0}} -> 9, {{rNand, rXor, rOr, rOr}, {1, 0, 0, 0, 1, 1, 1, 1, 0, 0, 
   1, 1, 1, 0, 0, 0, 1, 1, 1, 1, 0, 0, 1, 1, 1, 0, 0, 0, 1, 1, 1, 1, 0, 0, 1, 
   1, 1, 0, 0, 0}} -> 5, {{rNand, rXor, rOr, rNand}, {1, 0, 0, 1, 1, 1, 1, 1, 
   0, 0, 1, 0, 1, 0, 0, 1, 1, 1, 1, 1, 0, 0, 1, 0, 1, 0, 0, 1, 1, 1, 1, 1, 0, 
   0, 1, 0, 1, 0, 0, 1}} -> 150, {{rNand, rXor, rOr, rXor}, {1, 0, 0, 0, 1, 
   1, 1, 1, 0, 0, 1, 0, 1, 0, 0, 0, 1, 1, 1, 1, 0, 0, 1, 0, 1, 0, 0, 0, 1, 1, 
   1, 1, 0, 0, 1, 0, 1, 0, 0, 0}} -> 48, 
 {{rNand, rXor, rNand, rAnd}, {1, 0, 1, 0, 1, 1, 1, 0, 0, 0, 0, 1, 1, 0, 1, 
   0, 1, 1, 1, 0, 0, 0, 0, 1, 1, 0, 1, 0, 1, 1, 1, 0, 0, 0, 0, 1, 1, 0, 1, 
   0}} -> 16, {{rNand, rXor, rNand, rOr}, {1, 0, 1, 0, 1, 1, 1, 1, 0, 0, 0, 
   1, 1, 0, 1, 0, 1, 1, 1, 1, 0, 0, 0, 1, 1, 0, 1, 0, 1, 1, 1, 1, 0, 0, 0, 1, 
   1, 0, 1, 0}} -> 150, {{rNand, rXor, rNand, rNand}, {1, 0, 1, 1, 1, 1, 1, 
   1, 0, 0, 0, 0, 1, 0, 1, 1, 1, 1, 1, 1, 0, 0, 0, 0, 1, 0, 1, 1, 1, 1, 1, 1, 
   0, 0, 0, 0, 1, 0, 1, 1}} -> 81, 
 {{rNand, rXor, rNand, rXor}, {1, 0, 1, 0, 1, 1, 1, 1, 0, 0, 0, 0, 1, 0, 1, 
   0, 1, 1, 1, 1, 0, 0, 0, 0, 1, 0, 1, 0, 1, 1, 1, 1, 0, 0, 0, 0, 1, 0, 1, 
   0}} -> 400, {{rNand, rXor, rXor, rAnd}, {1, 0, 0, 0, 1, 1, 1, 0, 0, 0, 0, 
   1, 1, 0, 0, 0, 1, 1, 1, 0, 0, 0, 0, 1, 1, 0, 0, 0, 1, 1, 1, 0, 0, 0, 0, 1, 
   1, 0, 0, 0}} -> 36, {{rNand, rXor, rXor, rOr}, {1, 0, 0, 0, 1, 1, 1, 1, 0, 
   0, 0, 1, 1, 0, 0, 0, 1, 1, 1, 1, 0, 0, 0, 1, 1, 0, 0, 0, 1, 1, 1, 1, 0, 0, 
   0, 1, 1, 0, 0, 0}} -> 48, {{rNand, rXor, rXor, rNand}, {1, 0, 0, 1, 1, 1, 
   1, 1, 0, 0, 0, 0, 1, 0, 0, 1, 1, 1, 1, 1, 0, 0, 0, 0, 1, 0, 0, 1, 1, 1, 1, 
   1, 0, 0, 0, 0, 1, 0, 0, 1}} -> 400, 
 {{rNand, rXor, rXor, rXor}, {1, 0, 0, 0, 1, 1, 1, 1, 0, 0, 0, 0, 1, 0, 0, 0, 
   1, 1, 1, 1, 0, 0, 0, 0, 1, 0, 0, 0, 1, 1, 1, 1, 0, 0, 0, 0, 1, 0, 0, 
   0}} -> 162, {{rXor, rAnd, rAnd, rAnd}, {0, 0, 0, 0, 0, 0, 0, 0, 0, 0, 0, 
   0, 0, 0, 0, 0, 0, 0, 0, 0, 0, 0, 0, 0, 0, 0, 0, 0, 0, 0, 0, 0, 0, 0, 0, 0, 
   0, 0, 0, 0}} -> 1296, {{rXor, rAnd, rAnd, rOr}, {0, 0, 0, 0, 0, 0, 0, 0, 
   0, 0, 0, 0, 0, 0, 0, 0, 0, 0, 0, 0, 0, 0, 0, 0, 0, 0, 0, 0, 0, 0, 0, 0, 0, 
   0, 0, 0, 0, 0, 0, 0}} -> 1296, {{rXor, rAnd, rAnd, rNand}, {0, 0, 0, 1, 0, 
   0, 0, 1, 0, 0, 0, 1, 0, 0, 0, 1, 0, 0, 0, 1, 0, 0, 0, 1, 0, 0, 0, 1, 0, 0, 
   0, 1, 0, 0, 0, 1, 0, 0, 0, 1}} -> 648, 
 {{rXor, rAnd, rAnd, rXor}, {0, 0, 0, 0, 0, 0, 0, 0, 0, 0, 0, 0, 0, 0, 0, 0, 
   0, 0, 0, 0, 0, 0, 0, 0, 0, 0, 0, 0, 0, 0, 0, 0, 0, 0, 0, 0, 0, 0, 0, 
   0}} -> 1296, {{rXor, rAnd, rOr, rAnd}, {0, 0, 0, 0, 0, 0, 0, 0, 0, 0, 0, 
   0, 0, 0, 0, 0, 0, 0, 0, 0, 0, 0, 0, 0, 0, 0, 0, 0, 0, 0, 0, 0, 0, 0, 0, 0, 
   0, 0, 0, 0}} -> 1296, {{rXor, rAnd, rOr, rOr}, {0, 0, 0, 0, 0, 0, 0, 0, 0, 
   0, 0, 0, 0, 0, 0, 0, 0, 0, 0, 0, 0, 0, 0, 0, 0, 0, 0, 0, 0, 0, 0, 0, 0, 0, 
   0, 0, 0, 0, 0, 0}} -> 1296, {{rXor, rAnd, rOr, rNand}, {0, 0, 0, 1, 0, 0, 
   0, 1, 0, 0, 0, 1, 0, 0, 0, 1, 0, 0, 0, 1, 0, 0, 0, 1, 0, 0, 0, 1, 0, 0, 0, 
   1, 0, 0, 0, 1, 0, 0, 0, 1}} -> 324, 
 {{rXor, rAnd, rOr, rXor}, {0, 0, 0, 0, 0, 0, 0, 0, 0, 0, 0, 0, 0, 0, 0, 0, 
   0, 0, 0, 0, 0, 0, 0, 0, 0, 0, 0, 0, 0, 0, 0, 0, 0, 0, 0, 0, 0, 0, 0, 
   0}} -> 1296, {{rXor, rAnd, rNand, rAnd}, {0, 0, 1, 0, 0, 0, 1, 0, 0, 0, 1, 
   0, 0, 0, 1, 0, 0, 0, 1, 0, 0, 0, 1, 0, 0, 0, 1, 0, 0, 0, 1, 0, 0, 0, 1, 0, 
   0, 0, 1, 0}} -> 648, {{rXor, rAnd, rNand, rOr}, {0, 0, 1, 0, 0, 0, 1, 0, 
   0, 0, 1, 0, 0, 0, 1, 0, 0, 0, 1, 0, 0, 0, 1, 0, 0, 0, 1, 0, 0, 0, 1, 0, 0, 
   0, 1, 0, 0, 0, 1, 0}} -> 324, {{rXor, rAnd, rNand, rNand}, {0, 0, 1, 1, 0, 
   0, 1, 1, 0, 0, 1, 1, 0, 0, 1, 1, 0, 0, 1, 1, 0, 0, 1, 1, 0, 0, 1, 1, 0, 0, 
   1, 1, 0, 0, 1, 1, 0, 0, 1, 1}} -> 250, 
 {{rXor, rAnd, rNand, rXor}, {0, 0, 1, 0, 0, 0, 1, 0, 0, 0, 1, 0, 0, 0, 1, 0, 
   0, 0, 1, 0, 0, 0, 1, 0, 0, 0, 1, 0, 0, 0, 1, 0, 0, 0, 1, 0, 0, 0, 1, 
   0}} -> 324, {{rXor, rAnd, rXor, rAnd}, {0, 0, 0, 0, 0, 0, 0, 0, 0, 0, 0, 
   0, 0, 0, 0, 0, 0, 0, 0, 0, 0, 0, 0, 0, 0, 0, 0, 0, 0, 0, 0, 0, 0, 0, 0, 0, 
   0, 0, 0, 0}} -> 1296, {{rXor, rAnd, rXor, rOr}, {0, 0, 0, 0, 0, 0, 0, 0, 
   0, 0, 0, 0, 0, 0, 0, 0, 0, 0, 0, 0, 0, 0, 0, 0, 0, 0, 0, 0, 0, 0, 0, 0, 0, 
   0, 0, 0, 0, 0, 0, 0}} -> 1296, {{rXor, rAnd, rXor, rNand}, {0, 0, 0, 1, 0, 
   0, 0, 1, 0, 0, 0, 1, 0, 0, 0, 1, 0, 0, 0, 1, 0, 0, 0, 1, 0, 0, 0, 1, 0, 0, 
   0, 1, 0, 0, 0, 1, 0, 0, 0, 1}} -> 324, 
 {{rXor, rAnd, rXor, rXor}, {0, 0, 0, 0, 0, 0, 0, 0, 0, 0, 0, 0, 0, 0, 0, 0, 
   0, 0, 0, 0, 0, 0, 0, 0, 0, 0, 0, 0, 0, 0, 0, 0, 0, 0, 0, 0, 0, 0, 0, 
   0}} -> 1296, {{rXor, rOr, rAnd, rAnd}, {0, 0, 0, 0, 0, 0, 0, 0, 0, 0, 0, 
   0, 0, 0, 0, 0, 0, 0, 0, 0, 0, 0, 0, 0, 0, 0, 0, 0, 0, 0, 0, 0, 0, 0, 0, 0, 
   0, 0, 0, 0}} -> 1296, {{rXor, rOr, rAnd, rOr}, {0, 0, 0, 0, 0, 0, 0, 0, 0, 
   0, 0, 0, 0, 0, 0, 0, 0, 0, 0, 0, 0, 0, 0, 0, 0, 0, 0, 0, 0, 0, 0, 0, 0, 0, 
   0, 0, 0, 0, 0, 0}} -> 1296, {{rXor, rOr, rAnd, rNand}, {0, 0, 0, 1, 0, 0, 
   0, 1, 0, 0, 0, 1, 0, 0, 0, 1, 0, 0, 0, 1, 0, 0, 0, 1, 0, 0, 0, 1, 0, 0, 0, 
   1, 0, 0, 0, 1, 0, 0, 0, 1}} -> 324, 
 {{rXor, rOr, rAnd, rXor}, {0, 0, 0, 0, 0, 0, 0, 0, 0, 0, 0, 0, 0, 0, 0, 0, 
   0, 0, 0, 0, 0, 0, 0, 0, 0, 0, 0, 0, 0, 0, 0, 0, 0, 0, 0, 0, 0, 0, 0, 
   0}} -> 1296, {{rXor, rOr, rOr, rAnd}, {0, 0, 0, 0, 0, 0, 0, 0, 0, 0, 0, 0, 
   0, 0, 0, 0, 0, 0, 0, 0, 0, 0, 0, 0, 0, 0, 0, 0, 0, 0, 0, 0, 0, 0, 0, 0, 0, 
   0, 0, 0}} -> 1296, {{rXor, rOr, rOr, rOr}, {0, 0, 0, 0, 0, 0, 0, 0, 0, 0, 
   0, 0, 0, 0, 0, 0, 0, 0, 0, 0, 0, 0, 0, 0, 0, 0, 0, 0, 0, 0, 0, 0, 0, 0, 0, 
   0, 0, 0, 0, 0}} -> 1296, {{rXor, rOr, rOr, rNand}, {0, 0, 0, 1, 0, 0, 0, 
   1, 0, 0, 0, 1, 0, 0, 0, 1, 0, 0, 0, 1, 0, 0, 0, 1, 0, 0, 0, 1, 0, 0, 0, 1, 
   0, 0, 0, 1, 0, 0, 0, 1}} -> 162, 
 {{rXor, rOr, rOr, rXor}, {0, 0, 0, 0, 0, 0, 0, 0, 0, 0, 0, 0, 0, 0, 0, 0, 0, 
   0, 0, 0, 0, 0, 0, 0, 0, 0, 0, 0, 0, 0, 0, 0, 0, 0, 0, 0, 0, 0, 0, 0}} -> 
  1296, {{rXor, rOr, rNand, rAnd}, {0, 0, 1, 0, 0, 0, 1, 0, 0, 0, 1, 0, 0, 0, 
   1, 0, 0, 0, 1, 0, 0, 0, 1, 0, 0, 0, 1, 0, 0, 0, 1, 0, 0, 0, 1, 0, 0, 0, 1, 
   0}} -> 324, {{rXor, rOr, rNand, rOr}, {0, 0, 1, 0, 0, 0, 1, 0, 0, 0, 1, 0, 
   0, 0, 1, 0, 0, 0, 1, 0, 0, 0, 1, 0, 0, 0, 1, 0, 0, 0, 1, 0, 0, 0, 1, 0, 0, 
   0, 1, 0}} -> 162, {{rXor, rOr, rNand, rNand}, {0, 0, 1, 1, 0, 0, 1, 1, 0, 
   0, 1, 1, 0, 0, 1, 1, 0, 0, 1, 1, 0, 0, 1, 1, 0, 0, 1, 1, 0, 0, 1, 1, 0, 0, 
   1, 1, 0, 0, 1, 1}} -> 50, {{rXor, rOr, rNand, rXor}, {0, 0, 1, 0, 0, 0, 1, 
   0, 0, 0, 1, 0, 0, 0, 1, 0, 0, 0, 1, 0, 0, 0, 1, 0, 0, 0, 1, 0, 0, 0, 1, 0, 
   0, 0, 1, 0, 0, 0, 1, 0}} -> 162, 
 {{rXor, rOr, rXor, rAnd}, {0, 0, 0, 0, 0, 0, 0, 0, 0, 0, 0, 0, 0, 0, 0, 0, 
   0, 0, 0, 0, 0, 0, 0, 0, 0, 0, 0, 0, 0, 0, 0, 0, 0, 0, 0, 0, 0, 0, 0, 
   0}} -> 1296, {{rXor, rOr, rXor, rOr}, {0, 0, 0, 0, 0, 0, 0, 0, 0, 0, 0, 0, 
   0, 0, 0, 0, 0, 0, 0, 0, 0, 0, 0, 0, 0, 0, 0, 0, 0, 0, 0, 0, 0, 0, 0, 0, 0, 
   0, 0, 0}} -> 1296, {{rXor, rOr, rXor, rNand}, {0, 0, 0, 1, 0, 0, 0, 1, 0, 
   0, 0, 1, 0, 0, 0, 1, 0, 0, 0, 1, 0, 0, 0, 1, 0, 0, 0, 1, 0, 0, 0, 1, 0, 0, 
   0, 1, 0, 0, 0, 1}} -> 162, {{rXor, rOr, rXor, rXor}, {0, 0, 0, 0, 0, 0, 0, 
   0, 0, 0, 0, 0, 0, 0, 0, 0, 0, 0, 0, 0, 0, 0, 0, 0, 0, 0, 0, 0, 0, 0, 0, 0, 
   0, 0, 0, 0, 0, 0, 0, 0}} -> 1296, 
 {{rXor, rNand, rAnd, rAnd}, {0, 1, 0, 0, 1, 1, 0, 0, 0, 0, 1, 1, 0, 1, 0, 0, 
   1, 1, 0, 0, 0, 0, 1, 1, 0, 1, 0, 0, 1, 1, 0, 0, 0, 0, 1, 1, 0, 1, 0, 
   0}} -> 1, {{rXor, rNand, rAnd, rOr}, {0, 1, 0, 0, 1, 1, 0, 1, 0, 0, 1, 1, 
   0, 1, 0, 0, 1, 1, 0, 1, 0, 0, 1, 1, 0, 1, 0, 0, 1, 1, 0, 1, 0, 0, 1, 1, 0, 
   1, 0, 0}} -> 9, {{rXor, rNand, rAnd, rNand}, {0, 1, 0, 1, 1, 1, 0, 1, 0, 
   0, 1, 0, 0, 1, 0, 1, 1, 1, 0, 1, 0, 0, 1, 0, 0, 1, 0, 1, 1, 1, 0, 1, 0, 0, 
   1, 0, 0, 1, 0, 1}} -> 16, {{rXor, rNand, rAnd, rXor}, {0, 1, 0, 0, 1, 1, 
   0, 1, 0, 0, 1, 0, 0, 1, 0, 0, 1, 1, 0, 1, 0, 0, 1, 0, 0, 1, 0, 0, 1, 1, 0, 
   1, 0, 0, 1, 0, 0, 1, 0, 0}} -> 36, 
 {{rXor, rNand, rOr, rAnd}, {0, 1, 0, 0, 1, 1, 1, 0, 0, 0, 1, 1, 0, 1, 0, 0, 
   1, 1, 1, 0, 0, 0, 1, 1, 0, 1, 0, 0, 1, 1, 1, 0, 0, 0, 1, 1, 0, 1, 0, 
   0}} -> 9, {{rXor, rNand, rOr, rOr}, {0, 1, 0, 0, 1, 1, 1, 1, 0, 0, 1, 1, 
   0, 1, 0, 0, 1, 1, 1, 1, 0, 0, 1, 1, 0, 1, 0, 0, 1, 1, 1, 1, 0, 0, 1, 1, 0, 
   1, 0, 0}} -> 5, {{rXor, rNand, rOr, rNand}, {0, 1, 0, 1, 1, 1, 1, 1, 0, 0, 
   1, 0, 0, 1, 0, 1, 1, 1, 1, 1, 0, 0, 1, 0, 0, 1, 0, 1, 1, 1, 1, 1, 0, 0, 1, 
   0, 0, 1, 0, 1}} -> 150, {{rXor, rNand, rOr, rXor}, {0, 1, 0, 0, 1, 1, 1, 
   1, 0, 0, 1, 0, 0, 1, 0, 0, 1, 1, 1, 1, 0, 0, 1, 0, 0, 1, 0, 0, 1, 1, 1, 1, 
   0, 0, 1, 0, 0, 1, 0, 0}} -> 48, 
 {{rXor, rNand, rNand, rAnd}, {0, 1, 1, 0, 1, 1, 1, 0, 0, 0, 0, 1, 0, 1, 1, 
   0, 1, 1, 1, 0, 0, 0, 0, 1, 0, 1, 1, 0, 1, 1, 1, 0, 0, 0, 0, 1, 0, 1, 1, 
   0}} -> 16, {{rXor, rNand, rNand, rOr}, {0, 1, 1, 0, 1, 1, 1, 1, 0, 0, 0, 
   1, 0, 1, 1, 0, 1, 1, 1, 1, 0, 0, 0, 1, 0, 1, 1, 0, 1, 1, 1, 1, 0, 0, 0, 1, 
   0, 1, 1, 0}} -> 150, {{rXor, rNand, rNand, rNand}, {0, 1, 1, 1, 1, 1, 1, 
   1, 0, 0, 0, 0, 0, 1, 1, 1, 1, 1, 1, 1, 0, 0, 0, 0, 0, 1, 1, 1, 1, 1, 1, 1, 
   0, 0, 0, 0, 0, 1, 1, 1}} -> 81, 
 {{rXor, rNand, rNand, rXor}, {0, 1, 1, 0, 1, 1, 1, 1, 0, 0, 0, 0, 0, 1, 1, 
   0, 1, 1, 1, 1, 0, 0, 0, 0, 0, 1, 1, 0, 1, 1, 1, 1, 0, 0, 0, 0, 0, 1, 1, 
   0}} -> 400, {{rXor, rNand, rXor, rAnd}, {0, 1, 0, 0, 1, 1, 1, 0, 0, 0, 0, 
   1, 0, 1, 0, 0, 1, 1, 1, 0, 0, 0, 0, 1, 0, 1, 0, 0, 1, 1, 1, 0, 0, 0, 0, 1, 
   0, 1, 0, 0}} -> 36, {{rXor, rNand, rXor, rOr}, {0, 1, 0, 0, 1, 1, 1, 1, 0, 
   0, 0, 1, 0, 1, 0, 0, 1, 1, 1, 1, 0, 0, 0, 1, 0, 1, 0, 0, 1, 1, 1, 1, 0, 0, 
   0, 1, 0, 1, 0, 0}} -> 48, {{rXor, rNand, rXor, rNand}, {0, 1, 0, 1, 1, 1, 
   1, 1, 0, 0, 0, 0, 0, 1, 0, 1, 1, 1, 1, 1, 0, 0, 0, 0, 0, 1, 0, 1, 1, 1, 1, 
   1, 0, 0, 0, 0, 0, 1, 0, 1}} -> 400, 
 {{rXor, rNand, rXor, rXor}, {0, 1, 0, 0, 1, 1, 1, 1, 0, 0, 0, 0, 0, 1, 0, 0, 
   1, 1, 1, 1, 0, 0, 0, 0, 0, 1, 0, 0, 1, 1, 1, 1, 0, 0, 0, 0, 0, 1, 0, 
   0}} -> 162, {{rXor, rXor, rAnd, rAnd}, {0, 0, 0, 0, 0, 0, 0, 0, 0, 0, 0, 
   0, 0, 0, 0, 0, 0, 0, 0, 0, 0, 0, 0, 0, 0, 0, 0, 0, 0, 0, 0, 0, 0, 0, 0, 0, 
   0, 0, 0, 0}} -> 1296, {{rXor, rXor, rAnd, rOr}, {0, 0, 0, 0, 0, 0, 0, 0, 
   0, 0, 0, 0, 0, 0, 0, 0, 0, 0, 0, 0, 0, 0, 0, 0, 0, 0, 0, 0, 0, 0, 0, 0, 0, 
   0, 0, 0, 0, 0, 0, 0}} -> 1296, {{rXor, rXor, rAnd, rNand}, {0, 0, 0, 1, 0, 
   0, 0, 1, 0, 0, 0, 1, 0, 0, 0, 1, 0, 0, 0, 1, 0, 0, 0, 1, 0, 0, 0, 1, 0, 0, 
   0, 1, 0, 0, 0, 1, 0, 0, 0, 1}} -> 324, 
 {{rXor, rXor, rAnd, rXor}, {0, 0, 0, 0, 0, 0, 0, 0, 0, 0, 0, 0, 0, 0, 0, 0, 
   0, 0, 0, 0, 0, 0, 0, 0, 0, 0, 0, 0, 0, 0, 0, 0, 0, 0, 0, 0, 0, 0, 0, 
   0}} -> 1296, {{rXor, rXor, rOr, rAnd}, {0, 0, 0, 0, 0, 0, 0, 0, 0, 0, 0, 
   0, 0, 0, 0, 0, 0, 0, 0, 0, 0, 0, 0, 0, 0, 0, 0, 0, 0, 0, 0, 0, 0, 0, 0, 0, 
   0, 0, 0, 0}} -> 1296, {{rXor, rXor, rOr, rOr}, {0, 0, 0, 0, 0, 0, 0, 0, 0, 
   0, 0, 0, 0, 0, 0, 0, 0, 0, 0, 0, 0, 0, 0, 0, 0, 0, 0, 0, 0, 0, 0, 0, 0, 0, 
   0, 0, 0, 0, 0, 0}} -> 1296, {{rXor, rXor, rOr, rNand}, {0, 0, 0, 1, 0, 0, 
   0, 1, 0, 0, 0, 1, 0, 0, 0, 1, 0, 0, 0, 1, 0, 0, 0, 1, 0, 0, 0, 1, 0, 0, 0, 
   1, 0, 0, 0, 1, 0, 0, 0, 1}} -> 162, 
 {{rXor, rXor, rOr, rXor}, {0, 0, 0, 0, 0, 0, 0, 0, 0, 0, 0, 0, 0, 0, 0, 0, 
   0, 0, 0, 0, 0, 0, 0, 0, 0, 0, 0, 0, 0, 0, 0, 0, 0, 0, 0, 0, 0, 0, 0, 
   0}} -> 1296, {{rXor, rXor, rNand, rAnd}, {0, 0, 1, 0, 0, 0, 1, 0, 0, 0, 1, 
   0, 0, 0, 1, 0, 0, 0, 1, 0, 0, 0, 1, 0, 0, 0, 1, 0, 0, 0, 1, 0, 0, 0, 1, 0, 
   0, 0, 1, 0}} -> 324, {{rXor, rXor, rNand, rOr}, {0, 0, 1, 0, 0, 0, 1, 0, 
   0, 0, 1, 0, 0, 0, 1, 0, 0, 0, 1, 0, 0, 0, 1, 0, 0, 0, 1, 0, 0, 0, 1, 0, 0, 
   0, 1, 0, 0, 0, 1, 0}} -> 162, {{rXor, rXor, rNand, rNand}, {0, 0, 1, 1, 0, 
   0, 1, 1, 0, 0, 1, 1, 0, 0, 1, 1, 0, 0, 1, 1, 0, 0, 1, 1, 0, 0, 1, 1, 0, 0, 
   1, 1, 0, 0, 1, 1, 0, 0, 1, 1}} -> 100, 
 {{rXor, rXor, rNand, rXor}, {0, 0, 1, 0, 0, 0, 1, 0, 0, 0, 1, 0, 0, 0, 1, 0, 
   0, 0, 1, 0, 0, 0, 1, 0, 0, 0, 1, 0, 0, 0, 1, 0, 0, 0, 1, 0, 0, 0, 1, 
   0}} -> 162, {{rXor, rXor, rXor, rAnd}, {0, 0, 0, 0, 0, 0, 0, 0, 0, 0, 0, 
   0, 0, 0, 0, 0, 0, 0, 0, 0, 0, 0, 0, 0, 0, 0, 0, 0, 0, 0, 0, 0, 0, 0, 0, 0, 
   0, 0, 0, 0}} -> 1296, {{rXor, rXor, rXor, rOr}, {0, 0, 0, 0, 0, 0, 0, 0, 
   0, 0, 0, 0, 0, 0, 0, 0, 0, 0, 0, 0, 0, 0, 0, 0, 0, 0, 0, 0, 0, 0, 0, 0, 0, 
   0, 0, 0, 0, 0, 0, 0}} -> 1296, {{rXor, rXor, rXor, rNand}, {0, 0, 0, 1, 0, 
   0, 0, 1, 0, 0, 0, 1, 0, 0, 0, 1, 0, 0, 0, 1, 0, 0, 0, 1, 0, 0, 0, 1, 0, 0, 
   0, 1, 0, 0, 0, 1, 0, 0, 0, 1}} -> 162, 
 {{rXor, rXor, rXor, rXor}, {0, 0, 0, 0, 0, 0, 0, 0, 0, 0, 0, 0, 0, 0, 0, 0, 
   0, 0, 0, 0, 0, 0, 0, 0, 0, 0, 0, 0, 0, 0, 0, 0, 0, 0, 0, 0, 0, 0, 0, 
   0}} -> 1296, {{rAnd, rAnd, rNand, rOr}, {0, 0, 1, 0, 0, 0, 1, 1, 0, 0, 1, 
   1, 0, 0, 1, 1, 0, 0, 1, 1, 0, 0, 1, 1, 0, 0, 1, 1, 0, 0, 1, 1, 0, 0, 1, 1, 
   0, 0, 1, 1}} -> 375, {{rAnd, rAnd, rNand, rXor}, {0, 0, 1, 0, 0, 0, 1, 1, 
   0, 0, 1, 1, 0, 0, 1, 1, 0, 0, 1, 1, 0, 0, 1, 1, 0, 0, 1, 1, 0, 0, 1, 1, 0, 
   0, 1, 1, 0, 0, 1, 1}} -> 250, {{rAnd, rOr, rNand, rOr}, {0, 0, 1, 0, 0, 0, 
   1, 1, 0, 0, 1, 1, 0, 0, 1, 1, 0, 0, 1, 1, 0, 0, 1, 1, 0, 0, 1, 1, 0, 0, 1, 
   1, 0, 0, 1, 1, 0, 0, 1, 1}} -> 75, 
 {{rAnd, rOr, rNand, rXor}, {0, 0, 1, 0, 0, 0, 1, 1, 0, 0, 1, 1, 0, 0, 1, 1, 
   0, 0, 1, 1, 0, 0, 1, 1, 0, 0, 1, 1, 0, 0, 1, 1, 0, 0, 1, 1, 0, 0, 1, 
   1}} -> 50, {{rAnd, rNand, rAnd, rOr}, {0, 1, 0, 0, 0, 1, 0, 0, 0, 1, 0, 0, 
   0, 1, 0, 0, 0, 1, 0, 0, 0, 1, 0, 0, 0, 1, 0, 0, 0, 1, 0, 0, 0, 1, 0, 0, 0, 
   1, 0, 0}} -> 648, {{rAnd, rNand, rAnd, rXor}, {0, 1, 0, 0, 0, 1, 0, 0, 0, 
   1, 0, 0, 0, 1, 0, 0, 0, 1, 0, 0, 0, 1, 0, 0, 0, 1, 0, 0, 0, 1, 0, 0, 0, 1, 
   0, 0, 0, 1, 0, 0}} -> 648, {{rAnd, rNand, rOr, rOr}, {0, 1, 0, 0, 0, 1, 1, 
   0, 0, 1, 1, 1, 0, 1, 1, 1, 0, 1, 1, 1, 0, 1, 1, 1, 0, 1, 1, 1, 0, 1, 1, 1, 
   0, 1, 1, 1, 0, 1, 1, 1}} -> 54, 
 {{rAnd, rNand, rOr, rXor}, {0, 1, 0, 0, 0, 1, 1, 0, 0, 1, 1, 1, 0, 1, 1, 1, 
   0, 1, 1, 1, 0, 1, 1, 1, 0, 1, 1, 1, 0, 1, 1, 1, 0, 1, 1, 1, 0, 1, 1, 
   1}} -> 27, {{rAnd, rNand, rXor, rOr}, {0, 1, 0, 0, 0, 1, 1, 0, 0, 1, 1, 1, 
   0, 1, 1, 1, 0, 1, 1, 1, 0, 1, 1, 1, 0, 1, 1, 1, 0, 1, 1, 1, 0, 1, 1, 1, 0, 
   1, 1, 1}} -> 18, {{rAnd, rNand, rXor, rXor}, {0, 1, 0, 0, 0, 1, 1, 0, 0, 
   1, 1, 1, 0, 1, 1, 1, 0, 1, 1, 1, 0, 1, 1, 1, 0, 1, 1, 1, 0, 1, 1, 1, 0, 1, 
   1, 1, 0, 1, 1, 1}} -> 9, {{rAnd, rXor, rNand, rOr}, {0, 0, 1, 0, 0, 0, 1, 
   1, 0, 0, 1, 1, 0, 0, 1, 1, 0, 0, 1, 1, 0, 0, 1, 1, 0, 0, 1, 1, 0, 0, 1, 1, 
   0, 0, 1, 1, 0, 0, 1, 1}} -> 75, 
 {{rAnd, rXor, rNand, rXor}, {0, 0, 1, 0, 0, 0, 1, 1, 0, 0, 1, 1, 0, 0, 1, 1, 
   0, 0, 1, 1, 0, 0, 1, 1, 0, 0, 1, 1, 0, 0, 1, 1, 0, 0, 1, 1, 0, 0, 1, 
   1}} -> 50, {{rOr, rAnd, rNand, rOr}, {0, 0, 1, 0, 0, 0, 1, 1, 0, 0, 1, 1, 
   0, 0, 1, 1, 0, 0, 1, 1, 0, 0, 1, 1, 0, 0, 1, 1, 0, 0, 1, 1, 0, 0, 1, 1, 0, 
   0, 1, 1}} -> 75, {{rOr, rAnd, rNand, rXor}, {0, 0, 1, 0, 0, 0, 1, 1, 0, 0, 
   1, 1, 0, 0, 1, 1, 0, 0, 1, 1, 0, 0, 1, 1, 0, 0, 1, 1, 0, 0, 1, 1, 0, 0, 1, 
   1, 0, 0, 1, 1}} -> 50, {{rOr, rOr, rNand, rOr}, {0, 0, 1, 0, 0, 0, 1, 1, 
   0, 0, 1, 1, 0, 0, 1, 1, 0, 0, 1, 1, 0, 0, 1, 1, 0, 0, 1, 1, 0, 0, 1, 1, 0, 
   0, 1, 1, 0, 0, 1, 1}} -> 15, {{rOr, rOr, rNand, rXor}, {0, 0, 1, 0, 0, 0, 
   1, 1, 0, 0, 1, 1, 0, 0, 1, 1, 0, 0, 1, 1, 0, 0, 1, 1, 0, 0, 1, 1, 0, 0, 1, 
   1, 0, 0, 1, 1, 0, 0, 1, 1}} -> 10, 
 {{rOr, rNand, rAnd, rAnd}, {0, 1, 0, 0, 1, 1, 0, 0, 1, 0, 1, 0, 1, 1, 0, 1, 
   1, 0, 1, 0, 1, 1, 0, 1, 1, 0, 1, 0, 1, 1, 0, 1, 1, 0, 1, 0, 1, 1, 0, 
   1}} -> 2, {{rOr, rNand, rAnd, rOr}, {0, 1, 0, 0, 1, 1, 0, 0, 1, 0, 1, 1, 
   1, 1, 0, 1, 1, 0, 1, 1, 1, 1, 0, 1, 1, 0, 1, 1, 1, 1, 0, 1, 1, 0, 1, 1, 1, 
   1, 0, 1}} -> 6, {{rOr, rNand, rAnd, rNand}, {0, 1, 0, 1, 1, 1, 0, 1, 1, 0, 
   1, 1, 1, 1, 0, 0, 1, 0, 1, 1, 1, 1, 0, 0, 1, 0, 1, 1, 1, 1, 0, 0, 1, 0, 1, 
   1, 1, 1, 0, 0}} -> 8, {{rOr, rNand, rAnd, rXor}, {0, 1, 0, 0, 1, 1, 0, 0, 
   1, 0, 1, 1, 1, 1, 0, 0, 1, 0, 1, 1, 1, 1, 0, 0, 1, 0, 1, 1, 1, 1, 0, 0, 1, 
   0, 1, 1, 1, 1, 0, 0}} -> 6, {{rOr, rNand, rOr, rAnd}, {0, 1, 0, 0, 1, 1, 
   1, 0, 1, 0, 1, 1, 1, 1, 1, 1, 1, 0, 1, 1, 1, 1, 1, 1, 1, 0, 1, 1, 1, 1, 1, 
   1, 1, 0, 1, 1, 1, 1, 1, 1}} -> 18, 
 {{rOr, rNand, rOr, rOr}, {0, 1, 0, 0, 1, 1, 1, 0, 1, 0, 1, 1, 1, 1, 1, 1, 1, 
   0, 1, 1, 1, 1, 1, 1, 1, 0, 1, 1, 1, 1, 1, 1, 1, 0, 1, 1, 1, 1, 1, 1}} -> 
  54, {{rOr, rNand, rOr, rNand}, {0, 1, 0, 1, 1, 1, 1, 1, 1, 0, 1, 0, 1, 1, 
   1, 0, 1, 0, 1, 0, 1, 1, 1, 0, 1, 0, 1, 0, 1, 1, 1, 0, 1, 0, 1, 0, 1, 1, 1, 
   0}} -> 32, {{rOr, rNand, rOr, rXor}, {0, 1, 0, 0, 1, 1, 1, 0, 1, 0, 1, 0, 
   1, 1, 1, 0, 1, 0, 1, 0, 1, 1, 1, 0, 1, 0, 1, 0, 1, 1, 1, 0, 1, 0, 1, 0, 1, 
   1, 1, 0}} -> 8, {{rOr, rNand, rXor, rOr}, {0, 1, 0, 0, 1, 1, 1, 0, 1, 0, 
   0, 1, 1, 1, 1, 1, 1, 0, 0, 1, 1, 1, 1, 1, 1, 0, 0, 1, 1, 1, 1, 1, 1, 0, 0, 
   1, 1, 1, 1, 1}} -> 18, {{rOr, rNand, rXor, rXor}, {0, 1, 0, 0, 1, 1, 1, 0, 
   1, 0, 0, 0, 1, 1, 1, 1, 1, 0, 0, 0, 1, 1, 1, 1, 1, 0, 0, 0, 1, 1, 1, 1, 1, 
   0, 0, 0, 1, 1, 1, 1}} -> 3, {{rOr, rXor, rNand, rOr}, {0, 0, 1, 0, 0, 0, 
   1, 1, 0, 0, 1, 1, 0, 0, 1, 1, 0, 0, 1, 1, 0, 0, 1, 1, 0, 0, 1, 1, 0, 0, 1, 
   1, 0, 0, 1, 1, 0, 0, 1, 1}} -> 15, 
 {{rOr, rXor, rNand, rXor}, {0, 0, 1, 0, 0, 0, 1, 1, 0, 0, 1, 1, 0, 0, 1, 1, 
   0, 0, 1, 1, 0, 0, 1, 1, 0, 0, 1, 1, 0, 0, 1, 1, 0, 0, 1, 1, 0, 0, 1, 
   1}} -> 10, {{rNand, rAnd, rOr, rAnd}, {1, 0, 0, 0, 1, 0, 1, 0, 1, 0, 1, 1, 
   1, 0, 1, 1, 1, 0, 1, 1, 1, 0, 1, 1, 1, 0, 1, 1, 1, 0, 1, 1, 1, 0, 1, 1, 1, 
   0, 1, 1}} -> 27, {{rNand, rAnd, rOr, rNand}, {1, 0, 0, 1, 1, 0, 1, 1, 1, 
   0, 1, 0, 1, 0, 1, 0, 1, 0, 1, 0, 1, 0, 1, 0, 1, 0, 1, 0, 1, 0, 1, 0, 1, 0, 
   1, 0, 1, 0, 1, 0}} -> 36, {{rNand, rAnd, rOr, rXor}, {1, 0, 0, 0, 1, 0, 1, 
   1, 1, 0, 1, 0, 1, 0, 1, 0, 1, 0, 1, 0, 1, 0, 1, 0, 1, 0, 1, 0, 1, 0, 1, 0, 
   1, 0, 1, 0, 1, 0, 1, 0}} -> 27, 
 {{rNand, rAnd, rNand, rAnd}, {1, 0, 1, 0, 1, 0, 1, 1, 1, 0, 1, 1, 1, 0, 1, 
   1, 1, 0, 1, 1, 1, 0, 1, 1, 1, 0, 1, 1, 1, 0, 1, 1, 1, 0, 1, 1, 1, 0, 1, 
   1}} -> 27, {{rNand, rAnd, rNand, rNand}, {1, 0, 1, 1, 1, 0, 1, 0, 1, 0, 1, 
   0, 1, 0, 1, 0, 1, 0, 1, 0, 1, 0, 1, 0, 1, 0, 1, 0, 1, 0, 1, 0, 1, 0, 1, 0, 
   1, 0, 1, 0}} -> 27, {{rNand, rAnd, rNand, rXor}, {1, 0, 1, 0, 1, 0, 1, 0, 
   1, 0, 1, 0, 1, 0, 1, 0, 1, 0, 1, 0, 1, 0, 1, 0, 1, 0, 1, 0, 1, 0, 1, 0, 1, 
   0, 1, 0, 1, 0, 1, 0}} -> 250, {{rNand, rAnd, rXor, rAnd}, {1, 0, 0, 0, 1, 
   0, 1, 0, 1, 0, 1, 1, 1, 0, 1, 1, 1, 0, 1, 1, 1, 0, 1, 1, 1, 0, 1, 1, 1, 0, 
   1, 1, 1, 0, 1, 1, 1, 0, 1, 1}} -> 9, 
 {{rNand, rAnd, rXor, rNand}, {1, 0, 0, 1, 1, 0, 1, 1, 1, 0, 1, 0, 1, 0, 1, 
   0, 1, 0, 1, 0, 1, 0, 1, 0, 1, 0, 1, 0, 1, 0, 1, 0, 1, 0, 1, 0, 1, 0, 1, 
   0}} -> 9, {{rNand, rAnd, rXor, rXor}, {1, 0, 0, 0, 1, 0, 1, 1, 1, 0, 1, 0, 
   1, 0, 1, 0, 1, 0, 1, 0, 1, 0, 1, 0, 1, 0, 1, 0, 1, 0, 1, 0, 1, 0, 1, 0, 1, 
   0, 1, 0}} -> 9, {{rNand, rOr, rAnd, rAnd}, {1, 0, 0, 0, 1, 1, 0, 0, 0, 1, 
   1, 0, 1, 1, 0, 0, 0, 1, 1, 0, 1, 1, 0, 0, 0, 1, 1, 0, 1, 1, 0, 0, 0, 1, 1, 
   0, 1, 1, 0, 0}} -> 8, {{rNand, rOr, rAnd, rNand}, {1, 0, 0, 1, 1, 1, 0, 1, 
   0, 1, 1, 1, 1, 1, 0, 1, 0, 1, 1, 1, 1, 1, 0, 1, 0, 1, 1, 1, 1, 1, 0, 1, 0, 
   1, 1, 1, 1, 1, 0, 1}} -> 5, {{rNand, rOr, rAnd, rXor}, {1, 0, 0, 0, 1, 1, 
   0, 1, 0, 1, 1, 1, 1, 1, 0, 1, 0, 1, 1, 1, 1, 1, 0, 1, 0, 1, 1, 1, 1, 1, 0, 
   1, 0, 1, 1, 1, 1, 1, 0, 1}} -> 12, 
 {{rNand, rOr, rNand, rAnd}, {1, 0, 1, 0, 1, 1, 1, 1, 0, 1, 0, 1, 1, 1, 1, 0, 
   0, 1, 0, 1, 1, 1, 1, 0, 0, 1, 0, 1, 1, 1, 1, 0, 0, 1, 0, 1, 1, 1, 1, 
   0}} -> 16, {{rNand, rOr, rNand, rOr}, {1, 0, 1, 0, 1, 1, 1, 1, 0, 1, 0, 1, 
   1, 1, 1, 0, 0, 1, 0, 1, 1, 1, 1, 0, 0, 1, 0, 1, 1, 1, 1, 0, 0, 1, 0, 1, 1, 
   1, 1, 0}} -> 16, {{rNand, rOr, rNand, rNand}, {1, 0, 1, 1, 1, 1, 1, 0, 0, 
   1, 0, 0, 1, 1, 1, 1, 0, 1, 0, 0, 1, 1, 1, 1, 0, 1, 0, 0, 1, 1, 1, 1, 0, 1, 
   0, 0, 1, 1, 1, 1}} -> 12, {{rNand, rOr, rNand, rXor}, {1, 0, 1, 0, 1, 1, 
   1, 0, 0, 1, 0, 0, 1, 1, 1, 0, 0, 1, 0, 0, 1, 1, 1, 0, 0, 1, 0, 0, 1, 1, 1, 
   0, 0, 1, 0, 0, 1, 1, 1, 0}} -> 8, 
 {{rNand, rOr, rXor, rOr}, {1, 0, 0, 0, 1, 1, 1, 1, 0, 1, 0, 1, 1, 1, 1, 0, 
   0, 1, 0, 1, 1, 1, 1, 0, 0, 1, 0, 1, 1, 1, 1, 0, 0, 1, 0, 1, 1, 1, 1, 
   0}} -> 6, {{rNand, rOr, rXor, rXor}, {1, 0, 0, 0, 1, 1, 1, 1, 0, 1, 0, 0, 
   1, 1, 1, 0, 0, 1, 0, 0, 1, 1, 1, 0, 0, 1, 0, 0, 1, 1, 1, 0, 0, 1, 0, 0, 1, 
   1, 1, 0}} -> 3, {{rNand, rNand, rAnd, rAnd}, {1, 1, 0, 0, 0, 0, 1, 0, 1, 
   1, 0, 0, 0, 0, 1, 0, 1, 1, 0, 0, 0, 0, 1, 0, 1, 1, 0, 0, 0, 0, 1, 0, 1, 1, 
   0, 0, 0, 0, 1, 0}} -> 5, {{rNand, rNand, rAnd, rOr}, {1, 1, 0, 0, 0, 0, 1, 
   1, 1, 1, 0, 1, 0, 0, 1, 1, 1, 1, 0, 1, 0, 0, 1, 1, 1, 1, 0, 1, 0, 0, 1, 1, 
   1, 1, 0, 1, 0, 0, 1, 1}} -> 4, {{rNand, rNand, rAnd, rNand}, {1, 1, 0, 1, 
   0, 0, 1, 1, 1, 1, 0, 1, 0, 0, 1, 1, 1, 1, 0, 1, 0, 0, 1, 1, 1, 1, 0, 1, 0, 
   0, 1, 1, 1, 1, 0, 1, 0, 0, 1, 1}} -> 54, 
 {{rNand, rNand, rAnd, rXor}, {1, 1, 0, 0, 0, 0, 1, 1, 1, 1, 0, 1, 0, 0, 1, 
   1, 1, 1, 0, 1, 0, 0, 1, 1, 1, 1, 0, 1, 0, 0, 1, 1, 1, 1, 0, 1, 0, 0, 1, 
   1}} -> 2, {{rNand, rNand, rOr, rAnd}, {1, 1, 0, 0, 0, 0, 1, 0, 1, 1, 0, 0, 
   0, 0, 1, 0, 1, 1, 0, 0, 0, 0, 1, 0, 1, 1, 0, 0, 0, 0, 1, 0, 1, 1, 0, 0, 0, 
   0, 1, 0}} -> 15, {{rNand, rNand, rOr, rOr}, {1, 1, 0, 0, 0, 0, 1, 1, 1, 1, 
   0, 1, 0, 0, 1, 1, 1, 1, 0, 1, 0, 0, 1, 1, 1, 1, 0, 1, 0, 0, 1, 1, 1, 1, 0, 
   1, 0, 0, 1, 1}} -> 4, {{rNand, rNand, rOr, rNand}, {1, 1, 0, 1, 0, 0, 1, 
   1, 1, 1, 0, 1, 0, 0, 1, 1, 1, 1, 0, 1, 0, 0, 1, 1, 1, 1, 0, 1, 0, 0, 1, 1, 
   1, 1, 0, 1, 0, 0, 1, 1}} -> 18, 
 {{rNand, rNand, rOr, rXor}, {1, 1, 0, 0, 0, 0, 1, 1, 1, 1, 0, 1, 0, 0, 1, 1, 
   1, 1, 0, 1, 0, 0, 1, 1, 1, 1, 0, 1, 0, 0, 1, 1, 1, 1, 0, 1, 0, 0, 1, 
   1}} -> 2, {{rNand, rNand, rXor, rAnd}, {1, 1, 0, 0, 0, 0, 0, 0, 1, 1, 0, 
   0, 0, 0, 0, 0, 1, 1, 0, 0, 0, 0, 0, 0, 1, 1, 0, 0, 0, 0, 0, 0, 1, 1, 0, 0, 
   0, 0, 0, 0}} -> 10, {{rNand, rNand, rXor, rNand}, {1, 1, 0, 1, 0, 0, 0, 1, 
   1, 1, 0, 1, 0, 0, 0, 1, 1, 1, 0, 1, 0, 0, 0, 1, 1, 1, 0, 1, 0, 0, 0, 1, 1, 
   1, 0, 1, 0, 0, 0, 1}} -> 27, {{rNand, rNand, rXor, rXor}, {1, 1, 0, 0, 0, 
   0, 0, 1, 1, 1, 0, 0, 0, 0, 0, 1, 1, 1, 0, 0, 0, 0, 0, 1, 1, 1, 0, 0, 0, 0, 
   0, 1, 1, 1, 0, 0, 0, 0, 0, 1}} -> 2, 
 {{rNand, rXor, rAnd, rAnd}, {1, 0, 0, 0, 1, 1, 0, 0, 0, 0, 1, 0, 1, 0, 0, 0, 
   1, 1, 0, 0, 0, 0, 1, 0, 1, 0, 0, 0, 1, 1, 0, 0, 0, 0, 1, 0, 1, 0, 0, 
   0}} -> 5, {{rNand, rXor, rAnd, rOr}, {1, 0, 0, 0, 1, 1, 0, 1, 0, 0, 1, 1, 
   1, 0, 0, 1, 1, 1, 0, 1, 0, 0, 1, 1, 1, 0, 0, 1, 1, 1, 0, 1, 0, 0, 1, 1, 1, 
   0, 0, 1}} -> 8, {{rNand, rXor, rAnd, rNand}, {1, 0, 0, 1, 1, 1, 0, 1, 0, 
   0, 1, 1, 1, 0, 0, 1, 1, 1, 0, 1, 0, 0, 1, 1, 1, 0, 0, 1, 1, 1, 0, 1, 0, 0, 
   1, 1, 1, 0, 0, 1}} -> 8, {{rNand, rXor, rAnd, rXor}, {1, 0, 0, 0, 1, 1, 0, 
   1, 0, 0, 1, 1, 1, 0, 0, 1, 1, 1, 0, 1, 0, 0, 1, 1, 1, 0, 0, 1, 1, 1, 0, 1, 
   0, 0, 1, 1, 1, 0, 0, 1}} -> 4, {{rNand, rXor, rOr, rOr}, {1, 0, 0, 0, 1, 
   1, 1, 1, 0, 0, 1, 1, 1, 0, 0, 1, 1, 1, 1, 1, 0, 0, 1, 1, 1, 0, 0, 1, 1, 1, 
   1, 1, 0, 0, 1, 1, 1, 0, 0, 1}} -> 8, 
 {{rNand, rXor, rOr, rXor}, {1, 0, 0, 0, 1, 1, 1, 1, 0, 0, 1, 0, 1, 0, 0, 1, 
   1, 1, 1, 1, 0, 0, 1, 0, 1, 0, 0, 1, 1, 1, 1, 1, 0, 0, 1, 0, 1, 0, 0, 
   1}} -> 10, {{rNand, rXor, rNand, rAnd}, {1, 0, 1, 0, 1, 1, 1, 1, 0, 0, 0, 
   1, 1, 0, 1, 0, 1, 1, 1, 1, 0, 0, 0, 1, 1, 0, 1, 0, 1, 1, 1, 1, 0, 0, 0, 1, 
   1, 0, 1, 0}} -> 50, {{rNand, rXor, rNand, rNand}, {1, 0, 1, 1, 1, 1, 1, 0, 
   0, 0, 0, 0, 1, 0, 1, 1, 1, 1, 1, 0, 0, 0, 0, 0, 1, 0, 1, 1, 1, 1, 1, 0, 0, 
   0, 0, 0, 1, 0, 1, 1}} -> 8, {{rNand, rXor, rNand, rXor}, {1, 0, 1, 0, 1, 
   1, 1, 0, 0, 0, 0, 0, 1, 0, 1, 0, 1, 1, 1, 0, 0, 0, 0, 0, 1, 0, 1, 0, 1, 1, 
   1, 0, 0, 0, 0, 0, 1, 0, 1, 0}} -> 8, 
 {{rXor, rAnd, rNand, rOr}, {0, 0, 1, 0, 0, 0, 1, 1, 0, 0, 1, 1, 0, 0, 1, 1, 
   0, 0, 1, 1, 0, 0, 1, 1, 0, 0, 1, 1, 0, 0, 1, 1, 0, 0, 1, 1, 0, 0, 1, 
   1}} -> 75, {{rXor, rAnd, rNand, rXor}, {0, 0, 1, 0, 0, 0, 1, 1, 0, 0, 1, 
   1, 0, 0, 1, 1, 0, 0, 1, 1, 0, 0, 1, 1, 0, 0, 1, 1, 0, 0, 1, 1, 0, 0, 1, 1, 
   0, 0, 1, 1}} -> 50, {{rXor, rOr, rNand, rOr}, {0, 0, 1, 0, 0, 0, 1, 1, 0, 
   0, 1, 1, 0, 0, 1, 1, 0, 0, 1, 1, 0, 0, 1, 1, 0, 0, 1, 1, 0, 0, 1, 1, 0, 0, 
   1, 1, 0, 0, 1, 1}} -> 15, {{rXor, rOr, rNand, rXor}, {0, 0, 1, 0, 0, 0, 1, 
   1, 0, 0, 1, 1, 0, 0, 1, 1, 0, 0, 1, 1, 0, 0, 1, 1, 0, 0, 1, 1, 0, 0, 1, 1, 
   0, 0, 1, 1, 0, 0, 1, 1}} -> 10, 
 {{rXor, rNand, rAnd, rAnd}, {0, 1, 0, 0, 1, 1, 0, 0, 0, 0, 1, 0, 0, 1, 0, 0, 
   1, 1, 0, 0, 0, 0, 1, 0, 0, 1, 0, 0, 1, 1, 0, 0, 0, 0, 1, 0, 0, 1, 0, 
   0}} -> 5, {{rXor, rNand, rAnd, rOr}, {0, 1, 0, 0, 1, 1, 0, 0, 0, 0, 1, 1, 
   0, 1, 0, 1, 1, 1, 0, 0, 0, 0, 1, 1, 0, 1, 0, 1, 1, 1, 0, 0, 0, 0, 1, 1, 0, 
   1, 0, 1}} -> 1, {{rXor, rNand, rAnd, rNand}, {0, 1, 0, 1, 1, 1, 0, 1, 0, 
   0, 1, 1, 0, 1, 0, 1, 1, 1, 0, 1, 0, 0, 1, 1, 0, 1, 0, 1, 1, 1, 0, 1, 0, 0, 
   1, 1, 0, 1, 0, 1}} -> 8, {{rXor, rNand, rAnd, rXor}, {0, 1, 0, 0, 1, 1, 0, 
   0, 0, 0, 1, 1, 0, 1, 0, 1, 1, 1, 0, 0, 0, 0, 1, 1, 0, 1, 0, 1, 1, 1, 0, 0, 
   0, 0, 1, 1, 0, 1, 0, 1}} -> 1, {{rXor, rNand, rOr, rOr}, {0, 1, 0, 0, 1, 
   1, 1, 0, 0, 0, 1, 1, 0, 1, 0, 1, 1, 1, 1, 0, 0, 0, 1, 1, 0, 1, 0, 1, 1, 1, 
   1, 0, 0, 0, 1, 1, 0, 1, 0, 1}} -> 3, 
 {{rXor, rNand, rOr, rXor}, {0, 1, 0, 0, 1, 1, 1, 0, 0, 0, 1, 0, 0, 1, 0, 1, 
   1, 1, 1, 0, 0, 0, 1, 0, 0, 1, 0, 1, 1, 1, 1, 0, 0, 0, 1, 0, 0, 1, 0, 
   1}} -> 6, {{rXor, rNand, rXor, rOr}, {0, 1, 0, 0, 1, 1, 1, 0, 0, 0, 0, 1, 
   0, 1, 0, 0, 1, 1, 1, 0, 0, 0, 0, 1, 0, 1, 0, 0, 1, 1, 1, 0, 0, 0, 0, 1, 0, 
   1, 0, 0}} -> 12, {{rXor, rNand, rXor, rXor}, {0, 1, 0, 0, 1, 1, 1, 0, 0, 
   0, 0, 0, 0, 1, 0, 0, 1, 1, 1, 0, 0, 0, 0, 0, 0, 1, 0, 0, 1, 1, 1, 0, 0, 0, 
   0, 0, 0, 1, 0, 0}} -> 12, {{rXor, rXor, rNand, rOr}, {0, 0, 1, 0, 0, 0, 1, 
   1, 0, 0, 1, 1, 0, 0, 1, 1, 0, 0, 1, 1, 0, 0, 1, 1, 0, 0, 1, 1, 0, 0, 1, 1, 
   0, 0, 1, 1, 0, 0, 1, 1}} -> 15, 
 {{rXor, rXor, rNand, rXor}, {0, 0, 1, 0, 0, 0, 1, 1, 0, 0, 1, 1, 0, 0, 1, 1, 
   0, 0, 1, 1, 0, 0, 1, 1, 0, 0, 1, 1, 0, 0, 1, 1, 0, 0, 1, 1, 0, 0, 1, 
   1}} -> 10, {{rAnd, rNand, rOr, rOr}, {0, 1, 0, 0, 0, 1, 1, 0, 0, 1, 1, 0, 
   0, 1, 1, 0, 0, 1, 1, 0, 0, 1, 1, 0, 0, 1, 1, 0, 0, 1, 1, 0, 0, 1, 1, 0, 0, 
   1, 1, 0}} -> 75, {{rAnd, rNand, rOr, rXor}, {0, 1, 0, 0, 0, 1, 1, 0, 0, 1, 
   1, 0, 0, 1, 1, 0, 0, 1, 1, 0, 0, 1, 1, 0, 0, 1, 1, 0, 0, 1, 1, 0, 0, 1, 1, 
   0, 0, 1, 1, 0}} -> 75, {{rAnd, rNand, rNand, rOr}, {0, 1, 1, 0, 0, 1, 1, 
   0, 0, 1, 1, 0, 0, 1, 1, 0, 0, 1, 1, 0, 0, 1, 1, 0, 0, 1, 1, 0, 0, 1, 1, 0, 
   0, 1, 1, 0, 0, 1, 1, 0}} -> 125, 
 {{rAnd, rNand, rNand, rXor}, {0, 1, 1, 0, 0, 1, 1, 0, 0, 1, 1, 0, 0, 1, 1, 
   0, 0, 1, 1, 0, 0, 1, 1, 0, 0, 1, 1, 0, 0, 1, 1, 0, 0, 1, 1, 0, 0, 1, 1, 
   0}} -> 250, {{rAnd, rNand, rXor, rOr}, {0, 1, 0, 0, 0, 1, 1, 0, 0, 1, 1, 
   0, 0, 1, 1, 0, 0, 1, 1, 0, 0, 1, 1, 0, 0, 1, 1, 0, 0, 1, 1, 0, 0, 1, 1, 0, 
   0, 1, 1, 0}} -> 50, {{rAnd, rNand, rXor, rXor}, {0, 1, 0, 0, 0, 1, 1, 0, 
   0, 1, 1, 0, 0, 1, 1, 0, 0, 1, 1, 0, 0, 1, 1, 0, 0, 1, 1, 0, 0, 1, 1, 0, 0, 
   1, 1, 0, 0, 1, 1, 0}} -> 50, {{rOr, rNand, rAnd, rAnd}, {0, 1, 0, 0, 1, 1, 
   0, 0, 1, 0, 1, 0, 1, 1, 0, 0, 1, 0, 1, 0, 1, 1, 0, 0, 1, 0, 1, 0, 1, 1, 0, 
   0, 1, 0, 1, 0, 1, 1, 0, 0}} -> 8, 
 {{rOr, rNand, rOr, rAnd}, {0, 1, 0, 0, 1, 1, 1, 0, 1, 0, 1, 0, 1, 1, 1, 0, 
   1, 0, 1, 0, 1, 1, 1, 0, 1, 0, 1, 0, 1, 1, 1, 0, 1, 0, 1, 0, 1, 1, 1, 
   0}} -> 24, {{rOr, rNand, rOr, rXor}, {0, 1, 0, 0, 1, 1, 1, 0, 1, 0, 1, 1, 
   1, 1, 1, 0, 1, 0, 1, 1, 1, 1, 1, 0, 1, 0, 1, 1, 1, 1, 1, 0, 1, 0, 1, 1, 1, 
   1, 1, 0}} -> 36, {{rOr, rNand, rNand, rAnd}, {0, 1, 1, 0, 1, 1, 1, 0, 1, 
   0, 0, 0, 1, 1, 1, 0, 1, 0, 0, 0, 1, 1, 1, 0, 1, 0, 0, 0, 1, 1, 1, 0, 1, 0, 
   0, 0, 1, 1, 1, 0}} -> 24, {{rOr, rNand, rNand, rOr}, {0, 1, 1, 0, 1, 1, 1, 
   0, 1, 0, 0, 1, 1, 1, 1, 1, 1, 0, 0, 1, 1, 1, 1, 1, 1, 0, 0, 1, 1, 1, 1, 1, 
   1, 0, 0, 1, 1, 1, 1, 1}} -> 16, 
 {{rOr, rNand, rNand, rXor}, {0, 1, 1, 0, 1, 1, 1, 0, 1, 0, 0, 1, 1, 1, 1, 0, 
   1, 0, 0, 1, 1, 1, 1, 0, 1, 0, 0, 1, 1, 1, 1, 0, 1, 0, 0, 1, 1, 1, 1, 
   0}} -> 16, {{rOr, rNand, rXor, rAnd}, {0, 1, 0, 0, 1, 1, 1, 0, 1, 0, 0, 0, 
   1, 1, 1, 0, 1, 0, 0, 0, 1, 1, 1, 0, 1, 0, 0, 0, 1, 1, 1, 0, 1, 0, 0, 0, 1, 
   1, 1, 0}} -> 9, {{rOr, rNand, rXor, rXor}, {0, 1, 0, 0, 1, 1, 1, 0, 1, 0, 
   0, 1, 1, 1, 1, 0, 1, 0, 0, 1, 1, 1, 1, 0, 1, 0, 0, 1, 1, 1, 1, 0, 1, 0, 0, 
   1, 1, 1, 1, 0}} -> 6, {{rNand, rAnd, rAnd, rNand}, {1, 0, 0, 1, 1, 0, 0, 
   0, 1, 0, 0, 1, 1, 0, 0, 0, 1, 0, 0, 1, 1, 0, 0, 0, 1, 0, 0, 1, 1, 0, 0, 0, 
   1, 0, 0, 1, 1, 0, 0, 0}} -> 125, 
 {{rNand, rAnd, rAnd, rXor}, {1, 0, 0, 0, 1, 0, 0, 1, 1, 0, 0, 0, 1, 0, 0, 1, 
   1, 0, 0, 0, 1, 0, 0, 1, 1, 0, 0, 0, 1, 0, 0, 1, 1, 0, 0, 0, 1, 0, 0, 
   1}} -> 125, {{rNand, rAnd, rOr, rNand}, {1, 0, 0, 1, 1, 0, 1, 0, 1, 0, 1, 
   1, 1, 0, 1, 0, 1, 0, 1, 1, 1, 0, 1, 0, 1, 0, 1, 1, 1, 0, 1, 0, 1, 0, 1, 1, 
   1, 0, 1, 0}} -> 36, {{rNand, rAnd, rOr, rXor}, {1, 0, 0, 0, 1, 0, 1, 1, 1, 
   0, 1, 0, 1, 0, 1, 1, 1, 0, 1, 0, 1, 0, 1, 1, 1, 0, 1, 0, 1, 0, 1, 1, 1, 0, 
   1, 0, 1, 0, 1, 1}} -> 27, {{rNand, rAnd, rNand, rNand}, {1, 0, 1, 1, 1, 0, 
   1, 0, 1, 0, 1, 1, 1, 0, 1, 0, 1, 0, 1, 1, 1, 0, 1, 0, 1, 0, 1, 1, 1, 0, 1, 
   0, 1, 0, 1, 1, 1, 0, 1, 0}} -> 54, 
 {{rNand, rAnd, rNand, rXor}, {1, 0, 1, 0, 1, 0, 1, 1, 1, 0, 1, 0, 1, 0, 1, 
   1, 1, 0, 1, 0, 1, 0, 1, 1, 1, 0, 1, 0, 1, 0, 1, 1, 1, 0, 1, 0, 1, 0, 1, 
   1}} -> 54, {{rNand, rAnd, rXor, rNand}, {1, 0, 0, 1, 1, 0, 1, 0, 1, 0, 1, 
   1, 1, 0, 1, 0, 1, 0, 1, 1, 1, 0, 1, 0, 1, 0, 1, 1, 1, 0, 1, 0, 1, 0, 1, 1, 
   1, 0, 1, 0}} -> 9, {{rNand, rAnd, rXor, rXor}, {1, 0, 0, 0, 1, 0, 1, 1, 1, 
   0, 1, 0, 1, 0, 1, 1, 1, 0, 1, 0, 1, 0, 1, 1, 1, 0, 1, 0, 1, 0, 1, 1, 1, 0, 
   1, 0, 1, 0, 1, 1}} -> 9, {{rNand, rOr, rAnd, rNand}, {1, 0, 0, 1, 1, 1, 0, 
   0, 0, 1, 1, 1, 1, 1, 0, 1, 0, 1, 1, 0, 1, 1, 0, 1, 0, 1, 1, 0, 1, 1, 0, 1, 
   0, 1, 1, 0, 1, 1, 0, 1}} -> 3, {{rNand, rOr, rAnd, rXor}, {1, 0, 0, 0, 1, 
   1, 0, 1, 0, 1, 1, 0, 1, 1, 0, 0, 0, 1, 1, 1, 1, 1, 0, 1, 0, 1, 1, 0, 1, 1, 
   0, 0, 0, 1, 1, 1, 1, 1, 0, 1}} -> 2, 
 {{rNand, rOr, rOr, rAnd}, {1, 0, 0, 0, 1, 1, 1, 0, 0, 1, 1, 0, 1, 1, 1, 0, 
   0, 1, 1, 0, 1, 1, 1, 0, 0, 1, 1, 0, 1, 1, 1, 0, 0, 1, 1, 0, 1, 1, 1, 
   0}} -> 24, {{rNand, rOr, rOr, rNand}, {1, 0, 0, 1, 1, 1, 1, 0, 0, 1, 1, 1, 
   1, 1, 1, 1, 0, 1, 1, 0, 1, 1, 1, 1, 0, 1, 1, 0, 1, 1, 1, 1, 0, 1, 1, 0, 1, 
   1, 1, 1}} -> 32, {{rNand, rOr, rOr, rXor}, {1, 0, 0, 0, 1, 1, 1, 1, 0, 1, 
   1, 0, 1, 1, 1, 0, 0, 1, 1, 1, 1, 1, 1, 1, 0, 1, 1, 0, 1, 1, 1, 0, 0, 1, 1, 
   1, 1, 1, 1, 1}} -> 8, {{rNand, rOr, rNand, rAnd}, {1, 0, 1, 0, 1, 1, 1, 0, 
   0, 1, 0, 0, 1, 1, 1, 0, 0, 1, 0, 0, 1, 1, 1, 0, 0, 1, 0, 0, 1, 1, 1, 0, 0, 
   1, 0, 0, 1, 1, 1, 0}} -> 24, {{rNand, rOr, rNand, rNand}, {1, 0, 1, 1, 1, 
   1, 1, 0, 0, 1, 0, 1, 1, 1, 1, 1, 0, 1, 0, 0, 1, 1, 1, 1, 0, 1, 0, 0, 1, 1, 
   1, 1, 0, 1, 0, 0, 1, 1, 1, 1}} -> 24, 
 {{rNand, rOr, rNand, rXor}, {1, 0, 1, 0, 1, 1, 1, 1, 0, 1, 0, 0, 1, 1, 1, 0, 
   0, 1, 0, 1, 1, 1, 1, 1, 0, 1, 0, 0, 1, 1, 1, 0, 0, 1, 0, 1, 1, 1, 1, 
   1}} -> 16, {{rNand, rOr, rXor, rAnd}, {1, 0, 0, 0, 1, 1, 1, 0, 0, 1, 0, 0, 
   1, 1, 1, 0, 0, 1, 0, 0, 1, 1, 1, 0, 0, 1, 0, 0, 1, 1, 1, 0, 0, 1, 0, 0, 1, 
   1, 1, 0}} -> 9, {{rNand, rOr, rXor, rNand}, {1, 0, 0, 1, 1, 1, 1, 0, 0, 1, 
   0, 1, 1, 1, 1, 1, 0, 1, 0, 0, 1, 1, 1, 1, 0, 1, 0, 0, 1, 1, 1, 1, 0, 1, 0, 
   0, 1, 1, 1, 1}} -> 6, {{rNand, rOr, rXor, rXor}, {1, 0, 0, 0, 1, 1, 1, 1, 
   0, 1, 0, 0, 1, 1, 1, 0, 0, 1, 0, 1, 1, 1, 1, 1, 0, 1, 0, 0, 1, 1, 1, 0, 0, 
   1, 0, 1, 1, 1, 1, 1}} -> 3, {{rNand, rNand, rAnd, rXor}, {1, 1, 0, 0, 0, 
   0, 1, 1, 1, 1, 0, 1, 0, 0, 1, 0, 1, 1, 0, 0, 0, 0, 1, 1, 1, 1, 0, 1, 0, 0, 
   1, 0, 1, 1, 0, 0, 0, 0, 1, 1}} -> 2, 
 {{rNand, rNand, rOr, rXor}, {1, 1, 0, 0, 0, 0, 1, 1, 1, 1, 0, 1, 0, 0, 1, 0, 
   1, 1, 0, 0, 0, 0, 1, 1, 1, 1, 0, 1, 0, 0, 1, 0, 1, 1, 0, 0, 0, 0, 1, 
   1}} -> 2, {{rNand, rNand, rNand, rAnd}, {1, 1, 1, 0, 0, 0, 0, 0, 1, 1, 1, 
   0, 0, 0, 0, 0, 1, 1, 1, 0, 0, 0, 0, 0, 1, 1, 1, 0, 0, 0, 0, 0, 1, 1, 1, 0, 
   0, 0, 0, 0}} -> 81, {{rNand, rNand, rNand, rOr}, {1, 1, 1, 0, 0, 0, 0, 1, 
   1, 1, 1, 1, 0, 0, 0, 1, 1, 1, 1, 1, 0, 0, 0, 1, 1, 1, 1, 1, 0, 0, 0, 1, 1, 
   1, 1, 1, 0, 0, 0, 1}} -> 81, {{rNand, rNand, rNand, rXor}, {1, 1, 1, 0, 0, 
   0, 0, 1, 1, 1, 1, 1, 0, 0, 0, 0, 1, 1, 1, 0, 0, 0, 0, 1, 1, 1, 1, 1, 0, 0, 
   0, 0, 1, 1, 1, 0, 0, 0, 0, 1}} -> 81, 
 {{rNand, rNand, rXor, rOr}, {1, 1, 0, 0, 0, 0, 0, 1, 1, 1, 0, 1, 0, 0, 0, 1, 
   1, 1, 0, 1, 0, 0, 0, 1, 1, 1, 0, 1, 0, 0, 0, 1, 1, 1, 0, 1, 0, 0, 0, 
   1}} -> 2, {{rNand, rNand, rXor, rXor}, {1, 1, 0, 0, 0, 0, 0, 1, 1, 1, 0, 
   1, 0, 0, 0, 0, 1, 1, 0, 0, 0, 0, 0, 1, 1, 1, 0, 1, 0, 0, 0, 0, 1, 1, 0, 0, 
   0, 0, 0, 1}} -> 2, {{rNand, rXor, rAnd, rNand}, {1, 0, 0, 1, 1, 1, 0, 0, 
   0, 0, 1, 1, 1, 0, 0, 1, 1, 1, 0, 0, 0, 0, 1, 1, 1, 0, 0, 1, 1, 1, 0, 0, 0, 
   0, 1, 1, 1, 0, 0, 1}} -> 2, {{rNand, rXor, rOr, rAnd}, {1, 0, 0, 0, 1, 1, 
   1, 0, 0, 0, 1, 0, 1, 0, 0, 0, 1, 1, 1, 0, 0, 0, 1, 0, 1, 0, 0, 0, 1, 1, 1, 
   0, 0, 0, 1, 0, 1, 0, 0, 0}} -> 18, 
 {{rNand, rXor, rOr, rNand}, {1, 0, 0, 1, 1, 1, 1, 0, 0, 0, 1, 1, 1, 0, 0, 1, 
   1, 1, 1, 0, 0, 0, 1, 1, 1, 0, 0, 1, 1, 1, 1, 0, 0, 0, 1, 1, 1, 0, 0, 
   1}} -> 3, {{rNand, rXor, rNand, rAnd}, {1, 0, 1, 0, 1, 1, 1, 0, 0, 0, 0, 
   0, 1, 0, 1, 0, 1, 1, 1, 0, 0, 0, 0, 0, 1, 0, 1, 0, 1, 1, 1, 0, 0, 0, 0, 0, 
   1, 0, 1, 0}} -> 24, {{rNand, rXor, rNand, rOr}, {1, 0, 1, 0, 1, 1, 1, 1, 
   0, 0, 0, 1, 1, 0, 1, 1, 1, 1, 1, 1, 0, 0, 0, 1, 1, 0, 1, 1, 1, 1, 1, 1, 0, 
   0, 0, 1, 1, 0, 1, 1}} -> 36, {{rNand, rXor, rNand, rNand}, {1, 0, 1, 1, 1, 
   1, 1, 0, 0, 0, 0, 1, 1, 0, 1, 1, 1, 1, 1, 0, 0, 0, 0, 1, 1, 0, 1, 1, 1, 1, 
   1, 0, 0, 0, 0, 1, 1, 0, 1, 1}} -> 16, 
 {{rNand, rXor, rXor, rAnd}, {1, 0, 0, 0, 1, 1, 1, 0, 0, 0, 0, 0, 1, 0, 0, 0, 
   1, 1, 1, 0, 0, 0, 0, 0, 1, 0, 0, 0, 1, 1, 1, 0, 0, 0, 0, 0, 1, 0, 0, 
   0}} -> 36, {{rNand, rXor, rXor, rOr}, {1, 0, 0, 0, 1, 1, 1, 1, 0, 0, 0, 1, 
   1, 0, 0, 1, 1, 1, 1, 1, 0, 0, 0, 1, 1, 0, 0, 1, 1, 1, 1, 1, 0, 0, 0, 1, 1, 
   0, 0, 1}} -> 20, {{rNand, rXor, rXor, rNand}, {1, 0, 0, 1, 1, 1, 1, 0, 0, 
   0, 0, 1, 1, 0, 0, 1, 1, 1, 1, 0, 0, 0, 0, 1, 1, 0, 0, 1, 1, 1, 1, 0, 0, 0, 
   0, 1, 1, 0, 0, 1}} -> 12, {{rXor, rNand, rAnd, rOr}, {0, 1, 0, 0, 1, 1, 0, 
   0, 0, 0, 1, 1, 0, 1, 0, 1, 1, 1, 0, 1, 0, 0, 1, 1, 0, 1, 0, 1, 1, 1, 0, 1, 
   0, 0, 1, 1, 0, 1, 0, 1}} -> 1, {{rXor, rNand, rAnd, rXor}, {0, 1, 0, 0, 1, 
   1, 0, 0, 0, 0, 1, 1, 0, 1, 0, 1, 1, 1, 0, 1, 0, 0, 1, 0, 0, 1, 0, 0, 1, 1, 
   0, 0, 0, 0, 1, 1, 0, 1, 0, 1}} -> 1, 
 {{rXor, rNand, rOr, rAnd}, {0, 1, 0, 0, 1, 1, 1, 0, 0, 0, 1, 0, 0, 1, 0, 0, 
   1, 1, 1, 0, 0, 0, 1, 0, 0, 1, 0, 0, 1, 1, 1, 0, 0, 0, 1, 0, 0, 1, 0, 
   0}} -> 18, {{rXor, rNand, rOr, rOr}, {0, 1, 0, 0, 1, 1, 1, 0, 0, 0, 1, 1, 
   0, 1, 0, 1, 1, 1, 1, 1, 0, 0, 1, 1, 0, 1, 0, 1, 1, 1, 1, 1, 0, 0, 1, 1, 0, 
   1, 0, 1}} -> 6, {{rXor, rNand, rOr, rXor}, {0, 1, 0, 0, 1, 1, 1, 0, 0, 0, 
   1, 1, 0, 1, 0, 1, 1, 1, 1, 1, 0, 0, 1, 0, 0, 1, 0, 0, 1, 1, 1, 0, 0, 0, 1, 
   1, 0, 1, 0, 1}} -> 3, {{rXor, rNand, rNand, rAnd}, {0, 1, 1, 0, 1, 1, 1, 
   0, 0, 0, 0, 0, 0, 1, 1, 0, 1, 1, 1, 0, 0, 0, 0, 0, 0, 1, 1, 0, 1, 1, 1, 0, 
   0, 0, 0, 0, 0, 1, 1, 0}} -> 24, 
 {{rXor, rNand, rNand, rOr}, {0, 1, 1, 0, 1, 1, 1, 0, 0, 0, 0, 1, 0, 1, 1, 1, 
   1, 1, 1, 1, 0, 0, 0, 1, 0, 1, 1, 1, 1, 1, 1, 1, 0, 0, 0, 1, 0, 1, 1, 
   1}} -> 8, {{rXor, rNand, rNand, rXor}, {0, 1, 1, 0, 1, 1, 1, 0, 0, 0, 0, 
   1, 0, 1, 1, 1, 1, 1, 1, 1, 0, 0, 0, 0, 0, 1, 1, 0, 1, 1, 1, 0, 0, 0, 0, 1, 
   0, 1, 1, 1}} -> 8, {{rXor, rNand, rXor, rAnd}, {0, 1, 0, 0, 1, 1, 1, 0, 0, 
   0, 0, 0, 0, 1, 0, 0, 1, 1, 1, 0, 0, 0, 0, 0, 0, 1, 0, 0, 1, 1, 1, 0, 0, 0, 
   0, 0, 0, 1, 0, 0}} -> 36, {{rXor, rNand, rXor, rOr}, {0, 1, 0, 0, 1, 1, 1, 
   0, 0, 0, 0, 1, 0, 1, 0, 1, 1, 1, 1, 1, 0, 0, 0, 1, 0, 1, 0, 1, 1, 1, 1, 1, 
   0, 0, 0, 1, 0, 1, 0, 1}} -> 24, 
 {{rXor, rNand, rXor, rXor}, {0, 1, 0, 0, 1, 1, 1, 0, 0, 0, 0, 1, 0, 1, 0, 1, 
   1, 1, 1, 1, 0, 0, 0, 0, 0, 1, 0, 0, 1, 1, 1, 0, 0, 0, 0, 1, 0, 1, 0, 
   1}} -> 24, {{rAnd, rNand, rOr, rAnd}, {0, 1, 0, 0, 0, 1, 1, 0, 0, 1, 1, 1, 
   0, 1, 1, 1, 0, 1, 1, 1, 0, 1, 1, 1, 0, 1, 1, 1, 0, 1, 1, 1, 0, 1, 1, 1, 0, 
   1, 1, 1}} -> 27, {{rAnd, rNand, rOr, rNand}, {0, 1, 0, 1, 0, 1, 1, 1, 0, 
   1, 1, 0, 0, 1, 1, 0, 0, 1, 1, 0, 0, 1, 1, 0, 0, 1, 1, 0, 0, 1, 1, 0, 0, 1, 
   1, 0, 0, 1, 1, 0}} -> 36, {{rAnd, rNand, rOr, rXor}, {0, 1, 0, 0, 0, 1, 1, 
   1, 0, 1, 1, 0, 0, 1, 1, 0, 0, 1, 1, 0, 0, 1, 1, 0, 0, 1, 1, 0, 0, 1, 1, 0, 
   0, 1, 1, 0, 0, 1, 1, 0}} -> 27, 
 {{rAnd, rNand, rNand, rAnd}, {0, 1, 1, 0, 0, 1, 1, 1, 0, 1, 1, 1, 0, 1, 1, 
   1, 0, 1, 1, 1, 0, 1, 1, 1, 0, 1, 1, 1, 0, 1, 1, 1, 0, 1, 1, 1, 0, 1, 1, 
   1}} -> 27, {{rAnd, rNand, rNand, rNand}, {0, 1, 1, 1, 0, 1, 1, 0, 0, 1, 1, 
   0, 0, 1, 1, 0, 0, 1, 1, 0, 0, 1, 1, 0, 0, 1, 1, 0, 0, 1, 1, 0, 0, 1, 1, 0, 
   0, 1, 1, 0}} -> 27, {{rAnd, rNand, rXor, rAnd}, {0, 1, 0, 0, 0, 1, 1, 0, 
   0, 1, 1, 1, 0, 1, 1, 1, 0, 1, 1, 1, 0, 1, 1, 1, 0, 1, 1, 1, 0, 1, 1, 1, 0, 
   1, 1, 1, 0, 1, 1, 1}} -> 9, {{rAnd, rNand, rXor, rNand}, {0, 1, 0, 1, 0, 
   1, 1, 1, 0, 1, 1, 0, 0, 1, 1, 0, 0, 1, 1, 0, 0, 1, 1, 0, 0, 1, 1, 0, 0, 1, 
   1, 0, 0, 1, 1, 0, 0, 1, 1, 0}} -> 9, 
 {{rAnd, rNand, rXor, rXor}, {0, 1, 0, 0, 0, 1, 1, 1, 0, 1, 1, 0, 0, 1, 1, 0, 
   0, 1, 1, 0, 0, 1, 1, 0, 0, 1, 1, 0, 0, 1, 1, 0, 0, 1, 1, 0, 0, 1, 1, 
   0}} -> 9, {{rOr, rNand, rAnd, rNand}, {0, 1, 0, 1, 1, 1, 0, 1, 1, 0, 1, 1, 
   1, 1, 0, 1, 1, 0, 1, 1, 1, 1, 0, 1, 1, 0, 1, 1, 1, 1, 0, 1, 1, 0, 1, 1, 1, 
   1, 0, 1}} -> 5, {{rOr, rNand, rAnd, rXor}, {0, 1, 0, 0, 1, 1, 0, 1, 1, 0, 
   1, 1, 1, 1, 0, 1, 1, 0, 1, 1, 1, 1, 0, 1, 1, 0, 1, 1, 1, 1, 0, 1, 1, 0, 1, 
   1, 1, 1, 0, 1}} -> 12, {{rOr, rNand, rNand, rAnd}, {0, 1, 1, 0, 1, 1, 1, 
   1, 1, 0, 0, 1, 1, 1, 1, 0, 1, 0, 0, 1, 1, 1, 1, 0, 1, 0, 0, 1, 1, 1, 1, 0, 
   1, 0, 0, 1, 1, 1, 1, 0}} -> 16, 
 {{rOr, rNand, rNand, rOr}, {0, 1, 1, 0, 1, 1, 1, 1, 1, 0, 0, 1, 1, 1, 1, 0, 
   1, 0, 0, 1, 1, 1, 1, 0, 1, 0, 0, 1, 1, 1, 1, 0, 1, 0, 0, 1, 1, 1, 1, 
   0}} -> 16, {{rOr, rNand, rNand, rNand}, {0, 1, 1, 1, 1, 1, 1, 0, 1, 0, 0, 
   0, 1, 1, 1, 1, 1, 0, 0, 0, 1, 1, 1, 1, 1, 0, 0, 0, 1, 1, 1, 1, 1, 0, 0, 0, 
   1, 1, 1, 1}} -> 12, {{rOr, rNand, rNand, rXor}, {0, 1, 1, 0, 1, 1, 1, 0, 
   1, 0, 0, 0, 1, 1, 1, 0, 1, 0, 0, 0, 1, 1, 1, 0, 1, 0, 0, 0, 1, 1, 1, 0, 1, 
   0, 0, 0, 1, 1, 1, 0}} -> 8, {{rOr, rNand, rXor, rOr}, {0, 1, 0, 0, 1, 1, 
   1, 1, 1, 0, 0, 1, 1, 1, 1, 0, 1, 0, 0, 1, 1, 1, 1, 0, 1, 0, 0, 1, 1, 1, 1, 
   0, 1, 0, 0, 1, 1, 1, 1, 0}} -> 6, 
 {{rOr, rNand, rXor, rXor}, {0, 1, 0, 0, 1, 1, 1, 1, 1, 0, 0, 0, 1, 1, 1, 0, 
   1, 0, 0, 0, 1, 1, 1, 0, 1, 0, 0, 0, 1, 1, 1, 0, 1, 0, 0, 0, 1, 1, 1, 
   0}} -> 3, {{rNand, rAnd, rAnd, rOr}, {1, 0, 0, 0, 1, 0, 0, 0, 1, 0, 0, 0, 
   1, 0, 0, 0, 1, 0, 0, 0, 1, 0, 0, 0, 1, 0, 0, 0, 1, 0, 0, 0, 1, 0, 0, 0, 1, 
   0, 0, 0}} -> 648, {{rNand, rAnd, rAnd, rXor}, {1, 0, 0, 0, 1, 0, 0, 0, 1, 
   0, 0, 0, 1, 0, 0, 0, 1, 0, 0, 0, 1, 0, 0, 0, 1, 0, 0, 0, 1, 0, 0, 0, 1, 0, 
   0, 0, 1, 0, 0, 0}} -> 648, {{rNand, rAnd, rOr, rOr}, {1, 0, 0, 0, 1, 0, 1, 
   0, 1, 0, 1, 1, 1, 0, 1, 1, 1, 0, 1, 1, 1, 0, 1, 1, 1, 0, 1, 1, 1, 0, 1, 1, 
   1, 0, 1, 1, 1, 0, 1, 1}} -> 54, 
 {{rNand, rAnd, rOr, rXor}, {1, 0, 0, 0, 1, 0, 1, 0, 1, 0, 1, 1, 1, 0, 1, 1, 
   1, 0, 1, 1, 1, 0, 1, 1, 1, 0, 1, 1, 1, 0, 1, 1, 1, 0, 1, 1, 1, 0, 1, 
   1}} -> 27, {{rNand, rAnd, rXor, rOr}, {1, 0, 0, 0, 1, 0, 1, 0, 1, 0, 1, 1, 
   1, 0, 1, 1, 1, 0, 1, 1, 1, 0, 1, 1, 1, 0, 1, 1, 1, 0, 1, 1, 1, 0, 1, 1, 1, 
   0, 1, 1}} -> 18, {{rNand, rAnd, rXor, rXor}, {1, 0, 0, 0, 1, 0, 1, 0, 1, 
   0, 1, 1, 1, 0, 1, 1, 1, 0, 1, 1, 1, 0, 1, 1, 1, 0, 1, 1, 1, 0, 1, 1, 1, 0, 
   1, 1, 1, 0, 1, 1}} -> 9, {{rNand, rOr, rAnd, rAnd}, {1, 0, 0, 0, 1, 1, 0, 
   0, 0, 1, 1, 0, 1, 1, 0, 1, 0, 1, 1, 0, 1, 1, 0, 1, 0, 1, 1, 0, 1, 1, 0, 1, 
   0, 1, 1, 0, 1, 1, 0, 1}} -> 2, {{rNand, rOr, rAnd, rOr}, {1, 0, 0, 0, 1, 
   1, 0, 0, 0, 1, 1, 1, 1, 1, 0, 1, 0, 1, 1, 1, 1, 1, 0, 1, 0, 1, 1, 1, 1, 1, 
   0, 1, 0, 1, 1, 1, 1, 1, 0, 1}} -> 6, 
 {{rNand, rOr, rAnd, rNand}, {1, 0, 0, 1, 1, 1, 0, 1, 0, 1, 1, 1, 1, 1, 0, 0, 
   0, 1, 1, 1, 1, 1, 0, 0, 0, 1, 1, 1, 1, 1, 0, 0, 0, 1, 1, 1, 1, 1, 0, 
   0}} -> 8, {{rNand, rOr, rAnd, rXor}, {1, 0, 0, 0, 1, 1, 0, 0, 0, 1, 1, 1, 
   1, 1, 0, 0, 0, 1, 1, 1, 1, 1, 0, 0, 0, 1, 1, 1, 1, 1, 0, 0, 0, 1, 1, 1, 1, 
   1, 0, 0}} -> 6, {{rNand, rOr, rOr, rAnd}, {1, 0, 0, 0, 1, 1, 1, 0, 0, 1, 
   1, 1, 1, 1, 1, 1, 0, 1, 1, 1, 1, 1, 1, 1, 0, 1, 1, 1, 1, 1, 1, 1, 0, 1, 1, 
   1, 1, 1, 1, 1}} -> 18, {{rNand, rOr, rOr, rOr}, {1, 0, 0, 0, 1, 1, 1, 0, 
   0, 1, 1, 1, 1, 1, 1, 1, 0, 1, 1, 1, 1, 1, 1, 1, 0, 1, 1, 1, 1, 1, 1, 1, 0, 
   1, 1, 1, 1, 1, 1, 1}} -> 54, {{rNand, rOr, rOr, rNand}, {1, 0, 0, 1, 1, 1, 
   1, 1, 0, 1, 1, 0, 1, 1, 1, 0, 0, 1, 1, 0, 1, 1, 1, 0, 0, 1, 1, 0, 1, 1, 1, 
   0, 0, 1, 1, 0, 1, 1, 1, 0}} -> 32, 
 {{rNand, rOr, rOr, rXor}, {1, 0, 0, 0, 1, 1, 1, 0, 0, 1, 1, 0, 1, 1, 1, 0, 
   0, 1, 1, 0, 1, 1, 1, 0, 0, 1, 1, 0, 1, 1, 1, 0, 0, 1, 1, 0, 1, 1, 1, 
   0}} -> 8, {{rNand, rOr, rXor, rOr}, {1, 0, 0, 0, 1, 1, 1, 0, 0, 1, 0, 1, 
   1, 1, 1, 1, 0, 1, 0, 1, 1, 1, 1, 1, 0, 1, 0, 1, 1, 1, 1, 1, 0, 1, 0, 1, 1, 
   1, 1, 1}} -> 18, {{rNand, rOr, rXor, rXor}, {1, 0, 0, 0, 1, 1, 1, 0, 0, 1, 
   0, 0, 1, 1, 1, 1, 0, 1, 0, 0, 1, 1, 1, 1, 0, 1, 0, 0, 1, 1, 1, 1, 0, 1, 0, 
   0, 1, 1, 1, 1}} -> 3, {{rNand, rXor, rAnd, rOr}, {1, 0, 0, 0, 1, 1, 0, 0, 
   0, 0, 1, 1, 1, 0, 0, 1, 1, 1, 0, 0, 0, 0, 1, 1, 1, 0, 0, 1, 1, 1, 0, 0, 0, 
   0, 1, 1, 1, 0, 0, 1}} -> 1, {{rNand, rXor, rAnd, rXor}, {1, 0, 0, 0, 1, 1, 
   0, 0, 0, 0, 1, 1, 1, 0, 0, 1, 1, 1, 0, 0, 0, 0, 1, 1, 1, 0, 0, 1, 1, 1, 0, 
   0, 0, 0, 1, 1, 1, 0, 0, 1}} -> 1, 
 {{rNand, rXor, rOr, rOr}, {1, 0, 0, 0, 1, 1, 1, 0, 0, 0, 1, 1, 1, 0, 0, 1, 
   1, 1, 1, 0, 0, 0, 1, 1, 1, 0, 0, 1, 1, 1, 1, 0, 0, 0, 1, 1, 1, 0, 0, 
   1}} -> 3, {{rNand, rXor, rOr, rXor}, {1, 0, 0, 0, 1, 1, 1, 0, 0, 0, 1, 0, 
   1, 0, 0, 1, 1, 1, 1, 0, 0, 0, 1, 0, 1, 0, 0, 1, 1, 1, 1, 0, 0, 0, 1, 0, 1, 
   0, 0, 1}} -> 6, {{rNand, rXor, rXor, rOr}, {1, 0, 0, 0, 1, 1, 1, 0, 0, 0, 
   0, 1, 1, 0, 0, 0, 1, 1, 1, 0, 0, 0, 0, 1, 1, 0, 0, 0, 1, 1, 1, 0, 0, 0, 0, 
   1, 1, 0, 0, 0}} -> 12, {{rNand, rXor, rXor, rXor}, {1, 0, 0, 0, 1, 1, 1, 
   0, 0, 0, 0, 0, 1, 0, 0, 0, 1, 1, 1, 0, 0, 0, 0, 0, 1, 0, 0, 0, 1, 1, 1, 0, 
   0, 0, 0, 0, 1, 0, 0, 0}} -> 12, 
 {{rXor, rNand, rAnd, rOr}, {0, 1, 0, 0, 1, 1, 0, 1, 0, 0, 1, 1, 0, 1, 0, 1, 
   1, 1, 0, 1, 0, 0, 1, 1, 0, 1, 0, 1, 1, 1, 0, 1, 0, 0, 1, 1, 0, 1, 0, 
   1}} -> 8, {{rXor, rNand, rAnd, rXor}, {0, 1, 0, 0, 1, 1, 0, 1, 0, 0, 1, 1, 
   0, 1, 0, 1, 1, 1, 0, 1, 0, 0, 1, 1, 0, 1, 0, 1, 1, 1, 0, 1, 0, 0, 1, 1, 0, 
   1, 0, 1}} -> 4, {{rXor, rNand, rOr, rOr}, {0, 1, 0, 0, 1, 1, 1, 1, 0, 0, 
   1, 1, 0, 1, 0, 1, 1, 1, 1, 1, 0, 0, 1, 1, 0, 1, 0, 1, 1, 1, 1, 1, 0, 0, 1, 
   1, 0, 1, 0, 1}} -> 8, {{rXor, rNand, rOr, rXor}, {0, 1, 0, 0, 1, 1, 1, 1, 
   0, 0, 1, 0, 0, 1, 0, 1, 1, 1, 1, 1, 0, 0, 1, 0, 0, 1, 0, 1, 1, 1, 1, 1, 0, 
   0, 1, 0, 0, 1, 0, 1}} -> 10, {{rXor, rNand, rNand, rAnd}, {0, 1, 1, 0, 1, 
   1, 1, 1, 0, 0, 0, 1, 0, 1, 1, 0, 1, 1, 1, 1, 0, 0, 0, 1, 0, 1, 1, 0, 1, 1, 
   1, 1, 0, 0, 0, 1, 0, 1, 1, 0}} -> 50, 
 {{rXor, rNand, rNand, rNand}, {0, 1, 1, 1, 1, 1, 1, 0, 0, 0, 0, 0, 0, 1, 1, 
   1, 1, 1, 1, 0, 0, 0, 0, 0, 0, 1, 1, 1, 1, 1, 1, 0, 0, 0, 0, 0, 0, 1, 1, 
   1}} -> 8, {{rXor, rNand, rNand, rXor}, {0, 1, 1, 0, 1, 1, 1, 0, 0, 0, 0, 
   0, 0, 1, 1, 0, 1, 1, 1, 0, 0, 0, 0, 0, 0, 1, 1, 0, 1, 1, 1, 0, 0, 0, 0, 0, 
   0, 1, 1, 0}} -> 8, {{rAnd, rNand, rAnd, rNand}, {0, 1, 0, 1, 0, 1, 0, 0, 
   0, 1, 0, 1, 0, 1, 0, 0, 0, 1, 0, 1, 0, 1, 0, 0, 0, 1, 0, 1, 0, 1, 0, 0, 0, 
   1, 0, 1, 0, 1, 0, 0}} -> 125, {{rAnd, rNand, rAnd, rXor}, {0, 1, 0, 0, 0, 
   1, 0, 1, 0, 1, 0, 0, 0, 1, 0, 1, 0, 1, 0, 0, 0, 1, 0, 1, 0, 1, 0, 0, 0, 1, 
   0, 1, 0, 1, 0, 0, 0, 1, 0, 1}} -> 125, 
 {{rAnd, rNand, rOr, rNand}, {0, 1, 0, 1, 0, 1, 1, 0, 0, 1, 1, 1, 0, 1, 1, 0, 
   0, 1, 1, 1, 0, 1, 1, 0, 0, 1, 1, 1, 0, 1, 1, 0, 0, 1, 1, 1, 0, 1, 1, 
   0}} -> 36, {{rAnd, rNand, rOr, rXor}, {0, 1, 0, 0, 0, 1, 1, 1, 0, 1, 1, 0, 
   0, 1, 1, 1, 0, 1, 1, 0, 0, 1, 1, 1, 0, 1, 1, 0, 0, 1, 1, 1, 0, 1, 1, 0, 0, 
   1, 1, 1}} -> 27, {{rAnd, rNand, rNand, rNand}, {0, 1, 1, 1, 0, 1, 1, 0, 0, 
   1, 1, 1, 0, 1, 1, 0, 0, 1, 1, 1, 0, 1, 1, 0, 0, 1, 1, 1, 0, 1, 1, 0, 0, 1, 
   1, 1, 0, 1, 1, 0}} -> 54, {{rAnd, rNand, rNand, rXor}, {0, 1, 1, 0, 0, 1, 
   1, 1, 0, 1, 1, 0, 0, 1, 1, 1, 0, 1, 1, 0, 0, 1, 1, 1, 0, 1, 1, 0, 0, 1, 1, 
   1, 0, 1, 1, 0, 0, 1, 1, 1}} -> 54, 
 {{rAnd, rNand, rXor, rNand}, {0, 1, 0, 1, 0, 1, 1, 0, 0, 1, 1, 1, 0, 1, 1, 
   0, 0, 1, 1, 1, 0, 1, 1, 0, 0, 1, 1, 1, 0, 1, 1, 0, 0, 1, 1, 1, 0, 1, 1, 
   0}} -> 9, {{rAnd, rNand, rXor, rXor}, {0, 1, 0, 0, 0, 1, 1, 1, 0, 1, 1, 0, 
   0, 1, 1, 1, 0, 1, 1, 0, 0, 1, 1, 1, 0, 1, 1, 0, 0, 1, 1, 1, 0, 1, 1, 0, 0, 
   1, 1, 1}} -> 9, {{rOr, rNand, rAnd, rNand}, {0, 1, 0, 1, 1, 1, 0, 0, 1, 0, 
   1, 1, 1, 1, 0, 1, 1, 0, 1, 0, 1, 1, 0, 1, 1, 0, 1, 0, 1, 1, 0, 1, 1, 0, 1, 
   0, 1, 1, 0, 1}} -> 3, {{rOr, rNand, rAnd, rXor}, {0, 1, 0, 0, 1, 1, 0, 1, 
   1, 0, 1, 0, 1, 1, 0, 0, 1, 0, 1, 1, 1, 1, 0, 1, 1, 0, 1, 0, 1, 1, 0, 0, 1, 
   0, 1, 1, 1, 1, 0, 1}} -> 2, {{rOr, rNand, rOr, rNand}, {0, 1, 0, 1, 1, 1, 
   1, 0, 1, 0, 1, 1, 1, 1, 1, 1, 1, 0, 1, 0, 1, 1, 1, 1, 1, 0, 1, 0, 1, 1, 1, 
   1, 1, 0, 1, 0, 1, 1, 1, 1}} -> 32, 
 {{rOr, rNand, rOr, rXor}, {0, 1, 0, 0, 1, 1, 1, 1, 1, 0, 1, 0, 1, 1, 1, 0, 
   1, 0, 1, 1, 1, 1, 1, 1, 1, 0, 1, 0, 1, 1, 1, 0, 1, 0, 1, 1, 1, 1, 1, 
   1}} -> 8, {{rOr, rNand, rNand, rNand}, {0, 1, 1, 1, 1, 1, 1, 0, 1, 0, 0, 
   1, 1, 1, 1, 1, 1, 0, 0, 0, 1, 1, 1, 1, 1, 0, 0, 0, 1, 1, 1, 1, 1, 0, 0, 0, 
   1, 1, 1, 1}} -> 24, {{rOr, rNand, rNand, rXor}, {0, 1, 1, 0, 1, 1, 1, 1, 
   1, 0, 0, 0, 1, 1, 1, 0, 1, 0, 0, 1, 1, 1, 1, 1, 1, 0, 0, 0, 1, 1, 1, 0, 1, 
   0, 0, 1, 1, 1, 1, 1}} -> 16, {{rOr, rNand, rXor, rNand}, {0, 1, 0, 1, 1, 
   1, 1, 0, 1, 0, 0, 1, 1, 1, 1, 1, 1, 0, 0, 0, 1, 1, 1, 1, 1, 0, 0, 0, 1, 1, 
   1, 1, 1, 0, 0, 0, 1, 1, 1, 1}} -> 6, 
 {{rOr, rNand, rXor, rXor}, {0, 1, 0, 0, 1, 1, 1, 1, 1, 0, 0, 0, 1, 1, 1, 0, 
   1, 0, 0, 1, 1, 1, 1, 1, 1, 0, 0, 0, 1, 1, 1, 0, 1, 0, 0, 1, 1, 1, 1, 
   1}} -> 3, {{rNand, rAnd, rOr, rOr}, {1, 0, 0, 0, 1, 0, 1, 0, 1, 0, 1, 0, 
   1, 0, 1, 0, 1, 0, 1, 0, 1, 0, 1, 0, 1, 0, 1, 0, 1, 0, 1, 0, 1, 0, 1, 0, 1, 
   0, 1, 0}} -> 75, {{rNand, rAnd, rOr, rXor}, {1, 0, 0, 0, 1, 0, 1, 0, 1, 0, 
   1, 0, 1, 0, 1, 0, 1, 0, 1, 0, 1, 0, 1, 0, 1, 0, 1, 0, 1, 0, 1, 0, 1, 0, 1, 
   0, 1, 0, 1, 0}} -> 75, {{rNand, rAnd, rNand, rOr}, {1, 0, 1, 0, 1, 0, 1, 
   0, 1, 0, 1, 0, 1, 0, 1, 0, 1, 0, 1, 0, 1, 0, 1, 0, 1, 0, 1, 0, 1, 0, 1, 0, 
   1, 0, 1, 0, 1, 0, 1, 0}} -> 125, 
 {{rNand, rAnd, rXor, rOr}, {1, 0, 0, 0, 1, 0, 1, 0, 1, 0, 1, 0, 1, 0, 1, 0, 
   1, 0, 1, 0, 1, 0, 1, 0, 1, 0, 1, 0, 1, 0, 1, 0, 1, 0, 1, 0, 1, 0, 1, 
   0}} -> 50, {{rNand, rAnd, rXor, rXor}, {1, 0, 0, 0, 1, 0, 1, 0, 1, 0, 1, 
   0, 1, 0, 1, 0, 1, 0, 1, 0, 1, 0, 1, 0, 1, 0, 1, 0, 1, 0, 1, 0, 1, 0, 1, 0, 
   1, 0, 1, 0}} -> 50, {{rNand, rOr, rOr, rXor}, {1, 0, 0, 0, 1, 1, 1, 0, 0, 
   1, 1, 1, 1, 1, 1, 0, 0, 1, 1, 1, 1, 1, 1, 0, 0, 1, 1, 1, 1, 1, 1, 0, 0, 1, 
   1, 1, 1, 1, 1, 0}} -> 36, {{rNand, rOr, rNand, rOr}, {1, 0, 1, 0, 1, 1, 1, 
   0, 0, 1, 0, 1, 1, 1, 1, 1, 0, 1, 0, 1, 1, 1, 1, 1, 0, 1, 0, 1, 1, 1, 1, 1, 
   0, 1, 0, 1, 1, 1, 1, 1}} -> 16, 
 {{rNand, rOr, rNand, rXor}, {1, 0, 1, 0, 1, 1, 1, 0, 0, 1, 0, 1, 1, 1, 1, 0, 
   0, 1, 0, 1, 1, 1, 1, 0, 0, 1, 0, 1, 1, 1, 1, 0, 0, 1, 0, 1, 1, 1, 1, 
   0}} -> 16, {{rNand, rOr, rXor, rXor}, {1, 0, 0, 0, 1, 1, 1, 0, 0, 1, 0, 1, 
   1, 1, 1, 0, 0, 1, 0, 1, 1, 1, 1, 0, 0, 1, 0, 1, 1, 1, 1, 0, 0, 1, 0, 1, 1, 
   1, 1, 0}} -> 6, {{rNand, rXor, rAnd, rOr}, {1, 0, 0, 0, 1, 1, 0, 0, 0, 0, 
   1, 1, 1, 0, 0, 1, 1, 1, 0, 1, 0, 0, 1, 1, 1, 0, 0, 1, 1, 1, 0, 1, 0, 0, 1, 
   1, 1, 0, 0, 1}} -> 1, {{rNand, rXor, rAnd, rXor}, {1, 0, 0, 0, 1, 1, 0, 0, 
   0, 0, 1, 1, 1, 0, 0, 1, 1, 1, 0, 1, 0, 0, 1, 0, 1, 0, 0, 0, 1, 1, 0, 0, 0, 
   0, 1, 1, 1, 0, 0, 1}} -> 1, {{rNand, rXor, rOr, rOr}, {1, 0, 0, 0, 1, 1, 
   1, 0, 0, 0, 1, 1, 1, 0, 0, 1, 1, 1, 1, 1, 0, 0, 1, 1, 1, 0, 0, 1, 1, 1, 1, 
   1, 0, 0, 1, 1, 1, 0, 0, 1}} -> 6, 
 {{rNand, rXor, rOr, rXor}, {1, 0, 0, 0, 1, 1, 1, 0, 0, 0, 1, 1, 1, 0, 0, 1, 
   1, 1, 1, 1, 0, 0, 1, 0, 1, 0, 0, 0, 1, 1, 1, 0, 0, 0, 1, 1, 1, 0, 0, 
   1}} -> 3, {{rNand, rXor, rNand, rOr}, {1, 0, 1, 0, 1, 1, 1, 0, 0, 0, 0, 1, 
   1, 0, 1, 1, 1, 1, 1, 1, 0, 0, 0, 1, 1, 0, 1, 1, 1, 1, 1, 1, 0, 0, 0, 1, 1, 
   0, 1, 1}} -> 8, {{rNand, rXor, rNand, rXor}, {1, 0, 1, 0, 1, 1, 1, 0, 0, 
   0, 0, 1, 1, 0, 1, 1, 1, 1, 1, 1, 0, 0, 0, 0, 1, 0, 1, 0, 1, 1, 1, 0, 0, 0, 
   0, 1, 1, 0, 1, 1}} -> 8, {{rNand, rXor, rXor, rOr}, {1, 0, 0, 0, 1, 1, 1, 
   0, 0, 0, 0, 1, 1, 0, 0, 1, 1, 1, 1, 1, 0, 0, 0, 1, 1, 0, 0, 1, 1, 1, 1, 1, 
   0, 0, 0, 1, 1, 0, 0, 1}} -> 24, 
 {{rNand, rXor, rXor, rXor}, {1, 0, 0, 0, 1, 1, 1, 0, 0, 0, 0, 1, 1, 0, 0, 1, 
   1, 1, 1, 1, 0, 0, 0, 0, 1, 0, 0, 0, 1, 1, 1, 0, 0, 0, 0, 1, 1, 0, 0, 
   1}} -> 24, {{rXor, rNand, rAnd, rNand}, {0, 1, 0, 1, 1, 1, 0, 0, 0, 0, 1, 
   1, 0, 1, 0, 1, 1, 1, 0, 0, 0, 0, 1, 1, 0, 1, 0, 1, 1, 1, 0, 0, 0, 0, 1, 1, 
   0, 1, 0, 1}} -> 2, {{rXor, rNand, rOr, rNand}, {0, 1, 0, 1, 1, 1, 1, 0, 0, 
   0, 1, 1, 0, 1, 0, 1, 1, 1, 1, 0, 0, 0, 1, 1, 0, 1, 0, 1, 1, 1, 1, 0, 0, 0, 
   1, 1, 0, 1, 0, 1}} -> 3, {{rXor, rNand, rNand, rOr}, {0, 1, 1, 0, 1, 1, 1, 
   1, 0, 0, 0, 1, 0, 1, 1, 1, 1, 1, 1, 1, 0, 0, 0, 1, 0, 1, 1, 1, 1, 1, 1, 1, 
   0, 0, 0, 1, 0, 1, 1, 1}} -> 36, 
 {{rXor, rNand, rNand, rNand}, {0, 1, 1, 1, 1, 1, 1, 0, 0, 0, 0, 1, 0, 1, 1, 
   1, 1, 1, 1, 0, 0, 0, 0, 1, 0, 1, 1, 1, 1, 1, 1, 0, 0, 0, 0, 1, 0, 1, 1, 
   1}} -> 16, {{rXor, rNand, rXor, rOr}, {0, 1, 0, 0, 1, 1, 1, 1, 0, 0, 0, 1, 
   0, 1, 0, 1, 1, 1, 1, 1, 0, 0, 0, 1, 0, 1, 0, 1, 1, 1, 1, 1, 0, 0, 0, 1, 0, 
   1, 0, 1}} -> 20, {{rXor, rNand, rXor, rNand}, {0, 1, 0, 1, 1, 1, 1, 0, 0, 
   0, 0, 1, 0, 1, 0, 1, 1, 1, 1, 0, 0, 0, 0, 1, 0, 1, 0, 1, 1, 1, 1, 0, 0, 0, 
   0, 1, 0, 1, 0, 1}} -> 12, {{rAnd, rAnd, rNand, rNand}, {0, 0, 1, 1, 0, 0, 
   1, 0, 0, 0, 1, 1, 0, 0, 1, 0, 0, 0, 1, 1, 0, 0, 1, 0, 0, 0, 1, 1, 0, 0, 1, 
   0, 0, 0, 1, 1, 0, 0, 1, 0}} -> 125, 
 {{rAnd, rAnd, rNand, rXor}, {0, 0, 1, 0, 0, 0, 1, 1, 0, 0, 1, 0, 0, 0, 1, 1, 
   0, 0, 1, 0, 0, 0, 1, 1, 0, 0, 1, 0, 0, 0, 1, 1, 0, 0, 1, 0, 0, 0, 1, 
   1}} -> 125, {{rAnd, rOr, rNand, rNand}, {0, 0, 1, 1, 0, 0, 1, 0, 0, 0, 1, 
   1, 0, 0, 1, 0, 0, 0, 1, 1, 0, 0, 1, 0, 0, 0, 1, 1, 0, 0, 1, 0, 0, 0, 1, 1, 
   0, 0, 1, 0}} -> 25, {{rAnd, rOr, rNand, rXor}, {0, 0, 1, 0, 0, 0, 1, 1, 0, 
   0, 1, 0, 0, 0, 1, 1, 0, 0, 1, 0, 0, 0, 1, 1, 0, 0, 1, 0, 0, 0, 1, 1, 0, 0, 
   1, 0, 0, 0, 1, 1}} -> 25, {{rAnd, rNand, rOr, rNand}, {0, 1, 0, 1, 0, 1, 
   1, 1, 0, 1, 1, 0, 0, 1, 1, 1, 0, 1, 1, 0, 0, 1, 1, 1, 0, 1, 1, 0, 0, 1, 1, 
   1, 0, 1, 1, 0, 0, 1, 1, 1}} -> 36, 
 {{rAnd, rNand, rOr, rXor}, {0, 1, 0, 0, 0, 1, 1, 0, 0, 1, 1, 1, 0, 1, 1, 0, 
   0, 1, 1, 1, 0, 1, 1, 0, 0, 1, 1, 1, 0, 1, 1, 0, 0, 1, 1, 1, 0, 1, 1, 
   0}} -> 27, {{rAnd, rNand, rXor, rNand}, {0, 1, 0, 1, 0, 1, 1, 1, 0, 1, 1, 
   0, 0, 1, 1, 1, 0, 1, 1, 0, 0, 1, 1, 1, 0, 1, 1, 0, 0, 1, 1, 1, 0, 1, 1, 0, 
   0, 1, 1, 1}} -> 9, {{rAnd, rNand, rXor, rXor}, {0, 1, 0, 0, 0, 1, 1, 0, 0, 
   1, 1, 1, 0, 1, 1, 0, 0, 1, 1, 1, 0, 1, 1, 0, 0, 1, 1, 1, 0, 1, 1, 0, 0, 1, 
   1, 1, 0, 1, 1, 0}} -> 9, {{rAnd, rXor, rNand, rNand}, {0, 0, 1, 1, 0, 0, 
   1, 0, 0, 0, 1, 1, 0, 0, 1, 0, 0, 0, 1, 1, 0, 0, 1, 0, 0, 0, 1, 1, 0, 0, 1, 
   0, 0, 0, 1, 1, 0, 0, 1, 0}} -> 25, 
 {{rAnd, rXor, rNand, rXor}, {0, 0, 1, 0, 0, 0, 1, 1, 0, 0, 1, 0, 0, 0, 1, 1, 
   0, 0, 1, 0, 0, 0, 1, 1, 0, 0, 1, 0, 0, 0, 1, 1, 0, 0, 1, 0, 0, 0, 1, 
   1}} -> 25, {{rOr, rAnd, rNand, rNand}, {0, 0, 1, 1, 0, 0, 1, 0, 0, 0, 1, 
   1, 0, 0, 1, 0, 0, 0, 1, 1, 0, 0, 1, 0, 0, 0, 1, 1, 0, 0, 1, 0, 0, 0, 1, 1, 
   0, 0, 1, 0}} -> 25, {{rOr, rAnd, rNand, rXor}, {0, 0, 1, 0, 0, 0, 1, 1, 0, 
   0, 1, 0, 0, 0, 1, 1, 0, 0, 1, 0, 0, 0, 1, 1, 0, 0, 1, 0, 0, 0, 1, 1, 0, 0, 
   1, 0, 0, 0, 1, 1}} -> 25, {{rOr, rOr, rNand, rNand}, {0, 0, 1, 1, 0, 0, 1, 
   0, 0, 0, 1, 1, 0, 0, 1, 0, 0, 0, 1, 1, 0, 0, 1, 0, 0, 0, 1, 1, 0, 0, 1, 0, 
   0, 0, 1, 1, 0, 0, 1, 0}} -> 5, {{rOr, rOr, rNand, rXor}, {0, 0, 1, 0, 0, 
   0, 1, 1, 0, 0, 1, 0, 0, 0, 1, 1, 0, 0, 1, 0, 0, 0, 1, 1, 0, 0, 1, 0, 0, 0, 
   1, 1, 0, 0, 1, 0, 0, 0, 1, 1}} -> 5, 
 {{rOr, rNand, rAnd, rOr}, {0, 1, 0, 0, 1, 1, 0, 0, 1, 0, 1, 0, 1, 1, 0, 1, 
   1, 0, 1, 1, 1, 1, 0, 1, 1, 0, 1, 1, 1, 1, 0, 1, 1, 0, 1, 1, 1, 1, 0, 
   1}} -> 2, {{rOr, rNand, rAnd, rXor}, {0, 1, 0, 0, 1, 1, 0, 0, 1, 0, 1, 0, 
   1, 1, 0, 1, 1, 0, 1, 1, 1, 1, 0, 0, 1, 0, 1, 0, 1, 1, 0, 1, 1, 0, 1, 1, 1, 
   1, 0, 0}} -> 2, {{rOr, rNand, rXor, rXor}, {0, 1, 0, 0, 1, 1, 1, 0, 1, 0, 
   0, 1, 1, 1, 1, 1, 1, 0, 0, 0, 1, 1, 1, 0, 1, 0, 0, 1, 1, 1, 1, 1, 1, 0, 0, 
   0, 1, 1, 1, 0}} -> 3, {{rOr, rXor, rNand, rNand}, {0, 0, 1, 1, 0, 0, 1, 0, 
   0, 0, 1, 1, 0, 0, 1, 0, 0, 0, 1, 1, 0, 0, 1, 0, 0, 0, 1, 1, 0, 0, 1, 0, 0, 
   0, 1, 1, 0, 0, 1, 0}} -> 5, {{rOr, rXor, rNand, rXor}, {0, 0, 1, 0, 0, 0, 
   1, 1, 0, 0, 1, 0, 0, 0, 1, 1, 0, 0, 1, 0, 0, 0, 1, 1, 0, 0, 1, 0, 0, 0, 1, 
   1, 0, 0, 1, 0, 0, 0, 1, 1}} -> 5, 
 {{rNand, rAnd, rOr, rNand}, {1, 0, 0, 1, 1, 0, 1, 1, 1, 0, 1, 0, 1, 0, 1, 1, 
   1, 0, 1, 0, 1, 0, 1, 1, 1, 0, 1, 0, 1, 0, 1, 1, 1, 0, 1, 0, 1, 0, 1, 
   1}} -> 36, {{rNand, rAnd, rOr, rXor}, {1, 0, 0, 0, 1, 0, 1, 0, 1, 0, 1, 1, 
   1, 0, 1, 0, 1, 0, 1, 1, 1, 0, 1, 0, 1, 0, 1, 1, 1, 0, 1, 0, 1, 0, 1, 1, 1, 
   0, 1, 0}} -> 27, {{rNand, rAnd, rXor, rNand}, {1, 0, 0, 1, 1, 0, 1, 1, 1, 
   0, 1, 0, 1, 0, 1, 1, 1, 0, 1, 0, 1, 0, 1, 1, 1, 0, 1, 0, 1, 0, 1, 1, 1, 0, 
   1, 0, 1, 0, 1, 1}} -> 9, {{rNand, rAnd, rXor, rXor}, {1, 0, 0, 0, 1, 0, 1, 
   0, 1, 0, 1, 1, 1, 0, 1, 0, 1, 0, 1, 1, 1, 0, 1, 0, 1, 0, 1, 1, 1, 0, 1, 0, 
   1, 0, 1, 1, 1, 0, 1, 0}} -> 9, {{rNand, rOr, rAnd, rOr}, {1, 0, 0, 0, 1, 
   1, 0, 0, 0, 1, 1, 0, 1, 1, 0, 1, 0, 1, 1, 1, 1, 1, 0, 1, 0, 1, 1, 1, 1, 1, 
   0, 1, 0, 1, 1, 1, 1, 1, 0, 1}} -> 2, 
 {{rNand, rOr, rAnd, rXor}, {1, 0, 0, 0, 1, 1, 0, 0, 0, 1, 1, 0, 1, 1, 0, 1, 
   0, 1, 1, 1, 1, 1, 0, 0, 0, 1, 1, 0, 1, 1, 0, 1, 0, 1, 1, 1, 1, 1, 0, 
   0}} -> 2, {{rNand, rOr, rXor, rXor}, {1, 0, 0, 0, 1, 1, 1, 0, 0, 1, 0, 1, 
   1, 1, 1, 1, 0, 1, 0, 0, 1, 1, 1, 0, 0, 1, 0, 1, 1, 1, 1, 1, 0, 1, 0, 0, 1, 
   1, 1, 0}} -> 3, {{rNand, rNand, rAnd, rOr}, {1, 1, 0, 0, 0, 0, 1, 0, 1, 1, 
   0, 1, 0, 0, 1, 1, 1, 1, 0, 1, 0, 0, 1, 1, 1, 1, 0, 1, 0, 0, 1, 1, 1, 1, 0, 
   1, 0, 0, 1, 1}} -> 1, {{rNand, rNand, rAnd, rNand}, {1, 1, 0, 1, 0, 0, 1, 
   1, 1, 1, 0, 0, 0, 0, 1, 1, 1, 1, 0, 0, 0, 0, 1, 1, 1, 1, 0, 0, 0, 0, 1, 1, 
   1, 1, 0, 0, 0, 0, 1, 1}} -> 1, {{rNand, rNand, rAnd, rXor}, {1, 1, 0, 0, 
   0, 0, 1, 0, 1, 1, 0, 1, 0, 0, 1, 1, 1, 1, 0, 0, 0, 0, 1, 0, 1, 1, 0, 1, 0, 
   0, 1, 1, 1, 1, 0, 0, 0, 0, 1, 0}} -> 1, 
 {{rNand, rNand, rOr, rOr}, {1, 1, 0, 0, 0, 0, 1, 0, 1, 1, 0, 1, 0, 0, 1, 1, 
   1, 1, 0, 1, 0, 0, 1, 1, 1, 1, 0, 1, 0, 0, 1, 1, 1, 1, 0, 1, 0, 0, 1, 
   1}} -> 1, {{rNand, rNand, rOr, rNand}, {1, 1, 0, 1, 0, 0, 1, 1, 1, 1, 0, 
   0, 0, 0, 1, 1, 1, 1, 0, 0, 0, 0, 1, 1, 1, 1, 0, 0, 0, 0, 1, 1, 1, 1, 0, 0, 
   0, 0, 1, 1}} -> 1, {{rNand, rNand, rOr, rXor}, {1, 1, 0, 0, 0, 0, 1, 0, 1, 
   1, 0, 1, 0, 0, 1, 1, 1, 1, 0, 0, 0, 0, 1, 0, 1, 1, 0, 1, 0, 0, 1, 1, 1, 1, 
   0, 0, 0, 0, 1, 0}} -> 1, {{rNand, rNand, rXor, rOr}, {1, 1, 0, 0, 0, 0, 0, 
   0, 1, 1, 0, 0, 0, 0, 0, 0, 1, 1, 0, 0, 0, 0, 0, 0, 1, 1, 0, 0, 0, 0, 0, 0, 
   1, 1, 0, 0, 0, 0, 0, 0}} -> 2, {{rNand, rXor, rAnd, rOr}, {1, 0, 0, 0, 1, 
   1, 0, 0, 0, 0, 1, 0, 1, 0, 0, 1, 1, 1, 0, 1, 0, 0, 1, 1, 1, 0, 0, 1, 1, 1, 
   0, 1, 0, 0, 1, 1, 1, 0, 0, 1}} -> 1, 
 {{rNand, rXor, rAnd, rNand}, {1, 0, 0, 1, 1, 1, 0, 1, 0, 0, 1, 1, 1, 0, 0, 
   0, 1, 1, 0, 1, 0, 0, 1, 1, 1, 0, 0, 0, 1, 1, 0, 1, 0, 0, 1, 1, 1, 0, 0, 
   0}} -> 4, {{rNand, rXor, rAnd, rXor}, {1, 0, 0, 0, 1, 1, 0, 0, 0, 0, 1, 0, 
   1, 0, 0, 1, 1, 1, 0, 1, 0, 0, 1, 1, 1, 0, 0, 0, 1, 1, 0, 0, 0, 0, 1, 0, 1, 
   0, 0, 1}} -> 1, {{rNand, rXor, rOr, rXor}, {1, 0, 0, 0, 1, 1, 1, 0, 0, 0, 
   1, 1, 1, 0, 0, 0, 1, 1, 1, 0, 0, 0, 1, 1, 1, 0, 0, 0, 1, 1, 1, 0, 0, 0, 1, 
   1, 1, 0, 0, 0}} -> 3, {{rXor, rAnd, rNand, rNand}, {0, 0, 1, 1, 0, 0, 1, 
   0, 0, 0, 1, 1, 0, 0, 1, 0, 0, 0, 1, 1, 0, 0, 1, 0, 0, 0, 1, 1, 0, 0, 1, 0, 
   0, 0, 1, 1, 0, 0, 1, 0}} -> 25, 
 {{rXor, rAnd, rNand, rXor}, {0, 0, 1, 0, 0, 0, 1, 1, 0, 0, 1, 0, 0, 0, 1, 1, 
   0, 0, 1, 0, 0, 0, 1, 1, 0, 0, 1, 0, 0, 0, 1, 1, 0, 0, 1, 0, 0, 0, 1, 
   1}} -> 25, {{rXor, rOr, rNand, rNand}, {0, 0, 1, 1, 0, 0, 1, 0, 0, 0, 1, 
   1, 0, 0, 1, 0, 0, 0, 1, 1, 0, 0, 1, 0, 0, 0, 1, 1, 0, 0, 1, 0, 0, 0, 1, 1, 
   0, 0, 1, 0}} -> 5, {{rXor, rOr, rNand, rXor}, {0, 0, 1, 0, 0, 0, 1, 1, 0, 
   0, 1, 0, 0, 0, 1, 1, 0, 0, 1, 0, 0, 0, 1, 1, 0, 0, 1, 0, 0, 0, 1, 1, 0, 0, 
   1, 0, 0, 0, 1, 1}} -> 5, {{rXor, rNand, rAnd, rOr}, {0, 1, 0, 0, 1, 1, 0, 
   0, 0, 0, 1, 0, 0, 1, 0, 1, 1, 1, 0, 1, 0, 0, 1, 1, 0, 1, 0, 1, 1, 1, 0, 1, 
   0, 0, 1, 1, 0, 1, 0, 1}} -> 1, {{rXor, rNand, rAnd, rNand}, {0, 1, 0, 1, 
   1, 1, 0, 1, 0, 0, 1, 1, 0, 1, 0, 0, 1, 1, 0, 1, 0, 0, 1, 1, 0, 1, 0, 0, 1, 
   1, 0, 1, 0, 0, 1, 1, 0, 1, 0, 0}} -> 4, 
 {{rXor, rNand, rAnd, rXor}, {0, 1, 0, 0, 1, 1, 0, 0, 0, 0, 1, 0, 0, 1, 0, 1, 
   1, 1, 0, 1, 0, 0, 1, 1, 0, 1, 0, 0, 1, 1, 0, 0, 0, 0, 1, 0, 0, 1, 0, 
   1}} -> 1, {{rXor, rNand, rOr, rXor}, {0, 1, 0, 0, 1, 1, 1, 0, 0, 0, 1, 1, 
   0, 1, 0, 0, 1, 1, 1, 0, 0, 0, 1, 1, 0, 1, 0, 0, 1, 1, 1, 0, 0, 0, 1, 1, 0, 
   1, 0, 0}} -> 3, {{rXor, rXor, rNand, rNand}, {0, 0, 1, 1, 0, 0, 1, 0, 0, 
   0, 1, 1, 0, 0, 1, 0, 0, 0, 1, 1, 0, 0, 1, 0, 0, 0, 1, 1, 0, 0, 1, 0, 0, 0, 
   1, 1, 0, 0, 1, 0}} -> 5, {{rXor, rXor, rNand, rXor}, {0, 0, 1, 0, 0, 0, 1, 
   1, 0, 0, 1, 0, 0, 0, 1, 1, 0, 0, 1, 0, 0, 0, 1, 1, 0, 0, 1, 0, 0, 0, 1, 1, 
   0, 0, 1, 0, 0, 0, 1, 1}} -> 5, {{rAnd, rNand, rOr, rAnd}, {0, 1, 0, 0, 0, 
   1, 0, 0, 0, 1, 0, 0, 0, 1, 0, 0, 0, 1, 0, 0, 0, 1, 0, 0, 0, 1, 0, 0, 0, 1, 
   0, 0, 0, 1, 0, 0, 0, 1, 0, 0}} -> 648, 
 {{rAnd, rNand, rOr, rOr}, {0, 1, 0, 0, 0, 1, 0, 1, 0, 1, 0, 1, 0, 1, 0, 1, 
   0, 1, 0, 1, 0, 1, 0, 1, 0, 1, 0, 1, 0, 1, 0, 1, 0, 1, 0, 1, 0, 1, 0, 
   1}} -> 75, {{rAnd, rNand, rOr, rNand}, {0, 1, 0, 1, 0, 1, 0, 1, 0, 1, 0, 
   1, 0, 1, 0, 1, 0, 1, 0, 1, 0, 1, 0, 1, 0, 1, 0, 1, 0, 1, 0, 1, 0, 1, 0, 1, 
   0, 1, 0, 1}} -> 125, {{rAnd, rNand, rOr, rXor}, {0, 1, 0, 0, 0, 1, 0, 1, 
   0, 1, 0, 1, 0, 1, 0, 1, 0, 1, 0, 1, 0, 1, 0, 1, 0, 1, 0, 1, 0, 1, 0, 1, 0, 
   1, 0, 1, 0, 1, 0, 1}} -> 50, {{rAnd, rNand, rXor, rAnd}, {0, 1, 0, 0, 0, 
   1, 0, 0, 0, 1, 0, 0, 0, 1, 0, 0, 0, 1, 0, 0, 0, 1, 0, 0, 0, 1, 0, 0, 0, 1, 
   0, 0, 0, 1, 0, 0, 0, 1, 0, 0}} -> 648, 
 {{rAnd, rNand, rXor, rOr}, {0, 1, 0, 0, 0, 1, 0, 1, 0, 1, 0, 1, 0, 1, 0, 1, 
   0, 1, 0, 1, 0, 1, 0, 1, 0, 1, 0, 1, 0, 1, 0, 1, 0, 1, 0, 1, 0, 1, 0, 
   1}} -> 75, {{rAnd, rNand, rXor, rNand}, {0, 1, 0, 1, 0, 1, 0, 1, 0, 1, 0, 
   1, 0, 1, 0, 1, 0, 1, 0, 1, 0, 1, 0, 1, 0, 1, 0, 1, 0, 1, 0, 1, 0, 1, 0, 1, 
   0, 1, 0, 1}} -> 250, {{rAnd, rNand, rXor, rXor}, {0, 1, 0, 0, 0, 1, 0, 1, 
   0, 1, 0, 1, 0, 1, 0, 1, 0, 1, 0, 1, 0, 1, 0, 1, 0, 1, 0, 1, 0, 1, 0, 1, 0, 
   1, 0, 1, 0, 1, 0, 1}} -> 50, {{rOr, rNand, rAnd, rAnd}, {0, 1, 0, 0, 1, 1, 
   0, 0, 1, 0, 0, 1, 1, 1, 0, 0, 1, 0, 0, 1, 1, 1, 0, 0, 1, 0, 0, 1, 1, 1, 0, 
   0, 1, 0, 0, 1, 1, 1, 0, 0}} -> 8, 
 {{rOr, rNand, rAnd, rOr}, {0, 1, 0, 0, 1, 1, 0, 1, 1, 0, 0, 1, 1, 1, 0, 1, 
   1, 0, 0, 1, 1, 1, 0, 1, 1, 0, 0, 1, 1, 1, 0, 1, 1, 0, 0, 1, 1, 1, 0, 
   1}} -> 24, {{rOr, rNand, rAnd, rNand}, {0, 1, 0, 1, 1, 1, 0, 1, 1, 0, 0, 
   0, 1, 1, 0, 1, 1, 0, 0, 0, 1, 1, 0, 1, 1, 0, 0, 0, 1, 1, 0, 1, 1, 0, 0, 0, 
   1, 1, 0, 1}} -> 24, {{rOr, rNand, rAnd, rXor}, {0, 1, 0, 0, 1, 1, 0, 1, 1, 
   0, 0, 0, 1, 1, 0, 1, 1, 0, 0, 0, 1, 1, 0, 1, 1, 0, 0, 0, 1, 1, 0, 1, 1, 0, 
   0, 0, 1, 1, 0, 1}} -> 9, {{rOr, rNand, rOr, rAnd}, {0, 1, 0, 0, 1, 1, 0, 
   0, 1, 0, 1, 1, 1, 1, 1, 0, 1, 0, 1, 1, 1, 1, 1, 0, 1, 0, 1, 1, 1, 1, 1, 0, 
   1, 0, 1, 1, 1, 1, 1, 0}} -> 6, {{rOr, rNand, rOr, rOr}, {0, 1, 0, 0, 1, 1, 
   0, 1, 1, 0, 1, 1, 1, 1, 1, 1, 1, 0, 1, 1, 1, 1, 1, 1, 1, 0, 1, 1, 1, 1, 1, 
   1, 1, 0, 1, 1, 1, 1, 1, 1}} -> 54, 
 {{rOr, rNand, rOr, rNand}, {0, 1, 0, 1, 1, 1, 0, 1, 1, 0, 1, 0, 1, 1, 1, 1, 
   1, 0, 1, 0, 1, 1, 1, 1, 1, 0, 1, 0, 1, 1, 1, 1, 1, 0, 1, 0, 1, 1, 1, 
   1}} -> 16, {{rOr, rNand, rOr, rXor}, {0, 1, 0, 0, 1, 1, 0, 1, 1, 0, 1, 0, 
   1, 1, 1, 1, 1, 0, 1, 0, 1, 1, 1, 1, 1, 0, 1, 0, 1, 1, 1, 1, 1, 0, 1, 0, 1, 
   1, 1, 1}} -> 18, {{rOr, rNand, rXor, rAnd}, {0, 1, 0, 0, 1, 1, 0, 0, 1, 0, 
   1, 1, 1, 1, 0, 0, 1, 0, 1, 1, 1, 1, 0, 0, 1, 0, 1, 1, 1, 1, 0, 0, 1, 0, 1, 
   1, 1, 1, 0, 0}} -> 6, {{rOr, rNand, rXor, rOr}, {0, 1, 0, 0, 1, 1, 0, 1, 
   1, 0, 1, 1, 1, 1, 0, 1, 1, 0, 1, 1, 1, 1, 0, 1, 1, 0, 1, 1, 1, 1, 0, 1, 1, 
   0, 1, 1, 1, 1, 0, 1}} -> 36, {{rOr, rNand, rXor, rNand}, {0, 1, 0, 1, 1, 
   1, 0, 1, 1, 0, 1, 0, 1, 1, 0, 1, 1, 0, 1, 0, 1, 1, 0, 1, 1, 0, 1, 0, 1, 1, 
   0, 1, 1, 0, 1, 0, 1, 1, 0, 1}} -> 16, 
 {{rOr, rNand, rXor, rXor}, {0, 1, 0, 0, 1, 1, 0, 1, 1, 0, 1, 0, 1, 1, 0, 1, 
   1, 0, 1, 0, 1, 1, 0, 1, 1, 0, 1, 0, 1, 1, 0, 1, 1, 0, 1, 0, 1, 1, 0, 
   1}} -> 6, {{rNand, rAnd, rNand, rAnd}, {1, 0, 1, 0, 1, 0, 0, 0, 1, 0, 1, 
   0, 1, 0, 0, 0, 1, 0, 1, 0, 1, 0, 0, 0, 1, 0, 1, 0, 1, 0, 0, 0, 1, 0, 1, 0, 
   1, 0, 0, 0}} -> 125, {{rNand, rAnd, rNand, rOr}, {1, 0, 1, 0, 1, 0, 0, 1, 
   1, 0, 1, 1, 1, 0, 0, 1, 1, 0, 1, 1, 1, 0, 0, 1, 1, 0, 1, 1, 1, 0, 0, 1, 1, 
   0, 1, 1, 1, 0, 0, 1}} -> 36, {{rNand, rAnd, rNand, rNand}, {1, 0, 1, 1, 1, 
   0, 0, 1, 1, 0, 1, 1, 1, 0, 0, 1, 1, 0, 1, 1, 1, 0, 0, 1, 1, 0, 1, 1, 1, 0, 
   0, 1, 1, 0, 1, 1, 1, 0, 0, 1}} -> 54, 
 {{rNand, rAnd, rNand, rXor}, {1, 0, 1, 0, 1, 0, 0, 1, 1, 0, 1, 1, 1, 0, 0, 
   1, 1, 0, 1, 1, 1, 0, 0, 1, 1, 0, 1, 1, 1, 0, 0, 1, 1, 0, 1, 1, 1, 0, 0, 
   1}} -> 9, {{rNand, rAnd, rXor, rAnd}, {1, 0, 0, 0, 1, 0, 1, 0, 1, 0, 0, 0, 
   1, 0, 1, 0, 1, 0, 0, 0, 1, 0, 1, 0, 1, 0, 0, 0, 1, 0, 1, 0, 1, 0, 0, 0, 1, 
   0, 1, 0}} -> 125, {{rNand, rAnd, rXor, rOr}, {1, 0, 0, 0, 1, 0, 1, 1, 1, 
   0, 0, 1, 1, 0, 1, 1, 1, 0, 0, 1, 1, 0, 1, 1, 1, 0, 0, 1, 1, 0, 1, 1, 1, 0, 
   0, 1, 1, 0, 1, 1}} -> 27, {{rNand, rAnd, rXor, rNand}, {1, 0, 0, 1, 1, 0, 
   1, 1, 1, 0, 0, 1, 1, 0, 1, 1, 1, 0, 0, 1, 1, 0, 1, 1, 1, 0, 0, 1, 1, 0, 1, 
   1, 1, 0, 0, 1, 1, 0, 1, 1}} -> 54, 
 {{rNand, rAnd, rXor, rXor}, {1, 0, 0, 0, 1, 0, 1, 1, 1, 0, 0, 1, 1, 0, 1, 1, 
   1, 0, 0, 1, 1, 0, 1, 1, 1, 0, 0, 1, 1, 0, 1, 1, 1, 0, 0, 1, 1, 0, 1, 
   1}} -> 9, {{rNand, rOr, rAnd, rAnd}, {1, 0, 0, 0, 1, 1, 0, 0, 0, 1, 0, 1, 
   1, 1, 0, 0, 0, 1, 0, 1, 1, 1, 0, 0, 0, 1, 0, 1, 1, 1, 0, 0, 0, 1, 0, 1, 1, 
   1, 0, 0}} -> 8, {{rNand, rOr, rAnd, rOr}, {1, 0, 0, 0, 1, 1, 0, 1, 0, 1, 
   0, 1, 1, 1, 0, 1, 0, 1, 0, 1, 1, 1, 0, 1, 0, 1, 0, 1, 1, 1, 0, 1, 0, 1, 0, 
   1, 1, 1, 0, 1}} -> 24, {{rNand, rOr, rAnd, rNand}, {1, 0, 0, 1, 1, 1, 0, 
   1, 0, 1, 0, 0, 1, 1, 0, 1, 0, 1, 0, 0, 1, 1, 0, 1, 0, 1, 0, 0, 1, 1, 0, 1, 
   0, 1, 0, 0, 1, 1, 0, 1}} -> 24, 
 {{rNand, rOr, rAnd, rXor}, {1, 0, 0, 0, 1, 1, 0, 1, 0, 1, 0, 0, 1, 1, 0, 1, 
   0, 1, 0, 0, 1, 1, 0, 1, 0, 1, 0, 0, 1, 1, 0, 1, 0, 1, 0, 0, 1, 1, 0, 
   1}} -> 9, {{rNand, rOr, rNand, rAnd}, {1, 0, 1, 0, 1, 1, 0, 0, 0, 1, 1, 1, 
   1, 1, 1, 0, 0, 1, 0, 1, 1, 1, 1, 0, 0, 1, 0, 1, 1, 1, 1, 0, 0, 1, 0, 1, 1, 
   1, 1, 0}} -> 3, {{rNand, rOr, rNand, rOr}, {1, 0, 1, 0, 1, 1, 0, 1, 0, 1, 
   1, 1, 1, 1, 1, 1, 0, 1, 0, 1, 1, 1, 1, 1, 0, 1, 0, 1, 1, 1, 1, 1, 0, 1, 0, 
   1, 1, 1, 1, 1}} -> 32, {{rNand, rOr, rNand, rNand}, {1, 0, 1, 1, 1, 1, 0, 
   1, 0, 1, 1, 0, 1, 1, 1, 1, 0, 1, 0, 0, 1, 1, 1, 1, 0, 1, 0, 0, 1, 1, 1, 1, 
   0, 1, 0, 0, 1, 1, 1, 1}} -> 24, 
 {{rNand, rOr, rNand, rXor}, {1, 0, 1, 0, 1, 1, 0, 1, 0, 1, 1, 0, 1, 1, 1, 1, 
   0, 1, 0, 0, 1, 1, 1, 1, 0, 1, 0, 0, 1, 1, 1, 1, 0, 1, 0, 0, 1, 1, 1, 
   1}} -> 6, {{rNand, rOr, rXor, rAnd}, {1, 0, 0, 0, 1, 1, 1, 0, 0, 1, 0, 1, 
   1, 1, 0, 0, 0, 1, 1, 1, 1, 1, 1, 0, 0, 1, 0, 1, 1, 1, 0, 0, 0, 1, 1, 1, 1, 
   1, 1, 0}} -> 2, {{rNand, rOr, rXor, rOr}, {1, 0, 0, 0, 1, 1, 1, 1, 0, 1, 
   0, 1, 1, 1, 0, 1, 0, 1, 1, 1, 1, 1, 1, 1, 0, 1, 0, 1, 1, 1, 0, 1, 0, 1, 1, 
   1, 1, 1, 1, 1}} -> 8, {{rNand, rOr, rXor, rNand}, {1, 0, 0, 1, 1, 1, 1, 1, 
   0, 1, 0, 0, 1, 1, 0, 1, 0, 1, 1, 0, 1, 1, 1, 1, 0, 1, 0, 0, 1, 1, 0, 1, 0, 
   1, 1, 0, 1, 1, 1, 1}} -> 16, {{rNand, rOr, rXor, rXor}, {1, 0, 0, 0, 1, 1, 
   1, 1, 0, 1, 0, 0, 1, 1, 0, 1, 0, 1, 1, 0, 1, 1, 1, 1, 0, 1, 0, 0, 1, 1, 0, 
   1, 0, 1, 1, 0, 1, 1, 1, 1}} -> 3, 
 {{rNand, rNand, rAnd, rAnd}, {1, 1, 0, 0, 0, 0, 0, 1, 1, 1, 0, 0, 0, 0, 0, 
   1, 1, 1, 0, 0, 0, 0, 0, 1, 1, 1, 0, 0, 0, 0, 0, 1, 1, 1, 0, 0, 0, 0, 0, 
   1}} -> 5, {{rNand, rNand, rAnd, rOr}, {1, 1, 0, 0, 0, 0, 0, 1, 1, 1, 0, 0, 
   0, 0, 0, 1, 1, 1, 0, 0, 0, 0, 0, 1, 1, 1, 0, 0, 0, 0, 0, 1, 1, 1, 0, 0, 0, 
   0, 0, 1}} -> 15, {{rNand, rNand, rAnd, rNand}, {1, 1, 0, 1, 0, 0, 0, 0, 1, 
   1, 0, 1, 0, 0, 0, 0, 1, 1, 0, 1, 0, 0, 0, 0, 1, 1, 0, 1, 0, 0, 0, 0, 1, 1, 
   0, 1, 0, 0, 0, 0}} -> 81, {{rNand, rNand, rAnd, rXor}, {1, 1, 0, 0, 0, 0, 
   0, 0, 1, 1, 0, 0, 0, 0, 0, 0, 1, 1, 0, 0, 0, 0, 0, 0, 1, 1, 0, 0, 0, 0, 0, 
   0, 1, 1, 0, 0, 0, 0, 0, 0}} -> 10, 
 {{rNand, rNand, rOr, rAnd}, {1, 1, 0, 0, 0, 0, 1, 1, 1, 1, 1, 0, 0, 0, 1, 1, 
   1, 1, 1, 0, 0, 0, 1, 1, 1, 1, 1, 0, 0, 0, 1, 1, 1, 1, 1, 0, 0, 0, 1, 
   1}} -> 4, {{rNand, rNand, rOr, rOr}, {1, 1, 0, 0, 0, 0, 1, 1, 1, 1, 1, 0, 
   0, 0, 1, 1, 1, 1, 1, 0, 0, 0, 1, 1, 1, 1, 1, 0, 0, 0, 1, 1, 1, 1, 1, 0, 0, 
   0, 1, 1}} -> 4, {{rNand, rNand, rOr, rNand}, {1, 1, 0, 1, 0, 0, 1, 0, 1, 
   1, 1, 1, 0, 0, 1, 0, 1, 1, 1, 1, 0, 0, 1, 0, 1, 1, 1, 1, 0, 0, 1, 0, 1, 1, 
   1, 1, 0, 0, 1, 0}} -> 81, {{rNand, rNand, rOr, rXor}, {1, 1, 0, 0, 0, 0, 
   1, 0, 1, 1, 1, 0, 0, 0, 1, 0, 1, 1, 1, 0, 0, 0, 1, 0, 1, 1, 1, 0, 0, 0, 1, 
   0, 1, 1, 1, 0, 0, 0, 1, 0}} -> 2, 
 {{rNand, rNand, rXor, rAnd}, {1, 1, 0, 0, 0, 0, 1, 1, 1, 1, 1, 0, 0, 0, 0, 
   1, 1, 1, 0, 0, 0, 0, 1, 1, 1, 1, 1, 0, 0, 0, 0, 1, 1, 1, 0, 0, 0, 0, 1, 
   1}} -> 2, {{rNand, rNand, rXor, rOr}, {1, 1, 0, 0, 0, 0, 1, 1, 1, 1, 1, 0, 
   0, 0, 0, 1, 1, 1, 0, 0, 0, 0, 1, 1, 1, 1, 1, 0, 0, 0, 0, 1, 1, 1, 0, 0, 0, 
   0, 1, 1}} -> 2, {{rNand, rNand, rXor, rNand}, {1, 1, 0, 1, 0, 0, 1, 0, 1, 
   1, 1, 1, 0, 0, 0, 0, 1, 1, 0, 1, 0, 0, 1, 0, 1, 1, 1, 1, 0, 0, 0, 0, 1, 1, 
   0, 1, 0, 0, 1, 0}} -> 81, {{rNand, rNand, rXor, rXor}, {1, 1, 0, 0, 0, 0, 
   1, 0, 1, 1, 1, 0, 0, 0, 0, 0, 1, 1, 0, 0, 0, 0, 1, 0, 1, 1, 1, 0, 0, 0, 0, 
   0, 1, 1, 0, 0, 0, 0, 1, 0}} -> 2, 
 {{rNand, rXor, rAnd, rAnd}, {1, 0, 0, 0, 1, 1, 0, 0, 0, 0, 0, 1, 1, 0, 0, 0, 
   1, 1, 0, 0, 0, 0, 0, 1, 1, 0, 0, 0, 1, 1, 0, 0, 0, 0, 0, 1, 1, 0, 0, 
   0}} -> 5, {{rNand, rXor, rAnd, rOr}, {1, 0, 0, 0, 1, 1, 0, 1, 0, 0, 0, 1, 
   1, 0, 0, 0, 1, 1, 0, 1, 0, 0, 0, 1, 1, 0, 0, 0, 1, 1, 0, 1, 0, 0, 0, 1, 1, 
   0, 0, 0}} -> 18, {{rNand, rXor, rAnd, rNand}, {1, 0, 0, 1, 1, 1, 0, 1, 0, 
   0, 0, 0, 1, 0, 0, 1, 1, 1, 0, 1, 0, 0, 0, 0, 1, 0, 0, 1, 1, 1, 0, 1, 0, 0, 
   0, 0, 1, 0, 0, 1}} -> 24, {{rNand, rXor, rAnd, rXor}, {1, 0, 0, 0, 1, 1, 
   0, 1, 0, 0, 0, 0, 1, 0, 0, 0, 1, 1, 0, 1, 0, 0, 0, 0, 1, 0, 0, 0, 1, 1, 0, 
   1, 0, 0, 0, 0, 1, 0, 0, 0}} -> 36, 
 {{rNand, rXor, rOr, rAnd}, {1, 0, 0, 0, 1, 1, 1, 0, 0, 0, 1, 1, 1, 0, 1, 0, 
   1, 1, 1, 0, 0, 0, 1, 1, 1, 0, 1, 0, 1, 1, 1, 0, 0, 0, 1, 1, 1, 0, 1, 
   0}} -> 8, {{rNand, rXor, rOr, rOr}, {1, 0, 0, 0, 1, 1, 1, 1, 0, 0, 1, 1, 
   1, 0, 1, 0, 1, 1, 1, 1, 0, 0, 1, 1, 1, 0, 1, 0, 1, 1, 1, 1, 0, 0, 1, 1, 1, 
   0, 1, 0}} -> 8, {{rNand, rXor, rOr, rNand}, {1, 0, 0, 1, 1, 1, 1, 1, 0, 0, 
   1, 0, 1, 0, 1, 1, 1, 1, 1, 1, 0, 0, 1, 0, 1, 0, 1, 1, 1, 1, 1, 1, 0, 0, 1, 
   0, 1, 0, 1, 1}} -> 36, {{rNand, rXor, rOr, rXor}, {1, 0, 0, 0, 1, 1, 1, 1, 
   0, 0, 1, 0, 1, 0, 1, 0, 1, 1, 1, 1, 0, 0, 1, 0, 1, 0, 1, 0, 1, 1, 1, 1, 0, 
   0, 1, 0, 1, 0, 1, 0}} -> 20, {{rNand, rXor, rNand, rAnd}, {1, 0, 1, 0, 1, 
   1, 0, 0, 0, 0, 1, 1, 1, 0, 1, 0, 1, 1, 0, 0, 0, 0, 1, 1, 1, 0, 1, 0, 1, 1, 
   0, 0, 0, 0, 1, 1, 1, 0, 1, 0}} -> 2, 
 {{rNand, rXor, rNand, rOr}, {1, 0, 1, 0, 1, 1, 0, 1, 0, 0, 1, 1, 1, 0, 1, 0, 
   1, 1, 0, 1, 0, 0, 1, 1, 1, 0, 1, 0, 1, 1, 0, 1, 0, 0, 1, 1, 1, 0, 1, 
   0}} -> 3, {{rNand, rXor, rNand, rNand}, {1, 0, 1, 1, 1, 1, 0, 1, 0, 0, 1, 
   0, 1, 0, 1, 1, 1, 1, 0, 1, 0, 0, 1, 0, 1, 0, 1, 1, 1, 1, 0, 1, 0, 0, 1, 0, 
   1, 0, 1, 1}} -> 16, {{rNand, rXor, rNand, rXor}, {1, 0, 1, 0, 1, 1, 0, 1, 
   0, 0, 1, 0, 1, 0, 1, 0, 1, 1, 0, 1, 0, 0, 1, 0, 1, 0, 1, 0, 1, 1, 0, 1, 0, 
   0, 1, 0, 1, 0, 1, 0}} -> 12, {{rXor, rNand, rAnd, rAnd}, {0, 1, 0, 0, 1, 
   1, 0, 0, 0, 0, 0, 1, 0, 1, 0, 0, 1, 1, 0, 0, 0, 0, 0, 1, 0, 1, 0, 0, 1, 1, 
   0, 0, 0, 0, 0, 1, 0, 1, 0, 0}} -> 5, 
 {{rXor, rNand, rAnd, rOr}, {0, 1, 0, 0, 1, 1, 0, 1, 0, 0, 0, 1, 0, 1, 0, 0, 
   1, 1, 0, 1, 0, 0, 0, 1, 0, 1, 0, 0, 1, 1, 0, 1, 0, 0, 0, 1, 0, 1, 0, 
   0}} -> 18, {{rXor, rNand, rAnd, rNand}, {0, 1, 0, 1, 1, 1, 0, 1, 0, 0, 0, 
   0, 0, 1, 0, 1, 1, 1, 0, 1, 0, 0, 0, 0, 0, 1, 0, 1, 1, 1, 0, 1, 0, 0, 0, 0, 
   0, 1, 0, 1}} -> 24, {{rXor, rNand, rAnd, rXor}, {0, 1, 0, 0, 1, 1, 0, 1, 
   0, 0, 0, 0, 0, 1, 0, 0, 1, 1, 0, 1, 0, 0, 0, 0, 0, 1, 0, 0, 1, 1, 0, 1, 0, 
   0, 0, 0, 0, 1, 0, 0}} -> 36, {{rXor, rNand, rOr, rAnd}, {0, 1, 0, 0, 1, 1, 
   0, 0, 0, 0, 1, 1, 0, 1, 1, 0, 1, 1, 1, 0, 0, 0, 1, 1, 0, 1, 1, 0, 1, 1, 1, 
   0, 0, 0, 1, 1, 0, 1, 1, 0}} -> 1, 
 {{rXor, rNand, rOr, rOr}, {0, 1, 0, 0, 1, 1, 0, 1, 0, 0, 1, 1, 0, 1, 1, 0, 
   1, 1, 1, 1, 0, 0, 1, 1, 0, 1, 1, 0, 1, 1, 1, 1, 0, 0, 1, 1, 0, 1, 1, 
   0}} -> 6, {{rXor, rNand, rOr, rNand}, {0, 1, 0, 1, 1, 1, 0, 1, 0, 0, 1, 0, 
   0, 1, 1, 1, 1, 1, 1, 1, 0, 0, 1, 0, 0, 1, 1, 1, 1, 1, 1, 1, 0, 0, 1, 0, 0, 
   1, 1, 1}} -> 8, {{rXor, rNand, rOr, rXor}, {0, 1, 0, 0, 1, 1, 0, 1, 0, 0, 
   1, 0, 0, 1, 1, 0, 1, 1, 1, 1, 0, 0, 1, 0, 0, 1, 1, 0, 1, 1, 1, 1, 0, 0, 1, 
   0, 0, 1, 1, 0}} -> 24, {{rXor, rNand, rXor, rAnd}, {0, 1, 0, 0, 1, 1, 0, 
   0, 0, 0, 1, 1, 0, 1, 1, 0, 1, 1, 1, 0, 0, 0, 0, 1, 0, 1, 0, 0, 1, 1, 0, 0, 
   0, 0, 1, 1, 0, 1, 1, 0}} -> 1, {{rXor, rNand, rXor, rOr}, {0, 1, 0, 0, 1, 
   1, 0, 1, 0, 0, 1, 1, 0, 1, 1, 0, 1, 1, 1, 1, 0, 0, 0, 1, 0, 1, 0, 0, 1, 1, 
   0, 1, 0, 0, 1, 1, 0, 1, 1, 0}} -> 3, 
 {{rXor, rNand, rXor, rNand}, {0, 1, 0, 1, 1, 1, 0, 1, 0, 0, 1, 0, 0, 1, 1, 
   1, 1, 1, 1, 1, 0, 0, 0, 0, 0, 1, 0, 1, 1, 1, 0, 1, 0, 0, 1, 0, 0, 1, 1, 
   1}} -> 8, {{rXor, rNand, rXor, rXor}, {0, 1, 0, 0, 1, 1, 0, 1, 0, 0, 1, 0, 
   0, 1, 1, 0, 1, 1, 1, 1, 0, 0, 0, 0, 0, 1, 0, 0, 1, 1, 0, 1, 0, 0, 1, 0, 0, 
   1, 1, 0}} -> 24, {{rAnd, rNand, rOr, rOr}, {0, 1, 0, 0, 0, 1, 0, 0, 0, 1, 
   0, 0, 0, 1, 0, 0, 0, 1, 0, 0, 0, 1, 0, 0, 0, 1, 0, 0, 0, 1, 0, 0, 0, 1, 0, 
   0, 0, 1, 0, 0}} -> 324, {{rAnd, rNand, rOr, rXor}, {0, 1, 0, 0, 0, 1, 0, 
   0, 0, 1, 0, 0, 0, 1, 0, 0, 0, 1, 0, 0, 0, 1, 0, 0, 0, 1, 0, 0, 0, 1, 0, 0, 
   0, 1, 0, 0, 0, 1, 0, 0}} -> 324, 
 {{rAnd, rNand, rXor, rOr}, {0, 1, 0, 0, 0, 1, 0, 0, 0, 1, 0, 0, 0, 1, 0, 0, 
   0, 1, 0, 0, 0, 1, 0, 0, 0, 1, 0, 0, 0, 1, 0, 0, 0, 1, 0, 0, 0, 1, 0, 
   0}} -> 324, {{rAnd, rNand, rXor, rXor}, {0, 1, 0, 0, 0, 1, 0, 0, 0, 1, 0, 
   0, 0, 1, 0, 0, 0, 1, 0, 0, 0, 1, 0, 0, 0, 1, 0, 0, 0, 1, 0, 0, 0, 1, 0, 0, 
   0, 1, 0, 0}} -> 324, {{rOr, rNand, rAnd, rAnd}, {0, 1, 0, 0, 1, 1, 0, 0, 
   1, 0, 0, 0, 1, 1, 0, 0, 1, 0, 0, 0, 1, 1, 0, 0, 1, 0, 0, 0, 1, 1, 0, 0, 1, 
   0, 0, 0, 1, 1, 0, 0}} -> 25, {{rOr, rNand, rAnd, rOr}, {0, 1, 0, 0, 1, 1, 
   0, 0, 1, 0, 0, 1, 1, 1, 0, 1, 1, 0, 0, 1, 1, 1, 0, 1, 1, 0, 0, 1, 1, 1, 0, 
   1, 1, 0, 0, 1, 1, 1, 0, 1}} -> 12, 
 {{rOr, rNand, rAnd, rNand}, {0, 1, 0, 1, 1, 1, 0, 1, 1, 0, 0, 1, 1, 1, 0, 1, 
   1, 0, 0, 1, 1, 1, 0, 1, 1, 0, 0, 1, 1, 1, 0, 1, 1, 0, 0, 1, 1, 1, 0, 
   1}} -> 36, {{rOr, rNand, rAnd, rXor}, {0, 1, 0, 0, 1, 1, 0, 0, 1, 0, 0, 1, 
   1, 1, 0, 1, 1, 0, 0, 1, 1, 1, 0, 1, 1, 0, 0, 1, 1, 1, 0, 1, 1, 0, 0, 1, 1, 
   1, 0, 1}} -> 6, {{rOr, rNand, rOr, rAnd}, {0, 1, 0, 0, 1, 1, 0, 0, 1, 0, 
   1, 0, 1, 1, 1, 1, 1, 0, 1, 1, 1, 1, 1, 1, 1, 0, 1, 1, 1, 1, 1, 1, 1, 0, 1, 
   1, 1, 1, 1, 1}} -> 4, {{rOr, rNand, rOr, rOr}, {0, 1, 0, 0, 1, 1, 0, 0, 1, 
   0, 1, 1, 1, 1, 1, 1, 1, 0, 1, 1, 1, 1, 1, 1, 1, 0, 1, 1, 1, 1, 1, 1, 1, 0, 
   1, 1, 1, 1, 1, 1}} -> 12, {{rOr, rNand, rOr, rNand}, {0, 1, 0, 1, 1, 1, 0, 
   1, 1, 0, 1, 1, 1, 1, 1, 0, 1, 0, 1, 0, 1, 1, 1, 0, 1, 0, 1, 0, 1, 1, 1, 0, 
   1, 0, 1, 0, 1, 1, 1, 0}} -> 4, {{rOr, rNand, rOr, rXor}, {0, 1, 0, 0, 1, 
   1, 0, 0, 1, 0, 1, 1, 1, 1, 1, 0, 1, 0, 1, 0, 1, 1, 1, 0, 1, 0, 1, 0, 1, 1, 
   1, 0, 1, 0, 1, 0, 1, 1, 1, 0}} -> 4, 
 {{rOr, rNand, rXor, rAnd}, {0, 1, 0, 0, 1, 1, 0, 0, 1, 0, 1, 0, 1, 1, 0, 1, 
   1, 0, 1, 0, 1, 1, 0, 1, 1, 0, 1, 0, 1, 1, 0, 1, 1, 0, 1, 0, 1, 1, 0, 
   1}} -> 2, {{rOr, rNand, rXor, rOr}, {0, 1, 0, 0, 1, 1, 0, 0, 1, 0, 1, 1, 
   1, 1, 0, 1, 1, 0, 1, 1, 1, 1, 0, 1, 1, 0, 1, 1, 1, 1, 0, 1, 1, 0, 1, 1, 1, 
   1, 0, 1}} -> 6, {{rOr, rNand, rXor, rNand}, {0, 1, 0, 1, 1, 1, 0, 1, 1, 0, 
   1, 1, 1, 1, 0, 0, 1, 0, 1, 1, 1, 1, 0, 0, 1, 0, 1, 1, 1, 1, 0, 0, 1, 0, 1, 
   1, 1, 1, 0, 0}} -> 8, {{rOr, rNand, rXor, rXor}, {0, 1, 0, 0, 1, 1, 0, 0, 
   1, 0, 1, 1, 1, 1, 0, 0, 1, 0, 1, 1, 1, 1, 0, 0, 1, 0, 1, 1, 1, 1, 0, 0, 1, 
   0, 1, 1, 1, 1, 0, 0}} -> 12, {{rNand, rAnd, rNand, rAnd}, {1, 0, 1, 0, 1, 
   0, 0, 1, 1, 0, 1, 0, 1, 0, 0, 1, 1, 0, 1, 0, 1, 0, 0, 1, 1, 0, 1, 0, 1, 0, 
   0, 1, 1, 0, 1, 0, 1, 0, 0, 1}} -> 16, 
 {{rNand, rAnd, rNand, rNand}, {1, 0, 1, 1, 1, 0, 0, 0, 1, 0, 1, 1, 1, 0, 0, 
   0, 1, 0, 1, 1, 1, 0, 0, 0, 1, 0, 1, 1, 1, 0, 0, 0, 1, 0, 1, 1, 1, 0, 0, 
   0}} -> 81, {{rNand, rAnd, rNand, rXor}, {1, 0, 1, 0, 1, 0, 0, 0, 1, 0, 1, 
   1, 1, 0, 0, 0, 1, 0, 1, 1, 1, 0, 0, 0, 1, 0, 1, 1, 1, 0, 0, 0, 1, 0, 1, 1, 
   1, 0, 0, 0}} -> 9, {{rNand, rAnd, rXor, rAnd}, {1, 0, 0, 0, 1, 0, 1, 0, 1, 
   0, 0, 1, 1, 0, 1, 0, 1, 0, 0, 1, 1, 0, 1, 0, 1, 0, 0, 1, 1, 0, 1, 0, 1, 0, 
   0, 1, 1, 0, 1, 0}} -> 16, {{rNand, rAnd, rXor, rNand}, {1, 0, 0, 1, 1, 0, 
   1, 1, 1, 0, 0, 0, 1, 0, 1, 1, 1, 0, 0, 0, 1, 0, 1, 1, 1, 0, 0, 0, 1, 0, 1, 
   1, 1, 0, 0, 0, 1, 0, 1, 1}} -> 18, 
 {{rNand, rAnd, rXor, rXor}, {1, 0, 0, 0, 1, 0, 1, 1, 1, 0, 0, 0, 1, 0, 1, 1, 
   1, 0, 0, 0, 1, 0, 1, 1, 1, 0, 0, 0, 1, 0, 1, 1, 1, 0, 0, 0, 1, 0, 1, 
   1}} -> 36, {{rNand, rOr, rAnd, rAnd}, {1, 0, 0, 0, 1, 1, 0, 0, 0, 1, 0, 0, 
   1, 1, 0, 0, 0, 1, 0, 0, 1, 1, 0, 0, 0, 1, 0, 0, 1, 1, 0, 0, 0, 1, 0, 0, 1, 
   1, 0, 0}} -> 25, {{rNand, rOr, rAnd, rOr}, {1, 0, 0, 0, 1, 1, 0, 1, 0, 1, 
   0, 1, 1, 1, 0, 0, 0, 1, 0, 1, 1, 1, 0, 0, 0, 1, 0, 1, 1, 1, 0, 0, 0, 1, 0, 
   1, 1, 1, 0, 0}} -> 6, {{rNand, rOr, rAnd, rNand}, {1, 0, 0, 1, 1, 1, 0, 1, 
   0, 1, 0, 1, 1, 1, 0, 1, 0, 1, 0, 1, 1, 1, 0, 1, 0, 1, 0, 1, 1, 1, 0, 1, 0, 
   1, 0, 1, 1, 1, 0, 1}} -> 36, {{rNand, rOr, rAnd, rXor}, {1, 0, 0, 0, 1, 1, 
   0, 1, 0, 1, 0, 1, 1, 1, 0, 0, 0, 1, 0, 1, 1, 1, 0, 0, 0, 1, 0, 1, 1, 1, 0, 
   0, 0, 1, 0, 1, 1, 1, 0, 0}} -> 6, 
 {{rNand, rOr, rNand, rAnd}, {1, 0, 1, 0, 1, 1, 0, 1, 0, 1, 1, 0, 1, 1, 1, 0, 
   0, 1, 0, 1, 1, 1, 1, 0, 0, 1, 0, 1, 1, 1, 1, 0, 0, 1, 0, 1, 1, 1, 1, 
   0}} -> 3, {{rNand, rOr, rNand, rOr}, {1, 0, 1, 0, 1, 1, 0, 1, 0, 1, 1, 1, 
   1, 1, 1, 1, 0, 1, 0, 1, 1, 1, 1, 0, 0, 1, 0, 1, 1, 1, 1, 0, 0, 1, 0, 1, 1, 
   1, 1, 0}} -> 4, {{rNand, rOr, rNand, rNand}, {1, 0, 1, 1, 1, 1, 0, 0, 0, 
   1, 1, 1, 1, 1, 1, 1, 0, 1, 0, 0, 1, 1, 1, 1, 0, 1, 0, 0, 1, 1, 1, 1, 0, 1, 
   0, 0, 1, 1, 1, 1}} -> 12, {{rNand, rOr, rNand, rXor}, {1, 0, 1, 0, 1, 1, 
   0, 0, 0, 1, 1, 1, 1, 1, 1, 1, 0, 1, 0, 0, 1, 1, 1, 0, 0, 1, 0, 0, 1, 1, 1, 
   0, 0, 1, 0, 0, 1, 1, 1, 0}} -> 2, 
 {{rNand, rOr, rXor, rAnd}, {1, 0, 0, 0, 1, 1, 1, 0, 0, 1, 0, 1, 1, 1, 0, 0, 
   0, 1, 1, 0, 1, 1, 1, 0, 0, 1, 0, 1, 1, 1, 0, 0, 0, 1, 1, 0, 1, 1, 1, 
   0}} -> 1, {{rNand, rOr, rXor, rOr}, {1, 0, 0, 0, 1, 1, 1, 1, 0, 1, 0, 1, 
   1, 1, 0, 0, 0, 1, 1, 1, 1, 1, 1, 1, 0, 1, 0, 1, 1, 1, 0, 0, 0, 1, 1, 1, 1, 
   1, 1, 1}} -> 2, {{rNand, rOr, rXor, rNand}, {1, 0, 0, 1, 1, 1, 1, 1, 0, 1, 
   0, 0, 1, 1, 0, 1, 0, 1, 1, 1, 1, 1, 1, 1, 0, 1, 0, 0, 1, 1, 0, 1, 0, 1, 1, 
   1, 1, 1, 1, 1}} -> 2, {{rNand, rOr, rXor, rXor}, {1, 0, 0, 0, 1, 1, 1, 1, 
   0, 1, 0, 0, 1, 1, 0, 0, 0, 1, 1, 1, 1, 1, 1, 1, 0, 1, 0, 0, 1, 1, 0, 0, 0, 
   1, 1, 1, 1, 1, 1, 1}} -> 4, {{rNand, rNand, rAnd, rAnd}, {1, 1, 0, 0, 0, 
   0, 0, 0, 1, 1, 0, 0, 0, 0, 0, 0, 1, 1, 0, 0, 0, 0, 0, 0, 1, 1, 0, 0, 0, 0, 
   0, 0, 1, 1, 0, 0, 0, 0, 0, 0}} -> 25, 
 {{rNand, rNand, rAnd, rNand}, {1, 1, 0, 1, 0, 0, 0, 1, 1, 1, 0, 1, 0, 0, 0, 
   1, 1, 1, 0, 1, 0, 0, 0, 1, 1, 1, 0, 1, 0, 0, 0, 1, 1, 1, 0, 1, 0, 0, 0, 
   1}} -> 81, {{rNand, rNand, rAnd, rXor}, {1, 1, 0, 0, 0, 0, 0, 1, 1, 1, 0, 
   0, 0, 0, 0, 1, 1, 1, 0, 0, 0, 0, 0, 1, 1, 1, 0, 0, 0, 0, 0, 1, 1, 1, 0, 0, 
   0, 0, 0, 1}} -> 10, {{rNand, rNand, rOr, rAnd}, {1, 1, 0, 0, 0, 0, 1, 0, 
   1, 1, 1, 0, 0, 0, 1, 1, 1, 1, 1, 0, 0, 0, 1, 1, 1, 1, 1, 0, 0, 0, 1, 1, 1, 
   1, 1, 0, 0, 0, 1, 1}} -> 4, {{rNand, rNand, rOr, rOr}, {1, 1, 0, 0, 0, 0, 
   1, 1, 1, 1, 1, 1, 0, 0, 1, 1, 1, 1, 1, 1, 0, 0, 1, 1, 1, 1, 1, 1, 0, 0, 1, 
   1, 1, 1, 1, 1, 0, 0, 1, 1}} -> 16, 
 {{rNand, rNand, rOr, rNand}, {1, 1, 0, 1, 0, 0, 1, 1, 1, 1, 1, 1, 0, 0, 1, 
   0, 1, 1, 1, 1, 0, 0, 1, 0, 1, 1, 1, 1, 0, 0, 1, 0, 1, 1, 1, 1, 0, 0, 1, 
   0}} -> 54, {{rNand, rNand, rOr, rXor}, {1, 1, 0, 0, 0, 0, 1, 1, 1, 1, 1, 
   1, 0, 0, 1, 0, 1, 1, 1, 1, 0, 0, 1, 0, 1, 1, 1, 1, 0, 0, 1, 0, 1, 1, 1, 1, 
   0, 0, 1, 0}} -> 4, {{rNand, rNand, rXor, rAnd}, {1, 1, 0, 0, 0, 0, 1, 0, 
   1, 1, 1, 0, 0, 0, 0, 1, 1, 1, 0, 0, 0, 0, 1, 0, 1, 1, 1, 0, 0, 0, 0, 1, 1, 
   1, 0, 0, 0, 0, 1, 0}} -> 4, {{rNand, rNand, rXor, rOr}, {1, 1, 0, 0, 0, 0, 
   1, 1, 1, 1, 1, 1, 0, 0, 0, 1, 1, 1, 0, 0, 0, 0, 1, 1, 1, 1, 1, 1, 0, 0, 0, 
   1, 1, 1, 0, 0, 0, 0, 1, 1}} -> 4, 
 {{rNand, rNand, rXor, rNand}, {1, 1, 0, 1, 0, 0, 1, 1, 1, 1, 1, 1, 0, 0, 0, 
   0, 1, 1, 0, 1, 0, 0, 1, 1, 1, 1, 1, 1, 0, 0, 0, 0, 1, 1, 0, 1, 0, 0, 1, 
   1}} -> 36, {{rNand, rNand, rXor, rXor}, {1, 1, 0, 0, 0, 0, 1, 1, 1, 1, 1, 
   1, 0, 0, 0, 0, 1, 1, 0, 0, 0, 0, 1, 1, 1, 1, 1, 1, 0, 0, 0, 0, 1, 1, 0, 0, 
   0, 0, 1, 1}} -> 16, {{rNand, rXor, rAnd, rAnd}, {1, 0, 0, 0, 1, 1, 0, 0, 
   0, 0, 0, 0, 1, 0, 0, 0, 1, 1, 0, 0, 0, 0, 0, 0, 1, 0, 0, 0, 1, 1, 0, 0, 0, 
   0, 0, 0, 1, 0, 0, 0}} -> 25, {{rNand, rXor, rAnd, rNand}, {1, 0, 0, 1, 1, 
   1, 0, 1, 0, 0, 0, 1, 1, 0, 0, 1, 1, 1, 0, 1, 0, 0, 0, 1, 1, 0, 0, 1, 1, 1, 
   0, 1, 0, 0, 0, 1, 1, 0, 0, 1}} -> 18, 
 {{rNand, rXor, rAnd, rXor}, {1, 0, 0, 0, 1, 1, 0, 1, 0, 0, 0, 1, 1, 0, 0, 0, 
   1, 1, 0, 1, 0, 0, 0, 1, 1, 0, 0, 0, 1, 1, 0, 1, 0, 0, 0, 1, 1, 0, 0, 
   0}} -> 9, {{rNand, rXor, rOr, rAnd}, {1, 0, 0, 0, 1, 1, 1, 0, 0, 0, 1, 1, 
   1, 0, 1, 0, 1, 1, 1, 1, 0, 0, 1, 1, 1, 0, 1, 0, 1, 1, 1, 1, 0, 0, 1, 1, 1, 
   0, 1, 0}} -> 4, {{rNand, rXor, rOr, rOr}, {1, 0, 0, 0, 1, 1, 1, 1, 0, 0, 
   1, 1, 1, 0, 1, 1, 1, 1, 1, 1, 0, 0, 1, 1, 1, 0, 1, 1, 1, 1, 1, 1, 0, 0, 1, 
   1, 1, 0, 1, 1}} -> 12, {{rNand, rXor, rOr, rNand}, {1, 0, 0, 1, 1, 1, 1, 
   1, 0, 0, 1, 0, 1, 0, 1, 1, 1, 1, 1, 0, 0, 0, 1, 0, 1, 0, 1, 1, 1, 1, 1, 0, 
   0, 0, 1, 0, 1, 0, 1, 1}} -> 4, {{rNand, rXor, rOr, rXor}, {1, 0, 0, 0, 1, 
   1, 1, 1, 0, 0, 1, 0, 1, 0, 1, 1, 1, 1, 1, 0, 0, 0, 1, 0, 1, 0, 1, 1, 1, 1, 
   1, 0, 0, 0, 1, 0, 1, 0, 1, 1}} -> 2, 
 {{rNand, rXor, rNand, rAnd}, {1, 0, 1, 0, 1, 1, 0, 1, 0, 0, 1, 0, 1, 0, 1, 
   0, 1, 1, 0, 1, 0, 0, 1, 0, 1, 0, 1, 0, 1, 1, 0, 1, 0, 0, 1, 0, 1, 0, 1, 
   0}} -> 6, {{rNand, rXor, rNand, rOr}, {1, 0, 1, 0, 1, 1, 0, 1, 0, 0, 1, 1, 
   1, 0, 1, 1, 1, 1, 0, 1, 0, 0, 1, 1, 1, 0, 1, 1, 1, 1, 0, 1, 0, 0, 1, 1, 1, 
   0, 1, 1}} -> 8, {{rNand, rXor, rNand, rNand}, {1, 0, 1, 1, 1, 1, 0, 0, 0, 
   0, 1, 1, 1, 0, 1, 1, 1, 1, 0, 0, 0, 0, 1, 1, 1, 0, 1, 1, 1, 1, 0, 0, 0, 0, 
   1, 1, 1, 0, 1, 1}} -> 4, {{rNand, rXor, rNand, rXor}, {1, 0, 1, 0, 1, 1, 
   0, 0, 0, 0, 1, 1, 1, 0, 1, 1, 1, 1, 0, 0, 0, 0, 1, 1, 1, 0, 1, 1, 1, 1, 0, 
   0, 0, 0, 1, 1, 1, 0, 1, 1}} -> 1, 
 {{rXor, rNand, rAnd, rAnd}, {0, 1, 0, 0, 1, 1, 0, 0, 0, 0, 0, 0, 0, 1, 0, 0, 
   1, 1, 0, 0, 0, 0, 0, 0, 0, 1, 0, 0, 1, 1, 0, 0, 0, 0, 0, 0, 0, 1, 0, 
   0}} -> 25, {{rXor, rNand, rAnd, rOr}, {0, 1, 0, 0, 1, 1, 0, 0, 0, 0, 0, 1, 
   0, 1, 0, 0, 1, 1, 0, 0, 0, 0, 0, 1, 0, 1, 0, 0, 1, 1, 0, 0, 0, 0, 0, 1, 0, 
   1, 0, 0}} -> 5, {{rXor, rNand, rAnd, rNand}, {0, 1, 0, 1, 1, 1, 0, 1, 0, 
   0, 0, 1, 0, 1, 0, 1, 1, 1, 0, 1, 0, 0, 0, 1, 0, 1, 0, 1, 1, 1, 0, 1, 0, 0, 
   0, 1, 0, 1, 0, 1}} -> 18, {{rXor, rNand, rAnd, rXor}, {0, 1, 0, 0, 1, 1, 
   0, 0, 0, 0, 0, 1, 0, 1, 0, 0, 1, 1, 0, 0, 0, 0, 0, 1, 0, 1, 0, 0, 1, 1, 0, 
   0, 0, 0, 0, 1, 0, 1, 0, 0}} -> 5, 
 {{rXor, rNand, rOr, rAnd}, {0, 1, 0, 0, 1, 1, 0, 0, 0, 0, 1, 0, 0, 1, 1, 0, 
   1, 1, 1, 0, 0, 0, 1, 1, 0, 1, 1, 0, 1, 1, 1, 0, 0, 0, 1, 1, 0, 1, 1, 
   0}} -> 1, {{rXor, rNand, rOr, rOr}, {0, 1, 0, 0, 1, 1, 0, 0, 0, 0, 1, 1, 
   0, 1, 1, 1, 1, 1, 1, 1, 0, 0, 1, 1, 0, 1, 1, 1, 1, 1, 1, 1, 0, 0, 1, 1, 0, 
   1, 1, 1}} -> 4, {{rXor, rNand, rOr, rNand}, {0, 1, 0, 1, 1, 1, 0, 1, 0, 0, 
   1, 1, 0, 1, 1, 1, 1, 1, 1, 1, 0, 0, 1, 0, 0, 1, 1, 1, 1, 1, 1, 1, 0, 0, 1, 
   0, 0, 1, 1, 1}} -> 2, {{rXor, rNand, rOr, rXor}, {0, 1, 0, 0, 1, 1, 0, 0, 
   0, 0, 1, 1, 0, 1, 1, 1, 1, 1, 1, 1, 0, 0, 1, 0, 0, 1, 1, 1, 1, 1, 1, 1, 0, 
   0, 1, 0, 0, 1, 1, 1}} -> 1, {{rXor, rNand, rXor, rAnd}, {0, 1, 0, 0, 1, 1, 
   0, 0, 0, 0, 1, 0, 0, 1, 1, 0, 1, 1, 1, 0, 0, 0, 0, 1, 0, 1, 0, 0, 1, 1, 0, 
   0, 0, 0, 1, 0, 0, 1, 1, 0}} -> 1, 
 {{rXor, rNand, rXor, rOr}, {0, 1, 0, 0, 1, 1, 0, 0, 0, 0, 1, 1, 0, 1, 1, 1, 
   1, 1, 1, 1, 0, 0, 0, 1, 0, 1, 0, 0, 1, 1, 0, 0, 0, 0, 1, 1, 0, 1, 1, 
   1}} -> 1, {{rXor, rNand, rXor, rNand}, {0, 1, 0, 1, 1, 1, 0, 1, 0, 0, 1, 
   1, 0, 1, 1, 1, 1, 1, 1, 1, 0, 0, 0, 0, 0, 1, 0, 1, 1, 1, 0, 1, 0, 0, 1, 1, 
   0, 1, 1, 1}} -> 2, {{rXor, rNand, rXor, rXor}, {0, 1, 0, 0, 1, 1, 0, 0, 0, 
   0, 1, 1, 0, 1, 1, 1, 1, 1, 1, 1, 0, 0, 0, 0, 0, 1, 0, 0, 1, 1, 0, 0, 0, 0, 
   1, 1, 0, 1, 1, 1}} -> 4, {{rOr, rNand, rAnd, rXor}, {0, 1, 0, 0, 1, 1, 0, 
   0, 1, 0, 0, 1, 1, 1, 0, 0, 1, 0, 0, 1, 1, 1, 0, 0, 1, 0, 0, 1, 1, 1, 0, 0, 
   1, 0, 0, 1, 1, 1, 0, 0}} -> 8, {{rOr, rNand, rOr, rAnd}, {0, 1, 0, 0, 1, 
   1, 0, 0, 1, 0, 1, 0, 1, 1, 1, 0, 1, 0, 1, 0, 1, 1, 1, 0, 1, 0, 1, 0, 1, 1, 
   1, 0, 1, 0, 1, 0, 1, 1, 1, 0}} -> 12, 
 {{rOr, rNand, rOr, rXor}, {0, 1, 0, 0, 1, 1, 0, 0, 1, 0, 1, 1, 1, 1, 1, 0, 
   1, 0, 1, 1, 1, 1, 1, 0, 1, 0, 1, 1, 1, 1, 1, 0, 1, 0, 1, 1, 1, 1, 1, 
   0}} -> 6, {{rOr, rNand, rXor, rAnd}, {0, 1, 0, 0, 1, 1, 0, 0, 1, 0, 1, 0, 
   1, 1, 0, 0, 1, 0, 1, 0, 1, 1, 0, 0, 1, 0, 1, 0, 1, 1, 0, 0, 1, 0, 1, 0, 1, 
   1, 0, 0}} -> 8, {{rNand, rAnd, rNand, rXor}, {1, 0, 1, 0, 1, 0, 0, 1, 1, 
   0, 1, 0, 1, 0, 0, 1, 1, 0, 1, 0, 1, 0, 0, 1, 1, 0, 1, 0, 1, 0, 0, 1, 1, 0, 
   1, 0, 1, 0, 0, 1}} -> 32, {{rNand, rAnd, rXor, rNand}, {1, 0, 0, 1, 1, 0, 
   1, 0, 1, 0, 0, 1, 1, 0, 1, 0, 1, 0, 0, 1, 1, 0, 1, 0, 1, 0, 0, 1, 1, 0, 1, 
   0, 1, 0, 0, 1, 1, 0, 1, 0}} -> 32, 
 {{rNand, rOr, rAnd, rNand}, {1, 0, 0, 1, 1, 1, 0, 0, 0, 1, 0, 1, 1, 1, 0, 1, 
   0, 1, 0, 0, 1, 1, 0, 1, 0, 1, 0, 0, 1, 1, 0, 1, 0, 1, 0, 0, 1, 1, 0, 
   1}} -> 6, {{rNand, rOr, rAnd, rXor}, {1, 0, 0, 0, 1, 1, 0, 1, 0, 1, 0, 0, 
   1, 1, 0, 0, 0, 1, 0, 1, 1, 1, 0, 1, 0, 1, 0, 0, 1, 1, 0, 0, 0, 1, 0, 1, 1, 
   1, 0, 1}} -> 3, {{rNand, rOr, rNand, rAnd}, {1, 0, 1, 0, 1, 1, 0, 0, 0, 1, 
   1, 0, 1, 1, 1, 0, 0, 1, 0, 0, 1, 1, 1, 0, 0, 1, 0, 0, 1, 1, 1, 0, 0, 1, 0, 
   0, 1, 1, 1, 0}} -> 6, {{rNand, rOr, rNand, rXor}, {1, 0, 1, 0, 1, 1, 0, 1, 
   0, 1, 1, 0, 1, 1, 1, 0, 0, 1, 0, 1, 1, 1, 1, 1, 0, 1, 0, 0, 1, 1, 1, 0, 0, 
   1, 0, 1, 1, 1, 1, 1}} -> 2, {{rNand, rOr, rXor, rAnd}, {1, 0, 0, 0, 1, 1, 
   1, 0, 0, 1, 0, 0, 1, 1, 0, 0, 0, 1, 1, 0, 1, 1, 1, 0, 0, 1, 0, 0, 1, 1, 0, 
   0, 0, 1, 1, 0, 1, 1, 1, 0}} -> 3, 
 {{rNand, rOr, rXor, rNand}, {1, 0, 0, 1, 1, 1, 1, 0, 0, 1, 0, 1, 1, 1, 0, 1, 
   0, 1, 1, 0, 1, 1, 1, 1, 0, 1, 0, 0, 1, 1, 0, 1, 0, 1, 1, 0, 1, 1, 1, 
   1}} -> 2, {{rNand, rNand, rAnd, rOr}, {1, 1, 0, 0, 0, 0, 0, 1, 1, 1, 0, 1, 
   0, 0, 0, 1, 1, 1, 0, 1, 0, 0, 0, 1, 1, 1, 0, 1, 0, 0, 0, 1, 1, 1, 0, 1, 0, 
   0, 0, 1}} -> 6, {{rNand, rNand, rAnd, rXor}, {1, 1, 0, 0, 0, 0, 0, 1, 1, 
   1, 0, 1, 0, 0, 0, 0, 1, 1, 0, 0, 0, 0, 0, 1, 1, 1, 0, 1, 0, 0, 0, 0, 1, 1, 
   0, 0, 0, 0, 0, 1}} -> 6, {{rNand, rNand, rOr, rAnd}, {1, 1, 0, 0, 0, 0, 1, 
   0, 1, 1, 1, 0, 0, 0, 1, 0, 1, 1, 1, 0, 0, 0, 1, 0, 1, 1, 1, 0, 0, 0, 1, 0, 
   1, 1, 1, 0, 0, 0, 1, 0}} -> 6, {{rNand, rNand, rOr, rXor}, {1, 1, 0, 0, 0, 
   0, 1, 1, 1, 1, 1, 1, 0, 0, 1, 0, 1, 1, 1, 0, 0, 0, 1, 1, 1, 1, 1, 1, 0, 0, 
   1, 0, 1, 1, 1, 0, 0, 0, 1, 1}} -> 4, 
 {{rNand, rNand, rXor, rAnd}, {1, 1, 0, 0, 0, 0, 1, 0, 1, 1, 1, 0, 0, 0, 0, 
   0, 1, 1, 0, 0, 0, 0, 1, 0, 1, 1, 1, 0, 0, 0, 0, 0, 1, 1, 0, 0, 0, 0, 1, 
   0}} -> 6, {{rNand, rNand, rXor, rOr}, {1, 1, 0, 0, 0, 0, 1, 1, 1, 1, 1, 1, 
   0, 0, 0, 1, 1, 1, 0, 1, 0, 0, 1, 1, 1, 1, 1, 1, 0, 0, 0, 1, 1, 1, 0, 1, 0, 
   0, 1, 1}} -> 4, {{rNand, rXor, rAnd, rOr}, {1, 0, 0, 0, 1, 1, 0, 1, 0, 0, 
   0, 1, 1, 0, 0, 1, 1, 1, 0, 1, 0, 0, 0, 1, 1, 0, 0, 1, 1, 1, 0, 1, 0, 0, 0, 
   1, 1, 0, 0, 1}} -> 6, {{rNand, rXor, rAnd, rNand}, {1, 0, 0, 1, 1, 1, 0, 
   0, 0, 0, 0, 1, 1, 0, 0, 1, 1, 1, 0, 0, 0, 0, 0, 1, 1, 0, 0, 1, 1, 1, 0, 0, 
   0, 0, 0, 1, 1, 0, 0, 1}} -> 4, {{rNand, rXor, rOr, rAnd}, {1, 0, 0, 0, 1, 
   1, 1, 0, 0, 0, 1, 0, 1, 0, 1, 0, 1, 1, 1, 0, 0, 0, 1, 0, 1, 0, 1, 0, 1, 1, 
   1, 0, 0, 0, 1, 0, 1, 0, 1, 0}} -> 6, 
 {{rNand, rXor, rOr, rNand}, {1, 0, 0, 1, 1, 1, 1, 0, 0, 0, 1, 1, 1, 0, 1, 1, 
   1, 1, 1, 0, 0, 0, 1, 1, 1, 0, 1, 1, 1, 1, 1, 0, 0, 0, 1, 1, 1, 0, 1, 
   1}} -> 8, {{rNand, rXor, rNand, rAnd}, {1, 0, 1, 0, 1, 1, 0, 0, 0, 0, 1, 
   0, 1, 0, 1, 0, 1, 1, 0, 0, 0, 0, 1, 0, 1, 0, 1, 0, 1, 1, 0, 0, 0, 0, 1, 0, 
   1, 0, 1, 0}} -> 4, {{rXor, rNand, rAnd, rOr}, {0, 1, 0, 0, 1, 1, 0, 0, 0, 
   0, 0, 1, 0, 1, 0, 1, 1, 1, 0, 1, 0, 0, 0, 1, 0, 1, 0, 1, 1, 1, 0, 1, 0, 0, 
   0, 1, 0, 1, 0, 1}} -> 3, {{rXor, rNand, rAnd, rXor}, {0, 1, 0, 0, 1, 1, 0, 
   0, 0, 0, 0, 1, 0, 1, 0, 1, 1, 1, 0, 1, 0, 0, 0, 0, 0, 1, 0, 0, 1, 1, 0, 0, 
   0, 0, 0, 1, 0, 1, 0, 1}} -> 3, {{rXor, rNand, rOr, rAnd}, {0, 1, 0, 0, 1, 
   1, 0, 0, 0, 0, 1, 0, 0, 1, 1, 0, 1, 1, 1, 0, 0, 0, 1, 0, 0, 1, 1, 0, 1, 1, 
   1, 0, 0, 0, 1, 0, 0, 1, 1, 0}} -> 3, 
 {{rXor, rNand, rOr, rXor}, {0, 1, 0, 0, 1, 1, 0, 0, 0, 0, 1, 1, 0, 1, 1, 1, 
   1, 1, 1, 1, 0, 0, 1, 0, 0, 1, 1, 0, 1, 1, 1, 0, 0, 0, 1, 1, 0, 1, 1, 
   1}} -> 1, {{rXor, rNand, rXor, rAnd}, {0, 1, 0, 0, 1, 1, 0, 0, 0, 0, 1, 0, 
   0, 1, 1, 0, 1, 1, 1, 0, 0, 0, 0, 0, 0, 1, 0, 0, 1, 1, 0, 0, 0, 0, 1, 0, 0, 
   1, 1, 0}} -> 3, {{rXor, rNand, rXor, rOr}, {0, 1, 0, 0, 1, 1, 0, 0, 0, 0, 
   1, 1, 0, 1, 1, 1, 1, 1, 1, 1, 0, 0, 0, 1, 0, 1, 0, 1, 1, 1, 0, 1, 0, 0, 1, 
   1, 0, 1, 1, 1}} -> 1, {{rOr, rNand, rAnd, rOr}, {0, 1, 0, 0, 1, 1, 0, 1, 
   1, 0, 0, 1, 1, 1, 0, 0, 1, 0, 0, 1, 1, 1, 0, 0, 1, 0, 0, 1, 1, 1, 0, 0, 1, 
   0, 0, 1, 1, 1, 0, 0}} -> 6, {{rOr, rNand, rAnd, rXor}, {0, 1, 0, 0, 1, 1, 
   0, 1, 1, 0, 0, 1, 1, 1, 0, 0, 1, 0, 0, 1, 1, 1, 0, 0, 1, 0, 0, 1, 1, 1, 0, 
   0, 1, 0, 0, 1, 1, 1, 0, 0}} -> 6, 
 {{rOr, rNand, rOr, rAnd}, {0, 1, 0, 0, 1, 1, 0, 0, 1, 0, 1, 0, 1, 1, 1, 0, 
   1, 0, 1, 1, 1, 1, 1, 0, 1, 0, 1, 1, 1, 1, 1, 0, 1, 0, 1, 1, 1, 1, 1, 
   0}} -> 4, {{rOr, rNand, rOr, rNand}, {0, 1, 0, 1, 1, 1, 0, 1, 1, 0, 1, 1, 
   1, 1, 1, 1, 1, 0, 1, 0, 1, 1, 1, 1, 1, 0, 1, 0, 1, 1, 1, 1, 1, 0, 1, 0, 1, 
   1, 1, 1}} -> 4, {{rOr, rNand, rOr, rXor}, {0, 1, 0, 0, 1, 1, 0, 1, 1, 0, 
   1, 1, 1, 1, 1, 1, 1, 0, 1, 0, 1, 1, 1, 1, 1, 0, 1, 0, 1, 1, 1, 1, 1, 0, 1, 
   0, 1, 1, 1, 1}} -> 12, {{rOr, rNand, rXor, rNand}, {0, 1, 0, 1, 1, 1, 0, 
   1, 1, 0, 1, 1, 1, 1, 0, 1, 1, 0, 1, 1, 1, 1, 0, 1, 1, 0, 1, 1, 1, 1, 0, 1, 
   1, 0, 1, 1, 1, 1, 0, 1}} -> 5, {{rOr, rNand, rXor, rXor}, {0, 1, 0, 0, 1, 
   1, 0, 1, 1, 0, 1, 1, 1, 1, 0, 1, 1, 0, 1, 1, 1, 1, 0, 1, 1, 0, 1, 1, 1, 1, 
   0, 1, 1, 0, 1, 1, 1, 1, 0, 1}} -> 12, 
 {{rNand, rAnd, rNand, rOr}, {1, 0, 1, 0, 1, 0, 0, 1, 1, 0, 1, 0, 1, 0, 0, 1, 
   1, 0, 1, 0, 1, 0, 0, 1, 1, 0, 1, 0, 1, 0, 0, 1, 1, 0, 1, 0, 1, 0, 0, 
   1}} -> 16, {{rNand, rAnd, rXor, rOr}, {1, 0, 0, 0, 1, 0, 1, 0, 1, 0, 0, 1, 
   1, 0, 1, 0, 1, 0, 0, 1, 1, 0, 1, 0, 1, 0, 0, 1, 1, 0, 1, 0, 1, 0, 0, 1, 1, 
   0, 1, 0}} -> 16, {{rNand, rAnd, rXor, rXor}, {1, 0, 0, 0, 1, 0, 1, 0, 1, 
   0, 0, 1, 1, 0, 1, 0, 1, 0, 0, 1, 1, 0, 1, 0, 1, 0, 0, 1, 1, 0, 1, 0, 1, 0, 
   0, 1, 1, 0, 1, 0}} -> 16, {{rNand, rOr, rAnd, rOr}, {1, 0, 0, 0, 1, 1, 0, 
   0, 0, 1, 0, 1, 1, 1, 0, 1, 0, 1, 0, 1, 1, 1, 0, 1, 0, 1, 0, 1, 1, 1, 0, 1, 
   0, 1, 0, 1, 1, 1, 0, 1}} -> 12, 
 {{rNand, rOr, rAnd, rXor}, {1, 0, 0, 0, 1, 1, 0, 0, 0, 1, 0, 1, 1, 1, 0, 1, 
   0, 1, 0, 1, 1, 1, 0, 1, 0, 1, 0, 1, 1, 1, 0, 1, 0, 1, 0, 1, 1, 1, 0, 
   1}} -> 6, {{rNand, rOr, rNand, rAnd}, {1, 0, 1, 0, 1, 1, 0, 0, 0, 1, 1, 0, 
   1, 1, 1, 1, 0, 1, 0, 1, 1, 1, 1, 0, 0, 1, 0, 1, 1, 1, 1, 0, 0, 1, 0, 1, 1, 
   1, 1, 0}} -> 2, {{rNand, rOr, rNand, rNand}, {1, 0, 1, 1, 1, 1, 0, 1, 0, 
   1, 1, 1, 1, 1, 1, 0, 0, 1, 0, 0, 1, 1, 1, 1, 0, 1, 0, 0, 1, 1, 1, 1, 0, 1, 
   0, 0, 1, 1, 1, 1}} -> 3, {{rNand, rOr, rNand, rXor}, {1, 0, 1, 0, 1, 1, 0, 
   1, 0, 1, 1, 1, 1, 1, 1, 0, 0, 1, 0, 0, 1, 1, 1, 1, 0, 1, 0, 0, 1, 1, 1, 1, 
   0, 1, 0, 0, 1, 1, 1, 1}} -> 2, {{rNand, rOr, rXor, rAnd}, {1, 0, 0, 0, 1, 
   1, 1, 0, 0, 1, 0, 1, 1, 1, 0, 0, 0, 1, 1, 0, 1, 1, 1, 1, 0, 1, 0, 1, 1, 1, 
   0, 0, 0, 1, 1, 0, 1, 1, 1, 1}} -> 1, 
 {{rNand, rOr, rXor, rOr}, {1, 0, 0, 0, 1, 1, 1, 0, 0, 1, 0, 1, 1, 1, 0, 1, 
   0, 1, 1, 1, 1, 1, 1, 1, 0, 1, 0, 1, 1, 1, 0, 1, 0, 1, 1, 1, 1, 1, 1, 
   1}} -> 6, {{rNand, rOr, rXor, rNand}, {1, 0, 0, 1, 1, 1, 1, 1, 0, 1, 0, 0, 
   1, 1, 0, 1, 0, 1, 1, 1, 1, 1, 1, 0, 0, 1, 0, 0, 1, 1, 0, 1, 0, 1, 1, 1, 1, 
   1, 1, 0}} -> 2, {{rNand, rOr, rXor, rXor}, {1, 0, 0, 0, 1, 1, 1, 0, 0, 1, 
   0, 0, 1, 1, 0, 1, 0, 1, 1, 1, 1, 1, 1, 0, 0, 1, 0, 0, 1, 1, 0, 1, 0, 1, 1, 
   1, 1, 1, 1, 0}} -> 1, {{rNand, rXor, rAnd, rOr}, {1, 0, 0, 0, 1, 1, 0, 0, 
   0, 0, 0, 1, 1, 0, 0, 0, 1, 1, 0, 0, 0, 0, 0, 1, 1, 0, 0, 0, 1, 1, 0, 0, 0, 
   0, 0, 1, 1, 0, 0, 0}} -> 5, {{rNand, rXor, rAnd, rXor}, {1, 0, 0, 0, 1, 1, 
   0, 0, 0, 0, 0, 1, 1, 0, 0, 0, 1, 1, 0, 0, 0, 0, 0, 1, 1, 0, 0, 0, 1, 1, 0, 
   0, 0, 0, 0, 1, 1, 0, 0, 0}} -> 5, 
 {{rNand, rXor, rOr, rOr}, {1, 0, 0, 0, 1, 1, 1, 0, 0, 0, 1, 1, 1, 0, 1, 1, 
   1, 1, 1, 1, 0, 0, 1, 1, 1, 0, 1, 1, 1, 1, 1, 1, 0, 0, 1, 1, 1, 0, 1, 
   1}} -> 12, {{rNand, rXor, rOr, rXor}, {1, 0, 0, 0, 1, 1, 1, 0, 0, 0, 1, 0, 
   1, 0, 1, 1, 1, 1, 1, 1, 0, 0, 1, 0, 1, 0, 1, 1, 1, 1, 1, 1, 0, 0, 1, 0, 1, 
   0, 1, 1}} -> 2, {{rNand, rXor, rNand, rNand}, {1, 0, 1, 1, 1, 1, 0, 1, 0, 
   0, 1, 1, 1, 0, 1, 1, 1, 1, 0, 1, 0, 0, 1, 1, 1, 0, 1, 1, 1, 1, 0, 1, 0, 0, 
   1, 1, 1, 0, 1, 1}} -> 2, {{rNand, rXor, rNand, rXor}, {1, 0, 1, 0, 1, 1, 
   0, 1, 0, 0, 1, 1, 1, 0, 1, 1, 1, 1, 0, 1, 0, 0, 1, 1, 1, 0, 1, 1, 1, 1, 0, 
   1, 0, 0, 1, 1, 1, 0, 1, 1}} -> 2, 
 {{rXor, rNand, rAnd, rXor}, {0, 1, 0, 0, 1, 1, 0, 1, 0, 0, 0, 1, 0, 1, 0, 0, 
   1, 1, 0, 1, 0, 0, 0, 1, 0, 1, 0, 0, 1, 1, 0, 1, 0, 0, 0, 1, 0, 1, 0, 
   0}} -> 9, {{rXor, rNand, rOr, rAnd}, {0, 1, 0, 0, 1, 1, 0, 0, 0, 0, 1, 0, 
   0, 1, 1, 0, 1, 1, 1, 1, 0, 0, 1, 1, 0, 1, 1, 0, 1, 1, 1, 1, 0, 0, 1, 1, 0, 
   1, 1, 0}} -> 1, {{rXor, rNand, rOr, rOr}, {0, 1, 0, 0, 1, 1, 0, 1, 0, 0, 
   1, 1, 0, 1, 1, 1, 1, 1, 1, 1, 0, 0, 1, 1, 0, 1, 1, 1, 1, 1, 1, 1, 0, 0, 1, 
   1, 0, 1, 1, 1}} -> 12, {{rXor, rNand, rOr, rNand}, {0, 1, 0, 1, 1, 1, 0, 
   1, 0, 0, 1, 1, 0, 1, 1, 1, 1, 1, 1, 0, 0, 0, 1, 0, 0, 1, 1, 1, 1, 1, 1, 0, 
   0, 0, 1, 0, 0, 1, 1, 1}} -> 1, {{rXor, rNand, rOr, rXor}, {0, 1, 0, 0, 1, 
   1, 0, 1, 0, 0, 1, 1, 0, 1, 1, 1, 1, 1, 1, 0, 0, 0, 1, 0, 0, 1, 1, 1, 1, 1, 
   1, 0, 0, 0, 1, 0, 0, 1, 1, 1}} -> 2, 
 {{rXor, rNand, rXor, rAnd}, {0, 1, 0, 0, 1, 1, 0, 0, 0, 0, 1, 0, 0, 1, 1, 0, 
   1, 1, 1, 1, 0, 0, 0, 1, 0, 1, 0, 0, 1, 1, 0, 0, 0, 0, 1, 0, 0, 1, 1, 
   0}} -> 1, {{rXor, rNand, rXor, rOr}, {0, 1, 0, 0, 1, 1, 0, 1, 0, 0, 1, 1, 
   0, 1, 1, 1, 1, 1, 1, 1, 0, 0, 0, 1, 0, 1, 0, 0, 1, 1, 0, 1, 0, 0, 1, 1, 0, 
   1, 1, 1}} -> 2, {{rXor, rNand, rXor, rNand}, {0, 1, 0, 1, 1, 1, 0, 1, 0, 
   0, 1, 1, 0, 1, 1, 1, 1, 1, 1, 0, 0, 0, 0, 0, 0, 1, 0, 1, 1, 1, 0, 1, 0, 0, 
   1, 1, 0, 1, 1, 1}} -> 1, {{rXor, rNand, rXor, rXor}, {0, 1, 0, 0, 1, 1, 0, 
   1, 0, 0, 1, 1, 0, 1, 1, 1, 1, 1, 1, 0, 0, 0, 0, 0, 0, 1, 0, 0, 1, 1, 0, 1, 
   0, 0, 1, 1, 0, 1, 1, 1}} -> 1, {{rAnd, rNand, rOr, rNand}, {0, 1, 0, 1, 0, 
   1, 0, 0, 0, 1, 0, 1, 0, 1, 0, 0, 0, 1, 0, 1, 0, 1, 0, 0, 0, 1, 0, 1, 0, 1, 
   0, 0, 0, 1, 0, 1, 0, 1, 0, 0}} -> 25, 
 {{rAnd, rNand, rOr, rXor}, {0, 1, 0, 0, 0, 1, 0, 1, 0, 1, 0, 0, 0, 1, 0, 1, 
   0, 1, 0, 0, 0, 1, 0, 1, 0, 1, 0, 0, 0, 1, 0, 1, 0, 1, 0, 0, 0, 1, 0, 
   1}} -> 25, {{rAnd, rNand, rXor, rNand}, {0, 1, 0, 1, 0, 1, 0, 0, 0, 1, 0, 
   1, 0, 1, 0, 0, 0, 1, 0, 1, 0, 1, 0, 0, 0, 1, 0, 1, 0, 1, 0, 0, 0, 1, 0, 1, 
   0, 1, 0, 0}} -> 25, {{rAnd, rNand, rXor, rXor}, {0, 1, 0, 0, 0, 1, 0, 1, 
   0, 1, 0, 0, 0, 1, 0, 1, 0, 1, 0, 0, 0, 1, 0, 1, 0, 1, 0, 0, 0, 1, 0, 1, 0, 
   1, 0, 0, 0, 1, 0, 1}} -> 25, {{rOr, rNand, rAnd, rNand}, {0, 1, 0, 1, 1, 
   1, 0, 0, 1, 0, 0, 1, 1, 1, 0, 1, 1, 0, 0, 0, 1, 1, 0, 1, 1, 0, 0, 0, 1, 1, 
   0, 1, 1, 0, 0, 0, 1, 1, 0, 1}} -> 6, 
 {{rOr, rNand, rAnd, rXor}, {0, 1, 0, 0, 1, 1, 0, 1, 1, 0, 0, 0, 1, 1, 0, 0, 
   1, 0, 0, 1, 1, 1, 0, 1, 1, 0, 0, 0, 1, 1, 0, 0, 1, 0, 0, 1, 1, 1, 0, 
   1}} -> 3, {{rOr, rNand, rOr, rNand}, {0, 1, 0, 1, 1, 1, 0, 0, 1, 0, 1, 1, 
   1, 1, 1, 1, 1, 0, 1, 0, 1, 1, 1, 1, 1, 0, 1, 0, 1, 1, 1, 1, 1, 0, 1, 0, 1, 
   1, 1, 1}} -> 3, {{rOr, rNand, rOr, rXor}, {0, 1, 0, 0, 1, 1, 0, 1, 1, 0, 
   1, 0, 1, 1, 1, 0, 1, 0, 1, 1, 1, 1, 1, 1, 1, 0, 1, 0, 1, 1, 1, 0, 1, 0, 1, 
   1, 1, 1, 1, 1}} -> 6, {{rOr, rNand, rXor, rNand}, {0, 1, 0, 1, 1, 1, 0, 0, 
   1, 0, 1, 1, 1, 1, 0, 1, 1, 0, 1, 0, 1, 1, 0, 1, 1, 0, 1, 0, 1, 1, 0, 1, 1, 
   0, 1, 0, 1, 1, 0, 1}} -> 3, {{rOr, rNand, rXor, rXor}, {0, 1, 0, 0, 1, 1, 
   0, 1, 1, 0, 1, 0, 1, 1, 0, 0, 1, 0, 1, 1, 1, 1, 0, 1, 1, 0, 1, 0, 1, 1, 0, 
   0, 1, 0, 1, 1, 1, 1, 0, 1}} -> 2, 
 {{rNand, rAnd, rNand, rOr}, {1, 0, 1, 0, 1, 0, 0, 0, 1, 0, 1, 0, 1, 0, 0, 0, 
   1, 0, 1, 0, 1, 0, 0, 0, 1, 0, 1, 0, 1, 0, 0, 0, 1, 0, 1, 0, 1, 0, 0, 
   0}} -> 25, {{rNand, rAnd, rNand, rXor}, {1, 0, 1, 0, 1, 0, 0, 0, 1, 0, 1, 
   0, 1, 0, 0, 0, 1, 0, 1, 0, 1, 0, 0, 0, 1, 0, 1, 0, 1, 0, 0, 0, 1, 0, 1, 0, 
   1, 0, 0, 0}} -> 25, {{rNand, rAnd, rXor, rOr}, {1, 0, 0, 0, 1, 0, 1, 0, 1, 
   0, 0, 0, 1, 0, 1, 0, 1, 0, 0, 0, 1, 0, 1, 0, 1, 0, 0, 0, 1, 0, 1, 0, 1, 0, 
   0, 0, 1, 0, 1, 0}} -> 25, {{rNand, rAnd, rXor, rXor}, {1, 0, 0, 0, 1, 0, 
   1, 0, 1, 0, 0, 0, 1, 0, 1, 0, 1, 0, 0, 0, 1, 0, 1, 0, 1, 0, 0, 0, 1, 0, 1, 
   0, 1, 0, 0, 0, 1, 0, 1, 0}} -> 25, 
 {{rNand, rOr, rAnd, rXor}, {1, 0, 0, 0, 1, 1, 0, 0, 0, 1, 0, 1, 1, 1, 0, 0, 
   0, 1, 0, 1, 1, 1, 0, 0, 0, 1, 0, 1, 1, 1, 0, 0, 0, 1, 0, 1, 1, 1, 0, 
   0}} -> 8, {{rNand, rOr, rNand, rOr}, {1, 0, 1, 0, 1, 1, 0, 0, 0, 1, 1, 1, 
   1, 1, 1, 1, 0, 1, 0, 1, 1, 1, 1, 1, 0, 1, 0, 1, 1, 1, 1, 1, 0, 1, 0, 1, 1, 
   1, 1, 1}} -> 3, {{rNand, rOr, rNand, rXor}, {1, 0, 1, 0, 1, 1, 0, 0, 0, 1, 
   1, 1, 1, 1, 1, 0, 0, 1, 0, 1, 1, 1, 1, 0, 0, 1, 0, 1, 1, 1, 1, 0, 0, 1, 0, 
   1, 1, 1, 1, 0}} -> 3, {{rNand, rOr, rXor, rXor}, {1, 0, 0, 0, 1, 1, 1, 0, 
   0, 1, 0, 1, 1, 1, 0, 0, 0, 1, 1, 1, 1, 1, 1, 0, 0, 1, 0, 1, 1, 1, 0, 0, 0, 
   1, 1, 1, 1, 1, 1, 0}} -> 2, {{rNand, rXor, rAnd, rOr}, {1, 0, 0, 0, 1, 1, 
   0, 0, 0, 0, 0, 1, 1, 0, 0, 1, 1, 1, 0, 1, 0, 0, 0, 1, 1, 0, 0, 1, 1, 1, 0, 
   1, 0, 0, 0, 1, 1, 0, 0, 1}} -> 3, 
 {{rNand, rXor, rAnd, rXor}, {1, 0, 0, 0, 1, 1, 0, 0, 0, 0, 0, 1, 1, 0, 0, 1, 
   1, 1, 0, 1, 0, 0, 0, 0, 1, 0, 0, 0, 1, 1, 0, 0, 0, 0, 0, 1, 1, 0, 0, 
   1}} -> 3, {{rNand, rXor, rOr, rXor}, {1, 0, 0, 0, 1, 1, 1, 0, 0, 0, 1, 1, 
   1, 0, 1, 1, 1, 1, 1, 1, 0, 0, 1, 0, 1, 0, 1, 0, 1, 1, 1, 0, 0, 0, 1, 1, 1, 
   0, 1, 1}} -> 2, {{rNand, rXor, rNand, rOr}, {1, 0, 1, 0, 1, 1, 0, 0, 0, 0, 
   1, 1, 1, 0, 1, 1, 1, 1, 0, 1, 0, 0, 1, 1, 1, 0, 1, 1, 1, 1, 0, 1, 0, 0, 1, 
   1, 1, 0, 1, 1}} -> 1, {{rNand, rXor, rNand, rXor}, {1, 0, 1, 0, 1, 1, 0, 
   0, 0, 0, 1, 1, 1, 0, 1, 1, 1, 1, 0, 1, 0, 0, 1, 0, 1, 0, 1, 0, 1, 1, 0, 0, 
   0, 0, 1, 1, 1, 0, 1, 1}} -> 1, {{rXor, rNand, rAnd, rOr}, {0, 1, 0, 0, 1, 
   1, 0, 1, 0, 0, 0, 1, 0, 1, 0, 1, 1, 1, 0, 1, 0, 0, 0, 1, 0, 1, 0, 1, 1, 1, 
   0, 1, 0, 0, 0, 1, 0, 1, 0, 1}} -> 6, 
 {{rXor, rNand, rAnd, rNand}, {0, 1, 0, 1, 1, 1, 0, 0, 0, 0, 0, 1, 0, 1, 0, 
   1, 1, 1, 0, 0, 0, 0, 0, 1, 0, 1, 0, 1, 1, 1, 0, 0, 0, 0, 0, 1, 0, 1, 0, 
   1}} -> 4, {{rXor, rNand, rOr, rNand}, {0, 1, 0, 1, 1, 1, 0, 0, 0, 0, 1, 1, 
   0, 1, 1, 1, 1, 1, 1, 0, 0, 0, 1, 1, 0, 1, 1, 1, 1, 1, 1, 0, 0, 0, 1, 1, 0, 
   1, 1, 1}} -> 1, {{rXor, rNand, rXor, rOr}, {0, 1, 0, 0, 1, 1, 0, 1, 0, 0, 
   1, 1, 0, 1, 1, 1, 1, 1, 1, 1, 0, 0, 0, 1, 0, 1, 0, 1, 1, 1, 0, 1, 0, 0, 1, 
   1, 0, 1, 1, 1}} -> 2, {{rXor, rNand, rXor, rNand}, {0, 1, 0, 1, 1, 1, 0, 
   0, 0, 0, 1, 1, 0, 1, 1, 1, 1, 1, 1, 0, 0, 0, 0, 1, 0, 1, 0, 1, 1, 1, 0, 0, 
   0, 0, 1, 1, 0, 1, 1, 1}} -> 1, {{rOr, rNand, rAnd, rOr}, {0, 1, 0, 0, 1, 
   1, 0, 0, 1, 0, 0, 0, 1, 1, 0, 0, 1, 0, 0, 0, 1, 1, 0, 0, 1, 0, 0, 0, 1, 1, 
   0, 0, 1, 0, 0, 0, 1, 1, 0, 0}} -> 5, 
 {{rOr, rNand, rAnd, rXor}, {0, 1, 0, 0, 1, 1, 0, 0, 1, 0, 0, 0, 1, 1, 0, 0, 
   1, 0, 0, 0, 1, 1, 0, 0, 1, 0, 0, 0, 1, 1, 0, 0, 1, 0, 0, 0, 1, 1, 0, 
   0}} -> 5, {{rOr, rNand, rOr, rOr}, {0, 1, 0, 0, 1, 1, 0, 0, 1, 0, 1, 0, 1, 
   1, 1, 1, 1, 0, 1, 1, 1, 1, 1, 1, 1, 0, 1, 1, 1, 1, 1, 1, 1, 0, 1, 1, 1, 1, 
   1, 1}} -> 4, {{rOr, rNand, rOr, rNand}, {0, 1, 0, 1, 1, 1, 0, 1, 1, 0, 1, 
   1, 1, 1, 1, 0, 1, 0, 1, 1, 1, 1, 1, 0, 1, 0, 1, 1, 1, 1, 1, 0, 1, 0, 1, 1, 
   1, 1, 1, 0}} -> 5, {{rOr, rNand, rOr, rXor}, {0, 1, 0, 0, 1, 1, 0, 0, 1, 
   0, 1, 0, 1, 1, 1, 1, 1, 0, 1, 0, 1, 1, 1, 1, 1, 0, 1, 0, 1, 1, 1, 1, 1, 0, 
   1, 0, 1, 1, 1, 1}} -> 4, {{rOr, rNand, rXor, rOr}, {0, 1, 0, 0, 1, 1, 0, 
   0, 1, 0, 1, 0, 1, 1, 0, 1, 1, 0, 1, 1, 1, 1, 0, 1, 1, 0, 1, 1, 1, 1, 0, 1, 
   1, 0, 1, 1, 1, 1, 0, 1}} -> 2, {{rOr, rNand, rXor, rXor}, {0, 1, 0, 0, 1, 
   1, 0, 0, 1, 0, 1, 0, 1, 1, 0, 1, 1, 0, 1, 1, 1, 1, 0, 0, 1, 0, 1, 0, 1, 1, 
   0, 1, 1, 0, 1, 1, 1, 1, 0, 0}} -> 2, 
 {{rNand, rAnd, rNand, rXor}, {1, 0, 1, 0, 1, 0, 0, 1, 1, 0, 1, 1, 1, 0, 0, 
   0, 1, 0, 1, 0, 1, 0, 0, 1, 1, 0, 1, 1, 1, 0, 0, 0, 1, 0, 1, 0, 1, 0, 0, 
   1}} -> 9, {{rNand, rAnd, rXor, rOr}, {1, 0, 0, 0, 1, 0, 1, 0, 1, 0, 0, 1, 
   1, 0, 1, 1, 1, 0, 0, 1, 1, 0, 1, 1, 1, 0, 0, 1, 1, 0, 1, 1, 1, 0, 0, 1, 1, 
   0, 1, 1}} -> 9, {{rNand, rAnd, rXor, rXor}, {1, 0, 0, 0, 1, 0, 1, 0, 1, 0, 
   0, 1, 1, 0, 1, 1, 1, 0, 0, 0, 1, 0, 1, 0, 1, 0, 0, 1, 1, 0, 1, 1, 1, 0, 0, 
   0, 1, 0, 1, 0}} -> 9, {{rNand, rOr, rAnd, rOr}, {1, 0, 0, 0, 1, 1, 0, 0, 
   0, 1, 0, 0, 1, 1, 0, 0, 0, 1, 0, 0, 1, 1, 0, 0, 0, 1, 0, 0, 1, 1, 0, 0, 0, 
   1, 0, 0, 1, 1, 0, 0}} -> 5, {{rNand, rOr, rAnd, rXor}, {1, 0, 0, 0, 1, 1, 
   0, 0, 0, 1, 0, 0, 1, 1, 0, 0, 0, 1, 0, 0, 1, 1, 0, 0, 0, 1, 0, 0, 1, 1, 0, 
   0, 0, 1, 0, 0, 1, 1, 0, 0}} -> 5, 
 {{rNand, rOr, rNand, rNand}, {1, 0, 1, 1, 1, 1, 0, 0, 0, 1, 1, 1, 1, 1, 1, 
   0, 0, 1, 0, 1, 1, 1, 1, 1, 0, 1, 0, 0, 1, 1, 1, 1, 0, 1, 0, 0, 1, 1, 1, 
   1}} -> 3, {{rNand, rOr, rNand, rXor}, {1, 0, 1, 0, 1, 1, 0, 1, 0, 1, 1, 1, 
   1, 1, 1, 0, 0, 1, 0, 1, 1, 1, 1, 1, 0, 1, 0, 0, 1, 1, 1, 0, 0, 1, 0, 1, 1, 
   1, 1, 1}} -> 2, {{rNand, rOr, rXor, rNand}, {1, 0, 0, 1, 1, 1, 1, 1, 0, 1, 
   0, 0, 1, 1, 0, 1, 0, 1, 1, 1, 1, 1, 1, 0, 0, 1, 0, 1, 1, 1, 0, 1, 0, 1, 1, 
   1, 1, 1, 1, 0}} -> 2, {{rNand, rOr, rXor, rXor}, {1, 0, 0, 0, 1, 1, 1, 0, 
   0, 1, 0, 1, 1, 1, 0, 1, 0, 1, 1, 1, 1, 1, 1, 0, 0, 1, 0, 1, 1, 1, 0, 1, 0, 
   1, 1, 1, 1, 1, 1, 0}} -> 2, {{rNand, rNand, rAnd, rOr}, {1, 1, 0, 0, 0, 0, 
   0, 0, 1, 1, 0, 0, 0, 0, 0, 0, 1, 1, 0, 0, 0, 0, 0, 0, 1, 1, 0, 0, 0, 0, 0, 
   0, 1, 1, 0, 0, 0, 0, 0, 0}} -> 5, 
 {{rNand, rNand, rOr, rOr}, {1, 1, 0, 0, 0, 0, 1, 0, 1, 1, 1, 1, 0, 0, 1, 1, 
   1, 1, 1, 1, 0, 0, 1, 1, 1, 1, 1, 1, 0, 0, 1, 1, 1, 1, 1, 1, 0, 0, 1, 
   1}} -> 2, {{rNand, rNand, rOr, rNand}, {1, 1, 0, 1, 0, 0, 1, 1, 1, 1, 1, 
   0, 0, 0, 1, 1, 1, 1, 1, 0, 0, 0, 1, 1, 1, 1, 1, 0, 0, 0, 1, 1, 1, 1, 1, 0, 
   0, 0, 1, 1}} -> 5, {{rNand, rNand, rOr, rXor}, {1, 1, 0, 0, 0, 0, 1, 0, 1, 
   1, 1, 1, 0, 0, 1, 0, 1, 1, 1, 1, 0, 0, 1, 0, 1, 1, 1, 1, 0, 0, 1, 0, 1, 1, 
   1, 1, 0, 0, 1, 0}} -> 2, {{rNand, rNand, rXor, rOr}, {1, 1, 0, 0, 0, 0, 1, 
   0, 1, 1, 1, 1, 0, 0, 0, 1, 1, 1, 0, 1, 0, 0, 1, 1, 1, 1, 1, 1, 0, 0, 0, 1, 
   1, 1, 0, 1, 0, 0, 1, 1}} -> 2, {{rNand, rNand, rXor, rNand}, {1, 1, 0, 1, 
   0, 0, 1, 1, 1, 1, 1, 0, 0, 0, 0, 1, 1, 1, 0, 1, 0, 0, 1, 1, 1, 1, 1, 0, 0, 
   0, 0, 1, 1, 1, 0, 1, 0, 0, 1, 1}} -> 2, 
 {{rNand, rNand, rXor, rXor}, {1, 1, 0, 0, 0, 0, 1, 0, 1, 1, 1, 1, 0, 0, 0, 
   0, 1, 1, 0, 0, 0, 0, 1, 0, 1, 1, 1, 1, 0, 0, 0, 0, 1, 1, 0, 0, 0, 0, 1, 
   0}} -> 2, {{rNand, rXor, rAnd, rOr}, {1, 0, 0, 0, 1, 1, 0, 0, 0, 0, 0, 0, 
   1, 0, 0, 0, 1, 1, 0, 0, 0, 0, 0, 0, 1, 0, 0, 0, 1, 1, 0, 0, 0, 0, 0, 0, 1, 
   0, 0, 0}} -> 5, {{rNand, rXor, rAnd, rXor}, {1, 0, 0, 0, 1, 1, 0, 0, 0, 0, 
   0, 0, 1, 0, 0, 0, 1, 1, 0, 0, 0, 0, 0, 0, 1, 0, 0, 0, 1, 1, 0, 0, 0, 0, 0, 
   0, 1, 0, 0, 0}} -> 5, {{rNand, rXor, rOr, rNand}, {1, 0, 0, 1, 1, 1, 1, 1, 
   0, 0, 1, 0, 1, 0, 1, 1, 1, 1, 1, 0, 0, 0, 1, 1, 1, 0, 1, 0, 1, 1, 1, 1, 0, 
   0, 1, 0, 1, 0, 1, 1}} -> 4, {{rNand, rXor, rOr, rXor}, {1, 0, 0, 0, 1, 1, 
   1, 0, 0, 0, 1, 1, 1, 0, 1, 0, 1, 1, 1, 1, 0, 0, 1, 0, 1, 0, 1, 1, 1, 1, 1, 
   0, 0, 0, 1, 1, 1, 0, 1, 0}} -> 2, 
 {{rNand, rXor, rNand, rNand}, {1, 0, 1, 1, 1, 1, 0, 0, 0, 0, 1, 1, 1, 0, 1, 
   0, 1, 1, 0, 1, 0, 0, 1, 1, 1, 0, 1, 0, 1, 1, 0, 1, 0, 0, 1, 1, 1, 0, 1, 
   0}} -> 1, {{rNand, rXor, rNand, rXor}, {1, 0, 1, 0, 1, 1, 0, 1, 0, 0, 1, 
   1, 1, 0, 1, 0, 1, 1, 0, 1, 0, 0, 1, 1, 1, 0, 1, 0, 1, 1, 0, 1, 0, 0, 1, 1, 
   1, 0, 1, 0}} -> 3, {{rXor, rNand, rAnd, rOr}, {0, 1, 0, 0, 1, 1, 0, 0, 0, 
   0, 0, 0, 0, 1, 0, 0, 1, 1, 0, 0, 0, 0, 0, 0, 0, 1, 0, 0, 1, 1, 0, 0, 0, 0, 
   0, 0, 0, 1, 0, 0}} -> 5, {{rXor, rNand, rAnd, rXor}, {0, 1, 0, 0, 1, 1, 0, 
   0, 0, 0, 0, 0, 0, 1, 0, 0, 1, 1, 0, 0, 0, 0, 0, 0, 0, 1, 0, 0, 1, 1, 0, 0, 
   0, 0, 0, 0, 0, 1, 0, 0}} -> 5, {{rXor, rNand, rOr, rOr}, {0, 1, 0, 0, 1, 
   1, 0, 0, 0, 0, 1, 0, 0, 1, 1, 1, 1, 1, 1, 1, 0, 0, 1, 1, 0, 1, 1, 1, 1, 1, 
   1, 1, 0, 0, 1, 1, 0, 1, 1, 1}} -> 1, 
 {{rXor, rNand, rOr, rNand}, {0, 1, 0, 1, 1, 1, 0, 1, 0, 0, 1, 1, 0, 1, 1, 0, 
   1, 1, 1, 1, 0, 0, 1, 0, 0, 1, 1, 1, 1, 1, 1, 0, 0, 0, 1, 1, 0, 1, 1, 
   0}} -> 1, {{rXor, rNand, rOr, rXor}, {0, 1, 0, 0, 1, 1, 0, 0, 0, 0, 1, 0, 
   0, 1, 1, 1, 1, 1, 1, 0, 0, 0, 1, 1, 0, 1, 1, 0, 1, 1, 1, 1, 0, 0, 1, 0, 0, 
   1, 1, 1}} -> 1, {{rXor, rNand, rXor, rOr}, {0, 1, 0, 0, 1, 1, 0, 0, 0, 0, 
   1, 0, 0, 1, 1, 1, 1, 1, 1, 1, 0, 0, 0, 1, 0, 1, 0, 1, 1, 1, 0, 1, 0, 0, 1, 
   1, 0, 1, 1, 1}} -> 1, {{rXor, rNand, rXor, rNand}, {0, 1, 0, 1, 1, 1, 0, 
   1, 0, 0, 1, 1, 0, 1, 1, 0, 1, 1, 1, 1, 0, 0, 0, 0, 0, 1, 0, 1, 1, 1, 0, 1, 
   0, 0, 1, 1, 0, 1, 1, 0}} -> 2, {{rXor, rNand, rXor, rXor}, {0, 1, 0, 0, 1, 
   1, 0, 0, 0, 0, 1, 0, 0, 1, 1, 1, 1, 1, 1, 0, 0, 0, 0, 1, 0, 1, 0, 1, 1, 1, 
   0, 1, 0, 0, 1, 1, 0, 1, 1, 0}} -> 1, 
 {{rAnd, rAnd, rOr, rNand}, {0, 0, 0, 1, 0, 0, 1, 1, 0, 0, 1, 1, 0, 0, 1, 1, 
   0, 0, 1, 1, 0, 0, 1, 1, 0, 0, 1, 1, 0, 0, 1, 1, 0, 0, 1, 1, 0, 0, 1, 
   1}} -> 375, {{rAnd, rAnd, rXor, rNand}, {0, 0, 0, 1, 0, 0, 1, 1, 0, 0, 1, 
   1, 0, 0, 1, 1, 0, 0, 1, 1, 0, 0, 1, 1, 0, 0, 1, 1, 0, 0, 1, 1, 0, 0, 1, 1, 
   0, 0, 1, 1}} -> 250, {{rAnd, rOr, rOr, rNand}, {0, 0, 0, 1, 0, 0, 1, 1, 0, 
   0, 1, 1, 0, 0, 1, 1, 0, 0, 1, 1, 0, 0, 1, 1, 0, 0, 1, 1, 0, 0, 1, 1, 0, 0, 
   1, 1, 0, 0, 1, 1}} -> 75, {{rAnd, rOr, rXor, rNand}, {0, 0, 0, 1, 0, 0, 1, 
   1, 0, 0, 1, 1, 0, 0, 1, 1, 0, 0, 1, 1, 0, 0, 1, 1, 0, 0, 1, 1, 0, 0, 1, 1, 
   0, 0, 1, 1, 0, 0, 1, 1}} -> 50, 
 {{rAnd, rNand, rOr, rOr}, {0, 1, 0, 0, 0, 1, 0, 1, 0, 1, 1, 1, 0, 1, 1, 1, 
   0, 1, 1, 1, 0, 1, 1, 1, 0, 1, 1, 1, 0, 1, 1, 1, 0, 1, 1, 1, 0, 1, 1, 
   1}} -> 54, {{rAnd, rNand, rOr, rXor}, {0, 1, 0, 0, 0, 1, 0, 1, 0, 1, 1, 1, 
   0, 1, 1, 1, 0, 1, 1, 1, 0, 1, 1, 1, 0, 1, 1, 1, 0, 1, 1, 1, 0, 1, 1, 1, 0, 
   1, 1, 1}} -> 18, {{rAnd, rNand, rXor, rOr}, {0, 1, 0, 0, 0, 1, 0, 1, 0, 1, 
   1, 1, 0, 1, 1, 1, 0, 1, 1, 1, 0, 1, 1, 1, 0, 1, 1, 1, 0, 1, 1, 1, 0, 1, 1, 
   1, 0, 1, 1, 1}} -> 27, {{rAnd, rNand, rXor, rXor}, {0, 1, 0, 0, 0, 1, 0, 
   1, 0, 1, 1, 1, 0, 1, 1, 1, 0, 1, 1, 1, 0, 1, 1, 1, 0, 1, 1, 1, 0, 1, 1, 1, 
   0, 1, 1, 1, 0, 1, 1, 1}} -> 9, {{rAnd, rXor, rOr, rNand}, {0, 0, 0, 1, 0, 
   0, 1, 1, 0, 0, 1, 1, 0, 0, 1, 1, 0, 0, 1, 1, 0, 0, 1, 1, 0, 0, 1, 1, 0, 0, 
   1, 1, 0, 0, 1, 1, 0, 0, 1, 1}} -> 75, 
 {{rAnd, rXor, rXor, rNand}, {0, 0, 0, 1, 0, 0, 1, 1, 0, 0, 1, 1, 0, 0, 1, 1, 
   0, 0, 1, 1, 0, 0, 1, 1, 0, 0, 1, 1, 0, 0, 1, 1, 0, 0, 1, 1, 0, 0, 1, 
   1}} -> 50, {{rOr, rAnd, rOr, rNand}, {0, 0, 0, 1, 0, 0, 1, 1, 0, 0, 1, 1, 
   0, 0, 1, 1, 0, 0, 1, 1, 0, 0, 1, 1, 0, 0, 1, 1, 0, 0, 1, 1, 0, 0, 1, 1, 0, 
   0, 1, 1}} -> 75, {{rOr, rAnd, rXor, rNand}, {0, 0, 0, 1, 0, 0, 1, 1, 0, 0, 
   1, 1, 0, 0, 1, 1, 0, 0, 1, 1, 0, 0, 1, 1, 0, 0, 1, 1, 0, 0, 1, 1, 0, 0, 1, 
   1, 0, 0, 1, 1}} -> 50, {{rOr, rOr, rOr, rNand}, {0, 0, 0, 1, 0, 0, 1, 1, 
   0, 0, 1, 1, 0, 0, 1, 1, 0, 0, 1, 1, 0, 0, 1, 1, 0, 0, 1, 1, 0, 0, 1, 1, 0, 
   0, 1, 1, 0, 0, 1, 1}} -> 15, {{rOr, rOr, rXor, rNand}, {0, 0, 0, 1, 0, 0, 
   1, 1, 0, 0, 1, 1, 0, 0, 1, 1, 0, 0, 1, 1, 0, 0, 1, 1, 0, 0, 1, 1, 0, 0, 1, 
   1, 0, 0, 1, 1, 0, 0, 1, 1}} -> 10, 
 {{rOr, rNand, rAnd, rAnd}, {0, 1, 0, 0, 1, 1, 0, 0, 1, 0, 0, 1, 1, 1, 1, 0, 
   1, 0, 0, 1, 1, 1, 1, 0, 1, 0, 0, 1, 1, 1, 1, 0, 1, 0, 0, 1, 1, 1, 1, 
   0}} -> 2, {{rOr, rNand, rAnd, rOr}, {0, 1, 0, 0, 1, 1, 0, 1, 1, 0, 1, 1, 
   1, 1, 1, 1, 1, 0, 1, 1, 1, 1, 1, 1, 1, 0, 1, 1, 1, 1, 1, 1, 1, 0, 1, 1, 1, 
   1, 1, 1}} -> 18, {{rOr, rNand, rNand, rAnd}, {0, 1, 1, 0, 1, 1, 1, 0, 1, 
   0, 1, 1, 1, 1, 0, 0, 1, 0, 1, 1, 1, 1, 0, 0, 1, 0, 1, 1, 1, 1, 0, 0, 1, 0, 
   1, 1, 1, 1, 0, 0}} -> 8, {{rOr, rNand, rNand, rOr}, {0, 1, 1, 0, 1, 1, 1, 
   1, 1, 0, 0, 1, 1, 1, 0, 1, 1, 0, 0, 1, 1, 1, 0, 1, 1, 0, 0, 1, 1, 1, 0, 1, 
   1, 0, 0, 1, 1, 1, 0, 1}} -> 32, 
 {{rOr, rNand, rXor, rOr}, {0, 1, 0, 0, 1, 1, 0, 1, 1, 0, 0, 1, 1, 1, 0, 1, 
   1, 0, 0, 1, 1, 1, 0, 1, 1, 0, 0, 1, 1, 1, 0, 1, 1, 0, 0, 1, 1, 1, 0, 
   1}} -> 8, {{rOr, rNand, rXor, rXor}, {0, 1, 0, 0, 1, 1, 0, 1, 1, 0, 0, 0, 
   1, 1, 1, 1, 1, 0, 0, 0, 1, 1, 1, 1, 1, 0, 0, 0, 1, 1, 1, 1, 1, 0, 0, 0, 1, 
   1, 1, 1}} -> 3, {{rOr, rXor, rOr, rNand}, {0, 0, 0, 1, 0, 0, 1, 1, 0, 0, 
   1, 1, 0, 0, 1, 1, 0, 0, 1, 1, 0, 0, 1, 1, 0, 0, 1, 1, 0, 0, 1, 1, 0, 0, 1, 
   1, 0, 0, 1, 1}} -> 15, {{rOr, rXor, rXor, rNand}, {0, 0, 0, 1, 0, 0, 1, 1, 
   0, 0, 1, 1, 0, 0, 1, 1, 0, 0, 1, 1, 0, 0, 1, 1, 0, 0, 1, 1, 0, 0, 1, 1, 0, 
   0, 1, 1, 0, 0, 1, 1}} -> 10, {{rNand, rAnd, rAnd, rOr}, {1, 0, 0, 0, 1, 0, 
   0, 1, 1, 0, 1, 1, 1, 0, 1, 1, 1, 0, 1, 1, 1, 0, 1, 1, 1, 0, 1, 1, 1, 0, 1, 
   1, 1, 0, 1, 1, 1, 0, 1, 1}} -> 27, 
 {{rNand, rAnd, rAnd, rNand}, {1, 0, 0, 1, 1, 0, 1, 1, 1, 0, 1, 1, 1, 0, 1, 
   1, 1, 0, 1, 1, 1, 0, 1, 1, 1, 0, 1, 1, 1, 0, 1, 1, 1, 0, 1, 1, 1, 0, 1, 
   1}} -> 27, {{rNand, rAnd, rAnd, rXor}, {1, 0, 0, 0, 1, 0, 0, 1, 1, 0, 1, 
   1, 1, 0, 1, 1, 1, 0, 1, 1, 1, 0, 1, 1, 1, 0, 1, 1, 1, 0, 1, 1, 1, 0, 1, 1, 
   1, 0, 1, 1}} -> 9, {{rNand, rAnd, rNand, rOr}, {1, 0, 1, 0, 1, 0, 1, 1, 1, 
   0, 0, 1, 1, 0, 0, 1, 1, 0, 0, 1, 1, 0, 0, 1, 1, 0, 0, 1, 1, 0, 0, 1, 1, 0, 
   0, 1, 1, 0, 0, 1}} -> 36, {{rNand, rAnd, rNand, rNand}, {1, 0, 1, 1, 1, 0, 
   0, 1, 1, 0, 0, 1, 1, 0, 0, 1, 1, 0, 0, 1, 1, 0, 0, 1, 1, 0, 0, 1, 1, 0, 0, 
   1, 1, 0, 0, 1, 1, 0, 0, 1}} -> 27, 
 {{rNand, rAnd, rNand, rXor}, {1, 0, 1, 0, 1, 0, 1, 1, 1, 0, 0, 1, 1, 0, 0, 
   1, 1, 0, 0, 1, 1, 0, 0, 1, 1, 0, 0, 1, 1, 0, 0, 1, 1, 0, 0, 1, 1, 0, 0, 
   1}} -> 9, {{rNand, rAnd, rXor, rOr}, {1, 0, 0, 0, 1, 0, 1, 1, 1, 0, 0, 1, 
   1, 0, 0, 1, 1, 0, 0, 1, 1, 0, 0, 1, 1, 0, 0, 1, 1, 0, 0, 1, 1, 0, 0, 1, 1, 
   0, 0, 1}} -> 27, {{rNand, rAnd, rXor, rNand}, {1, 0, 0, 1, 1, 0, 0, 1, 1, 
   0, 0, 1, 1, 0, 0, 1, 1, 0, 0, 1, 1, 0, 0, 1, 1, 0, 0, 1, 1, 0, 0, 1, 1, 0, 
   0, 1, 1, 0, 0, 1}} -> 250, {{rNand, rAnd, rXor, rXor}, {1, 0, 0, 0, 1, 0, 
   1, 1, 1, 0, 0, 1, 1, 0, 0, 1, 1, 0, 0, 1, 1, 0, 0, 1, 1, 0, 0, 1, 1, 0, 0, 
   1, 1, 0, 0, 1, 1, 0, 0, 1}} -> 9, 
 {{rNand, rOr, rAnd, rNand}, {1, 0, 0, 1, 1, 1, 1, 1, 0, 1, 1, 0, 1, 1, 0, 1, 
   0, 1, 1, 0, 1, 1, 0, 1, 0, 1, 1, 0, 1, 1, 0, 1, 0, 1, 1, 0, 1, 1, 0, 
   1}} -> 16, {{rNand, rOr, rOr, rNand}, {1, 0, 0, 1, 1, 1, 1, 1, 0, 1, 1, 0, 
   1, 1, 0, 1, 0, 1, 1, 0, 1, 1, 0, 1, 0, 1, 1, 0, 1, 1, 0, 1, 0, 1, 1, 0, 1, 
   1, 0, 1}} -> 16, {{rNand, rOr, rOr, rXor}, {1, 0, 0, 0, 1, 1, 1, 1, 0, 1, 
   1, 0, 1, 1, 0, 1, 0, 1, 1, 0, 1, 1, 0, 1, 0, 1, 1, 0, 1, 1, 0, 1, 0, 1, 1, 
   0, 1, 1, 0, 1}} -> 6, {{rNand, rOr, rNand, rAnd}, {1, 0, 1, 0, 1, 1, 1, 0, 
   0, 1, 1, 1, 1, 1, 1, 0, 0, 1, 1, 1, 1, 1, 1, 0, 0, 1, 1, 1, 1, 1, 1, 0, 0, 
   1, 1, 1, 1, 1, 1, 0}} -> 5, {{rNand, rOr, rNand, rNand}, {1, 0, 1, 1, 1, 
   1, 0, 1, 0, 1, 0, 0, 1, 1, 1, 1, 0, 1, 0, 0, 1, 1, 1, 1, 0, 1, 0, 0, 1, 1, 
   1, 1, 0, 1, 0, 0, 1, 1, 1, 1}} -> 12, 
 {{rNand, rOr, rXor, rAnd}, {1, 0, 0, 0, 1, 1, 1, 0, 0, 1, 1, 1, 1, 1, 1, 0, 
   0, 1, 1, 1, 1, 1, 1, 0, 0, 1, 1, 1, 1, 1, 1, 0, 0, 1, 1, 1, 1, 1, 1, 
   0}} -> 12, {{rNand, rOr, rXor, rNand}, {1, 0, 0, 1, 1, 1, 0, 1, 0, 1, 0, 
   0, 1, 1, 0, 1, 0, 1, 0, 0, 1, 1, 0, 1, 0, 1, 0, 0, 1, 1, 0, 1, 0, 1, 0, 0, 
   1, 1, 0, 1}} -> 8, {{rNand, rOr, rXor, rXor}, {1, 0, 0, 0, 1, 1, 1, 1, 0, 
   1, 0, 0, 1, 1, 0, 1, 0, 1, 0, 0, 1, 1, 0, 1, 0, 1, 0, 0, 1, 1, 0, 1, 0, 1, 
   0, 0, 1, 1, 0, 1}} -> 3, {{rNand, rNand, rNand, rAnd}, {1, 1, 1, 0, 0, 0, 
   1, 1, 1, 1, 1, 0, 0, 0, 1, 1, 1, 1, 1, 0, 0, 0, 1, 1, 1, 1, 1, 0, 0, 0, 1, 
   1, 1, 1, 1, 0, 0, 0, 1, 1}} -> 54, 
 {{rNand, rNand, rNand, rOr}, {1, 1, 1, 0, 0, 0, 1, 1, 1, 1, 1, 0, 0, 0, 1, 
   1, 1, 1, 1, 0, 0, 0, 1, 1, 1, 1, 1, 0, 0, 0, 1, 1, 1, 1, 1, 0, 0, 0, 1, 
   1}} -> 18, {{rNand, rNand, rNand, rXor}, {1, 1, 1, 0, 0, 0, 1, 0, 1, 1, 1, 
   0, 0, 0, 1, 0, 1, 1, 1, 0, 0, 0, 1, 0, 1, 1, 1, 0, 0, 0, 1, 0, 1, 1, 1, 0, 
   0, 0, 1, 0}} -> 27, {{rNand, rNand, rXor, rAnd}, {1, 1, 0, 0, 0, 0, 1, 1, 
   1, 1, 1, 0, 0, 0, 1, 1, 1, 1, 1, 0, 0, 0, 1, 1, 1, 1, 1, 0, 0, 0, 1, 1, 1, 
   1, 1, 0, 0, 0, 1, 1}} -> 2, {{rNand, rNand, rXor, rOr}, {1, 1, 0, 0, 0, 0, 
   1, 1, 1, 1, 1, 0, 0, 0, 1, 1, 1, 1, 1, 0, 0, 0, 1, 1, 1, 1, 1, 0, 0, 0, 1, 
   1, 1, 1, 1, 0, 0, 0, 1, 1}} -> 2, 
 {{rNand, rNand, rXor, rXor}, {1, 1, 0, 0, 0, 0, 1, 0, 1, 1, 0, 0, 0, 0, 1, 
   0, 1, 1, 0, 0, 0, 0, 1, 0, 1, 1, 0, 0, 0, 0, 1, 0, 1, 1, 0, 0, 0, 0, 1, 
   0}} -> 2, {{rNand, rXor, rAnd, rNand}, {1, 0, 0, 1, 1, 1, 1, 1, 0, 0, 1, 
   0, 1, 0, 0, 1, 1, 1, 1, 1, 0, 0, 1, 0, 1, 0, 0, 1, 1, 1, 1, 1, 0, 0, 1, 0, 
   1, 0, 0, 1}} -> 50, {{rNand, rXor, rNand, rAnd}, {1, 0, 1, 0, 1, 1, 1, 0, 
   0, 0, 1, 1, 1, 0, 1, 0, 1, 1, 1, 0, 0, 0, 1, 1, 1, 0, 1, 0, 1, 1, 1, 0, 0, 
   0, 1, 1, 1, 0, 1, 0}} -> 8, {{rNand, rXor, rNand, rNand}, {1, 0, 1, 1, 1, 
   1, 0, 1, 0, 0, 0, 0, 1, 0, 1, 1, 1, 1, 0, 1, 0, 0, 0, 0, 1, 0, 1, 1, 1, 1, 
   0, 1, 0, 0, 0, 0, 1, 0, 1, 1}} -> 8, 
 {{rNand, rXor, rXor, rAnd}, {1, 0, 0, 0, 1, 1, 1, 0, 0, 0, 1, 1, 1, 0, 1, 0, 
   1, 1, 1, 0, 0, 0, 1, 1, 1, 0, 1, 0, 1, 1, 1, 0, 0, 0, 1, 1, 1, 0, 1, 
   0}} -> 4, {{rNand, rXor, rXor, rOr}, {1, 0, 0, 0, 1, 1, 1, 1, 0, 0, 0, 1, 
   1, 0, 1, 0, 1, 1, 1, 1, 0, 0, 0, 1, 1, 0, 1, 0, 1, 1, 1, 1, 0, 0, 0, 1, 1, 
   0, 1, 0}} -> 10, {{rNand, rXor, rXor, rNand}, {1, 0, 0, 1, 1, 1, 0, 1, 0, 
   0, 0, 0, 1, 0, 0, 1, 1, 1, 0, 1, 0, 0, 0, 0, 1, 0, 0, 1, 1, 1, 0, 1, 0, 0, 
   0, 0, 1, 0, 0, 1}} -> 8, {{rXor, rAnd, rOr, rNand}, {0, 0, 0, 1, 0, 0, 1, 
   1, 0, 0, 1, 1, 0, 0, 1, 1, 0, 0, 1, 1, 0, 0, 1, 1, 0, 0, 1, 1, 0, 0, 1, 1, 
   0, 0, 1, 1, 0, 0, 1, 1}} -> 75, 
 {{rXor, rAnd, rXor, rNand}, {0, 0, 0, 1, 0, 0, 1, 1, 0, 0, 1, 1, 0, 0, 1, 1, 
   0, 0, 1, 1, 0, 0, 1, 1, 0, 0, 1, 1, 0, 0, 1, 1, 0, 0, 1, 1, 0, 0, 1, 
   1}} -> 50, {{rXor, rOr, rOr, rNand}, {0, 0, 0, 1, 0, 0, 1, 1, 0, 0, 1, 1, 
   0, 0, 1, 1, 0, 0, 1, 1, 0, 0, 1, 1, 0, 0, 1, 1, 0, 0, 1, 1, 0, 0, 1, 1, 0, 
   0, 1, 1}} -> 15, {{rXor, rOr, rXor, rNand}, {0, 0, 0, 1, 0, 0, 1, 1, 0, 0, 
   1, 1, 0, 0, 1, 1, 0, 0, 1, 1, 0, 0, 1, 1, 0, 0, 1, 1, 0, 0, 1, 1, 0, 0, 1, 
   1, 0, 0, 1, 1}} -> 10, {{rXor, rNand, rOr, rAnd}, {0, 1, 0, 0, 1, 1, 0, 0, 
   0, 0, 1, 1, 0, 1, 1, 0, 1, 1, 0, 0, 0, 0, 1, 1, 0, 1, 1, 0, 1, 1, 0, 0, 0, 
   0, 1, 1, 0, 1, 1, 0}} -> 1, {{rXor, rNand, rOr, rOr}, {0, 1, 0, 0, 1, 1, 
   0, 1, 0, 0, 1, 1, 0, 1, 1, 0, 1, 1, 0, 1, 0, 0, 1, 1, 0, 1, 1, 0, 1, 1, 0, 
   1, 0, 0, 1, 1, 0, 1, 1, 0}} -> 3, 
 {{rXor, rNand, rOr, rXor}, {0, 1, 0, 0, 1, 1, 0, 1, 0, 0, 1, 0, 0, 1, 0, 0, 
   1, 1, 0, 1, 0, 0, 1, 0, 0, 1, 0, 0, 1, 1, 0, 1, 0, 0, 1, 0, 0, 1, 0, 
   0}} -> 12, {{rXor, rNand, rNand, rAnd}, {0, 1, 1, 0, 1, 1, 1, 0, 0, 0, 1, 
   1, 0, 1, 1, 0, 1, 1, 1, 0, 0, 0, 1, 1, 0, 1, 1, 0, 1, 1, 1, 0, 0, 0, 1, 1, 
   0, 1, 1, 0}} -> 8, {{rXor, rNand, rXor, rAnd}, {0, 1, 0, 0, 1, 1, 0, 0, 0, 
   0, 1, 1, 0, 1, 1, 0, 1, 1, 0, 0, 0, 0, 1, 1, 0, 1, 1, 0, 1, 1, 0, 0, 0, 0, 
   1, 1, 0, 1, 1, 0}} -> 1, {{rXor, rNand, rXor, rOr}, {0, 1, 0, 0, 1, 1, 0, 
   1, 0, 0, 0, 1, 0, 1, 1, 0, 1, 1, 0, 1, 0, 0, 0, 1, 0, 1, 1, 0, 1, 1, 0, 1, 
   0, 0, 0, 1, 0, 1, 1, 0}} -> 6, {{rXor, rNand, rXor, rXor}, {0, 1, 0, 0, 1, 
   1, 0, 1, 0, 0, 0, 0, 0, 1, 0, 0, 1, 1, 0, 1, 0, 0, 0, 0, 0, 1, 0, 0, 1, 1, 
   0, 1, 0, 0, 0, 0, 0, 1, 0, 0}} -> 12, 
 {{rXor, rXor, rOr, rNand}, {0, 0, 0, 1, 0, 0, 1, 1, 0, 0, 1, 1, 0, 0, 1, 1, 
   0, 0, 1, 1, 0, 0, 1, 1, 0, 0, 1, 1, 0, 0, 1, 1, 0, 0, 1, 1, 0, 0, 1, 
   1}} -> 15, {{rXor, rXor, rXor, rNand}, {0, 0, 0, 1, 0, 0, 1, 1, 0, 0, 1, 
   1, 0, 0, 1, 1, 0, 0, 1, 1, 0, 0, 1, 1, 0, 0, 1, 1, 0, 0, 1, 1, 0, 0, 1, 1, 
   0, 0, 1, 1}} -> 10, {{rOr, rNand, rAnd, rOr}, {0, 1, 0, 0, 1, 1, 0, 0, 1, 
   0, 0, 1, 1, 1, 1, 1, 1, 0, 1, 1, 1, 1, 1, 1, 1, 0, 1, 1, 1, 1, 1, 1, 1, 0, 
   1, 1, 1, 1, 1, 1}} -> 4, {{rOr, rNand, rAnd, rNand}, {0, 1, 0, 1, 1, 1, 0, 
   1, 1, 0, 1, 1, 1, 1, 1, 0, 1, 0, 0, 0, 1, 1, 0, 1, 1, 0, 1, 1, 1, 1, 1, 0, 
   1, 0, 0, 0, 1, 1, 0, 1}} -> 2, {{rOr, rNand, rAnd, rXor}, {0, 1, 0, 0, 1, 
   1, 0, 0, 1, 0, 0, 1, 1, 1, 1, 1, 1, 0, 1, 0, 1, 1, 0, 0, 1, 0, 0, 1, 1, 1, 
   1, 1, 1, 0, 1, 0, 1, 1, 0, 0}} -> 1, 
 {{rOr, rNand, rNand, rAnd}, {0, 1, 1, 0, 1, 1, 1, 0, 1, 0, 1, 1, 1, 1, 0, 1, 
   1, 0, 0, 0, 1, 1, 1, 0, 1, 0, 1, 1, 1, 1, 0, 1, 1, 0, 0, 0, 1, 1, 1, 
   0}} -> 2, {{rOr, rNand, rXor, rAnd}, {0, 1, 0, 0, 1, 1, 0, 0, 1, 0, 1, 0, 
   1, 1, 1, 1, 1, 0, 0, 1, 1, 1, 0, 0, 1, 0, 1, 0, 1, 1, 1, 1, 1, 0, 0, 1, 1, 
   1, 0, 0}} -> 1, {{rOr, rNand, rXor, rOr}, {0, 1, 0, 0, 1, 1, 0, 0, 1, 0, 
   1, 1, 1, 1, 0, 1, 1, 0, 0, 1, 1, 1, 0, 1, 1, 0, 0, 1, 1, 1, 0, 1, 1, 0, 0, 
   1, 1, 1, 0, 1}} -> 4, {{rNand, rAnd, rAnd, rNand}, {1, 0, 0, 1, 1, 0, 1, 
   1, 1, 0, 1, 0, 1, 0, 0, 0, 1, 0, 0, 1, 1, 0, 1, 1, 1, 0, 1, 0, 1, 0, 0, 0, 
   1, 0, 0, 1, 1, 0, 1, 1}} -> 9, {{rNand, rAnd, rAnd, rXor}, {1, 0, 0, 0, 1, 
   0, 0, 1, 1, 0, 1, 1, 1, 0, 1, 0, 1, 0, 0, 0, 1, 0, 0, 1, 1, 0, 1, 1, 1, 0, 
   1, 0, 1, 0, 0, 0, 1, 0, 0, 1}} -> 9, 
 {{rNand, rAnd, rNand, rAnd}, {1, 0, 1, 0, 1, 0, 1, 1, 1, 0, 0, 1, 1, 0, 0, 
   0, 1, 0, 1, 0, 1, 0, 1, 1, 1, 0, 0, 1, 1, 0, 0, 0, 1, 0, 1, 0, 1, 0, 1, 
   1}} -> 9, {{rNand, rAnd, rXor, rAnd}, {1, 0, 0, 0, 1, 0, 1, 0, 1, 0, 1, 1, 
   1, 0, 0, 1, 1, 0, 0, 0, 1, 0, 1, 0, 1, 0, 1, 1, 1, 0, 0, 1, 1, 0, 0, 0, 1, 
   0, 1, 0}} -> 9, {{rNand, rOr, rAnd, rNand}, {1, 0, 0, 1, 1, 1, 1, 1, 0, 1, 
   1, 0, 1, 1, 0, 1, 0, 1, 1, 1, 1, 1, 0, 1, 0, 1, 1, 1, 1, 1, 0, 1, 0, 1, 1, 
   1, 1, 1, 0, 1}} -> 4, {{rNand, rOr, rOr, rNand}, {1, 0, 0, 1, 1, 1, 1, 1, 
   0, 1, 1, 0, 1, 1, 0, 1, 0, 1, 1, 1, 1, 1, 1, 1, 0, 1, 1, 0, 1, 1, 0, 1, 0, 
   1, 1, 1, 1, 1, 1, 1}} -> 4, {{rNand, rOr, rOr, rXor}, {1, 0, 0, 0, 1, 1, 
   1, 1, 0, 1, 1, 0, 1, 1, 0, 1, 0, 1, 1, 1, 1, 1, 1, 1, 0, 1, 1, 0, 1, 1, 0, 
   1, 0, 1, 1, 1, 1, 1, 1, 1}} -> 4, 
 {{rNand, rOr, rNand, rAnd}, {1, 0, 1, 0, 1, 1, 1, 1, 0, 1, 0, 1, 1, 1, 1, 0, 
   0, 1, 1, 1, 1, 1, 1, 0, 0, 1, 1, 1, 1, 1, 1, 0, 0, 1, 1, 1, 1, 1, 1, 
   0}} -> 4, {{rNand, rOr, rNand, rOr}, {1, 0, 1, 0, 1, 1, 1, 1, 0, 1, 0, 1, 
   1, 1, 1, 0, 0, 1, 1, 1, 1, 1, 1, 1, 0, 1, 0, 1, 1, 1, 1, 0, 0, 1, 1, 1, 1, 
   1, 1, 1}} -> 4, {{rNand, rOr, rNand, rXor}, {1, 0, 1, 0, 1, 1, 1, 0, 0, 1, 
   1, 0, 1, 1, 1, 1, 0, 1, 0, 0, 1, 1, 1, 0, 0, 1, 1, 0, 1, 1, 1, 1, 0, 1, 0, 
   0, 1, 1, 1, 0}} -> 6, {{rNand, rOr, rXor, rOr}, {1, 0, 0, 0, 1, 1, 1, 1, 
   0, 1, 0, 1, 1, 1, 1, 0, 0, 1, 1, 1, 1, 1, 1, 1, 0, 1, 0, 1, 1, 1, 1, 0, 0, 
   1, 1, 1, 1, 1, 1, 1}} -> 4, {{rNand, rOr, rXor, rNand}, {1, 0, 0, 1, 1, 1, 
   0, 1, 0, 1, 0, 1, 1, 1, 1, 1, 0, 1, 0, 0, 1, 1, 0, 1, 0, 1, 0, 1, 1, 1, 1, 
   1, 0, 1, 0, 0, 1, 1, 0, 1}} -> 6, 
 {{rNand, rNand, rOr, rNand}, {1, 1, 0, 1, 0, 0, 1, 1, 1, 1, 1, 1, 0, 0, 1, 
   0, 1, 1, 0, 1, 0, 0, 1, 1, 1, 1, 1, 1, 0, 0, 1, 0, 1, 1, 0, 1, 0, 0, 1, 
   1}} -> 36, {{rNand, rNand, rOr, rXor}, {1, 1, 0, 0, 0, 0, 1, 1, 1, 1, 1, 
   1, 0, 0, 1, 0, 1, 1, 0, 1, 0, 0, 1, 1, 1, 1, 1, 1, 0, 0, 1, 0, 1, 1, 0, 1, 
   0, 0, 1, 1}} -> 4, {{rNand, rNand, rNand, rOr}, {1, 1, 1, 0, 0, 0, 1, 1, 
   1, 1, 1, 1, 0, 0, 0, 1, 1, 1, 1, 0, 0, 0, 1, 1, 1, 1, 1, 1, 0, 0, 0, 1, 1, 
   1, 1, 0, 0, 0, 1, 1}} -> 36, {{rNand, rNand, rNand, rXor}, {1, 1, 1, 0, 0, 
   0, 1, 0, 1, 1, 1, 1, 0, 0, 0, 0, 1, 1, 1, 0, 0, 0, 1, 0, 1, 1, 1, 1, 0, 0, 
   0, 0, 1, 1, 1, 0, 0, 0, 1, 0}} -> 54, 
 {{rNand, rNand, rXor, rAnd}, {1, 1, 0, 0, 0, 0, 1, 0, 1, 1, 0, 0, 0, 0, 1, 
   0, 1, 1, 0, 0, 0, 0, 1, 0, 1, 1, 0, 0, 0, 0, 1, 0, 1, 1, 0, 0, 0, 0, 1, 
   0}} -> 10, {{rNand, rNand, rXor, rOr}, {1, 1, 0, 0, 0, 0, 1, 1, 1, 1, 1, 
   1, 0, 0, 0, 1, 1, 1, 1, 0, 0, 0, 1, 1, 1, 1, 1, 1, 0, 0, 0, 1, 1, 1, 1, 0, 
   0, 0, 1, 1}} -> 4, {{rNand, rNand, rXor, rNand}, {1, 1, 0, 1, 0, 0, 0, 1, 
   1, 1, 1, 1, 0, 0, 0, 0, 1, 1, 0, 1, 0, 0, 0, 1, 1, 1, 1, 1, 0, 0, 0, 0, 1, 
   1, 0, 1, 0, 0, 0, 1}} -> 54, {{rNand, rXor, rAnd, rOr}, {1, 0, 0, 0, 1, 1, 
   0, 1, 0, 0, 1, 1, 1, 0, 0, 1, 1, 1, 1, 1, 0, 0, 1, 1, 1, 0, 0, 1, 1, 1, 1, 
   1, 0, 0, 1, 1, 1, 0, 0, 1}} -> 4, 
 {{rNand, rXor, rAnd, rXor}, {1, 0, 0, 0, 1, 1, 0, 1, 0, 0, 1, 1, 1, 0, 0, 1, 
   1, 1, 1, 1, 0, 0, 1, 0, 1, 0, 0, 1, 1, 1, 1, 1, 0, 0, 1, 0, 1, 0, 0, 
   1}} -> 2, {{rNand, rXor, rNand, rXor}, {1, 0, 1, 0, 1, 1, 1, 0, 0, 0, 1, 
   0, 1, 0, 1, 1, 1, 1, 0, 0, 0, 0, 1, 1, 1, 0, 1, 1, 1, 1, 0, 0, 0, 0, 1, 1, 
   1, 0, 1, 1}} -> 1, {{rNand, rXor, rXor, rAnd}, {1, 0, 0, 0, 1, 1, 1, 0, 0, 
   0, 1, 1, 1, 0, 1, 0, 1, 1, 1, 1, 0, 0, 0, 1, 1, 0, 1, 0, 1, 1, 1, 1, 0, 0, 
   0, 1, 1, 0, 1, 0}} -> 2, {{rNand, rXor, rXor, rNand}, {1, 0, 0, 1, 1, 1, 
   0, 1, 0, 0, 0, 1, 1, 0, 1, 1, 1, 1, 0, 0, 0, 0, 1, 1, 1, 0, 1, 1, 1, 1, 0, 
   0, 0, 0, 1, 1, 1, 0, 1, 1}} -> 1, 
 {{rXor, rNand, rOr, rAnd}, {0, 1, 0, 0, 1, 1, 0, 0, 0, 0, 1, 0, 0, 1, 0, 0, 
   1, 1, 0, 0, 0, 0, 1, 0, 0, 1, 0, 0, 1, 1, 0, 0, 0, 0, 1, 0, 0, 1, 0, 
   0}} -> 5, {{rXor, rNand, rOr, rXor}, {0, 1, 0, 0, 1, 1, 0, 0, 0, 0, 1, 1, 
   0, 1, 1, 1, 1, 1, 1, 1, 0, 0, 1, 0, 0, 1, 0, 1, 1, 1, 1, 0, 0, 0, 1, 0, 0, 
   1, 0, 1}} -> 1, {{rXor, rNand, rXor, rAnd}, {0, 1, 0, 0, 1, 1, 0, 0, 0, 0, 
   1, 0, 0, 1, 0, 0, 1, 1, 0, 0, 0, 0, 1, 0, 0, 1, 0, 0, 1, 1, 0, 0, 0, 0, 1, 
   0, 0, 1, 0, 0}} -> 5, {{rXor, rNand, rXor, rOr}, {0, 1, 0, 0, 1, 1, 0, 0, 
   0, 0, 1, 1, 0, 1, 1, 1, 1, 1, 1, 1, 0, 0, 0, 1, 0, 1, 1, 0, 1, 1, 0, 1, 0, 
   0, 0, 1, 0, 1, 1, 0}} -> 1, {{rOr, rNand, rAnd, rXor}, {0, 1, 0, 0, 1, 1, 
   0, 0, 1, 0, 0, 1, 1, 1, 1, 0, 1, 0, 0, 1, 1, 1, 1, 0, 1, 0, 0, 1, 1, 1, 1, 
   0, 1, 0, 0, 1, 1, 1, 1, 0}} -> 2, 
 {{rOr, rNand, rNand, rAnd}, {0, 1, 1, 0, 1, 1, 1, 0, 1, 0, 1, 0, 1, 1, 1, 0, 
   1, 0, 1, 0, 1, 1, 1, 0, 1, 0, 1, 0, 1, 1, 1, 0, 1, 0, 1, 0, 1, 1, 1, 
   0}} -> 36, {{rOr, rNand, rNand, rOr}, {0, 1, 1, 0, 1, 1, 1, 0, 1, 0, 1, 1, 
   1, 1, 0, 1, 1, 0, 0, 1, 1, 1, 0, 1, 1, 0, 0, 1, 1, 1, 0, 1, 1, 0, 0, 1, 1, 
   1, 0, 1}} -> 4, {{rOr, rNand, rNand, rXor}, {0, 1, 1, 0, 1, 1, 1, 0, 1, 0, 
   1, 1, 1, 1, 0, 0, 1, 0, 1, 1, 1, 1, 0, 0, 1, 0, 1, 1, 1, 1, 0, 0, 1, 0, 1, 
   1, 1, 1, 0, 0}} -> 8, {{rOr, rNand, rXor, rAnd}, {0, 1, 0, 0, 1, 1, 0, 0, 
   1, 0, 1, 0, 1, 1, 1, 0, 1, 0, 1, 0, 1, 1, 1, 0, 1, 0, 1, 0, 1, 1, 1, 0, 1, 
   0, 1, 0, 1, 1, 1, 0}} -> 6, {{rNand, rAnd, rAnd, rNand}, {1, 0, 0, 1, 1, 
   0, 1, 0, 1, 0, 0, 1, 1, 0, 1, 0, 1, 0, 0, 1, 1, 0, 1, 0, 1, 0, 0, 1, 1, 0, 
   1, 0, 1, 0, 0, 1, 1, 0, 1, 0}} -> 16, 
 {{rNand, rAnd, rAnd, rXor}, {1, 0, 0, 0, 1, 0, 0, 1, 1, 0, 1, 0, 1, 0, 0, 1, 
   1, 0, 1, 0, 1, 0, 0, 1, 1, 0, 1, 0, 1, 0, 0, 1, 1, 0, 1, 0, 1, 0, 0, 
   1}} -> 16, {{rNand, rAnd, rNand, rXor}, {1, 0, 1, 0, 1, 0, 1, 1, 1, 0, 0, 
   0, 1, 0, 1, 1, 1, 0, 0, 0, 1, 0, 1, 1, 1, 0, 0, 0, 1, 0, 1, 1, 1, 0, 0, 0, 
   1, 0, 1, 1}} -> 18, {{rNand, rAnd, rXor, rNand}, {1, 0, 0, 1, 1, 0, 0, 0, 
   1, 0, 1, 1, 1, 0, 0, 0, 1, 0, 1, 1, 1, 0, 0, 0, 1, 0, 1, 1, 1, 0, 0, 0, 1, 
   0, 1, 1, 1, 0, 0, 0}} -> 9, {{rNand, rOr, rAnd, rNand}, {1, 0, 0, 1, 1, 1, 
   1, 0, 0, 1, 0, 1, 1, 1, 0, 1, 0, 1, 1, 0, 1, 1, 0, 1, 0, 1, 1, 0, 1, 1, 0, 
   1, 0, 1, 1, 0, 1, 1, 0, 1}} -> 3, 
 {{rNand, rOr, rAnd, rXor}, {1, 0, 0, 0, 1, 1, 0, 1, 0, 1, 1, 0, 1, 1, 0, 0, 
   0, 1, 0, 1, 1, 1, 0, 1, 0, 1, 1, 0, 1, 1, 0, 0, 0, 1, 0, 1, 1, 1, 0, 
   1}} -> 1, {{rNand, rOr, rOr, rAnd}, {1, 0, 0, 0, 1, 1, 1, 0, 0, 1, 1, 0, 
   1, 1, 0, 0, 0, 1, 1, 0, 1, 1, 0, 0, 0, 1, 1, 0, 1, 1, 0, 0, 0, 1, 1, 0, 1, 
   1, 0, 0}} -> 6, {{rNand, rOr, rOr, rNand}, {1, 0, 0, 1, 1, 1, 1, 0, 0, 1, 
   1, 1, 1, 1, 1, 1, 0, 1, 1, 0, 1, 1, 0, 1, 0, 1, 1, 0, 1, 1, 0, 1, 0, 1, 1, 
   0, 1, 1, 0, 1}} -> 4, {{rNand, rOr, rOr, rXor}, {1, 0, 0, 0, 1, 1, 1, 1, 
   0, 1, 1, 0, 1, 1, 0, 0, 0, 1, 1, 1, 1, 1, 1, 1, 0, 1, 1, 0, 1, 1, 0, 0, 0, 
   1, 1, 1, 1, 1, 1, 1}} -> 2, {{rNand, rOr, rNand, rAnd}, {1, 0, 1, 0, 1, 1, 
   1, 0, 0, 1, 1, 0, 1, 1, 1, 0, 0, 1, 1, 0, 1, 1, 1, 0, 0, 1, 1, 0, 1, 1, 1, 
   0, 0, 1, 1, 0, 1, 1, 1, 0}} -> 36, 
 {{rNand, rOr, rNand, rXor}, {1, 0, 1, 0, 1, 1, 1, 1, 0, 1, 0, 0, 1, 1, 1, 0, 
   0, 1, 1, 1, 1, 1, 1, 1, 0, 1, 0, 0, 1, 1, 1, 0, 0, 1, 1, 1, 1, 1, 1, 
   1}} -> 2, {{rNand, rOr, rXor, rAnd}, {1, 0, 0, 0, 1, 1, 1, 0, 0, 1, 1, 0, 
   1, 1, 0, 0, 0, 1, 1, 0, 1, 1, 0, 0, 0, 1, 1, 0, 1, 1, 0, 0, 0, 1, 1, 0, 1, 
   1, 0, 0}} -> 6, {{rNand, rOr, rXor, rNand}, {1, 0, 0, 1, 1, 1, 0, 0, 0, 1, 
   1, 1, 1, 1, 1, 1, 0, 1, 0, 0, 1, 1, 0, 1, 0, 1, 0, 0, 1, 1, 0, 1, 0, 1, 0, 
   0, 1, 1, 0, 1}} -> 2, {{rNand, rNand, rAnd, rOr}, {1, 1, 0, 0, 0, 0, 0, 1, 
   1, 1, 0, 1, 0, 0, 1, 1, 1, 1, 0, 1, 0, 0, 1, 1, 1, 1, 0, 1, 0, 0, 1, 1, 1, 
   1, 0, 1, 0, 0, 1, 1}} -> 4, {{rNand, rNand, rAnd, rXor}, {1, 1, 0, 0, 0, 
   0, 0, 1, 1, 1, 0, 1, 0, 0, 1, 0, 1, 1, 0, 0, 0, 0, 0, 1, 1, 1, 0, 1, 0, 0, 
   1, 0, 1, 1, 0, 0, 0, 0, 0, 1}} -> 4, 
 {{rNand, rNand, rOr, rXor}, {1, 1, 0, 0, 0, 0, 1, 1, 1, 1, 1, 1, 0, 0, 1, 0, 
   1, 1, 0, 0, 0, 0, 1, 1, 1, 1, 1, 1, 0, 0, 1, 0, 1, 1, 0, 0, 0, 0, 1, 
   1}} -> 4, {{rNand, rNand, rNand, rAnd}, {1, 1, 1, 0, 0, 0, 1, 0, 1, 1, 1, 
   0, 0, 0, 1, 0, 1, 1, 1, 0, 0, 0, 1, 0, 1, 1, 1, 0, 0, 0, 1, 0, 1, 1, 1, 0, 
   0, 0, 1, 0}} -> 81, {{rNand, rNand, rNand, rOr}, {1, 1, 1, 0, 0, 0, 1, 1, 
   1, 1, 1, 1, 0, 0, 0, 1, 1, 1, 1, 1, 0, 0, 0, 1, 1, 1, 1, 1, 0, 0, 0, 1, 1, 
   1, 1, 1, 0, 0, 0, 1}} -> 54, {{rNand, rNand, rNand, rXor}, {1, 1, 1, 0, 0, 
   0, 1, 1, 1, 1, 1, 1, 0, 0, 0, 0, 1, 1, 1, 0, 0, 0, 1, 1, 1, 1, 1, 1, 0, 0, 
   0, 0, 1, 1, 1, 0, 0, 0, 1, 1}} -> 36, 
 {{rNand, rNand, rXor, rOr}, {1, 1, 0, 0, 0, 0, 1, 1, 1, 1, 1, 1, 0, 0, 0, 1, 
   1, 1, 1, 1, 0, 0, 0, 1, 1, 1, 1, 1, 0, 0, 0, 1, 1, 1, 1, 1, 0, 0, 0, 
   1}} -> 4, {{rNand, rXor, rAnd, rNand}, {1, 0, 0, 1, 1, 1, 1, 0, 0, 0, 0, 
   1, 1, 0, 0, 1, 1, 1, 1, 0, 0, 0, 0, 1, 1, 0, 0, 1, 1, 1, 1, 0, 0, 0, 0, 1, 
   1, 0, 0, 1}} -> 6, {{rNand, rXor, rNand, rAnd}, {1, 0, 1, 0, 1, 1, 1, 0, 
   0, 0, 1, 0, 1, 0, 1, 0, 1, 1, 1, 0, 0, 0, 1, 0, 1, 0, 1, 0, 1, 1, 1, 0, 0, 
   0, 1, 0, 1, 0, 1, 0}} -> 18, {{rNand, rXor, rNand, rOr}, {1, 0, 1, 0, 1, 
   1, 1, 1, 0, 0, 0, 1, 1, 0, 1, 1, 1, 1, 0, 1, 0, 0, 0, 1, 1, 0, 1, 1, 1, 1, 
   0, 1, 0, 0, 0, 1, 1, 0, 1, 1}} -> 4, 
 {{rNand, rXor, rXor, rAnd}, {1, 0, 0, 0, 1, 1, 1, 0, 0, 0, 1, 0, 1, 0, 0, 0, 
   1, 1, 1, 0, 0, 0, 1, 0, 1, 0, 0, 0, 1, 1, 1, 0, 0, 0, 1, 0, 1, 0, 0, 
   0}} -> 9, {{rNand, rXor, rXor, rOr}, {1, 0, 0, 0, 1, 1, 1, 1, 0, 0, 0, 1, 
   1, 0, 1, 1, 1, 1, 0, 1, 0, 0, 0, 1, 1, 0, 1, 1, 1, 1, 0, 1, 0, 0, 0, 1, 1, 
   0, 1, 1}} -> 2, {{rNand, rXor, rXor, rNand}, {1, 0, 0, 1, 1, 1, 0, 0, 0, 
   0, 1, 1, 1, 0, 1, 1, 1, 1, 0, 0, 0, 0, 1, 1, 1, 0, 1, 1, 1, 1, 0, 0, 0, 0, 
   1, 1, 1, 0, 1, 1}} -> 1, {{rXor, rNand, rAnd, rOr}, {0, 1, 0, 0, 1, 1, 0, 
   0, 0, 0, 0, 1, 0, 1, 0, 1, 1, 1, 0, 1, 0, 0, 1, 1, 0, 1, 0, 1, 1, 1, 0, 1, 
   0, 0, 1, 1, 0, 1, 0, 1}} -> 1, {{rXor, rNand, rAnd, rXor}, {0, 1, 0, 0, 1, 
   1, 0, 0, 0, 0, 0, 1, 0, 1, 0, 1, 1, 1, 0, 1, 0, 0, 1, 0, 0, 1, 0, 0, 1, 1, 
   0, 0, 0, 0, 0, 1, 0, 1, 0, 1}} -> 1, 
 {{rXor, rNand, rOr, rXor}, {0, 1, 0, 0, 1, 1, 0, 0, 0, 0, 1, 1, 0, 1, 1, 1, 
   1, 1, 1, 1, 0, 0, 1, 0, 0, 1, 0, 0, 1, 1, 0, 0, 0, 0, 1, 1, 0, 1, 1, 
   1}} -> 1, {{rXor, rNand, rNand, rAnd}, {0, 1, 1, 0, 1, 1, 1, 0, 0, 0, 1, 
   0, 0, 1, 1, 0, 1, 1, 1, 0, 0, 0, 1, 0, 0, 1, 1, 0, 1, 1, 1, 0, 0, 0, 1, 0, 
   0, 1, 1, 0}} -> 18, {{rXor, rNand, rNand, rOr}, {0, 1, 1, 0, 1, 1, 1, 0, 
   0, 0, 1, 1, 0, 1, 1, 1, 1, 1, 1, 1, 0, 0, 0, 1, 0, 1, 1, 1, 1, 1, 1, 1, 0, 
   0, 0, 1, 0, 1, 1, 1}} -> 2, {{rXor, rNand, rNand, rXor}, {0, 1, 1, 0, 1, 
   1, 1, 0, 0, 0, 1, 1, 0, 1, 1, 1, 1, 1, 1, 1, 0, 0, 0, 0, 0, 1, 1, 0, 1, 1, 
   1, 0, 0, 0, 1, 1, 0, 1, 1, 1}} -> 2, 
 {{rXor, rNand, rXor, rOr}, {0, 1, 0, 0, 1, 1, 0, 0, 0, 0, 1, 1, 0, 1, 1, 1, 
   1, 1, 1, 1, 0, 0, 0, 1, 0, 1, 1, 1, 1, 1, 1, 1, 0, 0, 0, 1, 0, 1, 1, 
   1}} -> 1, {{rAnd, rNand, rOr, rNand}, {0, 1, 0, 1, 0, 1, 1, 1, 0, 1, 1, 0, 
   0, 1, 0, 0, 0, 1, 0, 1, 0, 1, 1, 1, 0, 1, 1, 0, 0, 1, 0, 0, 0, 1, 0, 1, 0, 
   1, 1, 1}} -> 9, {{rAnd, rNand, rOr, rXor}, {0, 1, 0, 0, 0, 1, 0, 1, 0, 1, 
   1, 1, 0, 1, 1, 0, 0, 1, 0, 0, 0, 1, 0, 1, 0, 1, 1, 1, 0, 1, 1, 0, 0, 1, 0, 
   0, 0, 1, 0, 1}} -> 9, {{rAnd, rNand, rXor, rNand}, {0, 1, 0, 1, 0, 1, 1, 
   1, 0, 1, 1, 0, 0, 1, 0, 0, 0, 1, 0, 1, 0, 1, 1, 1, 0, 1, 1, 0, 0, 1, 0, 0, 
   0, 1, 0, 1, 0, 1, 1, 1}} -> 9, {{rAnd, rNand, rXor, rXor}, {0, 1, 0, 0, 0, 
   1, 0, 1, 0, 1, 1, 1, 0, 1, 1, 0, 0, 1, 0, 0, 0, 1, 0, 1, 0, 1, 1, 1, 0, 1, 
   1, 0, 0, 1, 0, 0, 0, 1, 0, 1}} -> 9, 
 {{rOr, rNand, rAnd, rNand}, {0, 1, 0, 1, 1, 1, 0, 1, 1, 0, 1, 1, 1, 1, 1, 1, 
   1, 0, 1, 0, 1, 1, 0, 1, 1, 0, 1, 1, 1, 1, 1, 1, 1, 0, 1, 0, 1, 1, 0, 
   1}} -> 4, {{rOr, rNand, rAnd, rXor}, {0, 1, 0, 0, 1, 1, 0, 1, 1, 0, 1, 1, 
   1, 1, 1, 1, 1, 0, 1, 0, 1, 1, 0, 1, 1, 0, 1, 1, 1, 1, 1, 1, 1, 0, 1, 0, 1, 
   1, 0, 1}} -> 4, {{rOr, rNand, rNand, rAnd}, {0, 1, 1, 0, 1, 1, 1, 1, 1, 0, 
   0, 1, 1, 1, 0, 0, 1, 0, 1, 0, 1, 1, 1, 0, 1, 0, 1, 1, 1, 1, 0, 0, 1, 0, 1, 
   0, 1, 1, 1, 0}} -> 2, {{rOr, rNand, rNand, rOr}, {0, 1, 1, 0, 1, 1, 1, 1, 
   1, 0, 0, 1, 1, 1, 0, 0, 1, 0, 1, 1, 1, 1, 0, 1, 1, 0, 0, 1, 1, 1, 0, 0, 1, 
   0, 1, 1, 1, 1, 0, 1}} -> 3, {{rOr, rNand, rNand, rNand}, {0, 1, 1, 1, 1, 
   1, 1, 0, 1, 0, 1, 0, 1, 1, 1, 1, 1, 0, 0, 0, 1, 1, 1, 1, 1, 0, 0, 0, 1, 1, 
   1, 1, 1, 0, 0, 0, 1, 1, 1, 1}} -> 3, 
 {{rOr, rNand, rNand, rXor}, {0, 1, 1, 0, 1, 1, 1, 0, 1, 0, 1, 0, 1, 1, 1, 1, 
   1, 0, 0, 0, 1, 1, 1, 0, 1, 0, 1, 0, 1, 1, 1, 1, 1, 0, 0, 0, 1, 1, 1, 
   0}} -> 6, {{rOr, rNand, rXor, rAnd}, {0, 1, 0, 0, 1, 1, 0, 0, 1, 0, 1, 0, 
   1, 1, 1, 0, 1, 0, 1, 1, 1, 1, 0, 0, 1, 0, 1, 0, 1, 1, 1, 0, 1, 0, 1, 1, 1, 
   1, 0, 0}} -> 2, {{rOr, rNand, rXor, rOr}, {0, 1, 0, 0, 1, 1, 0, 1, 1, 0, 
   0, 1, 1, 1, 0, 0, 1, 0, 1, 1, 1, 1, 0, 1, 1, 0, 0, 1, 1, 1, 0, 0, 1, 0, 1, 
   1, 1, 1, 0, 1}} -> 2, {{rOr, rNand, rXor, rXor}, {0, 1, 0, 0, 1, 1, 0, 1, 
   1, 0, 0, 1, 1, 1, 0, 0, 1, 0, 1, 1, 1, 1, 0, 1, 1, 0, 0, 1, 1, 1, 0, 0, 1, 
   0, 1, 1, 1, 1, 0, 1}} -> 2, {{rNand, rAnd, rNand, rOr}, {1, 0, 1, 0, 1, 0, 
   1, 1, 1, 0, 0, 1, 1, 0, 0, 0, 1, 0, 1, 0, 1, 0, 1, 1, 1, 0, 0, 1, 1, 0, 0, 
   0, 1, 0, 1, 0, 1, 0, 1, 1}} -> 9, 
 {{rNand, rAnd, rNand, rXor}, {1, 0, 1, 0, 1, 0, 1, 1, 1, 0, 0, 1, 1, 0, 0, 
   0, 1, 0, 1, 0, 1, 0, 1, 1, 1, 0, 0, 1, 1, 0, 0, 0, 1, 0, 1, 0, 1, 0, 1, 
   1}} -> 9, {{rNand, rAnd, rXor, rOr}, {1, 0, 0, 0, 1, 0, 1, 0, 1, 0, 1, 1, 
   1, 0, 0, 1, 1, 0, 0, 0, 1, 0, 1, 0, 1, 0, 1, 1, 1, 0, 0, 1, 1, 0, 0, 0, 1, 
   0, 1, 0}} -> 9, {{rNand, rAnd, rXor, rXor}, {1, 0, 0, 0, 1, 0, 1, 0, 1, 0, 
   1, 1, 1, 0, 0, 1, 1, 0, 0, 0, 1, 0, 1, 0, 1, 0, 1, 1, 1, 0, 0, 1, 1, 0, 0, 
   0, 1, 0, 1, 0}} -> 9, {{rNand, rOr, rAnd, rOr}, {1, 0, 0, 0, 1, 1, 0, 0, 
   0, 1, 0, 1, 1, 1, 0, 1, 0, 1, 1, 1, 1, 1, 0, 1, 0, 1, 1, 1, 1, 1, 0, 1, 0, 
   1, 1, 1, 1, 1, 0, 1}} -> 4, {{rNand, rOr, rAnd, rNand}, {1, 0, 0, 1, 1, 1, 
   1, 1, 0, 1, 1, 0, 1, 1, 0, 0, 0, 1, 0, 1, 1, 1, 0, 1, 0, 1, 1, 1, 1, 1, 0, 
   0, 0, 1, 0, 1, 1, 1, 0, 1}} -> 2, 
 {{rNand, rOr, rAnd, rXor}, {1, 0, 0, 0, 1, 1, 0, 0, 0, 1, 0, 1, 1, 1, 0, 1, 
   0, 1, 1, 1, 1, 1, 0, 0, 0, 1, 0, 1, 1, 1, 0, 1, 0, 1, 1, 1, 1, 1, 0, 
   0}} -> 2, {{rNand, rOr, rOr, rNand}, {1, 0, 0, 1, 1, 1, 1, 1, 0, 1, 1, 0, 
   1, 1, 0, 0, 0, 1, 1, 1, 1, 1, 1, 0, 0, 1, 1, 0, 1, 1, 0, 0, 0, 1, 1, 1, 1, 
   1, 1, 0}} -> 3, {{rNand, rOr, rOr, rXor}, {1, 0, 0, 0, 1, 1, 1, 0, 0, 1, 
   1, 0, 1, 1, 0, 0, 0, 1, 1, 1, 1, 1, 1, 0, 0, 1, 1, 0, 1, 1, 0, 0, 0, 1, 1, 
   1, 1, 1, 1, 0}} -> 2, {{rNand, rOr, rNand, rAnd}, {1, 0, 1, 0, 1, 1, 1, 0, 
   0, 1, 1, 1, 1, 1, 1, 1, 0, 1, 0, 1, 1, 1, 1, 0, 0, 1, 1, 1, 1, 1, 1, 1, 0, 
   1, 0, 1, 1, 1, 1, 0}} -> 4, {{rNand, rOr, rNand, rNand}, {1, 0, 1, 1, 1, 
   1, 0, 1, 0, 1, 0, 1, 1, 1, 1, 1, 0, 1, 0, 0, 1, 1, 1, 1, 0, 1, 0, 0, 1, 1, 
   1, 1, 0, 1, 0, 0, 1, 1, 1, 1}} -> 3, 
 {{rNand, rOr, rXor, rAnd}, {1, 0, 0, 0, 1, 1, 1, 0, 0, 1, 1, 1, 1, 1, 1, 1, 
   0, 1, 0, 1, 1, 1, 1, 0, 0, 1, 1, 1, 1, 1, 1, 1, 0, 1, 0, 1, 1, 1, 1, 
   0}} -> 4, {{rNand, rOr, rXor, rOr}, {1, 0, 0, 0, 1, 1, 1, 0, 0, 1, 1, 1, 
   1, 1, 1, 1, 0, 1, 0, 1, 1, 1, 1, 1, 0, 1, 0, 1, 1, 1, 1, 1, 0, 1, 0, 1, 1, 
   1, 1, 1}} -> 12, {{rNand, rOr, rXor, rXor}, {1, 0, 0, 0, 1, 1, 1, 0, 0, 1, 
   1, 0, 1, 1, 0, 0, 0, 1, 1, 1, 1, 1, 1, 0, 0, 1, 1, 0, 1, 1, 0, 0, 0, 1, 1, 
   1, 1, 1, 1, 0}} -> 2, {{rNand, rXor, rNand, rNand}, {1, 0, 1, 1, 1, 1, 0, 
   1, 0, 0, 0, 1, 1, 0, 1, 1, 1, 1, 0, 1, 0, 0, 0, 1, 1, 0, 1, 1, 1, 1, 0, 1, 
   0, 0, 0, 1, 1, 0, 1, 1}} -> 2, {{rNand, rXor, rXor, rOr}, {1, 0, 0, 0, 1, 
   1, 1, 0, 0, 0, 1, 1, 1, 0, 1, 1, 1, 1, 0, 1, 0, 0, 0, 1, 1, 0, 1, 0, 1, 1, 
   1, 1, 0, 0, 0, 1, 1, 0, 1, 0}} -> 1, 
 {{rNand, rXor, rXor, rNand}, {1, 0, 0, 1, 1, 1, 0, 1, 0, 0, 0, 1, 1, 0, 1, 
   1, 1, 1, 0, 1, 0, 0, 0, 1, 1, 0, 1, 1, 1, 1, 0, 1, 0, 0, 0, 1, 1, 0, 1, 
   1}} -> 2, {{rNand, rXor, rXor, rXor}, {1, 0, 0, 0, 1, 1, 1, 0, 0, 0, 1, 0, 
   1, 0, 0, 1, 1, 1, 0, 0, 0, 0, 1, 1, 1, 0, 1, 1, 1, 1, 0, 1, 0, 0, 0, 1, 1, 
   0, 1, 0}} -> 1, {{rXor, rNand, rOr, rXor}, {0, 1, 0, 0, 1, 1, 0, 1, 0, 0, 
   1, 1, 0, 1, 1, 1, 1, 1, 1, 0, 0, 0, 1, 0, 0, 1, 0, 1, 1, 1, 1, 1, 0, 0, 1, 
   0, 0, 1, 0, 1}} -> 1, {{rXor, rNand, rNand, rNand}, {0, 1, 1, 1, 1, 1, 1, 
   0, 0, 0, 1, 0, 0, 1, 1, 1, 1, 1, 1, 0, 0, 0, 1, 0, 0, 1, 1, 1, 1, 1, 1, 0, 
   0, 0, 1, 0, 0, 1, 1, 1}} -> 2, {{rXor, rNand, rNand, rXor}, {0, 1, 1, 0, 
   1, 1, 1, 0, 0, 0, 1, 0, 0, 1, 1, 1, 1, 1, 1, 0, 0, 0, 1, 0, 0, 1, 1, 1, 1, 
   1, 1, 0, 0, 0, 1, 0, 0, 1, 1, 1}} -> 2, 
 {{rXor, rNand, rXor, rXor}, {0, 1, 0, 0, 1, 1, 0, 1, 0, 0, 0, 1, 0, 1, 1, 0, 
   1, 1, 0, 0, 0, 0, 1, 1, 0, 1, 1, 1, 1, 1, 1, 0, 0, 0, 1, 0, 0, 1, 0, 
   1}} -> 1, {{rAnd, rNand, rOr, rNand}, {0, 1, 0, 1, 0, 1, 1, 0, 0, 1, 0, 1, 
   0, 1, 1, 0, 0, 1, 0, 1, 0, 1, 1, 0, 0, 1, 0, 1, 0, 1, 1, 0, 0, 1, 0, 1, 0, 
   1, 1, 0}} -> 16, {{rAnd, rNand, rOr, rXor}, {0, 1, 0, 0, 0, 1, 0, 1, 0, 1, 
   1, 0, 0, 1, 0, 1, 0, 1, 1, 0, 0, 1, 0, 1, 0, 1, 1, 0, 0, 1, 0, 1, 0, 1, 1, 
   0, 0, 1, 0, 1}} -> 16, {{rAnd, rNand, rXor, rNand}, {0, 1, 0, 1, 0, 1, 1, 
   0, 0, 1, 0, 1, 0, 1, 1, 0, 0, 1, 0, 1, 0, 1, 1, 0, 0, 1, 0, 1, 0, 1, 1, 0, 
   0, 1, 0, 1, 0, 1, 1, 0}} -> 32, 
 {{rAnd, rNand, rXor, rXor}, {0, 1, 0, 0, 0, 1, 0, 1, 0, 1, 1, 0, 0, 1, 0, 1, 
   0, 1, 1, 0, 0, 1, 0, 1, 0, 1, 1, 0, 0, 1, 0, 1, 0, 1, 1, 0, 0, 1, 0, 
   1}} -> 16, {{rOr, rNand, rAnd, rNand}, {0, 1, 0, 1, 1, 1, 0, 0, 1, 0, 0, 
   1, 1, 1, 1, 1, 1, 0, 1, 0, 1, 1, 0, 1, 1, 0, 1, 0, 1, 1, 0, 1, 1, 0, 1, 0, 
   1, 1, 0, 1}} -> 2, {{rOr, rNand, rAnd, rXor}, {0, 1, 0, 0, 1, 1, 0, 1, 1, 
   0, 1, 0, 1, 1, 0, 0, 1, 0, 0, 1, 1, 1, 1, 1, 1, 0, 1, 0, 1, 1, 0, 0, 1, 0, 
   0, 1, 1, 1, 1, 1}} -> 1, {{rOr, rNand, rNand, rNand}, {0, 1, 1, 1, 1, 1, 
   1, 0, 1, 0, 1, 1, 1, 1, 0, 1, 1, 0, 0, 0, 1, 1, 1, 1, 1, 0, 0, 0, 1, 1, 1, 
   1, 1, 0, 0, 0, 1, 1, 1, 1}} -> 3, 
 {{rOr, rNand, rNand, rXor}, {0, 1, 1, 0, 1, 1, 1, 1, 1, 0, 0, 0, 1, 1, 1, 0, 
   1, 0, 1, 1, 1, 1, 0, 1, 1, 0, 0, 0, 1, 1, 1, 0, 1, 0, 1, 1, 1, 1, 0, 
   1}} -> 2, {{rOr, rNand, rXor, rNand}, {0, 1, 0, 1, 1, 1, 1, 0, 1, 0, 1, 1, 
   1, 1, 0, 1, 1, 0, 0, 0, 1, 1, 1, 1, 1, 0, 0, 0, 1, 1, 1, 1, 1, 0, 0, 0, 1, 
   1, 1, 1}} -> 2, {{rOr, rNand, rXor, rXor}, {0, 1, 0, 0, 1, 1, 0, 1, 1, 0, 
   0, 0, 1, 1, 1, 0, 1, 0, 1, 1, 1, 1, 0, 1, 1, 0, 0, 0, 1, 1, 1, 0, 1, 0, 1, 
   1, 1, 1, 0, 1}} -> 1, {{rNand, rOr, rNand, rOr}, {1, 0, 1, 0, 1, 1, 1, 0, 
   0, 1, 1, 1, 1, 1, 1, 1, 0, 1, 0, 1, 1, 1, 1, 1, 0, 1, 0, 1, 1, 1, 1, 1, 0, 
   1, 0, 1, 1, 1, 1, 1}} -> 4, {{rNand, rOr, rNand, rXor}, {1, 0, 1, 0, 1, 1, 
   1, 0, 0, 1, 1, 1, 1, 1, 1, 0, 0, 1, 1, 1, 1, 1, 1, 0, 0, 1, 1, 1, 1, 1, 1, 
   0, 0, 1, 1, 1, 1, 1, 1, 0}} -> 5, 
 {{rNand, rOr, rXor, rXor}, {1, 0, 0, 0, 1, 1, 1, 0, 0, 1, 1, 1, 1, 1, 1, 0, 
   0, 1, 1, 1, 1, 1, 1, 0, 0, 1, 1, 1, 1, 1, 1, 0, 0, 1, 1, 1, 1, 1, 1, 
   0}} -> 12, {{rNand, rXor, rAnd, rOr}, {1, 0, 0, 0, 1, 1, 0, 0, 0, 0, 0, 1, 
   1, 0, 0, 1, 1, 1, 1, 1, 0, 0, 1, 1, 1, 0, 0, 1, 1, 1, 1, 1, 0, 0, 1, 1, 1, 
   0, 0, 1}} -> 1, {{rNand, rXor, rAnd, rXor}, {1, 0, 0, 0, 1, 1, 0, 0, 0, 0, 
   0, 1, 1, 0, 0, 1, 1, 1, 1, 1, 0, 0, 1, 0, 1, 0, 0, 0, 1, 1, 0, 0, 0, 0, 0, 
   1, 1, 0, 0, 1}} -> 1, {{rNand, rXor, rOr, rXor}, {1, 0, 0, 0, 1, 1, 1, 0, 
   0, 0, 1, 1, 1, 0, 1, 1, 1, 1, 1, 1, 0, 0, 1, 0, 1, 0, 0, 0, 1, 1, 1, 0, 0, 
   0, 1, 1, 1, 0, 1, 1}} -> 2, {{rNand, rXor, rNand, rOr}, {1, 0, 1, 0, 1, 1, 
   1, 0, 0, 0, 1, 1, 1, 0, 1, 1, 1, 1, 0, 1, 0, 0, 0, 1, 1, 0, 1, 1, 1, 1, 0, 
   1, 0, 0, 0, 1, 1, 0, 1, 1}} -> 1, 
 {{rNand, rXor, rNand, rXor}, {1, 0, 1, 0, 1, 1, 1, 0, 0, 0, 1, 1, 1, 0, 1, 
   1, 1, 1, 0, 1, 0, 0, 0, 0, 1, 0, 1, 0, 1, 1, 1, 0, 0, 0, 1, 1, 1, 0, 1, 
   1}} -> 1, {{rNand, rXor, rXor, rOr}, {1, 0, 0, 0, 1, 1, 1, 0, 0, 0, 1, 1, 
   1, 0, 1, 1, 1, 1, 0, 1, 0, 0, 0, 1, 1, 0, 1, 1, 1, 1, 0, 1, 0, 0, 0, 1, 1, 
   0, 1, 1}} -> 2, {{rNand, rXor, rXor, rXor}, {1, 0, 0, 0, 1, 1, 1, 0, 0, 0, 
   1, 1, 1, 0, 1, 1, 1, 1, 0, 1, 0, 0, 0, 0, 1, 0, 0, 0, 1, 1, 1, 0, 0, 0, 1, 
   1, 1, 0, 1, 1}} -> 1, {{rXor, rNand, rOr, rNand}, {0, 1, 0, 1, 1, 1, 1, 0, 
   0, 0, 1, 1, 0, 1, 1, 1, 1, 1, 1, 0, 0, 0, 1, 1, 0, 1, 1, 1, 1, 1, 1, 0, 0, 
   0, 1, 1, 0, 1, 1, 1}} -> 8, {{rXor, rNand, rNand, rNand}, {0, 1, 1, 1, 1, 
   1, 1, 0, 0, 0, 1, 1, 0, 1, 1, 1, 1, 1, 1, 0, 0, 0, 1, 1, 0, 1, 1, 1, 1, 1, 
   1, 0, 0, 0, 1, 1, 0, 1, 1, 1}} -> 2, 
 {{rXor, rNand, rXor, rOr}, {0, 1, 0, 0, 1, 1, 0, 1, 0, 0, 0, 1, 0, 1, 1, 1, 
   1, 1, 1, 1, 0, 0, 0, 1, 0, 1, 1, 1, 1, 1, 1, 1, 0, 0, 0, 1, 0, 1, 1, 
   1}} -> 2, {{rXor, rNand, rXor, rNand}, {0, 1, 0, 1, 1, 1, 1, 0, 0, 0, 1, 
   1, 0, 1, 1, 1, 1, 1, 1, 0, 0, 0, 1, 1, 0, 1, 1, 1, 1, 1, 1, 0, 0, 0, 1, 1, 
   0, 1, 1, 1}} -> 2, {{rAnd, rAnd, rOr, rNand}, {0, 0, 0, 1, 0, 0, 1, 1, 0, 
   0, 1, 0, 0, 0, 0, 1, 0, 0, 1, 1, 0, 0, 1, 0, 0, 0, 0, 1, 0, 0, 1, 1, 0, 0, 
   1, 0, 0, 0, 0, 1}} -> 50, {{rAnd, rAnd, rXor, rNand}, {0, 0, 0, 1, 0, 0, 
   1, 1, 0, 0, 1, 0, 0, 0, 0, 1, 0, 0, 1, 1, 0, 0, 1, 0, 0, 0, 0, 1, 0, 0, 1, 
   1, 0, 0, 1, 0, 0, 0, 0, 1}} -> 50, 
 {{rAnd, rOr, rOr, rNand}, {0, 0, 0, 1, 0, 0, 1, 1, 0, 0, 1, 0, 0, 0, 0, 1, 
   0, 0, 1, 1, 0, 0, 1, 0, 0, 0, 0, 1, 0, 0, 1, 1, 0, 0, 1, 0, 0, 0, 0, 
   1}} -> 10, {{rAnd, rOr, rXor, rNand}, {0, 0, 0, 1, 0, 0, 1, 1, 0, 0, 1, 0, 
   0, 0, 0, 1, 0, 0, 1, 1, 0, 0, 1, 0, 0, 0, 0, 1, 0, 0, 1, 1, 0, 0, 1, 0, 0, 
   0, 0, 1}} -> 10, {{rAnd, rNand, rOr, rNand}, {0, 1, 0, 1, 0, 1, 1, 1, 0, 
   1, 1, 0, 0, 1, 0, 1, 0, 1, 1, 1, 0, 1, 1, 0, 0, 1, 0, 1, 0, 1, 1, 1, 0, 1, 
   1, 0, 0, 1, 0, 1}} -> 9, {{rAnd, rNand, rXor, rNand}, {0, 1, 0, 1, 0, 1, 
   1, 1, 0, 1, 1, 0, 0, 1, 0, 1, 0, 1, 1, 1, 0, 1, 1, 0, 0, 1, 0, 1, 0, 1, 1, 
   1, 0, 1, 1, 0, 0, 1, 0, 1}} -> 9, 
 {{rAnd, rXor, rOr, rNand}, {0, 0, 0, 1, 0, 0, 1, 1, 0, 0, 1, 0, 0, 0, 0, 1, 
   0, 0, 1, 1, 0, 0, 1, 0, 0, 0, 0, 1, 0, 0, 1, 1, 0, 0, 1, 0, 0, 0, 0, 
   1}} -> 10, {{rAnd, rXor, rXor, rNand}, {0, 0, 0, 1, 0, 0, 1, 1, 0, 0, 1, 
   0, 0, 0, 0, 1, 0, 0, 1, 1, 0, 0, 1, 0, 0, 0, 0, 1, 0, 0, 1, 1, 0, 0, 1, 0, 
   0, 0, 0, 1}} -> 10, {{rOr, rAnd, rOr, rNand}, {0, 0, 0, 1, 0, 0, 1, 1, 0, 
   0, 1, 0, 0, 0, 0, 1, 0, 0, 1, 1, 0, 0, 1, 0, 0, 0, 0, 1, 0, 0, 1, 1, 0, 0, 
   1, 0, 0, 0, 0, 1}} -> 10, {{rOr, rAnd, rXor, rNand}, {0, 0, 0, 1, 0, 0, 1, 
   1, 0, 0, 1, 0, 0, 0, 0, 1, 0, 0, 1, 1, 0, 0, 1, 0, 0, 0, 0, 1, 0, 0, 1, 1, 
   0, 0, 1, 0, 0, 0, 0, 1}} -> 10, 
 {{rOr, rOr, rOr, rNand}, {0, 0, 0, 1, 0, 0, 1, 1, 0, 0, 1, 0, 0, 0, 0, 1, 0, 
   0, 1, 1, 0, 0, 1, 0, 0, 0, 0, 1, 0, 0, 1, 1, 0, 0, 1, 0, 0, 0, 0, 1}} -> 
  2, {{rOr, rOr, rXor, rNand}, {0, 0, 0, 1, 0, 0, 1, 1, 0, 0, 1, 0, 0, 0, 0, 
   1, 0, 0, 1, 1, 0, 0, 1, 0, 0, 0, 0, 1, 0, 0, 1, 1, 0, 0, 1, 0, 0, 0, 0, 
   1}} -> 2, {{rOr, rNand, rAnd, rNand}, {0, 1, 0, 1, 1, 1, 0, 1, 1, 0, 1, 1, 
   1, 1, 1, 0, 1, 0, 0, 1, 1, 1, 1, 1, 1, 0, 1, 0, 1, 1, 0, 1, 1, 0, 1, 1, 1, 
   1, 1, 0}} -> 3, {{rOr, rNand, rNand, rNand}, {0, 1, 1, 1, 1, 1, 1, 0, 1, 
   0, 1, 1, 1, 1, 0, 0, 1, 0, 1, 1, 1, 1, 0, 0, 1, 0, 1, 1, 1, 1, 0, 0, 1, 0, 
   1, 1, 1, 1, 0, 0}} -> 5, {{rOr, rNand, rNand, rXor}, {0, 1, 1, 0, 1, 1, 1, 
   1, 1, 0, 0, 0, 1, 1, 1, 0, 1, 0, 1, 1, 1, 1, 0, 0, 1, 0, 1, 0, 1, 1, 1, 1, 
   1, 0, 0, 0, 1, 1, 1, 0}} -> 4, {{rOr, rNand, rXor, rOr}, {0, 1, 0, 0, 1, 
   1, 0, 0, 1, 0, 1, 0, 1, 1, 1, 1, 1, 0, 0, 1, 1, 1, 0, 1, 1, 0, 0, 1, 1, 1, 
   0, 1, 1, 0, 0, 1, 1, 1, 0, 1}} -> 1, 
 {{rOr, rNand, rXor, rXor}, {0, 1, 0, 0, 1, 1, 0, 0, 1, 0, 1, 0, 1, 1, 1, 1, 
   1, 0, 0, 0, 1, 1, 1, 0, 1, 0, 1, 1, 1, 1, 0, 0, 1, 0, 1, 0, 1, 1, 1, 
   1}} -> 1, {{rOr, rXor, rOr, rNand}, {0, 0, 0, 1, 0, 0, 1, 1, 0, 0, 1, 0, 
   0, 0, 0, 1, 0, 0, 1, 1, 0, 0, 1, 0, 0, 0, 0, 1, 0, 0, 1, 1, 0, 0, 1, 0, 0, 
   0, 0, 1}} -> 2, {{rOr, rXor, rXor, rNand}, {0, 0, 0, 1, 0, 0, 1, 1, 0, 0, 
   1, 0, 0, 0, 0, 1, 0, 0, 1, 1, 0, 0, 1, 0, 0, 0, 0, 1, 0, 0, 1, 1, 0, 0, 1, 
   0, 0, 0, 0, 1}} -> 2, {{rNand, rAnd, rAnd, rNand}, {1, 0, 0, 1, 1, 0, 1, 
   1, 1, 0, 1, 0, 1, 0, 0, 1, 1, 0, 1, 1, 1, 0, 1, 0, 1, 0, 0, 1, 1, 0, 1, 1, 
   1, 0, 1, 0, 1, 0, 0, 1}} -> 9, {{rNand, rAnd, rNand, rXor}, {1, 0, 1, 0, 
   1, 0, 1, 1, 1, 0, 0, 0, 1, 0, 1, 0, 1, 0, 1, 1, 1, 0, 0, 0, 1, 0, 1, 0, 1, 
   0, 1, 1, 1, 0, 0, 0, 1, 0, 1, 0}} -> 18, 
 {{rNand, rAnd, rXor, rOr}, {1, 0, 0, 0, 1, 0, 1, 0, 1, 0, 1, 1, 1, 0, 0, 1, 
   1, 0, 0, 1, 1, 0, 0, 1, 1, 0, 0, 1, 1, 0, 0, 1, 1, 0, 0, 1, 1, 0, 0, 
   1}} -> 9, {{rNand, rAnd, rXor, rXor}, {1, 0, 0, 0, 1, 0, 1, 0, 1, 0, 1, 1, 
   1, 0, 0, 0, 1, 0, 1, 0, 1, 0, 1, 1, 1, 0, 0, 0, 1, 0, 1, 0, 1, 0, 1, 1, 1, 
   0, 0, 0}} -> 9, {{rNand, rOr, rAnd, rNand}, {1, 0, 0, 1, 1, 1, 1, 1, 0, 1, 
   1, 0, 1, 1, 0, 1, 0, 1, 1, 1, 1, 1, 0, 0, 0, 1, 0, 1, 1, 1, 0, 1, 0, 1, 1, 
   1, 1, 1, 0, 0}} -> 2, {{rNand, rOr, rOr, rNand}, {1, 0, 0, 1, 1, 1, 1, 1, 
   0, 1, 1, 0, 1, 1, 0, 1, 0, 1, 1, 1, 1, 1, 1, 0, 0, 1, 1, 1, 1, 1, 1, 0, 0, 
   1, 1, 1, 1, 1, 1, 0}} -> 4, {{rNand, rOr, rNand, rNand}, {1, 0, 1, 1, 1, 
   1, 0, 0, 0, 1, 1, 1, 1, 1, 1, 0, 0, 1, 1, 1, 1, 1, 1, 0, 0, 1, 1, 1, 1, 1, 
   1, 0, 0, 1, 1, 1, 1, 1, 1, 0}} -> 5, 
 {{rNand, rOr, rNand, rXor}, {1, 0, 1, 0, 1, 1, 1, 1, 0, 1, 0, 0, 1, 1, 1, 0, 
   0, 1, 1, 1, 1, 1, 1, 0, 0, 1, 1, 1, 1, 1, 1, 0, 0, 1, 1, 1, 1, 1, 1, 
   0}} -> 2, {{rNand, rNand, rAnd, rNand}, {1, 1, 0, 1, 0, 0, 1, 1, 1, 1, 0, 
   0, 0, 0, 0, 1, 1, 1, 0, 1, 0, 0, 1, 1, 1, 1, 0, 0, 0, 0, 0, 1, 1, 1, 0, 1, 
   0, 0, 1, 1}} -> 2, {{rNand, rNand, rOr, rOr}, {1, 1, 0, 0, 0, 0, 1, 0, 1, 
   1, 0, 1, 0, 0, 1, 1, 1, 1, 1, 1, 0, 0, 1, 1, 1, 1, 1, 1, 0, 0, 1, 1, 1, 1, 
   1, 1, 0, 0, 1, 1}} -> 2, {{rNand, rNand, rOr, rXor}, {1, 1, 0, 0, 0, 0, 1, 
   0, 1, 1, 0, 1, 0, 0, 1, 1, 1, 1, 1, 0, 0, 0, 1, 1, 1, 1, 1, 0, 0, 0, 1, 1, 
   1, 1, 1, 0, 0, 0, 1, 1}} -> 2, {{rNand, rNand, rNand, rXor}, {1, 1, 1, 0, 
   0, 0, 1, 1, 1, 1, 1, 0, 0, 0, 1, 1, 1, 1, 1, 0, 0, 0, 1, 1, 1, 1, 1, 0, 0, 
   0, 1, 1, 1, 1, 1, 0, 0, 0, 1, 1}} -> 18, 
 {{rNand, rNand, rXor, rOr}, {1, 1, 0, 0, 0, 0, 1, 0, 1, 1, 0, 1, 0, 0, 0, 1, 
   1, 1, 1, 1, 0, 0, 0, 1, 1, 1, 1, 1, 0, 0, 0, 1, 1, 1, 1, 1, 0, 0, 0, 
   1}} -> 2, {{rNand, rNand, rXor, rXor}, {1, 1, 0, 0, 0, 0, 1, 0, 1, 1, 0, 
   1, 0, 0, 0, 1, 1, 1, 1, 1, 0, 0, 0, 0, 1, 1, 0, 0, 0, 0, 1, 0, 1, 1, 0, 1, 
   0, 0, 0, 1}} -> 2, {{rNand, rXor, rOr, rXor}, {1, 0, 0, 0, 1, 1, 1, 0, 0, 
   0, 1, 1, 1, 0, 1, 0, 1, 1, 1, 1, 0, 0, 1, 0, 1, 0, 0, 1, 1, 1, 1, 1, 0, 0, 
   1, 0, 1, 0, 0, 1}} -> 2, {{rNand, rXor, rNand, rNand}, {1, 0, 1, 1, 1, 1, 
   0, 0, 0, 0, 1, 1, 1, 0, 1, 0, 1, 1, 1, 1, 0, 0, 0, 0, 1, 0, 1, 1, 1, 1, 0, 
   0, 0, 0, 1, 1, 1, 0, 1, 0}} -> 1, 
 {{rNand, rXor, rXor, rNand}, {1, 0, 0, 1, 1, 1, 0, 1, 0, 0, 0, 1, 1, 0, 1, 
   1, 1, 1, 0, 0, 0, 0, 1, 1, 1, 0, 1, 0, 1, 1, 1, 1, 0, 0, 0, 0, 1, 0, 0, 
   1}} -> 1, {{rNand, rXor, rXor, rXor}, {1, 0, 0, 0, 1, 1, 1, 0, 0, 0, 1, 1, 
   1, 0, 1, 0, 1, 1, 1, 1, 0, 0, 0, 0, 1, 0, 0, 0, 1, 1, 1, 0, 0, 0, 1, 1, 1, 
   0, 1, 0}} -> 2, {{rXor, rAnd, rOr, rNand}, {0, 0, 0, 1, 0, 0, 1, 1, 0, 0, 
   1, 0, 0, 0, 0, 1, 0, 0, 1, 1, 0, 0, 1, 0, 0, 0, 0, 1, 0, 0, 1, 1, 0, 0, 1, 
   0, 0, 0, 0, 1}} -> 10, {{rXor, rAnd, rXor, rNand}, {0, 0, 0, 1, 0, 0, 1, 
   1, 0, 0, 1, 0, 0, 0, 0, 1, 0, 0, 1, 1, 0, 0, 1, 0, 0, 0, 0, 1, 0, 0, 1, 1, 
   0, 0, 1, 0, 0, 0, 0, 1}} -> 10, 
 {{rXor, rOr, rOr, rNand}, {0, 0, 0, 1, 0, 0, 1, 1, 0, 0, 1, 0, 0, 0, 0, 1, 
   0, 0, 1, 1, 0, 0, 1, 0, 0, 0, 0, 1, 0, 0, 1, 1, 0, 0, 1, 0, 0, 0, 0, 
   1}} -> 2, {{rXor, rOr, rXor, rNand}, {0, 0, 0, 1, 0, 0, 1, 1, 0, 0, 1, 0, 
   0, 0, 0, 1, 0, 0, 1, 1, 0, 0, 1, 0, 0, 0, 0, 1, 0, 0, 1, 1, 0, 0, 1, 0, 0, 
   0, 0, 1}} -> 2, {{rXor, rNand, rOr, rOr}, {0, 1, 0, 0, 1, 1, 0, 0, 0, 0, 
   1, 0, 0, 1, 0, 1, 1, 1, 1, 1, 0, 0, 1, 1, 0, 1, 1, 1, 1, 1, 1, 1, 0, 0, 1, 
   1, 0, 1, 1, 1}} -> 1, {{rXor, rNand, rOr, rXor}, {0, 1, 0, 0, 1, 1, 0, 0, 
   0, 0, 1, 0, 0, 1, 0, 1, 1, 1, 1, 1, 0, 0, 1, 0, 0, 1, 0, 1, 1, 1, 1, 1, 0, 
   0, 1, 0, 0, 1, 0, 1}} -> 1, {{rXor, rNand, rNand, rNand}, {0, 1, 1, 1, 1, 
   1, 1, 0, 0, 0, 1, 1, 0, 1, 1, 0, 1, 1, 1, 1, 0, 0, 0, 0, 0, 1, 1, 1, 1, 1, 
   1, 0, 0, 0, 1, 1, 0, 1, 1, 0}} -> 2, 
 {{rXor, rNand, rXor, rOr}, {0, 1, 0, 0, 1, 1, 0, 0, 0, 0, 1, 0, 0, 1, 0, 1, 
   1, 1, 1, 1, 0, 0, 0, 1, 0, 1, 1, 1, 1, 1, 1, 1, 0, 0, 0, 1, 0, 1, 1, 
   1}} -> 1, {{rXor, rNand, rXor, rXor}, {0, 1, 0, 0, 1, 1, 0, 0, 0, 0, 1, 0, 
   0, 1, 0, 1, 1, 1, 1, 1, 0, 0, 0, 0, 0, 1, 0, 0, 1, 1, 0, 0, 0, 0, 1, 0, 0, 
   1, 0, 1}} -> 1, {{rXor, rXor, rOr, rNand}, {0, 0, 0, 1, 0, 0, 1, 1, 0, 0, 
   1, 0, 0, 0, 0, 1, 0, 0, 1, 1, 0, 0, 1, 0, 0, 0, 0, 1, 0, 0, 1, 1, 0, 0, 1, 
   0, 0, 0, 0, 1}} -> 2, {{rXor, rXor, rXor, rNand}, {0, 0, 0, 1, 0, 0, 1, 1, 
   0, 0, 1, 0, 0, 0, 0, 1, 0, 0, 1, 1, 0, 0, 1, 0, 0, 0, 0, 1, 0, 0, 1, 1, 0, 
   0, 1, 0, 0, 0, 0, 1}} -> 2, {{rAnd, rNand, rNand, rAnd}, {0, 1, 1, 0, 0, 
   1, 0, 0, 0, 1, 1, 0, 0, 1, 0, 0, 0, 1, 1, 0, 0, 1, 0, 0, 0, 1, 1, 0, 0, 1, 
   0, 0, 0, 1, 1, 0, 0, 1, 0, 0}} -> 125, 
 {{rAnd, rNand, rNand, rOr}, {0, 1, 1, 0, 0, 1, 0, 1, 0, 1, 1, 1, 0, 1, 0, 1, 
   0, 1, 1, 1, 0, 1, 0, 1, 0, 1, 1, 1, 0, 1, 0, 1, 0, 1, 1, 1, 0, 1, 0, 
   1}} -> 36, {{rAnd, rNand, rNand, rNand}, {0, 1, 1, 1, 0, 1, 0, 1, 0, 1, 1, 
   1, 0, 1, 0, 1, 0, 1, 1, 1, 0, 1, 0, 1, 0, 1, 1, 1, 0, 1, 0, 1, 0, 1, 1, 1, 
   0, 1, 0, 1}} -> 54, {{rAnd, rNand, rNand, rXor}, {0, 1, 1, 0, 0, 1, 0, 1, 
   0, 1, 1, 1, 0, 1, 0, 1, 0, 1, 1, 1, 0, 1, 0, 1, 0, 1, 1, 1, 0, 1, 0, 1, 0, 
   1, 1, 1, 0, 1, 0, 1}} -> 9, {{rAnd, rNand, rXor, rAnd}, {0, 1, 0, 0, 0, 1, 
   1, 0, 0, 1, 0, 0, 0, 1, 1, 0, 0, 1, 0, 0, 0, 1, 1, 0, 0, 1, 0, 0, 0, 1, 1, 
   0, 0, 1, 0, 0, 0, 1, 1, 0}} -> 125, 
 {{rAnd, rNand, rXor, rOr}, {0, 1, 0, 0, 0, 1, 1, 1, 0, 1, 0, 1, 0, 1, 1, 1, 
   0, 1, 0, 1, 0, 1, 1, 1, 0, 1, 0, 1, 0, 1, 1, 1, 0, 1, 0, 1, 0, 1, 1, 
   1}} -> 27, {{rAnd, rNand, rXor, rNand}, {0, 1, 0, 1, 0, 1, 1, 1, 0, 1, 0, 
   1, 0, 1, 1, 1, 0, 1, 0, 1, 0, 1, 1, 1, 0, 1, 0, 1, 0, 1, 1, 1, 0, 1, 0, 1, 
   0, 1, 1, 1}} -> 54, {{rAnd, rNand, rXor, rXor}, {0, 1, 0, 0, 0, 1, 1, 1, 
   0, 1, 0, 1, 0, 1, 1, 1, 0, 1, 0, 1, 0, 1, 1, 1, 0, 1, 0, 1, 0, 1, 1, 1, 0, 
   1, 0, 1, 0, 1, 1, 1}} -> 9, {{rOr, rNand, rNand, rAnd}, {0, 1, 1, 0, 1, 1, 
   0, 0, 1, 0, 1, 1, 1, 1, 1, 0, 1, 0, 0, 1, 1, 1, 1, 0, 1, 0, 0, 1, 1, 1, 1, 
   0, 1, 0, 0, 1, 1, 1, 1, 0}} -> 3, 
 {{rOr, rNand, rNand, rOr}, {0, 1, 1, 0, 1, 1, 0, 1, 1, 0, 1, 1, 1, 1, 1, 1, 
   1, 0, 0, 1, 1, 1, 1, 1, 1, 0, 0, 1, 1, 1, 1, 1, 1, 0, 0, 1, 1, 1, 1, 
   1}} -> 32, {{rOr, rNand, rNand, rNand}, {0, 1, 1, 1, 1, 1, 0, 1, 1, 0, 1, 
   0, 1, 1, 1, 1, 1, 0, 0, 0, 1, 1, 1, 1, 1, 0, 0, 0, 1, 1, 1, 1, 1, 0, 0, 0, 
   1, 1, 1, 1}} -> 24, {{rOr, rNand, rNand, rXor}, {0, 1, 1, 0, 1, 1, 0, 1, 
   1, 0, 1, 0, 1, 1, 1, 1, 1, 0, 0, 0, 1, 1, 1, 1, 1, 0, 0, 0, 1, 1, 1, 1, 1, 
   0, 0, 0, 1, 1, 1, 1}} -> 6, {{rOr, rNand, rXor, rAnd}, {0, 1, 0, 0, 1, 1, 
   1, 0, 1, 0, 0, 1, 1, 1, 0, 0, 1, 0, 1, 1, 1, 1, 1, 0, 1, 0, 0, 1, 1, 1, 0, 
   0, 1, 0, 1, 1, 1, 1, 1, 0}} -> 2, 
 {{rOr, rNand, rXor, rOr}, {0, 1, 0, 0, 1, 1, 1, 1, 1, 0, 0, 1, 1, 1, 0, 1, 
   1, 0, 1, 1, 1, 1, 1, 1, 1, 0, 0, 1, 1, 1, 0, 1, 1, 0, 1, 1, 1, 1, 1, 
   1}} -> 8, {{rOr, rNand, rXor, rNand}, {0, 1, 0, 1, 1, 1, 1, 1, 1, 0, 0, 0, 
   1, 1, 0, 1, 1, 0, 1, 0, 1, 1, 1, 1, 1, 0, 0, 0, 1, 1, 0, 1, 1, 0, 1, 0, 1, 
   1, 1, 1}} -> 16, {{rOr, rNand, rXor, rXor}, {0, 1, 0, 0, 1, 1, 1, 1, 1, 0, 
   0, 0, 1, 1, 0, 1, 1, 0, 1, 0, 1, 1, 1, 1, 1, 0, 0, 0, 1, 1, 0, 1, 1, 0, 1, 
   0, 1, 1, 1, 1}} -> 3, {{rNand, rAnd, rOr, rAnd}, {1, 0, 0, 0, 1, 0, 0, 0, 
   1, 0, 0, 0, 1, 0, 0, 0, 1, 0, 0, 0, 1, 0, 0, 0, 1, 0, 0, 0, 1, 0, 0, 0, 1, 
   0, 0, 0, 1, 0, 0, 0}} -> 648, {{rNand, rAnd, rOr, rOr}, {1, 0, 0, 0, 1, 0, 
   0, 1, 1, 0, 0, 1, 1, 0, 0, 1, 1, 0, 0, 1, 1, 0, 0, 1, 1, 0, 0, 1, 1, 0, 0, 
   1, 1, 0, 0, 1, 1, 0, 0, 1}} -> 75, 
 {{rNand, rAnd, rOr, rNand}, {1, 0, 0, 1, 1, 0, 0, 1, 1, 0, 0, 1, 1, 0, 0, 1, 
   1, 0, 0, 1, 1, 0, 0, 1, 1, 0, 0, 1, 1, 0, 0, 1, 1, 0, 0, 1, 1, 0, 0, 
   1}} -> 125, {{rNand, rAnd, rOr, rXor}, {1, 0, 0, 0, 1, 0, 0, 1, 1, 0, 0, 
   1, 1, 0, 0, 1, 1, 0, 0, 1, 1, 0, 0, 1, 1, 0, 0, 1, 1, 0, 0, 1, 1, 0, 0, 1, 
   1, 0, 0, 1}} -> 50, {{rNand, rAnd, rXor, rAnd}, {1, 0, 0, 0, 1, 0, 0, 0, 
   1, 0, 0, 0, 1, 0, 0, 0, 1, 0, 0, 0, 1, 0, 0, 0, 1, 0, 0, 0, 1, 0, 0, 0, 1, 
   0, 0, 0, 1, 0, 0, 0}} -> 648, {{rNand, rAnd, rXor, rOr}, {1, 0, 0, 0, 1, 
   0, 0, 1, 1, 0, 0, 1, 1, 0, 0, 1, 1, 0, 0, 1, 1, 0, 0, 1, 1, 0, 0, 1, 1, 0, 
   0, 1, 1, 0, 0, 1, 1, 0, 0, 1}} -> 75, 
 {{rNand, rAnd, rXor, rXor}, {1, 0, 0, 0, 1, 0, 0, 1, 1, 0, 0, 1, 1, 0, 0, 1, 
   1, 0, 0, 1, 1, 0, 0, 1, 1, 0, 0, 1, 1, 0, 0, 1, 1, 0, 0, 1, 1, 0, 0, 
   1}} -> 50, {{rNand, rOr, rOr, rAnd}, {1, 0, 0, 0, 1, 1, 0, 0, 0, 1, 1, 1, 
   1, 1, 1, 0, 0, 1, 1, 1, 1, 1, 1, 0, 0, 1, 1, 1, 1, 1, 1, 0, 0, 1, 1, 1, 1, 
   1, 1, 0}} -> 6, {{rNand, rOr, rOr, rOr}, {1, 0, 0, 0, 1, 1, 0, 1, 0, 1, 1, 
   1, 1, 1, 1, 1, 0, 1, 1, 1, 1, 1, 1, 1, 0, 1, 1, 1, 1, 1, 1, 1, 0, 1, 1, 1, 
   1, 1, 1, 1}} -> 54, {{rNand, rOr, rOr, rNand}, {1, 0, 0, 1, 1, 1, 0, 1, 0, 
   1, 1, 0, 1, 1, 1, 1, 0, 1, 1, 0, 1, 1, 1, 1, 0, 1, 1, 0, 1, 1, 1, 1, 0, 1, 
   1, 0, 1, 1, 1, 1}} -> 16, {{rNand, rOr, rOr, rXor}, {1, 0, 0, 0, 1, 1, 0, 
   1, 0, 1, 1, 0, 1, 1, 1, 1, 0, 1, 1, 0, 1, 1, 1, 1, 0, 1, 1, 0, 1, 1, 1, 1, 
   0, 1, 1, 0, 1, 1, 1, 1}} -> 18, 
 {{rNand, rOr, rXor, rAnd}, {1, 0, 0, 0, 1, 1, 0, 0, 0, 1, 1, 1, 1, 1, 0, 0, 
   0, 1, 1, 1, 1, 1, 0, 0, 0, 1, 1, 1, 1, 1, 0, 0, 0, 1, 1, 1, 1, 1, 0, 
   0}} -> 6, {{rNand, rOr, rXor, rOr}, {1, 0, 0, 0, 1, 1, 0, 1, 0, 1, 1, 1, 
   1, 1, 0, 1, 0, 1, 1, 1, 1, 1, 0, 1, 0, 1, 1, 1, 1, 1, 0, 1, 0, 1, 1, 1, 1, 
   1, 0, 1}} -> 36, {{rNand, rOr, rXor, rNand}, {1, 0, 0, 1, 1, 1, 0, 1, 0, 
   1, 1, 0, 1, 1, 0, 1, 0, 1, 1, 0, 1, 1, 0, 1, 0, 1, 1, 0, 1, 1, 0, 1, 0, 1, 
   1, 0, 1, 1, 0, 1}} -> 16, {{rNand, rOr, rXor, rXor}, {1, 0, 0, 0, 1, 1, 0, 
   1, 0, 1, 1, 0, 1, 1, 0, 1, 0, 1, 1, 0, 1, 1, 0, 1, 0, 1, 1, 0, 1, 1, 0, 1, 
   0, 1, 1, 0, 1, 1, 0, 1}} -> 6, {{rNand, rXor, rOr, rAnd}, {1, 0, 0, 0, 1, 
   1, 0, 0, 0, 0, 1, 1, 1, 0, 1, 0, 1, 1, 1, 0, 0, 0, 1, 1, 1, 0, 1, 0, 1, 1, 
   1, 0, 0, 0, 1, 1, 1, 0, 1, 0}} -> 1, 
 {{rNand, rXor, rOr, rOr}, {1, 0, 0, 0, 1, 1, 0, 1, 0, 0, 1, 1, 1, 0, 1, 0, 
   1, 1, 1, 1, 0, 0, 1, 1, 1, 0, 1, 0, 1, 1, 1, 1, 0, 0, 1, 1, 1, 0, 1, 
   0}} -> 6, {{rNand, rXor, rOr, rNand}, {1, 0, 0, 1, 1, 1, 0, 1, 0, 0, 1, 0, 
   1, 0, 1, 1, 1, 1, 1, 1, 0, 0, 1, 0, 1, 0, 1, 1, 1, 1, 1, 1, 0, 0, 1, 0, 1, 
   0, 1, 1}} -> 8, {{rNand, rXor, rOr, rXor}, {1, 0, 0, 0, 1, 1, 0, 1, 0, 0, 
   1, 0, 1, 0, 1, 0, 1, 1, 1, 1, 0, 0, 1, 0, 1, 0, 1, 0, 1, 1, 1, 1, 0, 0, 1, 
   0, 1, 0, 1, 0}} -> 24, {{rNand, rXor, rXor, rAnd}, {1, 0, 0, 0, 1, 1, 0, 
   0, 0, 0, 1, 1, 1, 0, 1, 0, 1, 1, 1, 0, 0, 0, 0, 1, 1, 0, 0, 0, 1, 1, 0, 0, 
   0, 0, 1, 1, 1, 0, 1, 0}} -> 1, {{rNand, rXor, rXor, rOr}, {1, 0, 0, 0, 1, 
   1, 0, 1, 0, 0, 1, 1, 1, 0, 1, 0, 1, 1, 1, 1, 0, 0, 0, 1, 1, 0, 0, 0, 1, 1, 
   0, 1, 0, 0, 1, 1, 1, 0, 1, 0}} -> 3, 
 {{rNand, rXor, rXor, rNand}, {1, 0, 0, 1, 1, 1, 0, 1, 0, 0, 1, 0, 1, 0, 1, 
   1, 1, 1, 1, 1, 0, 0, 0, 0, 1, 0, 0, 1, 1, 1, 0, 1, 0, 0, 1, 0, 1, 0, 1, 
   1}} -> 8, {{rNand, rXor, rXor, rXor}, {1, 0, 0, 0, 1, 1, 0, 1, 0, 0, 1, 0, 
   1, 0, 1, 0, 1, 1, 1, 1, 0, 0, 0, 0, 1, 0, 0, 0, 1, 1, 0, 1, 0, 0, 1, 0, 1, 
   0, 1, 0}} -> 24, {{rXor, rNand, rOr, rAnd}, {0, 1, 0, 0, 1, 1, 1, 0, 0, 0, 
   1, 1, 0, 1, 1, 0, 1, 1, 1, 0, 0, 0, 1, 1, 0, 1, 1, 0, 1, 1, 1, 0, 0, 0, 1, 
   1, 0, 1, 1, 0}} -> 8, {{rXor, rNand, rOr, rOr}, {0, 1, 0, 0, 1, 1, 1, 1, 
   0, 0, 1, 1, 0, 1, 1, 0, 1, 1, 1, 1, 0, 0, 1, 1, 0, 1, 1, 0, 1, 1, 1, 1, 0, 
   0, 1, 1, 0, 1, 1, 0}} -> 8, {{rXor, rNand, rOr, rNand}, {0, 1, 0, 1, 1, 1, 
   1, 1, 0, 0, 1, 0, 0, 1, 1, 1, 1, 1, 1, 1, 0, 0, 1, 0, 0, 1, 1, 1, 1, 1, 1, 
   1, 0, 0, 1, 0, 0, 1, 1, 1}} -> 36, 
 {{rXor, rNand, rOr, rXor}, {0, 1, 0, 0, 1, 1, 1, 1, 0, 0, 1, 0, 0, 1, 1, 0, 
   1, 1, 1, 1, 0, 0, 1, 0, 0, 1, 1, 0, 1, 1, 1, 1, 0, 0, 1, 0, 0, 1, 1, 
   0}} -> 20, {{rXor, rNand, rNand, rAnd}, {0, 1, 1, 0, 1, 1, 0, 0, 0, 0, 1, 
   1, 0, 1, 1, 0, 1, 1, 0, 0, 0, 0, 1, 1, 0, 1, 1, 0, 1, 1, 0, 0, 0, 0, 1, 1, 
   0, 1, 1, 0}} -> 2, {{rXor, rNand, rNand, rOr}, {0, 1, 1, 0, 1, 1, 0, 1, 0, 
   0, 1, 1, 0, 1, 1, 0, 1, 1, 0, 1, 0, 0, 1, 1, 0, 1, 1, 0, 1, 1, 0, 1, 0, 0, 
   1, 1, 0, 1, 1, 0}} -> 3, {{rXor, rNand, rNand, rNand}, {0, 1, 1, 1, 1, 1, 
   0, 1, 0, 0, 1, 0, 0, 1, 1, 1, 1, 1, 0, 1, 0, 0, 1, 0, 0, 1, 1, 1, 1, 1, 0, 
   1, 0, 0, 1, 0, 0, 1, 1, 1}} -> 16, 
 {{rXor, rNand, rNand, rXor}, {0, 1, 1, 0, 1, 1, 0, 1, 0, 0, 1, 0, 0, 1, 1, 
   0, 1, 1, 0, 1, 0, 0, 1, 0, 0, 1, 1, 0, 1, 1, 0, 1, 0, 0, 1, 0, 0, 1, 1, 
   0}} -> 12, {{rAnd, rNand, rNand, rOr}, {0, 1, 1, 0, 0, 1, 0, 1, 0, 1, 1, 
   0, 0, 1, 0, 1, 0, 1, 1, 0, 0, 1, 0, 1, 0, 1, 1, 0, 0, 1, 0, 1, 0, 1, 1, 0, 
   0, 1, 0, 1}} -> 16, {{rAnd, rNand, rNand, rXor}, {0, 1, 1, 0, 0, 1, 0, 1, 
   0, 1, 1, 0, 0, 1, 0, 1, 0, 1, 1, 0, 0, 1, 0, 1, 0, 1, 1, 0, 0, 1, 0, 1, 0, 
   1, 1, 0, 0, 1, 0, 1}} -> 32, {{rAnd, rNand, rXor, rOr}, {0, 1, 0, 0, 0, 1, 
   1, 0, 0, 1, 0, 1, 0, 1, 1, 0, 0, 1, 0, 1, 0, 1, 1, 0, 0, 1, 0, 1, 0, 1, 1, 
   0, 0, 1, 0, 1, 0, 1, 1, 0}} -> 16, 
 {{rAnd, rNand, rXor, rXor}, {0, 1, 0, 0, 0, 1, 1, 0, 0, 1, 0, 1, 0, 1, 1, 0, 
   0, 1, 0, 1, 0, 1, 1, 0, 0, 1, 0, 1, 0, 1, 1, 0, 0, 1, 0, 1, 0, 1, 1, 
   0}} -> 16, {{rOr, rNand, rNand, rAnd}, {0, 1, 1, 0, 1, 1, 0, 0, 1, 0, 1, 
   0, 1, 1, 1, 1, 1, 0, 0, 1, 1, 1, 1, 0, 1, 0, 0, 1, 1, 1, 1, 0, 1, 0, 0, 1, 
   1, 1, 1, 0}} -> 2, {{rOr, rNand, rNand, rNand}, {0, 1, 1, 1, 1, 1, 0, 1, 
   1, 0, 1, 1, 1, 1, 1, 0, 1, 0, 0, 0, 1, 1, 1, 1, 1, 0, 0, 0, 1, 1, 1, 1, 1, 
   0, 0, 0, 1, 1, 1, 1}} -> 3, {{rOr, rNand, rNand, rXor}, {0, 1, 1, 0, 1, 1, 
   0, 1, 1, 0, 1, 1, 1, 1, 1, 0, 1, 0, 0, 0, 1, 1, 1, 1, 1, 0, 0, 0, 1, 1, 1, 
   1, 1, 0, 0, 0, 1, 1, 1, 1}} -> 2, 
 {{rOr, rNand, rXor, rAnd}, {0, 1, 0, 0, 1, 1, 1, 0, 1, 0, 0, 1, 1, 1, 0, 0, 
   1, 0, 1, 0, 1, 1, 1, 1, 1, 0, 0, 1, 1, 1, 0, 0, 1, 0, 1, 0, 1, 1, 1, 
   1}} -> 1, {{rOr, rNand, rXor, rOr}, {0, 1, 0, 0, 1, 1, 1, 0, 1, 0, 0, 1, 
   1, 1, 0, 1, 1, 0, 1, 1, 1, 1, 1, 1, 1, 0, 0, 1, 1, 1, 0, 1, 1, 0, 1, 1, 1, 
   1, 1, 1}} -> 6, {{rOr, rNand, rXor, rNand}, {0, 1, 0, 1, 1, 1, 1, 1, 1, 0, 
   0, 0, 1, 1, 0, 1, 1, 0, 1, 1, 1, 1, 1, 0, 1, 0, 0, 0, 1, 1, 0, 1, 1, 0, 1, 
   1, 1, 1, 1, 0}} -> 2, {{rOr, rNand, rXor, rXor}, {0, 1, 0, 0, 1, 1, 1, 0, 
   1, 0, 0, 0, 1, 1, 0, 1, 1, 0, 1, 1, 1, 1, 1, 0, 1, 0, 0, 0, 1, 1, 0, 1, 1, 
   0, 1, 1, 1, 1, 1, 0}} -> 1, {{rNand, rOr, rOr, rAnd}, {1, 0, 0, 0, 1, 1, 
   0, 0, 0, 1, 1, 0, 1, 1, 1, 0, 0, 1, 1, 1, 1, 1, 1, 0, 0, 1, 1, 1, 1, 1, 1, 
   0, 0, 1, 1, 1, 1, 1, 1, 0}} -> 4, 
 {{rNand, rOr, rOr, rNand}, {1, 0, 0, 1, 1, 1, 0, 1, 0, 1, 1, 1, 1, 1, 1, 1, 
   0, 1, 1, 0, 1, 1, 1, 1, 0, 1, 1, 0, 1, 1, 1, 1, 0, 1, 1, 0, 1, 1, 1, 
   1}} -> 4, {{rNand, rOr, rOr, rXor}, {1, 0, 0, 0, 1, 1, 0, 1, 0, 1, 1, 1, 
   1, 1, 1, 1, 0, 1, 1, 0, 1, 1, 1, 1, 0, 1, 1, 0, 1, 1, 1, 1, 0, 1, 1, 0, 1, 
   1, 1, 1}} -> 12, {{rNand, rOr, rXor, rAnd}, {1, 0, 0, 0, 1, 1, 0, 0, 0, 1, 
   1, 0, 1, 1, 0, 0, 0, 1, 1, 0, 1, 1, 0, 0, 0, 1, 1, 0, 1, 1, 0, 0, 0, 1, 1, 
   0, 1, 1, 0, 0}} -> 8, {{rNand, rOr, rXor, rNand}, {1, 0, 0, 1, 1, 1, 0, 1, 
   0, 1, 1, 1, 1, 1, 0, 1, 0, 1, 1, 1, 1, 1, 0, 1, 0, 1, 1, 1, 1, 1, 0, 1, 0, 
   1, 1, 1, 1, 1, 0, 1}} -> 5, {{rNand, rOr, rXor, rXor}, {1, 0, 0, 0, 1, 1, 
   0, 1, 0, 1, 1, 1, 1, 1, 0, 1, 0, 1, 1, 1, 1, 1, 0, 1, 0, 1, 1, 1, 1, 1, 0, 
   1, 0, 1, 1, 1, 1, 1, 0, 1}} -> 12, 
 {{rNand, rXor, rOr, rAnd}, {1, 0, 0, 0, 1, 1, 0, 0, 0, 0, 1, 0, 1, 0, 1, 0, 
   1, 1, 1, 1, 0, 0, 1, 1, 1, 0, 1, 0, 1, 1, 1, 1, 0, 0, 1, 1, 1, 0, 1, 
   0}} -> 1, {{rNand, rXor, rOr, rOr}, {1, 0, 0, 0, 1, 1, 0, 1, 0, 0, 1, 1, 
   1, 0, 1, 1, 1, 1, 1, 1, 0, 0, 1, 1, 1, 0, 1, 1, 1, 1, 1, 1, 0, 0, 1, 1, 1, 
   0, 1, 1}} -> 12, {{rNand, rXor, rOr, rNand}, {1, 0, 0, 1, 1, 1, 0, 1, 0, 
   0, 1, 1, 1, 0, 1, 1, 1, 1, 1, 0, 0, 0, 1, 0, 1, 0, 1, 1, 1, 1, 1, 0, 0, 0, 
   1, 0, 1, 0, 1, 1}} -> 1, {{rNand, rXor, rOr, rXor}, {1, 0, 0, 0, 1, 1, 0, 
   1, 0, 0, 1, 1, 1, 0, 1, 1, 1, 1, 1, 0, 0, 0, 1, 0, 1, 0, 1, 1, 1, 1, 1, 0, 
   0, 0, 1, 0, 1, 0, 1, 1}} -> 2, {{rNand, rXor, rXor, rAnd}, {1, 0, 0, 0, 1, 
   1, 0, 0, 0, 0, 1, 0, 1, 0, 1, 0, 1, 1, 1, 1, 0, 0, 0, 1, 1, 0, 0, 0, 1, 1, 
   0, 0, 0, 0, 1, 0, 1, 0, 1, 0}} -> 1, 
 {{rNand, rXor, rXor, rOr}, {1, 0, 0, 0, 1, 1, 0, 1, 0, 0, 1, 1, 1, 0, 1, 1, 
   1, 1, 1, 1, 0, 0, 0, 1, 1, 0, 0, 0, 1, 1, 0, 1, 0, 0, 1, 1, 1, 0, 1, 
   1}} -> 2, {{rNand, rXor, rXor, rNand}, {1, 0, 0, 1, 1, 1, 0, 1, 0, 0, 1, 
   1, 1, 0, 1, 1, 1, 1, 1, 0, 0, 0, 0, 0, 1, 0, 0, 1, 1, 1, 0, 1, 0, 0, 1, 1, 
   1, 0, 1, 1}} -> 1, {{rNand, rXor, rXor, rXor}, {1, 0, 0, 0, 1, 1, 0, 1, 0, 
   0, 1, 1, 1, 0, 1, 1, 1, 1, 1, 0, 0, 0, 0, 0, 1, 0, 0, 0, 1, 1, 0, 1, 0, 0, 
   1, 1, 1, 0, 1, 1}} -> 1, {{rXor, rNand, rOr, rOr}, {0, 1, 0, 0, 1, 1, 1, 
   0, 0, 0, 1, 1, 0, 1, 1, 1, 1, 1, 1, 1, 0, 0, 1, 1, 0, 1, 1, 1, 1, 1, 1, 1, 
   0, 0, 1, 1, 0, 1, 1, 1}} -> 12, 
 {{rXor, rNand, rOr, rXor}, {0, 1, 0, 0, 1, 1, 1, 0, 0, 0, 1, 0, 0, 1, 1, 1, 
   1, 1, 1, 1, 0, 0, 1, 0, 0, 1, 1, 1, 1, 1, 1, 1, 0, 0, 1, 0, 0, 1, 1, 
   1}} -> 2, {{rXor, rNand, rNand, rAnd}, {0, 1, 1, 0, 1, 1, 0, 0, 0, 0, 1, 
   0, 0, 1, 1, 0, 1, 1, 0, 0, 0, 0, 1, 0, 0, 1, 1, 0, 1, 1, 0, 0, 0, 0, 1, 0, 
   0, 1, 1, 0}} -> 4, {{rXor, rNand, rNand, rOr}, {0, 1, 1, 0, 1, 1, 0, 1, 0, 
   0, 1, 1, 0, 1, 1, 1, 1, 1, 0, 1, 0, 0, 1, 1, 0, 1, 1, 1, 1, 1, 0, 1, 0, 0, 
   1, 1, 0, 1, 1, 1}} -> 8, {{rXor, rNand, rNand, rNand}, {0, 1, 1, 1, 1, 1, 
   0, 1, 0, 0, 1, 1, 0, 1, 1, 1, 1, 1, 0, 1, 0, 0, 1, 1, 0, 1, 1, 1, 1, 1, 0, 
   1, 0, 0, 1, 1, 0, 1, 1, 1}} -> 2, 
 {{rXor, rNand, rNand, rXor}, {0, 1, 1, 0, 1, 1, 0, 1, 0, 0, 1, 1, 0, 1, 1, 
   1, 1, 1, 0, 1, 0, 0, 1, 1, 0, 1, 1, 1, 1, 1, 0, 1, 0, 0, 1, 1, 0, 1, 1, 
   1}} -> 2, {{rAnd, rNand, rNand, rOr}, {0, 1, 1, 0, 0, 1, 0, 0, 0, 1, 1, 0, 
   0, 1, 0, 0, 0, 1, 1, 0, 0, 1, 0, 0, 0, 1, 1, 0, 0, 1, 0, 0, 0, 1, 1, 0, 0, 
   1, 0, 0}} -> 25, {{rAnd, rNand, rNand, rXor}, {0, 1, 1, 0, 0, 1, 0, 0, 0, 
   1, 1, 0, 0, 1, 0, 0, 0, 1, 1, 0, 0, 1, 0, 0, 0, 1, 1, 0, 0, 1, 0, 0, 0, 1, 
   1, 0, 0, 1, 0, 0}} -> 25, {{rAnd, rNand, rXor, rOr}, {0, 1, 0, 0, 0, 1, 1, 
   0, 0, 1, 0, 0, 0, 1, 1, 0, 0, 1, 0, 0, 0, 1, 1, 0, 0, 1, 0, 0, 0, 1, 1, 0, 
   0, 1, 0, 0, 0, 1, 1, 0}} -> 25, 
 {{rAnd, rNand, rXor, rXor}, {0, 1, 0, 0, 0, 1, 1, 0, 0, 1, 0, 0, 0, 1, 1, 0, 
   0, 1, 0, 0, 0, 1, 1, 0, 0, 1, 0, 0, 0, 1, 1, 0, 0, 1, 0, 0, 0, 1, 1, 
   0}} -> 25, {{rOr, rNand, rNand, rAnd}, {0, 1, 1, 0, 1, 1, 0, 0, 1, 0, 1, 
   0, 1, 1, 1, 0, 1, 0, 0, 0, 1, 1, 1, 0, 1, 0, 0, 0, 1, 1, 1, 0, 1, 0, 0, 0, 
   1, 1, 1, 0}} -> 6, {{rOr, rNand, rNand, rOr}, {0, 1, 1, 0, 1, 1, 0, 0, 1, 
   0, 1, 1, 1, 1, 1, 1, 1, 0, 0, 1, 1, 1, 1, 1, 1, 0, 0, 1, 1, 1, 1, 1, 1, 0, 
   0, 1, 1, 1, 1, 1}} -> 3, {{rOr, rNand, rNand, rXor}, {0, 1, 1, 0, 1, 1, 0, 
   0, 1, 0, 1, 1, 1, 1, 1, 0, 1, 0, 0, 1, 1, 1, 1, 0, 1, 0, 0, 1, 1, 1, 1, 0, 
   1, 0, 0, 1, 1, 1, 1, 0}} -> 3, {{rOr, rNand, rXor, rAnd}, {0, 1, 0, 0, 1, 
   1, 1, 0, 1, 0, 0, 0, 1, 1, 0, 0, 1, 0, 1, 0, 1, 1, 1, 0, 1, 0, 0, 0, 1, 1, 
   0, 0, 1, 0, 1, 0, 1, 1, 1, 0}} -> 3, 
 {{rOr, rNand, rXor, rXor}, {0, 1, 0, 0, 1, 1, 1, 0, 1, 0, 0, 1, 1, 1, 0, 0, 
   1, 0, 1, 1, 1, 1, 1, 0, 1, 0, 0, 1, 1, 1, 0, 0, 1, 0, 1, 1, 1, 1, 1, 
   0}} -> 2, {{rNand, rAnd, rOr, rNand}, {1, 0, 0, 1, 1, 0, 0, 0, 1, 0, 0, 1, 
   1, 0, 0, 0, 1, 0, 0, 1, 1, 0, 0, 0, 1, 0, 0, 1, 1, 0, 0, 0, 1, 0, 0, 1, 1, 
   0, 0, 0}} -> 25, {{rNand, rAnd, rOr, rXor}, {1, 0, 0, 0, 1, 0, 0, 1, 1, 0, 
   0, 0, 1, 0, 0, 1, 1, 0, 0, 0, 1, 0, 0, 1, 1, 0, 0, 0, 1, 0, 0, 1, 1, 0, 0, 
   0, 1, 0, 0, 1}} -> 25, {{rNand, rAnd, rXor, rNand}, {1, 0, 0, 1, 1, 0, 0, 
   0, 1, 0, 0, 1, 1, 0, 0, 0, 1, 0, 0, 1, 1, 0, 0, 0, 1, 0, 0, 1, 1, 0, 0, 0, 
   1, 0, 0, 1, 1, 0, 0, 0}} -> 25, 
 {{rNand, rAnd, rXor, rXor}, {1, 0, 0, 0, 1, 0, 0, 1, 1, 0, 0, 0, 1, 0, 0, 1, 
   1, 0, 0, 0, 1, 0, 0, 1, 1, 0, 0, 0, 1, 0, 0, 1, 1, 0, 0, 0, 1, 0, 0, 
   1}} -> 25, {{rNand, rOr, rOr, rAnd}, {1, 0, 0, 0, 1, 1, 0, 0, 0, 1, 1, 0, 
   1, 1, 1, 0, 0, 1, 1, 0, 1, 1, 1, 0, 0, 1, 1, 0, 1, 1, 1, 0, 0, 1, 1, 0, 1, 
   1, 1, 0}} -> 12, {{rNand, rOr, rOr, rNand}, {1, 0, 0, 1, 1, 1, 0, 0, 0, 1, 
   1, 1, 1, 1, 1, 1, 0, 1, 1, 0, 1, 1, 1, 1, 0, 1, 1, 0, 1, 1, 1, 1, 0, 1, 1, 
   0, 1, 1, 1, 1}} -> 3, {{rNand, rOr, rOr, rXor}, {1, 0, 0, 0, 1, 1, 0, 1, 
   0, 1, 1, 0, 1, 1, 1, 0, 0, 1, 1, 1, 1, 1, 1, 1, 0, 1, 1, 0, 1, 1, 1, 0, 0, 
   1, 1, 1, 1, 1, 1, 1}} -> 6, {{rNand, rOr, rXor, rNand}, {1, 0, 0, 1, 1, 1, 
   0, 0, 0, 1, 1, 1, 1, 1, 0, 1, 0, 1, 1, 0, 1, 1, 0, 1, 0, 1, 1, 0, 1, 1, 0, 
   1, 0, 1, 1, 0, 1, 1, 0, 1}} -> 3, 
 {{rNand, rOr, rXor, rXor}, {1, 0, 0, 0, 1, 1, 0, 1, 0, 1, 1, 0, 1, 1, 0, 0, 
   0, 1, 1, 1, 1, 1, 0, 1, 0, 1, 1, 0, 1, 1, 0, 0, 0, 1, 1, 1, 1, 1, 0, 
   1}} -> 2, {{rNand, rXor, rOr, rAnd}, {1, 0, 0, 0, 1, 1, 0, 0, 0, 0, 1, 0, 
   1, 0, 1, 0, 1, 1, 1, 0, 0, 0, 1, 0, 1, 0, 1, 0, 1, 1, 1, 0, 0, 0, 1, 0, 1, 
   0, 1, 0}} -> 3, {{rNand, rXor, rOr, rNand}, {1, 0, 0, 1, 1, 1, 0, 0, 0, 0, 
   1, 1, 1, 0, 1, 1, 1, 1, 1, 0, 0, 0, 1, 1, 1, 0, 1, 1, 1, 1, 1, 0, 0, 0, 1, 
   1, 1, 0, 1, 1}} -> 1, {{rNand, rXor, rXor, rAnd}, {1, 0, 0, 0, 1, 1, 0, 0, 
   0, 0, 1, 0, 1, 0, 1, 0, 1, 1, 1, 0, 0, 0, 0, 0, 1, 0, 0, 0, 1, 1, 0, 0, 0, 
   0, 1, 0, 1, 0, 1, 0}} -> 3, {{rNand, rXor, rXor, rOr}, {1, 0, 0, 0, 1, 1, 
   0, 1, 0, 0, 1, 1, 1, 0, 1, 1, 1, 1, 1, 1, 0, 0, 0, 1, 1, 0, 0, 1, 1, 1, 0, 
   1, 0, 0, 1, 1, 1, 0, 1, 1}} -> 2, 
 {{rNand, rXor, rXor, rNand}, {1, 0, 0, 1, 1, 1, 0, 0, 0, 0, 1, 1, 1, 0, 1, 
   1, 1, 1, 1, 0, 0, 0, 0, 1, 1, 0, 0, 1, 1, 1, 0, 0, 0, 0, 1, 1, 1, 0, 1, 
   1}} -> 1, {{rXor, rNand, rOr, rAnd}, {0, 1, 0, 0, 1, 1, 1, 0, 0, 0, 1, 0, 
   0, 1, 1, 0, 1, 1, 1, 0, 0, 0, 1, 0, 0, 1, 1, 0, 1, 1, 1, 0, 0, 0, 1, 0, 0, 
   1, 1, 0}} -> 6, {{rXor, rNand, rOr, rXor}, {0, 1, 0, 0, 1, 1, 1, 0, 0, 0, 
   1, 1, 0, 1, 1, 1, 1, 1, 1, 1, 0, 0, 1, 0, 0, 1, 1, 0, 1, 1, 1, 0, 0, 0, 1, 
   1, 0, 1, 1, 1}} -> 2, {{rXor, rNand, rNand, rOr}, {0, 1, 1, 0, 1, 1, 0, 0, 
   0, 0, 1, 1, 0, 1, 1, 1, 1, 1, 0, 1, 0, 0, 1, 1, 0, 1, 1, 1, 1, 1, 0, 1, 0, 
   0, 1, 1, 0, 1, 1, 1}} -> 1, {{rXor, rNand, rNand, rXor}, {0, 1, 1, 0, 1, 
   1, 0, 0, 0, 0, 1, 1, 0, 1, 1, 1, 1, 1, 0, 1, 0, 0, 1, 0, 0, 1, 1, 0, 1, 1, 
   0, 0, 0, 0, 1, 1, 0, 1, 1, 1}} -> 1, 
 {{rAnd, rNand, rNand, rAnd}, {0, 1, 1, 0, 0, 1, 0, 1, 0, 1, 1, 0, 0, 1, 0, 
   1, 0, 1, 1, 0, 0, 1, 0, 1, 0, 1, 1, 0, 0, 1, 0, 1, 0, 1, 1, 0, 0, 1, 0, 
   1}} -> 16, {{rAnd, rNand, rNand, rNand}, {0, 1, 1, 1, 0, 1, 0, 0, 0, 1, 1, 
   1, 0, 1, 0, 0, 0, 1, 1, 1, 0, 1, 0, 0, 0, 1, 1, 1, 0, 1, 0, 0, 0, 1, 1, 1, 
   0, 1, 0, 0}} -> 81, {{rAnd, rNand, rNand, rXor}, {0, 1, 1, 0, 0, 1, 0, 0, 
   0, 1, 1, 1, 0, 1, 0, 0, 0, 1, 1, 1, 0, 1, 0, 0, 0, 1, 1, 1, 0, 1, 0, 0, 0, 
   1, 1, 1, 0, 1, 0, 0}} -> 9, {{rAnd, rNand, rXor, rAnd}, {0, 1, 0, 0, 0, 1, 
   1, 0, 0, 1, 0, 1, 0, 1, 1, 0, 0, 1, 0, 1, 0, 1, 1, 0, 0, 1, 0, 1, 0, 1, 1, 
   0, 0, 1, 0, 1, 0, 1, 1, 0}} -> 16, 
 {{rAnd, rNand, rXor, rNand}, {0, 1, 0, 1, 0, 1, 1, 1, 0, 1, 0, 0, 0, 1, 1, 
   1, 0, 1, 0, 0, 0, 1, 1, 1, 0, 1, 0, 0, 0, 1, 1, 1, 0, 1, 0, 0, 0, 1, 1, 
   1}} -> 18, {{rAnd, rNand, rXor, rXor}, {0, 1, 0, 0, 0, 1, 1, 1, 0, 1, 0, 
   0, 0, 1, 1, 1, 0, 1, 0, 0, 0, 1, 1, 1, 0, 1, 0, 0, 0, 1, 1, 1, 0, 1, 0, 0, 
   0, 1, 1, 1}} -> 36, {{rOr, rNand, rNand, rAnd}, {0, 1, 1, 0, 1, 1, 0, 1, 
   1, 0, 1, 0, 1, 1, 1, 0, 1, 0, 0, 1, 1, 1, 1, 0, 1, 0, 0, 1, 1, 1, 1, 0, 1, 
   0, 0, 1, 1, 1, 1, 0}} -> 3, {{rOr, rNand, rNand, rOr}, {0, 1, 1, 0, 1, 1, 
   0, 1, 1, 0, 1, 1, 1, 1, 1, 1, 1, 0, 0, 1, 1, 1, 1, 0, 1, 0, 0, 1, 1, 1, 1, 
   0, 1, 0, 0, 1, 1, 1, 1, 0}} -> 4, 
 {{rOr, rNand, rNand, rNand}, {0, 1, 1, 1, 1, 1, 0, 0, 1, 0, 1, 1, 1, 1, 1, 
   1, 1, 0, 0, 0, 1, 1, 1, 1, 1, 0, 0, 0, 1, 1, 1, 1, 1, 0, 0, 0, 1, 1, 1, 
   1}} -> 12, {{rOr, rNand, rNand, rXor}, {0, 1, 1, 0, 1, 1, 0, 0, 1, 0, 1, 
   1, 1, 1, 1, 1, 1, 0, 0, 0, 1, 1, 1, 0, 1, 0, 0, 0, 1, 1, 1, 0, 1, 0, 0, 0, 
   1, 1, 1, 0}} -> 2, {{rOr, rNand, rXor, rAnd}, {0, 1, 0, 0, 1, 1, 1, 0, 1, 
   0, 0, 1, 1, 1, 0, 0, 1, 0, 1, 0, 1, 1, 1, 0, 1, 0, 0, 1, 1, 1, 0, 0, 1, 0, 
   1, 0, 1, 1, 1, 0}} -> 1, {{rOr, rNand, rXor, rOr}, {0, 1, 0, 0, 1, 1, 1, 
   1, 1, 0, 0, 1, 1, 1, 0, 0, 1, 0, 1, 1, 1, 1, 1, 1, 1, 0, 0, 1, 1, 1, 0, 0, 
   1, 0, 1, 1, 1, 1, 1, 1}} -> 2, {{rOr, rNand, rXor, rNand}, {0, 1, 0, 1, 1, 
   1, 1, 1, 1, 0, 0, 0, 1, 1, 0, 1, 1, 0, 1, 1, 1, 1, 1, 1, 1, 0, 0, 0, 1, 1, 
   0, 1, 1, 0, 1, 1, 1, 1, 1, 1}} -> 2, 
 {{rOr, rNand, rXor, rXor}, {0, 1, 0, 0, 1, 1, 1, 1, 1, 0, 0, 0, 1, 1, 0, 0, 
   1, 0, 1, 1, 1, 1, 1, 1, 1, 0, 0, 0, 1, 1, 0, 0, 1, 0, 1, 1, 1, 1, 1, 
   1}} -> 4, {{rNand, rAnd, rOr, rOr}, {1, 0, 0, 0, 1, 0, 0, 0, 1, 0, 0, 0, 
   1, 0, 0, 0, 1, 0, 0, 0, 1, 0, 0, 0, 1, 0, 0, 0, 1, 0, 0, 0, 1, 0, 0, 0, 1, 
   0, 0, 0}} -> 324, {{rNand, rAnd, rOr, rXor}, {1, 0, 0, 0, 1, 0, 0, 0, 1, 
   0, 0, 0, 1, 0, 0, 0, 1, 0, 0, 0, 1, 0, 0, 0, 1, 0, 0, 0, 1, 0, 0, 0, 1, 0, 
   0, 0, 1, 0, 0, 0}} -> 324, {{rNand, rAnd, rXor, rOr}, {1, 0, 0, 0, 1, 0, 
   0, 0, 1, 0, 0, 0, 1, 0, 0, 0, 1, 0, 0, 0, 1, 0, 0, 0, 1, 0, 0, 0, 1, 0, 0, 
   0, 1, 0, 0, 0, 1, 0, 0, 0}} -> 324, 
 {{rNand, rAnd, rXor, rXor}, {1, 0, 0, 0, 1, 0, 0, 0, 1, 0, 0, 0, 1, 0, 0, 0, 
   1, 0, 0, 0, 1, 0, 0, 0, 1, 0, 0, 0, 1, 0, 0, 0, 1, 0, 0, 0, 1, 0, 0, 
   0}} -> 324, {{rNand, rOr, rOr, rAnd}, {1, 0, 0, 0, 1, 1, 0, 0, 0, 1, 1, 0, 
   1, 1, 1, 1, 0, 1, 1, 1, 1, 1, 1, 1, 0, 1, 1, 1, 1, 1, 1, 1, 0, 1, 1, 1, 1, 
   1, 1, 1}} -> 4, {{rNand, rOr, rOr, rOr}, {1, 0, 0, 0, 1, 1, 0, 0, 0, 1, 1, 
   1, 1, 1, 1, 1, 0, 1, 1, 1, 1, 1, 1, 1, 0, 1, 1, 1, 1, 1, 1, 1, 0, 1, 1, 1, 
   1, 1, 1, 1}} -> 12, {{rNand, rOr, rOr, rNand}, {1, 0, 0, 1, 1, 1, 0, 1, 0, 
   1, 1, 1, 1, 1, 1, 0, 0, 1, 1, 0, 1, 1, 1, 0, 0, 1, 1, 0, 1, 1, 1, 0, 0, 1, 
   1, 0, 1, 1, 1, 0}} -> 4, {{rNand, rOr, rOr, rXor}, {1, 0, 0, 0, 1, 1, 0, 
   0, 0, 1, 1, 1, 1, 1, 1, 0, 0, 1, 1, 0, 1, 1, 1, 0, 0, 1, 1, 0, 1, 1, 1, 0, 
   0, 1, 1, 0, 1, 1, 1, 0}} -> 4, {{rNand, rOr, rXor, rAnd}, {1, 0, 0, 0, 1, 
   1, 0, 0, 0, 1, 1, 0, 1, 1, 0, 1, 0, 1, 1, 0, 1, 1, 0, 1, 0, 1, 1, 0, 1, 1, 
   0, 1, 0, 1, 1, 0, 1, 1, 0, 1}} -> 2, 
 {{rNand, rOr, rXor, rOr}, {1, 0, 0, 0, 1, 1, 0, 0, 0, 1, 1, 1, 1, 1, 0, 1, 
   0, 1, 1, 1, 1, 1, 0, 1, 0, 1, 1, 1, 1, 1, 0, 1, 0, 1, 1, 1, 1, 1, 0, 
   1}} -> 6, {{rNand, rOr, rXor, rNand}, {1, 0, 0, 1, 1, 1, 0, 1, 0, 1, 1, 1, 
   1, 1, 0, 0, 0, 1, 1, 1, 1, 1, 0, 0, 0, 1, 1, 1, 1, 1, 0, 0, 0, 1, 1, 1, 1, 
   1, 0, 0}} -> 8, {{rNand, rOr, rXor, rXor}, {1, 0, 0, 0, 1, 1, 0, 0, 0, 1, 
   1, 1, 1, 1, 0, 0, 0, 1, 1, 1, 1, 1, 0, 0, 0, 1, 1, 1, 1, 1, 0, 0, 0, 1, 1, 
   1, 1, 1, 0, 0}} -> 12, {{rNand, rXor, rOr, rAnd}, {1, 0, 0, 0, 1, 1, 0, 0, 
   0, 0, 1, 0, 1, 0, 1, 0, 1, 1, 1, 0, 0, 0, 1, 1, 1, 0, 1, 0, 1, 1, 1, 0, 0, 
   0, 1, 1, 1, 0, 1, 0}} -> 1, {{rNand, rXor, rOr, rOr}, {1, 0, 0, 0, 1, 1, 
   0, 0, 0, 0, 1, 1, 1, 0, 1, 1, 1, 1, 1, 1, 0, 0, 1, 1, 1, 0, 1, 1, 1, 1, 1, 
   1, 0, 0, 1, 1, 1, 0, 1, 1}} -> 4, 
 {{rNand, rXor, rOr, rNand}, {1, 0, 0, 1, 1, 1, 0, 1, 0, 0, 1, 1, 1, 0, 1, 1, 
   1, 1, 1, 1, 0, 0, 1, 0, 1, 0, 1, 1, 1, 1, 1, 1, 0, 0, 1, 0, 1, 0, 1, 
   1}} -> 2, {{rNand, rXor, rOr, rXor}, {1, 0, 0, 0, 1, 1, 0, 0, 0, 0, 1, 1, 
   1, 0, 1, 1, 1, 1, 1, 1, 0, 0, 1, 0, 1, 0, 1, 1, 1, 1, 1, 1, 0, 0, 1, 0, 1, 
   0, 1, 1}} -> 1, {{rNand, rXor, rXor, rAnd}, {1, 0, 0, 0, 1, 1, 0, 0, 0, 0, 
   1, 0, 1, 0, 1, 0, 1, 1, 1, 0, 0, 0, 0, 1, 1, 0, 0, 0, 1, 1, 0, 0, 0, 0, 1, 
   0, 1, 0, 1, 0}} -> 1, {{rNand, rXor, rXor, rOr}, {1, 0, 0, 0, 1, 1, 0, 0, 
   0, 0, 1, 1, 1, 0, 1, 1, 1, 1, 1, 1, 0, 0, 0, 1, 1, 0, 0, 0, 1, 1, 0, 0, 0, 
   0, 1, 1, 1, 0, 1, 1}} -> 1, {{rNand, rXor, rXor, rNand}, {1, 0, 0, 1, 1, 
   1, 0, 1, 0, 0, 1, 1, 1, 0, 1, 1, 1, 1, 1, 1, 0, 0, 0, 0, 1, 0, 0, 1, 1, 1, 
   0, 1, 0, 0, 1, 1, 1, 0, 1, 1}} -> 2, 
 {{rNand, rXor, rXor, rXor}, {1, 0, 0, 0, 1, 1, 0, 0, 0, 0, 1, 1, 1, 0, 1, 1, 
   1, 1, 1, 1, 0, 0, 0, 0, 1, 0, 0, 0, 1, 1, 0, 0, 0, 0, 1, 1, 1, 0, 1, 
   1}} -> 4, {{rXor, rNand, rOr, rAnd}, {0, 1, 0, 0, 1, 1, 1, 0, 0, 0, 1, 1, 
   0, 1, 1, 0, 1, 1, 1, 1, 0, 0, 1, 1, 0, 1, 1, 0, 1, 1, 1, 1, 0, 0, 1, 1, 0, 
   1, 1, 0}} -> 4, {{rXor, rNand, rOr, rOr}, {0, 1, 0, 0, 1, 1, 1, 1, 0, 0, 
   1, 1, 0, 1, 1, 1, 1, 1, 1, 1, 0, 0, 1, 1, 0, 1, 1, 1, 1, 1, 1, 1, 0, 0, 1, 
   1, 0, 1, 1, 1}} -> 12, {{rXor, rNand, rOr, rNand}, {0, 1, 0, 1, 1, 1, 1, 
   1, 0, 0, 1, 0, 0, 1, 1, 1, 1, 1, 1, 0, 0, 0, 1, 0, 0, 1, 1, 1, 1, 1, 1, 0, 
   0, 0, 1, 0, 0, 1, 1, 1}} -> 4, {{rXor, rNand, rOr, rXor}, {0, 1, 0, 0, 1, 
   1, 1, 1, 0, 0, 1, 0, 0, 1, 1, 1, 1, 1, 1, 0, 0, 0, 1, 0, 0, 1, 1, 1, 1, 1, 
   1, 0, 0, 0, 1, 0, 0, 1, 1, 1}} -> 2, 
 {{rXor, rNand, rNand, rAnd}, {0, 1, 1, 0, 1, 1, 0, 1, 0, 0, 1, 0, 0, 1, 1, 
   0, 1, 1, 0, 1, 0, 0, 1, 0, 0, 1, 1, 0, 1, 1, 0, 1, 0, 0, 1, 0, 0, 1, 1, 
   0}} -> 6, {{rXor, rNand, rNand, rNand}, {0, 1, 1, 1, 1, 1, 0, 0, 0, 0, 1, 
   1, 0, 1, 1, 1, 1, 1, 0, 0, 0, 0, 1, 1, 0, 1, 1, 1, 1, 1, 0, 0, 0, 0, 1, 1, 
   0, 1, 1, 1}} -> 4, {{rXor, rNand, rNand, rXor}, {0, 1, 1, 0, 1, 1, 0, 0, 
   0, 0, 1, 1, 0, 1, 1, 1, 1, 1, 0, 0, 0, 0, 1, 1, 0, 1, 1, 1, 1, 1, 0, 0, 0, 
   0, 1, 1, 0, 1, 1, 1}} -> 1, {{rOr, rNand, rNand, rXor}, {0, 1, 1, 0, 1, 1, 
   0, 1, 1, 0, 1, 0, 1, 1, 1, 0, 1, 0, 0, 1, 1, 1, 1, 1, 1, 0, 0, 0, 1, 1, 1, 
   0, 1, 0, 0, 1, 1, 1, 1, 1}} -> 2, 
 {{rOr, rNand, rXor, rNand}, {0, 1, 0, 1, 1, 1, 1, 0, 1, 0, 0, 1, 1, 1, 0, 1, 
   1, 0, 1, 0, 1, 1, 1, 1, 1, 0, 0, 0, 1, 1, 0, 1, 1, 0, 1, 0, 1, 1, 1, 
   1}} -> 2, {{rNand, rOr, rOr, rXor}, {1, 0, 0, 0, 1, 1, 0, 0, 0, 1, 1, 1, 
   1, 1, 1, 0, 0, 1, 1, 1, 1, 1, 1, 0, 0, 1, 1, 1, 1, 1, 1, 0, 0, 1, 1, 1, 1, 
   1, 1, 0}} -> 6, {{rNand, rXor, rOr, rXor}, {1, 0, 0, 0, 1, 1, 0, 0, 0, 0, 
   1, 1, 1, 0, 1, 1, 1, 1, 1, 1, 0, 0, 1, 0, 1, 0, 1, 0, 1, 1, 1, 0, 0, 0, 1, 
   1, 1, 0, 1, 1}} -> 1, {{rNand, rXor, rXor, rOr}, {1, 0, 0, 0, 1, 1, 0, 0, 
   0, 0, 1, 1, 1, 0, 1, 1, 1, 1, 1, 1, 0, 0, 0, 1, 1, 0, 0, 1, 1, 1, 0, 1, 0, 
   0, 1, 1, 1, 0, 1, 1}} -> 1, {{rAnd, rNand, rNand, rXor}, {0, 1, 1, 0, 0, 
   1, 0, 1, 0, 1, 1, 1, 0, 1, 0, 0, 0, 1, 1, 0, 0, 1, 0, 1, 0, 1, 1, 1, 0, 1, 
   0, 0, 0, 1, 1, 0, 0, 1, 0, 1}} -> 9, 
 {{rAnd, rNand, rXor, rOr}, {0, 1, 0, 0, 0, 1, 1, 0, 0, 1, 0, 1, 0, 1, 1, 1, 
   0, 1, 0, 1, 0, 1, 1, 1, 0, 1, 0, 1, 0, 1, 1, 1, 0, 1, 0, 1, 0, 1, 1, 
   1}} -> 9, {{rAnd, rNand, rXor, rXor}, {0, 1, 0, 0, 0, 1, 1, 0, 0, 1, 0, 1, 
   0, 1, 1, 1, 0, 1, 0, 0, 0, 1, 1, 0, 0, 1, 0, 1, 0, 1, 1, 1, 0, 1, 0, 0, 0, 
   1, 1, 0}} -> 9, {{rOr, rNand, rNand, rNand}, {0, 1, 1, 1, 1, 1, 0, 0, 1, 
   0, 1, 1, 1, 1, 1, 0, 1, 0, 0, 1, 1, 1, 1, 1, 1, 0, 0, 0, 1, 1, 1, 1, 1, 0, 
   0, 0, 1, 1, 1, 1}} -> 3, {{rOr, rNand, rNand, rXor}, {0, 1, 1, 0, 1, 1, 0, 
   1, 1, 0, 1, 1, 1, 1, 1, 0, 1, 0, 0, 1, 1, 1, 1, 1, 1, 0, 0, 0, 1, 1, 1, 0, 
   1, 0, 0, 1, 1, 1, 1, 1}} -> 2, {{rOr, rNand, rXor, rNand}, {0, 1, 0, 1, 1, 
   1, 1, 1, 1, 0, 0, 0, 1, 1, 0, 1, 1, 0, 1, 1, 1, 1, 1, 0, 1, 0, 0, 1, 1, 1, 
   0, 1, 1, 0, 1, 1, 1, 1, 1, 0}} -> 2, 
 {{rOr, rNand, rXor, rXor}, {0, 1, 0, 0, 1, 1, 1, 0, 1, 0, 0, 1, 1, 1, 0, 1, 
   1, 0, 1, 1, 1, 1, 1, 0, 1, 0, 0, 1, 1, 1, 0, 1, 1, 0, 1, 1, 1, 1, 1, 
   0}} -> 2, {{rNand, rOr, rOr, rOr}, {1, 0, 0, 0, 1, 1, 0, 0, 0, 1, 1, 0, 1, 
   1, 1, 1, 0, 1, 1, 1, 1, 1, 1, 1, 0, 1, 1, 1, 1, 1, 1, 1, 0, 1, 1, 1, 1, 1, 
   1, 1}} -> 4, {{rNand, rOr, rOr, rNand}, {1, 0, 0, 1, 1, 1, 0, 1, 0, 1, 1, 
   1, 1, 1, 1, 0, 0, 1, 1, 1, 1, 1, 1, 0, 0, 1, 1, 1, 1, 1, 1, 0, 0, 1, 1, 1, 
   1, 1, 1, 0}} -> 5, {{rNand, rOr, rOr, rXor}, {1, 0, 0, 0, 1, 1, 0, 0, 0, 
   1, 1, 0, 1, 1, 1, 1, 0, 1, 1, 0, 1, 1, 1, 1, 0, 1, 1, 0, 1, 1, 1, 1, 0, 1, 
   1, 0, 1, 1, 1, 1}} -> 4, {{rNand, rOr, rXor, rOr}, {1, 0, 0, 0, 1, 1, 0, 
   0, 0, 1, 1, 0, 1, 1, 0, 1, 0, 1, 1, 1, 1, 1, 0, 1, 0, 1, 1, 1, 1, 1, 0, 1, 
   0, 1, 1, 1, 1, 1, 0, 1}} -> 2, {{rNand, rOr, rXor, rXor}, {1, 0, 0, 0, 1, 
   1, 0, 0, 0, 1, 1, 0, 1, 1, 0, 1, 0, 1, 1, 1, 1, 1, 0, 0, 0, 1, 1, 0, 1, 1, 
   0, 1, 0, 1, 1, 1, 1, 1, 0, 0}} -> 2, 
 {{rNand, rXor, rOr, rOr}, {1, 0, 0, 0, 1, 1, 0, 0, 0, 0, 1, 0, 1, 0, 1, 1, 
   1, 1, 1, 1, 0, 0, 1, 1, 1, 0, 1, 1, 1, 1, 1, 1, 0, 0, 1, 1, 1, 0, 1, 
   1}} -> 1, {{rNand, rXor, rOr, rNand}, {1, 0, 0, 1, 1, 1, 0, 1, 0, 0, 1, 1, 
   1, 0, 1, 0, 1, 1, 1, 1, 0, 0, 1, 0, 1, 0, 1, 1, 1, 1, 1, 0, 0, 0, 1, 1, 1, 
   0, 1, 0}} -> 1, {{rNand, rXor, rOr, rXor}, {1, 0, 0, 0, 1, 1, 0, 0, 0, 0, 
   1, 0, 1, 0, 1, 1, 1, 1, 1, 0, 0, 0, 1, 1, 1, 0, 1, 0, 1, 1, 1, 1, 0, 0, 1, 
   0, 1, 0, 1, 1}} -> 1, {{rNand, rXor, rXor, rOr}, {1, 0, 0, 0, 1, 1, 0, 0, 
   0, 0, 1, 0, 1, 0, 1, 1, 1, 1, 1, 1, 0, 0, 0, 1, 1, 0, 0, 1, 1, 1, 0, 1, 0, 
   0, 1, 1, 1, 0, 1, 1}} -> 1, {{rNand, rXor, rXor, rNand}, {1, 0, 0, 1, 1, 
   1, 0, 1, 0, 0, 1, 1, 1, 0, 1, 0, 1, 1, 1, 1, 0, 0, 0, 0, 1, 0, 0, 1, 1, 1, 
   0, 1, 0, 0, 1, 1, 1, 0, 1, 0}} -> 2, 
 {{rNand, rXor, rXor, rXor}, {1, 0, 0, 0, 1, 1, 0, 0, 0, 0, 1, 0, 1, 0, 1, 1, 
   1, 1, 1, 0, 0, 0, 0, 1, 1, 0, 0, 1, 1, 1, 0, 1, 0, 0, 1, 1, 1, 0, 1, 
   0}} -> 1, {{rXor, rNand, rOr, rNand}, {0, 1, 0, 1, 1, 1, 1, 1, 0, 0, 1, 0, 
   0, 1, 1, 1, 1, 1, 1, 0, 0, 0, 1, 1, 0, 1, 1, 0, 1, 1, 1, 1, 0, 0, 1, 0, 0, 
   1, 1, 1}} -> 4, {{rXor, rNand, rOr, rXor}, {0, 1, 0, 0, 1, 1, 1, 0, 0, 0, 
   1, 1, 0, 1, 1, 0, 1, 1, 1, 1, 0, 0, 1, 0, 0, 1, 1, 1, 1, 1, 1, 0, 0, 0, 1, 
   1, 0, 1, 1, 0}} -> 2, {{rXor, rNand, rNand, rNand}, {0, 1, 1, 1, 1, 1, 0, 
   0, 0, 0, 1, 1, 0, 1, 1, 0, 1, 1, 0, 1, 0, 0, 1, 1, 0, 1, 1, 0, 1, 1, 0, 1, 
   0, 0, 1, 1, 0, 1, 1, 0}} -> 1, {{rXor, rNand, rNand, rXor}, {0, 1, 1, 0, 
   1, 1, 0, 1, 0, 0, 1, 1, 0, 1, 1, 0, 1, 1, 0, 1, 0, 0, 1, 1, 0, 1, 1, 0, 1, 
   1, 0, 1, 0, 0, 1, 1, 0, 1, 1, 0}} -> 3, 
 {{rAnd, rNand, rAnd, rOr}, {0, 1, 0, 0, 0, 1, 0, 1, 0, 1, 1, 1, 0, 1, 1, 1, 
   0, 1, 1, 1, 0, 1, 1, 1, 0, 1, 1, 1, 0, 1, 1, 1, 0, 1, 1, 1, 0, 1, 1, 
   1}} -> 27, {{rAnd, rNand, rAnd, rNand}, {0, 1, 0, 1, 0, 1, 1, 1, 0, 1, 1, 
   1, 0, 1, 1, 1, 0, 1, 1, 1, 0, 1, 1, 1, 0, 1, 1, 1, 0, 1, 1, 1, 0, 1, 1, 1, 
   0, 1, 1, 1}} -> 27, {{rAnd, rNand, rAnd, rXor}, {0, 1, 0, 0, 0, 1, 0, 1, 
   0, 1, 1, 1, 0, 1, 1, 1, 0, 1, 1, 1, 0, 1, 1, 1, 0, 1, 1, 1, 0, 1, 1, 1, 0, 
   1, 1, 1, 0, 1, 1, 1}} -> 9, {{rAnd, rNand, rNand, rOr}, {0, 1, 1, 0, 0, 1, 
   1, 1, 0, 1, 0, 1, 0, 1, 0, 1, 0, 1, 0, 1, 0, 1, 0, 1, 0, 1, 0, 1, 0, 1, 0, 
   1, 0, 1, 0, 1, 0, 1, 0, 1}} -> 36, 
 {{rAnd, rNand, rNand, rNand}, {0, 1, 1, 1, 0, 1, 0, 1, 0, 1, 0, 1, 0, 1, 0, 
   1, 0, 1, 0, 1, 0, 1, 0, 1, 0, 1, 0, 1, 0, 1, 0, 1, 0, 1, 0, 1, 0, 1, 0, 
   1}} -> 27, {{rAnd, rNand, rNand, rXor}, {0, 1, 1, 0, 0, 1, 1, 1, 0, 1, 0, 
   1, 0, 1, 0, 1, 0, 1, 0, 1, 0, 1, 0, 1, 0, 1, 0, 1, 0, 1, 0, 1, 0, 1, 0, 1, 
   0, 1, 0, 1}} -> 9, {{rAnd, rNand, rXor, rOr}, {0, 1, 0, 0, 0, 1, 1, 1, 0, 
   1, 0, 1, 0, 1, 0, 1, 0, 1, 0, 1, 0, 1, 0, 1, 0, 1, 0, 1, 0, 1, 0, 1, 0, 1, 
   0, 1, 0, 1, 0, 1}} -> 27, {{rAnd, rNand, rXor, rXor}, {0, 1, 0, 0, 0, 1, 
   1, 1, 0, 1, 0, 1, 0, 1, 0, 1, 0, 1, 0, 1, 0, 1, 0, 1, 0, 1, 0, 1, 0, 1, 0, 
   1, 0, 1, 0, 1, 0, 1, 0, 1}} -> 9, 
 {{rOr, rNand, rAnd, rNand}, {0, 1, 0, 1, 1, 1, 1, 1, 1, 0, 1, 0, 1, 1, 0, 1, 
   1, 0, 1, 0, 1, 1, 0, 1, 1, 0, 1, 0, 1, 1, 0, 1, 1, 0, 1, 0, 1, 1, 0, 
   1}} -> 16, {{rOr, rNand, rOr, rNand}, {0, 1, 0, 1, 1, 1, 1, 1, 1, 0, 1, 0, 
   1, 1, 0, 1, 1, 0, 1, 0, 1, 1, 0, 1, 1, 0, 1, 0, 1, 1, 0, 1, 1, 0, 1, 0, 1, 
   1, 0, 1}} -> 16, {{rOr, rNand, rOr, rXor}, {0, 1, 0, 0, 1, 1, 1, 1, 1, 0, 
   1, 0, 1, 1, 0, 1, 1, 0, 1, 0, 1, 1, 0, 1, 1, 0, 1, 0, 1, 1, 0, 1, 1, 0, 1, 
   0, 1, 1, 0, 1}} -> 6, {{rOr, rNand, rNand, rAnd}, {0, 1, 1, 0, 1, 1, 1, 0, 
   1, 0, 1, 1, 1, 1, 1, 0, 1, 0, 1, 1, 1, 1, 1, 0, 1, 0, 1, 1, 1, 1, 1, 0, 1, 
   0, 1, 1, 1, 1, 1, 0}} -> 5, {{rOr, rNand, rNand, rNand}, {0, 1, 1, 1, 1, 
   1, 0, 1, 1, 0, 0, 0, 1, 1, 1, 1, 1, 0, 0, 0, 1, 1, 1, 1, 1, 0, 0, 0, 1, 1, 
   1, 1, 1, 0, 0, 0, 1, 1, 1, 1}} -> 12, 
 {{rOr, rNand, rXor, rAnd}, {0, 1, 0, 0, 1, 1, 1, 0, 1, 0, 1, 1, 1, 1, 1, 0, 
   1, 0, 1, 1, 1, 1, 1, 0, 1, 0, 1, 1, 1, 1, 1, 0, 1, 0, 1, 1, 1, 1, 1, 
   0}} -> 12, {{rOr, rNand, rXor, rNand}, {0, 1, 0, 1, 1, 1, 0, 1, 1, 0, 0, 
   0, 1, 1, 0, 1, 1, 0, 0, 0, 1, 1, 0, 1, 1, 0, 0, 0, 1, 1, 0, 1, 1, 0, 0, 0, 
   1, 1, 0, 1}} -> 8, {{rOr, rNand, rXor, rXor}, {0, 1, 0, 0, 1, 1, 1, 1, 1, 
   0, 0, 0, 1, 1, 0, 1, 1, 0, 0, 0, 1, 1, 0, 1, 1, 0, 0, 0, 1, 1, 0, 1, 1, 0, 
   0, 0, 1, 1, 0, 1}} -> 3, {{rNand, rAnd, rOr, rOr}, {1, 0, 0, 0, 1, 0, 0, 
   1, 1, 0, 1, 1, 1, 0, 1, 1, 1, 0, 1, 1, 1, 0, 1, 1, 1, 0, 1, 1, 1, 0, 1, 1, 
   1, 0, 1, 1, 1, 0, 1, 1}} -> 54, 
 {{rNand, rAnd, rOr, rXor}, {1, 0, 0, 0, 1, 0, 0, 1, 1, 0, 1, 1, 1, 0, 1, 1, 
   1, 0, 1, 1, 1, 0, 1, 1, 1, 0, 1, 1, 1, 0, 1, 1, 1, 0, 1, 1, 1, 0, 1, 
   1}} -> 18, {{rNand, rAnd, rXor, rOr}, {1, 0, 0, 0, 1, 0, 0, 1, 1, 0, 1, 1, 
   1, 0, 1, 1, 1, 0, 1, 1, 1, 0, 1, 1, 1, 0, 1, 1, 1, 0, 1, 1, 1, 0, 1, 1, 1, 
   0, 1, 1}} -> 27, {{rNand, rAnd, rXor, rXor}, {1, 0, 0, 0, 1, 0, 0, 1, 1, 
   0, 1, 1, 1, 0, 1, 1, 1, 0, 1, 1, 1, 0, 1, 1, 1, 0, 1, 1, 1, 0, 1, 1, 1, 0, 
   1, 1, 1, 0, 1, 1}} -> 9, {{rNand, rOr, rAnd, rAnd}, {1, 0, 0, 0, 1, 1, 0, 
   0, 0, 1, 0, 1, 1, 1, 1, 0, 0, 1, 0, 1, 1, 1, 1, 0, 0, 1, 0, 1, 1, 1, 1, 0, 
   0, 1, 0, 1, 1, 1, 1, 0}} -> 2, {{rNand, rOr, rAnd, rOr}, {1, 0, 0, 0, 1, 
   1, 0, 1, 0, 1, 1, 1, 1, 1, 1, 1, 0, 1, 1, 1, 1, 1, 1, 1, 0, 1, 1, 1, 1, 1, 
   1, 1, 0, 1, 1, 1, 1, 1, 1, 1}} -> 18, 
 {{rNand, rOr, rNand, rAnd}, {1, 0, 1, 0, 1, 1, 1, 0, 0, 1, 1, 1, 1, 1, 0, 0, 
   0, 1, 1, 1, 1, 1, 0, 0, 0, 1, 1, 1, 1, 1, 0, 0, 0, 1, 1, 1, 1, 1, 0, 
   0}} -> 8, {{rNand, rOr, rNand, rOr}, {1, 0, 1, 0, 1, 1, 1, 1, 0, 1, 0, 1, 
   1, 1, 0, 1, 0, 1, 0, 1, 1, 1, 0, 1, 0, 1, 0, 1, 1, 1, 0, 1, 0, 1, 0, 1, 1, 
   1, 0, 1}} -> 32, {{rNand, rOr, rXor, rOr}, {1, 0, 0, 0, 1, 1, 0, 1, 0, 1, 
   0, 1, 1, 1, 0, 1, 0, 1, 0, 1, 1, 1, 0, 1, 0, 1, 0, 1, 1, 1, 0, 1, 0, 1, 0, 
   1, 1, 1, 0, 1}} -> 8, {{rNand, rOr, rXor, rXor}, {1, 0, 0, 0, 1, 1, 0, 1, 
   0, 1, 0, 0, 1, 1, 1, 1, 0, 1, 0, 0, 1, 1, 1, 1, 0, 1, 0, 0, 1, 1, 1, 1, 0, 
   1, 0, 0, 1, 1, 1, 1}} -> 3, {{rNand, rXor, rOr, rAnd}, {1, 0, 0, 0, 1, 1, 
   0, 0, 0, 0, 1, 1, 1, 0, 1, 0, 1, 1, 0, 0, 0, 0, 1, 1, 1, 0, 1, 0, 1, 1, 0, 
   0, 0, 0, 1, 1, 1, 0, 1, 0}} -> 1, 
 {{rNand, rXor, rOr, rOr}, {1, 0, 0, 0, 1, 1, 0, 1, 0, 0, 1, 1, 1, 0, 1, 0, 
   1, 1, 0, 1, 0, 0, 1, 1, 1, 0, 1, 0, 1, 1, 0, 1, 0, 0, 1, 1, 1, 0, 1, 
   0}} -> 3, {{rNand, rXor, rOr, rXor}, {1, 0, 0, 0, 1, 1, 0, 1, 0, 0, 1, 0, 
   1, 0, 0, 0, 1, 1, 0, 1, 0, 0, 1, 0, 1, 0, 0, 0, 1, 1, 0, 1, 0, 0, 1, 0, 1, 
   0, 0, 0}} -> 12, {{rNand, rXor, rXor, rAnd}, {1, 0, 0, 0, 1, 1, 0, 0, 0, 
   0, 1, 1, 1, 0, 1, 0, 1, 1, 0, 0, 0, 0, 1, 1, 1, 0, 1, 0, 1, 1, 0, 0, 0, 0, 
   1, 1, 1, 0, 1, 0}} -> 1, {{rNand, rXor, rXor, rOr}, {1, 0, 0, 0, 1, 1, 0, 
   1, 0, 0, 0, 1, 1, 0, 1, 0, 1, 1, 0, 1, 0, 0, 0, 1, 1, 0, 1, 0, 1, 1, 0, 1, 
   0, 0, 0, 1, 1, 0, 1, 0}} -> 6, {{rNand, rXor, rXor, rXor}, {1, 0, 0, 0, 1, 
   1, 0, 1, 0, 0, 0, 0, 1, 0, 0, 0, 1, 1, 0, 1, 0, 0, 0, 0, 1, 0, 0, 0, 1, 1, 
   0, 1, 0, 0, 0, 0, 1, 0, 0, 0}} -> 12, 
 {{rXor, rNand, rAnd, rNand}, {0, 1, 0, 1, 1, 1, 1, 1, 0, 0, 1, 0, 0, 1, 0, 
   1, 1, 1, 1, 1, 0, 0, 1, 0, 0, 1, 0, 1, 1, 1, 1, 1, 0, 0, 1, 0, 0, 1, 0, 
   1}} -> 50, {{rXor, rNand, rNand, rNand}, {0, 1, 1, 1, 1, 1, 0, 1, 0, 0, 0, 
   0, 0, 1, 1, 1, 1, 1, 0, 1, 0, 0, 0, 0, 0, 1, 1, 1, 1, 1, 0, 1, 0, 0, 0, 0, 
   0, 1, 1, 1}} -> 8, {{rXor, rNand, rXor, rAnd}, {0, 1, 0, 0, 1, 1, 1, 0, 0, 
   0, 1, 1, 0, 1, 1, 0, 1, 1, 1, 0, 0, 0, 1, 1, 0, 1, 1, 0, 1, 1, 1, 0, 0, 0, 
   1, 1, 0, 1, 1, 0}} -> 4, {{rXor, rNand, rXor, rOr}, {0, 1, 0, 0, 1, 1, 1, 
   1, 0, 0, 0, 1, 0, 1, 1, 0, 1, 1, 1, 1, 0, 0, 0, 1, 0, 1, 1, 0, 1, 1, 1, 1, 
   0, 0, 0, 1, 0, 1, 1, 0}} -> 10, 
 {{rXor, rNand, rXor, rNand}, {0, 1, 0, 1, 1, 1, 0, 1, 0, 0, 0, 0, 0, 1, 0, 
   1, 1, 1, 0, 1, 0, 0, 0, 0, 0, 1, 0, 1, 1, 1, 0, 1, 0, 0, 0, 0, 0, 1, 0, 
   1}} -> 8, {{rAnd, rNand, rNand, rOr}, {0, 1, 1, 0, 0, 1, 1, 1, 0, 1, 0, 1, 
   0, 1, 0, 0, 0, 1, 1, 0, 0, 1, 1, 1, 0, 1, 0, 1, 0, 1, 0, 0, 0, 1, 1, 0, 0, 
   1, 1, 1}} -> 9, {{rAnd, rNand, rNand, rXor}, {0, 1, 1, 0, 0, 1, 1, 1, 0, 
   1, 0, 1, 0, 1, 0, 0, 0, 1, 1, 0, 0, 1, 1, 1, 0, 1, 0, 1, 0, 1, 0, 0, 0, 1, 
   1, 0, 0, 1, 1, 1}} -> 9, {{rAnd, rNand, rXor, rOr}, {0, 1, 0, 0, 0, 1, 1, 
   0, 0, 1, 1, 1, 0, 1, 0, 1, 0, 1, 0, 0, 0, 1, 1, 0, 0, 1, 1, 1, 0, 1, 0, 1, 
   0, 1, 0, 0, 0, 1, 1, 0}} -> 9, {{rAnd, rNand, rXor, rXor}, {0, 1, 0, 0, 0, 
   1, 1, 0, 0, 1, 1, 1, 0, 1, 0, 1, 0, 1, 0, 0, 0, 1, 1, 0, 0, 1, 1, 1, 0, 1, 
   0, 1, 0, 1, 0, 0, 0, 1, 1, 0}} -> 9, 
 {{rOr, rNand, rAnd, rOr}, {0, 1, 0, 0, 1, 1, 0, 0, 1, 0, 0, 1, 1, 1, 0, 1, 
   1, 0, 1, 1, 1, 1, 0, 1, 1, 0, 1, 1, 1, 1, 0, 1, 1, 0, 1, 1, 1, 1, 0, 
   1}} -> 4, {{rOr, rNand, rAnd, rNand}, {0, 1, 0, 1, 1, 1, 1, 1, 1, 0, 1, 0, 
   1, 1, 0, 0, 1, 0, 0, 1, 1, 1, 0, 1, 1, 0, 1, 1, 1, 1, 0, 0, 1, 0, 0, 1, 1, 
   1, 0, 1}} -> 2, {{rOr, rNand, rAnd, rXor}, {0, 1, 0, 0, 1, 1, 0, 0, 1, 0, 
   0, 1, 1, 1, 0, 1, 1, 0, 1, 1, 1, 1, 0, 0, 1, 0, 0, 1, 1, 1, 0, 1, 1, 0, 1, 
   1, 1, 1, 0, 0}} -> 2, {{rOr, rNand, rOr, rNand}, {0, 1, 0, 1, 1, 1, 1, 1, 
   1, 0, 1, 0, 1, 1, 0, 0, 1, 0, 1, 1, 1, 1, 1, 0, 1, 0, 1, 0, 1, 1, 0, 0, 1, 
   0, 1, 1, 1, 1, 1, 0}} -> 3, {{rOr, rNand, rOr, rXor}, {0, 1, 0, 0, 1, 1, 
   1, 0, 1, 0, 1, 0, 1, 1, 0, 0, 1, 0, 1, 1, 1, 1, 1, 0, 1, 0, 1, 0, 1, 1, 0, 
   0, 1, 0, 1, 1, 1, 1, 1, 0}} -> 2, 
 {{rOr, rNand, rNand, rAnd}, {0, 1, 1, 0, 1, 1, 1, 0, 1, 0, 1, 1, 1, 1, 1, 1, 
   1, 0, 0, 1, 1, 1, 1, 0, 1, 0, 1, 1, 1, 1, 1, 1, 1, 0, 0, 1, 1, 1, 1, 
   0}} -> 4, {{rOr, rNand, rNand, rNand}, {0, 1, 1, 1, 1, 1, 0, 1, 1, 0, 0, 
   1, 1, 1, 1, 1, 1, 0, 0, 0, 1, 1, 1, 1, 1, 0, 0, 0, 1, 1, 1, 1, 1, 0, 0, 0, 
   1, 1, 1, 1}} -> 3, {{rOr, rNand, rXor, rAnd}, {0, 1, 0, 0, 1, 1, 1, 0, 1, 
   0, 1, 1, 1, 1, 1, 1, 1, 0, 0, 1, 1, 1, 1, 0, 1, 0, 1, 1, 1, 1, 1, 1, 1, 0, 
   0, 1, 1, 1, 1, 0}} -> 4, {{rOr, rNand, rXor, rOr}, {0, 1, 0, 0, 1, 1, 1, 
   0, 1, 0, 1, 1, 1, 1, 1, 1, 1, 0, 0, 1, 1, 1, 1, 1, 1, 0, 0, 1, 1, 1, 1, 1, 
   1, 0, 0, 1, 1, 1, 1, 1}} -> 12, 
 {{rOr, rNand, rXor, rNand}, {0, 1, 0, 1, 1, 1, 0, 1, 1, 0, 0, 1, 1, 1, 1, 1, 
   1, 0, 0, 0, 1, 1, 0, 1, 1, 0, 0, 1, 1, 1, 1, 1, 1, 0, 0, 0, 1, 1, 0, 
   1}} -> 6, {{rOr, rNand, rXor, rXor}, {0, 1, 0, 0, 1, 1, 1, 0, 1, 0, 1, 0, 
   1, 1, 0, 0, 1, 0, 1, 1, 1, 1, 1, 0, 1, 0, 1, 0, 1, 1, 0, 0, 1, 0, 1, 1, 1, 
   1, 1, 0}} -> 2, {{rNand, rAnd, rOr, rNand}, {1, 0, 0, 1, 1, 0, 1, 1, 1, 0, 
   1, 0, 1, 0, 0, 0, 1, 0, 0, 1, 1, 0, 1, 1, 1, 0, 1, 0, 1, 0, 0, 0, 1, 0, 0, 
   1, 1, 0, 1, 1}} -> 9, {{rNand, rAnd, rOr, rXor}, {1, 0, 0, 0, 1, 0, 0, 1, 
   1, 0, 1, 1, 1, 0, 1, 0, 1, 0, 0, 0, 1, 0, 0, 1, 1, 0, 1, 1, 1, 0, 1, 0, 1, 
   0, 0, 0, 1, 0, 0, 1}} -> 9, {{rNand, rAnd, rXor, rNand}, {1, 0, 0, 1, 1, 
   0, 1, 1, 1, 0, 1, 0, 1, 0, 0, 0, 1, 0, 0, 1, 1, 0, 1, 1, 1, 0, 1, 0, 1, 0, 
   0, 0, 1, 0, 0, 1, 1, 0, 1, 1}} -> 9, 
 {{rNand, rAnd, rXor, rXor}, {1, 0, 0, 0, 1, 0, 0, 1, 1, 0, 1, 1, 1, 0, 1, 0, 
   1, 0, 0, 0, 1, 0, 0, 1, 1, 0, 1, 1, 1, 0, 1, 0, 1, 0, 0, 0, 1, 0, 0, 
   1}} -> 9, {{rNand, rOr, rAnd, rNand}, {1, 0, 0, 1, 1, 1, 0, 1, 0, 1, 1, 1, 
   1, 1, 1, 1, 0, 1, 1, 0, 1, 1, 0, 1, 0, 1, 1, 1, 1, 1, 1, 1, 0, 1, 1, 0, 1, 
   1, 0, 1}} -> 4, {{rNand, rOr, rAnd, rXor}, {1, 0, 0, 0, 1, 1, 0, 1, 0, 1, 
   1, 1, 1, 1, 1, 1, 0, 1, 1, 0, 1, 1, 0, 1, 0, 1, 1, 1, 1, 1, 1, 1, 0, 1, 1, 
   0, 1, 1, 0, 1}} -> 4, {{rNand, rOr, rNand, rAnd}, {1, 0, 1, 0, 1, 1, 1, 1, 
   0, 1, 0, 1, 1, 1, 0, 0, 0, 1, 1, 0, 1, 1, 1, 0, 0, 1, 1, 1, 1, 1, 0, 0, 0, 
   1, 1, 0, 1, 1, 1, 0}} -> 2, {{rNand, rOr, rNand, rOr}, {1, 0, 1, 0, 1, 1, 
   1, 1, 0, 1, 0, 1, 1, 1, 0, 0, 0, 1, 1, 1, 1, 1, 0, 1, 0, 1, 0, 1, 1, 1, 0, 
   0, 0, 1, 1, 1, 1, 1, 0, 1}} -> 3, 
 {{rNand, rOr, rNand, rNand}, {1, 0, 1, 1, 1, 1, 1, 0, 0, 1, 1, 0, 1, 1, 1, 
   1, 0, 1, 0, 0, 1, 1, 1, 1, 0, 1, 0, 0, 1, 1, 1, 1, 0, 1, 0, 0, 1, 1, 1, 
   1}} -> 3, {{rNand, rOr, rXor, rAnd}, {1, 0, 0, 0, 1, 1, 0, 0, 0, 1, 1, 0, 
   1, 1, 1, 0, 0, 1, 1, 1, 1, 1, 0, 0, 0, 1, 1, 0, 1, 1, 1, 0, 0, 1, 1, 1, 1, 
   1, 0, 0}} -> 2, {{rNand, rOr, rXor, rOr}, {1, 0, 0, 0, 1, 1, 0, 1, 0, 1, 
   0, 1, 1, 1, 0, 0, 0, 1, 1, 1, 1, 1, 0, 1, 0, 1, 0, 1, 1, 1, 0, 0, 0, 1, 1, 
   1, 1, 1, 0, 1}} -> 2, {{rNand, rOr, rXor, rXor}, {1, 0, 0, 0, 1, 1, 0, 1, 
   0, 1, 0, 1, 1, 1, 0, 0, 0, 1, 1, 1, 1, 1, 0, 1, 0, 1, 0, 1, 1, 1, 0, 0, 0, 
   1, 1, 1, 1, 1, 0, 1}} -> 2, {{rNand, rXor, rOr, rAnd}, {1, 0, 0, 0, 1, 1, 
   0, 0, 0, 0, 1, 0, 1, 0, 0, 0, 1, 1, 0, 0, 0, 0, 1, 0, 1, 0, 0, 0, 1, 1, 0, 
   0, 0, 0, 1, 0, 1, 0, 0, 0}} -> 5, 
 {{rNand, rXor, rOr, rXor}, {1, 0, 0, 0, 1, 1, 0, 1, 0, 0, 1, 1, 1, 0, 1, 1, 
   1, 1, 1, 0, 0, 0, 1, 0, 1, 0, 0, 1, 1, 1, 1, 1, 0, 0, 1, 0, 1, 0, 0, 
   1}} -> 1, {{rNand, rXor, rNand, rNand}, {1, 0, 1, 1, 1, 1, 1, 0, 0, 0, 1, 
   0, 1, 0, 1, 1, 1, 1, 1, 0, 0, 0, 1, 0, 1, 0, 1, 1, 1, 1, 1, 0, 0, 0, 1, 0, 
   1, 0, 1, 1}} -> 2, {{rNand, rXor, rNand, rXor}, {1, 0, 1, 0, 1, 1, 1, 0, 
   0, 0, 1, 0, 1, 0, 1, 1, 1, 1, 1, 0, 0, 0, 1, 0, 1, 0, 1, 1, 1, 1, 1, 0, 0, 
   0, 1, 0, 1, 0, 1, 1}} -> 2, {{rNand, rXor, rXor, rAnd}, {1, 0, 0, 0, 1, 1, 
   0, 0, 0, 0, 1, 0, 1, 0, 0, 0, 1, 1, 0, 0, 0, 0, 1, 0, 1, 0, 0, 0, 1, 1, 0, 
   0, 0, 0, 1, 0, 1, 0, 0, 0}} -> 5, 
 {{rNand, rXor, rXor, rXor}, {1, 0, 0, 0, 1, 1, 0, 1, 0, 0, 0, 1, 1, 0, 1, 0, 
   1, 1, 0, 0, 0, 0, 1, 1, 1, 0, 1, 1, 1, 1, 1, 0, 0, 0, 1, 0, 1, 0, 0, 
   1}} -> 1, {{rXor, rNand, rNand, rNand}, {0, 1, 1, 1, 1, 1, 0, 1, 0, 0, 0, 
   1, 0, 1, 1, 1, 1, 1, 0, 1, 0, 0, 0, 1, 0, 1, 1, 1, 1, 1, 0, 1, 0, 0, 0, 1, 
   0, 1, 1, 1}} -> 2, {{rXor, rNand, rXor, rOr}, {0, 1, 0, 0, 1, 1, 1, 0, 0, 
   0, 1, 1, 0, 1, 1, 1, 1, 1, 0, 1, 0, 0, 0, 1, 0, 1, 1, 0, 1, 1, 1, 1, 0, 0, 
   0, 1, 0, 1, 1, 0}} -> 1, {{rXor, rNand, rXor, rNand}, {0, 1, 0, 1, 1, 1, 
   0, 1, 0, 0, 0, 1, 0, 1, 1, 1, 1, 1, 0, 1, 0, 0, 0, 1, 0, 1, 1, 1, 1, 1, 0, 
   1, 0, 0, 0, 1, 0, 1, 1, 1}} -> 2, 
 {{rXor, rNand, rXor, rXor}, {0, 1, 0, 0, 1, 1, 1, 0, 0, 0, 1, 0, 0, 1, 0, 1, 
   1, 1, 0, 0, 0, 0, 1, 1, 0, 1, 1, 1, 1, 1, 0, 1, 0, 0, 0, 1, 0, 1, 1, 
   0}} -> 1, {{rOr, rNand, rOr, rAnd}, {0, 1, 0, 0, 1, 1, 1, 0, 1, 0, 1, 0, 
   1, 1, 0, 0, 1, 0, 1, 0, 1, 1, 0, 0, 1, 0, 1, 0, 1, 1, 0, 0, 1, 0, 1, 0, 1, 
   1, 0, 0}} -> 6, {{rOr, rNand, rNand, rOr}, {0, 1, 1, 0, 1, 1, 1, 0, 1, 0, 
   1, 1, 1, 1, 1, 1, 1, 0, 0, 1, 1, 1, 1, 1, 1, 0, 0, 1, 1, 1, 1, 1, 1, 0, 0, 
   1, 1, 1, 1, 1}} -> 4, {{rOr, rNand, rNand, rXor}, {0, 1, 1, 0, 1, 1, 1, 0, 
   1, 0, 1, 1, 1, 1, 1, 0, 1, 0, 1, 1, 1, 1, 1, 0, 1, 0, 1, 1, 1, 1, 1, 0, 1, 
   0, 1, 1, 1, 1, 1, 0}} -> 5, {{rOr, rNand, rXor, rAnd}, {0, 1, 0, 0, 1, 1, 
   1, 0, 1, 0, 1, 0, 1, 1, 0, 0, 1, 0, 1, 0, 1, 1, 0, 0, 1, 0, 1, 0, 1, 1, 0, 
   0, 1, 0, 1, 0, 1, 1, 0, 0}} -> 6, 
 {{rOr, rNand, rXor, rXor}, {0, 1, 0, 0, 1, 1, 1, 0, 1, 0, 1, 1, 1, 1, 1, 0, 
   1, 0, 1, 1, 1, 1, 1, 0, 1, 0, 1, 1, 1, 1, 1, 0, 1, 0, 1, 1, 1, 1, 1, 
   0}} -> 12, {{rNand, rAnd, rOr, rNand}, {1, 0, 0, 1, 1, 0, 1, 0, 1, 0, 0, 
   1, 1, 0, 1, 0, 1, 0, 0, 1, 1, 0, 1, 0, 1, 0, 0, 1, 1, 0, 1, 0, 1, 0, 0, 1, 
   1, 0, 1, 0}} -> 16, {{rNand, rAnd, rOr, rXor}, {1, 0, 0, 0, 1, 0, 0, 1, 1, 
   0, 1, 0, 1, 0, 0, 1, 1, 0, 1, 0, 1, 0, 0, 1, 1, 0, 1, 0, 1, 0, 0, 1, 1, 0, 
   1, 0, 1, 0, 0, 1}} -> 16, {{rNand, rAnd, rXor, rXor}, {1, 0, 0, 0, 1, 0, 
   0, 1, 1, 0, 1, 0, 1, 0, 0, 1, 1, 0, 1, 0, 1, 0, 0, 1, 1, 0, 1, 0, 1, 0, 0, 
   1, 1, 0, 1, 0, 1, 0, 0, 1}} -> 16, 
 {{rNand, rOr, rAnd, rNand}, {1, 0, 0, 1, 1, 1, 0, 0, 0, 1, 0, 1, 1, 1, 1, 1, 
   0, 1, 1, 0, 1, 1, 0, 1, 0, 1, 1, 0, 1, 1, 0, 1, 0, 1, 1, 0, 1, 1, 0, 
   1}} -> 2, {{rNand, rOr, rAnd, rXor}, {1, 0, 0, 0, 1, 1, 0, 1, 0, 1, 1, 0, 
   1, 1, 0, 0, 0, 1, 0, 1, 1, 1, 1, 1, 0, 1, 1, 0, 1, 1, 0, 0, 0, 1, 0, 1, 1, 
   1, 1, 1}} -> 1, {{rNand, rOr, rNand, rNand}, {1, 0, 1, 1, 1, 1, 1, 0, 0, 
   1, 1, 1, 1, 1, 0, 1, 0, 1, 0, 0, 1, 1, 1, 1, 0, 1, 0, 0, 1, 1, 1, 1, 0, 1, 
   0, 0, 1, 1, 1, 1}} -> 3, {{rNand, rOr, rNand, rXor}, {1, 0, 1, 0, 1, 1, 1, 
   1, 0, 1, 0, 0, 1, 1, 1, 0, 0, 1, 1, 1, 1, 1, 0, 1, 0, 1, 0, 0, 1, 1, 1, 0, 
   0, 1, 1, 1, 1, 1, 0, 1}} -> 2, {{rNand, rOr, rXor, rAnd}, {1, 0, 0, 0, 1, 
   1, 0, 0, 0, 1, 1, 0, 1, 1, 1, 0, 0, 1, 1, 0, 1, 1, 1, 0, 0, 1, 1, 0, 1, 1, 
   1, 0, 0, 1, 1, 0, 1, 1, 1, 0}} -> 6, 
 {{rNand, rOr, rXor, rNand}, {1, 0, 0, 1, 1, 1, 1, 0, 0, 1, 1, 1, 1, 1, 0, 1, 
   0, 1, 0, 0, 1, 1, 1, 1, 0, 1, 0, 0, 1, 1, 1, 1, 0, 1, 0, 0, 1, 1, 1, 
   1}} -> 2, {{rNand, rOr, rXor, rXor}, {1, 0, 0, 0, 1, 1, 0, 1, 0, 1, 0, 0, 
   1, 1, 1, 0, 0, 1, 1, 1, 1, 1, 0, 1, 0, 1, 0, 0, 1, 1, 1, 0, 0, 1, 1, 1, 1, 
   1, 0, 1}} -> 1, {{rNand, rXor, rNand, rNand}, {1, 0, 1, 1, 1, 1, 1, 0, 0, 
   0, 1, 1, 1, 0, 1, 1, 1, 1, 1, 0, 0, 0, 1, 1, 1, 0, 1, 1, 1, 1, 1, 0, 0, 0, 
   1, 1, 1, 0, 1, 1}} -> 2, {{rNand, rXor, rXor, rOr}, {1, 0, 0, 0, 1, 1, 0, 
   1, 0, 0, 0, 1, 1, 0, 1, 1, 1, 1, 1, 1, 0, 0, 0, 1, 1, 0, 1, 1, 1, 1, 1, 1, 
   0, 0, 0, 1, 1, 0, 1, 1}} -> 2, {{rNand, rXor, rXor, rNand}, {1, 0, 0, 1, 
   1, 1, 1, 0, 0, 0, 1, 1, 1, 0, 1, 1, 1, 1, 1, 0, 0, 0, 1, 1, 1, 0, 1, 1, 1, 
   1, 1, 0, 0, 0, 1, 1, 1, 0, 1, 1}} -> 2, 
 {{rXor, rNand, rAnd, rOr}, {0, 1, 0, 0, 1, 1, 0, 0, 0, 0, 0, 1, 0, 1, 0, 1, 
   1, 1, 1, 1, 0, 0, 1, 1, 0, 1, 0, 1, 1, 1, 1, 1, 0, 0, 1, 1, 0, 1, 0, 
   1}} -> 1, {{rXor, rNand, rAnd, rXor}, {0, 1, 0, 0, 1, 1, 0, 0, 0, 0, 0, 1, 
   0, 1, 0, 1, 1, 1, 1, 1, 0, 0, 1, 0, 0, 1, 0, 0, 1, 1, 0, 0, 0, 0, 0, 1, 0, 
   1, 0, 1}} -> 1, {{rXor, rNand, rOr, rXor}, {0, 1, 0, 0, 1, 1, 1, 0, 0, 0, 
   1, 1, 0, 1, 1, 1, 1, 1, 1, 1, 0, 0, 1, 0, 0, 1, 0, 0, 1, 1, 1, 0, 0, 0, 1, 
   1, 0, 1, 1, 1}} -> 2, {{rXor, rNand, rNand, rOr}, {0, 1, 1, 0, 1, 1, 1, 0, 
   0, 0, 1, 1, 0, 1, 1, 1, 1, 1, 0, 1, 0, 0, 0, 1, 0, 1, 1, 1, 1, 1, 0, 1, 0, 
   0, 0, 1, 0, 1, 1, 1}} -> 1, {{rXor, rNand, rNand, rXor}, {0, 1, 1, 0, 1, 
   1, 1, 0, 0, 0, 1, 1, 0, 1, 1, 1, 1, 1, 0, 1, 0, 0, 0, 0, 0, 1, 1, 0, 1, 1, 
   1, 0, 0, 0, 1, 1, 0, 1, 1, 1}} -> 1, 
 {{rXor, rNand, rXor, rAnd}, {0, 1, 0, 0, 1, 1, 1, 0, 0, 0, 1, 0, 0, 1, 0, 0, 
   1, 1, 1, 0, 0, 0, 1, 0, 0, 1, 0, 0, 1, 1, 1, 0, 0, 0, 1, 0, 0, 1, 0, 
   0}} -> 9, {{rXor, rNand, rXor, rOr}, {0, 1, 0, 0, 1, 1, 1, 0, 0, 0, 1, 1, 
   0, 1, 1, 1, 1, 1, 0, 1, 0, 0, 0, 1, 0, 1, 1, 1, 1, 1, 0, 1, 0, 0, 0, 1, 0, 
   1, 1, 1}} -> 2, {{rXor, rNand, rXor, rXor}, {0, 1, 0, 0, 1, 1, 1, 0, 0, 0, 
   1, 1, 0, 1, 1, 1, 1, 1, 0, 1, 0, 0, 0, 0, 0, 1, 0, 0, 1, 1, 1, 0, 0, 0, 1, 
   1, 0, 1, 1, 1}} -> 1, {{rAnd, rNand, rAnd, rNand}, {0, 1, 0, 1, 0, 1, 1, 
   1, 0, 1, 1, 0, 0, 1, 0, 0, 0, 1, 0, 1, 0, 1, 1, 1, 0, 1, 1, 0, 0, 1, 0, 0, 
   0, 1, 0, 1, 0, 1, 1, 1}} -> 9, {{rAnd, rNand, rAnd, rXor}, {0, 1, 0, 0, 0, 
   1, 0, 1, 0, 1, 1, 1, 0, 1, 1, 0, 0, 1, 0, 0, 0, 1, 0, 1, 0, 1, 1, 1, 0, 1, 
   1, 0, 0, 1, 0, 0, 0, 1, 0, 1}} -> 9, 
 {{rAnd, rNand, rNand, rAnd}, {0, 1, 1, 0, 0, 1, 1, 1, 0, 1, 0, 1, 0, 1, 0, 
   0, 0, 1, 1, 0, 0, 1, 1, 1, 0, 1, 0, 1, 0, 1, 0, 0, 0, 1, 1, 0, 0, 1, 1, 
   1}} -> 9, {{rAnd, rNand, rXor, rAnd}, {0, 1, 0, 0, 0, 1, 1, 0, 0, 1, 1, 1, 
   0, 1, 0, 1, 0, 1, 0, 0, 0, 1, 1, 0, 0, 1, 1, 1, 0, 1, 0, 1, 0, 1, 0, 0, 0, 
   1, 1, 0}} -> 9, {{rOr, rNand, rAnd, rNand}, {0, 1, 0, 1, 1, 1, 1, 1, 1, 0, 
   1, 0, 1, 1, 0, 1, 1, 0, 1, 1, 1, 1, 0, 1, 1, 0, 1, 1, 1, 1, 0, 1, 1, 0, 1, 
   1, 1, 1, 0, 1}} -> 4, {{rOr, rNand, rOr, rNand}, {0, 1, 0, 1, 1, 1, 1, 1, 
   1, 0, 1, 0, 1, 1, 0, 1, 1, 0, 1, 1, 1, 1, 1, 1, 1, 0, 1, 0, 1, 1, 0, 1, 1, 
   0, 1, 1, 1, 1, 1, 1}} -> 4, {{rOr, rNand, rOr, rXor}, {0, 1, 0, 0, 1, 1, 
   1, 1, 1, 0, 1, 0, 1, 1, 0, 1, 1, 0, 1, 1, 1, 1, 1, 1, 1, 0, 1, 0, 1, 1, 0, 
   1, 1, 0, 1, 1, 1, 1, 1, 1}} -> 4, 
 {{rOr, rNand, rNand, rAnd}, {0, 1, 1, 0, 1, 1, 1, 1, 1, 0, 0, 1, 1, 1, 1, 0, 
   1, 0, 1, 1, 1, 1, 1, 0, 1, 0, 1, 1, 1, 1, 1, 0, 1, 0, 1, 1, 1, 1, 1, 
   0}} -> 4, {{rOr, rNand, rNand, rOr}, {0, 1, 1, 0, 1, 1, 1, 1, 1, 0, 0, 1, 
   1, 1, 1, 0, 1, 0, 1, 1, 1, 1, 1, 1, 1, 0, 0, 1, 1, 1, 1, 0, 1, 0, 1, 1, 1, 
   1, 1, 1}} -> 4, {{rOr, rNand, rXor, rOr}, {0, 1, 0, 0, 1, 1, 1, 1, 1, 0, 
   0, 1, 1, 1, 1, 0, 1, 0, 1, 1, 1, 1, 1, 1, 1, 0, 0, 1, 1, 1, 1, 0, 1, 0, 1, 
   1, 1, 1, 1, 1}} -> 4, {{rNand, rOr, rAnd, rOr}, {1, 0, 0, 0, 1, 1, 0, 0, 
   0, 1, 0, 1, 1, 1, 1, 1, 0, 1, 1, 1, 1, 1, 1, 1, 0, 1, 1, 1, 1, 1, 1, 1, 0, 
   1, 1, 1, 1, 1, 1, 1}} -> 4, {{rNand, rOr, rAnd, rNand}, {1, 0, 0, 1, 1, 1, 
   0, 1, 0, 1, 1, 1, 1, 1, 1, 0, 0, 1, 0, 0, 1, 1, 0, 1, 0, 1, 1, 1, 1, 1, 1, 
   0, 0, 1, 0, 0, 1, 1, 0, 1}} -> 2, 
 {{rNand, rOr, rAnd, rXor}, {1, 0, 0, 0, 1, 1, 0, 0, 0, 1, 0, 1, 1, 1, 1, 1, 
   0, 1, 1, 0, 1, 1, 0, 0, 0, 1, 0, 1, 1, 1, 1, 1, 0, 1, 1, 0, 1, 1, 0, 
   0}} -> 1, {{rNand, rOr, rNand, rAnd}, {1, 0, 1, 0, 1, 1, 1, 0, 0, 1, 1, 1, 
   1, 1, 0, 1, 0, 1, 0, 0, 1, 1, 1, 0, 0, 1, 1, 1, 1, 1, 0, 1, 0, 1, 0, 0, 1, 
   1, 1, 0}} -> 2, {{rNand, rOr, rXor, rAnd}, {1, 0, 0, 0, 1, 1, 0, 0, 0, 1, 
   1, 0, 1, 1, 1, 1, 0, 1, 0, 1, 1, 1, 0, 0, 0, 1, 1, 0, 1, 1, 1, 1, 0, 1, 0, 
   1, 1, 1, 0, 0}} -> 1, {{rNand, rOr, rXor, rOr}, {1, 0, 0, 0, 1, 1, 0, 0, 
   0, 1, 1, 1, 1, 1, 0, 1, 0, 1, 0, 1, 1, 1, 0, 1, 0, 1, 0, 1, 1, 1, 0, 1, 0, 
   1, 0, 1, 1, 1, 0, 1}} -> 4, {{rNand, rXor, rOr, rXor}, {1, 0, 0, 0, 1, 1, 
   0, 0, 0, 0, 1, 1, 1, 0, 1, 1, 1, 1, 1, 1, 0, 0, 1, 0, 1, 0, 0, 1, 1, 1, 1, 
   0, 0, 0, 1, 0, 1, 0, 0, 1}} -> 1, 
 {{rNand, rXor, rXor, rOr}, {1, 0, 0, 0, 1, 1, 0, 0, 0, 0, 1, 1, 1, 0, 1, 1, 
   1, 1, 1, 1, 0, 0, 0, 1, 1, 0, 1, 0, 1, 1, 0, 1, 0, 0, 0, 1, 1, 0, 1, 
   0}} -> 1, {{rXor, rNand, rAnd, rOr}, {0, 1, 0, 0, 1, 1, 0, 1, 0, 0, 1, 1, 
   0, 1, 0, 1, 1, 1, 1, 1, 0, 0, 1, 1, 0, 1, 0, 1, 1, 1, 1, 1, 0, 0, 1, 1, 0, 
   1, 0, 1}} -> 4, {{rXor, rNand, rAnd, rXor}, {0, 1, 0, 0, 1, 1, 0, 1, 0, 0, 
   1, 1, 0, 1, 0, 1, 1, 1, 1, 1, 0, 0, 1, 0, 0, 1, 0, 1, 1, 1, 1, 1, 0, 0, 1, 
   0, 0, 1, 0, 1}} -> 2, {{rXor, rNand, rNand, rXor}, {0, 1, 1, 0, 1, 1, 1, 
   0, 0, 0, 1, 0, 0, 1, 1, 1, 1, 1, 0, 0, 0, 0, 1, 1, 0, 1, 1, 1, 1, 1, 0, 0, 
   0, 0, 1, 1, 0, 1, 1, 1}} -> 1, {{rXor, rNand, rXor, rAnd}, {0, 1, 0, 0, 1, 
   1, 1, 0, 0, 0, 1, 1, 0, 1, 1, 0, 1, 1, 1, 1, 0, 0, 0, 1, 0, 1, 1, 0, 1, 1, 
   1, 1, 0, 0, 0, 1, 0, 1, 1, 0}} -> 2, 
 {{rXor, rNand, rXor, rNand}, {0, 1, 0, 1, 1, 1, 0, 1, 0, 0, 0, 1, 0, 1, 1, 
   1, 1, 1, 0, 0, 0, 0, 1, 1, 0, 1, 1, 1, 1, 1, 0, 0, 0, 0, 1, 1, 0, 1, 1, 
   1}} -> 1, {{rAnd, rNand, rAnd, rNand}, {0, 1, 0, 1, 0, 1, 1, 0, 0, 1, 0, 
   1, 0, 1, 1, 0, 0, 1, 0, 1, 0, 1, 1, 0, 0, 1, 0, 1, 0, 1, 1, 0, 0, 1, 0, 1, 
   0, 1, 1, 0}} -> 16, {{rAnd, rNand, rAnd, rXor}, {0, 1, 0, 0, 0, 1, 0, 1, 
   0, 1, 1, 0, 0, 1, 0, 1, 0, 1, 1, 0, 0, 1, 0, 1, 0, 1, 1, 0, 0, 1, 0, 1, 0, 
   1, 1, 0, 0, 1, 0, 1}} -> 16, {{rAnd, rNand, rNand, rXor}, {0, 1, 1, 0, 0, 
   1, 1, 1, 0, 1, 0, 0, 0, 1, 1, 1, 0, 1, 0, 0, 0, 1, 1, 1, 0, 1, 0, 0, 0, 1, 
   1, 1, 0, 1, 0, 0, 0, 1, 1, 1}} -> 18, 
 {{rAnd, rNand, rXor, rNand}, {0, 1, 0, 1, 0, 1, 0, 0, 0, 1, 1, 1, 0, 1, 0, 
   0, 0, 1, 1, 1, 0, 1, 0, 0, 0, 1, 1, 1, 0, 1, 0, 0, 0, 1, 1, 1, 0, 1, 0, 
   0}} -> 9, {{rOr, rNand, rAnd, rNand}, {0, 1, 0, 1, 1, 1, 1, 0, 1, 0, 0, 1, 
   1, 1, 0, 1, 1, 0, 1, 0, 1, 1, 0, 1, 1, 0, 1, 0, 1, 1, 0, 1, 1, 0, 1, 0, 1, 
   1, 0, 1}} -> 3, {{rOr, rNand, rAnd, rXor}, {0, 1, 0, 0, 1, 1, 0, 1, 1, 0, 
   1, 0, 1, 1, 0, 0, 1, 0, 0, 1, 1, 1, 0, 1, 1, 0, 1, 0, 1, 1, 0, 0, 1, 0, 0, 
   1, 1, 1, 0, 1}} -> 1, {{rOr, rNand, rOr, rNand}, {0, 1, 0, 1, 1, 1, 1, 0, 
   1, 0, 1, 1, 1, 1, 1, 1, 1, 0, 1, 0, 1, 1, 0, 1, 1, 0, 1, 0, 1, 1, 0, 1, 1, 
   0, 1, 0, 1, 1, 0, 1}} -> 4, {{rOr, rNand, rOr, rXor}, {0, 1, 0, 0, 1, 1, 
   1, 1, 1, 0, 1, 0, 1, 1, 0, 0, 1, 0, 1, 1, 1, 1, 1, 1, 1, 0, 1, 0, 1, 1, 0, 
   0, 1, 0, 1, 1, 1, 1, 1, 1}} -> 2, 
 {{rOr, rNand, rNand, rXor}, {0, 1, 1, 0, 1, 1, 1, 1, 1, 0, 0, 0, 1, 1, 1, 0, 
   1, 0, 1, 1, 1, 1, 1, 1, 1, 0, 0, 0, 1, 1, 1, 0, 1, 0, 1, 1, 1, 1, 1, 
   1}} -> 2, {{rOr, rNand, rXor, rNand}, {0, 1, 0, 1, 1, 1, 0, 0, 1, 0, 1, 1, 
   1, 1, 1, 1, 1, 0, 0, 0, 1, 1, 0, 1, 1, 0, 0, 0, 1, 1, 0, 1, 1, 0, 0, 0, 1, 
   1, 0, 1}} -> 2, {{rNand, rOr, rAnd, rXor}, {1, 0, 0, 0, 1, 1, 0, 0, 0, 1, 
   0, 1, 1, 1, 1, 0, 0, 1, 0, 1, 1, 1, 1, 0, 0, 1, 0, 1, 1, 1, 1, 0, 0, 1, 0, 
   1, 1, 1, 1, 0}} -> 2, {{rNand, rOr, rNand, rOr}, {1, 0, 1, 0, 1, 1, 1, 0, 
   0, 1, 1, 1, 1, 1, 0, 1, 0, 1, 0, 1, 1, 1, 0, 1, 0, 1, 0, 1, 1, 1, 0, 1, 0, 
   1, 0, 1, 1, 1, 0, 1}} -> 4, {{rNand, rOr, rNand, rXor}, {1, 0, 1, 0, 1, 1, 
   1, 0, 0, 1, 1, 1, 1, 1, 0, 0, 0, 1, 1, 1, 1, 1, 0, 0, 0, 1, 1, 1, 1, 1, 0, 
   0, 0, 1, 1, 1, 1, 1, 0, 0}} -> 8, 
 {{rNand, rXor, rAnd, rOr}, {1, 0, 0, 0, 1, 1, 0, 0, 0, 0, 0, 1, 1, 0, 0, 1, 
   1, 1, 0, 1, 0, 0, 1, 1, 1, 0, 0, 1, 1, 1, 0, 1, 0, 0, 1, 1, 1, 0, 0, 
   1}} -> 1, {{rNand, rXor, rAnd, rXor}, {1, 0, 0, 0, 1, 1, 0, 0, 0, 0, 0, 1, 
   1, 0, 0, 1, 1, 1, 0, 1, 0, 0, 1, 0, 1, 0, 0, 0, 1, 1, 0, 0, 0, 0, 0, 1, 1, 
   0, 0, 1}} -> 1, {{rNand, rXor, rOr, rXor}, {1, 0, 0, 0, 1, 1, 0, 0, 0, 0, 
   1, 1, 1, 0, 1, 1, 1, 1, 1, 1, 0, 0, 1, 0, 1, 0, 0, 0, 1, 1, 0, 0, 0, 0, 1, 
   1, 1, 0, 1, 1}} -> 1, {{rNand, rXor, rNand, rOr}, {1, 0, 1, 0, 1, 1, 1, 0, 
   0, 0, 1, 1, 1, 0, 1, 1, 1, 1, 1, 1, 0, 0, 0, 1, 1, 0, 1, 1, 1, 1, 1, 1, 0, 
   0, 0, 1, 1, 0, 1, 1}} -> 2, {{rNand, rXor, rNand, rXor}, {1, 0, 1, 0, 1, 
   1, 1, 0, 0, 0, 1, 1, 1, 0, 1, 1, 1, 1, 1, 1, 0, 0, 0, 0, 1, 0, 1, 0, 1, 1, 
   1, 0, 0, 0, 1, 1, 1, 0, 1, 1}} -> 2, 
 {{rNand, rXor, rXor, rOr}, {1, 0, 0, 0, 1, 1, 0, 0, 0, 0, 1, 1, 1, 0, 1, 1, 
   1, 1, 1, 1, 0, 0, 0, 1, 1, 0, 1, 1, 1, 1, 1, 1, 0, 0, 0, 1, 1, 0, 1, 
   1}} -> 1, {{rXor, rNand, rAnd, rNand}, {0, 1, 0, 1, 1, 1, 1, 0, 0, 0, 0, 
   1, 0, 1, 0, 1, 1, 1, 1, 0, 0, 0, 0, 1, 0, 1, 0, 1, 1, 1, 1, 0, 0, 0, 0, 1, 
   0, 1, 0, 1}} -> 6, {{rXor, rNand, rNand, rOr}, {0, 1, 1, 0, 1, 1, 1, 1, 0, 
   0, 0, 1, 0, 1, 1, 1, 1, 1, 0, 1, 0, 0, 0, 1, 0, 1, 1, 1, 1, 1, 0, 1, 0, 0, 
   0, 1, 0, 1, 1, 1}} -> 4, {{rXor, rNand, rXor, rOr}, {0, 1, 0, 0, 1, 1, 1, 
   1, 0, 0, 0, 1, 0, 1, 1, 1, 1, 1, 0, 1, 0, 0, 0, 1, 0, 1, 1, 1, 1, 1, 0, 1, 
   0, 0, 0, 1, 0, 1, 1, 1}} -> 2, {{rXor, rNand, rXor, rNand}, {0, 1, 0, 1, 
   1, 1, 0, 0, 0, 0, 1, 1, 0, 1, 1, 1, 1, 1, 0, 0, 0, 0, 1, 1, 0, 1, 1, 1, 1, 
   1, 0, 0, 0, 0, 1, 1, 0, 1, 1, 1}} -> 1, 
 {{rAnd, rNand, rAnd, rNand}, {0, 1, 0, 1, 0, 1, 1, 1, 0, 1, 1, 0, 0, 1, 0, 
   1, 0, 1, 1, 1, 0, 1, 1, 0, 0, 1, 0, 1, 0, 1, 1, 1, 0, 1, 1, 0, 0, 1, 0, 
   1}} -> 9, {{rAnd, rNand, rNand, rXor}, {0, 1, 1, 0, 0, 1, 1, 1, 0, 1, 0, 
   0, 0, 1, 1, 0, 0, 1, 1, 1, 0, 1, 0, 0, 0, 1, 1, 0, 0, 1, 1, 1, 0, 1, 0, 0, 
   0, 1, 1, 0}} -> 18, {{rAnd, rNand, rXor, rOr}, {0, 1, 0, 0, 0, 1, 1, 0, 0, 
   1, 1, 1, 0, 1, 0, 1, 0, 1, 0, 1, 0, 1, 0, 1, 0, 1, 0, 1, 0, 1, 0, 1, 0, 1, 
   0, 1, 0, 1, 0, 1}} -> 9, {{rAnd, rNand, rXor, rXor}, {0, 1, 0, 0, 0, 1, 1, 
   0, 0, 1, 1, 1, 0, 1, 0, 0, 0, 1, 1, 0, 0, 1, 1, 1, 0, 1, 0, 0, 0, 1, 1, 0, 
   0, 1, 1, 1, 0, 1, 0, 0}} -> 9, {{rOr, rNand, rAnd, rNand}, {0, 1, 0, 1, 1, 
   1, 1, 1, 1, 0, 1, 0, 1, 1, 0, 1, 1, 0, 1, 1, 1, 1, 0, 0, 1, 0, 0, 1, 1, 1, 
   0, 1, 1, 0, 1, 1, 1, 1, 0, 0}} -> 2, 
 {{rOr, rNand, rOr, rNand}, {0, 1, 0, 1, 1, 1, 1, 1, 1, 0, 1, 0, 1, 1, 0, 1, 
   1, 0, 1, 1, 1, 1, 1, 0, 1, 0, 1, 1, 1, 1, 1, 0, 1, 0, 1, 1, 1, 1, 1, 
   0}} -> 4, {{rOr, rNand, rNand, rNand}, {0, 1, 1, 1, 1, 1, 0, 0, 1, 0, 1, 
   1, 1, 1, 1, 0, 1, 0, 1, 1, 1, 1, 1, 0, 1, 0, 1, 1, 1, 1, 1, 0, 1, 0, 1, 1, 
   1, 1, 1, 0}} -> 5, {{rOr, rNand, rNand, rXor}, {0, 1, 1, 0, 1, 1, 1, 1, 1, 
   0, 0, 0, 1, 1, 1, 0, 1, 0, 1, 1, 1, 1, 1, 0, 1, 0, 1, 1, 1, 1, 1, 0, 1, 0, 
   1, 1, 1, 1, 1, 0}} -> 2, {{rNand, rAnd, rOr, rNand}, {1, 0, 0, 1, 1, 0, 1, 
   1, 1, 0, 1, 0, 1, 0, 0, 1, 1, 0, 1, 1, 1, 0, 1, 0, 1, 0, 0, 1, 1, 0, 1, 1, 
   1, 0, 1, 0, 1, 0, 0, 1}} -> 9, {{rNand, rAnd, rXor, rNand}, {1, 0, 0, 1, 
   1, 0, 1, 1, 1, 0, 1, 0, 1, 0, 0, 1, 1, 0, 1, 1, 1, 0, 1, 0, 1, 0, 0, 1, 1, 
   0, 1, 1, 1, 0, 1, 0, 1, 0, 0, 1}} -> 9, 
 {{rNand, rOr, rAnd, rNand}, {1, 0, 0, 1, 1, 1, 0, 1, 0, 1, 1, 1, 1, 1, 1, 0, 
   0, 1, 0, 1, 1, 1, 1, 1, 0, 1, 1, 0, 1, 1, 0, 1, 0, 1, 1, 1, 1, 1, 1, 
   0}} -> 3, {{rNand, rOr, rNand, rNand}, {1, 0, 1, 1, 1, 1, 1, 0, 0, 1, 1, 
   1, 1, 1, 0, 0, 0, 1, 1, 1, 1, 1, 0, 0, 0, 1, 1, 1, 1, 1, 0, 0, 0, 1, 1, 1, 
   1, 1, 0, 0}} -> 5, {{rNand, rOr, rNand, rXor}, {1, 0, 1, 0, 1, 1, 1, 1, 0, 
   1, 0, 0, 1, 1, 1, 0, 0, 1, 1, 1, 1, 1, 0, 0, 0, 1, 1, 0, 1, 1, 1, 1, 0, 1, 
   0, 0, 1, 1, 1, 0}} -> 4, {{rNand, rOr, rXor, rOr}, {1, 0, 0, 0, 1, 1, 0, 
   0, 0, 1, 1, 0, 1, 1, 1, 1, 0, 1, 0, 1, 1, 1, 0, 1, 0, 1, 0, 1, 1, 1, 0, 1, 
   0, 1, 0, 1, 1, 1, 0, 1}} -> 1, {{rNand, rOr, rXor, rXor}, {1, 0, 0, 0, 1, 
   1, 0, 0, 0, 1, 1, 0, 1, 1, 1, 1, 0, 1, 0, 0, 1, 1, 1, 0, 0, 1, 1, 1, 1, 1, 
   0, 0, 0, 1, 1, 0, 1, 1, 1, 1}} -> 1, 
 {{rNand, rXor, rOr, rOr}, {1, 0, 0, 0, 1, 1, 0, 0, 0, 0, 1, 0, 1, 0, 0, 1, 
   1, 1, 1, 1, 0, 0, 1, 1, 1, 0, 1, 1, 1, 1, 1, 1, 0, 0, 1, 1, 1, 0, 1, 
   1}} -> 1, {{rNand, rXor, rOr, rXor}, {1, 0, 0, 0, 1, 1, 0, 0, 0, 0, 1, 0, 
   1, 0, 0, 1, 1, 1, 1, 1, 0, 0, 1, 0, 1, 0, 0, 1, 1, 1, 1, 1, 0, 0, 1, 0, 1, 
   0, 0, 1}} -> 1, {{rNand, rXor, rNand, rNand}, {1, 0, 1, 1, 1, 1, 1, 0, 0, 
   0, 1, 1, 1, 0, 1, 0, 1, 1, 1, 1, 0, 0, 0, 0, 1, 0, 1, 1, 1, 1, 1, 0, 0, 0, 
   1, 1, 1, 0, 1, 0}} -> 2, {{rNand, rXor, rXor, rOr}, {1, 0, 0, 0, 1, 1, 0, 
   0, 0, 0, 1, 0, 1, 0, 0, 1, 1, 1, 1, 1, 0, 0, 0, 1, 1, 0, 1, 1, 1, 1, 1, 1, 
   0, 0, 0, 1, 1, 0, 1, 1}} -> 1, {{rNand, rXor, rXor, rXor}, {1, 0, 0, 0, 1, 
   1, 0, 0, 0, 0, 1, 0, 1, 0, 0, 1, 1, 1, 1, 1, 0, 0, 0, 0, 1, 0, 0, 0, 1, 1, 
   0, 0, 0, 0, 1, 0, 1, 0, 0, 1}} -> 1, 
 {{rXor, rNand, rOr, rXor}, {0, 1, 0, 0, 1, 1, 1, 0, 0, 0, 1, 1, 0, 1, 1, 0, 
   1, 1, 1, 1, 0, 0, 1, 0, 0, 1, 0, 1, 1, 1, 1, 1, 0, 0, 1, 0, 0, 1, 0, 
   1}} -> 2, {{rXor, rNand, rNand, rNand}, {0, 1, 1, 1, 1, 1, 0, 0, 0, 0, 1, 
   1, 0, 1, 1, 0, 1, 1, 1, 1, 0, 0, 0, 0, 0, 1, 1, 1, 1, 1, 0, 0, 0, 0, 1, 1, 
   0, 1, 1, 0}} -> 1, {{rXor, rNand, rXor, rNand}, {0, 1, 0, 1, 1, 1, 0, 1, 
   0, 0, 0, 1, 0, 1, 1, 1, 1, 1, 0, 0, 0, 0, 1, 1, 0, 1, 1, 0, 1, 1, 1, 1, 0, 
   0, 0, 0, 0, 1, 0, 1}} -> 1, {{rXor, rNand, rXor, rXor}, {0, 1, 0, 0, 1, 1, 
   1, 0, 0, 0, 1, 1, 0, 1, 1, 0, 1, 1, 1, 1, 0, 0, 0, 0, 0, 1, 0, 0, 1, 1, 1, 
   0, 0, 0, 1, 1, 0, 1, 1, 0}} -> 2, 
 {{rAnd, rAnd, rNand, rNand}, {0, 0, 1, 1, 0, 0, 0, 1, 0, 0, 1, 1, 0, 0, 0, 
   1, 0, 0, 1, 1, 0, 0, 0, 1, 0, 0, 1, 1, 0, 0, 0, 1, 0, 0, 1, 1, 0, 0, 0, 
   1}} -> 125, {{rAnd, rAnd, rXor, rNand}, {0, 0, 0, 1, 0, 0, 1, 1, 0, 0, 0, 
   1, 0, 0, 1, 1, 0, 0, 0, 1, 0, 0, 1, 1, 0, 0, 0, 1, 0, 0, 1, 1, 0, 0, 0, 1, 
   0, 0, 1, 1}} -> 125, {{rAnd, rOr, rNand, rNand}, {0, 0, 1, 1, 0, 0, 0, 1, 
   0, 0, 1, 1, 0, 0, 0, 1, 0, 0, 1, 1, 0, 0, 0, 1, 0, 0, 1, 1, 0, 0, 0, 1, 0, 
   0, 1, 1, 0, 0, 0, 1}} -> 25, {{rAnd, rOr, rXor, rNand}, {0, 0, 0, 1, 0, 0, 
   1, 1, 0, 0, 0, 1, 0, 0, 1, 1, 0, 0, 0, 1, 0, 0, 1, 1, 0, 0, 0, 1, 0, 0, 1, 
   1, 0, 0, 0, 1, 0, 0, 1, 1}} -> 25, 
 {{rAnd, rNand, rNand, rOr}, {0, 1, 1, 0, 0, 1, 1, 1, 0, 1, 0, 1, 0, 1, 1, 1, 
   0, 1, 0, 1, 0, 1, 1, 1, 0, 1, 0, 1, 0, 1, 1, 1, 0, 1, 0, 1, 0, 1, 1, 
   1}} -> 36, {{rAnd, rNand, rNand, rXor}, {0, 1, 1, 0, 0, 1, 1, 1, 0, 1, 0, 
   1, 0, 1, 1, 1, 0, 1, 0, 1, 0, 1, 1, 1, 0, 1, 0, 1, 0, 1, 1, 1, 0, 1, 0, 1, 
   0, 1, 1, 1}} -> 9, {{rAnd, rNand, rXor, rOr}, {0, 1, 0, 0, 0, 1, 0, 1, 0, 
   1, 1, 1, 0, 1, 0, 1, 0, 1, 1, 1, 0, 1, 0, 1, 0, 1, 1, 1, 0, 1, 0, 1, 0, 1, 
   1, 1, 0, 1, 0, 1}} -> 27, {{rAnd, rNand, rXor, rXor}, {0, 1, 0, 0, 0, 1, 
   0, 1, 0, 1, 1, 1, 0, 1, 0, 1, 0, 1, 1, 1, 0, 1, 0, 1, 0, 1, 1, 1, 0, 1, 0, 
   1, 0, 1, 1, 1, 0, 1, 0, 1}} -> 9, 
 {{rAnd, rXor, rNand, rNand}, {0, 0, 1, 1, 0, 0, 0, 1, 0, 0, 1, 1, 0, 0, 0, 
   1, 0, 0, 1, 1, 0, 0, 0, 1, 0, 0, 1, 1, 0, 0, 0, 1, 0, 0, 1, 1, 0, 0, 0, 
   1}} -> 25, {{rAnd, rXor, rXor, rNand}, {0, 0, 0, 1, 0, 0, 1, 1, 0, 0, 0, 
   1, 0, 0, 1, 1, 0, 0, 0, 1, 0, 0, 1, 1, 0, 0, 0, 1, 0, 0, 1, 1, 0, 0, 0, 1, 
   0, 0, 1, 1}} -> 25, {{rOr, rAnd, rNand, rNand}, {0, 0, 1, 1, 0, 0, 0, 1, 
   0, 0, 1, 1, 0, 0, 0, 1, 0, 0, 1, 1, 0, 0, 0, 1, 0, 0, 1, 1, 0, 0, 0, 1, 0, 
   0, 1, 1, 0, 0, 0, 1}} -> 25, {{rOr, rAnd, rXor, rNand}, {0, 0, 0, 1, 0, 0, 
   1, 1, 0, 0, 0, 1, 0, 0, 1, 1, 0, 0, 0, 1, 0, 0, 1, 1, 0, 0, 0, 1, 0, 0, 1, 
   1, 0, 0, 0, 1, 0, 0, 1, 1}} -> 25, 
 {{rOr, rOr, rNand, rNand}, {0, 0, 1, 1, 0, 0, 0, 1, 0, 0, 1, 1, 0, 0, 0, 1, 
   0, 0, 1, 1, 0, 0, 0, 1, 0, 0, 1, 1, 0, 0, 0, 1, 0, 0, 1, 1, 0, 0, 0, 
   1}} -> 5, {{rOr, rOr, rXor, rNand}, {0, 0, 0, 1, 0, 0, 1, 1, 0, 0, 0, 1, 
   0, 0, 1, 1, 0, 0, 0, 1, 0, 0, 1, 1, 0, 0, 0, 1, 0, 0, 1, 1, 0, 0, 0, 1, 0, 
   0, 1, 1}} -> 5, {{rOr, rNand, rOr, rAnd}, {0, 1, 0, 0, 1, 1, 0, 0, 1, 0, 
   0, 1, 1, 1, 1, 0, 1, 0, 1, 1, 1, 1, 1, 0, 1, 0, 1, 1, 1, 1, 1, 0, 1, 0, 1, 
   1, 1, 1, 1, 0}} -> 2, {{rOr, rNand, rXor, rAnd}, {0, 1, 0, 0, 1, 1, 0, 0, 
   1, 0, 0, 1, 1, 1, 1, 0, 1, 0, 1, 1, 1, 1, 0, 0, 1, 0, 0, 1, 1, 1, 1, 0, 1, 
   0, 1, 1, 1, 1, 0, 0}} -> 2, {{rOr, rNand, rXor, rXor}, {0, 1, 0, 0, 1, 1, 
   0, 1, 1, 0, 1, 0, 1, 1, 1, 1, 1, 0, 0, 0, 1, 1, 0, 1, 1, 0, 1, 0, 1, 1, 1, 
   1, 1, 0, 0, 0, 1, 1, 0, 1}} -> 3, 
 {{rOr, rXor, rNand, rNand}, {0, 0, 1, 1, 0, 0, 0, 1, 0, 0, 1, 1, 0, 0, 0, 1, 
   0, 0, 1, 1, 0, 0, 0, 1, 0, 0, 1, 1, 0, 0, 0, 1, 0, 0, 1, 1, 0, 0, 0, 
   1}} -> 5, {{rOr, rXor, rXor, rNand}, {0, 0, 0, 1, 0, 0, 1, 1, 0, 0, 0, 1, 
   0, 0, 1, 1, 0, 0, 0, 1, 0, 0, 1, 1, 0, 0, 0, 1, 0, 0, 1, 1, 0, 0, 0, 1, 0, 
   0, 1, 1}} -> 5, {{rNand, rAnd, rNand, rOr}, {1, 0, 1, 0, 1, 0, 1, 1, 1, 0, 
   0, 1, 1, 0, 1, 1, 1, 0, 0, 1, 1, 0, 1, 1, 1, 0, 0, 1, 1, 0, 1, 1, 1, 0, 0, 
   1, 1, 0, 1, 1}} -> 36, {{rNand, rAnd, rNand, rXor}, {1, 0, 1, 0, 1, 0, 1, 
   1, 1, 0, 0, 1, 1, 0, 1, 1, 1, 0, 0, 1, 1, 0, 1, 1, 1, 0, 0, 1, 1, 0, 1, 1, 
   1, 0, 0, 1, 1, 0, 1, 1}} -> 9, {{rNand, rAnd, rXor, rOr}, {1, 0, 0, 0, 1, 
   0, 0, 1, 1, 0, 1, 1, 1, 0, 0, 1, 1, 0, 1, 1, 1, 0, 0, 1, 1, 0, 1, 1, 1, 0, 
   0, 1, 1, 0, 1, 1, 1, 0, 0, 1}} -> 27, 
 {{rNand, rAnd, rXor, rXor}, {1, 0, 0, 0, 1, 0, 0, 1, 1, 0, 1, 1, 1, 0, 0, 1, 
   1, 0, 1, 1, 1, 0, 0, 1, 1, 0, 1, 1, 1, 0, 0, 1, 1, 0, 1, 1, 1, 0, 0, 
   1}} -> 9, {{rNand, rOr, rOr, rAnd}, {1, 0, 0, 0, 1, 1, 0, 0, 0, 1, 0, 1, 
   1, 1, 1, 0, 0, 1, 1, 1, 1, 1, 1, 0, 0, 1, 1, 1, 1, 1, 1, 0, 0, 1, 1, 1, 1, 
   1, 1, 0}} -> 2, {{rNand, rOr, rXor, rAnd}, {1, 0, 0, 0, 1, 1, 0, 0, 0, 1, 
   0, 1, 1, 1, 1, 0, 0, 1, 1, 1, 1, 1, 0, 0, 0, 1, 0, 1, 1, 1, 1, 0, 0, 1, 1, 
   1, 1, 1, 0, 0}} -> 2, {{rNand, rOr, rXor, rXor}, {1, 0, 0, 0, 1, 1, 0, 1, 
   0, 1, 1, 0, 1, 1, 1, 1, 0, 1, 0, 0, 1, 1, 0, 1, 0, 1, 1, 0, 1, 1, 1, 1, 0, 
   1, 0, 0, 1, 1, 0, 1}} -> 3, {{rNand, rNand, rOr, rAnd}, {1, 1, 0, 0, 0, 0, 
   0, 1, 1, 1, 1, 0, 0, 0, 1, 1, 1, 1, 1, 0, 0, 0, 1, 1, 1, 1, 1, 0, 0, 0, 1, 
   1, 1, 1, 1, 0, 0, 0, 1, 1}} -> 1, 
 {{rNand, rNand, rOr, rOr}, {1, 1, 0, 0, 0, 0, 0, 1, 1, 1, 1, 0, 0, 0, 1, 1, 
   1, 1, 1, 0, 0, 0, 1, 1, 1, 1, 1, 0, 0, 0, 1, 1, 1, 1, 1, 0, 0, 0, 1, 
   1}} -> 1, {{rNand, rNand, rOr, rXor}, {1, 1, 0, 0, 0, 0, 0, 0, 1, 1, 0, 0, 
   0, 0, 0, 0, 1, 1, 0, 0, 0, 0, 0, 0, 1, 1, 0, 0, 0, 0, 0, 0, 1, 1, 0, 0, 0, 
   0, 0, 0}} -> 2, {{rNand, rNand, rNand, rAnd}, {1, 1, 1, 0, 0, 0, 1, 1, 1, 
   1, 0, 0, 0, 0, 1, 1, 1, 1, 0, 0, 0, 0, 1, 1, 1, 1, 0, 0, 0, 0, 1, 1, 1, 1, 
   0, 0, 0, 0, 1, 1}} -> 1, {{rNand, rNand, rNand, rOr}, {1, 1, 1, 0, 0, 0, 
   1, 1, 1, 1, 0, 0, 0, 0, 1, 1, 1, 1, 0, 0, 0, 0, 1, 1, 1, 1, 0, 0, 0, 0, 1, 
   1, 1, 1, 0, 0, 0, 0, 1, 1}} -> 1, 
 {{rNand, rNand, rXor, rAnd}, {1, 1, 0, 0, 0, 0, 0, 1, 1, 1, 1, 0, 0, 0, 1, 
   1, 1, 1, 0, 0, 0, 0, 0, 1, 1, 1, 1, 0, 0, 0, 1, 1, 1, 1, 0, 0, 0, 0, 0, 
   1}} -> 1, {{rNand, rNand, rXor, rOr}, {1, 1, 0, 0, 0, 0, 0, 1, 1, 1, 1, 0, 
   0, 0, 1, 1, 1, 1, 0, 0, 0, 0, 0, 1, 1, 1, 1, 0, 0, 0, 1, 1, 1, 1, 0, 0, 0, 
   0, 0, 1}} -> 1, {{rNand, rXor, rOr, rAnd}, {1, 0, 0, 0, 1, 1, 0, 0, 0, 0, 
   0, 1, 1, 0, 1, 0, 1, 1, 1, 0, 0, 0, 1, 1, 1, 0, 1, 0, 1, 1, 1, 0, 0, 0, 1, 
   1, 1, 0, 1, 0}} -> 1, {{rNand, rXor, rNand, rAnd}, {1, 0, 1, 0, 1, 1, 1, 
   0, 0, 0, 1, 1, 1, 0, 0, 0, 1, 1, 1, 0, 0, 0, 1, 1, 1, 0, 0, 0, 1, 1, 1, 0, 
   0, 0, 1, 1, 1, 0, 0, 0}} -> 4, {{rNand, rXor, rXor, rAnd}, {1, 0, 0, 0, 1, 
   1, 0, 0, 0, 0, 0, 1, 1, 0, 1, 0, 1, 1, 1, 0, 0, 0, 1, 1, 1, 0, 0, 0, 1, 1, 
   0, 0, 0, 0, 0, 1, 1, 0, 1, 0}} -> 1, 
 {{rNand, rXor, rXor, rOr}, {1, 0, 0, 0, 1, 1, 0, 1, 0, 0, 1, 1, 1, 0, 0, 0, 
   1, 1, 0, 1, 0, 0, 1, 1, 1, 0, 0, 0, 1, 1, 0, 1, 0, 0, 1, 1, 1, 0, 0, 
   0}} -> 3, {{rXor, rAnd, rNand, rNand}, {0, 0, 1, 1, 0, 0, 0, 1, 0, 0, 1, 
   1, 0, 0, 0, 1, 0, 0, 1, 1, 0, 0, 0, 1, 0, 0, 1, 1, 0, 0, 0, 1, 0, 0, 1, 1, 
   0, 0, 0, 1}} -> 25, {{rXor, rAnd, rXor, rNand}, {0, 0, 0, 1, 0, 0, 1, 1, 
   0, 0, 0, 1, 0, 0, 1, 1, 0, 0, 0, 1, 0, 0, 1, 1, 0, 0, 0, 1, 0, 0, 1, 1, 0, 
   0, 0, 1, 0, 0, 1, 1}} -> 25, {{rXor, rOr, rNand, rNand}, {0, 0, 1, 1, 0, 
   0, 0, 1, 0, 0, 1, 1, 0, 0, 0, 1, 0, 0, 1, 1, 0, 0, 0, 1, 0, 0, 1, 1, 0, 0, 
   0, 1, 0, 0, 1, 1, 0, 0, 0, 1}} -> 5, 
 {{rXor, rOr, rXor, rNand}, {0, 0, 0, 1, 0, 0, 1, 1, 0, 0, 0, 1, 0, 0, 1, 1, 
   0, 0, 0, 1, 0, 0, 1, 1, 0, 0, 0, 1, 0, 0, 1, 1, 0, 0, 0, 1, 0, 0, 1, 
   1}} -> 5, {{rXor, rNand, rOr, rAnd}, {0, 1, 0, 0, 1, 1, 0, 0, 0, 0, 0, 1, 
   0, 1, 1, 0, 1, 1, 1, 0, 0, 0, 1, 1, 0, 1, 1, 0, 1, 1, 1, 0, 0, 0, 1, 1, 0, 
   1, 1, 0}} -> 1, {{rXor, rNand, rNand, rAnd}, {0, 1, 1, 0, 1, 1, 1, 0, 0, 
   0, 1, 1, 0, 1, 0, 0, 1, 1, 1, 0, 0, 0, 1, 1, 0, 1, 0, 0, 1, 1, 1, 0, 0, 0, 
   1, 1, 0, 1, 0, 0}} -> 4, {{rXor, rNand, rXor, rAnd}, {0, 1, 0, 0, 1, 1, 0, 
   0, 0, 0, 0, 1, 0, 1, 1, 0, 1, 1, 1, 0, 0, 0, 1, 1, 0, 1, 0, 0, 1, 1, 0, 0, 
   0, 0, 0, 1, 0, 1, 1, 0}} -> 1, {{rXor, rNand, rXor, rOr}, {0, 1, 0, 0, 1, 
   1, 0, 1, 0, 0, 1, 1, 0, 1, 0, 0, 1, 1, 0, 1, 0, 0, 1, 1, 0, 1, 0, 0, 1, 1, 
   0, 1, 0, 0, 1, 1, 0, 1, 0, 0}} -> 3, 
 {{rXor, rXor, rNand, rNand}, {0, 0, 1, 1, 0, 0, 0, 1, 0, 0, 1, 1, 0, 0, 0, 
   1, 0, 0, 1, 1, 0, 0, 0, 1, 0, 0, 1, 1, 0, 0, 0, 1, 0, 0, 1, 1, 0, 0, 0, 
   1}} -> 5, {{rXor, rXor, rXor, rNand}, {0, 0, 0, 1, 0, 0, 1, 1, 0, 0, 0, 1, 
   0, 0, 1, 1, 0, 0, 0, 1, 0, 0, 1, 1, 0, 0, 0, 1, 0, 0, 1, 1, 0, 0, 0, 1, 0, 
   0, 1, 1}} -> 5, {{rAnd, rAnd, rNand, rOr}, {0, 0, 1, 0, 0, 0, 1, 1, 0, 0, 
   0, 1, 0, 0, 1, 0, 0, 0, 1, 1, 0, 0, 0, 1, 0, 0, 1, 0, 0, 0, 1, 1, 0, 0, 0, 
   1, 0, 0, 1, 0}} -> 50, {{rAnd, rAnd, rNand, rXor}, {0, 0, 1, 0, 0, 0, 1, 
   1, 0, 0, 0, 1, 0, 0, 1, 0, 0, 0, 1, 1, 0, 0, 0, 1, 0, 0, 1, 0, 0, 0, 1, 1, 
   0, 0, 0, 1, 0, 0, 1, 0}} -> 50, 
 {{rAnd, rOr, rNand, rOr}, {0, 0, 1, 0, 0, 0, 1, 1, 0, 0, 0, 1, 0, 0, 1, 0, 
   0, 0, 1, 1, 0, 0, 0, 1, 0, 0, 1, 0, 0, 0, 1, 1, 0, 0, 0, 1, 0, 0, 1, 
   0}} -> 10, {{rAnd, rOr, rNand, rXor}, {0, 0, 1, 0, 0, 0, 1, 1, 0, 0, 0, 1, 
   0, 0, 1, 0, 0, 0, 1, 1, 0, 0, 0, 1, 0, 0, 1, 0, 0, 0, 1, 1, 0, 0, 0, 1, 0, 
   0, 1, 0}} -> 10, {{rAnd, rNand, rNand, rOr}, {0, 1, 1, 0, 0, 1, 1, 1, 0, 
   1, 0, 1, 0, 1, 1, 0, 0, 1, 1, 1, 0, 1, 0, 1, 0, 1, 1, 0, 0, 1, 1, 1, 0, 1, 
   0, 1, 0, 1, 1, 0}} -> 9, {{rAnd, rNand, rNand, rXor}, {0, 1, 1, 0, 0, 1, 
   1, 1, 0, 1, 0, 1, 0, 1, 1, 0, 0, 1, 1, 1, 0, 1, 0, 1, 0, 1, 1, 0, 0, 1, 1, 
   1, 0, 1, 0, 1, 0, 1, 1, 0}} -> 9, 
 {{rAnd, rXor, rNand, rOr}, {0, 0, 1, 0, 0, 0, 1, 1, 0, 0, 0, 1, 0, 0, 1, 0, 
   0, 0, 1, 1, 0, 0, 0, 1, 0, 0, 1, 0, 0, 0, 1, 1, 0, 0, 0, 1, 0, 0, 1, 
   0}} -> 10, {{rAnd, rXor, rNand, rXor}, {0, 0, 1, 0, 0, 0, 1, 1, 0, 0, 0, 
   1, 0, 0, 1, 0, 0, 0, 1, 1, 0, 0, 0, 1, 0, 0, 1, 0, 0, 0, 1, 1, 0, 0, 0, 1, 
   0, 0, 1, 0}} -> 10, {{rOr, rAnd, rNand, rOr}, {0, 0, 1, 0, 0, 0, 1, 1, 0, 
   0, 0, 1, 0, 0, 1, 0, 0, 0, 1, 1, 0, 0, 0, 1, 0, 0, 1, 0, 0, 0, 1, 1, 0, 0, 
   0, 1, 0, 0, 1, 0}} -> 10, {{rOr, rAnd, rNand, rXor}, {0, 0, 1, 0, 0, 0, 1, 
   1, 0, 0, 0, 1, 0, 0, 1, 0, 0, 0, 1, 1, 0, 0, 0, 1, 0, 0, 1, 0, 0, 0, 1, 1, 
   0, 0, 0, 1, 0, 0, 1, 0}} -> 10, 
 {{rOr, rOr, rNand, rOr}, {0, 0, 1, 0, 0, 0, 1, 1, 0, 0, 0, 1, 0, 0, 1, 0, 0, 
   0, 1, 1, 0, 0, 0, 1, 0, 0, 1, 0, 0, 0, 1, 1, 0, 0, 0, 1, 0, 0, 1, 0}} -> 
  2, {{rOr, rOr, rNand, rXor}, {0, 0, 1, 0, 0, 0, 1, 1, 0, 0, 0, 1, 0, 0, 1, 
   0, 0, 0, 1, 1, 0, 0, 0, 1, 0, 0, 1, 0, 0, 0, 1, 1, 0, 0, 0, 1, 0, 0, 1, 
   0}} -> 2, {{rOr, rNand, rOr, rAnd}, {0, 1, 0, 0, 1, 1, 0, 0, 1, 0, 0, 0, 
   1, 1, 0, 0, 1, 0, 0, 0, 1, 1, 0, 0, 1, 0, 0, 0, 1, 1, 0, 0, 1, 0, 0, 0, 1, 
   1, 0, 0}} -> 5, {{rOr, rNand, rOr, rOr}, {0, 1, 0, 0, 1, 1, 0, 0, 1, 0, 0, 
   1, 1, 1, 1, 1, 1, 0, 1, 1, 1, 1, 1, 1, 1, 0, 1, 1, 1, 1, 1, 1, 1, 0, 1, 1, 
   1, 1, 1, 1}} -> 4, {{rOr, rNand, rOr, rXor}, {0, 1, 0, 0, 1, 1, 0, 0, 1, 
   0, 0, 1, 1, 1, 1, 1, 1, 0, 1, 0, 1, 1, 1, 0, 1, 0, 1, 0, 1, 1, 1, 0, 1, 0, 
   1, 0, 1, 1, 1, 0}} -> 1, {{rOr, rNand, rNand, rAnd}, {0, 1, 1, 0, 1, 1, 1, 
   0, 1, 0, 1, 1, 1, 1, 0, 1, 1, 0, 1, 0, 1, 1, 1, 1, 1, 0, 0, 1, 1, 1, 1, 0, 
   1, 0, 1, 1, 1, 1, 0, 1}} -> 3, {{rOr, rNand, rNand, rNand}, {0, 1, 1, 1, 
   1, 1, 0, 1, 1, 0, 1, 1, 1, 1, 0, 0, 1, 0, 1, 1, 1, 1, 0, 0, 1, 0, 1, 1, 1, 
   1, 0, 0, 1, 0, 1, 1, 1, 1, 0, 0}} -> 5, 
 {{rOr, rNand, rXor, rAnd}, {0, 1, 0, 0, 1, 1, 0, 0, 1, 0, 0, 0, 1, 1, 0, 0, 
   1, 0, 0, 0, 1, 1, 0, 0, 1, 0, 0, 0, 1, 1, 0, 0, 1, 0, 0, 0, 1, 1, 0, 
   0}} -> 5, {{rOr, rNand, rXor, rOr}, {0, 1, 0, 0, 1, 1, 0, 0, 1, 0, 0, 1, 
   1, 1, 1, 1, 1, 0, 0, 1, 1, 1, 1, 1, 1, 0, 0, 1, 1, 1, 1, 1, 1, 0, 0, 1, 1, 
   1, 1, 1}} -> 4, {{rOr, rNand, rXor, rNand}, {0, 1, 0, 1, 1, 1, 1, 1, 1, 0, 
   0, 0, 1, 1, 0, 1, 1, 0, 1, 1, 1, 1, 0, 0, 1, 0, 0, 1, 1, 1, 1, 1, 1, 0, 0, 
   0, 1, 1, 0, 1}} -> 4, {{rOr, rNand, rXor, rXor}, {0, 1, 0, 0, 1, 1, 0, 0, 
   1, 0, 0, 1, 1, 1, 1, 1, 1, 0, 0, 0, 1, 1, 0, 1, 1, 0, 1, 1, 1, 1, 0, 0, 1, 
   0, 0, 1, 1, 1, 1, 1}} -> 1, {{rOr, rXor, rNand, rOr}, {0, 0, 1, 0, 0, 0, 
   1, 1, 0, 0, 0, 1, 0, 0, 1, 0, 0, 0, 1, 1, 0, 0, 0, 1, 0, 0, 1, 0, 0, 0, 1, 
   1, 0, 0, 0, 1, 0, 0, 1, 0}} -> 2, 
 {{rOr, rXor, rNand, rXor}, {0, 0, 1, 0, 0, 0, 1, 1, 0, 0, 0, 1, 0, 0, 1, 0, 
   0, 0, 1, 1, 0, 0, 0, 1, 0, 0, 1, 0, 0, 0, 1, 1, 0, 0, 0, 1, 0, 0, 1, 
   0}} -> 2, {{rNand, rAnd, rOr, rXor}, {1, 0, 0, 0, 1, 0, 0, 1, 1, 0, 1, 1, 
   1, 0, 1, 0, 1, 0, 1, 0, 1, 0, 1, 0, 1, 0, 1, 0, 1, 0, 1, 0, 1, 0, 1, 0, 1, 
   0, 1, 0}} -> 9, {{rNand, rAnd, rNand, rAnd}, {1, 0, 1, 0, 1, 0, 1, 1, 1, 
   0, 0, 1, 1, 0, 1, 0, 1, 0, 1, 1, 1, 0, 0, 1, 1, 0, 1, 0, 1, 0, 1, 1, 1, 0, 
   0, 1, 1, 0, 1, 0}} -> 9, {{rNand, rAnd, rXor, rNand}, {1, 0, 0, 1, 1, 0, 
   1, 1, 1, 0, 0, 0, 1, 0, 0, 1, 1, 0, 1, 1, 1, 0, 0, 0, 1, 0, 0, 1, 1, 0, 1, 
   1, 1, 0, 0, 0, 1, 0, 0, 1}} -> 18, 
 {{rNand, rAnd, rXor, rXor}, {1, 0, 0, 0, 1, 0, 0, 1, 1, 0, 1, 1, 1, 0, 0, 0, 
   1, 0, 0, 1, 1, 0, 1, 1, 1, 0, 0, 0, 1, 0, 0, 1, 1, 0, 1, 1, 1, 0, 0, 
   0}} -> 9, {{rNand, rOr, rOr, rAnd}, {1, 0, 0, 0, 1, 1, 0, 0, 0, 1, 0, 0, 
   1, 1, 0, 0, 0, 1, 0, 0, 1, 1, 0, 0, 0, 1, 0, 0, 1, 1, 0, 0, 0, 1, 0, 0, 1, 
   1, 0, 0}} -> 5, {{rNand, rOr, rNand, rAnd}, {1, 0, 1, 0, 1, 1, 1, 1, 0, 1, 
   0, 1, 1, 1, 1, 0, 0, 1, 1, 1, 1, 1, 0, 0, 0, 1, 1, 0, 1, 1, 1, 0, 0, 1, 1, 
   1, 1, 1, 0, 0}} -> 2, {{rNand, rOr, rNand, rOr}, {1, 0, 1, 0, 1, 1, 1, 1, 
   0, 1, 0, 1, 1, 1, 1, 0, 0, 1, 1, 1, 1, 1, 0, 1, 0, 1, 1, 1, 1, 1, 0, 1, 0, 
   1, 1, 1, 1, 1, 0, 1}} -> 4, {{rNand, rOr, rNand, rNand}, {1, 0, 1, 1, 1, 
   1, 0, 0, 0, 1, 1, 1, 1, 1, 0, 1, 0, 1, 1, 1, 1, 1, 0, 1, 0, 1, 1, 1, 1, 1, 
   0, 1, 0, 1, 1, 1, 1, 1, 0, 1}} -> 5, 
 {{rNand, rOr, rXor, rAnd}, {1, 0, 0, 0, 1, 1, 0, 0, 0, 1, 0, 0, 1, 1, 0, 0, 
   0, 1, 0, 0, 1, 1, 0, 0, 0, 1, 0, 0, 1, 1, 0, 0, 0, 1, 0, 0, 1, 1, 0, 
   0}} -> 5, {{rNand, rOr, rXor, rNand}, {1, 0, 0, 1, 1, 1, 1, 1, 0, 1, 0, 0, 
   1, 1, 0, 1, 0, 1, 1, 1, 1, 1, 0, 1, 0, 1, 1, 1, 1, 1, 0, 1, 0, 1, 1, 1, 1, 
   1, 0, 1}} -> 2, {{rNand, rNand, rOr, rAnd}, {1, 1, 0, 0, 0, 0, 0, 0, 1, 1, 
   0, 0, 0, 0, 0, 0, 1, 1, 0, 0, 0, 0, 0, 0, 1, 1, 0, 0, 0, 0, 0, 0, 1, 1, 0, 
   0, 0, 0, 0, 0}} -> 5, {{rNand, rNand, rOr, rOr}, {1, 1, 0, 0, 0, 0, 0, 1, 
   1, 1, 1, 0, 0, 0, 1, 1, 1, 1, 1, 1, 0, 0, 1, 1, 1, 1, 1, 1, 0, 0, 1, 1, 1, 
   1, 1, 1, 0, 0, 1, 1}} -> 2, {{rNand, rNand, rOr, rXor}, {1, 1, 0, 0, 0, 0, 
   0, 1, 1, 1, 1, 0, 0, 0, 1, 0, 1, 1, 1, 1, 0, 0, 1, 0, 1, 1, 1, 1, 0, 0, 1, 
   0, 1, 1, 1, 1, 0, 0, 1, 0}} -> 2, 
 {{rNand, rNand, rNand, rAnd}, {1, 1, 1, 0, 0, 0, 1, 1, 1, 1, 0, 0, 0, 0, 1, 
   0, 1, 1, 1, 0, 0, 0, 1, 1, 1, 1, 0, 0, 0, 0, 1, 0, 1, 1, 1, 0, 0, 0, 1, 
   1}} -> 2, {{rNand, rNand, rNand, rOr}, {1, 1, 1, 0, 0, 0, 1, 1, 1, 1, 0, 
   1, 0, 0, 1, 1, 1, 1, 0, 1, 0, 0, 1, 1, 1, 1, 0, 1, 0, 0, 1, 1, 1, 1, 0, 1, 
   0, 0, 1, 1}} -> 5, {{rNand, rNand, rXor, rOr}, {1, 1, 0, 0, 0, 0, 0, 1, 1, 
   1, 1, 0, 0, 0, 1, 1, 1, 1, 0, 1, 0, 0, 1, 1, 1, 1, 0, 1, 0, 0, 1, 1, 1, 1, 
   0, 1, 0, 0, 1, 1}} -> 2, {{rNand, rNand, rXor, rNand}, {1, 1, 0, 1, 0, 0, 
   1, 1, 1, 1, 0, 1, 0, 0, 1, 1, 1, 1, 0, 1, 0, 0, 1, 1, 1, 1, 0, 1, 0, 0, 1, 
   1, 1, 1, 0, 1, 0, 0, 1, 1}} -> 18, 
 {{rNand, rNand, rXor, rXor}, {1, 1, 0, 0, 0, 0, 0, 1, 1, 1, 1, 0, 0, 0, 1, 
   0, 1, 1, 1, 1, 0, 0, 0, 0, 1, 1, 0, 0, 0, 0, 0, 1, 1, 1, 1, 0, 0, 0, 1, 
   0}} -> 2, {{rNand, rXor, rOr, rAnd}, {1, 0, 0, 0, 1, 1, 0, 0, 0, 0, 0, 0, 
   1, 0, 0, 0, 1, 1, 0, 0, 0, 0, 0, 0, 1, 0, 0, 0, 1, 1, 0, 0, 0, 0, 0, 0, 1, 
   0, 0, 0}} -> 5, {{rNand, rXor, rNand, rNand}, {1, 0, 1, 1, 1, 1, 0, 0, 0, 
   0, 1, 1, 1, 0, 0, 1, 1, 1, 1, 1, 0, 0, 0, 0, 1, 0, 1, 1, 1, 1, 0, 0, 0, 0, 
   1, 1, 1, 0, 0, 1}} -> 1, {{rNand, rXor, rNand, rXor}, {1, 0, 1, 0, 1, 1, 
   1, 0, 0, 0, 1, 0, 1, 0, 1, 1, 1, 1, 0, 0, 0, 0, 1, 1, 1, 0, 0, 1, 1, 1, 1, 
   1, 0, 0, 0, 0, 1, 0, 1, 0}} -> 1, 
 {{rNand, rXor, rXor, rAnd}, {1, 0, 0, 0, 1, 1, 0, 0, 0, 0, 0, 0, 1, 0, 0, 0, 
   1, 1, 0, 0, 0, 0, 0, 0, 1, 0, 0, 0, 1, 1, 0, 0, 0, 0, 0, 0, 1, 0, 0, 
   0}} -> 5, {{rNand, rXor, rXor, rOr}, {1, 0, 0, 0, 1, 1, 0, 1, 0, 0, 1, 1, 
   1, 0, 0, 1, 1, 1, 1, 1, 0, 0, 0, 1, 1, 0, 1, 0, 1, 1, 1, 1, 0, 0, 0, 1, 1, 
   0, 1, 0}} -> 2, {{rNand, rXor, rXor, rXor}, {1, 0, 0, 0, 1, 1, 0, 1, 0, 0, 
   1, 1, 1, 0, 0, 1, 1, 1, 1, 1, 0, 0, 0, 0, 1, 0, 0, 0, 1, 1, 0, 1, 0, 0, 1, 
   1, 1, 0, 0, 1}} -> 2, {{rXor, rAnd, rNand, rOr}, {0, 0, 1, 0, 0, 0, 1, 1, 
   0, 0, 0, 1, 0, 0, 1, 0, 0, 0, 1, 1, 0, 0, 0, 1, 0, 0, 1, 0, 0, 0, 1, 1, 0, 
   0, 0, 1, 0, 0, 1, 0}} -> 10, {{rXor, rAnd, rNand, rXor}, {0, 0, 1, 0, 0, 
   0, 1, 1, 0, 0, 0, 1, 0, 0, 1, 0, 0, 0, 1, 1, 0, 0, 0, 1, 0, 0, 1, 0, 0, 0, 
   1, 1, 0, 0, 0, 1, 0, 0, 1, 0}} -> 10, 
 {{rXor, rOr, rNand, rOr}, {0, 0, 1, 0, 0, 0, 1, 1, 0, 0, 0, 1, 0, 0, 1, 0, 
   0, 0, 1, 1, 0, 0, 0, 1, 0, 0, 1, 0, 0, 0, 1, 1, 0, 0, 0, 1, 0, 0, 1, 
   0}} -> 2, {{rXor, rOr, rNand, rXor}, {0, 0, 1, 0, 0, 0, 1, 1, 0, 0, 0, 1, 
   0, 0, 1, 0, 0, 0, 1, 1, 0, 0, 0, 1, 0, 0, 1, 0, 0, 0, 1, 1, 0, 0, 0, 1, 0, 
   0, 1, 0}} -> 2, {{rXor, rNand, rOr, rAnd}, {0, 1, 0, 0, 1, 1, 0, 0, 0, 0, 
   0, 0, 0, 1, 0, 0, 1, 1, 0, 0, 0, 0, 0, 0, 0, 1, 0, 0, 1, 1, 0, 0, 0, 0, 0, 
   0, 0, 1, 0, 0}} -> 5, {{rXor, rNand, rOr, rOr}, {0, 1, 0, 0, 1, 1, 0, 0, 
   0, 0, 0, 1, 0, 1, 1, 0, 1, 1, 1, 1, 0, 0, 1, 1, 0, 1, 1, 1, 1, 1, 1, 1, 0, 
   0, 1, 1, 0, 1, 1, 1}} -> 1, {{rXor, rNand, rOr, rXor}, {0, 1, 0, 0, 1, 1, 
   0, 0, 0, 0, 0, 1, 0, 1, 1, 0, 1, 1, 1, 1, 0, 0, 1, 0, 0, 1, 1, 1, 1, 1, 1, 
   1, 0, 0, 1, 0, 0, 1, 1, 1}} -> 1, 
 {{rXor, rNand, rNand, rNand}, {0, 1, 1, 1, 1, 1, 0, 1, 0, 0, 1, 1, 0, 1, 0, 
   1, 1, 1, 1, 1, 0, 0, 0, 0, 0, 1, 1, 1, 1, 1, 0, 1, 0, 0, 1, 1, 0, 1, 0, 
   1}} -> 2, {{rXor, rNand, rXor, rAnd}, {0, 1, 0, 0, 1, 1, 0, 0, 0, 0, 0, 0, 
   0, 1, 0, 0, 1, 1, 0, 0, 0, 0, 0, 0, 0, 1, 0, 0, 1, 1, 0, 0, 0, 0, 0, 0, 0, 
   1, 0, 0}} -> 5, {{rXor, rNand, rXor, rOr}, {0, 1, 0, 0, 1, 1, 0, 0, 0, 0, 
   0, 1, 0, 1, 1, 0, 1, 1, 1, 1, 0, 0, 0, 1, 0, 1, 1, 0, 1, 1, 1, 1, 0, 0, 0, 
   1, 0, 1, 1, 0}} -> 1, {{rXor, rNand, rXor, rXor}, {0, 1, 0, 0, 1, 1, 0, 0, 
   0, 0, 0, 1, 0, 1, 1, 0, 1, 1, 1, 1, 0, 0, 0, 0, 0, 1, 0, 0, 1, 1, 0, 0, 0, 
   0, 0, 1, 0, 1, 1, 0}} -> 1, {{rXor, rXor, rNand, rOr}, {0, 0, 1, 0, 0, 0, 
   1, 1, 0, 0, 0, 1, 0, 0, 1, 0, 0, 0, 1, 1, 0, 0, 0, 1, 0, 0, 1, 0, 0, 0, 1, 
   1, 0, 0, 0, 1, 0, 0, 1, 0}} -> 2, 
 {{rXor, rXor, rNand, rXor}, {0, 0, 1, 0, 0, 0, 1, 1, 0, 0, 0, 1, 0, 0, 1, 0, 
   0, 0, 1, 1, 0, 0, 0, 1, 0, 0, 1, 0, 0, 0, 1, 1, 0, 0, 0, 1, 0, 0, 1, 
   0}} -> 2, {{rOr, rNand, rOr, rXor}, {0, 1, 0, 0, 1, 1, 0, 0, 1, 0, 0, 1, 
   1, 1, 1, 0, 1, 0, 1, 1, 1, 1, 1, 0, 1, 0, 1, 1, 1, 1, 1, 0, 1, 0, 1, 1, 1, 
   1, 1, 0}} -> 2, {{rOr, rNand, rNand, rOr}, {0, 1, 1, 0, 1, 1, 1, 0, 1, 0, 
   1, 1, 1, 1, 0, 1, 1, 0, 1, 1, 1, 1, 0, 1, 1, 0, 1, 1, 1, 1, 0, 1, 1, 0, 1, 
   1, 1, 1, 0, 1}} -> 5, {{rOr, rNand, rXor, rXor}, {0, 1, 0, 0, 1, 1, 0, 0, 
   1, 0, 0, 1, 1, 1, 1, 0, 1, 0, 1, 1, 1, 1, 0, 0, 1, 0, 0, 1, 1, 1, 1, 0, 1, 
   0, 1, 1, 1, 1, 0, 0}} -> 2, {{rNand, rAnd, rOr, rXor}, {1, 0, 0, 0, 1, 0, 
   0, 1, 1, 0, 1, 0, 1, 0, 1, 1, 1, 0, 1, 0, 1, 0, 1, 1, 1, 0, 1, 0, 1, 0, 1, 
   1, 1, 0, 1, 0, 1, 0, 1, 1}} -> 9, 
 {{rNand, rAnd, rXor, rNand}, {1, 0, 0, 1, 1, 0, 1, 0, 1, 0, 1, 1, 1, 0, 0, 
   0, 1, 0, 0, 1, 1, 0, 1, 0, 1, 0, 1, 1, 1, 0, 0, 0, 1, 0, 0, 1, 1, 0, 1, 
   0}} -> 9, {{rNand, rAnd, rXor, rXor}, {1, 0, 0, 0, 1, 0, 0, 1, 1, 0, 1, 0, 
   1, 0, 1, 1, 1, 0, 0, 0, 1, 0, 0, 1, 1, 0, 1, 0, 1, 0, 1, 1, 1, 0, 0, 0, 1, 
   0, 0, 1}} -> 9, {{rNand, rOr, rNand, rNand}, {1, 0, 1, 1, 1, 1, 0, 0, 0, 
   1, 1, 1, 1, 1, 0, 1, 0, 1, 1, 0, 1, 1, 1, 1, 0, 1, 0, 0, 1, 1, 1, 1, 0, 1, 
   0, 0, 1, 1, 1, 1}} -> 3, {{rNand, rOr, rNand, rXor}, {1, 0, 1, 0, 1, 1, 1, 
   1, 0, 1, 0, 0, 1, 1, 1, 0, 0, 1, 1, 1, 1, 1, 0, 1, 0, 1, 1, 0, 1, 1, 1, 0, 
   0, 1, 1, 1, 1, 1, 0, 1}} -> 2, {{rNand, rOr, rXor, rNand}, {1, 0, 0, 1, 1, 
   1, 1, 0, 0, 1, 1, 1, 1, 1, 0, 1, 0, 1, 1, 0, 1, 1, 1, 1, 0, 1, 0, 0, 1, 1, 
   0, 1, 0, 1, 1, 0, 1, 1, 1, 1}} -> 2, 
 {{rNand, rOr, rXor, rXor}, {1, 0, 0, 0, 1, 1, 0, 1, 0, 1, 1, 0, 1, 1, 1, 0, 
   0, 1, 1, 1, 1, 1, 0, 1, 0, 1, 1, 0, 1, 1, 1, 0, 0, 1, 1, 1, 1, 1, 0, 
   1}} -> 2, {{rNand, rNand, rOr, rOr}, {1, 1, 0, 0, 0, 0, 0, 1, 1, 1, 1, 1, 
   0, 0, 1, 1, 1, 1, 1, 1, 0, 0, 1, 1, 1, 1, 1, 1, 0, 0, 1, 1, 1, 1, 1, 1, 0, 
   0, 1, 1}} -> 2, {{rNand, rNand, rOr, rXor}, {1, 1, 0, 0, 0, 0, 0, 1, 1, 1, 
   1, 1, 0, 0, 1, 0, 1, 1, 1, 0, 0, 0, 1, 1, 1, 1, 1, 1, 0, 0, 1, 0, 1, 1, 1, 
   0, 0, 0, 1, 1}} -> 2, {{rNand, rNand, rNand, rXor}, {1, 1, 1, 0, 0, 0, 1, 
   1, 1, 1, 0, 1, 0, 0, 1, 0, 1, 1, 1, 0, 0, 0, 1, 1, 1, 1, 0, 1, 0, 0, 1, 0, 
   1, 1, 1, 0, 0, 0, 1, 1}} -> 2, {{rNand, rNand, rXor, rOr}, {1, 1, 0, 0, 0, 
   0, 0, 1, 1, 1, 1, 1, 0, 0, 0, 1, 1, 1, 1, 1, 0, 0, 0, 1, 1, 1, 1, 1, 0, 0, 
   0, 1, 1, 1, 1, 1, 0, 0, 0, 1}} -> 2, 
 {{rNand, rNand, rXor, rXor}, {1, 1, 0, 0, 0, 0, 0, 1, 1, 1, 1, 1, 0, 0, 0, 
   0, 1, 1, 0, 0, 0, 0, 0, 1, 1, 1, 1, 1, 0, 0, 0, 0, 1, 1, 0, 0, 0, 0, 0, 
   1}} -> 2, {{rNand, rXor, rNand, rOr}, {1, 0, 1, 0, 1, 1, 1, 1, 0, 0, 0, 1, 
   1, 0, 1, 1, 1, 1, 0, 1, 0, 0, 1, 1, 1, 0, 0, 1, 1, 1, 1, 1, 0, 0, 0, 1, 1, 
   0, 1, 1}} -> 4, {{rNand, rXor, rNand, rNand}, {1, 0, 1, 1, 1, 1, 0, 0, 0, 
   0, 1, 1, 1, 0, 0, 1, 1, 1, 1, 0, 0, 0, 1, 1, 1, 0, 0, 1, 1, 1, 1, 0, 0, 0, 
   1, 1, 1, 0, 0, 1}} -> 1, {{rNand, rXor, rXor, rOr}, {1, 0, 0, 0, 1, 1, 0, 
   1, 0, 0, 1, 1, 1, 0, 0, 1, 1, 1, 1, 1, 0, 0, 0, 1, 1, 0, 1, 1, 1, 1, 0, 1, 
   0, 0, 1, 1, 1, 0, 0, 1}} -> 2, {{rNand, rXor, rXor, rNand}, {1, 0, 0, 1, 
   1, 1, 1, 0, 0, 0, 1, 1, 1, 0, 0, 1, 1, 1, 1, 0, 0, 0, 1, 1, 1, 0, 0, 1, 1, 
   1, 1, 0, 0, 0, 1, 1, 1, 0, 0, 1}} -> 3, 
 {{rXor, rNand, rOr, rOr}, {0, 1, 0, 0, 1, 1, 0, 0, 0, 0, 0, 1, 0, 1, 1, 1, 
   1, 1, 1, 1, 0, 0, 1, 1, 0, 1, 1, 1, 1, 1, 1, 1, 0, 0, 1, 1, 0, 1, 1, 
   1}} -> 1, {{rXor, rNand, rOr, rXor}, {0, 1, 0, 0, 1, 1, 0, 0, 0, 0, 0, 1, 
   0, 1, 1, 1, 1, 1, 1, 1, 0, 0, 1, 0, 0, 1, 1, 0, 1, 1, 1, 0, 0, 0, 1, 1, 0, 
   1, 1, 1}} -> 1, {{rXor, rNand, rNand, rOr}, {0, 1, 1, 0, 1, 1, 1, 0, 0, 0, 
   1, 1, 0, 1, 0, 1, 1, 1, 1, 1, 0, 0, 0, 1, 0, 1, 1, 1, 1, 1, 0, 1, 0, 0, 1, 
   1, 0, 1, 0, 1}} -> 1, {{rXor, rNand, rNand, rXor}, {0, 1, 1, 0, 1, 1, 1, 
   0, 0, 0, 1, 1, 0, 1, 0, 1, 1, 1, 1, 1, 0, 0, 0, 0, 0, 1, 1, 0, 1, 1, 1, 0, 
   0, 0, 1, 1, 0, 1, 0, 1}} -> 2, {{rXor, rNand, rXor, rOr}, {0, 1, 0, 0, 1, 
   1, 0, 0, 0, 0, 0, 1, 0, 1, 1, 1, 1, 1, 0, 1, 0, 0, 1, 1, 0, 1, 0, 1, 1, 1, 
   1, 1, 0, 0, 0, 1, 0, 1, 1, 1}} -> 1, 
 {{rXor, rNand, rXor, rXor}, {0, 1, 0, 0, 1, 1, 0, 0, 0, 0, 0, 1, 0, 1, 1, 1, 
   1, 1, 0, 1, 0, 0, 1, 0, 0, 1, 1, 0, 1, 1, 1, 0, 0, 0, 1, 1, 0, 1, 0, 
   1}} -> 1, {{rAnd, rNand, rOr, rXor}, {0, 1, 0, 0, 0, 1, 0, 1, 0, 1, 1, 1, 
   0, 1, 1, 0, 0, 1, 1, 0, 0, 1, 1, 0, 0, 1, 1, 0, 0, 1, 1, 0, 0, 1, 1, 0, 0, 
   1, 1, 0}} -> 9, {{rAnd, rNand, rNand, rAnd}, {0, 1, 1, 0, 0, 1, 1, 1, 0, 
   1, 0, 1, 0, 1, 1, 0, 0, 1, 1, 1, 0, 1, 0, 1, 0, 1, 1, 0, 0, 1, 1, 1, 0, 1, 
   0, 1, 0, 1, 1, 0}} -> 9, {{rAnd, rNand, rXor, rNand}, {0, 1, 0, 1, 0, 1, 
   1, 1, 0, 1, 0, 0, 0, 1, 0, 1, 0, 1, 1, 1, 0, 1, 0, 0, 0, 1, 0, 1, 0, 1, 1, 
   1, 0, 1, 0, 0, 0, 1, 0, 1}} -> 18, 
 {{rAnd, rNand, rXor, rXor}, {0, 1, 0, 0, 0, 1, 0, 1, 0, 1, 1, 1, 0, 1, 0, 0, 
   0, 1, 0, 1, 0, 1, 1, 1, 0, 1, 0, 0, 0, 1, 0, 1, 0, 1, 1, 1, 0, 1, 0, 
   0}} -> 9, {{rOr, rNand, rNand, rAnd}, {0, 1, 1, 0, 1, 1, 1, 1, 1, 0, 0, 1, 
   1, 1, 1, 0, 1, 0, 1, 1, 1, 1, 0, 0, 1, 0, 1, 0, 1, 1, 1, 0, 1, 0, 1, 1, 1, 
   1, 0, 0}} -> 2, {{rOr, rNand, rNand, rOr}, {0, 1, 1, 0, 1, 1, 1, 1, 1, 0, 
   0, 1, 1, 1, 1, 0, 1, 0, 1, 1, 1, 1, 0, 1, 1, 0, 1, 1, 1, 1, 0, 1, 1, 0, 1, 
   1, 1, 1, 0, 1}} -> 4, {{rOr, rNand, rNand, rNand}, {0, 1, 1, 1, 1, 1, 0, 
   0, 1, 0, 1, 1, 1, 1, 0, 1, 1, 0, 1, 1, 1, 1, 0, 1, 1, 0, 1, 1, 1, 1, 0, 1, 
   1, 0, 1, 1, 1, 1, 0, 1}} -> 5, {{rOr, rNand, rXor, rNand}, {0, 1, 0, 1, 1, 
   1, 1, 1, 1, 0, 0, 0, 1, 1, 0, 1, 1, 0, 1, 1, 1, 1, 0, 1, 1, 0, 1, 1, 1, 1, 
   0, 1, 1, 0, 1, 1, 1, 1, 0, 1}} -> 2, 
 {{rNand, rAnd, rNand, rOr}, {1, 0, 1, 0, 1, 0, 1, 1, 1, 0, 0, 1, 1, 0, 1, 0, 
   1, 0, 1, 1, 1, 0, 0, 1, 1, 0, 1, 0, 1, 0, 1, 1, 1, 0, 0, 1, 1, 0, 1, 
   0}} -> 9, {{rNand, rAnd, rNand, rXor}, {1, 0, 1, 0, 1, 0, 1, 1, 1, 0, 0, 
   1, 1, 0, 1, 0, 1, 0, 1, 1, 1, 0, 0, 1, 1, 0, 1, 0, 1, 0, 1, 1, 1, 0, 0, 1, 
   1, 0, 1, 0}} -> 9, {{rNand, rOr, rOr, rOr}, {1, 0, 0, 0, 1, 1, 0, 0, 0, 1, 
   0, 1, 1, 1, 1, 1, 0, 1, 1, 1, 1, 1, 1, 1, 0, 1, 1, 1, 1, 1, 1, 1, 0, 1, 1, 
   1, 1, 1, 1, 1}} -> 4, {{rNand, rOr, rOr, rXor}, {1, 0, 0, 0, 1, 1, 0, 0, 
   0, 1, 0, 1, 1, 1, 1, 1, 0, 1, 1, 0, 1, 1, 1, 0, 0, 1, 1, 0, 1, 1, 1, 0, 0, 
   1, 1, 0, 1, 1, 1, 0}} -> 1, {{rNand, rOr, rNand, rAnd}, {1, 0, 1, 0, 1, 1, 
   1, 0, 0, 1, 1, 1, 1, 1, 0, 1, 0, 1, 1, 0, 1, 1, 1, 1, 0, 1, 0, 1, 1, 1, 1, 
   0, 0, 1, 1, 1, 1, 1, 0, 1}} -> 3, 
 {{rNand, rOr, rNand, rNand}, {1, 0, 1, 1, 1, 1, 0, 1, 0, 1, 1, 1, 1, 1, 0, 
   0, 0, 1, 1, 1, 1, 1, 0, 0, 0, 1, 1, 1, 1, 1, 0, 0, 0, 1, 1, 1, 1, 1, 0, 
   0}} -> 5, {{rNand, rOr, rXor, rOr}, {1, 0, 0, 0, 1, 1, 0, 0, 0, 1, 0, 1, 
   1, 1, 1, 1, 0, 1, 0, 1, 1, 1, 1, 1, 0, 1, 0, 1, 1, 1, 1, 1, 0, 1, 0, 1, 1, 
   1, 1, 1}} -> 4, {{rNand, rOr, rXor, rNand}, {1, 0, 0, 1, 1, 1, 1, 1, 0, 1, 
   0, 0, 1, 1, 0, 1, 0, 1, 1, 1, 1, 1, 0, 0, 0, 1, 0, 1, 1, 1, 1, 1, 0, 1, 0, 
   0, 1, 1, 0, 1}} -> 4, {{rNand, rOr, rXor, rXor}, {1, 0, 0, 0, 1, 1, 0, 0, 
   0, 1, 0, 1, 1, 1, 1, 1, 0, 1, 0, 0, 1, 1, 0, 1, 0, 1, 1, 1, 1, 1, 0, 0, 0, 
   1, 0, 1, 1, 1, 1, 1}} -> 1, {{rNand, rXor, rOr, rOr}, {1, 0, 0, 0, 1, 1, 
   0, 0, 0, 0, 0, 1, 1, 0, 1, 0, 1, 1, 1, 1, 0, 0, 1, 1, 1, 0, 1, 1, 1, 1, 1, 
   1, 0, 0, 1, 1, 1, 0, 1, 1}} -> 1, 
 {{rNand, rXor, rOr, rXor}, {1, 0, 0, 0, 1, 1, 0, 0, 0, 0, 0, 1, 1, 0, 1, 0, 
   1, 1, 1, 1, 0, 0, 1, 0, 1, 0, 1, 1, 1, 1, 1, 1, 0, 0, 1, 0, 1, 0, 1, 
   1}} -> 1, {{rNand, rXor, rNand, rNand}, {1, 0, 1, 1, 1, 1, 0, 1, 0, 0, 1, 
   1, 1, 0, 0, 1, 1, 1, 1, 1, 0, 0, 0, 0, 1, 0, 1, 1, 1, 1, 0, 1, 0, 0, 1, 1, 
   1, 0, 0, 1}} -> 2, {{rNand, rXor, rXor, rOr}, {1, 0, 0, 0, 1, 1, 0, 0, 0, 
   0, 0, 1, 1, 0, 1, 0, 1, 1, 1, 1, 0, 0, 0, 1, 1, 0, 1, 0, 1, 1, 1, 1, 0, 0, 
   0, 1, 1, 0, 1, 0}} -> 1, {{rNand, rXor, rXor, rXor}, {1, 0, 0, 0, 1, 1, 0, 
   0, 0, 0, 0, 1, 1, 0, 1, 0, 1, 1, 1, 1, 0, 0, 0, 0, 1, 0, 0, 0, 1, 1, 0, 0, 
   0, 0, 0, 1, 1, 0, 1, 0}} -> 1, {{rXor, rNand, rNand, rNand}, {0, 1, 1, 1, 
   1, 1, 0, 0, 0, 0, 1, 1, 0, 1, 0, 1, 1, 1, 1, 1, 0, 0, 0, 0, 0, 1, 1, 1, 1, 
   1, 0, 0, 0, 0, 1, 1, 0, 1, 0, 1}} -> 1, 
 {{rXor, rNand, rNand, rXor}, {0, 1, 1, 0, 1, 1, 1, 0, 0, 0, 1, 0, 0, 1, 1, 
   1, 1, 1, 0, 0, 0, 0, 1, 1, 0, 1, 0, 1, 1, 1, 1, 1, 0, 0, 0, 0, 0, 1, 1, 
   0}} -> 1, {{rXor, rNand, rXor, rOr}, {0, 1, 0, 0, 1, 1, 0, 1, 0, 0, 1, 1, 
   0, 1, 0, 1, 1, 1, 1, 1, 0, 0, 0, 1, 0, 1, 1, 0, 1, 1, 1, 1, 0, 0, 0, 1, 0, 
   1, 1, 0}} -> 2, {{rXor, rNand, rXor, rXor}, {0, 1, 0, 0, 1, 1, 0, 1, 0, 0, 
   1, 1, 0, 1, 0, 1, 1, 1, 1, 1, 0, 0, 0, 0, 0, 1, 0, 0, 1, 1, 0, 1, 0, 0, 1, 
   1, 0, 1, 0, 1}} -> 2, {{rAnd, rNand, rOr, rXor}, {0, 1, 0, 0, 0, 1, 0, 1, 
   0, 1, 1, 0, 0, 1, 1, 1, 0, 1, 1, 0, 0, 1, 1, 1, 0, 1, 1, 0, 0, 1, 1, 1, 0, 
   1, 1, 0, 0, 1, 1, 1}} -> 9, {{rAnd, rNand, rXor, rNand}, {0, 1, 0, 1, 0, 
   1, 1, 0, 0, 1, 1, 1, 0, 1, 0, 0, 0, 1, 0, 1, 0, 1, 1, 0, 0, 1, 1, 1, 0, 1, 
   0, 0, 0, 1, 0, 1, 0, 1, 1, 0}} -> 9, 
 {{rAnd, rNand, rXor, rXor}, {0, 1, 0, 0, 0, 1, 0, 1, 0, 1, 1, 0, 0, 1, 1, 1, 
   0, 1, 0, 0, 0, 1, 0, 1, 0, 1, 1, 0, 0, 1, 1, 1, 0, 1, 0, 0, 0, 1, 0, 
   1}} -> 9, {{rOr, rNand, rNand, rNand}, {0, 1, 1, 1, 1, 1, 0, 0, 1, 0, 1, 
   1, 1, 1, 0, 1, 1, 0, 1, 0, 1, 1, 1, 1, 1, 0, 0, 0, 1, 1, 1, 1, 1, 0, 0, 0, 
   1, 1, 1, 1}} -> 3, {{rOr, rNand, rNand, rXor}, {0, 1, 1, 0, 1, 1, 1, 1, 1, 
   0, 0, 0, 1, 1, 1, 0, 1, 0, 1, 1, 1, 1, 0, 1, 1, 0, 1, 0, 1, 1, 1, 0, 1, 0, 
   1, 1, 1, 1, 0, 1}} -> 2, {{rOr, rNand, rXor, rNand}, {0, 1, 0, 1, 1, 1, 1, 
   0, 1, 0, 1, 1, 1, 1, 0, 1, 1, 0, 1, 0, 1, 1, 1, 1, 1, 0, 0, 0, 1, 1, 0, 1, 
   1, 0, 1, 0, 1, 1, 1, 1}} -> 2, {{rOr, rNand, rXor, rXor}, {0, 1, 0, 0, 1, 
   1, 0, 1, 1, 0, 1, 0, 1, 1, 1, 0, 1, 0, 1, 1, 1, 1, 0, 1, 1, 0, 1, 0, 1, 1, 
   1, 0, 1, 0, 1, 1, 1, 1, 0, 1}} -> 2, 
 {{rNand, rOr, rOr, rXor}, {1, 0, 0, 0, 1, 1, 0, 0, 0, 1, 0, 1, 1, 1, 1, 0, 
   0, 1, 1, 1, 1, 1, 1, 0, 0, 1, 1, 1, 1, 1, 1, 0, 0, 1, 1, 1, 1, 1, 1, 
   0}} -> 2, {{rNand, rOr, rNand, rOr}, {1, 0, 1, 0, 1, 1, 1, 0, 0, 1, 1, 1, 
   1, 1, 0, 1, 0, 1, 1, 1, 1, 1, 0, 1, 0, 1, 1, 1, 1, 1, 0, 1, 0, 1, 1, 1, 1, 
   1, 0, 1}} -> 5, {{rNand, rOr, rXor, rXor}, {1, 0, 0, 0, 1, 1, 0, 0, 0, 1, 
   0, 1, 1, 1, 1, 0, 0, 1, 1, 1, 1, 1, 0, 0, 0, 1, 0, 1, 1, 1, 1, 0, 0, 1, 1, 
   1, 1, 1, 0, 0}} -> 2, {{rNand, rXor, rOr, rOr}, {1, 0, 0, 0, 1, 1, 0, 0, 
   0, 0, 0, 1, 1, 0, 1, 1, 1, 1, 1, 1, 0, 0, 1, 1, 1, 0, 1, 1, 1, 1, 1, 1, 0, 
   0, 1, 1, 1, 0, 1, 1}} -> 1, {{rNand, rXor, rOr, rXor}, {1, 0, 0, 0, 1, 1, 
   0, 0, 0, 0, 0, 1, 1, 0, 1, 1, 1, 1, 1, 1, 0, 0, 1, 0, 1, 0, 1, 0, 1, 1, 1, 
   0, 0, 0, 1, 1, 1, 0, 1, 1}} -> 1, 
 {{rNand, rXor, rNand, rOr}, {1, 0, 1, 0, 1, 1, 1, 0, 0, 0, 1, 1, 1, 0, 0, 1, 
   1, 1, 1, 1, 0, 0, 0, 1, 1, 0, 1, 1, 1, 1, 0, 1, 0, 0, 1, 1, 1, 0, 0, 
   1}} -> 1, {{rNand, rXor, rNand, rXor}, {1, 0, 1, 0, 1, 1, 1, 0, 0, 0, 1, 
   1, 1, 0, 0, 1, 1, 1, 1, 1, 0, 0, 0, 0, 1, 0, 1, 0, 1, 1, 1, 0, 0, 0, 1, 1, 
   1, 0, 0, 1}} -> 2, {{rNand, rXor, rXor, rOr}, {1, 0, 0, 0, 1, 1, 0, 0, 0, 
   0, 0, 1, 1, 0, 1, 1, 1, 1, 0, 1, 0, 0, 1, 1, 1, 0, 0, 1, 1, 1, 1, 1, 0, 0, 
   0, 1, 1, 0, 1, 1}} -> 1, {{rNand, rXor, rXor, rXor}, {1, 0, 0, 0, 1, 1, 0, 
   0, 0, 0, 0, 1, 1, 0, 1, 1, 1, 1, 0, 1, 0, 0, 1, 0, 1, 0, 1, 0, 1, 1, 1, 0, 
   0, 0, 1, 1, 1, 0, 0, 1}} -> 1, {{rXor, rNand, rNand, rOr}, {0, 1, 1, 0, 1, 
   1, 1, 1, 0, 0, 0, 1, 0, 1, 1, 1, 1, 1, 0, 1, 0, 0, 1, 1, 0, 1, 0, 1, 1, 1, 
   1, 1, 0, 0, 0, 1, 0, 1, 1, 1}} -> 4, 
 {{rXor, rNand, rNand, rNand}, {0, 1, 1, 1, 1, 1, 0, 0, 0, 0, 1, 1, 0, 1, 0, 
   1, 1, 1, 1, 0, 0, 0, 1, 1, 0, 1, 0, 1, 1, 1, 1, 0, 0, 0, 1, 1, 0, 1, 0, 
   1}} -> 1, {{rXor, rNand, rXor, rOr}, {0, 1, 0, 0, 1, 1, 0, 1, 0, 0, 1, 1, 
   0, 1, 0, 1, 1, 1, 1, 1, 0, 0, 0, 1, 0, 1, 1, 1, 1, 1, 0, 1, 0, 0, 1, 1, 0, 
   1, 0, 1}} -> 2, {{rXor, rNand, rXor, rNand}, {0, 1, 0, 1, 1, 1, 1, 0, 0, 
   0, 1, 1, 0, 1, 0, 1, 1, 1, 1, 0, 0, 0, 1, 1, 0, 1, 0, 1, 1, 1, 1, 0, 0, 0, 
   1, 1, 0, 1, 0, 1}} -> 3, {{rAnd, rAnd, rOr, rNand}, {0, 0, 0, 1, 0, 0, 1, 
   1, 0, 0, 1, 0, 0, 0, 1, 1, 0, 0, 1, 0, 0, 0, 1, 1, 0, 0, 1, 0, 0, 0, 1, 1, 
   0, 0, 1, 0, 0, 0, 1, 1}} -> 25, 
 {{rAnd, rAnd, rNand, rOr}, {0, 0, 1, 0, 0, 0, 1, 1, 0, 0, 0, 1, 0, 0, 1, 1, 
   0, 0, 0, 1, 0, 0, 1, 1, 0, 0, 0, 1, 0, 0, 1, 1, 0, 0, 0, 1, 0, 0, 1, 
   1}} -> 25, {{rAnd, rAnd, rNand, rNand}, {0, 0, 1, 1, 0, 0, 0, 0, 0, 0, 1, 
   1, 0, 0, 0, 0, 0, 0, 1, 1, 0, 0, 0, 0, 0, 0, 1, 1, 0, 0, 0, 0, 0, 0, 1, 1, 
   0, 0, 0, 0}} -> 25, {{rAnd, rAnd, rNand, rXor}, {0, 0, 1, 0, 0, 0, 1, 1, 
   0, 0, 0, 0, 0, 0, 1, 0, 0, 0, 1, 1, 0, 0, 0, 0, 0, 0, 1, 0, 0, 0, 1, 1, 0, 
   0, 0, 0, 0, 0, 1, 0}} -> 25, {{rAnd, rAnd, rXor, rNand}, {0, 0, 0, 1, 0, 
   0, 1, 1, 0, 0, 0, 0, 0, 0, 0, 1, 0, 0, 1, 1, 0, 0, 0, 0, 0, 0, 0, 1, 0, 0, 
   1, 1, 0, 0, 0, 0, 0, 0, 0, 1}} -> 25, 
 {{rAnd, rOr, rOr, rNand}, {0, 0, 0, 1, 0, 0, 1, 1, 0, 0, 1, 0, 0, 0, 1, 1, 
   0, 0, 1, 0, 0, 0, 1, 1, 0, 0, 1, 0, 0, 0, 1, 1, 0, 0, 1, 0, 0, 0, 1, 
   1}} -> 5, {{rAnd, rOr, rNand, rOr}, {0, 0, 1, 0, 0, 0, 1, 1, 0, 0, 0, 1, 
   0, 0, 1, 1, 0, 0, 0, 1, 0, 0, 1, 1, 0, 0, 0, 1, 0, 0, 1, 1, 0, 0, 0, 1, 0, 
   0, 1, 1}} -> 5, {{rAnd, rOr, rNand, rNand}, {0, 0, 1, 1, 0, 0, 0, 0, 0, 0, 
   1, 1, 0, 0, 0, 0, 0, 0, 1, 1, 0, 0, 0, 0, 0, 0, 1, 1, 0, 0, 0, 0, 0, 0, 1, 
   1, 0, 0, 0, 0}} -> 5, {{rAnd, rOr, rNand, rXor}, {0, 0, 1, 0, 0, 0, 1, 1, 
   0, 0, 0, 0, 0, 0, 1, 0, 0, 0, 1, 1, 0, 0, 0, 0, 0, 0, 1, 0, 0, 0, 1, 1, 0, 
   0, 0, 0, 0, 0, 1, 0}} -> 5, {{rAnd, rOr, rXor, rNand}, {0, 0, 0, 1, 0, 0, 
   1, 1, 0, 0, 0, 0, 0, 0, 0, 1, 0, 0, 1, 1, 0, 0, 0, 0, 0, 0, 0, 1, 0, 0, 1, 
   1, 0, 0, 0, 0, 0, 0, 0, 1}} -> 5, 
 {{rAnd, rXor, rOr, rNand}, {0, 0, 0, 1, 0, 0, 1, 1, 0, 0, 1, 0, 0, 0, 1, 1, 
   0, 0, 1, 0, 0, 0, 1, 1, 0, 0, 1, 0, 0, 0, 1, 1, 0, 0, 1, 0, 0, 0, 1, 
   1}} -> 5, {{rAnd, rXor, rNand, rOr}, {0, 0, 1, 0, 0, 0, 1, 1, 0, 0, 0, 1, 
   0, 0, 1, 1, 0, 0, 0, 1, 0, 0, 1, 1, 0, 0, 0, 1, 0, 0, 1, 1, 0, 0, 0, 1, 0, 
   0, 1, 1}} -> 5, {{rAnd, rXor, rNand, rNand}, {0, 0, 1, 1, 0, 0, 0, 0, 0, 
   0, 1, 1, 0, 0, 0, 0, 0, 0, 1, 1, 0, 0, 0, 0, 0, 0, 1, 1, 0, 0, 0, 0, 0, 0, 
   1, 1, 0, 0, 0, 0}} -> 10, {{rAnd, rXor, rNand, rXor}, {0, 0, 1, 0, 0, 0, 
   1, 1, 0, 0, 0, 0, 0, 0, 1, 0, 0, 0, 1, 1, 0, 0, 0, 0, 0, 0, 1, 0, 0, 0, 1, 
   1, 0, 0, 0, 0, 0, 0, 1, 0}} -> 5, 
 {{rAnd, rXor, rXor, rNand}, {0, 0, 0, 1, 0, 0, 1, 1, 0, 0, 0, 0, 0, 0, 0, 1, 
   0, 0, 1, 1, 0, 0, 0, 0, 0, 0, 0, 1, 0, 0, 1, 1, 0, 0, 0, 0, 0, 0, 0, 
   1}} -> 5, {{rOr, rAnd, rOr, rNand}, {0, 0, 0, 1, 0, 0, 1, 1, 0, 0, 1, 0, 
   0, 0, 1, 1, 0, 0, 1, 0, 0, 0, 1, 1, 0, 0, 1, 0, 0, 0, 1, 1, 0, 0, 1, 0, 0, 
   0, 1, 1}} -> 5, {{rOr, rAnd, rNand, rOr}, {0, 0, 1, 0, 0, 0, 1, 1, 0, 0, 
   0, 1, 0, 0, 1, 1, 0, 0, 0, 1, 0, 0, 1, 1, 0, 0, 0, 1, 0, 0, 1, 1, 0, 0, 0, 
   1, 0, 0, 1, 1}} -> 5, {{rOr, rAnd, rNand, rNand}, {0, 0, 1, 1, 0, 0, 0, 0, 
   0, 0, 1, 1, 0, 0, 0, 0, 0, 0, 1, 1, 0, 0, 0, 0, 0, 0, 1, 1, 0, 0, 0, 0, 0, 
   0, 1, 1, 0, 0, 0, 0}} -> 5, {{rOr, rAnd, rNand, rXor}, {0, 0, 1, 0, 0, 0, 
   1, 1, 0, 0, 0, 0, 0, 0, 1, 0, 0, 0, 1, 1, 0, 0, 0, 0, 0, 0, 1, 0, 0, 0, 1, 
   1, 0, 0, 0, 0, 0, 0, 1, 0}} -> 5, 
 {{rOr, rAnd, rXor, rNand}, {0, 0, 0, 1, 0, 0, 1, 1, 0, 0, 0, 0, 0, 0, 0, 1, 
   0, 0, 1, 1, 0, 0, 0, 0, 0, 0, 0, 1, 0, 0, 1, 1, 0, 0, 0, 0, 0, 0, 0, 
   1}} -> 5, {{rOr, rOr, rOr, rNand}, {0, 0, 0, 1, 0, 0, 1, 1, 0, 0, 1, 0, 0, 
   0, 1, 1, 0, 0, 1, 0, 0, 0, 1, 1, 0, 0, 1, 0, 0, 0, 1, 1, 0, 0, 1, 0, 0, 0, 
   1, 1}} -> 1, {{rOr, rOr, rNand, rOr}, {0, 0, 1, 0, 0, 0, 1, 1, 0, 0, 0, 1, 
   0, 0, 1, 1, 0, 0, 0, 1, 0, 0, 1, 1, 0, 0, 0, 1, 0, 0, 1, 1, 0, 0, 0, 1, 0, 
   0, 1, 1}} -> 1, {{rOr, rOr, rNand, rNand}, {0, 0, 1, 1, 0, 0, 0, 0, 0, 0, 
   1, 1, 0, 0, 0, 0, 0, 0, 1, 1, 0, 0, 0, 0, 0, 0, 1, 1, 0, 0, 0, 0, 0, 0, 1, 
   1, 0, 0, 0, 0}} -> 1, {{rOr, rOr, rNand, rXor}, {0, 0, 1, 0, 0, 0, 1, 1, 
   0, 0, 0, 0, 0, 0, 1, 0, 0, 0, 1, 1, 0, 0, 0, 0, 0, 0, 1, 0, 0, 0, 1, 1, 0, 
   0, 0, 0, 0, 0, 1, 0}} -> 1, {{rOr, rOr, rXor, rNand}, {0, 0, 0, 1, 0, 0, 
   1, 1, 0, 0, 0, 0, 0, 0, 0, 1, 0, 0, 1, 1, 0, 0, 0, 0, 0, 0, 0, 1, 0, 0, 1, 
   1, 0, 0, 0, 0, 0, 0, 0, 1}} -> 1, 
 {{rOr, rNand, rOr, rOr}, {0, 1, 0, 0, 1, 1, 0, 0, 1, 0, 0, 0, 1, 1, 0, 0, 1, 
   0, 0, 0, 1, 1, 0, 0, 1, 0, 0, 0, 1, 1, 0, 0, 1, 0, 0, 0, 1, 1, 0, 0}} -> 
  1, {{rOr, rNand, rOr, rXor}, {0, 1, 0, 0, 1, 1, 0, 0, 1, 0, 0, 0, 1, 1, 0, 
   0, 1, 0, 0, 0, 1, 1, 0, 0, 1, 0, 0, 0, 1, 1, 0, 0, 1, 0, 0, 0, 1, 1, 0, 
   0}} -> 1, {{rOr, rNand, rNand, rNand}, {0, 1, 1, 1, 1, 1, 0, 0, 1, 0, 1, 
   1, 1, 1, 0, 0, 1, 0, 1, 1, 1, 1, 0, 0, 1, 0, 1, 1, 1, 1, 0, 0, 1, 0, 1, 1, 
   1, 1, 0, 0}} -> 5, {{rOr, rNand, rXor, rOr}, {0, 1, 0, 0, 1, 1, 0, 0, 1, 
   0, 0, 0, 1, 1, 0, 0, 1, 0, 0, 0, 1, 1, 0, 0, 1, 0, 0, 0, 1, 1, 0, 0, 1, 0, 
   0, 0, 1, 1, 0, 0}} -> 1, {{rOr, rNand, rXor, rXor}, {0, 1, 0, 0, 1, 1, 0, 
   0, 1, 0, 0, 0, 1, 1, 0, 0, 1, 0, 0, 0, 1, 1, 0, 0, 1, 0, 0, 0, 1, 1, 0, 0, 
   1, 0, 0, 0, 1, 1, 0, 0}} -> 1, {{rOr, rXor, rOr, rNand}, {0, 0, 0, 1, 0, 
   0, 1, 1, 0, 0, 1, 0, 0, 0, 1, 1, 0, 0, 1, 0, 0, 0, 1, 1, 0, 0, 1, 0, 0, 0, 
   1, 1, 0, 0, 1, 0, 0, 0, 1, 1}} -> 1, 
 {{rOr, rXor, rNand, rOr}, {0, 0, 1, 0, 0, 0, 1, 1, 0, 0, 0, 1, 0, 0, 1, 1, 
   0, 0, 0, 1, 0, 0, 1, 1, 0, 0, 0, 1, 0, 0, 1, 1, 0, 0, 0, 1, 0, 0, 1, 
   1}} -> 1, {{rOr, rXor, rNand, rNand}, {0, 0, 1, 1, 0, 0, 0, 0, 0, 0, 1, 1, 
   0, 0, 0, 0, 0, 0, 1, 1, 0, 0, 0, 0, 0, 0, 1, 1, 0, 0, 0, 0, 0, 0, 1, 1, 0, 
   0, 0, 0}} -> 2, {{rOr, rXor, rNand, rXor}, {0, 0, 1, 0, 0, 0, 1, 1, 0, 0, 
   0, 0, 0, 0, 1, 0, 0, 0, 1, 1, 0, 0, 0, 0, 0, 0, 1, 0, 0, 0, 1, 1, 0, 0, 0, 
   0, 0, 0, 1, 0}} -> 1, {{rOr, rXor, rXor, rNand}, {0, 0, 0, 1, 0, 0, 1, 1, 
   0, 0, 0, 0, 0, 0, 0, 1, 0, 0, 1, 1, 0, 0, 0, 0, 0, 0, 0, 1, 0, 0, 1, 1, 0, 
   0, 0, 0, 0, 0, 0, 1}} -> 1, {{rNand, rOr, rOr, rOr}, {1, 0, 0, 0, 1, 1, 0, 
   0, 0, 1, 0, 0, 1, 1, 0, 0, 0, 1, 0, 0, 1, 1, 0, 0, 0, 1, 0, 0, 1, 1, 0, 0, 
   0, 1, 0, 0, 1, 1, 0, 0}} -> 1, {{rNand, rOr, rOr, rXor}, {1, 0, 0, 0, 1, 
   1, 0, 0, 0, 1, 0, 0, 1, 1, 0, 0, 0, 1, 0, 0, 1, 1, 0, 0, 0, 1, 0, 0, 1, 1, 
   0, 0, 0, 1, 0, 0, 1, 1, 0, 0}} -> 1, 
 {{rNand, rOr, rNand, rNand}, {1, 0, 1, 1, 1, 1, 0, 0, 0, 1, 1, 1, 1, 1, 0, 
   0, 0, 1, 1, 1, 1, 1, 0, 0, 0, 1, 1, 1, 1, 1, 0, 0, 0, 1, 1, 1, 1, 1, 0, 
   0}} -> 5, {{rNand, rOr, rXor, rOr}, {1, 0, 0, 0, 1, 1, 0, 0, 0, 1, 0, 0, 
   1, 1, 0, 0, 0, 1, 0, 0, 1, 1, 0, 0, 0, 1, 0, 0, 1, 1, 0, 0, 0, 1, 0, 0, 1, 
   1, 0, 0}} -> 1, {{rNand, rOr, rXor, rXor}, {1, 0, 0, 0, 1, 1, 0, 0, 0, 1, 
   0, 0, 1, 1, 0, 0, 0, 1, 0, 0, 1, 1, 0, 0, 0, 1, 0, 0, 1, 1, 0, 0, 0, 1, 0, 
   0, 1, 1, 0, 0}} -> 1, {{rNand, rNand, rOr, rOr}, {1, 1, 0, 0, 0, 0, 0, 0, 
   1, 1, 0, 0, 0, 0, 0, 0, 1, 1, 0, 0, 0, 0, 0, 0, 1, 1, 0, 0, 0, 0, 0, 0, 1, 
   1, 0, 0, 0, 0, 0, 0}} -> 1, {{rNand, rNand, rNand, rXor}, {1, 1, 1, 0, 0, 
   0, 1, 1, 1, 1, 0, 0, 0, 0, 1, 0, 1, 1, 1, 1, 0, 0, 0, 0, 1, 1, 1, 0, 0, 0, 
   1, 1, 1, 1, 0, 0, 0, 0, 1, 0}} -> 1, 
 {{rNand, rNand, rXor, rNand}, {1, 1, 0, 1, 0, 0, 1, 1, 1, 1, 0, 0, 0, 0, 0, 
   1, 1, 1, 1, 1, 0, 0, 0, 0, 1, 1, 0, 1, 0, 0, 1, 1, 1, 1, 0, 0, 0, 0, 0, 
   1}} -> 1, {{rNand, rXor, rOr, rOr}, {1, 0, 0, 0, 1, 1, 0, 0, 0, 0, 0, 0, 
   1, 0, 0, 0, 1, 1, 0, 0, 0, 0, 0, 0, 1, 0, 0, 0, 1, 1, 0, 0, 0, 0, 0, 0, 1, 
   0, 0, 0}} -> 1, {{rNand, rXor, rOr, rXor}, {1, 0, 0, 0, 1, 1, 0, 0, 0, 0, 
   0, 0, 1, 0, 0, 0, 1, 1, 0, 0, 0, 0, 0, 0, 1, 0, 0, 0, 1, 1, 0, 0, 0, 0, 0, 
   0, 1, 0, 0, 0}} -> 1, {{rNand, rXor, rNand, rNand}, {1, 0, 1, 1, 1, 1, 0, 
   0, 0, 0, 1, 1, 1, 0, 0, 0, 1, 1, 1, 1, 0, 0, 0, 0, 1, 0, 1, 1, 1, 1, 0, 0, 
   0, 0, 1, 1, 1, 0, 0, 0}} -> 1, {{rNand, rXor, rXor, rOr}, {1, 0, 0, 0, 1, 
   1, 0, 0, 0, 0, 0, 0, 1, 0, 0, 0, 1, 1, 0, 0, 0, 0, 0, 0, 1, 0, 0, 0, 1, 1, 
   0, 0, 0, 0, 0, 0, 1, 0, 0, 0}} -> 1, 
 {{rNand, rXor, rXor, rXor}, {1, 0, 0, 0, 1, 1, 0, 0, 0, 0, 0, 0, 1, 0, 0, 0, 
   1, 1, 0, 0, 0, 0, 0, 0, 1, 0, 0, 0, 1, 1, 0, 0, 0, 0, 0, 0, 1, 0, 0, 
   0}} -> 1, {{rXor, rAnd, rOr, rNand}, {0, 0, 0, 1, 0, 0, 1, 1, 0, 0, 1, 0, 
   0, 0, 1, 1, 0, 0, 1, 0, 0, 0, 1, 1, 0, 0, 1, 0, 0, 0, 1, 1, 0, 0, 1, 0, 0, 
   0, 1, 1}} -> 5, {{rXor, rAnd, rNand, rOr}, {0, 0, 1, 0, 0, 0, 1, 1, 0, 0, 
   0, 1, 0, 0, 1, 1, 0, 0, 0, 1, 0, 0, 1, 1, 0, 0, 0, 1, 0, 0, 1, 1, 0, 0, 0, 
   1, 0, 0, 1, 1}} -> 5, {{rXor, rAnd, rNand, rNand}, {0, 0, 1, 1, 0, 0, 0, 
   0, 0, 0, 1, 1, 0, 0, 0, 0, 0, 0, 1, 1, 0, 0, 0, 0, 0, 0, 1, 1, 0, 0, 0, 0, 
   0, 0, 1, 1, 0, 0, 0, 0}} -> 10, 
 {{rXor, rAnd, rNand, rXor}, {0, 0, 1, 0, 0, 0, 1, 1, 0, 0, 0, 0, 0, 0, 1, 0, 
   0, 0, 1, 1, 0, 0, 0, 0, 0, 0, 1, 0, 0, 0, 1, 1, 0, 0, 0, 0, 0, 0, 1, 
   0}} -> 5, {{rXor, rAnd, rXor, rNand}, {0, 0, 0, 1, 0, 0, 1, 1, 0, 0, 0, 0, 
   0, 0, 0, 1, 0, 0, 1, 1, 0, 0, 0, 0, 0, 0, 0, 1, 0, 0, 1, 1, 0, 0, 0, 0, 0, 
   0, 0, 1}} -> 5, {{rXor, rOr, rOr, rNand}, {0, 0, 0, 1, 0, 0, 1, 1, 0, 0, 
   1, 0, 0, 0, 1, 1, 0, 0, 1, 0, 0, 0, 1, 1, 0, 0, 1, 0, 0, 0, 1, 1, 0, 0, 1, 
   0, 0, 0, 1, 1}} -> 1, {{rXor, rOr, rNand, rOr}, {0, 0, 1, 0, 0, 0, 1, 1, 
   0, 0, 0, 1, 0, 0, 1, 1, 0, 0, 0, 1, 0, 0, 1, 1, 0, 0, 0, 1, 0, 0, 1, 1, 0, 
   0, 0, 1, 0, 0, 1, 1}} -> 1, {{rXor, rOr, rNand, rNand}, {0, 0, 1, 1, 0, 0, 
   0, 0, 0, 0, 1, 1, 0, 0, 0, 0, 0, 0, 1, 1, 0, 0, 0, 0, 0, 0, 1, 1, 0, 0, 0, 
   0, 0, 0, 1, 1, 0, 0, 0, 0}} -> 2, 
 {{rXor, rOr, rNand, rXor}, {0, 0, 1, 0, 0, 0, 1, 1, 0, 0, 0, 0, 0, 0, 1, 0, 
   0, 0, 1, 1, 0, 0, 0, 0, 0, 0, 1, 0, 0, 0, 1, 1, 0, 0, 0, 0, 0, 0, 1, 
   0}} -> 1, {{rXor, rOr, rXor, rNand}, {0, 0, 0, 1, 0, 0, 1, 1, 0, 0, 0, 0, 
   0, 0, 0, 1, 0, 0, 1, 1, 0, 0, 0, 0, 0, 0, 0, 1, 0, 0, 1, 1, 0, 0, 0, 0, 0, 
   0, 0, 1}} -> 1, {{rXor, rNand, rOr, rOr}, {0, 1, 0, 0, 1, 1, 0, 0, 0, 0, 
   0, 0, 0, 1, 0, 0, 1, 1, 0, 0, 0, 0, 0, 0, 0, 1, 0, 0, 1, 1, 0, 0, 0, 0, 0, 
   0, 0, 1, 0, 0}} -> 1, {{rXor, rNand, rOr, rXor}, {0, 1, 0, 0, 1, 1, 0, 0, 
   0, 0, 0, 0, 0, 1, 0, 0, 1, 1, 0, 0, 0, 0, 0, 0, 0, 1, 0, 0, 1, 1, 0, 0, 0, 
   0, 0, 0, 0, 1, 0, 0}} -> 1, {{rXor, rNand, rNand, rNand}, {0, 1, 1, 1, 1, 
   1, 0, 0, 0, 0, 1, 1, 0, 1, 0, 0, 1, 1, 1, 1, 0, 0, 0, 0, 0, 1, 1, 1, 1, 1, 
   0, 0, 0, 0, 1, 1, 0, 1, 0, 0}} -> 1, 
 {{rXor, rNand, rXor, rOr}, {0, 1, 0, 0, 1, 1, 0, 0, 0, 0, 0, 0, 0, 1, 0, 0, 
   1, 1, 0, 0, 0, 0, 0, 0, 0, 1, 0, 0, 1, 1, 0, 0, 0, 0, 0, 0, 0, 1, 0, 
   0}} -> 1, {{rXor, rNand, rXor, rXor}, {0, 1, 0, 0, 1, 1, 0, 0, 0, 0, 0, 0, 
   0, 1, 0, 0, 1, 1, 0, 0, 0, 0, 0, 0, 0, 1, 0, 0, 1, 1, 0, 0, 0, 0, 0, 0, 0, 
   1, 0, 0}} -> 1, {{rXor, rXor, rOr, rNand}, {0, 0, 0, 1, 0, 0, 1, 1, 0, 0, 
   1, 0, 0, 0, 1, 1, 0, 0, 1, 0, 0, 0, 1, 1, 0, 0, 1, 0, 0, 0, 1, 1, 0, 0, 1, 
   0, 0, 0, 1, 1}} -> 1, {{rXor, rXor, rNand, rOr}, {0, 0, 1, 0, 0, 0, 1, 1, 
   0, 0, 0, 1, 0, 0, 1, 1, 0, 0, 0, 1, 0, 0, 1, 1, 0, 0, 0, 1, 0, 0, 1, 1, 0, 
   0, 0, 1, 0, 0, 1, 1}} -> 1, {{rXor, rXor, rNand, rNand}, {0, 0, 1, 1, 0, 
   0, 0, 0, 0, 0, 1, 1, 0, 0, 0, 0, 0, 0, 1, 1, 0, 0, 0, 0, 0, 0, 1, 1, 0, 0, 
   0, 0, 0, 0, 1, 1, 0, 0, 0, 0}} -> 4, 
 {{rXor, rXor, rNand, rXor}, {0, 0, 1, 0, 0, 0, 1, 1, 0, 0, 0, 0, 0, 0, 1, 0, 
   0, 0, 1, 1, 0, 0, 0, 0, 0, 0, 1, 0, 0, 0, 1, 1, 0, 0, 0, 0, 0, 0, 1, 
   0}} -> 1, {{rXor, rXor, rXor, rNand}, {0, 0, 0, 1, 0, 0, 1, 1, 0, 0, 0, 0, 
   0, 0, 0, 1, 0, 0, 1, 1, 0, 0, 0, 0, 0, 0, 0, 1, 0, 0, 1, 1, 0, 0, 0, 0, 0, 
   0, 0, 1}} -> 1, {{rAnd, rOr, rNand, rAnd}, {0, 0, 1, 0, 0, 1, 1, 0, 0, 1, 
   1, 0, 0, 1, 1, 0, 0, 1, 1, 0, 0, 1, 1, 0, 0, 1, 1, 0, 0, 1, 1, 0, 0, 1, 1, 
   0, 0, 1, 1, 0}} -> 375, {{rAnd, rOr, rNand, rOr}, {0, 0, 1, 0, 0, 1, 1, 0, 
   0, 1, 1, 1, 0, 1, 1, 1, 0, 1, 1, 1, 0, 1, 1, 1, 0, 1, 1, 1, 0, 1, 1, 1, 0, 
   1, 1, 1, 0, 1, 1, 1}} -> 54, {{rAnd, rOr, rNand, rNand}, {0, 0, 1, 1, 0, 
   1, 1, 1, 0, 1, 1, 1, 0, 1, 1, 1, 0, 1, 1, 1, 0, 1, 1, 1, 0, 1, 1, 1, 0, 1, 
   1, 1, 0, 1, 1, 1, 0, 1, 1, 1}} -> 135, 
 {{rAnd, rOr, rNand, rXor}, {0, 0, 1, 0, 0, 1, 1, 0, 0, 1, 1, 1, 0, 1, 1, 1, 
   0, 1, 1, 1, 0, 1, 1, 1, 0, 1, 1, 1, 0, 1, 1, 1, 0, 1, 1, 1, 0, 1, 1, 
   1}} -> 27, {{rAnd, rXor, rNand, rAnd}, {0, 0, 1, 0, 0, 1, 1, 0, 0, 1, 1, 
   0, 0, 1, 1, 0, 0, 1, 1, 0, 0, 1, 1, 0, 0, 1, 1, 0, 0, 1, 1, 0, 0, 1, 1, 0, 
   0, 1, 1, 0}} -> 250, {{rAnd, rXor, rNand, rOr}, {0, 0, 1, 0, 0, 1, 1, 0, 
   0, 1, 1, 1, 0, 1, 1, 1, 0, 1, 1, 1, 0, 1, 1, 1, 0, 1, 1, 1, 0, 1, 1, 1, 0, 
   1, 1, 1, 0, 1, 1, 1}} -> 18, {{rAnd, rXor, rNand, rNand}, {0, 0, 1, 1, 0, 
   1, 1, 1, 0, 1, 1, 1, 0, 1, 1, 1, 0, 1, 1, 1, 0, 1, 1, 1, 0, 1, 1, 1, 0, 1, 
   1, 1, 0, 1, 1, 1, 0, 1, 1, 1}} -> 54, 
 {{rAnd, rXor, rNand, rXor}, {0, 0, 1, 0, 0, 1, 1, 0, 0, 1, 1, 1, 0, 1, 1, 1, 
   0, 1, 1, 1, 0, 1, 1, 1, 0, 1, 1, 1, 0, 1, 1, 1, 0, 1, 1, 1, 0, 1, 1, 
   1}} -> 9, {{rOr, rOr, rNand, rAnd}, {0, 0, 1, 0, 0, 1, 1, 0, 1, 1, 1, 0, 
   1, 1, 0, 1, 1, 1, 0, 1, 1, 1, 0, 1, 1, 1, 0, 1, 1, 1, 0, 1, 1, 1, 0, 1, 1, 
   1, 0, 1}} -> 6, {{rOr, rOr, rNand, rOr}, {0, 0, 1, 0, 0, 1, 1, 0, 1, 1, 1, 
   1, 1, 1, 0, 1, 1, 1, 0, 1, 1, 1, 0, 1, 1, 1, 0, 1, 1, 1, 0, 1, 1, 1, 0, 1, 
   1, 1, 0, 1}} -> 36, {{rOr, rOr, rNand, rNand}, {0, 0, 1, 1, 0, 1, 1, 1, 1, 
   1, 1, 1, 1, 1, 0, 0, 1, 1, 0, 0, 1, 1, 0, 0, 1, 1, 0, 0, 1, 1, 0, 0, 1, 1, 
   0, 0, 1, 1, 0, 0}} -> 4, {{rOr, rOr, rNand, rXor}, {0, 0, 1, 0, 0, 1, 1, 
   0, 1, 1, 1, 1, 1, 1, 0, 0, 1, 1, 0, 0, 1, 1, 0, 0, 1, 1, 0, 0, 1, 1, 0, 0, 
   1, 1, 0, 0, 1, 1, 0, 0}} -> 4, {{rOr, rNand, rAnd, rAnd}, {0, 1, 0, 0, 1, 
   1, 0, 0, 1, 1, 1, 1, 1, 0, 1, 1, 1, 0, 0, 0, 1, 1, 0, 0, 1, 1, 1, 1, 1, 0, 
   1, 1, 1, 0, 0, 0, 1, 1, 0, 0}} -> 3, 
 {{rOr, rNand, rAnd, rOr}, {0, 1, 0, 0, 1, 1, 0, 1, 1, 1, 1, 1, 1, 0, 1, 1, 
   1, 0, 0, 1, 1, 1, 0, 1, 1, 1, 1, 1, 1, 0, 1, 1, 1, 0, 0, 1, 1, 1, 0, 
   1}} -> 16, {{rOr, rNand, rAnd, rNand}, {0, 1, 0, 1, 1, 1, 0, 1, 1, 1, 1, 
   0, 1, 0, 1, 0, 1, 0, 0, 1, 1, 1, 0, 1, 1, 1, 1, 0, 1, 0, 1, 0, 1, 0, 0, 1, 
   1, 1, 0, 1}} -> 3, {{rOr, rNand, rAnd, rXor}, {0, 1, 0, 0, 1, 1, 0, 1, 1, 
   1, 1, 0, 1, 0, 1, 0, 1, 0, 0, 1, 1, 1, 0, 1, 1, 1, 1, 0, 1, 0, 1, 0, 1, 0, 
   0, 1, 1, 1, 0, 1}} -> 1, {{rOr, rNand, rOr, rAnd}, {0, 1, 0, 0, 1, 1, 1, 
   0, 1, 0, 1, 1, 1, 0, 1, 0, 1, 0, 1, 0, 1, 0, 1, 0, 1, 0, 1, 0, 1, 0, 1, 0, 
   1, 0, 1, 0, 1, 0, 1, 0}} -> 8, {{rOr, rNand, rOr, rOr}, {0, 1, 0, 0, 1, 1, 
   1, 1, 1, 0, 1, 1, 1, 0, 1, 1, 1, 0, 1, 1, 1, 0, 1, 1, 1, 0, 1, 1, 1, 0, 1, 
   1, 1, 0, 1, 1, 1, 0, 1, 1}} -> 81, 
 {{rOr, rNand, rOr, rNand}, {0, 1, 0, 1, 1, 1, 1, 1, 1, 0, 1, 0, 1, 0, 1, 1, 
   1, 0, 1, 1, 1, 0, 1, 1, 1, 0, 1, 1, 1, 0, 1, 1, 1, 0, 1, 1, 1, 0, 1, 
   1}} -> 32, {{rOr, rNand, rOr, rXor}, {0, 1, 0, 0, 1, 1, 1, 1, 1, 0, 1, 0, 
   1, 0, 1, 1, 1, 0, 1, 1, 1, 0, 1, 1, 1, 0, 1, 1, 1, 0, 1, 1, 1, 0, 1, 1, 1, 
   0, 1, 1}} -> 8, {{rOr, rXor, rNand, rAnd}, {0, 0, 1, 0, 0, 1, 1, 0, 1, 1, 
   1, 0, 1, 0, 0, 1, 1, 1, 1, 0, 1, 0, 0, 1, 1, 1, 1, 0, 1, 0, 0, 1, 1, 1, 1, 
   0, 1, 0, 0, 1}} -> 8, {{rOr, rXor, rNand, rOr}, {0, 0, 1, 0, 0, 1, 1, 0, 
   1, 1, 1, 1, 1, 0, 0, 1, 1, 1, 1, 1, 1, 0, 0, 1, 1, 1, 1, 1, 1, 0, 0, 1, 1, 
   1, 1, 1, 1, 0, 0, 1}} -> 32, {{rOr, rXor, rNand, rNand}, {0, 0, 1, 1, 0, 
   1, 1, 1, 1, 1, 1, 1, 1, 0, 0, 0, 1, 1, 1, 1, 1, 0, 0, 0, 1, 1, 1, 1, 1, 0, 
   0, 0, 1, 1, 1, 1, 1, 0, 0, 0}} -> 18, 
 {{rOr, rXor, rNand, rXor}, {0, 0, 1, 0, 0, 1, 1, 0, 1, 1, 1, 1, 1, 0, 0, 0, 
   1, 1, 1, 1, 1, 0, 0, 0, 1, 1, 1, 1, 1, 0, 0, 0, 1, 1, 1, 1, 1, 0, 0, 
   0}} -> 5, {{rNand, rAnd, rOr, rAnd}, {1, 0, 0, 0, 1, 0, 1, 0, 1, 1, 1, 0, 
   0, 1, 1, 1, 1, 0, 1, 0, 1, 1, 1, 0, 0, 1, 1, 1, 1, 0, 1, 0, 1, 1, 1, 0, 0, 
   1, 1, 1}} -> 3, {{rNand, rAnd, rOr, rOr}, {1, 0, 0, 0, 1, 0, 1, 1, 1, 1, 
   1, 1, 0, 1, 1, 1, 1, 0, 1, 1, 1, 1, 1, 1, 0, 1, 1, 1, 1, 0, 1, 1, 1, 1, 1, 
   1, 0, 1, 1, 1}} -> 18, {{rNand, rAnd, rOr, rNand}, {1, 0, 0, 1, 1, 0, 1, 
   1, 1, 1, 1, 1, 0, 1, 1, 0, 1, 0, 1, 1, 1, 1, 1, 1, 0, 1, 1, 0, 1, 0, 1, 1, 
   1, 1, 1, 1, 0, 1, 1, 0}} -> 32, 
 {{rNand, rAnd, rOr, rXor}, {1, 0, 0, 0, 1, 0, 1, 1, 1, 1, 1, 1, 0, 1, 1, 0, 
   1, 0, 1, 1, 1, 1, 1, 1, 0, 1, 1, 0, 1, 0, 1, 1, 1, 1, 1, 1, 0, 1, 1, 
   0}} -> 12, {{rNand, rAnd, rNand, rAnd}, {1, 0, 1, 0, 1, 1, 1, 0, 0, 1, 0, 
   1, 1, 0, 1, 0, 1, 1, 1, 0, 0, 1, 0, 1, 1, 0, 1, 0, 1, 1, 1, 0, 0, 1, 0, 1, 
   1, 0, 1, 0}} -> 8, {{rNand, rAnd, rNand, rOr}, {1, 0, 1, 0, 1, 1, 1, 1, 0, 
   1, 0, 1, 1, 0, 1, 1, 1, 1, 1, 1, 0, 1, 0, 1, 1, 0, 1, 1, 1, 1, 1, 1, 0, 1, 
   0, 1, 1, 0, 1, 1}} -> 16, {{rNand, rAnd, rNand, rNand}, {1, 0, 1, 1, 1, 1, 
   1, 1, 0, 1, 0, 0, 1, 0, 1, 1, 1, 1, 1, 1, 0, 1, 0, 0, 1, 0, 1, 1, 1, 1, 1, 
   1, 0, 1, 0, 0, 1, 0, 1, 1}} -> 81, 
 {{rNand, rAnd, rNand, rXor}, {1, 0, 1, 0, 1, 1, 1, 1, 0, 1, 0, 0, 1, 0, 1, 
   1, 1, 1, 1, 1, 0, 1, 0, 0, 1, 0, 1, 1, 1, 1, 1, 1, 0, 1, 0, 0, 1, 0, 1, 
   1}} -> 18, {{rNand, rAnd, rXor, rAnd}, {1, 0, 0, 0, 1, 0, 1, 0, 1, 1, 1, 
   0, 0, 1, 0, 1, 1, 0, 1, 0, 1, 1, 1, 0, 0, 1, 0, 1, 1, 0, 1, 0, 1, 1, 1, 0, 
   0, 1, 0, 1}} -> 4, {{rNand, rAnd, rXor, rOr}, {1, 0, 0, 0, 1, 0, 1, 1, 1, 
   1, 1, 1, 0, 1, 0, 1, 1, 0, 1, 1, 1, 1, 1, 1, 0, 1, 0, 1, 1, 0, 1, 1, 1, 1, 
   1, 1, 0, 1, 0, 1}} -> 12, {{rNand, rAnd, rXor, rNand}, {1, 0, 0, 1, 1, 0, 
   1, 1, 1, 1, 1, 1, 0, 1, 0, 0, 1, 0, 1, 1, 1, 1, 1, 1, 0, 1, 0, 0, 1, 0, 1, 
   1, 1, 1, 1, 1, 0, 1, 0, 0}} -> 36, 
 {{rNand, rAnd, rXor, rXor}, {1, 0, 0, 0, 1, 0, 1, 1, 1, 1, 1, 1, 0, 1, 0, 0, 
   1, 0, 1, 1, 1, 1, 1, 1, 0, 1, 0, 0, 1, 0, 1, 1, 1, 1, 1, 1, 0, 1, 0, 
   0}} -> 9, {{rNand, rOr, rNand, rAnd}, {1, 0, 1, 0, 1, 1, 1, 0, 0, 1, 0, 1, 
   1, 0, 1, 0, 1, 1, 1, 0, 0, 1, 0, 1, 1, 0, 1, 0, 1, 1, 1, 0, 0, 1, 0, 1, 1, 
   0, 1, 0}} -> 8, {{rNand, rOr, rNand, rOr}, {1, 0, 1, 0, 1, 1, 1, 1, 0, 1, 
   0, 1, 1, 0, 1, 1, 1, 1, 1, 1, 0, 1, 0, 1, 1, 0, 1, 1, 1, 1, 1, 1, 0, 1, 0, 
   1, 1, 0, 1, 1}} -> 16, {{rNand, rOr, rNand, rNand}, {1, 0, 1, 1, 1, 1, 1, 
   1, 0, 1, 0, 0, 1, 0, 1, 1, 1, 1, 1, 1, 0, 1, 0, 0, 1, 0, 1, 1, 1, 1, 1, 1, 
   0, 1, 0, 0, 1, 0, 1, 1}} -> 81, 
 {{rNand, rOr, rNand, rXor}, {1, 0, 1, 0, 1, 1, 1, 1, 0, 1, 0, 0, 1, 0, 1, 1, 
   1, 1, 1, 1, 0, 1, 0, 0, 1, 0, 1, 1, 1, 1, 1, 1, 0, 1, 0, 0, 1, 0, 1, 
   1}} -> 54, {{rNand, rOr, rXor, rAnd}, {1, 0, 0, 0, 1, 1, 1, 0, 0, 1, 0, 1, 
   1, 0, 1, 0, 1, 1, 1, 0, 0, 1, 0, 1, 1, 0, 1, 0, 1, 1, 1, 0, 0, 1, 0, 1, 1, 
   0, 1, 0}} -> 4, {{rNand, rOr, rXor, rOr}, {1, 0, 0, 0, 1, 1, 1, 1, 0, 1, 
   0, 1, 1, 0, 1, 1, 1, 1, 1, 1, 0, 1, 0, 1, 1, 0, 1, 1, 1, 1, 1, 1, 0, 1, 0, 
   1, 1, 0, 1, 1}} -> 4, {{rNand, rOr, rXor, rNand}, {1, 0, 0, 1, 1, 1, 1, 1, 
   0, 1, 0, 0, 1, 0, 1, 1, 1, 1, 1, 1, 0, 1, 0, 0, 1, 0, 1, 1, 1, 1, 1, 1, 0, 
   1, 0, 0, 1, 0, 1, 1}} -> 54, {{rNand, rOr, rXor, rXor}, {1, 0, 0, 0, 1, 1, 
   1, 1, 0, 1, 0, 0, 1, 0, 1, 1, 1, 1, 1, 1, 0, 1, 0, 0, 1, 0, 1, 1, 1, 1, 1, 
   1, 0, 1, 0, 0, 1, 0, 1, 1}} -> 6, 
 {{rNand, rNand, rAnd, rAnd}, {1, 1, 0, 0, 0, 1, 1, 1, 1, 1, 0, 0, 0, 1, 1, 
   1, 1, 1, 0, 0, 0, 1, 1, 1, 1, 1, 0, 0, 0, 1, 1, 1, 1, 1, 0, 0, 0, 1, 1, 
   1}} -> 2, {{rNand, rNand, rAnd, rOr}, {1, 1, 0, 0, 0, 1, 1, 1, 1, 1, 0, 1, 
   0, 1, 1, 1, 1, 1, 0, 1, 0, 1, 1, 1, 1, 1, 0, 1, 0, 1, 1, 1, 1, 1, 0, 1, 0, 
   1, 1, 1}} -> 5, {{rNand, rNand, rAnd, rNand}, {1, 1, 0, 1, 0, 1, 1, 0, 1, 
   1, 0, 1, 0, 1, 1, 0, 1, 1, 0, 1, 0, 1, 1, 0, 1, 1, 0, 1, 0, 1, 1, 0, 1, 1, 
   0, 1, 0, 1, 1, 0}} -> 54, {{rNand, rNand, rAnd, rXor}, {1, 1, 0, 0, 0, 1, 
   1, 0, 1, 1, 0, 1, 0, 1, 1, 0, 1, 1, 0, 1, 0, 1, 1, 0, 1, 1, 0, 1, 0, 1, 1, 
   0, 1, 1, 0, 1, 0, 1, 1, 0}} -> 2, 
 {{rNand, rNand, rOr, rAnd}, {1, 1, 0, 0, 0, 1, 1, 1, 1, 1, 1, 0, 0, 0, 1, 1, 
   1, 1, 0, 0, 0, 1, 1, 1, 1, 1, 1, 0, 0, 0, 1, 1, 1, 1, 0, 0, 0, 1, 1, 
   1}} -> 1, {{rNand, rNand, rOr, rOr}, {1, 1, 0, 0, 0, 1, 1, 1, 1, 1, 1, 1, 
   0, 0, 1, 1, 1, 1, 0, 0, 0, 1, 1, 1, 1, 1, 1, 1, 0, 0, 1, 1, 1, 1, 0, 0, 0, 
   1, 1, 1}} -> 2, {{rNand, rNand, rOr, rNand}, {1, 1, 0, 1, 0, 1, 1, 0, 1, 
   1, 1, 1, 0, 0, 1, 0, 1, 1, 0, 1, 0, 1, 1, 0, 1, 1, 1, 1, 0, 0, 1, 0, 1, 1, 
   0, 1, 0, 1, 1, 0}} -> 36, {{rNand, rNand, rOr, rXor}, {1, 1, 0, 0, 0, 1, 
   1, 0, 1, 1, 1, 1, 0, 0, 1, 0, 1, 1, 0, 0, 0, 1, 1, 0, 1, 1, 1, 1, 0, 0, 1, 
   0, 1, 1, 0, 0, 0, 1, 1, 0}} -> 8, 
 {{rNand, rNand, rXor, rAnd}, {1, 1, 0, 0, 0, 1, 0, 1, 1, 1, 1, 0, 0, 0, 0, 
   1, 1, 1, 0, 0, 0, 1, 0, 1, 1, 1, 1, 0, 0, 0, 0, 1, 1, 1, 0, 0, 0, 1, 0, 
   1}} -> 2, {{rNand, rNand, rXor, rOr}, {1, 1, 0, 0, 0, 1, 0, 1, 1, 1, 1, 1, 
   0, 0, 0, 1, 1, 1, 0, 0, 0, 1, 0, 1, 1, 1, 1, 1, 0, 0, 0, 1, 1, 1, 0, 0, 0, 
   1, 0, 1}} -> 8, {{rNand, rNand, rXor, rNand}, {1, 1, 0, 1, 0, 1, 0, 0, 1, 
   1, 1, 1, 0, 0, 0, 0, 1, 1, 0, 1, 0, 1, 0, 0, 1, 1, 1, 1, 0, 0, 0, 0, 1, 1, 
   0, 1, 0, 1, 0, 0}} -> 54, {{rNand, rNand, rXor, rXor}, {1, 1, 0, 0, 0, 1, 
   0, 0, 1, 1, 1, 1, 0, 0, 0, 0, 1, 1, 0, 0, 0, 1, 0, 0, 1, 1, 1, 1, 0, 0, 0, 
   0, 1, 1, 0, 0, 0, 1, 0, 0}} -> 5, 
 {{rNand, rXor, rAnd, rAnd}, {1, 0, 0, 0, 1, 1, 0, 0, 0, 1, 1, 1, 1, 1, 0, 0, 
   0, 1, 1, 1, 1, 1, 0, 0, 0, 1, 1, 1, 1, 1, 0, 0, 0, 1, 1, 1, 1, 1, 0, 
   0}} -> 2, {{rNand, rXor, rAnd, rOr}, {1, 0, 0, 0, 1, 1, 0, 1, 0, 1, 1, 1, 
   1, 1, 0, 1, 0, 1, 1, 1, 1, 1, 0, 1, 0, 1, 1, 1, 1, 1, 0, 1, 0, 1, 1, 1, 1, 
   1, 0, 1}} -> 12, {{rNand, rXor, rAnd, rNand}, {1, 0, 0, 1, 1, 1, 0, 1, 0, 
   1, 1, 0, 1, 1, 0, 1, 0, 1, 1, 0, 1, 1, 0, 1, 0, 1, 1, 0, 1, 1, 0, 1, 0, 1, 
   1, 0, 1, 1, 0, 1}} -> 16, {{rNand, rXor, rAnd, rXor}, {1, 0, 0, 0, 1, 1, 
   0, 1, 0, 1, 1, 0, 1, 1, 0, 1, 0, 1, 1, 0, 1, 1, 0, 1, 0, 1, 1, 0, 1, 1, 0, 
   1, 0, 1, 1, 0, 1, 1, 0, 1}} -> 9, 
 {{rNand, rXor, rOr, rAnd}, {1, 0, 0, 0, 1, 1, 1, 0, 0, 0, 1, 1, 1, 1, 0, 0, 
   0, 1, 1, 1, 1, 1, 1, 0, 0, 0, 1, 1, 1, 1, 0, 0, 0, 1, 1, 1, 1, 1, 1, 
   0}} -> 1, {{rNand, rXor, rOr, rOr}, {1, 0, 0, 0, 1, 1, 1, 1, 0, 0, 1, 1, 
   1, 1, 0, 0, 0, 1, 1, 1, 1, 1, 1, 1, 0, 0, 1, 1, 1, 1, 0, 0, 0, 1, 1, 1, 1, 
   1, 1, 1}} -> 2, {{rNand, rXor, rOr, rNand}, {1, 0, 0, 1, 1, 1, 1, 1, 0, 0, 
   1, 0, 1, 1, 0, 1, 0, 1, 1, 0, 1, 1, 1, 1, 0, 0, 1, 0, 1, 1, 0, 1, 0, 1, 1, 
   0, 1, 1, 1, 1}} -> 16, {{rNand, rXor, rOr, rXor}, {1, 0, 0, 0, 1, 1, 1, 1, 
   0, 0, 1, 0, 1, 1, 0, 0, 0, 1, 1, 0, 1, 1, 1, 1, 0, 0, 1, 0, 1, 1, 0, 0, 0, 
   1, 1, 0, 1, 1, 1, 1}} -> 1, {{rNand, rXor, rNand, rAnd}, {1, 0, 1, 0, 1, 
   0, 1, 0, 1, 0, 1, 0, 1, 0, 1, 0, 1, 0, 1, 0, 1, 0, 1, 0, 1, 0, 1, 0, 1, 0, 
   1, 0, 1, 0, 1, 0, 1, 0, 1, 0}} -> 250, 
 {{rNand, rXor, rNand, rOr}, {1, 0, 1, 0, 1, 0, 1, 1, 1, 0, 1, 1, 1, 0, 1, 1, 
   1, 0, 1, 1, 1, 0, 1, 1, 1, 0, 1, 1, 1, 0, 1, 1, 1, 0, 1, 1, 1, 0, 1, 
   1}} -> 45, {{rNand, rXor, rNand, rNand}, {1, 0, 1, 1, 1, 0, 1, 1, 1, 0, 1, 
   1, 1, 0, 1, 1, 1, 0, 1, 1, 1, 0, 1, 1, 1, 0, 1, 1, 1, 0, 1, 1, 1, 0, 1, 1, 
   1, 0, 1, 1}} -> 81, {{rNand, rXor, rNand, rXor}, {1, 0, 1, 0, 1, 0, 1, 1, 
   1, 0, 1, 1, 1, 0, 1, 1, 1, 0, 1, 1, 1, 0, 1, 1, 1, 0, 1, 1, 1, 0, 1, 1, 1, 
   0, 1, 1, 1, 0, 1, 1}} -> 18, {{rXor, rOr, rNand, rAnd}, {0, 0, 1, 0, 0, 1, 
   1, 0, 1, 1, 1, 0, 0, 1, 0, 1, 1, 0, 1, 0, 1, 1, 1, 0, 0, 1, 0, 1, 1, 0, 1, 
   0, 1, 1, 1, 0, 0, 1, 0, 1}} -> 1, 
 {{rXor, rOr, rNand, rOr}, {0, 0, 1, 0, 0, 1, 1, 0, 1, 1, 1, 1, 0, 1, 0, 1, 
   1, 0, 1, 1, 1, 1, 1, 1, 0, 1, 0, 1, 1, 0, 1, 1, 1, 1, 1, 1, 0, 1, 0, 
   1}} -> 2, {{rXor, rOr, rNand, rNand}, {0, 0, 1, 1, 0, 1, 1, 1, 1, 1, 1, 1, 
   0, 1, 0, 0, 1, 0, 1, 1, 1, 1, 1, 1, 0, 1, 0, 0, 1, 0, 1, 1, 1, 1, 1, 1, 0, 
   1, 0, 0}} -> 3, {{rXor, rOr, rNand, rXor}, {0, 0, 1, 0, 0, 1, 1, 0, 1, 1, 
   1, 1, 0, 1, 0, 0, 1, 0, 1, 1, 1, 1, 1, 1, 0, 1, 0, 0, 1, 0, 1, 1, 1, 1, 1, 
   1, 0, 1, 0, 0}} -> 16, {{rXor, rNand, rAnd, rAnd}, {0, 1, 0, 0, 1, 1, 0, 
   0, 0, 1, 1, 1, 1, 1, 0, 0, 0, 1, 1, 1, 1, 1, 0, 0, 0, 1, 1, 1, 1, 1, 0, 0, 
   0, 1, 1, 1, 1, 1, 0, 0}} -> 2, {{rXor, rNand, rAnd, rOr}, {0, 1, 0, 0, 1, 
   1, 0, 1, 0, 1, 1, 1, 1, 1, 0, 1, 0, 1, 1, 1, 1, 1, 0, 1, 0, 1, 1, 1, 1, 1, 
   0, 1, 0, 1, 1, 1, 1, 1, 0, 1}} -> 6, 
 {{rXor, rNand, rAnd, rNand}, {0, 1, 0, 1, 1, 1, 0, 1, 0, 1, 1, 0, 1, 1, 0, 
   1, 0, 1, 1, 0, 1, 1, 0, 1, 0, 1, 1, 0, 1, 1, 0, 1, 0, 1, 1, 0, 1, 1, 0, 
   1}} -> 8, {{rXor, rNand, rAnd, rXor}, {0, 1, 0, 0, 1, 1, 0, 1, 0, 1, 1, 0, 
   1, 1, 0, 1, 0, 1, 1, 0, 1, 1, 0, 1, 0, 1, 1, 0, 1, 1, 0, 1, 0, 1, 1, 0, 1, 
   1, 0, 1}} -> 24, {{rXor, rXor, rNand, rAnd}, {0, 0, 1, 0, 0, 1, 1, 0, 1, 
   1, 1, 0, 0, 0, 0, 1, 0, 0, 1, 0, 0, 1, 1, 0, 1, 1, 1, 0, 0, 0, 0, 1, 0, 0, 
   1, 0, 0, 1, 1, 0}} -> 4, {{rXor, rXor, rNand, rOr}, {0, 0, 1, 0, 0, 1, 1, 
   0, 1, 1, 1, 1, 0, 0, 0, 1, 0, 0, 1, 0, 0, 1, 1, 0, 1, 1, 1, 1, 0, 0, 0, 1, 
   0, 0, 1, 0, 0, 1, 1, 0}} -> 5, {{rXor, rXor, rNand, rNand}, {0, 0, 1, 1, 
   0, 1, 1, 1, 1, 1, 1, 1, 0, 0, 0, 0, 0, 0, 1, 1, 0, 1, 1, 1, 1, 1, 1, 1, 0, 
   0, 0, 0, 0, 0, 1, 1, 0, 1, 1, 1}} -> 18, 
 {{rXor, rXor, rNand, rXor}, {0, 0, 1, 0, 0, 1, 1, 0, 1, 1, 1, 1, 0, 0, 0, 0, 
   0, 0, 1, 0, 0, 1, 1, 0, 1, 1, 1, 1, 0, 0, 0, 0, 0, 0, 1, 0, 0, 1, 1, 
   0}} -> 40, {{rAnd, rOr, rNand, rOr}, {0, 0, 1, 0, 0, 1, 1, 1, 0, 1, 1, 1, 
   0, 1, 1, 1, 0, 1, 1, 1, 0, 1, 1, 1, 0, 1, 1, 1, 0, 1, 1, 1, 0, 1, 1, 1, 0, 
   1, 1, 1}} -> 81, {{rAnd, rOr, rNand, rXor}, {0, 0, 1, 0, 0, 1, 1, 1, 0, 1, 
   1, 1, 0, 1, 1, 1, 0, 1, 1, 1, 0, 1, 1, 1, 0, 1, 1, 1, 0, 1, 1, 1, 0, 1, 1, 
   1, 0, 1, 1, 1}} -> 27, {{rAnd, rXor, rNand, rOr}, {0, 0, 1, 0, 0, 1, 1, 1, 
   0, 1, 1, 1, 0, 1, 1, 1, 0, 1, 1, 1, 0, 1, 1, 1, 0, 1, 1, 1, 0, 1, 1, 1, 0, 
   1, 1, 1, 0, 1, 1, 1}} -> 27, {{rAnd, rXor, rNand, rXor}, {0, 0, 1, 0, 0, 
   1, 1, 1, 0, 1, 1, 1, 0, 1, 1, 1, 0, 1, 1, 1, 0, 1, 1, 1, 0, 1, 1, 1, 0, 1, 
   1, 1, 0, 1, 1, 1, 0, 1, 1, 1}} -> 9, 
 {{rOr, rOr, rNand, rAnd}, {0, 0, 1, 0, 0, 1, 1, 0, 1, 1, 1, 0, 1, 1, 0, 1, 
   1, 1, 0, 0, 1, 1, 0, 0, 1, 1, 0, 0, 1, 1, 0, 0, 1, 1, 0, 0, 1, 1, 0, 
   0}} -> 4, {{rOr, rOr, rNand, rOr}, {0, 0, 1, 0, 0, 1, 1, 1, 1, 1, 1, 1, 1, 
   1, 0, 1, 1, 1, 0, 1, 1, 1, 0, 1, 1, 1, 0, 1, 1, 1, 0, 1, 1, 1, 0, 1, 1, 1, 
   0, 1}} -> 54, {{rOr, rOr, rNand, rNand}, {0, 0, 1, 1, 0, 1, 1, 1, 1, 1, 1, 
   1, 1, 1, 0, 0, 1, 1, 0, 1, 1, 1, 0, 1, 1, 1, 0, 1, 1, 1, 0, 1, 1, 1, 0, 1, 
   1, 1, 0, 1}} -> 4, {{rOr, rOr, rNand, rXor}, {0, 0, 1, 0, 0, 1, 1, 1, 1, 
   1, 1, 1, 1, 1, 0, 0, 1, 1, 0, 1, 1, 1, 0, 1, 1, 1, 0, 1, 1, 1, 0, 1, 1, 1, 
   0, 1, 1, 1, 0, 1}} -> 6, {{rOr, rNand, rAnd, rAnd}, {0, 1, 0, 0, 1, 1, 0, 
   0, 1, 1, 1, 0, 1, 0, 1, 1, 1, 0, 0, 1, 1, 1, 0, 0, 1, 1, 1, 0, 1, 0, 1, 1, 
   1, 0, 0, 1, 1, 1, 0, 0}} -> 2, {{rOr, rNand, rAnd, rOr}, {0, 1, 0, 0, 1, 
   1, 0, 0, 1, 1, 1, 1, 1, 0, 1, 1, 1, 0, 0, 1, 1, 1, 0, 1, 1, 1, 1, 1, 1, 0, 
   1, 1, 1, 0, 0, 1, 1, 1, 0, 1}} -> 8, 
 {{rOr, rNand, rAnd, rNand}, {0, 1, 0, 1, 1, 1, 0, 1, 1, 1, 1, 1, 1, 0, 1, 0, 
   1, 0, 0, 0, 1, 1, 0, 1, 1, 1, 1, 1, 1, 0, 1, 0, 1, 0, 0, 0, 1, 1, 0, 
   1}} -> 4, {{rOr, rNand, rAnd, rXor}, {0, 1, 0, 0, 1, 1, 0, 0, 1, 1, 1, 1, 
   1, 0, 1, 0, 1, 0, 0, 0, 1, 1, 0, 1, 1, 1, 1, 1, 1, 0, 1, 0, 1, 0, 0, 0, 1, 
   1, 0, 1}} -> 1, {{rOr, rNand, rOr, rAnd}, {0, 1, 0, 0, 1, 1, 1, 0, 1, 0, 
   1, 1, 1, 0, 1, 1, 1, 0, 1, 1, 1, 0, 1, 1, 1, 0, 1, 1, 1, 0, 1, 1, 1, 0, 1, 
   1, 1, 0, 1, 1}} -> 9, {{rOr, rNand, rOr, rOr}, {0, 1, 0, 0, 1, 1, 1, 0, 1, 
   0, 1, 1, 1, 0, 1, 1, 1, 0, 1, 1, 1, 0, 1, 1, 1, 0, 1, 1, 1, 0, 1, 1, 1, 0, 
   1, 1, 1, 0, 1, 1}} -> 27, {{rOr, rNand, rOr, rNand}, {0, 1, 0, 1, 1, 1, 1, 
   1, 1, 0, 1, 0, 1, 0, 1, 0, 1, 0, 1, 0, 1, 0, 1, 0, 1, 0, 1, 0, 1, 0, 1, 0, 
   1, 0, 1, 0, 1, 0, 1, 0}} -> 16, 
 {{rOr, rNand, rOr, rXor}, {0, 1, 0, 0, 1, 1, 1, 0, 1, 0, 1, 0, 1, 0, 1, 0, 
   1, 0, 1, 0, 1, 0, 1, 0, 1, 0, 1, 0, 1, 0, 1, 0, 1, 0, 1, 0, 1, 0, 1, 
   0}} -> 4, {{rOr, rXor, rNand, rOr}, {0, 0, 1, 0, 0, 1, 1, 1, 1, 1, 1, 1, 
   1, 0, 0, 1, 1, 1, 1, 1, 1, 0, 0, 1, 1, 1, 1, 1, 1, 0, 0, 1, 1, 1, 1, 1, 1, 
   0, 0, 1}} -> 12, {{rOr, rXor, rNand, rXor}, {0, 0, 1, 0, 0, 1, 1, 1, 1, 1, 
   1, 1, 1, 0, 0, 0, 1, 1, 1, 1, 1, 0, 0, 0, 1, 1, 1, 1, 1, 0, 0, 0, 1, 1, 1, 
   1, 1, 0, 0, 0}} -> 6, {{rNand, rAnd, rOr, rAnd}, {1, 0, 0, 0, 1, 0, 1, 0, 
   1, 1, 1, 1, 0, 1, 1, 1, 1, 0, 1, 0, 1, 1, 1, 1, 0, 1, 1, 1, 1, 0, 1, 0, 1, 
   1, 1, 1, 0, 1, 1, 1}} -> 6, {{rNand, rAnd, rOr, rNand}, {1, 0, 0, 1, 1, 0, 
   1, 1, 1, 1, 1, 0, 0, 1, 1, 0, 1, 0, 1, 1, 1, 1, 1, 0, 0, 1, 1, 0, 1, 0, 1, 
   1, 1, 1, 1, 0, 0, 1, 1, 0}} -> 4, 
 {{rNand, rAnd, rOr, rXor}, {1, 0, 0, 0, 1, 0, 1, 1, 1, 1, 1, 0, 0, 1, 1, 0, 
   1, 0, 1, 1, 1, 1, 1, 0, 0, 1, 1, 0, 1, 0, 1, 1, 1, 1, 1, 0, 0, 1, 1, 
   0}} -> 2, {{rNand, rAnd, rNand, rAnd}, {1, 0, 1, 0, 1, 1, 1, 1, 0, 1, 0, 
   1, 1, 0, 1, 0, 1, 1, 1, 1, 0, 1, 0, 1, 1, 0, 1, 0, 1, 1, 1, 1, 0, 1, 0, 1, 
   1, 0, 1, 0}} -> 16, {{rNand, rAnd, rNand, rOr}, {1, 0, 1, 0, 1, 1, 1, 1, 
   0, 1, 0, 1, 1, 0, 1, 0, 1, 1, 1, 1, 0, 1, 0, 1, 1, 0, 1, 0, 1, 1, 1, 1, 0, 
   1, 0, 1, 1, 0, 1, 0}} -> 16, {{rNand, rAnd, rNand, rNand}, {1, 0, 1, 1, 1, 
   1, 1, 0, 0, 1, 0, 0, 1, 0, 1, 1, 1, 1, 1, 0, 0, 1, 0, 0, 1, 0, 1, 1, 1, 1, 
   1, 0, 0, 1, 0, 0, 1, 0, 1, 1}} -> 4, 
 {{rNand, rAnd, rNand, rXor}, {1, 0, 1, 0, 1, 1, 1, 0, 0, 1, 0, 0, 1, 0, 1, 
   0, 1, 1, 1, 0, 0, 1, 0, 0, 1, 0, 1, 0, 1, 1, 1, 0, 0, 1, 0, 0, 1, 0, 1, 
   0}} -> 4, {{rNand, rAnd, rXor, rAnd}, {1, 0, 0, 0, 1, 0, 1, 0, 1, 1, 1, 1, 
   0, 1, 0, 1, 1, 0, 1, 0, 1, 1, 1, 1, 0, 1, 0, 1, 1, 0, 1, 0, 1, 1, 1, 1, 0, 
   1, 0, 1}} -> 8, {{rNand, rAnd, rXor, rOr}, {1, 0, 0, 0, 1, 0, 1, 1, 1, 1, 
   1, 1, 0, 1, 0, 1, 1, 0, 1, 0, 1, 1, 1, 1, 0, 1, 0, 1, 1, 0, 1, 0, 1, 1, 1, 
   1, 0, 1, 0, 1}} -> 2, {{rNand, rAnd, rXor, rNand}, {1, 0, 0, 1, 1, 0, 1, 
   1, 1, 1, 1, 0, 0, 1, 0, 0, 1, 0, 1, 1, 1, 1, 1, 0, 0, 1, 0, 0, 1, 0, 1, 1, 
   1, 1, 1, 0, 0, 1, 0, 0}} -> 2, {{rNand, rAnd, rXor, rXor}, {1, 0, 0, 0, 1, 
   0, 1, 1, 1, 1, 1, 0, 0, 1, 0, 0, 1, 0, 1, 0, 1, 1, 1, 0, 0, 1, 0, 0, 1, 0, 
   1, 0, 1, 1, 1, 0, 0, 1, 0, 0}} -> 2, 
 {{rNand, rOr, rNand, rAnd}, {1, 0, 1, 0, 1, 1, 1, 1, 0, 1, 0, 1, 1, 0, 1, 0, 
   1, 1, 1, 1, 0, 1, 0, 1, 1, 0, 1, 0, 1, 1, 1, 1, 0, 1, 0, 1, 1, 0, 1, 
   0}} -> 16, {{rNand, rOr, rNand, rOr}, {1, 0, 1, 0, 1, 1, 1, 1, 0, 1, 0, 1, 
   1, 0, 1, 0, 1, 1, 1, 1, 0, 1, 0, 1, 1, 0, 1, 0, 1, 1, 1, 1, 0, 1, 0, 1, 1, 
   0, 1, 0}} -> 16, {{rNand, rOr, rNand, rNand}, {1, 0, 1, 1, 1, 1, 1, 0, 0, 
   1, 0, 0, 1, 0, 1, 1, 1, 1, 1, 0, 0, 1, 0, 0, 1, 0, 1, 1, 1, 1, 1, 0, 0, 1, 
   0, 0, 1, 0, 1, 1}} -> 12, {{rNand, rOr, rNand, rXor}, {1, 0, 1, 0, 1, 1, 
   1, 0, 0, 1, 0, 0, 1, 0, 1, 0, 1, 1, 1, 0, 0, 1, 0, 0, 1, 0, 1, 0, 1, 1, 1, 
   0, 0, 1, 0, 0, 1, 0, 1, 0}} -> 12, 
 {{rNand, rOr, rXor, rAnd}, {1, 0, 0, 0, 1, 1, 1, 0, 0, 1, 0, 1, 1, 0, 1, 0, 
   1, 1, 1, 1, 0, 1, 0, 1, 1, 0, 1, 0, 1, 1, 1, 1, 0, 1, 0, 1, 1, 0, 1, 
   0}} -> 2, {{rNand, rOr, rXor, rOr}, {1, 0, 0, 0, 1, 1, 1, 1, 0, 1, 0, 1, 
   1, 0, 1, 0, 1, 1, 1, 1, 0, 1, 0, 1, 1, 0, 1, 0, 1, 1, 1, 1, 0, 1, 0, 1, 1, 
   0, 1, 0}} -> 8, {{rNand, rOr, rXor, rNand}, {1, 0, 0, 1, 1, 1, 1, 1, 0, 1, 
   0, 0, 1, 0, 1, 1, 1, 1, 1, 0, 0, 1, 0, 0, 1, 0, 1, 1, 1, 1, 1, 0, 0, 1, 0, 
   0, 1, 0, 1, 1}} -> 6, {{rNand, rOr, rXor, rXor}, {1, 0, 0, 0, 1, 1, 1, 1, 
   0, 1, 0, 0, 1, 0, 1, 0, 1, 1, 1, 0, 0, 1, 0, 0, 1, 0, 1, 0, 1, 1, 1, 0, 0, 
   1, 0, 0, 1, 0, 1, 0}} -> 4, {{rNand, rNand, rAnd, rAnd}, {1, 1, 0, 0, 0, 
   1, 1, 0, 1, 1, 0, 0, 0, 1, 1, 0, 1, 1, 0, 0, 0, 1, 1, 0, 1, 1, 0, 0, 0, 1, 
   1, 0, 1, 1, 0, 0, 0, 1, 1, 0}} -> 16, 
 {{rNand, rNand, rAnd, rNand}, {1, 1, 0, 1, 0, 1, 1, 1, 1, 1, 0, 1, 0, 1, 1, 
   1, 1, 1, 0, 1, 0, 1, 1, 1, 1, 1, 0, 1, 0, 1, 1, 1, 1, 1, 0, 1, 0, 1, 1, 
   1}} -> 4, {{rNand, rNand, rAnd, rXor}, {1, 1, 0, 0, 0, 1, 1, 1, 1, 1, 0, 
   1, 0, 1, 1, 1, 1, 1, 0, 1, 0, 1, 1, 1, 1, 1, 0, 1, 0, 1, 1, 1, 1, 1, 0, 1, 
   0, 1, 1, 1}} -> 1, {{rNand, rNand, rOr, rAnd}, {1, 1, 0, 0, 0, 1, 1, 0, 1, 
   1, 1, 0, 0, 0, 1, 1, 1, 1, 0, 0, 0, 1, 1, 0, 1, 1, 1, 0, 0, 0, 1, 1, 1, 1, 
   0, 0, 0, 1, 1, 0}} -> 1, {{rNand, rNand, rOr, rOr}, {1, 1, 0, 0, 0, 1, 1, 
   1, 1, 1, 1, 1, 0, 0, 1, 1, 1, 1, 0, 1, 0, 1, 1, 1, 1, 1, 1, 1, 0, 0, 1, 1, 
   1, 1, 0, 1, 0, 1, 1, 1}} -> 4, {{rNand, rNand, rOr, rNand}, {1, 1, 0, 1, 
   0, 1, 1, 1, 1, 1, 1, 1, 0, 0, 1, 0, 1, 1, 0, 1, 0, 1, 1, 1, 1, 1, 1, 1, 0, 
   0, 1, 0, 1, 1, 0, 1, 0, 1, 1, 1}} -> 6, 
 {{rNand, rNand, rOr, rXor}, {1, 1, 0, 0, 0, 1, 1, 1, 1, 1, 1, 1, 0, 0, 1, 0, 
   1, 1, 0, 1, 0, 1, 1, 1, 1, 1, 1, 1, 0, 0, 1, 0, 1, 1, 0, 1, 0, 1, 1, 
   1}} -> 3, {{rNand, rNand, rXor, rAnd}, {1, 1, 0, 0, 0, 1, 0, 0, 1, 1, 1, 
   0, 0, 0, 0, 1, 1, 1, 0, 0, 0, 1, 0, 0, 1, 1, 1, 0, 0, 0, 0, 1, 1, 1, 0, 0, 
   0, 1, 0, 0}} -> 4, {{rNand, rNand, rXor, rOr}, {1, 1, 0, 0, 0, 1, 0, 1, 1, 
   1, 1, 0, 0, 0, 0, 1, 1, 1, 0, 0, 0, 1, 0, 1, 1, 1, 1, 0, 0, 0, 0, 1, 1, 1, 
   0, 0, 0, 1, 0, 1}} -> 2, {{rNand, rNand, rXor, rNand}, {1, 1, 0, 1, 0, 1, 
   0, 1, 1, 1, 1, 1, 0, 0, 0, 0, 1, 1, 0, 1, 0, 1, 0, 1, 1, 1, 1, 1, 0, 0, 0, 
   0, 1, 1, 0, 1, 0, 1, 0, 1}} -> 36, 
 {{rNand, rNand, rXor, rXor}, {1, 1, 0, 0, 0, 1, 0, 1, 1, 1, 1, 0, 0, 0, 0, 
   0, 1, 1, 0, 0, 0, 1, 0, 1, 1, 1, 1, 0, 0, 0, 0, 0, 1, 1, 0, 0, 0, 1, 0, 
   1}} -> 2, {{rNand, rXor, rAnd, rAnd}, {1, 0, 0, 0, 1, 1, 0, 0, 0, 1, 1, 0, 
   1, 1, 0, 0, 0, 1, 1, 0, 1, 1, 0, 0, 0, 1, 1, 0, 1, 1, 0, 0, 0, 1, 1, 0, 1, 
   1, 0, 0}} -> 4, {{rNand, rXor, rAnd, rNand}, {1, 0, 0, 1, 1, 1, 0, 1, 0, 
   1, 1, 1, 1, 1, 0, 1, 0, 1, 1, 1, 1, 1, 0, 1, 0, 1, 1, 1, 1, 1, 0, 1, 0, 1, 
   1, 1, 1, 1, 0, 1}} -> 1, {{rNand, rXor, rAnd, rXor}, {1, 0, 0, 0, 1, 1, 0, 
   1, 0, 1, 1, 1, 1, 1, 0, 1, 0, 1, 1, 1, 1, 1, 0, 1, 0, 1, 1, 1, 1, 1, 0, 1, 
   0, 1, 1, 1, 1, 1, 0, 1}} -> 4, {{rNand, rXor, rOr, rAnd}, {1, 0, 0, 0, 1, 
   1, 1, 0, 0, 0, 1, 1, 1, 1, 0, 0, 0, 1, 1, 0, 1, 1, 1, 0, 0, 0, 1, 1, 1, 1, 
   0, 0, 0, 1, 1, 0, 1, 1, 1, 0}} -> 1, 
 {{rNand, rXor, rOr, rOr}, {1, 0, 0, 0, 1, 1, 1, 1, 0, 0, 1, 1, 1, 1, 0, 1, 
   0, 1, 1, 1, 1, 1, 1, 1, 0, 0, 1, 1, 1, 1, 0, 1, 0, 1, 1, 1, 1, 1, 1, 
   1}} -> 4, {{rNand, rXor, rOr, rNand}, {1, 0, 0, 1, 1, 1, 1, 1, 0, 0, 1, 0, 
   1, 1, 0, 1, 0, 1, 1, 1, 1, 1, 1, 1, 0, 0, 1, 0, 1, 1, 0, 1, 0, 1, 1, 1, 1, 
   1, 1, 1}} -> 3, {{rNand, rXor, rOr, rXor}, {1, 0, 0, 0, 1, 1, 1, 1, 0, 0, 
   1, 0, 1, 1, 0, 1, 0, 1, 1, 1, 1, 1, 1, 1, 0, 0, 1, 0, 1, 1, 0, 1, 0, 1, 1, 
   1, 1, 1, 1, 1}} -> 4, {{rNand, rXor, rNand, rAnd}, {1, 0, 1, 0, 1, 0, 1, 
   1, 1, 0, 1, 1, 1, 0, 1, 1, 1, 0, 1, 1, 1, 0, 1, 1, 1, 0, 1, 1, 1, 0, 1, 1, 
   1, 0, 1, 1, 1, 0, 1, 1}} -> 9, {{rNand, rXor, rNand, rNand}, {1, 0, 1, 1, 
   1, 0, 1, 0, 1, 0, 1, 0, 1, 0, 1, 0, 1, 0, 1, 0, 1, 0, 1, 0, 1, 0, 1, 0, 1, 
   0, 1, 0, 1, 0, 1, 0, 1, 0, 1, 0}} -> 9, 
 {{rNand, rXor, rNand, rXor}, {1, 0, 1, 0, 1, 0, 1, 0, 1, 0, 1, 0, 1, 0, 1, 
   0, 1, 0, 1, 0, 1, 0, 1, 0, 1, 0, 1, 0, 1, 0, 1, 0, 1, 0, 1, 0, 1, 0, 1, 
   0}} -> 100, {{rXor, rOr, rNand, rAnd}, {0, 0, 1, 0, 0, 1, 1, 0, 1, 1, 1, 
   0, 0, 1, 0, 1, 1, 0, 1, 0, 1, 1, 1, 1, 0, 1, 0, 1, 1, 0, 1, 0, 1, 1, 1, 1, 
   0, 1, 0, 1}} -> 1, {{rXor, rOr, rNand, rOr}, {0, 0, 1, 0, 0, 1, 1, 1, 1, 
   1, 1, 1, 0, 1, 0, 1, 1, 0, 1, 0, 1, 1, 1, 1, 0, 1, 0, 1, 1, 0, 1, 0, 1, 1, 
   1, 1, 0, 1, 0, 1}} -> 4, {{rXor, rOr, rNand, rNand}, {0, 0, 1, 1, 0, 1, 1, 
   1, 1, 1, 1, 1, 0, 1, 0, 0, 1, 0, 1, 1, 1, 1, 1, 0, 0, 1, 0, 0, 1, 0, 1, 1, 
   1, 1, 1, 0, 0, 1, 0, 0}} -> 3, {{rXor, rOr, rNand, rXor}, {0, 0, 1, 0, 0, 
   1, 1, 1, 1, 1, 1, 1, 0, 1, 0, 0, 1, 0, 1, 0, 1, 1, 1, 0, 0, 1, 0, 0, 1, 0, 
   1, 0, 1, 1, 1, 0, 0, 1, 0, 0}} -> 2, 
 {{rXor, rNand, rAnd, rAnd}, {0, 1, 0, 0, 1, 1, 0, 0, 0, 1, 1, 0, 1, 1, 0, 0, 
   0, 1, 1, 0, 1, 1, 0, 0, 0, 1, 1, 0, 1, 1, 0, 0, 0, 1, 1, 0, 1, 1, 0, 
   0}} -> 16, {{rXor, rNand, rAnd, rOr}, {0, 1, 0, 0, 1, 1, 0, 0, 0, 1, 1, 1, 
   1, 1, 0, 1, 0, 1, 1, 1, 1, 1, 0, 1, 0, 1, 1, 1, 1, 1, 0, 1, 0, 1, 1, 1, 1, 
   1, 0, 1}} -> 2, {{rXor, rNand, rAnd, rNand}, {0, 1, 0, 1, 1, 1, 0, 1, 0, 
   1, 1, 1, 1, 1, 0, 1, 0, 1, 1, 1, 1, 1, 0, 1, 0, 1, 1, 1, 1, 1, 0, 1, 0, 1, 
   1, 1, 1, 1, 0, 1}} -> 4, {{rXor, rNand, rAnd, rXor}, {0, 1, 0, 0, 1, 1, 0, 
   0, 0, 1, 1, 1, 1, 1, 0, 1, 0, 1, 1, 1, 1, 1, 0, 1, 0, 1, 1, 1, 1, 1, 0, 1, 
   0, 1, 1, 1, 1, 1, 0, 1}} -> 1, {{rXor, rXor, rNand, rOr}, {0, 0, 1, 0, 0, 
   1, 1, 1, 1, 1, 1, 1, 0, 0, 0, 1, 0, 0, 1, 0, 0, 1, 1, 1, 1, 1, 1, 1, 0, 0, 
   0, 1, 0, 0, 1, 0, 0, 1, 1, 1}} -> 6, 
 {{rXor, rXor, rNand, rXor}, {0, 0, 1, 0, 0, 1, 1, 1, 1, 1, 1, 1, 0, 0, 0, 0, 
   0, 0, 1, 0, 0, 1, 1, 1, 1, 1, 1, 1, 0, 0, 0, 0, 0, 0, 1, 0, 0, 1, 1, 
   1}} -> 6, {{rAnd, rOr, rNand, rOr}, {0, 0, 1, 0, 0, 1, 1, 0, 0, 1, 1, 0, 
   0, 1, 1, 0, 0, 1, 1, 0, 0, 1, 1, 0, 0, 1, 1, 0, 0, 1, 1, 0, 0, 1, 1, 0, 0, 
   1, 1, 0}} -> 75, {{rAnd, rOr, rNand, rXor}, {0, 0, 1, 0, 0, 1, 1, 0, 0, 1, 
   1, 0, 0, 1, 1, 0, 0, 1, 1, 0, 0, 1, 1, 0, 0, 1, 1, 0, 0, 1, 1, 0, 0, 1, 1, 
   0, 0, 1, 1, 0}} -> 75, {{rAnd, rXor, rNand, rOr}, {0, 0, 1, 0, 0, 1, 1, 0, 
   0, 1, 1, 0, 0, 1, 1, 0, 0, 1, 1, 0, 0, 1, 1, 0, 0, 1, 1, 0, 0, 1, 1, 0, 0, 
   1, 1, 0, 0, 1, 1, 0}} -> 50, {{rAnd, rXor, rNand, rXor}, {0, 0, 1, 0, 0, 
   1, 1, 0, 0, 1, 1, 0, 0, 1, 1, 0, 0, 1, 1, 0, 0, 1, 1, 0, 0, 1, 1, 0, 0, 1, 
   1, 0, 0, 1, 1, 0, 0, 1, 1, 0}} -> 50, 
 {{rOr, rOr, rNand, rAnd}, {0, 0, 1, 0, 0, 1, 1, 0, 1, 1, 1, 0, 1, 1, 0, 0, 
   1, 1, 0, 0, 1, 1, 0, 0, 1, 1, 0, 0, 1, 1, 0, 0, 1, 1, 0, 0, 1, 1, 0, 
   0}} -> 12, {{rOr, rOr, rNand, rOr}, {0, 0, 1, 0, 0, 1, 1, 0, 1, 1, 1, 0, 
   1, 1, 0, 1, 1, 1, 0, 1, 1, 1, 0, 1, 1, 1, 0, 1, 1, 1, 0, 1, 1, 1, 0, 1, 1, 
   1, 0, 1}} -> 6, {{rOr, rOr, rNand, rNand}, {0, 0, 1, 1, 0, 1, 1, 1, 1, 1, 
   1, 1, 1, 1, 0, 0, 1, 1, 0, 1, 1, 1, 0, 0, 1, 1, 0, 1, 1, 1, 0, 0, 1, 1, 0, 
   1, 1, 1, 0, 0}} -> 4, {{rOr, rOr, rNand, rXor}, {0, 0, 1, 0, 0, 1, 1, 0, 
   1, 1, 1, 0, 1, 1, 0, 1, 1, 1, 0, 0, 1, 1, 0, 1, 1, 1, 0, 0, 1, 1, 0, 1, 1, 
   1, 0, 0, 1, 1, 0, 1}} -> 4, {{rOr, rNand, rAnd, rAnd}, {0, 1, 0, 0, 1, 1, 
   0, 0, 1, 1, 1, 0, 1, 0, 1, 0, 1, 0, 0, 0, 1, 1, 0, 0, 1, 1, 1, 0, 1, 0, 1, 
   0, 1, 0, 0, 0, 1, 1, 0, 0}} -> 3, 
 {{rOr, rNand, rAnd, rNand}, {0, 1, 0, 1, 1, 1, 0, 1, 1, 1, 1, 0, 1, 0, 1, 1, 
   1, 0, 0, 0, 1, 1, 0, 1, 1, 1, 1, 0, 1, 0, 1, 1, 1, 0, 0, 0, 1, 1, 0, 
   1}} -> 2, {{rOr, rNand, rAnd, rXor}, {0, 1, 0, 0, 1, 1, 0, 0, 1, 1, 1, 1, 
   1, 0, 1, 0, 1, 0, 0, 1, 1, 1, 0, 0, 1, 1, 1, 1, 1, 0, 1, 0, 1, 0, 0, 1, 1, 
   1, 0, 0}} -> 1, {{rOr, rNand, rOr, rAnd}, {0, 1, 0, 0, 1, 1, 1, 0, 1, 0, 
   1, 0, 1, 0, 1, 0, 1, 0, 1, 0, 1, 0, 1, 0, 1, 0, 1, 0, 1, 0, 1, 0, 1, 0, 1, 
   0, 1, 0, 1, 0}} -> 12, {{rOr, rNand, rOr, rNand}, {0, 1, 0, 1, 1, 1, 1, 1, 
   1, 0, 1, 0, 1, 0, 1, 1, 1, 0, 1, 0, 1, 0, 1, 1, 1, 0, 1, 0, 1, 0, 1, 1, 1, 
   0, 1, 0, 1, 0, 1, 1}} -> 32, {{rOr, rNand, rOr, rXor}, {0, 1, 0, 0, 1, 1, 
   1, 0, 1, 0, 1, 1, 1, 0, 1, 0, 1, 0, 1, 1, 1, 0, 1, 0, 1, 0, 1, 1, 1, 0, 1, 
   0, 1, 0, 1, 1, 1, 0, 1, 0}} -> 8, 
 {{rOr, rXor, rNand, rAnd}, {0, 0, 1, 0, 0, 1, 1, 0, 1, 1, 1, 0, 1, 0, 0, 0, 
   1, 1, 1, 0, 1, 0, 0, 0, 1, 1, 1, 0, 1, 0, 0, 0, 1, 1, 1, 0, 1, 0, 0, 
   0}} -> 6, {{rOr, rXor, rNand, rOr}, {0, 0, 1, 0, 0, 1, 1, 0, 1, 1, 1, 0, 
   1, 0, 0, 1, 1, 1, 1, 1, 1, 0, 0, 1, 1, 1, 1, 1, 1, 0, 0, 1, 1, 1, 1, 1, 1, 
   0, 0, 1}} -> 4, {{rOr, rXor, rNand, rXor}, {0, 0, 1, 0, 0, 1, 1, 0, 1, 1, 
   1, 0, 1, 0, 0, 1, 1, 1, 1, 0, 1, 0, 0, 1, 1, 1, 1, 0, 1, 0, 0, 1, 1, 1, 1, 
   0, 1, 0, 0, 1}} -> 4, {{rNand, rAnd, rOr, rAnd}, {1, 0, 0, 0, 1, 0, 1, 0, 
   1, 1, 1, 0, 0, 1, 1, 0, 1, 0, 1, 0, 1, 1, 1, 0, 0, 1, 1, 0, 1, 0, 1, 0, 1, 
   1, 1, 0, 0, 1, 1, 0}} -> 6, {{rNand, rAnd, rOr, rNand}, {1, 0, 0, 1, 1, 0, 
   1, 0, 1, 1, 1, 1, 0, 1, 1, 0, 1, 0, 1, 1, 1, 1, 1, 0, 0, 1, 1, 1, 1, 0, 1, 
   1, 1, 1, 1, 0, 0, 1, 1, 1}} -> 3, 
 {{rNand, rAnd, rOr, rXor}, {1, 0, 0, 0, 1, 0, 1, 1, 1, 1, 1, 0, 0, 1, 1, 1, 
   1, 0, 1, 1, 1, 1, 1, 0, 0, 1, 1, 1, 1, 0, 1, 1, 1, 1, 1, 0, 0, 1, 1, 
   1}} -> 3, {{rNand, rAnd, rNand, rAnd}, {1, 0, 1, 0, 1, 1, 1, 0, 0, 1, 0, 
   0, 1, 0, 1, 0, 1, 1, 1, 0, 0, 1, 0, 0, 1, 0, 1, 0, 1, 1, 1, 0, 0, 1, 0, 0, 
   1, 0, 1, 0}} -> 12, {{rNand, rAnd, rNand, rNand}, {1, 0, 1, 1, 1, 1, 1, 0, 
   0, 1, 0, 1, 1, 0, 1, 1, 1, 1, 1, 0, 0, 1, 0, 1, 1, 0, 1, 1, 1, 1, 1, 0, 0, 
   1, 0, 1, 1, 0, 1, 1}} -> 8, {{rNand, rAnd, rNand, rXor}, {1, 0, 1, 0, 1, 
   1, 1, 1, 0, 1, 0, 0, 1, 0, 1, 0, 1, 1, 1, 1, 0, 1, 0, 0, 1, 0, 1, 0, 1, 1, 
   1, 1, 0, 1, 0, 0, 1, 0, 1, 0}} -> 50, 
 {{rNand, rAnd, rXor, rAnd}, {1, 0, 0, 0, 1, 0, 1, 0, 1, 1, 1, 0, 0, 1, 0, 0, 
   1, 0, 1, 0, 1, 1, 1, 0, 0, 1, 0, 0, 1, 0, 1, 0, 1, 1, 1, 0, 0, 1, 0, 
   0}} -> 6, {{rNand, rAnd, rXor, rNand}, {1, 0, 0, 1, 1, 0, 1, 0, 1, 1, 1, 
   1, 0, 1, 0, 0, 1, 0, 1, 1, 1, 1, 1, 0, 0, 1, 0, 1, 1, 0, 1, 1, 1, 1, 1, 0, 
   0, 1, 0, 1}} -> 2, {{rNand, rAnd, rXor, rXor}, {1, 0, 0, 0, 1, 0, 1, 1, 1, 
   1, 1, 0, 0, 1, 0, 1, 1, 0, 1, 1, 1, 1, 1, 0, 0, 1, 0, 1, 1, 0, 1, 1, 1, 1, 
   1, 0, 0, 1, 0, 1}} -> 2, {{rNand, rOr, rNand, rAnd}, {1, 0, 1, 0, 1, 1, 1, 
   0, 0, 1, 0, 0, 1, 0, 1, 0, 1, 1, 1, 0, 0, 1, 0, 0, 1, 0, 1, 0, 1, 1, 1, 0, 
   0, 1, 0, 0, 1, 0, 1, 0}} -> 36, 
 {{rNand, rOr, rNand, rNand}, {1, 0, 1, 1, 1, 1, 1, 0, 0, 1, 0, 1, 1, 0, 1, 
   1, 1, 1, 1, 0, 0, 1, 0, 1, 1, 0, 1, 1, 1, 1, 1, 0, 0, 1, 0, 1, 1, 0, 1, 
   1}} -> 8, {{rNand, rOr, rNand, rXor}, {1, 0, 1, 0, 1, 1, 1, 1, 0, 1, 0, 0, 
   1, 0, 1, 0, 1, 1, 1, 1, 0, 1, 0, 0, 1, 0, 1, 0, 1, 1, 1, 1, 0, 1, 0, 0, 1, 
   0, 1, 0}} -> 150, {{rNand, rOr, rXor, rAnd}, {1, 0, 0, 0, 1, 1, 1, 0, 0, 
   1, 0, 0, 1, 0, 1, 0, 1, 1, 1, 0, 0, 1, 0, 0, 1, 0, 1, 0, 1, 1, 1, 0, 0, 1, 
   0, 0, 1, 0, 1, 0}} -> 12, {{rNand, rOr, rXor, rNand}, {1, 0, 0, 1, 1, 1, 
   1, 0, 0, 1, 0, 1, 1, 0, 1, 1, 1, 1, 1, 0, 0, 1, 0, 1, 1, 0, 1, 1, 1, 1, 1, 
   0, 0, 1, 0, 1, 1, 0, 1, 1}} -> 2, 
 {{rNand, rOr, rXor, rXor}, {1, 0, 0, 0, 1, 1, 1, 1, 0, 1, 0, 0, 1, 0, 1, 0, 
   1, 1, 1, 1, 0, 1, 0, 0, 1, 0, 1, 0, 1, 1, 1, 1, 0, 1, 0, 0, 1, 0, 1, 
   0}} -> 10, {{rNand, rNand, rAnd, rXor}, {1, 1, 0, 0, 0, 1, 1, 1, 1, 1, 0, 
   1, 0, 1, 1, 0, 1, 1, 0, 0, 0, 1, 1, 1, 1, 1, 0, 1, 0, 1, 1, 0, 1, 1, 0, 0, 
   0, 1, 1, 1}} -> 1, {{rNand, rNand, rOr, rAnd}, {1, 1, 0, 0, 0, 1, 1, 0, 1, 
   1, 1, 0, 0, 0, 1, 0, 1, 1, 0, 0, 0, 1, 1, 0, 1, 1, 1, 0, 0, 0, 1, 0, 1, 1, 
   0, 0, 0, 1, 1, 0}} -> 6, {{rNand, rNand, rOr, rXor}, {1, 1, 0, 0, 0, 1, 1, 
   1, 1, 1, 1, 1, 0, 0, 1, 0, 1, 1, 0, 0, 0, 1, 1, 1, 1, 1, 1, 1, 0, 0, 1, 0, 
   1, 1, 0, 0, 0, 1, 1, 1}} -> 6, {{rNand, rNand, rXor, rAnd}, {1, 1, 0, 0, 
   0, 1, 0, 0, 1, 1, 1, 0, 0, 0, 0, 0, 1, 1, 0, 0, 0, 1, 0, 0, 1, 1, 1, 0, 0, 
   0, 0, 0, 1, 1, 0, 0, 0, 1, 0, 0}} -> 6, 
 {{rNand, rNand, rXor, rOr}, {1, 1, 0, 0, 0, 1, 0, 1, 1, 1, 1, 1, 0, 0, 0, 1, 
   1, 1, 0, 1, 0, 1, 0, 1, 1, 1, 1, 1, 0, 0, 0, 1, 1, 1, 0, 1, 0, 1, 0, 
   1}} -> 6, {{rNand, rNand, rXor, rXor}, {1, 1, 0, 0, 0, 1, 0, 1, 1, 1, 1, 
   1, 0, 0, 0, 0, 1, 1, 0, 0, 0, 1, 0, 1, 1, 1, 1, 1, 0, 0, 0, 0, 1, 1, 0, 0, 
   0, 1, 0, 1}} -> 16, {{rNand, rXor, rAnd, rNand}, {1, 0, 0, 1, 1, 1, 0, 0, 
   0, 1, 1, 1, 1, 1, 0, 1, 0, 1, 1, 0, 1, 1, 0, 1, 0, 1, 1, 0, 1, 1, 0, 1, 0, 
   1, 1, 0, 1, 1, 0, 1}} -> 1, {{rNand, rXor, rAnd, rXor}, {1, 0, 0, 0, 1, 1, 
   0, 1, 0, 1, 1, 0, 1, 1, 0, 0, 0, 1, 1, 1, 1, 1, 0, 1, 0, 1, 1, 0, 1, 1, 0, 
   0, 0, 1, 1, 1, 1, 1, 0, 1}} -> 1, 
 {{rNand, rXor, rOr, rAnd}, {1, 0, 0, 0, 1, 1, 1, 0, 0, 0, 1, 0, 1, 1, 0, 0, 
   0, 1, 1, 0, 1, 1, 1, 0, 0, 0, 1, 0, 1, 1, 0, 0, 0, 1, 1, 0, 1, 1, 1, 
   0}} -> 3, {{rNand, rXor, rOr, rNand}, {1, 0, 0, 1, 1, 1, 1, 0, 0, 0, 1, 1, 
   1, 1, 0, 1, 0, 1, 1, 0, 1, 1, 1, 1, 0, 0, 1, 0, 1, 1, 0, 1, 0, 1, 1, 0, 1, 
   1, 1, 1}} -> 1, {{rNand, rXor, rOr, rXor}, {1, 0, 0, 0, 1, 1, 1, 1, 0, 0, 
   1, 0, 1, 1, 0, 0, 0, 1, 1, 1, 1, 1, 1, 1, 0, 0, 1, 0, 1, 1, 0, 0, 0, 1, 1, 
   1, 1, 1, 1, 1}} -> 2, {{rNand, rXor, rNand, rNand}, {1, 0, 1, 1, 1, 0, 1, 
   0, 1, 0, 1, 1, 1, 0, 1, 0, 1, 0, 1, 1, 1, 0, 1, 0, 1, 0, 1, 1, 1, 0, 1, 0, 
   1, 0, 1, 1, 1, 0, 1, 0}} -> 18, 
 {{rNand, rXor, rNand, rXor}, {1, 0, 1, 0, 1, 0, 1, 1, 1, 0, 1, 0, 1, 0, 1, 
   1, 1, 0, 1, 0, 1, 0, 1, 1, 1, 0, 1, 0, 1, 0, 1, 1, 1, 0, 1, 0, 1, 0, 1, 
   1}} -> 18, {{rXor, rOr, rNand, rAnd}, {0, 0, 1, 0, 0, 1, 1, 0, 1, 1, 1, 0, 
   0, 1, 0, 0, 1, 0, 1, 0, 1, 1, 1, 0, 0, 1, 0, 0, 1, 0, 1, 0, 1, 1, 1, 0, 0, 
   1, 0, 0}} -> 6, {{rXor, rOr, rNand, rOr}, {0, 0, 1, 0, 0, 1, 1, 0, 1, 1, 
   1, 0, 0, 1, 0, 1, 1, 0, 1, 1, 1, 1, 1, 1, 0, 1, 0, 1, 1, 0, 1, 1, 1, 1, 1, 
   1, 0, 1, 0, 1}} -> 1, {{rXor, rOr, rNand, rNand}, {0, 0, 1, 1, 0, 1, 1, 1, 
   1, 1, 1, 1, 0, 1, 0, 0, 1, 0, 1, 1, 1, 1, 1, 0, 0, 1, 0, 1, 1, 0, 1, 1, 1, 
   1, 1, 0, 0, 1, 0, 1}} -> 1, {{rXor, rOr, rNand, rXor}, {0, 0, 1, 0, 0, 1, 
   1, 0, 1, 1, 1, 0, 0, 1, 0, 1, 1, 0, 1, 1, 1, 1, 1, 0, 0, 1, 0, 1, 1, 0, 1, 
   1, 1, 1, 1, 0, 0, 1, 0, 1}} -> 1, 
 {{rXor, rNand, rAnd, rXor}, {0, 1, 0, 0, 1, 1, 0, 0, 0, 1, 1, 1, 1, 1, 0, 1, 
   0, 1, 1, 0, 1, 1, 0, 0, 0, 1, 1, 1, 1, 1, 0, 1, 0, 1, 1, 0, 1, 1, 0, 
   0}} -> 1, {{rXor, rXor, rNand, rAnd}, {0, 0, 1, 0, 0, 1, 1, 0, 1, 1, 1, 0, 
   0, 0, 0, 0, 0, 0, 1, 0, 0, 1, 1, 0, 1, 1, 1, 0, 0, 0, 0, 0, 0, 0, 1, 0, 0, 
   1, 1, 0}} -> 6, {{rXor, rXor, rNand, rOr}, {0, 0, 1, 0, 0, 1, 1, 0, 1, 1, 
   1, 0, 0, 0, 0, 1, 0, 0, 1, 1, 0, 1, 1, 1, 1, 1, 1, 1, 0, 0, 0, 1, 0, 0, 1, 
   1, 0, 1, 1, 1}} -> 2, {{rXor, rXor, rNand, rXor}, {0, 0, 1, 0, 0, 1, 1, 0, 
   1, 1, 1, 0, 0, 0, 0, 1, 0, 0, 1, 1, 0, 1, 1, 1, 1, 1, 1, 1, 0, 0, 0, 0, 0, 
   0, 1, 0, 0, 1, 1, 0}} -> 2, {{rAnd, rOr, rNand, rAnd}, {0, 0, 1, 0, 0, 1, 
   1, 0, 0, 1, 1, 1, 0, 1, 1, 1, 0, 1, 1, 1, 0, 1, 1, 1, 0, 1, 1, 1, 0, 1, 1, 
   1, 0, 1, 1, 1, 0, 1, 1, 1}} -> 27, 
 {{rAnd, rOr, rNand, rNand}, {0, 0, 1, 1, 0, 1, 1, 1, 0, 1, 1, 0, 0, 1, 1, 0, 
   0, 1, 1, 0, 0, 1, 1, 0, 0, 1, 1, 0, 0, 1, 1, 0, 0, 1, 1, 0, 0, 1, 1, 
   0}} -> 36, {{rAnd, rOr, rNand, rXor}, {0, 0, 1, 0, 0, 1, 1, 1, 0, 1, 1, 0, 
   0, 1, 1, 0, 0, 1, 1, 0, 0, 1, 1, 0, 0, 1, 1, 0, 0, 1, 1, 0, 0, 1, 1, 0, 0, 
   1, 1, 0}} -> 27, {{rAnd, rXor, rNand, rAnd}, {0, 0, 1, 0, 0, 1, 1, 0, 0, 
   1, 1, 1, 0, 1, 1, 1, 0, 1, 1, 1, 0, 1, 1, 1, 0, 1, 1, 1, 0, 1, 1, 1, 0, 1, 
   1, 1, 0, 1, 1, 1}} -> 9, {{rAnd, rXor, rNand, rNand}, {0, 0, 1, 1, 0, 1, 
   1, 1, 0, 1, 1, 0, 0, 1, 1, 0, 0, 1, 1, 0, 0, 1, 1, 0, 0, 1, 1, 0, 0, 1, 1, 
   0, 0, 1, 1, 0, 0, 1, 1, 0}} -> 9, 
 {{rAnd, rXor, rNand, rXor}, {0, 0, 1, 0, 0, 1, 1, 1, 0, 1, 1, 0, 0, 1, 1, 0, 
   0, 1, 1, 0, 0, 1, 1, 0, 0, 1, 1, 0, 0, 1, 1, 0, 0, 1, 1, 0, 0, 1, 1, 
   0}} -> 9, {{rOr, rOr, rNand, rAnd}, {0, 0, 1, 0, 0, 1, 1, 0, 1, 1, 1, 1, 
   1, 1, 0, 1, 1, 1, 0, 0, 1, 1, 0, 0, 1, 1, 0, 0, 1, 1, 0, 0, 1, 1, 0, 0, 1, 
   1, 0, 0}} -> 4, {{rOr, rOr, rNand, rNand}, {0, 0, 1, 1, 0, 1, 1, 1, 1, 1, 
   1, 0, 1, 1, 0, 0, 1, 1, 0, 1, 1, 1, 0, 1, 1, 1, 0, 1, 1, 1, 0, 1, 1, 1, 0, 
   1, 1, 1, 0, 1}} -> 4, {{rOr, rOr, rNand, rXor}, {0, 0, 1, 0, 0, 1, 1, 1, 
   1, 1, 1, 0, 1, 1, 0, 0, 1, 1, 0, 1, 1, 1, 0, 1, 1, 1, 0, 1, 1, 1, 0, 1, 1, 
   1, 0, 1, 1, 1, 0, 1}} -> 6, {{rOr, rNand, rAnd, rAnd}, {0, 1, 0, 0, 1, 1, 
   0, 0, 1, 1, 1, 0, 1, 0, 1, 1, 1, 0, 0, 0, 1, 1, 0, 0, 1, 1, 1, 0, 1, 0, 1, 
   1, 1, 0, 0, 0, 1, 1, 0, 0}} -> 1, 
 {{rOr, rNand, rAnd, rOr}, {0, 1, 0, 0, 1, 1, 0, 1, 1, 1, 1, 1, 1, 0, 1, 1, 
   1, 0, 0, 1, 1, 1, 0, 0, 1, 1, 1, 1, 1, 0, 1, 1, 1, 0, 0, 1, 1, 1, 0, 
   0}} -> 4, {{rOr, rNand, rAnd, rNand}, {0, 1, 0, 1, 1, 1, 0, 1, 1, 1, 1, 1, 
   1, 0, 1, 0, 1, 0, 0, 1, 1, 1, 0, 1, 1, 1, 1, 1, 1, 0, 1, 0, 1, 0, 0, 1, 1, 
   1, 0, 1}} -> 6, {{rOr, rNand, rAnd, rXor}, {0, 1, 0, 0, 1, 1, 0, 1, 1, 1, 
   1, 1, 1, 0, 1, 0, 1, 0, 0, 1, 1, 1, 0, 0, 1, 1, 1, 1, 1, 0, 1, 0, 1, 0, 0, 
   1, 1, 1, 0, 0}} -> 1, {{rOr, rXor, rNand, rAnd}, {0, 0, 1, 0, 0, 1, 1, 0, 
   1, 1, 1, 1, 1, 0, 0, 1, 1, 1, 1, 0, 1, 0, 0, 1, 1, 1, 1, 0, 1, 0, 0, 1, 1, 
   1, 1, 0, 1, 0, 0, 1}} -> 4, {{rOr, rXor, rNand, rOr}, {0, 0, 1, 0, 0, 1, 
   1, 1, 1, 1, 1, 1, 1, 0, 0, 1, 1, 1, 1, 0, 1, 0, 0, 1, 1, 1, 1, 0, 1, 0, 0, 
   1, 1, 1, 1, 0, 1, 0, 0, 1}} -> 6, 
 {{rOr, rXor, rNand, rNand}, {0, 0, 1, 1, 0, 1, 1, 1, 1, 1, 1, 0, 1, 0, 0, 0, 
   1, 1, 1, 1, 1, 0, 0, 0, 1, 1, 1, 1, 1, 0, 0, 0, 1, 1, 1, 1, 1, 0, 0, 
   0}} -> 2, {{rOr, rXor, rNand, rXor}, {0, 0, 1, 0, 0, 1, 1, 1, 1, 1, 1, 0, 
   1, 0, 0, 0, 1, 1, 1, 0, 1, 0, 0, 0, 1, 1, 1, 0, 1, 0, 0, 0, 1, 1, 1, 0, 1, 
   0, 0, 0}} -> 4, {{rNand, rAnd, rOr, rAnd}, {1, 0, 0, 0, 1, 0, 1, 0, 1, 1, 
   1, 0, 0, 1, 1, 1, 1, 0, 1, 1, 1, 1, 1, 0, 0, 1, 1, 1, 1, 0, 1, 1, 1, 1, 1, 
   0, 0, 1, 1, 1}} -> 3, {{rNand, rAnd, rOr, rOr}, {1, 0, 0, 0, 1, 0, 1, 0, 
   1, 1, 1, 1, 0, 1, 1, 1, 1, 0, 1, 1, 1, 1, 1, 1, 0, 1, 1, 1, 1, 0, 1, 1, 1, 
   1, 1, 1, 0, 1, 1, 1}} -> 6, {{rNand, rAnd, rOr, rNand}, {1, 0, 0, 1, 1, 0, 
   1, 1, 1, 1, 1, 1, 0, 1, 1, 0, 1, 0, 1, 0, 1, 1, 1, 1, 0, 1, 1, 0, 1, 0, 1, 
   0, 1, 1, 1, 1, 0, 1, 1, 0}} -> 6, 
 {{rNand, rAnd, rOr, rXor}, {1, 0, 0, 0, 1, 0, 1, 0, 1, 1, 1, 1, 0, 1, 1, 0, 
   1, 0, 1, 0, 1, 1, 1, 1, 0, 1, 1, 0, 1, 0, 1, 0, 1, 1, 1, 1, 0, 1, 1, 
   0}} -> 8, {{rNand, rAnd, rXor, rOr}, {1, 0, 0, 0, 1, 0, 1, 0, 1, 1, 1, 1, 
   0, 1, 0, 1, 1, 0, 1, 1, 1, 1, 1, 1, 0, 1, 0, 1, 1, 0, 1, 1, 1, 1, 1, 1, 0, 
   1, 0, 1}} -> 4, {{rNand, rAnd, rXor, rXor}, {1, 0, 0, 0, 1, 0, 1, 0, 1, 1, 
   1, 1, 0, 1, 0, 0, 1, 0, 1, 1, 1, 1, 1, 1, 0, 1, 0, 0, 1, 0, 1, 1, 1, 1, 1, 
   1, 0, 1, 0, 0}} -> 3, {{rNand, rOr, rXor, rOr}, {1, 0, 0, 0, 1, 1, 1, 0, 
   0, 1, 0, 1, 1, 0, 1, 1, 1, 1, 1, 1, 0, 1, 0, 1, 1, 0, 1, 1, 1, 1, 1, 1, 0, 
   1, 0, 1, 1, 0, 1, 1}} -> 6, {{rNand, rOr, rXor, rXor}, {1, 0, 0, 0, 1, 1, 
   1, 0, 0, 1, 0, 0, 1, 0, 1, 1, 1, 1, 1, 1, 0, 1, 0, 0, 1, 0, 1, 1, 1, 1, 1, 
   1, 0, 1, 0, 0, 1, 0, 1, 1}} -> 4, 
 {{rNand, rNand, rAnd, rAnd}, {1, 1, 0, 0, 0, 1, 1, 0, 1, 1, 0, 1, 0, 1, 1, 
   0, 1, 1, 0, 1, 0, 1, 1, 0, 1, 1, 0, 1, 0, 1, 1, 0, 1, 1, 0, 1, 0, 1, 1, 
   0}} -> 2, {{rNand, rNand, rAnd, rNand}, {1, 1, 0, 1, 0, 1, 1, 1, 1, 1, 0, 
   0, 0, 1, 1, 1, 1, 1, 0, 0, 0, 1, 1, 1, 1, 1, 0, 0, 0, 1, 1, 1, 1, 1, 0, 0, 
   0, 1, 1, 1}} -> 2, {{rNand, rNand, rAnd, rXor}, {1, 1, 0, 0, 0, 1, 1, 1, 
   1, 1, 0, 0, 0, 1, 1, 1, 1, 1, 0, 0, 0, 1, 1, 1, 1, 1, 0, 0, 0, 1, 1, 1, 1, 
   1, 0, 0, 0, 1, 1, 1}} -> 4, {{rNand, rNand, rOr, rAnd}, {1, 1, 0, 0, 0, 1, 
   1, 0, 1, 1, 1, 1, 0, 0, 1, 1, 1, 1, 0, 0, 0, 1, 1, 0, 1, 1, 1, 1, 0, 0, 1, 
   1, 1, 1, 0, 0, 0, 1, 1, 0}} -> 3, 
 {{rNand, rNand, rOr, rNand}, {1, 1, 0, 1, 0, 1, 1, 1, 1, 1, 1, 0, 0, 0, 1, 
   0, 1, 1, 0, 1, 0, 1, 1, 1, 1, 1, 1, 0, 0, 0, 1, 0, 1, 1, 0, 1, 0, 1, 1, 
   1}} -> 3, {{rNand, rNand, rOr, rXor}, {1, 1, 0, 0, 0, 1, 1, 1, 1, 1, 1, 0, 
   0, 0, 1, 0, 1, 1, 0, 1, 0, 1, 1, 1, 1, 1, 1, 0, 0, 0, 1, 0, 1, 1, 0, 1, 0, 
   1, 1, 1}} -> 3, {{rNand, rXor, rAnd, rAnd}, {1, 0, 0, 0, 1, 1, 0, 0, 0, 1, 
   1, 0, 1, 1, 0, 1, 0, 1, 1, 0, 1, 1, 0, 1, 0, 1, 1, 0, 1, 1, 0, 1, 0, 1, 1, 
   0, 1, 1, 0, 1}} -> 1, {{rNand, rXor, rAnd, rOr}, {1, 0, 0, 0, 1, 1, 0, 0, 
   0, 1, 1, 1, 1, 1, 0, 1, 0, 1, 1, 1, 1, 1, 0, 1, 0, 1, 1, 1, 1, 1, 0, 1, 0, 
   1, 1, 1, 1, 1, 0, 1}} -> 2, {{rNand, rXor, rAnd, rNand}, {1, 0, 0, 1, 1, 
   1, 0, 1, 0, 1, 1, 1, 1, 1, 0, 0, 0, 1, 1, 1, 1, 1, 0, 0, 0, 1, 1, 1, 1, 1, 
   0, 0, 0, 1, 1, 1, 1, 1, 0, 0}} -> 2, 
 {{rNand, rXor, rAnd, rXor}, {1, 0, 0, 0, 1, 1, 0, 0, 0, 1, 1, 1, 1, 1, 0, 0, 
   0, 1, 1, 1, 1, 1, 0, 0, 0, 1, 1, 1, 1, 1, 0, 0, 0, 1, 1, 1, 1, 1, 0, 
   0}} -> 4, {{rNand, rXor, rOr, rAnd}, {1, 0, 0, 0, 1, 1, 1, 0, 0, 0, 1, 1, 
   1, 1, 0, 0, 0, 1, 1, 0, 1, 1, 1, 1, 0, 0, 1, 1, 1, 1, 0, 0, 0, 1, 1, 0, 1, 
   1, 1, 1}} -> 1, {{rNand, rXor, rOr, rOr}, {1, 0, 0, 0, 1, 1, 1, 0, 0, 0, 
   1, 1, 1, 1, 0, 1, 0, 1, 1, 1, 1, 1, 1, 1, 0, 0, 1, 1, 1, 1, 0, 1, 0, 1, 1, 
   1, 1, 1, 1, 1}} -> 3, {{rNand, rXor, rOr, rNand}, {1, 0, 0, 1, 1, 1, 1, 1, 
   0, 0, 1, 0, 1, 1, 0, 1, 0, 1, 1, 1, 1, 1, 1, 0, 0, 0, 1, 0, 1, 1, 0, 1, 0, 
   1, 1, 1, 1, 1, 1, 0}} -> 3, {{rNand, rXor, rOr, rXor}, {1, 0, 0, 0, 1, 1, 
   1, 0, 0, 0, 1, 0, 1, 1, 0, 1, 0, 1, 1, 1, 1, 1, 1, 0, 0, 0, 1, 0, 1, 1, 0, 
   1, 0, 1, 1, 1, 1, 1, 1, 0}} -> 2, 
 {{rXor, rOr, rNand, rAnd}, {0, 0, 1, 0, 0, 1, 1, 0, 1, 1, 1, 1, 0, 1, 0, 1, 
   1, 0, 1, 0, 1, 1, 1, 0, 0, 1, 0, 1, 1, 0, 1, 0, 1, 1, 1, 0, 0, 1, 0, 
   1}} -> 1, {{rXor, rOr, rNand, rOr}, {0, 0, 1, 0, 0, 1, 1, 1, 1, 1, 1, 1, 
   0, 1, 0, 1, 1, 0, 1, 1, 1, 1, 1, 1, 0, 1, 0, 1, 1, 0, 1, 1, 1, 1, 1, 1, 0, 
   1, 0, 1}} -> 2, {{rXor, rOr, rNand, rNand}, {0, 0, 1, 1, 0, 1, 1, 1, 1, 1, 
   1, 0, 0, 1, 0, 0, 1, 0, 1, 1, 1, 1, 1, 1, 0, 1, 0, 0, 1, 0, 1, 1, 1, 1, 1, 
   1, 0, 1, 0, 0}} -> 3, {{rXor, rOr, rNand, rXor}, {0, 0, 1, 0, 0, 1, 1, 1, 
   1, 1, 1, 0, 0, 1, 0, 0, 1, 0, 1, 1, 1, 1, 1, 1, 0, 1, 0, 0, 1, 0, 1, 1, 1, 
   1, 1, 1, 0, 1, 0, 0}} -> 2, {{rXor, rNand, rAnd, rAnd}, {0, 1, 0, 0, 1, 1, 
   0, 0, 0, 1, 1, 0, 1, 1, 0, 1, 0, 1, 1, 0, 1, 1, 0, 1, 0, 1, 1, 0, 1, 1, 0, 
   1, 0, 1, 1, 0, 1, 1, 0, 1}} -> 2, 
 {{rXor, rNand, rAnd, rNand}, {0, 1, 0, 1, 1, 1, 0, 1, 0, 1, 1, 1, 1, 1, 0, 
   0, 0, 1, 1, 1, 1, 1, 0, 0, 0, 1, 1, 1, 1, 1, 0, 0, 0, 1, 1, 1, 1, 1, 0, 
   0}} -> 2, {{rXor, rNand, rAnd, rXor}, {0, 1, 0, 0, 1, 1, 0, 1, 0, 1, 1, 1, 
   1, 1, 0, 0, 0, 1, 1, 1, 1, 1, 0, 0, 0, 1, 1, 1, 1, 1, 0, 0, 0, 1, 1, 1, 1, 
   1, 0, 0}} -> 1, {{rXor, rXor, rNand, rAnd}, {0, 0, 1, 0, 0, 1, 1, 0, 1, 1, 
   1, 1, 0, 0, 0, 1, 0, 0, 1, 0, 0, 1, 1, 0, 1, 1, 1, 1, 0, 0, 0, 1, 0, 0, 1, 
   0, 0, 1, 1, 0}} -> 5, {{rXor, rXor, rNand, rNand}, {0, 0, 1, 1, 0, 1, 1, 
   1, 1, 1, 1, 0, 0, 0, 0, 0, 0, 0, 1, 1, 0, 1, 1, 1, 1, 1, 1, 0, 0, 0, 0, 0, 
   0, 0, 1, 1, 0, 1, 1, 1}} -> 2, {{rXor, rXor, rNand, rXor}, {0, 0, 1, 0, 0, 
   1, 1, 1, 1, 1, 1, 0, 0, 0, 0, 0, 0, 0, 1, 0, 0, 1, 1, 1, 1, 1, 1, 0, 0, 0, 
   0, 0, 0, 0, 1, 0, 0, 1, 1, 1}} -> 2, 
 {{rAnd, rOr, rNand, rNand}, {0, 0, 1, 1, 0, 1, 1, 1, 0, 1, 1, 0, 0, 1, 1, 1, 
   0, 1, 1, 0, 0, 1, 1, 1, 0, 1, 1, 0, 0, 1, 1, 1, 0, 1, 1, 0, 0, 1, 1, 
   1}} -> 36, {{rAnd, rOr, rNand, rXor}, {0, 0, 1, 0, 0, 1, 1, 0, 0, 1, 1, 1, 
   0, 1, 1, 0, 0, 1, 1, 1, 0, 1, 1, 0, 0, 1, 1, 1, 0, 1, 1, 0, 0, 1, 1, 1, 0, 
   1, 1, 0}} -> 27, {{rAnd, rXor, rNand, rNand}, {0, 0, 1, 1, 0, 1, 1, 1, 0, 
   1, 1, 0, 0, 1, 1, 1, 0, 1, 1, 0, 0, 1, 1, 1, 0, 1, 1, 0, 0, 1, 1, 1, 0, 1, 
   1, 0, 0, 1, 1, 1}} -> 9, {{rAnd, rXor, rNand, rXor}, {0, 0, 1, 0, 0, 1, 1, 
   0, 0, 1, 1, 1, 0, 1, 1, 0, 0, 1, 1, 1, 0, 1, 1, 0, 0, 1, 1, 1, 0, 1, 1, 0, 
   0, 1, 1, 1, 0, 1, 1, 0}} -> 9, {{rOr, rOr, rNand, rNand}, {0, 0, 1, 1, 0, 
   1, 1, 1, 1, 1, 1, 0, 1, 1, 0, 1, 1, 1, 0, 0, 1, 1, 0, 1, 1, 1, 0, 0, 1, 1, 
   0, 1, 1, 1, 0, 0, 1, 1, 0, 1}} -> 4, 
 {{rOr, rOr, rNand, rXor}, {0, 0, 1, 0, 0, 1, 1, 0, 1, 1, 1, 1, 1, 1, 0, 0, 
   1, 1, 0, 1, 1, 1, 0, 0, 1, 1, 0, 1, 1, 1, 0, 0, 1, 1, 0, 1, 1, 1, 0, 
   0}} -> 4, {{rOr, rNand, rAnd, rNand}, {0, 1, 0, 1, 1, 1, 0, 0, 1, 1, 1, 1, 
   1, 0, 1, 0, 1, 0, 0, 1, 1, 1, 0, 1, 1, 1, 1, 0, 1, 0, 1, 1, 1, 0, 0, 1, 1, 
   1, 0, 1}} -> 2, {{rOr, rNand, rAnd, rXor}, {0, 1, 0, 0, 1, 1, 0, 1, 1, 1, 
   1, 0, 1, 0, 1, 1, 1, 0, 0, 1, 1, 1, 0, 1, 1, 1, 1, 0, 1, 0, 1, 1, 1, 0, 0, 
   1, 1, 1, 0, 1}} -> 2, {{rOr, rNand, rOr, rNand}, {0, 1, 0, 1, 1, 1, 1, 0, 
   1, 0, 1, 1, 1, 0, 1, 1, 1, 0, 1, 1, 1, 0, 1, 1, 1, 0, 1, 1, 1, 0, 1, 1, 1, 
   0, 1, 1, 1, 0, 1, 1}} -> 25, {{rOr, rNand, rOr, rXor}, {0, 1, 0, 0, 1, 1, 
   1, 1, 1, 0, 1, 0, 1, 0, 1, 0, 1, 0, 1, 0, 1, 0, 1, 0, 1, 0, 1, 0, 1, 0, 1, 
   0, 1, 0, 1, 0, 1, 0, 1, 0}} -> 4, 
 {{rOr, rXor, rNand, rNand}, {0, 0, 1, 1, 0, 1, 1, 1, 1, 1, 1, 0, 1, 0, 0, 1, 
   1, 1, 1, 1, 1, 0, 0, 0, 1, 1, 1, 1, 1, 0, 0, 0, 1, 1, 1, 1, 1, 0, 0, 
   0}} -> 2, {{rOr, rXor, rNand, rXor}, {0, 0, 1, 0, 0, 1, 1, 0, 1, 1, 1, 1, 
   1, 0, 0, 0, 1, 1, 1, 0, 1, 0, 0, 1, 1, 1, 1, 1, 1, 0, 0, 0, 1, 1, 1, 0, 1, 
   0, 0, 1}} -> 2, {{rNand, rAnd, rOr, rOr}, {1, 0, 0, 0, 1, 0, 1, 0, 1, 1, 
   1, 0, 0, 1, 1, 1, 1, 0, 1, 1, 1, 1, 1, 1, 0, 1, 1, 1, 1, 0, 1, 1, 1, 1, 1, 
   1, 0, 1, 1, 1}} -> 3, {{rNand, rAnd, rOr, rXor}, {1, 0, 0, 0, 1, 0, 1, 0, 
   1, 1, 1, 0, 0, 1, 1, 1, 1, 0, 1, 0, 1, 1, 1, 0, 0, 1, 1, 1, 1, 0, 1, 0, 1, 
   1, 1, 0, 0, 1, 1, 1}} -> 3, {{rNand, rAnd, rNand, rOr}, {1, 0, 1, 0, 1, 1, 
   1, 0, 0, 1, 0, 1, 1, 0, 1, 1, 1, 1, 1, 1, 0, 1, 0, 1, 1, 0, 1, 1, 1, 1, 1, 
   1, 0, 1, 0, 1, 1, 0, 1, 1}} -> 4, 
 {{rNand, rAnd, rNand, rXor}, {1, 0, 1, 0, 1, 1, 1, 0, 0, 1, 0, 1, 1, 0, 1, 
   0, 1, 1, 1, 0, 0, 1, 0, 1, 1, 0, 1, 0, 1, 1, 1, 0, 0, 1, 0, 1, 1, 0, 1, 
   0}} -> 4, {{rNand, rAnd, rXor, rOr}, {1, 0, 0, 0, 1, 0, 1, 0, 1, 1, 1, 0, 
   0, 1, 0, 1, 1, 0, 1, 1, 1, 1, 1, 1, 0, 1, 0, 1, 1, 0, 1, 1, 1, 1, 1, 1, 0, 
   1, 0, 1}} -> 2, {{rNand, rAnd, rXor, rXor}, {1, 0, 0, 0, 1, 0, 1, 0, 1, 1, 
   1, 0, 0, 1, 0, 1, 1, 0, 1, 0, 1, 1, 1, 0, 0, 1, 0, 1, 1, 0, 1, 0, 1, 1, 1, 
   0, 0, 1, 0, 1}} -> 2, {{rNand, rOr, rNand, rOr}, {1, 0, 1, 0, 1, 1, 1, 0, 
   0, 1, 0, 1, 1, 0, 1, 1, 1, 1, 1, 1, 0, 1, 0, 1, 1, 0, 1, 1, 1, 1, 1, 1, 0, 
   1, 0, 1, 1, 0, 1, 1}} -> 4, {{rNand, rOr, rNand, rXor}, {1, 0, 1, 0, 1, 1, 
   1, 0, 0, 1, 0, 1, 1, 0, 1, 0, 1, 1, 1, 0, 0, 1, 0, 1, 1, 0, 1, 0, 1, 1, 1, 
   0, 0, 1, 0, 1, 1, 0, 1, 0}} -> 4, 
 {{rNand, rOr, rXor, rXor}, {1, 0, 0, 0, 1, 1, 1, 0, 0, 1, 0, 1, 1, 0, 1, 0, 
   1, 1, 1, 0, 0, 1, 0, 1, 1, 0, 1, 0, 1, 1, 1, 0, 0, 1, 0, 1, 1, 0, 1, 
   0}} -> 2, {{rNand, rNand, rOr, rXor}, {1, 1, 0, 0, 0, 1, 1, 1, 1, 1, 1, 0, 
   0, 0, 1, 1, 1, 1, 0, 1, 0, 1, 1, 0, 1, 1, 1, 1, 0, 0, 1, 0, 1, 1, 0, 0, 0, 
   1, 1, 1}} -> 1, {{rNand, rNand, rXor, rXor}, {1, 1, 0, 0, 0, 1, 0, 1, 1, 
   1, 1, 0, 0, 0, 0, 1, 1, 1, 0, 1, 0, 1, 0, 0, 1, 1, 1, 1, 0, 0, 0, 0, 1, 1, 
   0, 0, 0, 1, 0, 1}} -> 2, {{rNand, rXor, rOr, rXor}, {1, 0, 0, 0, 1, 1, 1, 
   0, 0, 0, 1, 1, 1, 1, 0, 1, 0, 1, 1, 0, 1, 1, 1, 1, 0, 0, 1, 0, 1, 1, 0, 0, 
   0, 1, 1, 1, 1, 1, 1, 0}} -> 1, {{rNand, rXor, rNand, rOr}, {1, 0, 1, 0, 1, 
   0, 1, 0, 1, 0, 1, 0, 1, 0, 1, 0, 1, 0, 1, 0, 1, 0, 1, 0, 1, 0, 1, 0, 1, 0, 
   1, 0, 1, 0, 1, 0, 1, 0, 1, 0}} -> 50, 
 {{rXor, rOr, rNand, rNand}, {0, 0, 1, 1, 0, 1, 1, 1, 1, 1, 1, 0, 0, 1, 0, 1, 
   1, 0, 1, 0, 1, 1, 1, 1, 0, 1, 0, 0, 1, 0, 1, 1, 1, 1, 1, 1, 0, 1, 0, 
   0}} -> 1, {{rXor, rNand, rAnd, rNand}, {0, 1, 0, 1, 1, 1, 0, 0, 0, 1, 1, 
   1, 1, 1, 0, 0, 0, 1, 1, 1, 1, 1, 0, 0, 0, 1, 1, 1, 1, 1, 0, 0, 0, 1, 1, 1, 
   1, 1, 0, 0}} -> 2, {{rXor, rXor, rNand, rOr}, {0, 0, 1, 0, 0, 1, 1, 0, 1, 
   1, 1, 1, 0, 0, 0, 1, 0, 0, 1, 1, 0, 1, 1, 1, 1, 1, 1, 1, 0, 0, 0, 1, 0, 0, 
   1, 1, 0, 1, 1, 1}} -> 3, {{rXor, rXor, rNand, rNand}, {0, 0, 1, 1, 0, 1, 
   1, 1, 1, 1, 1, 0, 0, 0, 0, 1, 0, 0, 1, 1, 0, 1, 1, 1, 1, 1, 1, 0, 0, 0, 0, 
   1, 0, 0, 1, 1, 0, 1, 1, 1}} -> 2, 
 {{rAnd, rOr, rNand, rNand}, {0, 0, 1, 1, 0, 1, 1, 0, 0, 1, 1, 1, 0, 1, 1, 0, 
   0, 1, 1, 1, 0, 1, 1, 0, 0, 1, 1, 1, 0, 1, 1, 0, 0, 1, 1, 1, 0, 1, 1, 
   0}} -> 36, {{rAnd, rOr, rNand, rXor}, {0, 0, 1, 0, 0, 1, 1, 1, 0, 1, 1, 0, 
   0, 1, 1, 1, 0, 1, 1, 0, 0, 1, 1, 1, 0, 1, 1, 0, 0, 1, 1, 1, 0, 1, 1, 0, 0, 
   1, 1, 1}} -> 27, {{rAnd, rXor, rNand, rNand}, {0, 0, 1, 1, 0, 1, 1, 0, 0, 
   1, 1, 1, 0, 1, 1, 0, 0, 1, 1, 1, 0, 1, 1, 0, 0, 1, 1, 1, 0, 1, 1, 0, 0, 1, 
   1, 1, 0, 1, 1, 0}} -> 9, {{rAnd, rXor, rNand, rXor}, {0, 0, 1, 0, 0, 1, 1, 
   1, 0, 1, 1, 0, 0, 1, 1, 1, 0, 1, 1, 0, 0, 1, 1, 1, 0, 1, 1, 0, 0, 1, 1, 1, 
   0, 1, 1, 0, 0, 1, 1, 1}} -> 9, {{rOr, rOr, rNand, rNand}, {0, 0, 1, 1, 0, 
   1, 1, 0, 1, 1, 1, 1, 1, 1, 0, 0, 1, 1, 0, 1, 1, 1, 0, 1, 1, 1, 0, 1, 1, 1, 
   0, 1, 1, 1, 0, 1, 1, 1, 0, 1}} -> 3, 
 {{rOr, rOr, rNand, rXor}, {0, 0, 1, 0, 0, 1, 1, 1, 1, 1, 1, 0, 1, 1, 0, 1, 
   1, 1, 0, 1, 1, 1, 0, 1, 1, 1, 0, 1, 1, 1, 0, 1, 1, 1, 0, 1, 1, 1, 0, 
   1}} -> 9, {{rOr, rNand, rAnd, rOr}, {0, 1, 0, 0, 1, 1, 0, 0, 1, 1, 1, 0, 
   1, 0, 1, 1, 1, 0, 0, 1, 1, 1, 0, 1, 1, 1, 1, 1, 1, 0, 1, 1, 1, 0, 0, 1, 1, 
   1, 0, 1}} -> 2, {{rOr, rNand, rAnd, rXor}, {0, 1, 0, 0, 1, 1, 0, 0, 1, 1, 
   1, 0, 1, 0, 1, 1, 1, 0, 0, 0, 1, 1, 0, 0, 1, 1, 1, 0, 1, 0, 1, 1, 1, 0, 0, 
   0, 1, 1, 0, 0}} -> 1, {{rOr, rXor, rNand, rNand}, {0, 0, 1, 1, 0, 1, 1, 0, 
   1, 1, 1, 1, 1, 0, 0, 0, 1, 1, 1, 1, 1, 0, 0, 0, 1, 1, 1, 1, 1, 0, 0, 0, 1, 
   1, 1, 1, 1, 0, 0, 0}} -> 4, {{rOr, rXor, rNand, rXor}, {0, 0, 1, 0, 0, 1, 
   1, 1, 1, 1, 1, 0, 1, 0, 0, 1, 1, 1, 1, 1, 1, 0, 0, 0, 1, 1, 1, 0, 1, 0, 0, 
   1, 1, 1, 1, 1, 1, 0, 0, 0}} -> 4, 
 {{rNand, rAnd, rOr, rNand}, {1, 0, 0, 1, 1, 0, 1, 1, 1, 1, 1, 0, 0, 1, 1, 1, 
   1, 0, 1, 0, 1, 1, 1, 1, 0, 1, 1, 0, 1, 0, 1, 1, 1, 1, 1, 0, 0, 1, 1, 
   1}} -> 3, {{rNand, rAnd, rOr, rXor}, {1, 0, 0, 0, 1, 0, 1, 0, 1, 1, 1, 1, 
   0, 1, 1, 0, 1, 0, 1, 1, 1, 1, 1, 0, 0, 1, 1, 1, 1, 0, 1, 0, 1, 1, 1, 1, 0, 
   1, 1, 0}} -> 2, {{rNand, rAnd, rXor, rNand}, {1, 0, 0, 1, 1, 0, 1, 1, 1, 
   1, 1, 0, 0, 1, 0, 1, 1, 0, 1, 1, 1, 1, 1, 0, 0, 1, 0, 1, 1, 0, 1, 1, 1, 1, 
   1, 0, 0, 1, 0, 1}} -> 2, {{rNand, rAnd, rXor, rXor}, {1, 0, 0, 0, 1, 0, 1, 
   0, 1, 1, 1, 1, 0, 1, 0, 0, 1, 0, 1, 0, 1, 1, 1, 1, 0, 1, 0, 0, 1, 0, 1, 0, 
   1, 1, 1, 1, 0, 1, 0, 0}} -> 5, {{rNand, rOr, rXor, rNand}, {1, 0, 0, 1, 1, 
   1, 1, 1, 0, 1, 0, 0, 1, 0, 1, 1, 1, 1, 1, 0, 0, 1, 0, 1, 1, 0, 1, 1, 1, 1, 
   1, 0, 0, 1, 0, 1, 1, 0, 1, 1}} -> 2, 
 {{rNand, rOr, rXor, rXor}, {1, 0, 0, 0, 1, 1, 1, 0, 0, 1, 0, 1, 1, 0, 1, 1, 
   1, 1, 1, 0, 0, 1, 0, 1, 1, 0, 1, 1, 1, 1, 1, 0, 0, 1, 0, 1, 1, 0, 1, 
   1}} -> 2, {{rNand, rNand, rAnd, rOr}, {1, 1, 0, 0, 0, 1, 1, 0, 1, 1, 0, 1, 
   0, 1, 1, 1, 1, 1, 0, 1, 0, 1, 1, 1, 1, 1, 0, 1, 0, 1, 1, 1, 1, 1, 0, 1, 0, 
   1, 1, 1}} -> 1, {{rNand, rNand, rAnd, rXor}, {1, 1, 0, 0, 0, 1, 1, 0, 1, 
   1, 0, 1, 0, 1, 1, 1, 1, 1, 0, 0, 0, 1, 1, 0, 1, 1, 0, 1, 0, 1, 1, 1, 1, 1, 
   0, 0, 0, 1, 1, 0}} -> 1, {{rNand, rNand, rOr, rOr}, {1, 1, 0, 0, 0, 1, 1, 
   0, 1, 1, 1, 1, 0, 0, 1, 1, 1, 1, 0, 1, 0, 1, 1, 1, 1, 1, 1, 1, 0, 0, 1, 1, 
   1, 1, 0, 1, 0, 1, 1, 1}} -> 1, {{rNand, rNand, rOr, rNand}, {1, 1, 0, 1, 
   0, 1, 1, 1, 1, 1, 1, 0, 0, 0, 1, 1, 1, 1, 0, 0, 0, 1, 1, 1, 1, 1, 1, 0, 0, 
   0, 1, 1, 1, 1, 0, 0, 0, 1, 1, 1}} -> 1, 
 {{rNand, rNand, rOr, rXor}, {1, 1, 0, 0, 0, 1, 1, 0, 1, 1, 1, 1, 0, 0, 1, 0, 
   1, 1, 0, 1, 0, 1, 1, 1, 1, 1, 1, 0, 0, 0, 1, 1, 1, 1, 0, 0, 0, 1, 1, 
   0}} -> 1, {{rNand, rNand, rXor, rOr}, {1, 1, 0, 0, 0, 1, 0, 0, 1, 1, 1, 0, 
   0, 0, 0, 1, 1, 1, 0, 1, 0, 1, 0, 1, 1, 1, 1, 1, 0, 0, 0, 1, 1, 1, 0, 1, 0, 
   1, 0, 1}} -> 2, {{rNand, rNand, rXor, rXor}, {1, 1, 0, 0, 0, 1, 0, 0, 1, 
   1, 1, 0, 0, 0, 0, 1, 1, 1, 0, 1, 0, 1, 0, 1, 1, 1, 1, 1, 0, 0, 0, 0, 1, 1, 
   0, 0, 0, 1, 0, 0}} -> 2, {{rNand, rXor, rAnd, rOr}, {1, 0, 0, 0, 1, 1, 0, 
   0, 0, 1, 1, 0, 1, 1, 0, 1, 0, 1, 1, 1, 1, 1, 0, 1, 0, 1, 1, 1, 1, 1, 0, 1, 
   0, 1, 1, 1, 1, 1, 0, 1}} -> 1, {{rNand, rXor, rAnd, rXor}, {1, 0, 0, 0, 1, 
   1, 0, 0, 0, 1, 1, 0, 1, 1, 0, 1, 0, 1, 1, 1, 1, 1, 0, 0, 0, 1, 1, 0, 1, 1, 
   0, 1, 0, 1, 1, 1, 1, 1, 0, 0}} -> 1, 
 {{rNand, rXor, rOr, rNand}, {1, 0, 0, 1, 1, 1, 1, 1, 0, 0, 1, 0, 1, 1, 0, 1, 
   0, 1, 1, 1, 1, 1, 1, 0, 0, 0, 1, 1, 1, 1, 0, 0, 0, 1, 1, 1, 1, 1, 1, 
   0}} -> 1, {{rNand, rXor, rOr, rXor}, {1, 0, 0, 0, 1, 1, 1, 0, 0, 0, 1, 1, 
   1, 1, 0, 0, 0, 1, 1, 0, 1, 1, 1, 1, 0, 0, 1, 0, 1, 1, 0, 1, 0, 1, 1, 1, 1, 
   1, 1, 0}} -> 1, {{rXor, rOr, rNand, rNand}, {0, 0, 1, 1, 0, 1, 1, 0, 1, 1, 
   1, 1, 0, 1, 0, 0, 1, 0, 1, 1, 1, 1, 1, 0, 0, 1, 0, 1, 1, 0, 1, 1, 1, 1, 1, 
   0, 0, 1, 0, 1}} -> 1, {{rXor, rOr, rNand, rXor}, {0, 0, 1, 0, 0, 1, 1, 1, 
   1, 1, 1, 0, 0, 1, 0, 1, 1, 0, 1, 1, 1, 1, 1, 0, 0, 1, 0, 1, 1, 0, 1, 1, 1, 
   1, 1, 0, 0, 1, 0, 1}} -> 1, {{rXor, rNand, rAnd, rOr}, {0, 1, 0, 0, 1, 1, 
   0, 0, 0, 1, 1, 0, 1, 1, 0, 1, 0, 1, 1, 1, 1, 1, 0, 1, 0, 1, 1, 1, 1, 1, 0, 
   1, 0, 1, 1, 1, 1, 1, 0, 1}} -> 1, 
 {{rXor, rNand, rAnd, rXor}, {0, 1, 0, 0, 1, 1, 0, 0, 0, 1, 1, 0, 1, 1, 0, 1, 
   0, 1, 1, 1, 1, 1, 0, 0, 0, 1, 1, 0, 1, 1, 0, 1, 0, 1, 1, 1, 1, 1, 0, 
   0}} -> 1, {{rXor, rXor, rNand, rOr}, {0, 0, 1, 0, 0, 1, 1, 1, 1, 1, 1, 1, 
   0, 0, 0, 1, 0, 0, 1, 1, 0, 1, 1, 1, 1, 1, 1, 1, 0, 0, 0, 1, 0, 0, 1, 1, 0, 
   1, 1, 1}} -> 3, {{rXor, rXor, rNand, rNand}, {0, 0, 1, 1, 0, 1, 1, 0, 1, 
   1, 1, 1, 0, 0, 0, 0, 0, 0, 1, 1, 0, 1, 1, 0, 1, 1, 1, 1, 0, 0, 0, 0, 0, 0, 
   1, 1, 0, 1, 1, 0}} -> 16, {{rXor, rXor, rNand, rXor}, {0, 0, 1, 0, 0, 1, 
   1, 1, 1, 1, 1, 0, 0, 0, 0, 1, 0, 0, 1, 1, 0, 1, 1, 0, 1, 1, 1, 1, 0, 0, 0, 
   0, 0, 0, 1, 0, 0, 1, 1, 1}} -> 2, 
 {{rOr, rOr, rNand, rAnd}, {0, 0, 1, 0, 0, 1, 1, 0, 1, 1, 1, 0, 1, 1, 0, 1, 
   1, 1, 1, 1, 1, 1, 0, 1, 1, 1, 1, 1, 1, 1, 0, 1, 1, 1, 1, 1, 1, 1, 0, 
   1}} -> 6, {{rOr, rOr, rNand, rOr}, {0, 0, 1, 0, 0, 1, 1, 0, 1, 1, 1, 1, 1, 
   1, 0, 1, 1, 1, 1, 1, 1, 1, 0, 1, 1, 1, 1, 1, 1, 1, 0, 1, 1, 1, 1, 1, 1, 1, 
   0, 1}} -> 24, {{rOr, rOr, rNand, rNand}, {0, 0, 1, 1, 0, 1, 1, 1, 1, 1, 1, 
   1, 1, 1, 0, 0, 1, 1, 1, 0, 1, 1, 0, 0, 1, 1, 1, 0, 1, 1, 0, 0, 1, 1, 1, 0, 
   1, 1, 0, 0}} -> 4, {{rOr, rOr, rNand, rXor}, {0, 0, 1, 0, 0, 1, 1, 0, 1, 
   1, 1, 1, 1, 1, 0, 0, 1, 1, 1, 0, 1, 1, 0, 0, 1, 1, 1, 0, 1, 1, 0, 0, 1, 1, 
   1, 0, 1, 1, 0, 0}} -> 4, {{rOr, rNand, rAnd, rAnd}, {0, 1, 0, 0, 1, 1, 0, 
   0, 1, 1, 0, 1, 1, 1, 0, 1, 1, 1, 0, 1, 1, 1, 0, 1, 1, 1, 0, 1, 1, 1, 0, 1, 
   1, 1, 0, 1, 1, 1, 0, 1}} -> 27, 
 {{rOr, rNand, rAnd, rOr}, {0, 1, 0, 0, 1, 1, 0, 1, 1, 1, 0, 1, 1, 1, 0, 1, 
   1, 1, 0, 1, 1, 1, 0, 1, 1, 1, 0, 1, 1, 1, 0, 1, 1, 1, 0, 1, 1, 1, 0, 
   1}} -> 81, {{rOr, rNand, rAnd, rNand}, {0, 1, 0, 1, 1, 1, 0, 1, 1, 1, 0, 
   0, 1, 1, 0, 0, 1, 1, 0, 0, 1, 1, 0, 0, 1, 1, 0, 0, 1, 1, 0, 0, 1, 1, 0, 0, 
   1, 1, 0, 0}} -> 36, {{rOr, rNand, rAnd, rXor}, {0, 1, 0, 0, 1, 1, 0, 1, 1, 
   1, 0, 0, 1, 1, 0, 0, 1, 1, 0, 0, 1, 1, 0, 0, 1, 1, 0, 0, 1, 1, 0, 0, 1, 1, 
   0, 0, 1, 1, 0, 0}} -> 27, {{rOr, rNand, rOr, rAnd}, {0, 1, 0, 0, 1, 1, 0, 
   0, 1, 1, 1, 1, 1, 0, 1, 1, 1, 0, 1, 0, 1, 0, 1, 0, 1, 0, 1, 0, 1, 0, 1, 0, 
   1, 0, 1, 0, 1, 0, 1, 0}} -> 4, {{rOr, rNand, rOr, rOr}, {0, 1, 0, 0, 1, 1, 
   0, 1, 1, 1, 1, 1, 1, 0, 1, 1, 1, 0, 1, 1, 1, 0, 1, 1, 1, 0, 1, 1, 1, 0, 1, 
   1, 1, 0, 1, 1, 1, 0, 1, 1}} -> 54, 
 {{rOr, rNand, rOr, rNand}, {0, 1, 0, 1, 1, 1, 0, 1, 1, 1, 1, 0, 1, 0, 1, 0, 
   1, 0, 1, 1, 1, 0, 1, 1, 1, 0, 1, 1, 1, 0, 1, 1, 1, 0, 1, 1, 1, 0, 1, 
   1}} -> 4, {{rOr, rNand, rOr, rXor}, {0, 1, 0, 0, 1, 1, 0, 1, 1, 1, 1, 0, 
   1, 0, 1, 0, 1, 0, 1, 1, 1, 0, 1, 1, 1, 0, 1, 1, 1, 0, 1, 1, 1, 0, 1, 1, 1, 
   0, 1, 1}} -> 6, {{rOr, rNand, rXor, rAnd}, {0, 1, 0, 0, 1, 1, 0, 0, 1, 1, 
   1, 1, 1, 0, 0, 1, 1, 1, 1, 0, 1, 0, 0, 1, 1, 1, 1, 0, 1, 0, 0, 1, 1, 1, 1, 
   0, 1, 0, 0, 1}} -> 4, {{rOr, rNand, rXor, rOr}, {0, 1, 0, 0, 1, 1, 0, 1, 
   1, 1, 1, 1, 1, 0, 0, 1, 1, 1, 1, 1, 1, 0, 0, 1, 1, 1, 1, 1, 1, 0, 0, 1, 1, 
   1, 1, 1, 1, 0, 0, 1}} -> 24, {{rOr, rNand, rXor, rNand}, {0, 1, 0, 1, 1, 
   1, 0, 1, 1, 1, 1, 0, 1, 0, 0, 0, 1, 1, 1, 1, 1, 0, 0, 0, 1, 1, 1, 1, 1, 0, 
   0, 0, 1, 1, 1, 1, 1, 0, 0, 0}} -> 4, 
 {{rOr, rNand, rXor, rXor}, {0, 1, 0, 0, 1, 1, 0, 1, 1, 1, 1, 0, 1, 0, 0, 0, 
   1, 1, 1, 1, 1, 0, 0, 0, 1, 1, 1, 1, 1, 0, 0, 0, 1, 1, 1, 1, 1, 0, 0, 
   0}} -> 2, {{rNand, rAnd, rNand, rAnd}, {1, 0, 1, 0, 1, 1, 0, 0, 0, 0, 1, 
   1, 1, 0, 1, 0, 1, 1, 0, 0, 0, 0, 1, 1, 1, 0, 1, 0, 1, 1, 0, 0, 0, 0, 1, 1, 
   1, 0, 1, 0}} -> 1, {{rNand, rAnd, rNand, rOr}, {1, 0, 1, 0, 1, 1, 0, 1, 0, 
   0, 1, 1, 1, 0, 1, 0, 1, 1, 0, 1, 0, 0, 1, 1, 1, 0, 1, 0, 1, 1, 0, 1, 0, 0, 
   1, 1, 1, 0, 1, 0}} -> 3, {{rNand, rAnd, rNand, rNand}, {1, 0, 1, 1, 1, 1, 
   0, 1, 0, 0, 1, 0, 1, 0, 1, 1, 1, 1, 0, 1, 0, 0, 1, 0, 1, 0, 1, 1, 1, 1, 0, 
   1, 0, 0, 1, 0, 1, 0, 1, 1}} -> 16, 
 {{rNand, rAnd, rNand, rXor}, {1, 0, 1, 0, 1, 1, 0, 1, 0, 0, 1, 0, 1, 0, 1, 
   0, 1, 1, 0, 1, 0, 0, 1, 0, 1, 0, 1, 0, 1, 1, 0, 1, 0, 0, 1, 0, 1, 0, 1, 
   0}} -> 6, {{rNand, rAnd, rXor, rAnd}, {1, 0, 0, 0, 1, 0, 1, 0, 1, 1, 0, 0, 
   0, 0, 1, 1, 1, 0, 1, 0, 1, 1, 0, 0, 0, 0, 1, 1, 1, 0, 1, 0, 1, 1, 0, 0, 0, 
   0, 1, 1}} -> 1, {{rNand, rAnd, rXor, rOr}, {1, 0, 0, 0, 1, 0, 1, 1, 1, 1, 
   0, 1, 0, 0, 1, 1, 1, 0, 1, 0, 1, 1, 0, 1, 0, 0, 1, 1, 1, 0, 1, 0, 1, 1, 0, 
   1, 0, 0, 1, 1}} -> 2, {{rNand, rAnd, rXor, rNand}, {1, 0, 0, 1, 1, 0, 1, 
   1, 1, 1, 0, 1, 0, 0, 1, 0, 1, 0, 1, 1, 1, 1, 0, 1, 0, 0, 1, 0, 1, 0, 1, 1, 
   1, 1, 0, 1, 0, 0, 1, 0}} -> 16, 
 {{rNand, rAnd, rXor, rXor}, {1, 0, 0, 0, 1, 0, 1, 1, 1, 1, 0, 1, 0, 0, 1, 0, 
   1, 0, 1, 0, 1, 1, 0, 1, 0, 0, 1, 0, 1, 0, 1, 0, 1, 1, 0, 1, 0, 0, 1, 
   0}} -> 2, {{rNand, rOr, rAnd, rAnd}, {1, 0, 0, 0, 1, 1, 0, 0, 0, 1, 0, 1, 
   1, 0, 0, 0, 1, 1, 0, 0, 0, 1, 0, 1, 1, 0, 0, 0, 1, 1, 0, 0, 0, 1, 0, 1, 1, 
   0, 0, 0}} -> 4, {{rNand, rOr, rAnd, rOr}, {1, 0, 0, 0, 1, 1, 0, 1, 0, 1, 
   0, 1, 1, 0, 0, 1, 1, 1, 0, 1, 0, 1, 0, 1, 1, 0, 0, 1, 1, 1, 0, 1, 0, 1, 0, 
   1, 1, 0, 0, 1}} -> 6, {{rNand, rOr, rAnd, rNand}, {1, 0, 0, 1, 1, 1, 0, 1, 
   0, 1, 0, 0, 1, 0, 0, 1, 1, 1, 0, 1, 0, 1, 0, 0, 1, 0, 0, 1, 1, 1, 0, 1, 0, 
   1, 0, 0, 1, 0, 0, 1}} -> 36, {{rNand, rOr, rAnd, rXor}, {1, 0, 0, 0, 1, 1, 
   0, 1, 0, 1, 0, 0, 1, 0, 0, 1, 1, 1, 0, 1, 0, 1, 0, 0, 1, 0, 0, 1, 1, 1, 0, 
   1, 0, 1, 0, 0, 1, 0, 0, 1}} -> 12, 
 {{rNand, rOr, rNand, rAnd}, {1, 0, 1, 0, 1, 1, 0, 0, 0, 1, 1, 1, 1, 1, 1, 0, 
   0, 1, 0, 1, 1, 0, 1, 0, 1, 1, 0, 0, 0, 1, 1, 1, 1, 1, 1, 0, 0, 1, 0, 
   1}} -> 1, {{rNand, rOr, rNand, rOr}, {1, 0, 1, 0, 1, 1, 0, 1, 0, 1, 1, 1, 
   1, 1, 1, 1, 0, 1, 0, 1, 1, 0, 1, 1, 1, 1, 0, 1, 0, 1, 1, 1, 1, 1, 1, 1, 0, 
   1, 0, 1}} -> 4, {{rNand, rOr, rNand, rNand}, {1, 0, 1, 1, 1, 1, 0, 1, 0, 
   1, 1, 0, 1, 1, 1, 1, 0, 1, 0, 0, 1, 0, 1, 1, 1, 1, 0, 1, 0, 1, 1, 0, 1, 1, 
   1, 1, 0, 1, 0, 0}} -> 16, {{rNand, rOr, rNand, rXor}, {1, 0, 1, 0, 1, 1, 
   0, 1, 0, 1, 1, 0, 1, 1, 1, 1, 0, 1, 0, 0, 1, 0, 1, 1, 1, 1, 0, 1, 0, 1, 1, 
   0, 1, 1, 1, 1, 0, 1, 0, 0}} -> 4, 
 {{rNand, rOr, rXor, rAnd}, {1, 0, 0, 0, 1, 1, 1, 0, 0, 1, 0, 1, 1, 0, 0, 0, 
   1, 1, 1, 0, 0, 1, 0, 1, 1, 0, 0, 0, 1, 1, 1, 0, 0, 1, 0, 1, 1, 0, 0, 
   0}} -> 9, {{rNand, rOr, rXor, rOr}, {1, 0, 0, 0, 1, 1, 1, 1, 0, 1, 0, 1, 
   1, 0, 0, 1, 1, 1, 1, 1, 0, 1, 0, 1, 1, 0, 0, 1, 1, 1, 1, 1, 0, 1, 0, 1, 1, 
   0, 0, 1}} -> 8, {{rNand, rOr, rXor, rNand}, {1, 0, 0, 1, 1, 1, 1, 1, 0, 1, 
   0, 0, 1, 0, 0, 1, 1, 1, 1, 1, 0, 1, 0, 0, 1, 0, 0, 1, 1, 1, 1, 1, 0, 1, 0, 
   0, 1, 0, 0, 1}} -> 150, {{rNand, rOr, rXor, rXor}, {1, 0, 0, 0, 1, 1, 1, 
   1, 0, 1, 0, 0, 1, 0, 0, 1, 1, 1, 1, 1, 0, 1, 0, 0, 1, 0, 0, 1, 1, 1, 1, 1, 
   0, 1, 0, 0, 1, 0, 0, 1}} -> 10, 
 {{rNand, rNand, rAnd, rAnd}, {1, 1, 0, 0, 0, 1, 0, 1, 1, 1, 0, 0, 0, 1, 0, 
   1, 1, 1, 0, 0, 0, 1, 0, 1, 1, 1, 0, 0, 0, 1, 0, 1, 1, 1, 0, 0, 0, 1, 0, 
   1}} -> 16, {{rNand, rNand, rAnd, rOr}, {1, 1, 0, 0, 0, 1, 0, 1, 1, 1, 0, 
   1, 0, 1, 0, 1, 1, 1, 0, 1, 0, 1, 0, 1, 1, 1, 0, 1, 0, 1, 0, 1, 1, 1, 0, 1, 
   0, 1, 0, 1}} -> 36, {{rNand, rNand, rAnd, rNand}, {1, 1, 0, 1, 0, 1, 0, 0, 
   1, 1, 0, 1, 0, 1, 0, 0, 1, 1, 0, 1, 0, 1, 0, 0, 1, 1, 0, 1, 0, 1, 0, 0, 1, 
   1, 0, 1, 0, 1, 0, 0}} -> 81, {{rNand, rNand, rAnd, rXor}, {1, 1, 0, 0, 0, 
   1, 0, 0, 1, 1, 0, 1, 0, 1, 0, 0, 1, 1, 0, 1, 0, 1, 0, 0, 1, 1, 0, 1, 0, 1, 
   0, 0, 1, 1, 0, 1, 0, 1, 0, 0}} -> 9, 
 {{rNand, rNand, rOr, rAnd}, {1, 1, 0, 0, 0, 1, 1, 1, 1, 1, 1, 0, 0, 0, 1, 1, 
   1, 1, 1, 0, 0, 0, 1, 1, 1, 1, 1, 0, 0, 0, 1, 1, 1, 1, 1, 0, 0, 0, 1, 
   1}} -> 4, {{rNand, rNand, rOr, rOr}, {1, 1, 0, 0, 0, 1, 1, 1, 1, 1, 1, 1, 
   0, 0, 1, 1, 1, 1, 1, 0, 0, 0, 1, 1, 1, 1, 1, 0, 0, 0, 1, 1, 1, 1, 1, 0, 0, 
   0, 1, 1}} -> 4, {{rNand, rNand, rOr, rNand}, {1, 1, 0, 1, 0, 1, 1, 0, 1, 
   1, 1, 1, 0, 0, 1, 0, 1, 1, 1, 1, 0, 0, 1, 0, 1, 1, 1, 1, 0, 0, 1, 0, 1, 1, 
   1, 1, 0, 0, 1, 0}} -> 54, {{rNand, rNand, rOr, rXor}, {1, 1, 0, 0, 0, 1, 
   1, 0, 1, 1, 1, 1, 0, 0, 1, 0, 1, 1, 1, 0, 0, 0, 1, 0, 1, 1, 1, 0, 0, 0, 1, 
   0, 1, 1, 1, 0, 0, 0, 1, 0}} -> 2, 
 {{rNand, rNand, rXor, rAnd}, {1, 1, 0, 0, 0, 1, 1, 1, 1, 1, 1, 0, 0, 0, 0, 
   1, 1, 1, 0, 0, 0, 1, 1, 1, 1, 1, 1, 0, 0, 0, 0, 1, 1, 1, 0, 0, 0, 1, 1, 
   1}} -> 1, {{rNand, rNand, rXor, rOr}, {1, 1, 0, 0, 0, 1, 1, 1, 1, 1, 1, 1, 
   0, 0, 0, 1, 1, 1, 0, 0, 0, 1, 1, 1, 1, 1, 1, 1, 0, 0, 0, 1, 1, 1, 0, 0, 0, 
   1, 1, 1}} -> 6, {{rNand, rNand, rXor, rNand}, {1, 1, 0, 1, 0, 1, 1, 0, 1, 
   1, 1, 1, 0, 0, 0, 0, 1, 1, 0, 1, 0, 1, 1, 0, 1, 1, 1, 1, 0, 0, 0, 0, 1, 1, 
   0, 1, 0, 1, 1, 0}} -> 36, {{rNand, rNand, rXor, rXor}, {1, 1, 0, 0, 0, 1, 
   1, 0, 1, 1, 1, 1, 0, 0, 0, 0, 1, 1, 0, 0, 0, 1, 1, 0, 1, 1, 1, 1, 0, 0, 0, 
   0, 1, 1, 0, 0, 0, 1, 1, 0}} -> 16, 
 {{rNand, rXor, rAnd, rAnd}, {1, 0, 0, 0, 1, 1, 0, 0, 0, 1, 0, 1, 1, 0, 0, 0, 
   1, 1, 0, 0, 0, 1, 0, 1, 1, 0, 0, 0, 1, 1, 0, 0, 0, 1, 0, 1, 1, 0, 0, 
   0}} -> 4, {{rNand, rXor, rAnd, rOr}, {1, 0, 0, 0, 1, 1, 0, 1, 0, 1, 0, 1, 
   1, 0, 0, 1, 1, 1, 0, 1, 0, 1, 0, 1, 1, 0, 0, 1, 1, 1, 0, 1, 0, 1, 0, 1, 1, 
   0, 0, 1}} -> 6, {{rNand, rXor, rAnd, rNand}, {1, 0, 0, 1, 1, 1, 0, 1, 0, 
   1, 0, 0, 1, 0, 0, 1, 1, 1, 0, 1, 0, 1, 0, 0, 1, 0, 0, 1, 1, 1, 0, 1, 0, 1, 
   0, 0, 1, 0, 0, 1}} -> 24, {{rNand, rXor, rAnd, rXor}, {1, 0, 0, 0, 1, 1, 
   0, 1, 0, 1, 0, 0, 1, 0, 0, 1, 1, 1, 0, 1, 0, 1, 0, 0, 1, 0, 0, 1, 1, 1, 0, 
   1, 0, 1, 0, 0, 1, 0, 0, 1}} -> 6, 
 {{rNand, rXor, rOr, rAnd}, {1, 0, 0, 0, 1, 1, 1, 0, 0, 0, 1, 1, 1, 1, 1, 0, 
   0, 0, 1, 1, 1, 1, 1, 0, 0, 0, 1, 1, 1, 1, 1, 0, 0, 0, 1, 1, 1, 1, 1, 
   0}} -> 18, {{rNand, rXor, rOr, rOr}, {1, 0, 0, 0, 1, 1, 1, 1, 0, 0, 1, 1, 
   1, 1, 1, 0, 0, 0, 1, 1, 1, 1, 1, 0, 0, 0, 1, 1, 1, 1, 1, 0, 0, 0, 1, 1, 1, 
   1, 1, 0}} -> 6, {{rNand, rXor, rOr, rNand}, {1, 0, 0, 1, 1, 1, 1, 1, 0, 0, 
   1, 0, 1, 1, 1, 1, 0, 0, 1, 0, 1, 1, 1, 1, 0, 0, 1, 0, 1, 1, 1, 1, 0, 0, 1, 
   0, 1, 1, 1, 1}} -> 100, {{rNand, rXor, rOr, rXor}, {1, 0, 0, 0, 1, 1, 1, 
   1, 0, 0, 1, 0, 1, 1, 1, 0, 0, 0, 1, 0, 1, 1, 1, 0, 0, 0, 1, 0, 1, 1, 1, 0, 
   0, 0, 1, 0, 1, 1, 1, 0}} -> 3, {{rNand, rXor, rNand, rAnd}, {1, 0, 1, 0, 
   1, 0, 0, 0, 1, 1, 1, 0, 0, 0, 0, 1, 1, 0, 1, 0, 1, 0, 0, 0, 1, 1, 1, 0, 0, 
   0, 0, 1, 1, 0, 1, 0, 1, 0, 0, 0}} -> 4, 
 {{rNand, rXor, rNand, rOr}, {1, 0, 1, 0, 1, 0, 0, 1, 1, 1, 1, 1, 0, 0, 0, 1, 
   1, 0, 1, 0, 1, 0, 0, 1, 1, 1, 1, 1, 0, 0, 0, 1, 1, 0, 1, 0, 1, 0, 0, 
   1}} -> 8, {{rNand, rXor, rNand, rNand}, {1, 0, 1, 1, 1, 0, 0, 1, 1, 1, 1, 
   1, 0, 0, 0, 0, 1, 0, 1, 1, 1, 0, 0, 1, 1, 1, 1, 1, 0, 0, 0, 0, 1, 0, 1, 1, 
   1, 0, 0, 1}} -> 36, {{rNand, rXor, rNand, rXor}, {1, 0, 1, 0, 1, 0, 0, 1, 
   1, 1, 1, 1, 0, 0, 0, 0, 1, 0, 1, 0, 1, 0, 0, 1, 1, 1, 1, 1, 0, 0, 0, 0, 1, 
   0, 1, 0, 1, 0, 0, 1}} -> 16, {{rXor, rOr, rNand, rAnd}, {0, 0, 1, 0, 0, 1, 
   1, 0, 1, 1, 1, 0, 0, 1, 0, 1, 1, 0, 1, 0, 1, 1, 0, 0, 0, 1, 1, 1, 1, 1, 1, 
   0, 0, 1, 0, 1, 1, 0, 1, 0}} -> 1, 
 {{rXor, rOr, rNand, rOr}, {0, 0, 1, 0, 0, 1, 1, 0, 1, 1, 1, 1, 0, 1, 0, 1, 
   1, 0, 1, 1, 1, 1, 0, 1, 0, 1, 1, 1, 1, 1, 1, 1, 0, 1, 0, 1, 1, 0, 1, 
   1}} -> 2, {{rXor, rOr, rNand, rNand}, {0, 0, 1, 1, 0, 1, 1, 1, 1, 1, 1, 1, 
   0, 1, 0, 0, 1, 0, 1, 1, 1, 1, 0, 1, 0, 1, 1, 0, 1, 1, 1, 1, 0, 1, 0, 0, 1, 
   0, 1, 1}} -> 2, {{rXor, rOr, rNand, rXor}, {0, 0, 1, 0, 0, 1, 1, 0, 1, 1, 
   1, 1, 0, 1, 0, 0, 1, 0, 1, 1, 1, 1, 0, 1, 0, 1, 1, 0, 1, 1, 1, 1, 0, 1, 0, 
   0, 1, 0, 1, 1}} -> 16, {{rXor, rNand, rAnd, rAnd}, {0, 1, 0, 0, 1, 1, 0, 
   0, 0, 1, 0, 1, 1, 1, 0, 0, 0, 1, 0, 1, 1, 1, 0, 0, 0, 1, 0, 1, 1, 1, 0, 0, 
   0, 1, 0, 1, 1, 1, 0, 0}} -> 16, 
 {{rXor, rNand, rAnd, rOr}, {0, 1, 0, 0, 1, 1, 0, 1, 0, 1, 0, 1, 1, 1, 0, 1, 
   0, 1, 0, 1, 1, 1, 0, 1, 0, 1, 0, 1, 1, 1, 0, 1, 0, 1, 0, 1, 1, 1, 0, 
   1}} -> 27, {{rXor, rNand, rAnd, rNand}, {0, 1, 0, 1, 1, 1, 0, 1, 0, 1, 0, 
   0, 1, 1, 0, 1, 0, 1, 0, 0, 1, 1, 0, 1, 0, 1, 0, 0, 1, 1, 0, 1, 0, 1, 0, 0, 
   1, 1, 0, 1}} -> 18, {{rXor, rNand, rAnd, rXor}, {0, 1, 0, 0, 1, 1, 0, 1, 
   0, 1, 0, 0, 1, 1, 0, 1, 0, 1, 0, 0, 1, 1, 0, 1, 0, 1, 0, 0, 1, 1, 0, 1, 0, 
   1, 0, 0, 1, 1, 0, 1}} -> 36, {{rXor, rNand, rOr, rAnd}, {0, 1, 0, 0, 1, 1, 
   0, 0, 0, 1, 1, 1, 1, 1, 1, 0, 0, 0, 1, 1, 0, 1, 1, 0, 1, 1, 1, 0, 0, 0, 1, 
   1, 0, 1, 1, 0, 1, 1, 1, 0}} -> 1, 
 {{rXor, rNand, rOr, rOr}, {0, 1, 0, 0, 1, 1, 0, 1, 0, 1, 1, 1, 1, 1, 1, 1, 
   0, 0, 1, 1, 0, 1, 1, 0, 1, 1, 1, 1, 0, 0, 1, 1, 0, 1, 1, 0, 1, 1, 1, 
   1}} -> 2, {{rXor, rNand, rOr, rNand}, {0, 1, 0, 1, 1, 1, 0, 1, 0, 1, 1, 0, 
   1, 1, 1, 1, 0, 0, 1, 0, 0, 1, 1, 1, 1, 1, 1, 1, 0, 0, 1, 0, 0, 1, 1, 1, 1, 
   1, 1, 1}} -> 2, {{rXor, rNand, rOr, rXor}, {0, 1, 0, 0, 1, 1, 0, 1, 0, 1, 
   1, 0, 1, 1, 1, 1, 0, 0, 1, 0, 0, 1, 1, 0, 1, 1, 1, 1, 0, 0, 1, 0, 0, 1, 1, 
   0, 1, 1, 1, 1}} -> 16, {{rXor, rNand, rXor, rAnd}, {0, 1, 0, 0, 1, 1, 0, 
   0, 0, 1, 1, 1, 1, 1, 1, 0, 0, 0, 0, 1, 0, 1, 0, 0, 1, 1, 0, 0, 0, 1, 1, 1, 
   1, 1, 1, 0, 0, 0, 0, 1}} -> 1, {{rXor, rNand, rXor, rOr}, {0, 1, 0, 0, 1, 
   1, 0, 1, 0, 1, 1, 1, 1, 1, 1, 1, 0, 0, 0, 1, 0, 1, 0, 0, 1, 1, 0, 1, 0, 1, 
   1, 1, 1, 1, 1, 1, 0, 0, 0, 1}} -> 2, 
 {{rXor, rNand, rXor, rNand}, {0, 1, 0, 1, 1, 1, 0, 1, 0, 1, 1, 0, 1, 1, 1, 
   1, 0, 0, 0, 0, 0, 1, 0, 1, 1, 1, 0, 1, 0, 1, 1, 0, 1, 1, 1, 1, 0, 0, 0, 
   0}} -> 4, {{rXor, rNand, rXor, rXor}, {0, 1, 0, 0, 1, 1, 0, 1, 0, 1, 1, 0, 
   1, 1, 1, 1, 0, 0, 0, 0, 0, 1, 0, 0, 1, 1, 0, 1, 0, 1, 1, 0, 1, 1, 1, 1, 0, 
   0, 0, 0}} -> 16, {{rOr, rOr, rNand, rAnd}, {0, 0, 1, 0, 0, 1, 1, 0, 1, 1, 
   1, 0, 1, 1, 0, 1, 1, 1, 1, 0, 1, 1, 0, 1, 1, 1, 1, 0, 1, 1, 0, 1, 1, 1, 1, 
   0, 1, 1, 0, 1}} -> 6, {{rOr, rOr, rNand, rOr}, {0, 0, 1, 0, 0, 1, 1, 1, 1, 
   1, 1, 1, 1, 1, 0, 1, 1, 1, 1, 1, 1, 1, 0, 1, 1, 1, 1, 1, 1, 1, 0, 1, 1, 1, 
   1, 1, 1, 1, 0, 1}} -> 27, {{rOr, rOr, rNand, rNand}, {0, 0, 1, 1, 0, 1, 1, 
   1, 1, 1, 1, 1, 1, 1, 0, 0, 1, 1, 1, 1, 1, 1, 0, 0, 1, 1, 1, 1, 1, 1, 0, 0, 
   1, 1, 1, 1, 1, 1, 0, 0}} -> 16, 
 {{rOr, rOr, rNand, rXor}, {0, 0, 1, 0, 0, 1, 1, 1, 1, 1, 1, 1, 1, 1, 0, 0, 
   1, 1, 1, 1, 1, 1, 0, 0, 1, 1, 1, 1, 1, 1, 0, 0, 1, 1, 1, 1, 1, 1, 0, 
   0}} -> 12, {{rOr, rNand, rAnd, rAnd}, {0, 1, 0, 0, 1, 1, 0, 0, 1, 1, 0, 0, 
   1, 1, 0, 0, 1, 1, 0, 0, 1, 1, 0, 0, 1, 1, 0, 0, 1, 1, 0, 0, 1, 1, 0, 0, 1, 
   1, 0, 0}} -> 375, {{rOr, rNand, rAnd, rOr}, {0, 1, 0, 0, 1, 1, 0, 0, 1, 1, 
   0, 1, 1, 1, 0, 1, 1, 1, 0, 1, 1, 1, 0, 1, 1, 1, 0, 1, 1, 1, 0, 1, 1, 1, 0, 
   1, 1, 1, 0, 1}} -> 54, {{rOr, rNand, rAnd, rNand}, {0, 1, 0, 1, 1, 1, 0, 
   1, 1, 1, 0, 1, 1, 1, 0, 1, 1, 1, 0, 1, 1, 1, 0, 1, 1, 1, 0, 1, 1, 1, 0, 1, 
   1, 1, 0, 1, 1, 1, 0, 1}} -> 135, 
 {{rOr, rNand, rAnd, rXor}, {0, 1, 0, 0, 1, 1, 0, 0, 1, 1, 0, 1, 1, 1, 0, 1, 
   1, 1, 0, 1, 1, 1, 0, 1, 1, 1, 0, 1, 1, 1, 0, 1, 1, 1, 0, 1, 1, 1, 0, 
   1}} -> 27, {{rOr, rNand, rOr, rAnd}, {0, 1, 0, 0, 1, 1, 0, 0, 1, 1, 1, 0, 
   1, 0, 1, 1, 1, 0, 1, 1, 1, 0, 1, 1, 1, 0, 1, 1, 1, 0, 1, 1, 1, 0, 1, 1, 1, 
   0, 1, 1}} -> 6, {{rOr, rNand, rOr, rOr}, {0, 1, 0, 0, 1, 1, 0, 0, 1, 1, 1, 
   1, 1, 0, 1, 1, 1, 0, 1, 1, 1, 0, 1, 1, 1, 0, 1, 1, 1, 0, 1, 1, 1, 0, 1, 1, 
   1, 0, 1, 1}} -> 36, {{rOr, rNand, rOr, rNand}, {0, 1, 0, 1, 1, 1, 0, 1, 1, 
   1, 1, 1, 1, 0, 1, 0, 1, 0, 1, 0, 1, 0, 1, 0, 1, 0, 1, 0, 1, 0, 1, 0, 1, 0, 
   1, 0, 1, 0, 1, 0}} -> 4, {{rOr, rNand, rOr, rXor}, {0, 1, 0, 0, 1, 1, 0, 
   0, 1, 1, 1, 1, 1, 0, 1, 0, 1, 0, 1, 0, 1, 0, 1, 0, 1, 0, 1, 0, 1, 0, 1, 0, 
   1, 0, 1, 0, 1, 0, 1, 0}} -> 4, {{rOr, rNand, rXor, rAnd}, {0, 1, 0, 0, 1, 
   1, 0, 0, 1, 1, 1, 0, 1, 0, 0, 1, 1, 1, 1, 0, 1, 0, 0, 1, 1, 1, 1, 0, 1, 0, 
   0, 1, 1, 1, 1, 0, 1, 0, 0, 1}} -> 8, 
 {{rOr, rNand, rXor, rOr}, {0, 1, 0, 0, 1, 1, 0, 0, 1, 1, 1, 1, 1, 0, 0, 1, 
   1, 1, 1, 1, 1, 0, 0, 1, 1, 1, 1, 1, 1, 0, 0, 1, 1, 1, 1, 1, 1, 0, 0, 
   1}} -> 16, {{rOr, rNand, rXor, rNand}, {0, 1, 0, 1, 1, 1, 0, 1, 1, 1, 1, 
   1, 1, 0, 0, 0, 1, 1, 1, 1, 1, 0, 0, 0, 1, 1, 1, 1, 1, 0, 0, 0, 1, 1, 1, 1, 
   1, 0, 0, 0}} -> 18, {{rOr, rNand, rXor, rXor}, {0, 1, 0, 0, 1, 1, 0, 0, 1, 
   1, 1, 1, 1, 0, 0, 0, 1, 1, 1, 1, 1, 0, 0, 0, 1, 1, 1, 1, 1, 0, 0, 0, 1, 1, 
   1, 1, 1, 0, 0, 0}} -> 20, {{rNand, rAnd, rNand, rAnd}, {1, 0, 1, 0, 1, 1, 
   0, 1, 0, 0, 1, 0, 1, 0, 1, 0, 1, 1, 0, 1, 0, 0, 1, 0, 1, 0, 1, 0, 1, 1, 0, 
   1, 0, 0, 1, 0, 1, 0, 1, 0}} -> 3, 
 {{rNand, rAnd, rNand, rOr}, {1, 0, 1, 0, 1, 1, 0, 1, 0, 0, 1, 1, 1, 0, 1, 1, 
   1, 1, 0, 1, 0, 0, 1, 1, 1, 0, 1, 1, 1, 1, 0, 1, 0, 0, 1, 1, 1, 0, 1, 
   1}} -> 8, {{rNand, rAnd, rNand, rNand}, {1, 0, 1, 1, 1, 1, 0, 0, 0, 0, 1, 
   1, 1, 0, 1, 1, 1, 1, 0, 0, 0, 0, 1, 1, 1, 0, 1, 1, 1, 1, 0, 0, 0, 0, 1, 1, 
   1, 0, 1, 1}} -> 8, {{rNand, rAnd, rNand, rXor}, {1, 0, 1, 0, 1, 1, 0, 0, 
   0, 0, 1, 1, 1, 0, 1, 1, 1, 1, 0, 0, 0, 0, 1, 1, 1, 0, 1, 1, 1, 1, 0, 0, 0, 
   0, 1, 1, 1, 0, 1, 1}} -> 1, {{rNand, rAnd, rXor, rAnd}, {1, 0, 0, 0, 1, 0, 
   1, 0, 1, 1, 0, 1, 0, 0, 1, 0, 1, 0, 1, 0, 1, 1, 0, 1, 0, 0, 1, 0, 1, 0, 1, 
   0, 1, 1, 0, 1, 0, 0, 1, 0}} -> 3, 
 {{rNand, rAnd, rXor, rOr}, {1, 0, 0, 0, 1, 0, 1, 1, 1, 1, 0, 1, 0, 0, 1, 1, 
   1, 0, 1, 1, 1, 1, 0, 1, 0, 0, 1, 1, 1, 0, 1, 1, 1, 1, 0, 1, 0, 0, 1, 
   1}} -> 4, {{rNand, rAnd, rXor, rNand}, {1, 0, 0, 1, 1, 0, 1, 1, 1, 1, 0, 
   0, 0, 0, 1, 1, 1, 0, 1, 1, 1, 1, 0, 0, 0, 0, 1, 1, 1, 0, 1, 1, 1, 1, 0, 0, 
   0, 0, 1, 1}} -> 1, {{rNand, rAnd, rXor, rXor}, {1, 0, 0, 0, 1, 0, 1, 1, 1, 
   1, 0, 0, 0, 0, 1, 1, 1, 0, 1, 1, 1, 1, 0, 0, 0, 0, 1, 1, 1, 0, 1, 1, 1, 1, 
   0, 0, 0, 0, 1, 1}} -> 8, {{rNand, rOr, rAnd, rAnd}, {1, 0, 0, 0, 1, 1, 0, 
   0, 0, 1, 0, 0, 1, 0, 0, 0, 1, 1, 0, 0, 0, 1, 0, 0, 1, 0, 0, 0, 1, 1, 0, 0, 
   0, 1, 0, 0, 1, 0, 0, 0}} -> 50, 
 {{rNand, rOr, rAnd, rOr}, {1, 0, 0, 0, 1, 1, 0, 1, 0, 1, 0, 1, 1, 0, 0, 0, 
   1, 1, 0, 1, 0, 1, 0, 1, 1, 0, 0, 0, 1, 1, 0, 1, 0, 1, 0, 1, 1, 0, 0, 
   0}} -> 6, {{rNand, rOr, rAnd, rNand}, {1, 0, 0, 1, 1, 1, 0, 1, 0, 1, 0, 1, 
   1, 0, 0, 1, 1, 1, 0, 1, 0, 1, 0, 1, 1, 0, 0, 1, 1, 1, 0, 1, 0, 1, 0, 1, 1, 
   0, 0, 1}} -> 9, {{rNand, rOr, rAnd, rXor}, {1, 0, 0, 0, 1, 1, 0, 1, 0, 1, 
   0, 1, 1, 0, 0, 0, 1, 1, 0, 1, 0, 1, 0, 1, 1, 0, 0, 0, 1, 1, 0, 1, 0, 1, 0, 
   1, 1, 0, 0, 0}} -> 6, {{rNand, rOr, rNand, rAnd}, {1, 0, 1, 0, 1, 1, 0, 1, 
   0, 1, 1, 0, 1, 1, 1, 0, 0, 1, 0, 1, 1, 0, 1, 0, 1, 1, 0, 1, 0, 1, 1, 0, 1, 
   1, 1, 0, 0, 1, 0, 1}} -> 1, {{rNand, rOr, rNand, rOr}, {1, 0, 1, 0, 1, 1, 
   0, 1, 0, 1, 1, 1, 1, 1, 1, 1, 0, 1, 0, 1, 1, 0, 1, 0, 1, 1, 0, 1, 0, 1, 1, 
   1, 1, 1, 1, 1, 0, 1, 0, 1}} -> 2, 
 {{rNand, rOr, rNand, rNand}, {1, 0, 1, 1, 1, 1, 0, 0, 0, 1, 1, 1, 1, 1, 1, 
   1, 0, 1, 0, 0, 1, 0, 1, 1, 1, 1, 0, 0, 0, 1, 1, 1, 1, 1, 1, 1, 0, 1, 0, 
   0}} -> 8, {{rNand, rOr, rNand, rXor}, {1, 0, 1, 0, 1, 1, 0, 0, 0, 1, 1, 1, 
   1, 1, 1, 1, 0, 1, 0, 0, 1, 0, 1, 0, 1, 1, 0, 0, 0, 1, 1, 1, 1, 1, 1, 1, 0, 
   1, 0, 0}} -> 2, {{rNand, rOr, rXor, rOr}, {1, 0, 0, 0, 1, 1, 1, 1, 0, 1, 
   0, 1, 1, 0, 0, 0, 1, 1, 1, 1, 0, 1, 0, 1, 1, 0, 0, 0, 1, 1, 1, 1, 0, 1, 0, 
   1, 1, 0, 0, 0}} -> 5, {{rNand, rOr, rXor, rXor}, {1, 0, 0, 0, 1, 1, 1, 1, 
   0, 1, 0, 0, 1, 0, 0, 0, 1, 1, 1, 1, 0, 1, 0, 0, 1, 0, 0, 0, 1, 1, 1, 1, 0, 
   1, 0, 0, 1, 0, 0, 0}} -> 48, {{rNand, rNand, rAnd, rAnd}, {1, 1, 0, 0, 0, 
   1, 0, 0, 1, 1, 0, 0, 0, 1, 0, 0, 1, 1, 0, 0, 0, 1, 0, 0, 1, 1, 0, 0, 0, 1, 
   0, 0, 1, 1, 0, 0, 0, 1, 0, 0}} -> 125, 
 {{rNand, rNand, rAnd, rOr}, {1, 1, 0, 0, 0, 1, 0, 1, 1, 1, 0, 0, 0, 1, 0, 1, 
   1, 1, 0, 0, 0, 1, 0, 1, 1, 1, 0, 0, 0, 1, 0, 1, 1, 1, 0, 0, 0, 1, 0, 
   1}} -> 16, {{rNand, rNand, rAnd, rNand}, {1, 1, 0, 1, 0, 1, 0, 1, 1, 1, 0, 
   1, 0, 1, 0, 1, 1, 1, 0, 1, 0, 1, 0, 1, 1, 1, 0, 1, 0, 1, 0, 1, 1, 1, 0, 1, 
   0, 1, 0, 1}} -> 54, {{rNand, rNand, rAnd, rXor}, {1, 1, 0, 0, 0, 1, 0, 1, 
   1, 1, 0, 0, 0, 1, 0, 1, 1, 1, 0, 0, 0, 1, 0, 1, 1, 1, 0, 0, 0, 1, 0, 1, 1, 
   1, 0, 0, 0, 1, 0, 1}} -> 32, {{rNand, rNand, rOr, rAnd}, {1, 1, 0, 0, 0, 
   1, 1, 0, 1, 1, 1, 0, 0, 0, 1, 1, 1, 1, 1, 0, 0, 0, 1, 1, 1, 1, 1, 0, 0, 0, 
   1, 1, 1, 1, 1, 0, 0, 0, 1, 1}} -> 3, 
 {{rNand, rNand, rOr, rOr}, {1, 1, 0, 0, 0, 1, 1, 1, 1, 1, 1, 1, 0, 0, 1, 1, 
   1, 1, 1, 1, 0, 0, 1, 1, 1, 1, 1, 1, 0, 0, 1, 1, 1, 1, 1, 1, 0, 0, 1, 
   1}} -> 32, {{rNand, rNand, rOr, rNand}, {1, 1, 0, 1, 0, 1, 1, 1, 1, 1, 1, 
   1, 0, 0, 1, 0, 1, 1, 1, 1, 0, 0, 1, 0, 1, 1, 1, 1, 0, 0, 1, 0, 1, 1, 1, 1, 
   0, 0, 1, 0}} -> 6, {{rNand, rNand, rOr, rXor}, {1, 1, 0, 0, 0, 1, 1, 1, 1, 
   1, 1, 1, 0, 0, 1, 0, 1, 1, 1, 1, 0, 0, 1, 0, 1, 1, 1, 1, 0, 0, 1, 0, 1, 1, 
   1, 1, 0, 0, 1, 0}} -> 4, {{rNand, rNand, rXor, rAnd}, {1, 1, 0, 0, 0, 1, 
   1, 0, 1, 1, 1, 0, 0, 0, 0, 1, 1, 1, 0, 0, 0, 1, 1, 0, 1, 1, 1, 0, 0, 0, 0, 
   1, 1, 1, 0, 0, 0, 1, 1, 0}} -> 1, 
 {{rNand, rNand, rXor, rNand}, {1, 1, 0, 1, 0, 1, 1, 1, 1, 1, 1, 1, 0, 0, 0, 
   0, 1, 1, 0, 1, 0, 1, 1, 1, 1, 1, 1, 1, 0, 0, 0, 0, 1, 1, 0, 1, 0, 1, 1, 
   1}} -> 2, {{rNand, rNand, rXor, rXor}, {1, 1, 0, 0, 0, 1, 1, 1, 1, 1, 1, 
   1, 0, 0, 0, 0, 1, 1, 0, 0, 0, 1, 1, 1, 1, 1, 1, 1, 0, 0, 0, 0, 1, 1, 0, 0, 
   0, 1, 1, 1}} -> 8, {{rNand, rXor, rAnd, rAnd}, {1, 0, 0, 0, 1, 1, 0, 0, 0, 
   1, 0, 0, 1, 0, 0, 0, 1, 1, 0, 0, 0, 1, 0, 0, 1, 0, 0, 0, 1, 1, 0, 0, 0, 1, 
   0, 0, 1, 0, 0, 0}} -> 50, {{rNand, rXor, rAnd, rOr}, {1, 0, 0, 0, 1, 1, 0, 
   1, 0, 1, 0, 1, 1, 0, 0, 0, 1, 1, 0, 1, 0, 1, 0, 1, 1, 0, 0, 0, 1, 1, 0, 1, 
   0, 1, 0, 1, 1, 0, 0, 0}} -> 6, {{rNand, rXor, rAnd, rNand}, {1, 0, 0, 1, 
   1, 1, 0, 1, 0, 1, 0, 1, 1, 0, 0, 1, 1, 1, 0, 1, 0, 1, 0, 1, 1, 0, 0, 1, 1, 
   1, 0, 1, 0, 1, 0, 1, 1, 0, 0, 1}} -> 9, 
 {{rNand, rXor, rAnd, rXor}, {1, 0, 0, 0, 1, 1, 0, 1, 0, 1, 0, 1, 1, 0, 0, 0, 
   1, 1, 0, 1, 0, 1, 0, 1, 1, 0, 0, 0, 1, 1, 0, 1, 0, 1, 0, 1, 1, 0, 0, 
   0}} -> 6, {{rNand, rXor, rOr, rOr}, {1, 0, 0, 0, 1, 1, 1, 1, 0, 0, 1, 1, 
   1, 1, 1, 1, 0, 0, 1, 1, 1, 1, 1, 1, 0, 0, 1, 1, 1, 1, 1, 1, 0, 0, 1, 1, 1, 
   1, 1, 1}} -> 40, {{rNand, rXor, rOr, rXor}, {1, 0, 0, 0, 1, 1, 1, 1, 0, 0, 
   1, 0, 1, 1, 1, 1, 0, 0, 1, 0, 1, 1, 1, 1, 0, 0, 1, 0, 1, 1, 1, 1, 0, 0, 1, 
   0, 1, 1, 1, 1}} -> 6, {{rNand, rXor, rNand, rAnd}, {1, 0, 1, 0, 1, 0, 0, 
   1, 1, 1, 1, 0, 0, 0, 0, 1, 1, 0, 1, 0, 1, 0, 0, 1, 1, 1, 1, 0, 0, 0, 0, 1, 
   1, 0, 1, 0, 1, 0, 0, 1}} -> 2, {{rNand, rXor, rNand, rNand}, {1, 0, 1, 1, 
   1, 0, 0, 0, 1, 1, 1, 1, 0, 0, 0, 0, 1, 0, 1, 1, 1, 0, 0, 0, 1, 1, 1, 1, 0, 
   0, 0, 0, 1, 0, 1, 1, 1, 0, 0, 0}} -> 54, 
 {{rNand, rXor, rNand, rXor}, {1, 0, 1, 0, 1, 0, 0, 0, 1, 1, 1, 1, 0, 0, 0, 
   0, 1, 0, 1, 0, 1, 0, 0, 0, 1, 1, 1, 1, 0, 0, 0, 0, 1, 0, 1, 0, 1, 0, 0, 
   0}} -> 5, {{rXor, rOr, rNand, rAnd}, {0, 0, 1, 0, 0, 1, 1, 0, 1, 1, 1, 0, 
   0, 1, 0, 1, 1, 0, 1, 0, 1, 1, 0, 1, 0, 1, 1, 0, 1, 1, 1, 0, 0, 1, 0, 1, 1, 
   0, 1, 0}} -> 1, {{rXor, rOr, rNand, rOr}, {0, 0, 1, 0, 0, 1, 1, 1, 1, 1, 
   1, 1, 0, 1, 0, 1, 1, 0, 1, 0, 1, 1, 0, 1, 0, 1, 1, 1, 1, 1, 1, 1, 0, 1, 0, 
   1, 1, 0, 1, 0}} -> 2, {{rXor, rOr, rNand, rNand}, {0, 0, 1, 1, 0, 1, 1, 1, 
   1, 1, 1, 1, 0, 1, 0, 0, 1, 0, 1, 1, 1, 1, 0, 0, 0, 1, 1, 1, 1, 1, 1, 1, 0, 
   1, 0, 0, 1, 0, 1, 1}} -> 8, {{rXor, rOr, rNand, rXor}, {0, 0, 1, 0, 0, 1, 
   1, 1, 1, 1, 1, 1, 0, 1, 0, 0, 1, 0, 1, 0, 1, 1, 0, 0, 0, 1, 1, 1, 1, 1, 1, 
   1, 0, 1, 0, 0, 1, 0, 1, 0}} -> 1, 
 {{rXor, rNand, rAnd, rAnd}, {0, 1, 0, 0, 1, 1, 0, 0, 0, 1, 0, 0, 1, 1, 0, 0, 
   0, 1, 0, 0, 1, 1, 0, 0, 0, 1, 0, 0, 1, 1, 0, 0, 0, 1, 0, 0, 1, 1, 0, 
   0}} -> 125, {{rXor, rNand, rAnd, rOr}, {0, 1, 0, 0, 1, 1, 0, 0, 0, 1, 0, 
   1, 1, 1, 0, 0, 0, 1, 0, 1, 1, 1, 0, 0, 0, 1, 0, 1, 1, 1, 0, 0, 0, 1, 0, 1, 
   1, 1, 0, 0}} -> 16, {{rXor, rNand, rAnd, rNand}, {0, 1, 0, 1, 1, 1, 0, 1, 
   0, 1, 0, 1, 1, 1, 0, 1, 0, 1, 0, 1, 1, 1, 0, 1, 0, 1, 0, 1, 1, 1, 0, 1, 0, 
   1, 0, 1, 1, 1, 0, 1}} -> 54, {{rXor, rNand, rAnd, rXor}, {0, 1, 0, 0, 1, 
   1, 0, 0, 0, 1, 0, 1, 1, 1, 0, 0, 0, 1, 0, 1, 1, 1, 0, 0, 0, 1, 0, 1, 1, 1, 
   0, 0, 0, 1, 0, 1, 1, 1, 0, 0}} -> 16, 
 {{rXor, rNand, rOr, rAnd}, {0, 1, 0, 0, 1, 1, 0, 0, 0, 1, 1, 0, 1, 1, 1, 0, 
   0, 0, 1, 1, 0, 1, 1, 0, 1, 1, 1, 0, 0, 0, 1, 1, 0, 1, 1, 0, 1, 1, 1, 
   0}} -> 1, {{rXor, rNand, rOr, rOr}, {0, 1, 0, 0, 1, 1, 0, 0, 0, 1, 1, 1, 
   1, 1, 1, 1, 0, 0, 1, 1, 0, 1, 1, 1, 1, 1, 1, 1, 0, 0, 1, 1, 0, 1, 1, 1, 1, 
   1, 1, 1}} -> 8, {{rXor, rNand, rOr, rNand}, {0, 1, 0, 1, 1, 1, 0, 1, 0, 1, 
   1, 1, 1, 1, 1, 1, 0, 0, 1, 0, 0, 1, 1, 1, 1, 1, 1, 1, 0, 0, 1, 0, 0, 1, 1, 
   1, 1, 1, 1, 1}} -> 2, {{rXor, rNand, rOr, rXor}, {0, 1, 0, 0, 1, 1, 0, 0, 
   0, 1, 1, 1, 1, 1, 1, 1, 0, 0, 1, 0, 0, 1, 1, 1, 1, 1, 1, 1, 0, 0, 1, 0, 0, 
   1, 1, 1, 1, 1, 1, 1}} -> 2, {{rXor, rNand, rXor, rAnd}, {0, 1, 0, 0, 1, 1, 
   0, 0, 0, 1, 1, 0, 1, 1, 1, 0, 0, 0, 0, 1, 0, 1, 0, 0, 1, 1, 0, 0, 0, 1, 1, 
   0, 1, 1, 1, 0, 0, 0, 0, 1}} -> 1, 
 {{rXor, rNand, rXor, rOr}, {0, 1, 0, 0, 1, 1, 0, 0, 0, 1, 1, 1, 1, 1, 1, 1, 
   0, 0, 0, 1, 0, 1, 0, 0, 1, 1, 0, 0, 0, 1, 1, 1, 1, 1, 1, 1, 0, 0, 0, 
   1}} -> 2, {{rXor, rNand, rXor, rNand}, {0, 1, 0, 1, 1, 1, 0, 1, 0, 1, 1, 
   1, 1, 1, 1, 1, 0, 0, 0, 0, 0, 1, 0, 1, 1, 1, 0, 1, 0, 1, 1, 1, 1, 1, 1, 1, 
   0, 0, 0, 0}} -> 2, {{rXor, rNand, rXor, rXor}, {0, 1, 0, 0, 1, 1, 0, 0, 0, 
   1, 1, 1, 1, 1, 1, 1, 0, 0, 0, 0, 0, 1, 0, 0, 1, 1, 0, 0, 0, 1, 1, 1, 1, 1, 
   1, 1, 0, 0, 0, 0}} -> 8, {{rOr, rOr, rNand, rAnd}, {0, 0, 1, 0, 0, 1, 1, 
   0, 1, 1, 1, 0, 1, 1, 0, 0, 1, 1, 1, 0, 1, 1, 0, 0, 1, 1, 1, 0, 1, 1, 0, 0, 
   1, 1, 1, 0, 1, 1, 0, 0}} -> 12, 
 {{rOr, rOr, rNand, rOr}, {0, 0, 1, 0, 0, 1, 1, 0, 1, 1, 1, 0, 1, 1, 0, 1, 1, 
   1, 1, 1, 1, 1, 0, 1, 1, 1, 1, 1, 1, 1, 0, 1, 1, 1, 1, 1, 1, 1, 0, 1}} -> 
  6, {{rOr, rOr, rNand, rXor}, {0, 0, 1, 0, 0, 1, 1, 0, 1, 1, 1, 0, 1, 1, 0, 
   1, 1, 1, 1, 0, 1, 1, 0, 1, 1, 1, 1, 0, 1, 1, 0, 1, 1, 1, 1, 0, 1, 1, 0, 
   1}} -> 6, {{rOr, rNand, rAnd, rNand}, {0, 1, 0, 1, 1, 1, 0, 1, 1, 1, 0, 0, 
   1, 1, 0, 1, 1, 1, 0, 0, 1, 1, 0, 1, 1, 1, 0, 0, 1, 1, 0, 1, 1, 1, 0, 0, 1, 
   1, 0, 1}} -> 36, {{rOr, rNand, rAnd, rXor}, {0, 1, 0, 0, 1, 1, 0, 0, 1, 1, 
   0, 1, 1, 1, 0, 0, 1, 1, 0, 1, 1, 1, 0, 0, 1, 1, 0, 1, 1, 1, 0, 0, 1, 1, 0, 
   1, 1, 1, 0, 0}} -> 27, {{rOr, rNand, rOr, rAnd}, {0, 1, 0, 0, 1, 1, 0, 0, 
   1, 1, 1, 0, 1, 0, 1, 0, 1, 0, 1, 0, 1, 0, 1, 0, 1, 0, 1, 0, 1, 0, 1, 0, 1, 
   0, 1, 0, 1, 0, 1, 0}} -> 12, {{rOr, rNand, rOr, rNand}, {0, 1, 0, 1, 1, 1, 
   0, 1, 1, 1, 1, 0, 1, 0, 1, 1, 1, 0, 1, 0, 1, 0, 1, 1, 1, 0, 1, 0, 1, 0, 1, 
   1, 1, 0, 1, 0, 1, 0, 1, 1}} -> 4, 
 {{rOr, rNand, rOr, rXor}, {0, 1, 0, 0, 1, 1, 0, 0, 1, 1, 1, 1, 1, 0, 1, 0, 
   1, 0, 1, 1, 1, 0, 1, 0, 1, 0, 1, 1, 1, 0, 1, 0, 1, 0, 1, 1, 1, 0, 1, 
   0}} -> 4, {{rOr, rNand, rXor, rAnd}, {0, 1, 0, 0, 1, 1, 0, 0, 1, 1, 1, 0, 
   1, 0, 0, 0, 1, 1, 1, 0, 1, 0, 0, 0, 1, 1, 1, 0, 1, 0, 0, 0, 1, 1, 1, 0, 1, 
   0, 0, 0}} -> 6, {{rOr, rNand, rXor, rNand}, {0, 1, 0, 1, 1, 1, 0, 1, 1, 1, 
   1, 0, 1, 0, 0, 1, 1, 1, 1, 0, 1, 0, 0, 1, 1, 1, 1, 0, 1, 0, 0, 1, 1, 1, 1, 
   0, 1, 0, 0, 1}} -> 8, {{rNand, rAnd, rNand, rAnd}, {1, 0, 1, 0, 1, 1, 0, 
   0, 0, 0, 1, 0, 1, 0, 1, 0, 1, 1, 0, 0, 0, 0, 1, 0, 1, 0, 1, 0, 1, 1, 0, 0, 
   0, 0, 1, 0, 1, 0, 1, 0}} -> 4, {{rNand, rAnd, rXor, rAnd}, {1, 0, 0, 0, 1, 
   0, 1, 0, 1, 1, 0, 0, 0, 0, 1, 0, 1, 0, 1, 0, 1, 1, 0, 0, 0, 0, 1, 0, 1, 0, 
   1, 0, 1, 1, 0, 0, 0, 0, 1, 0}} -> 4, 
 {{rNand, rAnd, rXor, rNand}, {1, 0, 0, 1, 1, 0, 1, 0, 1, 1, 0, 1, 0, 0, 1, 
   0, 1, 0, 1, 1, 1, 1, 0, 0, 0, 0, 1, 1, 1, 0, 1, 1, 1, 1, 0, 0, 0, 0, 1, 
   1}} -> 1, {{rNand, rOr, rAnd, rNand}, {1, 0, 0, 1, 1, 1, 0, 0, 0, 1, 0, 1, 
   1, 0, 0, 1, 1, 1, 0, 0, 0, 1, 0, 1, 1, 0, 0, 1, 1, 1, 0, 0, 0, 1, 0, 1, 1, 
   0, 0, 1}} -> 3, {{rNand, rOr, rAnd, rXor}, {1, 0, 0, 0, 1, 1, 0, 1, 0, 1, 
   0, 0, 1, 0, 0, 0, 1, 1, 0, 1, 0, 1, 0, 0, 1, 0, 0, 0, 1, 1, 0, 1, 0, 1, 0, 
   0, 1, 0, 0, 0}} -> 18, {{rNand, rOr, rNand, rAnd}, {1, 0, 1, 0, 1, 1, 0, 
   0, 0, 1, 1, 0, 1, 1, 1, 0, 0, 1, 0, 0, 1, 0, 1, 0, 1, 1, 0, 0, 0, 1, 1, 0, 
   1, 1, 1, 0, 0, 1, 0, 0}} -> 3, {{rNand, rOr, rNand, rXor}, {1, 0, 1, 0, 1, 
   1, 0, 1, 0, 1, 1, 0, 1, 1, 1, 0, 0, 1, 0, 1, 1, 0, 1, 1, 1, 1, 0, 0, 0, 1, 
   1, 1, 1, 1, 1, 1, 0, 1, 0, 0}} -> 1, 
 {{rNand, rOr, rXor, rAnd}, {1, 0, 0, 0, 1, 1, 1, 0, 0, 1, 0, 0, 1, 0, 0, 0, 
   1, 1, 1, 0, 0, 1, 0, 0, 1, 0, 0, 0, 1, 1, 1, 0, 0, 1, 0, 0, 1, 0, 0, 
   0}} -> 18, {{rNand, rOr, rXor, rNand}, {1, 0, 0, 1, 1, 1, 1, 0, 0, 1, 0, 
   1, 1, 0, 0, 1, 1, 1, 1, 0, 0, 1, 0, 1, 1, 0, 0, 1, 1, 1, 1, 0, 0, 1, 0, 1, 
   1, 0, 0, 1}} -> 3, {{rNand, rNand, rAnd, rXor}, {1, 1, 0, 0, 0, 1, 0, 1, 
   1, 1, 0, 1, 0, 1, 0, 0, 1, 1, 0, 0, 0, 1, 0, 1, 1, 1, 0, 1, 0, 1, 0, 0, 1, 
   1, 0, 0, 0, 1, 0, 1}} -> 9, {{rNand, rNand, rOr, rAnd}, {1, 1, 0, 0, 0, 1, 
   1, 0, 1, 1, 1, 0, 0, 0, 1, 0, 1, 1, 1, 0, 0, 0, 1, 0, 1, 1, 1, 0, 0, 0, 1, 
   0, 1, 1, 1, 0, 0, 0, 1, 0}} -> 6, 
 {{rNand, rNand, rOr, rXor}, {1, 1, 0, 0, 0, 1, 1, 1, 1, 1, 1, 1, 0, 0, 1, 0, 
   1, 1, 1, 0, 0, 0, 1, 1, 1, 1, 1, 1, 0, 0, 1, 0, 1, 1, 1, 0, 0, 0, 1, 
   1}} -> 2, {{rNand, rNand, rXor, rAnd}, {1, 1, 0, 0, 0, 1, 1, 0, 1, 1, 1, 
   0, 0, 0, 0, 0, 1, 1, 0, 0, 0, 1, 1, 0, 1, 1, 1, 0, 0, 0, 0, 0, 1, 1, 0, 0, 
   0, 1, 1, 0}} -> 3, {{rNand, rNand, rXor, rOr}, {1, 1, 0, 0, 0, 1, 1, 1, 1, 
   1, 1, 1, 0, 0, 0, 1, 1, 1, 0, 1, 0, 1, 1, 1, 1, 1, 1, 1, 0, 0, 0, 1, 1, 1, 
   0, 1, 0, 1, 1, 1}} -> 2, {{rNand, rXor, rAnd, rNand}, {1, 0, 0, 1, 1, 1, 
   0, 0, 0, 1, 0, 1, 1, 0, 0, 1, 1, 1, 0, 0, 0, 1, 0, 1, 1, 0, 0, 1, 1, 1, 0, 
   0, 0, 1, 0, 1, 1, 0, 0, 1}} -> 6, 
 {{rNand, rXor, rAnd, rXor}, {1, 0, 0, 0, 1, 1, 0, 1, 0, 1, 0, 0, 1, 0, 0, 0, 
   1, 1, 0, 1, 0, 1, 0, 0, 1, 0, 0, 0, 1, 1, 0, 1, 0, 1, 0, 0, 1, 0, 0, 
   0}} -> 9, {{rNand, rXor, rOr, rAnd}, {1, 0, 0, 0, 1, 1, 1, 0, 0, 0, 1, 0, 
   1, 1, 1, 0, 0, 0, 1, 0, 1, 1, 1, 0, 0, 0, 1, 0, 1, 1, 1, 0, 0, 0, 1, 0, 1, 
   1, 1, 0}} -> 9, {{rNand, rXor, rOr, rNand}, {1, 0, 0, 1, 1, 1, 1, 0, 0, 0, 
   1, 1, 1, 1, 1, 1, 0, 0, 1, 0, 1, 1, 1, 1, 0, 0, 1, 0, 1, 1, 1, 1, 0, 0, 1, 
   0, 1, 1, 1, 1}} -> 6, {{rNand, rXor, rOr, rXor}, {1, 0, 0, 0, 1, 1, 1, 1, 
   0, 0, 1, 0, 1, 1, 1, 0, 0, 0, 1, 1, 1, 1, 1, 1, 0, 0, 1, 0, 1, 1, 1, 0, 0, 
   0, 1, 1, 1, 1, 1, 1}} -> 3, {{rNand, rXor, rNand, rAnd}, {1, 0, 1, 0, 1, 
   0, 0, 0, 1, 1, 1, 0, 0, 0, 0, 0, 1, 0, 1, 0, 1, 0, 0, 0, 1, 1, 1, 0, 0, 0, 
   0, 0, 1, 0, 1, 0, 1, 0, 0, 0}} -> 6, 
 {{rNand, rXor, rNand, rOr}, {1, 0, 1, 0, 1, 0, 0, 1, 1, 1, 1, 1, 0, 0, 0, 1, 
   1, 0, 1, 1, 1, 0, 0, 1, 1, 1, 1, 1, 0, 0, 0, 1, 1, 0, 1, 1, 1, 0, 0, 
   1}} -> 6, {{rNand, rXor, rNand, rXor}, {1, 0, 1, 0, 1, 0, 0, 1, 1, 1, 1, 
   0, 0, 0, 0, 1, 1, 0, 1, 1, 1, 0, 0, 0, 1, 1, 1, 1, 0, 0, 0, 0, 1, 0, 1, 0, 
   1, 0, 0, 1}} -> 2, {{rXor, rOr, rNand, rAnd}, {0, 0, 1, 0, 0, 1, 1, 0, 1, 
   1, 1, 0, 0, 1, 0, 0, 1, 0, 1, 0, 1, 1, 0, 0, 0, 1, 1, 0, 1, 1, 1, 0, 0, 1, 
   0, 0, 1, 0, 1, 0}} -> 3, {{rXor, rOr, rNand, rOr}, {0, 0, 1, 0, 0, 1, 1, 
   0, 1, 1, 1, 0, 0, 1, 0, 1, 1, 0, 1, 1, 1, 1, 0, 1, 0, 1, 1, 1, 1, 1, 1, 1, 
   0, 1, 0, 1, 1, 0, 1, 1}} -> 1, {{rXor, rOr, rNand, rXor}, {0, 0, 1, 0, 0, 
   1, 1, 0, 1, 1, 1, 0, 0, 1, 0, 1, 1, 0, 1, 1, 1, 1, 0, 0, 0, 1, 1, 1, 1, 1, 
   1, 1, 0, 1, 0, 0, 1, 0, 1, 0}} -> 1, 
 {{rXor, rNand, rAnd, rOr}, {0, 1, 0, 0, 1, 1, 0, 0, 0, 1, 0, 1, 1, 1, 0, 1, 
   0, 1, 0, 1, 1, 1, 0, 1, 0, 1, 0, 1, 1, 1, 0, 1, 0, 1, 0, 1, 1, 1, 0, 
   1}} -> 9, {{rXor, rNand, rAnd, rXor}, {0, 1, 0, 0, 1, 1, 0, 0, 0, 1, 0, 1, 
   1, 1, 0, 1, 0, 1, 0, 0, 1, 1, 0, 0, 0, 1, 0, 1, 1, 1, 0, 1, 0, 1, 0, 0, 1, 
   1, 0, 0}} -> 9, {{rXor, rNand, rOr, rAnd}, {0, 1, 0, 0, 1, 1, 0, 0, 0, 1, 
   1, 0, 1, 1, 1, 0, 0, 0, 1, 0, 0, 1, 1, 0, 1, 1, 1, 0, 0, 0, 1, 0, 0, 1, 1, 
   0, 1, 1, 1, 0}} -> 3, {{rXor, rNand, rOr, rXor}, {0, 1, 0, 0, 1, 1, 0, 0, 
   0, 1, 1, 1, 1, 1, 1, 1, 0, 0, 1, 0, 0, 1, 1, 0, 1, 1, 1, 0, 0, 0, 1, 1, 0, 
   1, 1, 1, 1, 1, 1, 1}} -> 1, {{rXor, rNand, rXor, rAnd}, {0, 1, 0, 0, 1, 1, 
   0, 0, 0, 1, 1, 0, 1, 1, 1, 0, 0, 0, 0, 0, 0, 1, 0, 0, 1, 1, 0, 0, 0, 1, 1, 
   0, 1, 1, 1, 0, 0, 0, 0, 0}} -> 3, 
 {{rXor, rNand, rXor, rOr}, {0, 1, 0, 0, 1, 1, 0, 0, 0, 1, 1, 1, 1, 1, 1, 1, 
   0, 0, 0, 1, 0, 1, 0, 1, 1, 1, 0, 1, 0, 1, 1, 1, 1, 1, 1, 1, 0, 0, 0, 
   1}} -> 1, {{rOr, rOr, rNand, rAnd}, {0, 0, 1, 0, 0, 1, 1, 0, 1, 1, 1, 1, 
   1, 1, 0, 1, 1, 1, 1, 0, 1, 1, 0, 1, 1, 1, 1, 0, 1, 1, 0, 1, 1, 1, 1, 0, 1, 
   1, 0, 1}} -> 6, {{rOr, rOr, rNand, rNand}, {0, 0, 1, 1, 0, 1, 1, 1, 1, 1, 
   1, 0, 1, 1, 0, 0, 1, 1, 1, 1, 1, 1, 0, 0, 1, 1, 1, 1, 1, 1, 0, 0, 1, 1, 1, 
   1, 1, 1, 0, 0}} -> 4, {{rOr, rOr, rNand, rXor}, {0, 0, 1, 0, 0, 1, 1, 1, 
   1, 1, 1, 0, 1, 1, 0, 0, 1, 1, 1, 1, 1, 1, 0, 0, 1, 1, 1, 1, 1, 1, 0, 0, 1, 
   1, 1, 1, 1, 1, 0, 0}} -> 6, {{rOr, rNand, rAnd, rXor}, {0, 1, 0, 0, 1, 1, 
   0, 1, 1, 1, 0, 1, 1, 1, 0, 1, 1, 1, 0, 1, 1, 1, 0, 1, 1, 1, 0, 1, 1, 1, 0, 
   1, 1, 1, 0, 1, 1, 1, 0, 1}} -> 27, 
 {{rOr, rNand, rOr, rAnd}, {0, 1, 0, 0, 1, 1, 0, 0, 1, 1, 1, 0, 1, 0, 1, 1, 
   1, 0, 1, 0, 1, 0, 1, 0, 1, 0, 1, 0, 1, 0, 1, 0, 1, 0, 1, 0, 1, 0, 1, 
   0}} -> 4, {{rOr, rNand, rOr, rNand}, {0, 1, 0, 1, 1, 1, 0, 1, 1, 1, 1, 1, 
   1, 0, 1, 0, 1, 0, 1, 1, 1, 0, 1, 1, 1, 0, 1, 1, 1, 0, 1, 1, 1, 0, 1, 1, 1, 
   0, 1, 1}} -> 4, {{rOr, rNand, rOr, rXor}, {0, 1, 0, 0, 1, 1, 0, 1, 1, 1, 
   1, 1, 1, 0, 1, 0, 1, 0, 1, 1, 1, 0, 1, 1, 1, 0, 1, 1, 1, 0, 1, 1, 1, 0, 1, 
   1, 1, 0, 1, 1}} -> 6, {{rOr, rNand, rXor, rOr}, {0, 1, 0, 0, 1, 1, 0, 1, 
   1, 1, 1, 1, 1, 0, 0, 1, 1, 1, 1, 0, 1, 0, 0, 1, 1, 1, 1, 0, 1, 0, 0, 1, 1, 
   1, 1, 0, 1, 0, 0, 1}} -> 4, {{rOr, rNand, rXor, rXor}, {0, 1, 0, 0, 1, 1, 
   0, 1, 1, 1, 1, 1, 1, 0, 0, 0, 1, 1, 1, 0, 1, 0, 0, 0, 1, 1, 1, 0, 1, 0, 0, 
   0, 1, 1, 1, 0, 1, 0, 0, 0}} -> 2, 
 {{rNand, rAnd, rNand, rNand}, {1, 0, 1, 1, 1, 1, 0, 1, 0, 0, 1, 1, 1, 0, 1, 
   1, 1, 1, 0, 1, 0, 0, 1, 1, 1, 0, 1, 1, 1, 1, 0, 1, 0, 0, 1, 1, 1, 0, 1, 
   1}} -> 2, {{rNand, rAnd, rNand, rXor}, {1, 0, 1, 0, 1, 1, 0, 1, 0, 0, 1, 
   1, 1, 0, 1, 1, 1, 1, 0, 1, 0, 0, 1, 1, 1, 0, 1, 1, 1, 1, 0, 1, 0, 0, 1, 1, 
   1, 0, 1, 1}} -> 2, {{rNand, rAnd, rXor, rOr}, {1, 0, 0, 0, 1, 0, 1, 0, 1, 
   1, 0, 1, 0, 0, 1, 1, 1, 0, 1, 1, 1, 1, 0, 1, 0, 0, 1, 1, 1, 0, 1, 1, 1, 1, 
   0, 1, 0, 0, 1, 1}} -> 4, {{rNand, rAnd, rXor, rNand}, {1, 0, 0, 1, 1, 0, 
   1, 1, 1, 1, 0, 1, 0, 0, 1, 1, 1, 0, 1, 1, 1, 1, 0, 1, 0, 0, 1, 1, 1, 0, 1, 
   1, 1, 1, 0, 1, 0, 0, 1, 1}} -> 2, 
 {{rNand, rAnd, rXor, rXor}, {1, 0, 0, 0, 1, 0, 1, 0, 1, 1, 0, 1, 0, 0, 1, 1, 
   1, 0, 1, 1, 1, 1, 0, 1, 0, 0, 1, 1, 1, 0, 1, 1, 1, 1, 0, 1, 0, 0, 1, 
   1}} -> 2, {{rNand, rOr, rAnd, rOr}, {1, 0, 0, 0, 1, 1, 0, 0, 0, 1, 0, 1, 
   1, 0, 0, 1, 1, 1, 0, 0, 0, 1, 0, 1, 1, 0, 0, 1, 1, 1, 0, 0, 0, 1, 0, 1, 1, 
   0, 0, 1}} -> 3, {{rNand, rOr, rAnd, rXor}, {1, 0, 0, 0, 1, 1, 0, 0, 0, 1, 
   0, 1, 1, 0, 0, 1, 1, 1, 0, 0, 0, 1, 0, 1, 1, 0, 0, 1, 1, 1, 0, 0, 0, 1, 0, 
   1, 1, 0, 0, 1}} -> 3, {{rNand, rOr, rNand, rAnd}, {1, 0, 1, 0, 1, 1, 0, 0, 
   0, 1, 1, 0, 1, 1, 1, 1, 0, 1, 0, 1, 1, 0, 1, 0, 1, 1, 0, 0, 0, 1, 1, 0, 1, 
   1, 1, 1, 0, 1, 0, 1}} -> 1, {{rNand, rOr, rNand, rNand}, {1, 0, 1, 1, 1, 
   1, 0, 1, 0, 1, 1, 1, 1, 1, 1, 0, 0, 1, 0, 0, 1, 0, 1, 1, 1, 1, 0, 1, 0, 1, 
   1, 1, 1, 1, 1, 0, 0, 1, 0, 0}} -> 3, 
 {{rNand, rOr, rNand, rXor}, {1, 0, 1, 0, 1, 1, 0, 1, 0, 1, 1, 1, 1, 1, 1, 0, 
   0, 1, 0, 0, 1, 0, 1, 1, 1, 1, 0, 1, 0, 1, 1, 1, 1, 1, 1, 0, 0, 1, 0, 
   0}} -> 3, {{rNand, rOr, rXor, rOr}, {1, 0, 0, 0, 1, 1, 1, 0, 0, 1, 0, 1, 
   1, 0, 0, 1, 1, 1, 1, 0, 0, 1, 0, 1, 1, 0, 0, 1, 1, 1, 1, 0, 0, 1, 0, 1, 1, 
   0, 0, 1}} -> 3, {{rNand, rOr, rXor, rXor}, {1, 0, 0, 0, 1, 1, 1, 0, 0, 1, 
   0, 0, 1, 0, 0, 1, 1, 1, 1, 0, 0, 1, 0, 0, 1, 0, 0, 1, 1, 1, 1, 0, 0, 1, 0, 
   0, 1, 0, 0, 1}} -> 6, {{rNand, rNand, rAnd, rXor}, {1, 1, 0, 0, 0, 1, 0, 
   1, 1, 1, 0, 1, 0, 1, 0, 1, 1, 1, 0, 1, 0, 1, 0, 1, 1, 1, 0, 1, 0, 1, 0, 1, 
   1, 1, 0, 1, 0, 1, 0, 1}} -> 9, {{rNand, rNand, rOr, rAnd}, {1, 1, 0, 0, 0, 
   1, 1, 0, 1, 1, 1, 1, 0, 0, 1, 1, 1, 1, 1, 0, 0, 0, 1, 1, 1, 1, 1, 0, 0, 0, 
   1, 1, 1, 1, 1, 0, 0, 0, 1, 1}} -> 3, 
 {{rNand, rNand, rOr, rNand}, {1, 1, 0, 1, 0, 1, 1, 1, 1, 1, 1, 0, 0, 0, 1, 
   0, 1, 1, 1, 1, 0, 0, 1, 0, 1, 1, 1, 1, 0, 0, 1, 0, 1, 1, 1, 1, 0, 0, 1, 
   0}} -> 3, {{rNand, rNand, rOr, rXor}, {1, 1, 0, 0, 0, 1, 1, 1, 1, 1, 1, 0, 
   0, 0, 1, 0, 1, 1, 1, 1, 0, 0, 1, 0, 1, 1, 1, 1, 0, 0, 1, 0, 1, 1, 1, 1, 0, 
   0, 1, 0}} -> 2, {{rNand, rNand, rXor, rAnd}, {1, 1, 0, 0, 0, 1, 1, 0, 1, 
   1, 1, 1, 0, 0, 0, 1, 1, 1, 0, 0, 0, 1, 1, 0, 1, 1, 1, 1, 0, 0, 0, 1, 1, 1, 
   0, 0, 0, 1, 1, 0}} -> 4, {{rNand, rNand, rXor, rNand}, {1, 1, 0, 1, 0, 1, 
   1, 1, 1, 1, 1, 0, 0, 0, 0, 0, 1, 1, 0, 1, 0, 1, 1, 1, 1, 1, 1, 0, 0, 0, 0, 
   0, 1, 1, 0, 1, 0, 1, 1, 1}} -> 1, 
 {{rNand, rNand, rXor, rXor}, {1, 1, 0, 0, 0, 1, 1, 1, 1, 1, 1, 0, 0, 0, 0, 
   0, 1, 1, 0, 0, 0, 1, 1, 1, 1, 1, 1, 0, 0, 0, 0, 0, 1, 1, 0, 0, 0, 1, 1, 
   1}} -> 1, {{rNand, rXor, rAnd, rOr}, {1, 0, 0, 0, 1, 1, 0, 0, 0, 1, 0, 1, 
   1, 0, 0, 1, 1, 1, 0, 0, 0, 1, 0, 1, 1, 0, 0, 1, 1, 1, 0, 0, 0, 1, 0, 1, 1, 
   0, 0, 1}} -> 3, {{rNand, rXor, rAnd, rXor}, {1, 0, 0, 0, 1, 1, 0, 0, 0, 1, 
   0, 1, 1, 0, 0, 1, 1, 1, 0, 0, 0, 1, 0, 1, 1, 0, 0, 1, 1, 1, 0, 0, 0, 1, 0, 
   1, 1, 0, 0, 1}} -> 3, {{rNand, rXor, rOr, rOr}, {1, 0, 0, 0, 1, 1, 1, 0, 
   0, 0, 1, 1, 1, 1, 1, 1, 0, 0, 1, 1, 1, 1, 1, 1, 0, 0, 1, 1, 1, 1, 1, 1, 0, 
   0, 1, 1, 1, 1, 1, 1}} -> 18, {{rNand, rXor, rOr, rXor}, {1, 0, 0, 0, 1, 1, 
   1, 0, 0, 0, 1, 0, 1, 1, 1, 1, 0, 0, 1, 0, 1, 1, 1, 1, 0, 0, 1, 0, 1, 1, 1, 
   1, 0, 0, 1, 0, 1, 1, 1, 1}} -> 3, 
 {{rNand, rXor, rNand, rOr}, {1, 0, 1, 0, 1, 0, 0, 1, 1, 1, 1, 0, 0, 0, 0, 1, 
   1, 0, 1, 0, 1, 0, 0, 1, 1, 1, 1, 0, 0, 0, 0, 1, 1, 0, 1, 0, 1, 0, 0, 
   1}} -> 2, {{rNand, rXor, rNand, rXor}, {1, 0, 1, 0, 1, 0, 0, 1, 1, 1, 1, 
   0, 0, 0, 0, 0, 1, 0, 1, 0, 1, 0, 0, 1, 1, 1, 1, 0, 0, 0, 0, 0, 1, 0, 1, 0, 
   1, 0, 0, 1}} -> 2, {{rXor, rOr, rNand, rAnd}, {0, 0, 1, 0, 0, 1, 1, 0, 1, 
   1, 1, 1, 0, 1, 0, 1, 1, 0, 1, 0, 1, 1, 0, 0, 0, 1, 1, 0, 1, 1, 1, 1, 0, 1, 
   0, 1, 1, 0, 1, 0}} -> 1, {{rXor, rOr, rNand, rOr}, {0, 0, 1, 0, 0, 1, 1, 
   1, 1, 1, 1, 1, 0, 1, 0, 1, 1, 0, 1, 1, 1, 1, 0, 1, 0, 1, 1, 1, 1, 1, 1, 1, 
   0, 1, 0, 1, 1, 0, 1, 1}} -> 2, {{rXor, rOr, rNand, rNand}, {0, 0, 1, 1, 0, 
   1, 1, 1, 1, 1, 1, 0, 0, 1, 0, 0, 1, 0, 1, 1, 1, 1, 0, 1, 0, 1, 1, 1, 1, 1, 
   1, 0, 0, 1, 0, 0, 1, 0, 1, 1}} -> 3, 
 {{rXor, rOr, rNand, rXor}, {0, 0, 1, 0, 0, 1, 1, 1, 1, 1, 1, 0, 0, 1, 0, 0, 
   1, 0, 1, 1, 1, 1, 0, 1, 0, 1, 1, 1, 1, 1, 1, 0, 0, 1, 0, 0, 1, 0, 1, 
   1}} -> 2, {{rXor, rNand, rAnd, rXor}, {0, 1, 0, 0, 1, 1, 0, 1, 0, 1, 0, 1, 
   1, 1, 0, 1, 0, 1, 0, 1, 1, 1, 0, 1, 0, 1, 0, 1, 1, 1, 0, 1, 0, 1, 0, 1, 1, 
   1, 0, 1}} -> 9, {{rXor, rNand, rOr, rAnd}, {0, 1, 0, 0, 1, 1, 0, 0, 0, 1, 
   1, 0, 1, 1, 1, 1, 0, 0, 1, 1, 0, 1, 1, 0, 1, 1, 1, 1, 0, 0, 1, 1, 0, 1, 1, 
   0, 1, 1, 1, 1}} -> 3, {{rXor, rNand, rOr, rOr}, {0, 1, 0, 0, 1, 1, 0, 1, 
   0, 1, 1, 1, 1, 1, 1, 1, 0, 0, 1, 1, 0, 1, 1, 1, 1, 1, 1, 1, 0, 0, 1, 1, 0, 
   1, 1, 1, 1, 1, 1, 1}} -> 6, {{rXor, rNand, rOr, rNand}, {0, 1, 0, 1, 1, 1, 
   0, 1, 0, 1, 1, 1, 1, 1, 1, 0, 0, 0, 1, 0, 0, 1, 1, 1, 1, 1, 1, 0, 0, 0, 1, 
   0, 0, 1, 1, 1, 1, 1, 1, 0}} -> 1, 
 {{rXor, rNand, rOr, rXor}, {0, 1, 0, 0, 1, 1, 0, 1, 0, 1, 1, 1, 1, 1, 1, 0, 
   0, 0, 1, 0, 0, 1, 1, 1, 1, 1, 1, 0, 0, 0, 1, 0, 0, 1, 1, 1, 1, 1, 1, 
   0}} -> 2, {{rXor, rNand, rXor, rAnd}, {0, 1, 0, 0, 1, 1, 0, 0, 0, 1, 1, 0, 
   1, 1, 1, 1, 0, 0, 0, 1, 0, 1, 0, 0, 1, 1, 0, 0, 0, 1, 1, 0, 1, 1, 1, 1, 0, 
   0, 0, 1}} -> 4, {{rXor, rNand, rXor, rNand}, {0, 1, 0, 1, 1, 1, 0, 1, 0, 
   1, 1, 1, 1, 1, 1, 0, 0, 0, 0, 0, 0, 1, 0, 1, 1, 1, 0, 1, 0, 1, 1, 1, 1, 1, 
   1, 0, 0, 0, 0, 0}} -> 1, {{rXor, rNand, rXor, rXor}, {0, 1, 0, 0, 1, 1, 0, 
   1, 0, 1, 1, 1, 1, 1, 1, 0, 0, 0, 0, 0, 0, 1, 0, 0, 1, 1, 0, 1, 0, 1, 1, 1, 
   1, 1, 1, 0, 0, 0, 0, 0}} -> 1, {{rOr, rOr, rNand, rNand}, {0, 0, 1, 1, 0, 
   1, 1, 1, 1, 1, 1, 0, 1, 1, 0, 1, 1, 1, 1, 0, 1, 1, 0, 1, 1, 1, 1, 0, 1, 1, 
   0, 1, 1, 1, 1, 0, 1, 1, 0, 1}} -> 5, 
 {{rOr, rOr, rNand, rXor}, {0, 0, 1, 0, 0, 1, 1, 0, 1, 1, 1, 1, 1, 1, 0, 0, 
   1, 1, 1, 1, 1, 1, 0, 0, 1, 1, 1, 1, 1, 1, 0, 0, 1, 1, 1, 1, 1, 1, 0, 
   0}} -> 16, {{rOr, rNand, rAnd, rNand}, {0, 1, 0, 1, 1, 1, 0, 0, 1, 1, 0, 
   1, 1, 1, 0, 0, 1, 1, 0, 1, 1, 1, 0, 0, 1, 1, 0, 1, 1, 1, 0, 0, 1, 1, 0, 1, 
   1, 1, 0, 0}} -> 36, {{rOr, rNand, rAnd, rXor}, {0, 1, 0, 0, 1, 1, 0, 1, 1, 
   1, 0, 0, 1, 1, 0, 1, 1, 1, 0, 0, 1, 1, 0, 1, 1, 1, 0, 0, 1, 1, 0, 1, 1, 1, 
   0, 0, 1, 1, 0, 1}} -> 27, {{rOr, rNand, rOr, rNand}, {0, 1, 0, 1, 1, 1, 0, 
   0, 1, 1, 1, 1, 1, 0, 1, 0, 1, 0, 1, 1, 1, 0, 1, 1, 1, 0, 1, 1, 1, 0, 1, 1, 
   1, 0, 1, 1, 1, 0, 1, 1}} -> 3, {{rOr, rNand, rOr, rXor}, {0, 1, 0, 0, 1, 
   1, 0, 1, 1, 1, 1, 0, 1, 0, 1, 1, 1, 0, 1, 1, 1, 0, 1, 1, 1, 0, 1, 1, 1, 0, 
   1, 1, 1, 0, 1, 1, 1, 0, 1, 1}} -> 9, 
 {{rOr, rNand, rXor, rNand}, {0, 1, 0, 1, 1, 1, 0, 0, 1, 1, 1, 1, 1, 0, 0, 0, 
   1, 1, 1, 1, 1, 0, 0, 0, 1, 1, 1, 1, 1, 0, 0, 0, 1, 1, 1, 1, 1, 0, 0, 
   0}} -> 8, {{rOr, rNand, rXor, rXor}, {0, 1, 0, 0, 1, 1, 0, 1, 1, 1, 1, 0, 
   1, 0, 0, 1, 1, 1, 1, 1, 1, 0, 0, 0, 1, 1, 1, 0, 1, 0, 0, 1, 1, 1, 1, 1, 1, 
   0, 0, 0}} -> 2, {{rNand, rAnd, rNand, rOr}, {1, 0, 1, 0, 1, 1, 0, 0, 0, 0, 
   1, 1, 1, 0, 1, 1, 1, 1, 0, 1, 0, 0, 1, 1, 1, 0, 1, 1, 1, 1, 0, 1, 0, 0, 1, 
   1, 1, 0, 1, 1}} -> 1, {{rNand, rAnd, rNand, rXor}, {1, 0, 1, 0, 1, 1, 0, 
   0, 0, 0, 1, 1, 1, 0, 1, 1, 1, 1, 0, 1, 0, 0, 1, 0, 1, 0, 1, 0, 1, 1, 0, 0, 
   0, 0, 1, 1, 1, 0, 1, 1}} -> 1, {{rNand, rAnd, rXor, rOr}, {1, 0, 0, 0, 1, 
   0, 1, 0, 1, 1, 0, 0, 0, 0, 1, 1, 1, 0, 1, 1, 1, 1, 0, 1, 0, 0, 1, 1, 1, 0, 
   1, 1, 1, 1, 0, 1, 0, 0, 1, 1}} -> 1, 
 {{rNand, rAnd, rXor, rXor}, {1, 0, 0, 0, 1, 0, 1, 0, 1, 1, 0, 0, 0, 0, 1, 1, 
   1, 0, 1, 1, 1, 1, 0, 1, 0, 0, 1, 0, 1, 0, 1, 0, 1, 1, 0, 0, 0, 0, 1, 
   1}} -> 1, {{rNand, rOr, rAnd, rOr}, {1, 0, 0, 0, 1, 1, 0, 0, 0, 1, 0, 1, 
   1, 0, 0, 1, 1, 1, 0, 1, 0, 1, 0, 1, 1, 0, 0, 1, 1, 1, 0, 1, 0, 1, 0, 1, 1, 
   0, 0, 1}} -> 3, {{rNand, rOr, rAnd, rXor}, {1, 0, 0, 0, 1, 1, 0, 0, 0, 1, 
   0, 1, 1, 0, 0, 0, 1, 1, 0, 0, 0, 1, 0, 1, 1, 0, 0, 0, 1, 1, 0, 0, 0, 1, 0, 
   1, 1, 0, 0, 0}} -> 4, {{rNand, rOr, rNand, rOr}, {1, 0, 1, 0, 1, 1, 0, 0, 
   0, 1, 1, 1, 1, 1, 1, 1, 0, 1, 0, 1, 1, 0, 1, 1, 1, 1, 0, 1, 0, 1, 1, 1, 1, 
   1, 1, 1, 0, 1, 0, 1}} -> 1, {{rNand, rOr, rNand, rXor}, {1, 0, 1, 0, 1, 1, 
   0, 0, 0, 1, 1, 1, 1, 1, 1, 0, 0, 1, 0, 1, 1, 0, 1, 0, 1, 1, 0, 0, 0, 1, 1, 
   1, 1, 1, 1, 0, 0, 1, 0, 1}} -> 1, 
 {{rNand, rOr, rXor, rOr}, {1, 0, 0, 0, 1, 1, 1, 0, 0, 1, 0, 1, 1, 0, 0, 1, 
   1, 1, 1, 1, 0, 1, 0, 1, 1, 0, 0, 1, 1, 1, 1, 1, 0, 1, 0, 1, 1, 0, 0, 
   1}} -> 6, {{rNand, rOr, rXor, rXor}, {1, 0, 0, 0, 1, 1, 1, 0, 0, 1, 0, 1, 
   1, 0, 0, 0, 1, 1, 1, 0, 0, 1, 0, 1, 1, 0, 0, 0, 1, 1, 1, 0, 0, 1, 0, 1, 1, 
   0, 0, 0}} -> 3, {{rNand, rNand, rOr, rXor}, {1, 1, 0, 0, 0, 1, 1, 1, 1, 1, 
   1, 0, 0, 0, 1, 1, 1, 1, 1, 1, 0, 0, 1, 0, 1, 1, 1, 0, 0, 0, 1, 1, 1, 1, 1, 
   1, 0, 0, 1, 0}} -> 2, {{rNand, rNand, rXor, rXor}, {1, 1, 0, 0, 0, 1, 1, 
   1, 1, 1, 1, 0, 0, 0, 0, 1, 1, 1, 0, 1, 0, 1, 1, 0, 1, 1, 1, 1, 0, 0, 0, 0, 
   1, 1, 0, 0, 0, 1, 1, 1}} -> 1, {{rNand, rXor, rAnd, rOr}, {1, 0, 0, 0, 1, 
   1, 0, 0, 0, 1, 0, 1, 1, 0, 0, 1, 1, 1, 0, 1, 0, 1, 0, 1, 1, 0, 0, 1, 1, 1, 
   0, 1, 0, 1, 0, 1, 1, 0, 0, 1}} -> 3, 
 {{rNand, rXor, rAnd, rXor}, {1, 0, 0, 0, 1, 1, 0, 0, 0, 1, 0, 1, 1, 0, 0, 0, 
   1, 1, 0, 0, 0, 1, 0, 1, 1, 0, 0, 0, 1, 1, 0, 0, 0, 1, 0, 1, 1, 0, 0, 
   0}} -> 4, {{rNand, rXor, rOr, rXor}, {1, 0, 0, 0, 1, 1, 1, 0, 0, 0, 1, 1, 
   1, 1, 1, 1, 0, 0, 1, 0, 1, 1, 1, 0, 0, 0, 1, 1, 1, 1, 1, 1, 0, 0, 1, 0, 1, 
   1, 1, 0}} -> 3, {{rNand, rXor, rNand, rOr}, {1, 0, 1, 0, 1, 0, 0, 0, 1, 1, 
   1, 0, 0, 0, 0, 1, 1, 0, 1, 1, 1, 0, 0, 1, 1, 1, 1, 1, 0, 0, 0, 1, 1, 0, 1, 
   1, 1, 0, 0, 1}} -> 2, {{rNand, rXor, rNand, rXor}, {1, 0, 1, 0, 1, 0, 0, 
   0, 1, 1, 1, 0, 0, 0, 0, 1, 1, 0, 1, 1, 1, 0, 0, 1, 1, 1, 1, 1, 0, 0, 0, 0, 
   1, 0, 1, 0, 1, 0, 0, 0}} -> 2, {{rXor, rOr, rNand, rNand}, {0, 0, 1, 1, 0, 
   1, 1, 1, 1, 1, 1, 0, 0, 1, 0, 1, 1, 0, 1, 0, 1, 1, 0, 1, 0, 1, 1, 0, 1, 1, 
   1, 1, 0, 1, 0, 0, 1, 0, 1, 1}} -> 1, 
 {{rXor, rNand, rAnd, rNand}, {0, 1, 0, 1, 1, 1, 0, 0, 0, 1, 0, 1, 1, 1, 0, 
   0, 0, 1, 0, 1, 1, 1, 0, 0, 0, 1, 0, 1, 1, 1, 0, 0, 0, 1, 0, 1, 1, 1, 0, 
   0}} -> 32, {{rXor, rNand, rOr, rNand}, {0, 1, 0, 1, 1, 1, 0, 0, 0, 1, 1, 
   1, 1, 1, 1, 0, 0, 0, 1, 1, 0, 1, 1, 1, 1, 1, 1, 0, 0, 0, 1, 1, 0, 1, 1, 1, 
   1, 1, 1, 0}} -> 1, {{rXor, rNand, rXor, rOr}, {0, 1, 0, 0, 1, 1, 0, 1, 0, 
   1, 1, 1, 1, 1, 1, 1, 0, 0, 0, 1, 0, 1, 0, 1, 1, 1, 0, 1, 0, 1, 1, 1, 1, 1, 
   1, 1, 0, 0, 0, 1}} -> 1, {{rXor, rNand, rXor, rNand}, {0, 1, 0, 1, 1, 1, 
   0, 0, 0, 1, 1, 1, 1, 1, 1, 0, 0, 0, 0, 1, 0, 1, 0, 1, 1, 1, 0, 0, 0, 1, 1, 
   1, 1, 1, 1, 0, 0, 0, 0, 1}} -> 1, 
 {{rOr, rOr, rNand, rNand}, {0, 0, 1, 1, 0, 1, 1, 0, 1, 1, 1, 1, 1, 1, 0, 0, 
   1, 1, 1, 1, 1, 1, 0, 0, 1, 1, 1, 1, 1, 1, 0, 0, 1, 1, 1, 1, 1, 1, 0, 
   0}} -> 9, {{rOr, rOr, rNand, rXor}, {0, 0, 1, 0, 0, 1, 1, 1, 1, 1, 1, 0, 
   1, 1, 0, 1, 1, 1, 1, 1, 1, 1, 0, 0, 1, 1, 1, 0, 1, 1, 0, 1, 1, 1, 1, 1, 1, 
   1, 0, 0}} -> 6, {{rOr, rNand, rAnd, rOr}, {0, 1, 0, 0, 1, 1, 0, 0, 1, 1, 
   0, 0, 1, 1, 0, 0, 1, 1, 0, 0, 1, 1, 0, 0, 1, 1, 0, 0, 1, 1, 0, 0, 1, 1, 0, 
   0, 1, 1, 0, 0}} -> 75, {{rOr, rNand, rAnd, rXor}, {0, 1, 0, 0, 1, 1, 0, 0, 
   1, 1, 0, 0, 1, 1, 0, 0, 1, 1, 0, 0, 1, 1, 0, 0, 1, 1, 0, 0, 1, 1, 0, 0, 1, 
   1, 0, 0, 1, 1, 0, 0}} -> 75, {{rOr, rNand, rOr, rOr}, {0, 1, 0, 0, 1, 1, 
   0, 0, 1, 1, 1, 0, 1, 0, 1, 1, 1, 0, 1, 1, 1, 0, 1, 1, 1, 0, 1, 1, 1, 0, 1, 
   1, 1, 0, 1, 1, 1, 0, 1, 1}} -> 6, 
 {{rOr, rNand, rOr, rNand}, {0, 1, 0, 1, 1, 1, 0, 1, 1, 1, 1, 1, 1, 0, 1, 0, 
   1, 0, 1, 1, 1, 0, 1, 0, 1, 0, 1, 1, 1, 0, 1, 0, 1, 0, 1, 1, 1, 0, 1, 
   0}} -> 4, {{rOr, rNand, rOr, rXor}, {0, 1, 0, 0, 1, 1, 0, 0, 1, 1, 1, 0, 
   1, 0, 1, 1, 1, 0, 1, 0, 1, 0, 1, 1, 1, 0, 1, 0, 1, 0, 1, 1, 1, 0, 1, 0, 1, 
   0, 1, 1}} -> 4, {{rOr, rNand, rXor, rOr}, {0, 1, 0, 0, 1, 1, 0, 0, 1, 1, 
   1, 0, 1, 0, 0, 1, 1, 1, 1, 1, 1, 0, 0, 1, 1, 1, 1, 1, 1, 0, 0, 1, 1, 1, 1, 
   1, 1, 0, 0, 1}} -> 4, {{rOr, rNand, rXor, rXor}, {0, 1, 0, 0, 1, 1, 0, 0, 
   1, 1, 1, 0, 1, 0, 0, 1, 1, 1, 1, 1, 1, 0, 0, 0, 1, 1, 1, 0, 1, 0, 0, 1, 1, 
   1, 1, 1, 1, 0, 0, 0}} -> 2, {{rNand, rAnd, rNand, rNand}, {1, 0, 1, 1, 1, 
   1, 0, 0, 0, 0, 1, 1, 1, 0, 1, 0, 1, 1, 0, 1, 0, 0, 1, 1, 1, 0, 1, 0, 1, 1, 
   0, 1, 0, 0, 1, 1, 1, 0, 1, 0}} -> 1, 
 {{rNand, rAnd, rNand, rXor}, {1, 0, 1, 0, 1, 1, 0, 1, 0, 0, 1, 1, 1, 0, 1, 
   0, 1, 1, 0, 1, 0, 0, 1, 1, 1, 0, 1, 0, 1, 1, 0, 1, 0, 0, 1, 1, 1, 0, 1, 
   0}} -> 3, {{rNand, rAnd, rXor, rNand}, {1, 0, 0, 1, 1, 0, 1, 1, 1, 1, 0, 
   0, 0, 0, 1, 1, 1, 0, 1, 0, 1, 1, 0, 1, 0, 0, 1, 1, 1, 0, 1, 0, 1, 1, 0, 1, 
   0, 0, 1, 1}} -> 1, {{rNand, rAnd, rXor, rXor}, {1, 0, 0, 0, 1, 0, 1, 0, 1, 
   1, 0, 1, 0, 0, 1, 1, 1, 0, 1, 0, 1, 1, 0, 1, 0, 0, 1, 1, 1, 0, 1, 0, 1, 1, 
   0, 1, 0, 0, 1, 1}} -> 3, {{rNand, rOr, rAnd, rOr}, {1, 0, 0, 0, 1, 1, 0, 
   0, 0, 1, 0, 0, 1, 0, 0, 0, 1, 1, 0, 0, 0, 1, 0, 0, 1, 0, 0, 0, 1, 1, 0, 0, 
   0, 1, 0, 0, 1, 0, 0, 0}} -> 10, 
 {{rNand, rOr, rAnd, rXor}, {1, 0, 0, 0, 1, 1, 0, 0, 0, 1, 0, 0, 1, 0, 0, 0, 
   1, 1, 0, 0, 0, 1, 0, 0, 1, 0, 0, 0, 1, 1, 0, 0, 0, 1, 0, 0, 1, 0, 0, 
   0}} -> 10, {{rNand, rOr, rNand, rNand}, {1, 0, 1, 1, 1, 1, 0, 0, 0, 1, 1, 
   1, 1, 1, 1, 0, 0, 1, 0, 1, 1, 0, 1, 1, 1, 1, 0, 0, 0, 1, 1, 1, 1, 1, 1, 0, 
   0, 1, 0, 1}} -> 1, {{rNand, rOr, rNand, rXor}, {1, 0, 1, 0, 1, 1, 0, 1, 0, 
   1, 1, 1, 1, 1, 1, 0, 0, 1, 0, 1, 1, 0, 1, 1, 1, 1, 0, 0, 0, 1, 1, 0, 1, 1, 
   1, 1, 0, 1, 0, 0}} -> 1, {{rNand, rOr, rXor, rXor}, {1, 0, 0, 0, 1, 1, 1, 
   0, 0, 1, 0, 1, 1, 0, 0, 1, 1, 1, 1, 1, 0, 1, 0, 0, 1, 0, 0, 0, 1, 1, 1, 0, 
   0, 1, 0, 1, 1, 0, 0, 1}} -> 3, {{rNand, rNand, rAnd, rOr}, {1, 1, 0, 0, 0, 
   1, 0, 0, 1, 1, 0, 0, 0, 1, 0, 0, 1, 1, 0, 0, 0, 1, 0, 0, 1, 1, 0, 0, 0, 1, 
   0, 0, 1, 1, 0, 0, 0, 1, 0, 0}} -> 25, 
 {{rNand, rNand, rAnd, rXor}, {1, 1, 0, 0, 0, 1, 0, 0, 1, 1, 0, 0, 0, 1, 0, 
   0, 1, 1, 0, 0, 0, 1, 0, 0, 1, 1, 0, 0, 0, 1, 0, 0, 1, 1, 0, 0, 0, 1, 0, 
   0}} -> 25, {{rNand, rNand, rOr, rOr}, {1, 1, 0, 0, 0, 1, 1, 0, 1, 1, 1, 1, 
   0, 0, 1, 1, 1, 1, 1, 1, 0, 0, 1, 1, 1, 1, 1, 1, 0, 0, 1, 1, 1, 1, 1, 1, 0, 
   0, 1, 1}} -> 9, {{rNand, rNand, rOr, rNand}, {1, 1, 0, 1, 0, 1, 1, 1, 1, 
   1, 1, 0, 0, 0, 1, 1, 1, 1, 1, 0, 0, 0, 1, 1, 1, 1, 1, 0, 0, 0, 1, 1, 1, 1, 
   1, 0, 0, 0, 1, 1}} -> 5, {{rNand, rNand, rOr, rXor}, {1, 1, 0, 0, 0, 1, 1, 
   0, 1, 1, 1, 1, 0, 0, 1, 0, 1, 1, 1, 1, 0, 0, 1, 0, 1, 1, 1, 1, 0, 0, 1, 0, 
   1, 1, 1, 1, 0, 0, 1, 0}} -> 8, {{rNand, rNand, rXor, rOr}, {1, 1, 0, 0, 0, 
   1, 1, 0, 1, 1, 1, 1, 0, 0, 0, 1, 1, 1, 0, 1, 0, 1, 1, 1, 1, 1, 1, 1, 0, 0, 
   0, 1, 1, 1, 0, 1, 0, 1, 1, 1}} -> 1, 
 {{rNand, rNand, rXor, rNand}, {1, 1, 0, 1, 0, 1, 1, 1, 1, 1, 1, 0, 0, 0, 0, 
   1, 1, 1, 0, 1, 0, 1, 1, 1, 1, 1, 1, 0, 0, 0, 0, 1, 1, 1, 0, 1, 0, 1, 1, 
   1}} -> 1, {{rNand, rXor, rAnd, rOr}, {1, 0, 0, 0, 1, 1, 0, 0, 0, 1, 0, 0, 
   1, 0, 0, 0, 1, 1, 0, 0, 0, 1, 0, 0, 1, 0, 0, 0, 1, 1, 0, 0, 0, 1, 0, 0, 1, 
   0, 0, 0}} -> 10, {{rNand, rXor, rAnd, rXor}, {1, 0, 0, 0, 1, 1, 0, 0, 0, 
   1, 0, 0, 1, 0, 0, 0, 1, 1, 0, 0, 0, 1, 0, 0, 1, 0, 0, 0, 1, 1, 0, 0, 0, 1, 
   0, 0, 1, 0, 0, 0}} -> 10, {{rNand, rXor, rOr, rXor}, {1, 0, 0, 0, 1, 1, 1, 
   0, 0, 0, 1, 1, 1, 1, 1, 0, 0, 0, 1, 1, 1, 1, 1, 0, 0, 0, 1, 1, 1, 1, 1, 0, 
   0, 0, 1, 1, 1, 1, 1, 0}} -> 6, {{rXor, rOr, rNand, rNand}, {0, 0, 1, 1, 0, 
   1, 1, 0, 1, 1, 1, 1, 0, 1, 0, 0, 1, 0, 1, 1, 1, 1, 0, 0, 0, 1, 1, 1, 1, 1, 
   1, 0, 0, 1, 0, 1, 1, 0, 1, 1}} -> 1, 
 {{rXor, rOr, rNand, rXor}, {0, 0, 1, 0, 0, 1, 1, 1, 1, 1, 1, 0, 0, 1, 0, 1, 
   1, 0, 1, 1, 1, 1, 0, 0, 0, 1, 1, 0, 1, 1, 1, 1, 0, 1, 0, 0, 1, 0, 1, 
   0}} -> 1, {{rXor, rNand, rAnd, rOr}, {0, 1, 0, 0, 1, 1, 0, 0, 0, 1, 0, 0, 
   1, 1, 0, 0, 0, 1, 0, 0, 1, 1, 0, 0, 0, 1, 0, 0, 1, 1, 0, 0, 0, 1, 0, 0, 1, 
   1, 0, 0}} -> 25, {{rXor, rNand, rAnd, rXor}, {0, 1, 0, 0, 1, 1, 0, 0, 0, 
   1, 0, 0, 1, 1, 0, 0, 0, 1, 0, 0, 1, 1, 0, 0, 0, 1, 0, 0, 1, 1, 0, 0, 0, 1, 
   0, 0, 1, 1, 0, 0}} -> 25, {{rXor, rNand, rOr, rOr}, {0, 1, 0, 0, 1, 1, 0, 
   0, 0, 1, 1, 0, 1, 1, 1, 1, 0, 0, 1, 1, 0, 1, 1, 1, 1, 1, 1, 1, 0, 0, 1, 1, 
   0, 1, 1, 1, 1, 1, 1, 1}} -> 2, {{rXor, rNand, rOr, rNand}, {0, 1, 0, 1, 1, 
   1, 0, 1, 0, 1, 1, 1, 1, 1, 1, 0, 0, 0, 1, 1, 0, 1, 1, 0, 1, 1, 1, 1, 0, 0, 
   1, 0, 0, 1, 1, 1, 1, 1, 1, 0}} -> 1, 
 {{rXor, rNand, rOr, rXor}, {0, 1, 0, 0, 1, 1, 0, 0, 0, 1, 1, 0, 1, 1, 1, 1, 
   0, 0, 1, 0, 0, 1, 1, 1, 1, 1, 1, 0, 0, 0, 1, 1, 0, 1, 1, 0, 1, 1, 1, 
   1}} -> 1, {{rXor, rNand, rXor, rOr}, {0, 1, 0, 0, 1, 1, 0, 0, 0, 1, 1, 0, 
   1, 1, 1, 1, 0, 0, 0, 1, 0, 1, 0, 1, 1, 1, 0, 1, 0, 1, 1, 1, 1, 1, 1, 1, 0, 
   0, 0, 1}} -> 1, {{rXor, rNand, rXor, rNand}, {0, 1, 0, 1, 1, 1, 0, 1, 0, 
   1, 1, 1, 1, 1, 1, 0, 0, 0, 0, 1, 0, 1, 0, 1, 1, 1, 0, 1, 0, 1, 1, 1, 1, 1, 
   1, 0, 0, 0, 0, 1}} -> 1, {{rXor, rNand, rXor, rXor}, {0, 1, 0, 0, 1, 1, 0, 
   0, 0, 1, 1, 0, 1, 1, 1, 1, 0, 0, 0, 0, 0, 1, 0, 0, 1, 1, 0, 0, 0, 1, 1, 0, 
   1, 1, 1, 1, 0, 0, 0, 0}} -> 4, {{rAnd, rOr, rOr, rNand}, {0, 0, 0, 1, 0, 
   0, 1, 1, 0, 1, 1, 1, 0, 1, 1, 1, 0, 1, 1, 1, 0, 1, 1, 1, 0, 1, 1, 1, 0, 1, 
   1, 1, 0, 1, 1, 1, 0, 1, 1, 1}} -> 54, 
 {{rAnd, rOr, rXor, rNand}, {0, 0, 0, 1, 0, 0, 1, 1, 0, 1, 1, 1, 0, 1, 1, 1, 
   0, 1, 1, 1, 0, 1, 1, 1, 0, 1, 1, 1, 0, 1, 1, 1, 0, 1, 1, 1, 0, 1, 1, 
   1}} -> 18, {{rAnd, rXor, rOr, rNand}, {0, 0, 0, 1, 0, 0, 1, 1, 0, 1, 1, 1, 
   0, 1, 1, 1, 0, 1, 1, 1, 0, 1, 1, 1, 0, 1, 1, 1, 0, 1, 1, 1, 0, 1, 1, 1, 0, 
   1, 1, 1}} -> 27, {{rAnd, rXor, rXor, rNand}, {0, 0, 0, 1, 0, 0, 1, 1, 0, 
   1, 1, 1, 0, 1, 1, 1, 0, 1, 1, 1, 0, 1, 1, 1, 0, 1, 1, 1, 0, 1, 1, 1, 0, 1, 
   1, 1, 0, 1, 1, 1}} -> 9, {{rOr, rOr, rOr, rNand}, {0, 0, 0, 1, 0, 0, 1, 1, 
   0, 1, 1, 1, 1, 1, 1, 1, 1, 1, 1, 0, 1, 1, 1, 0, 1, 1, 1, 0, 1, 1, 1, 0, 1, 
   1, 1, 0, 1, 1, 1, 0}} -> 12, {{rOr, rOr, rNand, rAnd}, {0, 0, 1, 0, 0, 1, 
   1, 0, 1, 1, 1, 0, 1, 1, 1, 1, 1, 1, 0, 1, 1, 1, 0, 1, 1, 1, 0, 1, 1, 1, 0, 
   1, 1, 1, 0, 1, 1, 1, 0, 1}} -> 12, 
 {{rOr, rOr, rNand, rNand}, {0, 0, 1, 1, 0, 1, 1, 1, 1, 1, 1, 1, 1, 1, 0, 0, 
   1, 1, 1, 0, 1, 1, 1, 0, 1, 1, 1, 0, 1, 1, 1, 0, 1, 1, 1, 0, 1, 1, 1, 
   0}} -> 4, {{rOr, rOr, rNand, rXor}, {0, 0, 1, 0, 0, 1, 1, 0, 1, 1, 1, 1, 
   1, 1, 0, 0, 1, 1, 1, 0, 1, 1, 1, 0, 1, 1, 1, 0, 1, 1, 1, 0, 1, 1, 1, 0, 1, 
   1, 1, 0}} -> 12, {{rOr, rOr, rXor, rNand}, {0, 0, 0, 1, 0, 0, 1, 1, 0, 1, 
   1, 1, 1, 1, 1, 1, 1, 1, 0, 0, 1, 1, 1, 0, 1, 1, 1, 0, 1, 1, 1, 0, 1, 1, 1, 
   0, 1, 1, 1, 0}} -> 2, {{rOr, rNand, rAnd, rAnd}, {0, 1, 0, 0, 1, 1, 0, 0, 
   1, 1, 0, 1, 1, 1, 1, 1, 1, 0, 1, 1, 1, 0, 1, 0, 1, 0, 0, 0, 1, 1, 0, 0, 1, 
   1, 0, 1, 1, 1, 1, 1}} -> 1, {{rOr, rNand, rAnd, rOr}, {0, 1, 0, 0, 1, 1, 
   0, 1, 1, 1, 1, 1, 1, 0, 1, 1, 1, 0, 1, 1, 1, 0, 1, 1, 1, 0, 1, 1, 1, 0, 1, 
   1, 1, 0, 1, 1, 1, 0, 1, 1}} -> 18, 
 {{rOr, rNand, rAnd, rNand}, {0, 1, 0, 1, 1, 1, 0, 1, 1, 1, 1, 0, 1, 0, 0, 0, 
   1, 1, 0, 1, 1, 1, 1, 0, 1, 0, 0, 0, 1, 1, 0, 1, 1, 1, 1, 0, 1, 0, 0, 
   0}} -> 4, {{rOr, rNand, rAnd, rXor}, {0, 1, 0, 0, 1, 1, 0, 1, 1, 1, 1, 0, 
   1, 0, 0, 0, 1, 1, 0, 1, 1, 1, 1, 0, 1, 0, 0, 0, 1, 1, 0, 1, 1, 1, 1, 0, 1, 
   0, 0, 0}} -> 4, {{rOr, rNand, rNand, rAnd}, {0, 1, 1, 0, 1, 1, 1, 0, 1, 0, 
   1, 1, 1, 0, 0, 0, 1, 1, 1, 0, 1, 0, 1, 1, 1, 0, 0, 0, 1, 1, 1, 0, 1, 0, 1, 
   1, 1, 0, 0, 0}} -> 4, {{rOr, rNand, rNand, rOr}, {0, 1, 1, 0, 1, 1, 1, 1, 
   1, 0, 0, 1, 1, 1, 0, 1, 1, 1, 0, 1, 1, 1, 0, 1, 1, 1, 0, 1, 1, 1, 0, 1, 1, 
   1, 0, 1, 1, 1, 0, 1}} -> 32, {{rOr, rNand, rXor, rAnd}, {0, 1, 0, 0, 1, 1, 
   0, 0, 1, 1, 1, 1, 1, 0, 0, 1, 1, 1, 0, 0, 1, 1, 1, 1, 1, 0, 0, 1, 1, 1, 0, 
   0, 1, 1, 1, 1, 1, 0, 0, 1}} -> 8, 
 {{rOr, rNand, rXor, rOr}, {0, 1, 0, 0, 1, 1, 0, 1, 1, 1, 0, 1, 1, 1, 0, 1, 
   1, 1, 0, 1, 1, 1, 0, 1, 1, 1, 0, 1, 1, 1, 0, 1, 1, 1, 0, 1, 1, 1, 0, 
   1}} -> 27, {{rOr, rNand, rXor, rXor}, {0, 1, 0, 0, 1, 1, 0, 1, 1, 1, 0, 0, 
   1, 1, 1, 0, 1, 0, 1, 0, 1, 0, 1, 1, 1, 0, 0, 1, 1, 1, 0, 1, 1, 1, 0, 0, 1, 
   1, 1, 0}} -> 1, {{rOr, rXor, rOr, rNand}, {0, 0, 0, 1, 0, 0, 1, 1, 0, 1, 
   1, 1, 1, 1, 1, 1, 1, 0, 1, 0, 1, 0, 1, 1, 1, 0, 1, 1, 1, 0, 1, 1, 1, 0, 1, 
   1, 1, 0, 1, 1}} -> 2, {{rOr, rXor, rNand, rAnd}, {0, 0, 1, 0, 0, 1, 1, 0, 
   1, 1, 1, 0, 1, 0, 1, 1, 1, 0, 0, 0, 1, 1, 1, 0, 1, 0, 1, 1, 1, 0, 0, 0, 1, 
   1, 1, 0, 1, 0, 1, 1}} -> 2, {{rOr, rXor, rNand, rOr}, {0, 0, 1, 0, 0, 1, 
   1, 0, 1, 1, 1, 1, 1, 0, 0, 1, 1, 1, 0, 1, 1, 1, 0, 1, 1, 1, 0, 1, 1, 1, 0, 
   1, 1, 1, 0, 1, 1, 1, 0, 1}} -> 8, 
 {{rOr, rXor, rXor, rNand}, {0, 0, 0, 1, 0, 0, 1, 1, 0, 1, 1, 1, 1, 1, 1, 1, 
   1, 0, 0, 0, 1, 1, 1, 1, 1, 0, 0, 0, 1, 1, 1, 1, 1, 0, 0, 0, 1, 1, 1, 
   1}} -> 3, {{rNand, rAnd, rAnd, rOr}, {1, 0, 0, 0, 1, 0, 0, 1, 1, 0, 1, 1, 
   1, 1, 1, 1, 0, 1, 1, 1, 1, 0, 0, 1, 1, 0, 1, 1, 1, 1, 1, 1, 0, 1, 1, 1, 1, 
   0, 0, 1}} -> 3, {{rNand, rAnd, rAnd, rNand}, {1, 0, 0, 1, 1, 0, 1, 1, 1, 
   1, 1, 1, 0, 1, 1, 0, 1, 0, 0, 1, 1, 0, 1, 1, 1, 1, 1, 1, 0, 1, 1, 0, 1, 0, 
   0, 1, 1, 0, 1, 1}} -> 8, {{rNand, rAnd, rAnd, rXor}, {1, 0, 0, 0, 1, 0, 0, 
   1, 1, 0, 1, 1, 1, 1, 1, 1, 0, 1, 1, 0, 1, 0, 0, 1, 1, 0, 1, 1, 1, 1, 1, 1, 
   0, 1, 1, 0, 1, 0, 0, 1}} -> 4, {{rNand, rAnd, rOr, rNand}, {1, 0, 0, 1, 1, 
   0, 1, 1, 1, 1, 1, 1, 0, 1, 1, 0, 1, 0, 0, 1, 1, 0, 1, 1, 1, 1, 1, 1, 0, 1, 
   1, 0, 1, 0, 0, 1, 1, 0, 1, 1}} -> 8, 
 {{rNand, rAnd, rOr, rXor}, {1, 0, 0, 0, 1, 0, 1, 1, 1, 1, 1, 1, 0, 1, 1, 0, 
   1, 0, 0, 1, 1, 0, 1, 1, 1, 1, 1, 1, 0, 1, 1, 0, 1, 0, 0, 1, 1, 0, 1, 
   1}} -> 4, {{rNand, rAnd, rNand, rAnd}, {1, 0, 1, 0, 1, 1, 1, 0, 0, 1, 1, 
   1, 1, 0, 1, 0, 1, 1, 1, 0, 0, 1, 1, 1, 1, 0, 1, 0, 1, 1, 1, 0, 0, 1, 1, 1, 
   1, 0, 1, 0}} -> 1, {{rNand, rAnd, rNand, rOr}, {1, 0, 1, 0, 1, 1, 1, 1, 0, 
   1, 0, 1, 1, 0, 1, 1, 1, 1, 0, 1, 0, 0, 0, 1, 1, 0, 1, 0, 1, 1, 1, 1, 0, 1, 
   0, 1, 1, 0, 1, 1}} -> 2, {{rNand, rAnd, rNand, rNand}, {1, 0, 1, 1, 1, 1, 
   0, 1, 0, 0, 0, 0, 1, 0, 1, 1, 1, 1, 0, 1, 0, 0, 0, 0, 1, 0, 1, 1, 1, 1, 0, 
   1, 0, 0, 0, 0, 1, 0, 1, 1}} -> 8, 
 {{rNand, rAnd, rNand, rXor}, {1, 0, 1, 0, 1, 1, 1, 1, 0, 1, 0, 0, 1, 0, 1, 
   1, 1, 1, 0, 1, 0, 0, 0, 0, 1, 0, 1, 0, 1, 1, 1, 1, 0, 1, 0, 0, 1, 0, 1, 
   1}} -> 2, {{rNand, rAnd, rXor, rAnd}, {1, 0, 0, 0, 1, 0, 1, 0, 1, 1, 1, 0, 
   0, 1, 1, 1, 1, 0, 1, 0, 1, 1, 1, 0, 0, 1, 1, 1, 1, 0, 1, 0, 1, 1, 1, 0, 0, 
   1, 1, 1}} -> 1, {{rNand, rAnd, rXor, rOr}, {1, 0, 0, 0, 1, 0, 1, 1, 1, 1, 
   0, 1, 0, 0, 0, 1, 1, 0, 1, 0, 1, 1, 1, 1, 0, 1, 0, 1, 1, 0, 1, 1, 1, 1, 0, 
   1, 0, 0, 0, 1}} -> 1, {{rNand, rAnd, rXor, rXor}, {1, 0, 0, 0, 1, 0, 1, 1, 
   1, 1, 0, 1, 0, 0, 0, 0, 1, 0, 0, 0, 1, 0, 1, 1, 1, 1, 0, 1, 0, 0, 0, 0, 1, 
   0, 0, 0, 1, 0, 1, 1}} -> 4, {{rNand, rOr, rNand, rOr}, {1, 0, 1, 0, 1, 1, 
   1, 1, 0, 1, 0, 1, 1, 0, 1, 1, 1, 1, 0, 1, 0, 1, 0, 1, 1, 0, 1, 1, 1, 1, 0, 
   1, 0, 1, 0, 1, 1, 0, 1, 1}} -> 4, 
 {{rNand, rOr, rNand, rNand}, {1, 0, 1, 1, 1, 1, 0, 1, 0, 1, 0, 0, 1, 0, 1, 
   1, 1, 1, 0, 1, 0, 1, 0, 0, 1, 0, 1, 1, 1, 1, 0, 1, 0, 1, 0, 0, 1, 0, 1, 
   1}} -> 12, {{rNand, rOr, rNand, rXor}, {1, 0, 1, 0, 1, 1, 1, 1, 0, 1, 0, 
   0, 1, 0, 1, 1, 1, 1, 0, 1, 0, 1, 0, 0, 1, 0, 1, 1, 1, 1, 0, 1, 0, 1, 0, 0, 
   1, 0, 1, 1}} -> 6, {{rNand, rOr, rXor, rOr}, {1, 0, 0, 0, 1, 1, 1, 1, 0, 
   1, 0, 1, 1, 0, 1, 1, 1, 1, 0, 1, 0, 1, 0, 1, 1, 0, 1, 1, 1, 1, 0, 1, 0, 1, 
   0, 1, 1, 0, 1, 1}} -> 2, {{rNand, rOr, rXor, rNand}, {1, 0, 0, 1, 1, 1, 0, 
   1, 0, 1, 0, 0, 1, 0, 0, 1, 1, 1, 0, 1, 0, 1, 0, 0, 1, 0, 0, 1, 1, 1, 0, 1, 
   0, 1, 0, 0, 1, 0, 0, 1}} -> 12, 
 {{rNand, rOr, rXor, rXor}, {1, 0, 0, 0, 1, 1, 1, 1, 0, 1, 0, 0, 1, 0, 0, 1, 
   1, 1, 0, 1, 0, 1, 0, 0, 1, 0, 0, 1, 1, 1, 0, 1, 0, 1, 0, 0, 1, 0, 0, 
   1}} -> 4, {{rNand, rNand, rAnd, rOr}, {1, 1, 0, 0, 0, 1, 0, 1, 1, 1, 0, 1, 
   0, 1, 1, 1, 1, 1, 0, 1, 0, 1, 1, 1, 1, 1, 0, 1, 0, 1, 1, 1, 1, 1, 0, 1, 0, 
   1, 1, 1}} -> 4, {{rNand, rNand, rAnd, rXor}, {1, 1, 0, 0, 0, 1, 0, 0, 1, 
   1, 0, 1, 0, 1, 1, 0, 1, 1, 0, 1, 0, 1, 1, 0, 1, 1, 0, 1, 0, 1, 1, 0, 1, 1, 
   0, 1, 0, 1, 1, 0}} -> 4, {{rNand, rNand, rOr, rNand}, {1, 1, 0, 1, 0, 1, 
   1, 0, 1, 1, 0, 1, 0, 1, 1, 0, 1, 1, 0, 1, 0, 1, 1, 0, 1, 1, 0, 1, 0, 1, 1, 
   0, 1, 1, 0, 1, 0, 1, 1, 0}} -> 18, 
 {{rNand, rNand, rOr, rXor}, {1, 1, 0, 0, 0, 1, 1, 0, 1, 1, 0, 1, 0, 1, 1, 0, 
   1, 1, 0, 1, 0, 1, 1, 0, 1, 1, 0, 1, 0, 1, 1, 0, 1, 1, 0, 1, 0, 1, 1, 
   0}} -> 2, {{rNand, rNand, rXor, rAnd}, {1, 1, 0, 0, 0, 1, 1, 1, 1, 1, 1, 
   0, 0, 0, 1, 1, 1, 1, 1, 0, 0, 0, 1, 1, 1, 1, 1, 0, 0, 0, 1, 1, 1, 1, 1, 0, 
   0, 0, 1, 1}} -> 1, {{rNand, rNand, rXor, rOr}, {1, 1, 0, 0, 0, 1, 1, 1, 1, 
   1, 1, 1, 0, 0, 0, 1, 1, 1, 1, 0, 0, 0, 1, 1, 1, 1, 1, 0, 0, 0, 1, 1, 1, 1, 
   1, 0, 0, 0, 1, 1}} -> 1, {{rNand, rNand, rXor, rNand}, {1, 1, 0, 1, 0, 1, 
   0, 0, 1, 1, 0, 1, 0, 1, 0, 0, 1, 1, 0, 1, 0, 1, 0, 0, 1, 1, 0, 1, 0, 1, 0, 
   0, 1, 1, 0, 1, 0, 1, 0, 0}} -> 27, 
 {{rNand, rNand, rXor, rXor}, {1, 1, 0, 0, 0, 1, 1, 0, 1, 1, 0, 1, 0, 1, 0, 
   0, 1, 1, 0, 1, 0, 1, 0, 0, 1, 1, 0, 1, 0, 1, 0, 0, 1, 1, 0, 1, 0, 1, 0, 
   0}} -> 2, {{rNand, rXor, rAnd, rNand}, {1, 0, 0, 1, 1, 1, 1, 1, 0, 0, 1, 
   0, 1, 1, 0, 1, 0, 1, 1, 0, 1, 1, 0, 1, 0, 1, 1, 0, 1, 1, 0, 1, 0, 1, 1, 0, 
   1, 1, 0, 1}} -> 8, {{rNand, rXor, rOr, rNand}, {1, 0, 0, 1, 1, 1, 1, 1, 0, 
   0, 1, 0, 1, 1, 0, 1, 0, 1, 1, 0, 1, 1, 0, 1, 0, 1, 1, 0, 1, 1, 0, 1, 0, 1, 
   1, 0, 1, 1, 0, 1}} -> 8, {{rNand, rXor, rOr, rXor}, {1, 0, 0, 0, 1, 1, 1, 
   1, 0, 0, 1, 0, 1, 1, 0, 0, 0, 1, 1, 0, 1, 1, 0, 1, 0, 1, 1, 0, 1, 1, 0, 1, 
   0, 1, 1, 0, 1, 1, 0, 1}} -> 1, {{rNand, rXor, rNand, rOr}, {1, 0, 1, 0, 1, 
   0, 1, 1, 1, 0, 0, 1, 1, 1, 0, 1, 0, 1, 0, 1, 1, 0, 1, 1, 1, 0, 0, 1, 1, 1, 
   0, 1, 0, 1, 0, 1, 1, 0, 1, 1}} -> 3, 
 {{rNand, rXor, rNand, rNand}, {1, 0, 1, 1, 1, 0, 0, 1, 1, 1, 0, 1, 0, 1, 0, 
   0, 1, 0, 1, 1, 1, 0, 0, 1, 1, 1, 0, 1, 0, 1, 0, 0, 1, 0, 1, 1, 1, 0, 0, 
   1}} -> 8, {{rNand, rXor, rNand, rXor}, {1, 0, 1, 0, 1, 0, 1, 1, 1, 0, 0, 
   1, 1, 1, 0, 1, 0, 1, 0, 0, 1, 0, 1, 1, 1, 0, 0, 1, 1, 1, 0, 1, 0, 1, 0, 0, 
   1, 0, 1, 1}} -> 2, {{rNand, rXor, rXor, rAnd}, {1, 0, 0, 0, 1, 1, 1, 0, 0, 
   0, 1, 1, 1, 1, 1, 0, 0, 0, 1, 1, 1, 1, 1, 0, 0, 0, 1, 1, 1, 1, 1, 0, 0, 0, 
   1, 1, 1, 1, 1, 0}} -> 9, {{rNand, rXor, rXor, rOr}, {1, 0, 0, 0, 1, 1, 1, 
   1, 0, 0, 0, 1, 1, 0, 1, 0, 1, 0, 1, 1, 1, 0, 0, 1, 1, 1, 0, 1, 0, 1, 0, 1, 
   1, 0, 1, 1, 1, 0, 0, 1}} -> 1, {{rNand, rXor, rXor, rNand}, {1, 0, 0, 1, 
   1, 1, 0, 1, 0, 1, 0, 0, 1, 0, 0, 1, 1, 1, 0, 1, 0, 1, 0, 0, 1, 0, 0, 1, 1, 
   1, 0, 1, 0, 1, 0, 0, 1, 0, 0, 1}} -> 8, 
 {{rXor, rOr, rOr, rNand}, {0, 0, 0, 1, 0, 0, 1, 1, 0, 1, 1, 1, 1, 1, 1, 1, 
   0, 1, 1, 0, 1, 1, 0, 1, 0, 1, 1, 0, 1, 1, 0, 1, 0, 1, 1, 0, 1, 1, 0, 
   1}} -> 4, {{rXor, rOr, rNand, rAnd}, {0, 0, 1, 0, 0, 1, 1, 0, 1, 1, 1, 0, 
   0, 1, 1, 1, 1, 1, 1, 0, 0, 1, 1, 1, 1, 1, 1, 0, 0, 1, 1, 1, 1, 1, 1, 0, 0, 
   1, 1, 1}} -> 6, {{rXor, rOr, rNand, rOr}, {0, 0, 1, 0, 0, 1, 1, 0, 1, 1, 
   1, 1, 0, 1, 0, 1, 1, 0, 1, 1, 1, 1, 0, 1, 0, 1, 0, 1, 1, 0, 1, 1, 1, 1, 0, 
   1, 0, 1, 0, 1}} -> 2, {{rXor, rOr, rNand, rNand}, {0, 0, 1, 1, 0, 1, 1, 1, 
   1, 1, 1, 1, 0, 1, 0, 0, 1, 0, 1, 1, 1, 1, 0, 1, 0, 1, 0, 0, 1, 0, 1, 1, 1, 
   1, 0, 1, 0, 1, 0, 0}} -> 3, {{rXor, rOr, rNand, rXor}, {0, 0, 1, 0, 0, 1, 
   1, 0, 1, 1, 1, 1, 0, 1, 0, 0, 1, 0, 1, 1, 1, 1, 0, 1, 0, 1, 0, 0, 1, 0, 1, 
   1, 1, 1, 0, 1, 0, 1, 0, 0}} -> 8, 
 {{rXor, rOr, rXor, rNand}, {0, 0, 0, 1, 0, 0, 1, 1, 0, 1, 1, 1, 1, 1, 1, 1, 
   0, 1, 0, 0, 1, 0, 0, 1, 1, 1, 0, 1, 0, 1, 0, 0, 1, 0, 0, 1, 1, 1, 0, 
   1}} -> 1, {{rXor, rNand, rOr, rAnd}, {0, 1, 0, 0, 1, 1, 0, 0, 0, 1, 1, 1, 
   1, 1, 1, 0, 0, 0, 1, 1, 0, 1, 1, 0, 1, 1, 0, 0, 0, 1, 1, 1, 1, 1, 1, 0, 0, 
   0, 1, 1}} -> 1, {{rXor, rNand, rOr, rOr}, {0, 1, 0, 0, 1, 1, 0, 1, 0, 1, 
   1, 1, 1, 1, 1, 1, 0, 0, 1, 1, 0, 1, 1, 0, 1, 1, 0, 1, 0, 1, 1, 1, 1, 1, 1, 
   1, 0, 0, 1, 1}} -> 1, {{rXor, rNand, rOr, rXor}, {0, 1, 0, 0, 1, 1, 0, 1, 
   0, 1, 1, 0, 1, 1, 0, 1, 0, 1, 1, 0, 1, 1, 0, 1, 0, 1, 1, 0, 1, 1, 0, 1, 0, 
   1, 1, 0, 1, 1, 0, 1}} -> 8, {{rXor, rNand, rXor, rAnd}, {0, 1, 0, 0, 1, 1, 
   0, 0, 0, 1, 1, 1, 1, 1, 1, 0, 0, 0, 1, 1, 0, 1, 1, 0, 1, 1, 0, 0, 0, 1, 1, 
   1, 1, 1, 1, 0, 0, 0, 1, 1}} -> 1, 
 {{rXor, rNand, rXor, rOr}, {0, 1, 0, 0, 1, 1, 0, 1, 0, 1, 0, 1, 1, 1, 1, 1, 
   0, 0, 0, 1, 0, 1, 1, 0, 1, 1, 0, 1, 0, 1, 0, 1, 1, 1, 1, 1, 0, 0, 0, 
   1}} -> 4, {{rXor, rNand, rXor, rXor}, {0, 1, 0, 0, 1, 1, 0, 1, 0, 1, 0, 0, 
   1, 1, 0, 1, 0, 1, 0, 0, 1, 1, 0, 1, 0, 1, 0, 0, 1, 1, 0, 1, 0, 1, 0, 0, 1, 
   1, 0, 1}} -> 12, {{rXor, rXor, rOr, rNand}, {0, 0, 0, 1, 0, 0, 1, 1, 0, 1, 
   1, 1, 1, 1, 1, 1, 0, 0, 1, 0, 0, 1, 0, 1, 1, 0, 1, 1, 1, 0, 1, 1, 1, 0, 1, 
   1, 1, 0, 1, 1}} -> 2, {{rXor, rXor, rNand, rAnd}, {0, 0, 1, 0, 0, 1, 1, 0, 
   1, 1, 1, 0, 0, 0, 1, 1, 0, 1, 1, 0, 1, 1, 1, 0, 0, 0, 1, 1, 0, 1, 1, 0, 1, 
   1, 1, 0, 0, 0, 1, 1}} -> 4, {{rXor, rXor, rXor, rNand}, {0, 0, 0, 1, 0, 0, 
   1, 1, 0, 1, 1, 1, 1, 1, 1, 1, 0, 0, 0, 0, 0, 0, 0, 1, 0, 0, 1, 1, 0, 1, 1, 
   1, 1, 1, 1, 1, 0, 0, 0, 0}} -> 3, 
 {{rOr, rOr, rNand, rAnd}, {0, 0, 1, 0, 0, 1, 1, 0, 1, 1, 1, 0, 1, 1, 1, 1, 
   1, 1, 0, 1, 1, 1, 0, 0, 1, 1, 1, 0, 1, 1, 1, 1, 1, 1, 0, 1, 1, 1, 0, 
   0}} -> 8, {{rOr, rOr, rXor, rNand}, {0, 0, 0, 1, 0, 0, 1, 1, 0, 1, 1, 1, 
   1, 1, 1, 1, 1, 1, 0, 0, 1, 1, 1, 1, 1, 1, 0, 0, 1, 1, 1, 1, 1, 1, 0, 0, 1, 
   1, 1, 1}} -> 4, {{rOr, rNand, rAnd, rOr}, {0, 1, 0, 0, 1, 1, 0, 0, 1, 1, 
   0, 1, 1, 1, 1, 1, 1, 0, 1, 1, 1, 0, 1, 1, 1, 0, 1, 1, 1, 0, 1, 1, 1, 0, 1, 
   1, 1, 0, 1, 1}} -> 12, {{rOr, rNand, rAnd, rXor}, {0, 1, 0, 0, 1, 1, 0, 0, 
   1, 1, 0, 1, 1, 1, 1, 1, 1, 0, 1, 0, 1, 0, 0, 0, 1, 1, 0, 1, 1, 1, 1, 1, 1, 
   0, 1, 0, 1, 0, 0, 0}} -> 2, {{rOr, rNand, rNand, rAnd}, {0, 1, 1, 0, 1, 1, 
   1, 0, 1, 0, 1, 1, 1, 0, 0, 1, 1, 1, 0, 0, 1, 1, 1, 0, 1, 0, 1, 1, 1, 0, 0, 
   1, 1, 1, 0, 0, 1, 1, 1, 0}} -> 3, 
 {{rOr, rNand, rXor, rAnd}, {0, 1, 0, 0, 1, 1, 0, 0, 1, 1, 1, 0, 1, 0, 1, 1, 
   1, 0, 0, 1, 1, 1, 0, 0, 1, 1, 1, 0, 1, 0, 1, 1, 1, 0, 0, 1, 1, 1, 0, 
   0}} -> 2, {{rOr, rNand, rXor, rOr}, {0, 1, 0, 0, 1, 1, 0, 0, 1, 1, 1, 1, 
   1, 0, 0, 1, 1, 1, 0, 1, 1, 1, 0, 1, 1, 1, 0, 1, 1, 1, 0, 1, 1, 1, 0, 1, 1, 
   1, 0, 1}} -> 12, {{rOr, rXor, rOr, rNand}, {0, 0, 0, 1, 0, 0, 1, 1, 0, 1, 
   1, 1, 1, 1, 1, 1, 1, 0, 1, 0, 1, 0, 1, 0, 1, 0, 1, 0, 1, 0, 1, 0, 1, 0, 1, 
   0, 1, 0, 1, 0}} -> 2, {{rOr, rXor, rNand, rAnd}, {0, 0, 1, 0, 0, 1, 1, 0, 
   1, 1, 1, 0, 1, 0, 1, 1, 1, 0, 0, 1, 1, 1, 0, 0, 1, 1, 1, 0, 1, 0, 1, 1, 1, 
   0, 0, 1, 1, 1, 0, 0}} -> 2, {{rOr, rXor, rNand, rOr}, {0, 0, 1, 0, 0, 1, 
   1, 1, 1, 1, 1, 1, 1, 0, 0, 1, 1, 1, 0, 1, 1, 1, 0, 1, 1, 1, 0, 1, 1, 1, 0, 
   1, 1, 1, 0, 1, 1, 1, 0, 1}} -> 6, 
 {{rNand, rAnd, rAnd, rNand}, {1, 0, 0, 1, 1, 0, 1, 1, 1, 1, 1, 0, 0, 1, 0, 
   0, 1, 0, 0, 1, 1, 0, 1, 1, 1, 1, 1, 0, 0, 1, 0, 0, 1, 0, 0, 1, 1, 0, 1, 
   1}} -> 2, {{rNand, rAnd, rAnd, rXor}, {1, 0, 0, 0, 1, 0, 0, 1, 1, 0, 1, 1, 
   1, 1, 1, 0, 0, 1, 0, 0, 1, 0, 0, 0, 1, 0, 0, 1, 1, 0, 1, 1, 1, 1, 1, 0, 0, 
   1, 0, 0}} -> 2, {{rNand, rAnd, rOr, rNand}, {1, 0, 0, 1, 1, 0, 1, 1, 1, 1, 
   1, 0, 0, 1, 1, 0, 1, 0, 0, 1, 1, 0, 1, 1, 1, 1, 1, 0, 0, 1, 1, 0, 1, 0, 0, 
   1, 1, 0, 1, 1}} -> 1, {{rNand, rAnd, rOr, rXor}, {1, 0, 0, 0, 1, 0, 1, 1, 
   1, 1, 1, 0, 0, 1, 1, 0, 1, 0, 0, 1, 1, 0, 1, 1, 1, 1, 1, 0, 0, 1, 1, 0, 1, 
   0, 0, 1, 1, 0, 1, 1}} -> 1, {{rNand, rAnd, rNand, rXor}, {1, 0, 1, 0, 1, 
   1, 1, 0, 0, 1, 1, 0, 1, 0, 1, 1, 1, 1, 0, 0, 0, 0, 1, 1, 1, 0, 1, 1, 1, 1, 
   0, 0, 0, 0, 1, 1, 1, 0, 1, 1}} -> 1, 
 {{rNand, rAnd, rXor, rOr}, {1, 0, 0, 0, 1, 0, 1, 1, 1, 1, 0, 1, 0, 0, 0, 1, 
   1, 0, 1, 0, 1, 1, 1, 1, 0, 1, 0, 1, 1, 0, 1, 0, 1, 1, 1, 1, 0, 1, 0, 
   1}} -> 1, {{rNand, rOr, rNand, rXor}, {1, 0, 1, 0, 1, 1, 1, 0, 0, 1, 1, 0, 
   1, 1, 1, 1, 0, 1, 0, 0, 1, 0, 1, 0, 1, 1, 1, 0, 0, 1, 1, 0, 1, 1, 1, 1, 0, 
   1, 0, 0}} -> 6, {{rNand, rOr, rXor, rNand}, {1, 0, 0, 1, 1, 1, 0, 1, 0, 1, 
   0, 1, 1, 0, 1, 1, 1, 1, 0, 0, 0, 1, 1, 1, 1, 1, 1, 1, 0, 1, 0, 0, 1, 0, 0, 
   1, 1, 1, 0, 1}} -> 1, {{rNand, rNand, rOr, rAnd}, {1, 1, 0, 0, 0, 1, 1, 0, 
   1, 1, 0, 0, 0, 1, 1, 0, 1, 1, 0, 0, 0, 1, 1, 0, 1, 1, 0, 0, 0, 1, 1, 0, 1, 
   1, 0, 0, 0, 1, 1, 0}} -> 16, {{rNand, rNand, rXor, rAnd}, {1, 1, 0, 0, 0, 
   1, 1, 0, 1, 1, 0, 0, 0, 1, 1, 0, 1, 1, 0, 0, 0, 1, 1, 0, 1, 1, 0, 0, 0, 1, 
   1, 0, 1, 1, 0, 0, 0, 1, 1, 0}} -> 32, 
 {{rNand, rNand, rXor, rOr}, {1, 1, 0, 0, 0, 1, 1, 1, 1, 1, 1, 1, 0, 0, 0, 1, 
   1, 1, 1, 0, 0, 0, 1, 1, 1, 1, 1, 1, 0, 0, 0, 1, 1, 1, 1, 0, 0, 0, 1, 
   1}} -> 2, {{rNand, rXor, rAnd, rNand}, {1, 0, 0, 1, 1, 1, 1, 1, 0, 0, 1, 
   0, 1, 1, 0, 1, 0, 1, 1, 1, 1, 1, 0, 1, 0, 1, 1, 1, 1, 1, 0, 1, 0, 1, 1, 1, 
   1, 1, 0, 1}} -> 1, {{rNand, rXor, rNand, rAnd}, {1, 0, 1, 0, 1, 0, 1, 1, 
   1, 0, 0, 1, 1, 1, 0, 0, 0, 1, 1, 0, 1, 1, 1, 0, 0, 0, 1, 1, 1, 1, 1, 0, 0, 
   0, 1, 1, 1, 1, 1, 0}} -> 1, {{rNand, rXor, rNand, rOr}, {1, 0, 1, 0, 1, 0, 
   1, 1, 1, 0, 0, 1, 1, 1, 0, 1, 0, 1, 0, 1, 1, 0, 1, 0, 1, 0, 1, 1, 1, 0, 0, 
   1, 1, 1, 0, 1, 0, 1, 0, 1}} -> 1, 
 {{rNand, rXor, rXor, rOr}, {1, 0, 0, 0, 1, 1, 1, 1, 0, 0, 0, 1, 1, 0, 1, 0, 
   1, 0, 1, 1, 1, 0, 0, 1, 1, 1, 0, 1, 0, 1, 0, 1, 1, 0, 1, 0, 1, 0, 1, 
   1}} -> 1, {{rNand, rXor, rXor, rNand}, {1, 0, 0, 1, 1, 1, 0, 1, 0, 1, 0, 
   1, 1, 0, 1, 1, 1, 0, 0, 0, 1, 1, 1, 1, 0, 0, 0, 0, 1, 0, 0, 1, 1, 1, 0, 1, 
   0, 1, 0, 1}} -> 2, {{rXor, rOr, rOr, rNand}, {0, 0, 0, 1, 0, 0, 1, 1, 0, 
   1, 1, 1, 1, 1, 1, 1, 0, 1, 1, 0, 1, 1, 0, 1, 0, 1, 1, 1, 1, 1, 1, 1, 0, 1, 
   1, 0, 1, 1, 0, 1}} -> 2, {{rXor, rOr, rNand, rXor}, {0, 0, 1, 0, 0, 1, 1, 
   1, 1, 1, 1, 1, 0, 1, 0, 0, 1, 0, 1, 0, 1, 1, 1, 0, 0, 1, 1, 0, 1, 1, 1, 1, 
   0, 1, 0, 0, 1, 0, 1, 0}} -> 2, {{rXor, rOr, rXor, rNand}, {0, 0, 0, 1, 0, 
   0, 1, 1, 0, 1, 1, 1, 1, 1, 1, 1, 0, 1, 0, 0, 1, 0, 0, 1, 1, 1, 0, 1, 0, 1, 
   0, 1, 1, 0, 1, 1, 1, 1, 0, 0}} -> 1, 
 {{rXor, rNand, rOr, rAnd}, {0, 1, 0, 0, 1, 1, 0, 0, 0, 1, 1, 0, 1, 1, 0, 0, 
   0, 1, 1, 0, 1, 1, 0, 0, 0, 1, 1, 0, 1, 1, 0, 0, 0, 1, 1, 0, 1, 1, 0, 
   0}} -> 16, {{rXor, rNand, rOr, rXor}, {0, 1, 0, 0, 1, 1, 0, 0, 0, 1, 1, 1, 
   1, 1, 1, 1, 0, 0, 1, 0, 0, 1, 0, 1, 1, 1, 1, 0, 0, 0, 1, 0, 0, 1, 0, 1, 1, 
   1, 1, 0}} -> 1, {{rXor, rNand, rXor, rAnd}, {0, 1, 0, 0, 1, 1, 0, 0, 0, 1, 
   1, 0, 1, 1, 0, 0, 0, 1, 1, 0, 1, 1, 0, 0, 0, 1, 1, 0, 1, 1, 0, 0, 0, 1, 1, 
   0, 1, 1, 0, 0}} -> 16, {{rXor, rNand, rXor, rOr}, {0, 1, 0, 0, 1, 1, 0, 0, 
   0, 1, 1, 1, 1, 1, 1, 1, 0, 0, 0, 1, 0, 1, 1, 0, 1, 1, 0, 1, 0, 1, 0, 1, 1, 
   1, 1, 0, 0, 0, 1, 1}} -> 1, {{rXor, rXor, rOr, rNand}, {0, 0, 0, 1, 0, 0, 
   1, 1, 0, 1, 1, 1, 1, 1, 1, 1, 0, 0, 1, 0, 0, 1, 0, 1, 1, 0, 1, 1, 1, 0, 1, 
   0, 1, 0, 1, 0, 1, 0, 1, 0}} -> 1, 
 {{rOr, rOr, rOr, rNand}, {0, 0, 0, 1, 0, 0, 1, 1, 0, 1, 1, 1, 1, 1, 1, 1, 1, 
   1, 1, 0, 1, 1, 1, 1, 1, 1, 1, 0, 1, 1, 1, 1, 1, 1, 1, 0, 1, 1, 1, 1}} -> 
  6, {{rOr, rOr, rNand, rAnd}, {0, 0, 1, 0, 0, 1, 1, 0, 1, 1, 1, 0, 1, 1, 1, 
   0, 1, 1, 1, 0, 1, 1, 1, 0, 1, 1, 1, 0, 1, 1, 1, 0, 1, 1, 1, 0, 1, 1, 1, 
   0}} -> 54, {{rOr, rOr, rNand, rOr}, {0, 0, 1, 0, 0, 1, 1, 0, 1, 1, 1, 0, 
   1, 1, 1, 1, 1, 1, 0, 1, 1, 1, 0, 1, 1, 1, 0, 1, 1, 1, 0, 1, 1, 1, 0, 1, 1, 
   1, 0, 1}} -> 12, {{rOr, rOr, rNand, rXor}, {0, 0, 1, 0, 0, 1, 1, 0, 1, 1, 
   1, 0, 1, 1, 1, 1, 1, 1, 0, 0, 1, 1, 1, 1, 1, 1, 0, 0, 1, 1, 1, 1, 1, 1, 0, 
   0, 1, 1, 1, 1}} -> 12, {{rOr, rNand, rAnd, rNand}, {0, 1, 0, 1, 1, 1, 0, 
   1, 1, 1, 1, 0, 1, 0, 0, 1, 1, 1, 1, 0, 1, 0, 0, 1, 1, 1, 1, 0, 1, 0, 0, 1, 
   1, 1, 1, 0, 1, 0, 0, 1}} -> 8, {{rOr, rNand, rAnd, rXor}, {0, 1, 0, 0, 1, 
   1, 0, 0, 1, 1, 0, 1, 1, 1, 1, 0, 1, 0, 0, 1, 1, 1, 1, 0, 1, 0, 0, 1, 1, 1, 
   1, 0, 1, 0, 0, 1, 1, 1, 1, 0}} -> 4, 
 {{rOr, rNand, rNand, rAnd}, {0, 1, 1, 0, 1, 1, 1, 0, 1, 0, 1, 0, 1, 0, 1, 0, 
   1, 0, 1, 0, 1, 0, 1, 0, 1, 0, 1, 0, 1, 0, 1, 0, 1, 0, 1, 0, 1, 0, 1, 
   0}} -> 36, {{rOr, rNand, rNand, rOr}, {0, 1, 1, 0, 1, 1, 1, 0, 1, 0, 1, 1, 
   1, 0, 0, 1, 1, 1, 0, 1, 1, 1, 0, 1, 1, 1, 0, 1, 1, 1, 0, 1, 1, 1, 0, 1, 1, 
   1, 0, 1}} -> 4, {{rOr, rNand, rNand, rXor}, {0, 1, 1, 0, 1, 1, 1, 0, 1, 0, 
   1, 1, 1, 0, 0, 0, 1, 1, 1, 1, 1, 0, 0, 0, 1, 1, 1, 1, 1, 0, 0, 0, 1, 1, 1, 
   1, 1, 0, 0, 0}} -> 4, {{rOr, rNand, rXor, rAnd}, {0, 1, 0, 0, 1, 1, 0, 0, 
   1, 1, 1, 0, 1, 0, 1, 0, 1, 0, 1, 0, 1, 0, 1, 0, 1, 0, 1, 0, 1, 0, 1, 0, 1, 
   0, 1, 0, 1, 0, 1, 0}} -> 6, {{rOr, rXor, rOr, rNand}, {0, 0, 0, 1, 0, 0, 
   1, 1, 0, 1, 1, 1, 1, 1, 1, 1, 1, 0, 1, 0, 1, 0, 1, 1, 1, 0, 1, 0, 1, 0, 1, 
   1, 1, 0, 1, 0, 1, 0, 1, 1}} -> 2, 
 {{rOr, rXor, rNand, rAnd}, {0, 0, 1, 0, 0, 1, 1, 0, 1, 1, 1, 0, 1, 0, 1, 0, 
   1, 0, 1, 0, 1, 0, 1, 0, 1, 0, 1, 0, 1, 0, 1, 0, 1, 0, 1, 0, 1, 0, 1, 
   0}} -> 9, {{rOr, rXor, rNand, rOr}, {0, 0, 1, 0, 0, 1, 1, 0, 1, 1, 1, 0, 
   1, 0, 1, 1, 1, 0, 0, 1, 1, 1, 0, 1, 1, 1, 0, 1, 1, 1, 0, 1, 1, 1, 0, 1, 1, 
   1, 0, 1}} -> 2, {{rOr, rXor, rNand, rXor}, {0, 0, 1, 0, 0, 1, 1, 0, 1, 1, 
   1, 0, 1, 0, 1, 1, 1, 0, 0, 0, 1, 1, 1, 1, 1, 0, 0, 0, 1, 1, 1, 1, 1, 0, 0, 
   0, 1, 1, 1, 1}} -> 2, {{rNand, rAnd, rAnd, rNand}, {1, 0, 0, 1, 1, 0, 1, 
   0, 1, 1, 0, 1, 0, 0, 1, 0, 1, 0, 0, 1, 1, 0, 1, 0, 1, 1, 0, 1, 0, 0, 1, 0, 
   1, 0, 0, 1, 1, 0, 1, 0}} -> 2, {{rNand, rAnd, rAnd, rXor}, {1, 0, 0, 0, 1, 
   0, 0, 1, 1, 0, 1, 0, 1, 1, 0, 1, 0, 0, 1, 0, 1, 0, 0, 0, 1, 0, 0, 1, 1, 0, 
   1, 0, 1, 1, 0, 1, 0, 0, 1, 0}} -> 2, 
 {{rNand, rAnd, rOr, rAnd}, {1, 0, 0, 0, 1, 0, 1, 0, 1, 1, 1, 0, 0, 1, 1, 0, 
   1, 0, 0, 0, 1, 0, 1, 0, 1, 1, 1, 0, 0, 1, 1, 0, 1, 0, 0, 0, 1, 0, 1, 
   0}} -> 3, {{rNand, rAnd, rOr, rNand}, {1, 0, 0, 1, 1, 0, 1, 0, 1, 1, 1, 1, 
   0, 1, 1, 0, 1, 0, 0, 1, 1, 0, 1, 0, 1, 1, 1, 1, 0, 1, 1, 0, 1, 0, 0, 1, 1, 
   0, 1, 0}} -> 3, {{rNand, rAnd, rNand, rAnd}, {1, 0, 1, 0, 1, 1, 1, 0, 0, 
   1, 1, 0, 1, 0, 1, 0, 1, 1, 1, 0, 0, 1, 1, 0, 1, 0, 1, 0, 1, 1, 1, 0, 0, 1, 
   1, 0, 1, 0, 1, 0}} -> 9, {{rNand, rAnd, rNand, rOr}, {1, 0, 1, 0, 1, 1, 1, 
   1, 0, 1, 0, 1, 1, 0, 1, 1, 1, 1, 0, 1, 0, 0, 0, 1, 1, 0, 1, 1, 1, 1, 0, 1, 
   0, 0, 0, 1, 1, 0, 1, 1}} -> 2, {{rNand, rAnd, rXor, rAnd}, {1, 0, 0, 0, 1, 
   0, 1, 0, 1, 1, 1, 0, 0, 1, 1, 0, 1, 0, 0, 0, 1, 0, 1, 0, 1, 1, 1, 0, 0, 1, 
   1, 0, 1, 0, 0, 0, 1, 0, 1, 0}} -> 3, 
 {{rNand, rAnd, rXor, rOr}, {1, 0, 0, 0, 1, 0, 1, 1, 1, 1, 0, 1, 0, 0, 0, 1, 
   1, 0, 1, 1, 1, 1, 0, 1, 0, 0, 0, 1, 1, 0, 1, 1, 1, 1, 0, 1, 0, 0, 0, 
   1}} -> 4, {{rNand, rAnd, rXor, rNand}, {1, 0, 0, 1, 1, 0, 0, 0, 1, 0, 1, 
   1, 1, 1, 0, 0, 0, 0, 1, 1, 1, 0, 1, 1, 1, 1, 0, 0, 0, 0, 1, 1, 1, 0, 1, 1, 
   1, 1, 0, 0}} -> 1, {{rNand, rOr, rAnd, rNand}, {1, 0, 0, 1, 1, 1, 1, 0, 0, 
   1, 0, 1, 1, 0, 0, 1, 1, 1, 1, 0, 0, 1, 0, 1, 1, 0, 0, 1, 1, 1, 1, 0, 0, 1, 
   0, 1, 1, 0, 0, 1}} -> 3, {{rNand, rOr, rAnd, rXor}, {1, 0, 0, 0, 1, 1, 0, 
   1, 0, 1, 1, 0, 1, 1, 0, 0, 0, 1, 0, 1, 1, 0, 0, 1, 1, 1, 1, 0, 0, 1, 0, 1, 
   1, 0, 0, 1, 1, 1, 1, 0}} -> 1, {{rNand, rOr, rXor, rNand}, {1, 0, 0, 1, 1, 
   1, 0, 0, 0, 1, 1, 1, 1, 1, 1, 1, 0, 1, 0, 0, 1, 0, 0, 1, 1, 1, 0, 0, 0, 1, 
   1, 1, 1, 1, 1, 1, 0, 1, 0, 0}} -> 2, 
 {{rNand, rNand, rAnd, rXor}, {1, 1, 0, 0, 0, 1, 0, 1, 1, 1, 0, 1, 0, 1, 1, 
   0, 1, 1, 0, 0, 0, 1, 0, 1, 1, 1, 0, 1, 0, 1, 1, 0, 1, 1, 0, 0, 0, 1, 0, 
   1}} -> 2, {{rNand, rNand, rXor, rOr}, {1, 1, 0, 0, 0, 1, 1, 1, 1, 1, 1, 1, 
   0, 0, 0, 1, 1, 1, 1, 1, 0, 0, 0, 1, 1, 1, 1, 1, 0, 0, 0, 1, 1, 1, 1, 1, 0, 
   0, 0, 1}} -> 4, {{rNand, rXor, rAnd, rXor}, {1, 0, 0, 0, 1, 1, 0, 1, 0, 1, 
   1, 0, 1, 1, 0, 0, 0, 1, 0, 1, 1, 0, 0, 1, 1, 1, 1, 0, 0, 0, 0, 1, 1, 0, 0, 
   1, 1, 1, 1, 0}} -> 1, {{rNand, rXor, rOr, rAnd}, {1, 0, 0, 0, 1, 1, 1, 0, 
   0, 0, 1, 0, 1, 1, 0, 0, 0, 1, 1, 0, 1, 1, 0, 0, 0, 1, 1, 0, 1, 1, 0, 0, 0, 
   1, 1, 0, 1, 1, 0, 0}} -> 3, {{rNand, rXor, rOr, rNand}, {1, 0, 0, 1, 1, 1, 
   1, 0, 0, 0, 1, 1, 1, 1, 1, 1, 0, 0, 1, 0, 1, 1, 0, 1, 0, 1, 1, 0, 1, 1, 0, 
   1, 0, 1, 1, 0, 1, 1, 0, 1}} -> 1, 
 {{rNand, rXor, rNand, rXor}, {1, 0, 1, 0, 1, 0, 1, 1, 1, 0, 0, 0, 1, 1, 1, 
   1, 0, 0, 0, 0, 1, 0, 1, 0, 1, 0, 1, 1, 1, 0, 0, 0, 1, 1, 1, 1, 0, 0, 0, 
   0}} -> 6, {{rNand, rXor, rXor, rAnd}, {1, 0, 0, 0, 1, 1, 1, 0, 0, 0, 1, 0, 
   1, 1, 0, 0, 0, 1, 1, 0, 1, 1, 0, 0, 0, 1, 1, 0, 1, 1, 0, 0, 0, 1, 1, 0, 1, 
   1, 0, 0}} -> 3, {{rNand, rXor, rXor, rOr}, {1, 0, 0, 0, 1, 1, 1, 1, 0, 0, 
   0, 1, 1, 0, 1, 1, 1, 0, 0, 1, 1, 1, 0, 1, 0, 1, 0, 1, 1, 0, 1, 1, 1, 0, 0, 
   1, 1, 1, 0, 1}} -> 1, {{rNand, rXor, rXor, rNand}, {1, 0, 0, 1, 1, 1, 0, 
   0, 0, 1, 1, 1, 1, 1, 1, 1, 0, 0, 0, 0, 1, 0, 0, 1, 1, 1, 0, 0, 0, 1, 1, 1, 
   1, 1, 1, 1, 0, 0, 0, 0}} -> 1, {{rXor, rOr, rNand, rAnd}, {0, 0, 1, 0, 0, 
   1, 1, 0, 1, 1, 1, 0, 0, 1, 1, 0, 1, 1, 1, 0, 0, 1, 1, 0, 1, 1, 1, 0, 0, 1, 
   1, 0, 1, 1, 1, 0, 0, 1, 1, 0}} -> 27, 
 {{rXor, rOr, rNand, rOr}, {0, 0, 1, 0, 0, 1, 1, 0, 1, 1, 1, 0, 0, 1, 1, 1, 
   1, 1, 1, 1, 0, 1, 0, 1, 1, 0, 1, 1, 1, 1, 0, 1, 0, 1, 0, 1, 1, 0, 1, 
   1}} -> 1, {{rXor, rOr, rNand, rXor}, {0, 0, 1, 0, 0, 1, 1, 0, 1, 1, 1, 0, 
   0, 1, 1, 1, 1, 1, 1, 1, 0, 1, 0, 0, 1, 0, 1, 0, 1, 1, 1, 1, 0, 1, 0, 0, 1, 
   0, 1, 0}} -> 2, {{rXor, rOr, rXor, rNand}, {0, 0, 0, 1, 0, 0, 1, 1, 0, 1, 
   1, 1, 1, 1, 1, 1, 0, 1, 0, 0, 1, 0, 0, 1, 1, 1, 0, 0, 0, 1, 1, 1, 1, 1, 1, 
   1, 0, 1, 0, 0}} -> 1, {{rXor, rNand, rAnd, rOr}, {0, 1, 0, 0, 1, 1, 0, 0, 
   0, 1, 0, 1, 1, 1, 0, 1, 0, 1, 1, 1, 1, 1, 0, 1, 0, 1, 1, 1, 1, 1, 0, 1, 0, 
   1, 1, 1, 1, 1, 0, 1}} -> 1, {{rXor, rNand, rAnd, rXor}, {0, 1, 0, 0, 1, 1, 
   0, 0, 0, 1, 0, 1, 1, 1, 0, 1, 0, 1, 1, 0, 1, 1, 0, 0, 0, 1, 0, 1, 1, 1, 0, 
   1, 0, 1, 1, 0, 1, 1, 0, 0}} -> 2, 
 {{rXor, rNand, rOr, rXor}, {0, 1, 0, 0, 1, 1, 0, 0, 0, 1, 1, 1, 1, 1, 1, 1, 
   0, 0, 1, 0, 0, 1, 0, 0, 1, 1, 0, 0, 0, 1, 1, 1, 1, 1, 1, 1, 0, 0, 1, 
   0}} -> 2, {{rXor, rNand, rXor, rOr}, {0, 1, 0, 0, 1, 1, 0, 0, 0, 1, 1, 1, 
   1, 1, 1, 1, 0, 0, 0, 1, 0, 1, 1, 1, 1, 1, 1, 1, 0, 0, 0, 1, 0, 1, 1, 1, 1, 
   1, 1, 1}} -> 2, {{rXor, rXor, rOr, rNand}, {0, 0, 0, 1, 0, 0, 1, 1, 0, 1, 
   1, 1, 1, 1, 1, 1, 0, 0, 1, 0, 0, 1, 0, 1, 1, 0, 1, 1, 1, 0, 1, 0, 1, 0, 1, 
   1, 1, 0, 1, 0}} -> 1, {{rXor, rXor, rNand, rAnd}, {0, 0, 1, 0, 0, 1, 1, 0, 
   1, 1, 1, 0, 0, 0, 1, 0, 0, 1, 1, 0, 1, 1, 1, 0, 0, 0, 1, 0, 0, 1, 1, 0, 1, 
   1, 1, 0, 0, 0, 1, 0}} -> 9, {{rXor, rXor, rNand, rOr}, {0, 0, 1, 0, 0, 1, 
   1, 0, 1, 1, 1, 0, 0, 0, 1, 1, 0, 1, 1, 1, 1, 1, 1, 1, 0, 0, 0, 1, 0, 0, 1, 
   1, 0, 1, 1, 1, 1, 1, 1, 1}} -> 1, 
 {{rXor, rXor, rNand, rXor}, {0, 0, 1, 0, 0, 1, 1, 0, 1, 1, 1, 0, 0, 0, 1, 1, 
   0, 1, 1, 1, 1, 1, 1, 1, 0, 0, 0, 0, 0, 0, 1, 0, 0, 1, 1, 0, 1, 1, 1, 
   0}} -> 1, {{rAnd, rOr, rOr, rNand}, {0, 0, 0, 1, 0, 0, 1, 1, 0, 1, 1, 1, 
   0, 1, 1, 0, 0, 1, 0, 0, 0, 0, 0, 1, 0, 0, 1, 1, 0, 1, 1, 1, 0, 1, 1, 0, 0, 
   1, 0, 0}} -> 3, {{rAnd, rOr, rXor, rNand}, {0, 0, 0, 1, 0, 0, 1, 1, 0, 1, 
   1, 1, 0, 1, 1, 0, 0, 1, 0, 0, 0, 0, 0, 1, 0, 0, 1, 1, 0, 1, 1, 1, 0, 1, 1, 
   0, 0, 1, 0, 0}} -> 3, {{rAnd, rXor, rOr, rNand}, {0, 0, 0, 1, 0, 0, 1, 1, 
   0, 1, 1, 1, 0, 1, 1, 0, 0, 1, 0, 0, 0, 0, 0, 1, 0, 0, 1, 1, 0, 1, 1, 1, 0, 
   1, 1, 0, 0, 1, 0, 0}} -> 3, {{rAnd, rXor, rXor, rNand}, {0, 0, 0, 1, 0, 0, 
   1, 1, 0, 1, 1, 1, 0, 1, 1, 0, 0, 1, 0, 0, 0, 0, 0, 1, 0, 0, 1, 1, 0, 1, 1, 
   1, 0, 1, 1, 0, 0, 1, 0, 0}} -> 3, 
 {{rOr, rOr, rOr, rNand}, {0, 0, 0, 1, 0, 0, 1, 1, 0, 1, 1, 1, 1, 1, 1, 0, 1, 
   1, 1, 0, 1, 1, 1, 0, 1, 1, 1, 0, 1, 1, 1, 0, 1, 1, 1, 0, 1, 1, 1, 0}} -> 
  6, {{rOr, rOr, rNand, rAnd}, {0, 0, 1, 0, 0, 1, 1, 0, 1, 1, 1, 1, 1, 1, 0, 
   1, 1, 1, 0, 0, 1, 1, 1, 0, 1, 1, 1, 1, 1, 1, 0, 1, 1, 1, 0, 0, 1, 1, 1, 
   0}} -> 8, {{rOr, rOr, rNand, rNand}, {0, 0, 1, 1, 0, 1, 1, 1, 1, 1, 1, 0, 
   1, 1, 1, 0, 1, 1, 1, 0, 1, 1, 1, 0, 1, 1, 1, 0, 1, 1, 1, 0, 1, 1, 1, 0, 1, 
   1, 1, 0}} -> 5, {{rOr, rOr, rNand, rXor}, {0, 0, 1, 0, 0, 1, 1, 1, 1, 1, 
   1, 0, 1, 1, 1, 0, 1, 1, 1, 0, 1, 1, 1, 0, 1, 1, 1, 0, 1, 1, 1, 0, 1, 1, 1, 
   0, 1, 1, 1, 0}} -> 9, {{rOr, rOr, rXor, rNand}, {0, 0, 0, 1, 0, 0, 1, 1, 
   0, 1, 1, 1, 1, 1, 1, 0, 1, 1, 1, 0, 1, 1, 1, 0, 1, 1, 1, 0, 1, 1, 1, 0, 1, 
   1, 1, 0, 1, 1, 1, 0}} -> 2, {{rOr, rNand, rAnd, rNand}, {0, 1, 0, 1, 1, 1, 
   0, 1, 1, 1, 1, 1, 1, 0, 1, 0, 1, 0, 0, 1, 1, 1, 1, 1, 1, 0, 1, 0, 1, 0, 0, 
   1, 1, 1, 1, 1, 1, 0, 1, 0}} -> 6, 
 {{rOr, rNand, rAnd, rXor}, {0, 1, 0, 0, 1, 1, 0, 1, 1, 1, 1, 1, 1, 0, 1, 0, 
   1, 0, 0, 1, 1, 1, 1, 0, 1, 0, 0, 0, 1, 1, 0, 0, 1, 1, 0, 1, 1, 1, 1, 
   1}} -> 1, {{rOr, rNand, rNand, rAnd}, {0, 1, 1, 0, 1, 1, 1, 1, 1, 0, 0, 1, 
   1, 1, 0, 0, 1, 1, 1, 0, 1, 0, 1, 1, 1, 0, 0, 0, 1, 1, 1, 0, 1, 0, 1, 1, 1, 
   0, 0, 0}} -> 2, {{rOr, rNand, rNand, rOr}, {0, 1, 1, 0, 1, 1, 1, 1, 1, 0, 
   0, 1, 1, 1, 0, 0, 1, 1, 1, 1, 1, 0, 0, 1, 1, 1, 0, 0, 1, 1, 1, 1, 1, 0, 0, 
   1, 1, 1, 0, 0}} -> 9, {{rOr, rNand, rNand, rNand}, {0, 1, 1, 1, 1, 1, 1, 
   0, 1, 0, 1, 0, 1, 0, 1, 1, 1, 0, 0, 1, 1, 1, 0, 1, 1, 1, 0, 1, 1, 1, 0, 1, 
   1, 1, 0, 1, 1, 1, 0, 1}} -> 4, {{rOr, rNand, rNand, rXor}, {0, 1, 1, 0, 1, 
   1, 1, 0, 1, 0, 1, 0, 1, 0, 1, 1, 1, 0, 0, 1, 1, 1, 0, 0, 1, 1, 1, 1, 1, 0, 
   0, 0, 1, 1, 1, 0, 1, 0, 1, 0}} -> 2, 
 {{rOr, rNand, rXor, rAnd}, {0, 1, 0, 0, 1, 1, 0, 0, 1, 1, 1, 0, 1, 0, 1, 1, 
   1, 0, 0, 0, 1, 1, 1, 0, 1, 0, 1, 1, 1, 0, 0, 0, 1, 1, 1, 0, 1, 0, 1, 
   1}} -> 1, {{rOr, rNand, rXor, rXor}, {0, 1, 0, 0, 1, 1, 0, 1, 1, 1, 0, 1, 
   1, 1, 0, 1, 1, 1, 0, 1, 1, 1, 0, 1, 1, 1, 0, 1, 1, 1, 0, 1, 1, 1, 0, 1, 1, 
   1, 0, 1}} -> 9, {{rOr, rXor, rOr, rNand}, {0, 0, 0, 1, 0, 0, 1, 1, 0, 1, 
   1, 1, 1, 1, 1, 0, 1, 0, 1, 0, 1, 0, 1, 1, 1, 0, 1, 1, 1, 0, 1, 1, 1, 0, 1, 
   1, 1, 0, 1, 1}} -> 2, {{rOr, rXor, rNand, rAnd}, {0, 0, 1, 0, 0, 1, 1, 0, 
   1, 1, 1, 1, 1, 0, 0, 1, 1, 1, 0, 0, 1, 1, 1, 0, 1, 0, 1, 1, 1, 0, 0, 0, 1, 
   1, 1, 0, 1, 0, 1, 1}} -> 1, {{rOr, rXor, rNand, rOr}, {0, 0, 1, 0, 0, 1, 
   1, 1, 1, 1, 1, 1, 1, 0, 0, 1, 1, 1, 0, 0, 1, 1, 1, 1, 1, 0, 0, 1, 1, 1, 0, 
   0, 1, 1, 1, 1, 1, 0, 0, 1}} -> 3, 
 {{rOr, rXor, rNand, rNand}, {0, 0, 1, 1, 0, 1, 1, 1, 1, 1, 1, 0, 1, 0, 1, 0, 
   1, 0, 1, 1, 1, 0, 0, 1, 1, 1, 0, 1, 1, 1, 0, 1, 1, 1, 0, 1, 1, 1, 0, 
   1}} -> 1, {{rOr, rXor, rNand, rXor}, {0, 0, 1, 0, 0, 1, 1, 1, 1, 1, 1, 0, 
   1, 0, 1, 0, 1, 0, 1, 1, 1, 0, 0, 1, 1, 1, 0, 0, 1, 1, 1, 1, 1, 0, 0, 0, 1, 
   1, 1, 0}} -> 2, {{rOr, rXor, rXor, rNand}, {0, 0, 0, 1, 0, 0, 1, 1, 0, 1, 
   1, 1, 1, 1, 1, 0, 1, 0, 1, 0, 1, 0, 1, 1, 1, 0, 0, 1, 1, 1, 0, 1, 1, 1, 0, 
   1, 1, 1, 0, 1}} -> 1, {{rNand, rAnd, rAnd, rNand}, {1, 0, 0, 1, 1, 0, 1, 
   1, 1, 1, 1, 1, 0, 1, 1, 0, 1, 0, 0, 0, 1, 0, 0, 1, 1, 0, 1, 1, 1, 1, 1, 1, 
   0, 1, 1, 0, 1, 0, 0, 0}} -> 4, {{rNand, rAnd, rOr, rNand}, {1, 0, 0, 1, 1, 
   0, 1, 1, 1, 1, 1, 1, 0, 1, 1, 0, 1, 0, 0, 0, 1, 0, 1, 1, 1, 1, 1, 1, 0, 1, 
   1, 0, 1, 0, 0, 0, 1, 0, 1, 1}} -> 4, 
 {{rNand, rAnd, rOr, rXor}, {1, 0, 0, 0, 1, 0, 1, 0, 1, 1, 1, 1, 0, 1, 1, 0, 
   1, 0, 0, 0, 1, 0, 1, 0, 1, 1, 1, 1, 0, 1, 1, 0, 1, 0, 0, 0, 1, 0, 1, 
   0}} -> 4, {{rNand, rAnd, rNand, rAnd}, {1, 0, 1, 0, 1, 1, 1, 0, 0, 1, 1, 
   1, 1, 0, 1, 1, 1, 1, 0, 0, 0, 0, 1, 0, 1, 0, 1, 0, 1, 1, 1, 0, 0, 1, 1, 1, 
   1, 0, 1, 1}} -> 1, {{rNand, rAnd, rNand, rNand}, {1, 0, 1, 1, 1, 1, 0, 1, 
   0, 0, 0, 1, 1, 0, 1, 1, 1, 1, 0, 1, 0, 0, 0, 1, 1, 0, 1, 1, 1, 1, 0, 1, 0, 
   0, 0, 1, 1, 0, 1, 1}} -> 4, {{rNand, rAnd, rNand, rXor}, {1, 0, 1, 0, 1, 
   1, 1, 1, 0, 1, 0, 0, 1, 0, 1, 1, 1, 1, 0, 1, 0, 0, 0, 1, 1, 0, 1, 0, 1, 1, 
   1, 1, 0, 1, 0, 0, 1, 0, 1, 1}} -> 2, 
 {{rNand, rAnd, rXor, rAnd}, {1, 0, 0, 0, 1, 0, 1, 0, 1, 1, 1, 0, 0, 1, 1, 1, 
   1, 0, 1, 1, 1, 1, 0, 0, 0, 0, 1, 0, 1, 0, 0, 0, 1, 0, 1, 0, 1, 1, 1, 
   0}} -> 1, {{rNand, rAnd, rXor, rOr}, {1, 0, 0, 0, 1, 0, 1, 0, 1, 1, 1, 1, 
   0, 1, 0, 1, 1, 0, 1, 1, 1, 1, 0, 1, 0, 0, 0, 1, 1, 0, 1, 0, 1, 1, 1, 1, 0, 
   1, 0, 1}} -> 1, {{rNand, rAnd, rXor, rXor}, {1, 0, 0, 0, 1, 0, 1, 0, 1, 1, 
   1, 1, 0, 1, 0, 0, 1, 0, 0, 1, 1, 0, 0, 0, 1, 0, 1, 0, 1, 1, 1, 1, 0, 1, 0, 
   0, 1, 0, 0, 1}} -> 4, {{rNand, rOr, rAnd, rOr}, {1, 0, 0, 0, 1, 1, 0, 0, 
   0, 1, 0, 1, 1, 0, 0, 1, 1, 1, 1, 0, 0, 1, 0, 1, 1, 0, 0, 1, 1, 1, 1, 0, 0, 
   1, 0, 1, 1, 0, 0, 1}} -> 1, {{rNand, rOr, rAnd, rNand}, {1, 0, 0, 1, 1, 1, 
   1, 1, 0, 1, 1, 0, 1, 1, 0, 0, 0, 1, 0, 1, 1, 0, 0, 1, 1, 1, 1, 1, 0, 1, 1,
[truncated: 6,096,046 more chars]
