# Supplementary material for: Algorithmic Probability-Guided Machine Learning on Non-Differentiable Spaces
Source: Front Artif Intell. 2021 Jan 25;3:567356. doi: 10.3389/frai.2020.567356 (PMC7944352; doi:10.3389/frai.2020.567356)
Supplement: Supplementary file 2 [file datasheet2.zip › code/AlgClassification/topoN4K2.m]

(* Created with the Wolfram Language : www.wolfram.com *)
<|{{{1, 2}, {1, 2}, {1, 2}, {1, 2}}, {0, 0, 0, 0, 0, 0, 0, 0, 0, 0, 0, 0, 0, 
   0, 0, 0, 0, 0, 0, 0, 0, 0, 0, 0, 0, 0, 0, 0, 0, 0, 0, 0, 0, 0, 0, 0, 0, 0, 
   0, 0}} -> 81, {{{1, 2}, {1, 2}, {1, 2}, {1, 2}}, {0, 0, 0, 1, 0, 0, 0, 1, 
   0, 0, 0, 1, 0, 0, 0, 1, 0, 0, 0, 1, 0, 0, 0, 1, 0, 0, 0, 1, 0, 0, 0, 1, 0, 
   0, 0, 1, 0, 0, 0, 1}} -> 27, {{{1, 2}, {1, 2}, {1, 2}, {1, 2}}, {0, 0, 1, 
   0, 0, 0, 1, 0, 0, 0, 1, 0, 0, 0, 1, 0, 0, 0, 1, 0, 0, 0, 1, 0, 0, 0, 1, 0, 
   0, 0, 1, 0, 0, 0, 1, 0, 0, 0, 1, 0}} -> 27, 
 {{{1, 2}, {1, 2}, {1, 2}, {1, 2}}, {0, 0, 1, 1, 0, 0, 1, 1, 0, 0, 1, 1, 0, 
   0, 1, 1, 0, 0, 1, 1, 0, 0, 1, 1, 0, 0, 1, 1, 0, 0, 1, 1, 0, 0, 1, 1, 0, 0, 
   1, 1}} -> 9, {{{1, 2}, {1, 2}, {1, 2}, {1, 2}}, {0, 1, 0, 0, 0, 1, 0, 0, 
   0, 1, 0, 0, 0, 1, 0, 0, 0, 1, 0, 0, 0, 1, 0, 0, 0, 1, 0, 0, 0, 1, 0, 0, 0, 
   1, 0, 0, 0, 1, 0, 0}} -> 1, {{{1, 2}, {1, 2}, {1, 2}, {1, 2}}, {0, 1, 0, 
   0, 0, 1, 0, 1, 0, 1, 0, 1, 0, 1, 0, 1, 0, 1, 0, 1, 0, 1, 0, 1, 0, 1, 0, 1, 
   0, 1, 0, 1, 0, 1, 0, 1, 0, 1, 0, 1}} -> 2, 
 {{{1, 2}, {1, 2}, {1, 2}, {1, 2}}, {0, 1, 0, 1, 0, 1, 0, 1, 0, 1, 0, 1, 0, 
   1, 0, 1, 0, 1, 0, 1, 0, 1, 0, 1, 0, 1, 0, 1, 0, 1, 0, 1, 0, 1, 0, 1, 0, 1, 
   0, 1}} -> 1, {{{1, 2}, {1, 2}, {1, 2}, {1, 2}}, {0, 1, 0, 0, 0, 1, 1, 0, 
   0, 1, 1, 0, 0, 1, 1, 0, 0, 1, 1, 0, 0, 1, 1, 0, 0, 1, 1, 0, 0, 1, 1, 0, 0, 
   1, 1, 0, 0, 1, 1, 0}} -> 2, {{{1, 2}, {1, 2}, {1, 2}, {1, 2}}, {0, 1, 0, 
   0, 0, 1, 1, 1, 0, 1, 1, 1, 0, 1, 1, 1, 0, 1, 1, 1, 0, 1, 1, 1, 0, 1, 1, 1, 
   0, 1, 1, 1, 0, 1, 1, 1, 0, 1, 1, 1}} -> 4, 
 {{{1, 2}, {1, 2}, {1, 2}, {1, 2}}, {0, 1, 0, 1, 0, 1, 1, 1, 0, 1, 1, 1, 0, 
   1, 1, 1, 0, 1, 1, 1, 0, 1, 1, 1, 0, 1, 1, 1, 0, 1, 1, 1, 0, 1, 1, 1, 0, 1, 
   1, 1}} -> 2, {{{1, 2}, {1, 2}, {1, 2}, {1, 2}}, {0, 1, 1, 0, 0, 1, 1, 0, 
   0, 1, 1, 0, 0, 1, 1, 0, 0, 1, 1, 0, 0, 1, 1, 0, 0, 1, 1, 0, 0, 1, 1, 0, 0, 
   1, 1, 0, 0, 1, 1, 0}} -> 1, {{{1, 2}, {1, 2}, {1, 2}, {1, 2}}, {0, 1, 1, 
   0, 0, 1, 1, 1, 0, 1, 1, 1, 0, 1, 1, 1, 0, 1, 1, 1, 0, 1, 1, 1, 0, 1, 1, 1, 
   0, 1, 1, 1, 0, 1, 1, 1, 0, 1, 1, 1}} -> 2, 
 {{{1, 2}, {1, 2}, {1, 2}, {1, 2}}, {0, 1, 1, 1, 0, 1, 1, 1, 0, 1, 1, 1, 0, 
   1, 1, 1, 0, 1, 1, 1, 0, 1, 1, 1, 0, 1, 1, 1, 0, 1, 1, 1, 0, 1, 1, 1, 0, 1, 
   1, 1}} -> 1, {{{1, 2}, {1, 2}, {1, 2}, {1, 2}}, {0, 1, 0, 0, 1, 1, 0, 0, 
   1, 0, 1, 1, 1, 1, 0, 0, 1, 0, 1, 1, 1, 1, 0, 0, 1, 0, 1, 1, 1, 1, 0, 0, 1, 
   0, 1, 1, 1, 1, 0, 0}} -> 1, {{{1, 2}, {1, 2}, {1, 2}, {1, 2}}, {0, 1, 0, 
   0, 1, 1, 0, 1, 1, 0, 1, 1, 1, 1, 0, 1, 1, 0, 1, 1, 1, 1, 0, 1, 1, 0, 1, 1, 
   1, 1, 0, 1, 1, 0, 1, 1, 1, 1, 0, 1}} -> 1, 
 {{{1, 2}, {1, 2}, {1, 2}, {1, 2}}, {0, 1, 0, 1, 1, 1, 0, 1, 1, 0, 1, 0, 1, 
   1, 0, 1, 1, 0, 1, 0, 1, 1, 0, 1, 1, 0, 1, 0, 1, 1, 0, 1, 1, 0, 1, 0, 1, 1, 
   0, 1}} -> 1, {{{1, 2}, {1, 2}, {1, 2}, {1, 2}}, {0, 1, 0, 0, 1, 1, 0, 1, 
   1, 0, 1, 0, 1, 1, 0, 1, 1, 0, 1, 0, 1, 1, 0, 1, 1, 0, 1, 0, 1, 1, 0, 1, 1, 
   0, 1, 0, 1, 1, 0, 1}} -> 1, {{{1, 2}, {1, 2}, {1, 2}, {1, 2}}, {0, 1, 0, 
   0, 1, 1, 1, 0, 1, 0, 1, 1, 1, 1, 1, 0, 1, 0, 1, 1, 1, 1, 1, 0, 1, 0, 1, 1, 
   1, 1, 1, 0, 1, 0, 1, 1, 1, 1, 1, 0}} -> 1, 
 {{{1, 2}, {1, 2}, {1, 2}, {1, 2}}, {0, 1, 0, 0, 1, 1, 1, 1, 1, 0, 1, 1, 1, 
   1, 1, 1, 1, 0, 1, 1, 1, 1, 1, 1, 1, 0, 1, 1, 1, 1, 1, 1, 1, 0, 1, 1, 1, 1, 
   1, 1}} -> 1, {{{1, 2}, {1, 2}, {1, 2}, {1, 2}}, {0, 1, 0, 1, 1, 1, 1, 1, 
   1, 0, 1, 0, 1, 1, 1, 1, 1, 0, 1, 0, 1, 1, 1, 1, 1, 0, 1, 0, 1, 1, 1, 1, 1, 
   0, 1, 0, 1, 1, 1, 1}} -> 1, {{{1, 2}, {1, 2}, {1, 2}, {1, 2}}, {0, 1, 0, 
   0, 1, 1, 1, 1, 1, 0, 1, 0, 1, 1, 1, 1, 1, 0, 1, 0, 1, 1, 1, 1, 1, 0, 1, 0, 
   1, 1, 1, 1, 1, 0, 1, 0, 1, 1, 1, 1}} -> 1, 
 {{{1, 2}, {1, 2}, {1, 2}, {1, 2}}, {0, 1, 1, 0, 1, 1, 1, 0, 1, 0, 0, 1, 1, 
   1, 1, 0, 1, 0, 0, 1, 1, 1, 1, 0, 1, 0, 0, 1, 1, 1, 1, 0, 1, 0, 0, 1, 1, 1, 
   1, 0}} -> 1, {{{1, 2}, {1, 2}, {1, 2}, {1, 2}}, {0, 1, 1, 0, 1, 1, 1, 1, 
   1, 0, 0, 1, 1, 1, 1, 1, 1, 0, 0, 1, 1, 1, 1, 1, 1, 0, 0, 1, 1, 1, 1, 1, 1, 
   0, 0, 1, 1, 1, 1, 1}} -> 1, {{{1, 2}, {1, 2}, {1, 2}, {1, 2}}, {0, 1, 1, 
   1, 1, 1, 1, 1, 1, 0, 0, 0, 1, 1, 1, 1, 1, 0, 0, 0, 1, 1, 1, 1, 1, 0, 0, 0, 
   1, 1, 1, 1, 1, 0, 0, 0, 1, 1, 1, 1}} -> 1, 
 {{{1, 2}, {1, 2}, {1, 2}, {1, 2}}, {0, 1, 1, 0, 1, 1, 1, 1, 1, 0, 0, 0, 1, 
   1, 1, 1, 1, 0, 0, 0, 1, 1, 1, 1, 1, 0, 0, 0, 1, 1, 1, 1, 1, 0, 0, 0, 1, 1, 
   1, 1}} -> 1, {{{1, 2}, {1, 2}, {1, 2}, {1, 2}}, {0, 1, 0, 0, 1, 1, 1, 0, 
   1, 0, 0, 1, 1, 1, 1, 0, 1, 0, 0, 1, 1, 1, 1, 0, 1, 0, 0, 1, 1, 1, 1, 0, 1, 
   0, 0, 1, 1, 1, 1, 0}} -> 1, {{{1, 2}, {1, 2}, {1, 2}, {1, 2}}, {0, 1, 0, 
   0, 1, 1, 1, 1, 1, 0, 0, 1, 1, 1, 1, 1, 1, 0, 0, 1, 1, 1, 1, 1, 1, 0, 0, 1, 
   1, 1, 1, 1, 1, 0, 0, 1, 1, 1, 1, 1}} -> 1, 
 {{{1, 2}, {1, 2}, {1, 2}, {1, 2}}, {0, 1, 0, 1, 1, 1, 1, 1, 1, 0, 0, 0, 1, 
   1, 1, 1, 1, 0, 0, 0, 1, 1, 1, 1, 1, 0, 0, 0, 1, 1, 1, 1, 1, 0, 0, 0, 1, 1, 
   1, 1}} -> 1, {{{1, 2}, {1, 2}, {1, 2}, {1, 2}}, {0, 1, 0, 0, 1, 1, 1, 1, 
   1, 0, 0, 0, 1, 1, 1, 1, 1, 0, 0, 0, 1, 1, 1, 1, 1, 0, 0, 0, 1, 1, 1, 1, 1, 
   0, 0, 0, 1, 1, 1, 1}} -> 1, {{{1, 2}, {1, 2}, {1, 2}, {1, 2}}, {1, 0, 0, 
   0, 1, 0, 0, 0, 1, 0, 0, 0, 1, 0, 0, 0, 1, 0, 0, 0, 1, 0, 0, 0, 1, 0, 0, 0, 
   1, 0, 0, 0, 1, 0, 0, 0, 1, 0, 0, 0}} -> 1, 
 {{{1, 2}, {1, 2}, {1, 2}, {1, 2}}, {1, 0, 0, 0, 1, 0, 0, 1, 1, 0, 0, 1, 1, 
   0, 0, 1, 1, 0, 0, 1, 1, 0, 0, 1, 1, 0, 0, 1, 1, 0, 0, 1, 1, 0, 0, 1, 1, 0, 
   0, 1}} -> 2, {{{1, 2}, {1, 2}, {1, 2}, {1, 2}}, {1, 0, 0, 1, 1, 0, 0, 1, 
   1, 0, 0, 1, 1, 0, 0, 1, 1, 0, 0, 1, 1, 0, 0, 1, 1, 0, 0, 1, 1, 0, 0, 1, 1, 
   0, 0, 1, 1, 0, 0, 1}} -> 1, {{{1, 2}, {1, 2}, {1, 2}, {1, 2}}, {1, 0, 0, 
   0, 1, 0, 1, 0, 1, 0, 1, 0, 1, 0, 1, 0, 1, 0, 1, 0, 1, 0, 1, 0, 1, 0, 1, 0, 
   1, 0, 1, 0, 1, 0, 1, 0, 1, 0, 1, 0}} -> 2, 
 {{{1, 2}, {1, 2}, {1, 2}, {1, 2}}, {1, 0, 0, 0, 1, 0, 1, 1, 1, 0, 1, 1, 1, 
   0, 1, 1, 1, 0, 1, 1, 1, 0, 1, 1, 1, 0, 1, 1, 1, 0, 1, 1, 1, 0, 1, 1, 1, 0, 
   1, 1}} -> 4, {{{1, 2}, {1, 2}, {1, 2}, {1, 2}}, {1, 0, 0, 1, 1, 0, 1, 1, 
   1, 0, 1, 1, 1, 0, 1, 1, 1, 0, 1, 1, 1, 0, 1, 1, 1, 0, 1, 1, 1, 0, 1, 1, 1, 
   0, 1, 1, 1, 0, 1, 1}} -> 2, {{{1, 2}, {1, 2}, {1, 2}, {1, 2}}, {1, 0, 1, 
   0, 1, 0, 1, 0, 1, 0, 1, 0, 1, 0, 1, 0, 1, 0, 1, 0, 1, 0, 1, 0, 1, 0, 1, 0, 
   1, 0, 1, 0, 1, 0, 1, 0, 1, 0, 1, 0}} -> 1, 
 {{{1, 2}, {1, 2}, {1, 2}, {1, 2}}, {1, 0, 1, 0, 1, 0, 1, 1, 1, 0, 1, 1, 1, 
   0, 1, 1, 1, 0, 1, 1, 1, 0, 1, 1, 1, 0, 1, 1, 1, 0, 1, 1, 1, 0, 1, 1, 1, 0, 
   1, 1}} -> 2, {{{1, 2}, {1, 2}, {1, 2}, {1, 2}}, {1, 0, 1, 1, 1, 0, 1, 1, 
   1, 0, 1, 1, 1, 0, 1, 1, 1, 0, 1, 1, 1, 0, 1, 1, 1, 0, 1, 1, 1, 0, 1, 1, 1, 
   0, 1, 1, 1, 0, 1, 1}} -> 1, {{{1, 2}, {1, 2}, {1, 2}, {1, 2}}, {1, 0, 0, 
   0, 1, 1, 0, 0, 0, 1, 1, 1, 1, 1, 0, 0, 0, 1, 1, 1, 1, 1, 0, 0, 0, 1, 1, 1, 
   1, 1, 0, 0, 0, 1, 1, 1, 1, 1, 0, 0}} -> 1, 
 {{{1, 2}, {1, 2}, {1, 2}, {1, 2}}, {1, 0, 0, 0, 1, 1, 0, 1, 0, 1, 1, 1, 1, 
   1, 0, 1, 0, 1, 1, 1, 1, 1, 0, 1, 0, 1, 1, 1, 1, 1, 0, 1, 0, 1, 1, 1, 1, 1, 
   0, 1}} -> 1, {{{1, 2}, {1, 2}, {1, 2}, {1, 2}}, {1, 0, 0, 1, 1, 1, 0, 1, 
   0, 1, 1, 0, 1, 1, 0, 1, 0, 1, 1, 0, 1, 1, 0, 1, 0, 1, 1, 0, 1, 1, 0, 1, 0, 
   1, 1, 0, 1, 1, 0, 1}} -> 1, {{{1, 2}, {1, 2}, {1, 2}, {1, 2}}, {1, 0, 0, 
   0, 1, 1, 0, 1, 0, 1, 1, 0, 1, 1, 0, 1, 0, 1, 1, 0, 1, 1, 0, 1, 0, 1, 1, 0, 
   1, 1, 0, 1, 0, 1, 1, 0, 1, 1, 0, 1}} -> 1, 
 {{{1, 2}, {1, 2}, {1, 2}, {1, 2}}, {1, 0, 0, 0, 1, 1, 1, 0, 0, 1, 1, 1, 1, 
   1, 1, 0, 0, 1, 1, 1, 1, 1, 1, 0, 0, 1, 1, 1, 1, 1, 1, 0, 0, 1, 1, 1, 1, 1, 
   1, 0}} -> 1, {{{1, 2}, {1, 2}, {1, 2}, {1, 2}}, {1, 0, 0, 0, 1, 1, 1, 1, 
   0, 1, 1, 1, 1, 1, 1, 1, 0, 1, 1, 1, 1, 1, 1, 1, 0, 1, 1, 1, 1, 1, 1, 1, 0, 
   1, 1, 1, 1, 1, 1, 1}} -> 1, {{{1, 2}, {1, 2}, {1, 2}, {1, 2}}, {1, 0, 0, 
   1, 1, 1, 1, 1, 0, 1, 1, 0, 1, 1, 1, 1, 0, 1, 1, 0, 1, 1, 1, 1, 0, 1, 1, 0, 
   1, 1, 1, 1, 0, 1, 1, 0, 1, 1, 1, 1}} -> 1, 
 {{{1, 2}, {1, 2}, {1, 2}, {1, 2}}, {1, 0, 0, 0, 1, 1, 1, 1, 0, 1, 1, 0, 1, 
   1, 1, 1, 0, 1, 1, 0, 1, 1, 1, 1, 0, 1, 1, 0, 1, 1, 1, 1, 0, 1, 1, 0, 1, 1, 
   1, 1}} -> 1, {{{1, 2}, {1, 2}, {1, 2}, {1, 2}}, {1, 0, 1, 0, 1, 1, 1, 0, 
   0, 1, 0, 1, 1, 1, 1, 0, 0, 1, 0, 1, 1, 1, 1, 0, 0, 1, 0, 1, 1, 1, 1, 0, 0, 
   1, 0, 1, 1, 1, 1, 0}} -> 1, {{{1, 2}, {1, 2}, {1, 2}, {1, 2}}, {1, 0, 1, 
   0, 1, 1, 1, 1, 0, 1, 0, 1, 1, 1, 1, 1, 0, 1, 0, 1, 1, 1, 1, 1, 0, 1, 0, 1, 
   1, 1, 1, 1, 0, 1, 0, 1, 1, 1, 1, 1}} -> 1, 
 {{{1, 2}, {1, 2}, {1, 2}, {1, 2}}, {1, 0, 1, 1, 1, 1, 1, 1, 0, 1, 0, 0, 1, 
   1, 1, 1, 0, 1, 0, 0, 1, 1, 1, 1, 0, 1, 0, 0, 1, 1, 1, 1, 0, 1, 0, 0, 1, 1, 
   1, 1}} -> 1, {{{1, 2}, {1, 2}, {1, 2}, {1, 2}}, {1, 0, 1, 0, 1, 1, 1, 1, 
   0, 1, 0, 0, 1, 1, 1, 1, 0, 1, 0, 0, 1, 1, 1, 1, 0, 1, 0, 0, 1, 1, 1, 1, 0, 
   1, 0, 0, 1, 1, 1, 1}} -> 1, {{{1, 2}, {1, 2}, {1, 2}, {1, 2}}, {1, 0, 0, 
   0, 1, 1, 1, 0, 0, 1, 0, 1, 1, 1, 1, 0, 0, 1, 0, 1, 1, 1, 1, 0, 0, 1, 0, 1, 
   1, 1, 1, 0, 0, 1, 0, 1, 1, 1, 1, 0}} -> 1, 
 {{{1, 2}, {1, 2}, {1, 2}, {1, 2}}, {1, 0, 0, 0, 1, 1, 1, 1, 0, 1, 0, 1, 1, 
   1, 1, 1, 0, 1, 0, 1, 1, 1, 1, 1, 0, 1, 0, 1, 1, 1, 1, 1, 0, 1, 0, 1, 1, 1, 
   1, 1}} -> 1, {{{1, 2}, {1, 2}, {1, 2}, {1, 2}}, {1, 0, 0, 1, 1, 1, 1, 1, 
   0, 1, 0, 0, 1, 1, 1, 1, 0, 1, 0, 0, 1, 1, 1, 1, 0, 1, 0, 0, 1, 1, 1, 1, 0, 
   1, 0, 0, 1, 1, 1, 1}} -> 1, {{{1, 2}, {1, 2}, {1, 2}, {1, 2}}, {1, 0, 0, 
   0, 1, 1, 1, 1, 0, 1, 0, 0, 1, 1, 1, 1, 0, 1, 0, 0, 1, 1, 1, 1, 0, 1, 0, 0, 
   1, 1, 1, 1, 0, 1, 0, 0, 1, 1, 1, 1}} -> 1, 
 {{{1, 2}, {1, 2}, {1, 2}, {1, 2}}, {1, 1, 0, 0, 0, 0, 1, 1, 1, 1, 0, 0, 0, 
   0, 1, 1, 1, 1, 0, 0, 0, 0, 1, 1, 1, 1, 0, 0, 0, 0, 1, 1, 1, 1, 0, 0, 0, 0, 
   1, 1}} -> 4, {{{1, 2}, {1, 2}, {1, 2}, {1, 2}}, {1, 1, 0, 1, 0, 0, 1, 0, 
   1, 1, 0, 1, 0, 0, 1, 0, 1, 1, 0, 1, 0, 0, 1, 0, 1, 1, 0, 1, 0, 0, 1, 0, 1, 
   1, 0, 1, 0, 0, 1, 0}} -> 2, {{{1, 2}, {1, 2}, {1, 2}, {1, 2}}, {1, 1, 0, 
   0, 0, 0, 1, 0, 1, 1, 0, 0, 0, 0, 1, 0, 1, 1, 0, 0, 0, 0, 1, 0, 1, 1, 0, 0, 
   0, 0, 1, 0, 1, 1, 0, 0, 0, 0, 1, 0}} -> 2, 
 {{{1, 2}, {1, 2}, {1, 2}, {1, 2}}, {1, 1, 1, 0, 0, 0, 0, 1, 1, 1, 1, 0, 0, 
   0, 0, 1, 1, 1, 1, 0, 0, 0, 0, 1, 1, 1, 1, 0, 0, 0, 0, 1, 1, 1, 1, 0, 0, 0, 
   0, 1}} -> 2, {{{1, 2}, {1, 2}, {1, 2}, {1, 2}}, {1, 1, 1, 1, 0, 0, 0, 0, 
   1, 1, 1, 1, 0, 0, 0, 0, 1, 1, 1, 1, 0, 0, 0, 0, 1, 1, 1, 1, 0, 0, 0, 0, 1, 
   1, 1, 1, 0, 0, 0, 0}} -> 1, {{{1, 2}, {1, 2}, {1, 2}, {1, 2}}, {1, 1, 1, 
   0, 0, 0, 0, 0, 1, 1, 1, 0, 0, 0, 0, 0, 1, 1, 1, 0, 0, 0, 0, 0, 1, 1, 1, 0, 
   0, 0, 0, 0, 1, 1, 1, 0, 0, 0, 0, 0}} -> 1, 
 {{{1, 2}, {1, 2}, {1, 2}, {1, 2}}, {1, 1, 0, 0, 0, 0, 0, 1, 1, 1, 0, 0, 0, 
   0, 0, 1, 1, 1, 0, 0, 0, 0, 0, 1, 1, 1, 0, 0, 0, 0, 0, 1, 1, 1, 0, 0, 0, 0, 
   0, 1}} -> 2, {{{1, 2}, {1, 2}, {1, 2}, {1, 2}}, {1, 1, 0, 1, 0, 0, 0, 0, 
   1, 1, 0, 1, 0, 0, 0, 0, 1, 1, 0, 1, 0, 0, 0, 0, 1, 1, 0, 1, 0, 0, 0, 0, 1, 
   1, 0, 1, 0, 0, 0, 0}} -> 1, {{{1, 2}, {1, 2}, {1, 2}, {1, 2}}, {1, 1, 0, 
   0, 0, 0, 0, 0, 1, 1, 0, 0, 0, 0, 0, 0, 1, 1, 0, 0, 0, 0, 0, 0, 1, 1, 0, 0, 
   0, 0, 0, 0, 1, 1, 0, 0, 0, 0, 0, 0}} -> 1, 
 {{{1, 2}, {1, 2}, {1, 2}, {1, 2}}, {1, 0, 0, 0, 1, 1, 0, 0, 0, 0, 1, 1, 1, 
   0, 0, 0, 1, 1, 0, 0, 0, 0, 1, 1, 1, 0, 0, 0, 1, 1, 0, 0, 0, 0, 1, 1, 1, 0, 
   0, 0}} -> 1, {{{1, 2}, {1, 2}, {1, 2}, {1, 2}}, {1, 0, 0, 0, 1, 1, 0, 1, 
   0, 0, 1, 1, 1, 0, 0, 0, 1, 1, 0, 1, 0, 0, 1, 1, 1, 0, 0, 0, 1, 1, 0, 1, 0, 
   0, 1, 1, 1, 0, 0, 0}} -> 1, {{{1, 2}, {1, 2}, {1, 2}, {1, 2}}, {1, 0, 0, 
   1, 1, 1, 0, 1, 0, 0, 1, 0, 1, 0, 0, 1, 1, 1, 0, 1, 0, 0, 1, 0, 1, 0, 0, 1, 
   1, 1, 0, 1, 0, 0, 1, 0, 1, 0, 0, 1}} -> 1, 
 {{{1, 2}, {1, 2}, {1, 2}, {1, 2}}, {1, 0, 0, 0, 1, 1, 0, 1, 0, 0, 1, 0, 1, 
   0, 0, 0, 1, 1, 0, 1, 0, 0, 1, 0, 1, 0, 0, 0, 1, 1, 0, 1, 0, 0, 1, 0, 1, 0, 
   0, 0}} -> 1, {{{1, 2}, {1, 2}, {1, 2}, {1, 2}}, {1, 0, 0, 0, 1, 1, 1, 0, 
   0, 0, 1, 1, 1, 0, 0, 0, 1, 1, 1, 0, 0, 0, 1, 1, 1, 0, 0, 0, 1, 1, 1, 0, 0, 
   0, 1, 1, 1, 0, 0, 0}} -> 1, {{{1, 2}, {1, 2}, {1, 2}, {1, 2}}, {1, 0, 0, 
   0, 1, 1, 1, 1, 0, 0, 1, 1, 1, 0, 0, 0, 1, 1, 1, 1, 0, 0, 1, 1, 1, 0, 0, 0, 
   1, 1, 1, 1, 0, 0, 1, 1, 1, 0, 0, 0}} -> 1, 
 {{{1, 2}, {1, 2}, {1, 2}, {1, 2}}, {1, 0, 0, 1, 1, 1, 1, 1, 0, 0, 1, 0, 1, 
   0, 0, 1, 1, 1, 1, 1, 0, 0, 1, 0, 1, 0, 0, 1, 1, 1, 1, 1, 0, 0, 1, 0, 1, 0, 
   0, 1}} -> 1, {{{1, 2}, {1, 2}, {1, 2}, {1, 2}}, {1, 0, 0, 0, 1, 1, 1, 1, 
   0, 0, 1, 0, 1, 0, 0, 0, 1, 1, 1, 1, 0, 0, 1, 0, 1, 0, 0, 0, 1, 1, 1, 1, 0, 
   0, 1, 0, 1, 0, 0, 0}} -> 1, {{{1, 2}, {1, 2}, {1, 2}, {1, 2}}, {1, 0, 1, 
   0, 1, 1, 1, 0, 0, 0, 0, 1, 1, 0, 1, 0, 1, 1, 1, 0, 0, 0, 0, 1, 1, 0, 1, 0, 
   1, 1, 1, 0, 0, 0, 0, 1, 1, 0, 1, 0}} -> 1, 
 {{{1, 2}, {1, 2}, {1, 2}, {1, 2}}, {1, 0, 1, 0, 1, 1, 1, 1, 0, 0, 0, 1, 1, 
   0, 1, 0, 1, 1, 1, 1, 0, 0, 0, 1, 1, 0, 1, 0, 1, 1, 1, 1, 0, 0, 0, 1, 1, 0, 
   1, 0}} -> 1, {{{1, 2}, {1, 2}, {1, 2}, {1, 2}}, {1, 0, 1, 1, 1, 1, 1, 1, 
   0, 0, 0, 0, 1, 0, 1, 1, 1, 1, 1, 1, 0, 0, 0, 0, 1, 0, 1, 1, 1, 1, 1, 1, 0, 
   0, 0, 0, 1, 0, 1, 1}} -> 1, {{{1, 2}, {1, 2}, {1, 2}, {1, 2}}, {1, 0, 1, 
   0, 1, 1, 1, 1, 0, 0, 0, 0, 1, 0, 1, 0, 1, 1, 1, 1, 0, 0, 0, 0, 1, 0, 1, 0, 
   1, 1, 1, 1, 0, 0, 0, 0, 1, 0, 1, 0}} -> 1, 
 {{{1, 2}, {1, 2}, {1, 2}, {1, 2}}, {1, 0, 0, 0, 1, 1, 1, 0, 0, 0, 0, 1, 1, 
   0, 0, 0, 1, 1, 1, 0, 0, 0, 0, 1, 1, 0, 0, 0, 1, 1, 1, 0, 0, 0, 0, 1, 1, 0, 
   0, 0}} -> 1, {{{1, 2}, {1, 2}, {1, 2}, {1, 2}}, {1, 0, 0, 0, 1, 1, 1, 1, 
   0, 0, 0, 1, 1, 0, 0, 0, 1, 1, 1, 1, 0, 0, 0, 1, 1, 0, 0, 0, 1, 1, 1, 1, 0, 
   0, 0, 1, 1, 0, 0, 0}} -> 1, {{{1, 2}, {1, 2}, {1, 2}, {1, 2}}, {1, 0, 0, 
   1, 1, 1, 1, 1, 0, 0, 0, 0, 1, 0, 0, 1, 1, 1, 1, 1, 0, 0, 0, 0, 1, 0, 0, 1, 
   1, 1, 1, 1, 0, 0, 0, 0, 1, 0, 0, 1}} -> 1, 
 {{{1, 2}, {1, 2}, {1, 2}, {1, 2}}, {1, 0, 0, 0, 1, 1, 1, 1, 0, 0, 0, 0, 1, 
   0, 0, 0, 1, 1, 1, 1, 0, 0, 0, 0, 1, 0, 0, 0, 1, 1, 1, 1, 0, 0, 0, 0, 1, 0, 
   0, 0}} -> 1, {{{1, 2}, {1, 2}, {1, 2}, {1, 2}}, {0, 1, 0, 0, 1, 1, 0, 0, 
   0, 0, 1, 1, 0, 1, 0, 0, 1, 1, 0, 0, 0, 0, 1, 1, 0, 1, 0, 0, 1, 1, 0, 0, 0, 
   0, 1, 1, 0, 1, 0, 0}} -> 1, {{{1, 2}, {1, 2}, {1, 2}, {1, 2}}, {0, 1, 0, 
   0, 1, 1, 0, 1, 0, 0, 1, 1, 0, 1, 0, 0, 1, 1, 0, 1, 0, 0, 1, 1, 0, 1, 0, 0, 
   1, 1, 0, 1, 0, 0, 1, 1, 0, 1, 0, 0}} -> 1, 
 {{{1, 2}, {1, 2}, {1, 2}, {1, 2}}, {0, 1, 0, 1, 1, 1, 0, 1, 0, 0, 1, 0, 0, 
   1, 0, 1, 1, 1, 0, 1, 0, 0, 1, 0, 0, 1, 0, 1, 1, 1, 0, 1, 0, 0, 1, 0, 0, 1, 
   0, 1}} -> 1, {{{1, 2}, {1, 2}, {1, 2}, {1, 2}}, {0, 1, 0, 0, 1, 1, 0, 1, 
   0, 0, 1, 0, 0, 1, 0, 0, 1, 1, 0, 1, 0, 0, 1, 0, 0, 1, 0, 0, 1, 1, 0, 1, 0, 
   0, 1, 0, 0, 1, 0, 0}} -> 1, {{{1, 2}, {1, 2}, {1, 2}, {1, 2}}, {0, 1, 0, 
   0, 1, 1, 1, 0, 0, 0, 1, 1, 0, 1, 0, 0, 1, 1, 1, 0, 0, 0, 1, 1, 0, 1, 0, 0, 
   1, 1, 1, 0, 0, 0, 1, 1, 0, 1, 0, 0}} -> 1, 
 {{{1, 2}, {1, 2}, {1, 2}, {1, 2}}, {0, 1, 0, 0, 1, 1, 1, 1, 0, 0, 1, 1, 0, 
   1, 0, 0, 1, 1, 1, 1, 0, 0, 1, 1, 0, 1, 0, 0, 1, 1, 1, 1, 0, 0, 1, 1, 0, 1, 
   0, 0}} -> 1, {{{1, 2}, {1, 2}, {1, 2}, {1, 2}}, {0, 1, 0, 1, 1, 1, 1, 1, 
   0, 0, 1, 0, 0, 1, 0, 1, 1, 1, 1, 1, 0, 0, 1, 0, 0, 1, 0, 1, 1, 1, 1, 1, 0, 
   0, 1, 0, 0, 1, 0, 1}} -> 1, {{{1, 2}, {1, 2}, {1, 2}, {1, 2}}, {0, 1, 0, 
   0, 1, 1, 1, 1, 0, 0, 1, 0, 0, 1, 0, 0, 1, 1, 1, 1, 0, 0, 1, 0, 0, 1, 0, 0, 
   1, 1, 1, 1, 0, 0, 1, 0, 0, 1, 0, 0}} -> 1, 
 {{{1, 2}, {1, 2}, {1, 2}, {1, 2}}, {0, 1, 1, 0, 1, 1, 1, 0, 0, 0, 0, 1, 0, 
   1, 1, 0, 1, 1, 1, 0, 0, 0, 0, 1, 0, 1, 1, 0, 1, 1, 1, 0, 0, 0, 0, 1, 0, 1, 
   1, 0}} -> 1, {{{1, 2}, {1, 2}, {1, 2}, {1, 2}}, {0, 1, 1, 0, 1, 1, 1, 1, 
   0, 0, 0, 1, 0, 1, 1, 0, 1, 1, 1, 1, 0, 0, 0, 1, 0, 1, 1, 0, 1, 1, 1, 1, 0, 
   0, 0, 1, 0, 1, 1, 0}} -> 1, {{{1, 2}, {1, 2}, {1, 2}, {1, 2}}, {0, 1, 1, 
   1, 1, 1, 1, 1, 0, 0, 0, 0, 0, 1, 1, 1, 1, 1, 1, 1, 0, 0, 0, 0, 0, 1, 1, 1, 
   1, 1, 1, 1, 0, 0, 0, 0, 0, 1, 1, 1}} -> 1, 
 {{{1, 2}, {1, 2}, {1, 2}, {1, 2}}, {0, 1, 1, 0, 1, 1, 1, 1, 0, 0, 0, 0, 0, 
   1, 1, 0, 1, 1, 1, 1, 0, 0, 0, 0, 0, 1, 1, 0, 1, 1, 1, 1, 0, 0, 0, 0, 0, 1, 
   1, 0}} -> 1, {{{1, 2}, {1, 2}, {1, 2}, {1, 2}}, {0, 1, 0, 0, 1, 1, 1, 0, 
   0, 0, 0, 1, 0, 1, 0, 0, 1, 1, 1, 0, 0, 0, 0, 1, 0, 1, 0, 0, 1, 1, 1, 0, 0, 
   0, 0, 1, 0, 1, 0, 0}} -> 1, {{{1, 2}, {1, 2}, {1, 2}, {1, 2}}, {0, 1, 0, 
   0, 1, 1, 1, 1, 0, 0, 0, 1, 0, 1, 0, 0, 1, 1, 1, 1, 0, 0, 0, 1, 0, 1, 0, 0, 
   1, 1, 1, 1, 0, 0, 0, 1, 0, 1, 0, 0}} -> 1, 
 {{{1, 2}, {1, 2}, {1, 2}, {1, 2}}, {0, 1, 0, 1, 1, 1, 1, 1, 0, 0, 0, 0, 0, 
   1, 0, 1, 1, 1, 1, 1, 0, 0, 0, 0, 0, 1, 0, 1, 1, 1, 1, 1, 0, 0, 0, 0, 0, 1, 
   0, 1}} -> 1, {{{1, 2}, {1, 2}, {1, 2}, {1, 2}}, {0, 1, 0, 0, 1, 1, 1, 1, 
   0, 0, 0, 0, 0, 1, 0, 0, 1, 1, 1, 1, 0, 0, 0, 0, 0, 1, 0, 0, 1, 1, 1, 1, 0, 
   0, 0, 0, 0, 1, 0, 0}} -> 1, {{{1, 2}, {1, 2}, {1, 2}, {1, 3}}, {0, 0, 0, 
   0, 0, 0, 0, 0, 0, 0, 0, 0, 0, 0, 0, 0, 0, 0, 0, 0, 0, 0, 0, 0, 0, 0, 0, 0, 
   0, 0, 0, 0, 0, 0, 0, 0, 0, 0, 0, 0}} -> 81, 
 {{{1, 2}, {1, 2}, {1, 2}, {1, 3}}, {0, 0, 0, 1, 0, 0, 0, 1, 0, 0, 0, 1, 0, 
   0, 0, 1, 0, 0, 0, 1, 0, 0, 0, 1, 0, 0, 0, 1, 0, 0, 0, 1, 0, 0, 0, 1, 0, 0, 
   0, 1}} -> 27, {{{1, 2}, {1, 2}, {1, 2}, {1, 3}}, {0, 0, 1, 0, 0, 0, 1, 0, 
   0, 0, 1, 0, 0, 0, 1, 0, 0, 0, 1, 0, 0, 0, 1, 0, 0, 0, 1, 0, 0, 0, 1, 0, 0, 
   0, 1, 0, 0, 0, 1, 0}} -> 9, {{{1, 2}, {1, 2}, {1, 2}, {1, 3}}, {0, 0, 1, 
   0, 0, 0, 1, 1, 0, 0, 1, 1, 0, 0, 1, 1, 0, 0, 1, 1, 0, 0, 1, 1, 0, 0, 1, 1, 
   0, 0, 1, 1, 0, 0, 1, 1, 0, 0, 1, 1}} -> 18, 
 {{{1, 2}, {1, 2}, {1, 2}, {1, 3}}, {0, 0, 1, 1, 0, 0, 1, 1, 0, 0, 1, 1, 0, 
   0, 1, 1, 0, 0, 1, 1, 0, 0, 1, 1, 0, 0, 1, 1, 0, 0, 1, 1, 0, 0, 1, 1, 0, 0, 
   1, 1}} -> 9, {{{1, 2}, {1, 2}, {1, 2}, {1, 3}}, {0, 1, 0, 0, 0, 1, 0, 0, 
   0, 1, 0, 0, 0, 1, 0, 0, 0, 1, 0, 0, 0, 1, 0, 0, 0, 1, 0, 0, 0, 1, 0, 0, 0, 
   1, 0, 0, 0, 1, 0, 0}} -> 3, {{{1, 2}, {1, 2}, {1, 2}, {1, 3}}, {0, 1, 0, 
   1, 0, 1, 0, 1, 0, 1, 0, 1, 0, 1, 0, 1, 0, 1, 0, 1, 0, 1, 0, 1, 0, 1, 0, 1, 
   0, 1, 0, 1, 0, 1, 0, 1, 0, 1, 0, 1}} -> 1, 
 {{{1, 2}, {1, 2}, {1, 2}, {1, 3}}, {0, 1, 0, 0, 0, 1, 1, 0, 0, 1, 1, 0, 0, 
   1, 1, 0, 0, 1, 1, 0, 0, 1, 1, 0, 0, 1, 1, 0, 0, 1, 1, 0, 0, 1, 1, 0, 0, 1, 
   1, 0}} -> 2, {{{1, 2}, {1, 2}, {1, 2}, {1, 3}}, {0, 1, 0, 0, 0, 1, 1, 0, 
   0, 1, 1, 1, 0, 1, 1, 1, 0, 1, 1, 1, 0, 1, 1, 1, 0, 1, 1, 1, 0, 1, 1, 1, 0, 
   1, 1, 1, 0, 1, 1, 1}} -> 4, {{{1, 2}, {1, 2}, {1, 2}, {1, 3}}, {0, 1, 0, 
   1, 0, 1, 1, 1, 0, 1, 1, 1, 0, 1, 1, 1, 0, 1, 1, 1, 0, 1, 1, 1, 0, 1, 1, 1, 
   0, 1, 1, 1, 0, 1, 1, 1, 0, 1, 1, 1}} -> 2, 
 {{{1, 2}, {1, 2}, {1, 2}, {1, 3}}, {0, 1, 1, 0, 0, 1, 1, 0, 0, 1, 1, 0, 0, 
   1, 1, 0, 0, 1, 1, 0, 0, 1, 1, 0, 0, 1, 1, 0, 0, 1, 1, 0, 0, 1, 1, 0, 0, 1, 
   1, 0}} -> 1, {{{1, 2}, {1, 2}, {1, 2}, {1, 3}}, {0, 1, 1, 0, 0, 1, 1, 1, 
   0, 1, 1, 1, 0, 1, 1, 1, 0, 1, 1, 1, 0, 1, 1, 1, 0, 1, 1, 1, 0, 1, 1, 1, 0, 
   1, 1, 1, 0, 1, 1, 1}} -> 2, {{{1, 2}, {1, 2}, {1, 2}, {1, 3}}, {0, 1, 1, 
   1, 0, 1, 1, 1, 0, 1, 1, 1, 0, 1, 1, 1, 0, 1, 1, 1, 0, 1, 1, 1, 0, 1, 1, 1, 
   0, 1, 1, 1, 0, 1, 1, 1, 0, 1, 1, 1}} -> 1, 
 {{{1, 2}, {1, 2}, {1, 2}, {1, 3}}, {0, 1, 0, 0, 1, 1, 0, 0, 1, 0, 1, 0, 1, 
   1, 0, 1, 1, 0, 1, 0, 1, 1, 0, 1, 1, 0, 1, 0, 1, 1, 0, 1, 1, 0, 1, 0, 1, 1, 
   0, 1}} -> 1, {{{1, 2}, {1, 2}, {1, 2}, {1, 3}}, {0, 1, 0, 0, 1, 1, 0, 0, 
   1, 0, 1, 1, 1, 1, 0, 1, 1, 0, 1, 1, 1, 1, 0, 1, 1, 0, 1, 1, 1, 1, 0, 1, 1, 
   0, 1, 1, 1, 1, 0, 1}} -> 1, {{{1, 2}, {1, 2}, {1, 2}, {1, 3}}, {0, 1, 0, 
   1, 1, 1, 0, 1, 1, 0, 1, 1, 1, 1, 0, 0, 1, 0, 1, 1, 1, 1, 0, 0, 1, 0, 1, 1, 
   1, 1, 0, 0, 1, 0, 1, 1, 1, 1, 0, 0}} -> 1, 
 {{{1, 2}, {1, 2}, {1, 2}, {1, 3}}, {0, 1, 0, 0, 1, 1, 0, 0, 1, 0, 1, 1, 1, 
   1, 0, 0, 1, 0, 1, 1, 1, 1, 0, 0, 1, 0, 1, 1, 1, 1, 0, 0, 1, 0, 1, 1, 1, 1, 
   0, 0}} -> 1, {{{1, 2}, {1, 2}, {1, 2}, {1, 3}}, {0, 1, 0, 0, 1, 1, 1, 0, 
   1, 0, 1, 1, 1, 1, 1, 1, 1, 0, 1, 1, 1, 1, 1, 1, 1, 0, 1, 1, 1, 1, 1, 1, 1, 
   0, 1, 1, 1, 1, 1, 1}} -> 2, {{{1, 2}, {1, 2}, {1, 2}, {1, 3}}, {0, 1, 0, 
   1, 1, 1, 1, 1, 1, 0, 1, 0, 1, 1, 1, 0, 1, 0, 1, 0, 1, 1, 1, 0, 1, 0, 1, 0, 
   1, 1, 1, 0, 1, 0, 1, 0, 1, 1, 1, 0}} -> 1, 
 {{{1, 2}, {1, 2}, {1, 2}, {1, 3}}, {0, 1, 0, 0, 1, 1, 1, 0, 1, 0, 1, 0, 1, 
   1, 1, 0, 1, 0, 1, 0, 1, 1, 1, 0, 1, 0, 1, 0, 1, 1, 1, 0, 1, 0, 1, 0, 1, 1, 
   1, 0}} -> 1, {{{1, 2}, {1, 2}, {1, 2}, {1, 3}}, {0, 1, 1, 0, 1, 1, 1, 0, 
   1, 0, 0, 1, 1, 1, 1, 0, 1, 0, 0, 1, 1, 1, 1, 0, 1, 0, 0, 1, 1, 1, 1, 0, 1, 
   0, 0, 1, 1, 1, 1, 0}} -> 1, {{{1, 2}, {1, 2}, {1, 2}, {1, 3}}, {0, 1, 1, 
   0, 1, 1, 1, 1, 1, 0, 0, 1, 1, 1, 1, 1, 1, 0, 0, 1, 1, 1, 1, 1, 1, 0, 0, 1, 
   1, 1, 1, 1, 1, 0, 0, 1, 1, 1, 1, 1}} -> 1, 
 {{{1, 2}, {1, 2}, {1, 2}, {1, 3}}, {0, 1, 1, 1, 1, 1, 1, 1, 1, 0, 0, 0, 1, 
   1, 1, 1, 1, 0, 0, 0, 1, 1, 1, 1, 1, 0, 0, 0, 1, 1, 1, 1, 1, 0, 0, 0, 1, 1, 
   1, 1}} -> 1, {{{1, 2}, {1, 2}, {1, 2}, {1, 3}}, {0, 1, 1, 0, 1, 1, 1, 1, 
   1, 0, 0, 0, 1, 1, 1, 1, 1, 0, 0, 0, 1, 1, 1, 1, 1, 0, 0, 0, 1, 1, 1, 1, 1, 
   0, 0, 0, 1, 1, 1, 1}} -> 1, {{{1, 2}, {1, 2}, {1, 2}, {1, 3}}, {0, 1, 0, 
   0, 1, 1, 1, 0, 1, 0, 0, 1, 1, 1, 1, 0, 1, 0, 0, 1, 1, 1, 1, 0, 1, 0, 0, 1, 
   1, 1, 1, 0, 1, 0, 0, 1, 1, 1, 1, 0}} -> 1, 
 {{{1, 2}, {1, 2}, {1, 2}, {1, 3}}, {0, 1, 0, 0, 1, 1, 1, 0, 1, 0, 0, 1, 1, 
   1, 1, 1, 1, 0, 0, 1, 1, 1, 1, 1, 1, 0, 0, 1, 1, 1, 1, 1, 1, 0, 0, 1, 1, 1, 
   1, 1}} -> 1, {{{1, 2}, {1, 2}, {1, 2}, {1, 3}}, {0, 1, 0, 1, 1, 1, 1, 1, 
   1, 0, 0, 0, 1, 1, 1, 1, 1, 0, 0, 0, 1, 1, 1, 1, 1, 0, 0, 0, 1, 1, 1, 1, 1, 
   0, 0, 0, 1, 1, 1, 1}} -> 1, {{{1, 2}, {1, 2}, {1, 2}, {1, 3}}, {0, 1, 0, 
   0, 1, 1, 1, 0, 1, 0, 0, 0, 1, 1, 1, 1, 1, 0, 0, 0, 1, 1, 1, 1, 1, 0, 0, 0, 
   1, 1, 1, 1, 1, 0, 0, 0, 1, 1, 1, 1}} -> 1, 
 {{{1, 2}, {1, 2}, {1, 2}, {1, 3}}, {1, 0, 0, 0, 1, 0, 0, 0, 1, 0, 0, 0, 1, 
   0, 0, 0, 1, 0, 0, 0, 1, 0, 0, 0, 1, 0, 0, 0, 1, 0, 0, 0, 1, 0, 0, 0, 1, 0, 
   0, 0}} -> 1, {{{1, 2}, {1, 2}, {1, 2}, {1, 3}}, {1, 0, 0, 0, 1, 0, 0, 1, 
   1, 0, 0, 1, 1, 0, 0, 1, 1, 0, 0, 1, 1, 0, 0, 1, 1, 0, 0, 1, 1, 0, 0, 1, 1, 
   0, 0, 1, 1, 0, 0, 1}} -> 2, {{{1, 2}, {1, 2}, {1, 2}, {1, 3}}, {1, 0, 0, 
   1, 1, 0, 0, 1, 1, 0, 0, 1, 1, 0, 0, 1, 1, 0, 0, 1, 1, 0, 0, 1, 1, 0, 0, 1, 
   1, 0, 0, 1, 1, 0, 0, 1, 1, 0, 0, 1}} -> 1, 
 {{{1, 2}, {1, 2}, {1, 2}, {1, 3}}, {1, 0, 0, 0, 1, 0, 1, 0, 1, 0, 1, 1, 1, 
   0, 1, 1, 1, 0, 1, 1, 1, 0, 1, 1, 1, 0, 1, 1, 1, 0, 1, 1, 1, 0, 1, 1, 1, 0, 
   1, 1}} -> 2, {{{1, 2}, {1, 2}, {1, 2}, {1, 3}}, {1, 0, 0, 0, 1, 0, 1, 1, 
   1, 0, 1, 1, 1, 0, 1, 1, 1, 0, 1, 1, 1, 0, 1, 1, 1, 0, 1, 1, 1, 0, 1, 1, 1, 
   0, 1, 1, 1, 0, 1, 1}} -> 2, {{{1, 2}, {1, 2}, {1, 2}, {1, 3}}, {1, 0, 0, 
   1, 1, 0, 1, 1, 1, 0, 1, 0, 1, 0, 1, 0, 1, 0, 1, 0, 1, 0, 1, 0, 1, 0, 1, 0, 
   1, 0, 1, 0, 1, 0, 1, 0, 1, 0, 1, 0}} -> 2, 
 {{{1, 2}, {1, 2}, {1, 2}, {1, 3}}, {1, 0, 0, 0, 1, 0, 1, 1, 1, 0, 1, 0, 1, 
   0, 1, 0, 1, 0, 1, 0, 1, 0, 1, 0, 1, 0, 1, 0, 1, 0, 1, 0, 1, 0, 1, 0, 1, 0, 
   1, 0}} -> 2, {{{1, 2}, {1, 2}, {1, 2}, {1, 3}}, {1, 0, 1, 0, 1, 0, 1, 1, 
   1, 0, 1, 1, 1, 0, 1, 1, 1, 0, 1, 1, 1, 0, 1, 1, 1, 0, 1, 1, 1, 0, 1, 1, 1, 
   0, 1, 1, 1, 0, 1, 1}} -> 2, {{{1, 2}, {1, 2}, {1, 2}, {1, 3}}, {1, 0, 1, 
   1, 1, 0, 1, 0, 1, 0, 1, 0, 1, 0, 1, 0, 1, 0, 1, 0, 1, 0, 1, 0, 1, 0, 1, 0, 
   1, 0, 1, 0, 1, 0, 1, 0, 1, 0, 1, 0}} -> 1, 
 {{{1, 2}, {1, 2}, {1, 2}, {1, 3}}, {1, 0, 1, 0, 1, 0, 1, 0, 1, 0, 1, 0, 1, 
   0, 1, 0, 1, 0, 1, 0, 1, 0, 1, 0, 1, 0, 1, 0, 1, 0, 1, 0, 1, 0, 1, 0, 1, 0, 
   1, 0}} -> 1, {{{1, 2}, {1, 2}, {1, 2}, {1, 3}}, {1, 0, 0, 0, 1, 1, 0, 0, 
   0, 1, 1, 0, 1, 1, 0, 0, 0, 1, 1, 0, 1, 1, 0, 0, 0, 1, 1, 0, 1, 1, 0, 0, 0, 
   1, 1, 0, 1, 1, 0, 0}} -> 1, {{{1, 2}, {1, 2}, {1, 2}, {1, 3}}, {1, 0, 0, 
   0, 1, 1, 0, 1, 0, 1, 1, 1, 1, 1, 0, 1, 0, 1, 1, 1, 1, 1, 0, 1, 0, 1, 1, 1, 
   1, 1, 0, 1, 0, 1, 1, 1, 1, 1, 0, 1}} -> 2, 
 {{{1, 2}, {1, 2}, {1, 2}, {1, 3}}, {1, 0, 0, 1, 1, 1, 0, 1, 0, 1, 1, 1, 1, 
   1, 0, 1, 0, 1, 1, 1, 1, 1, 0, 1, 0, 1, 1, 1, 1, 1, 0, 1, 0, 1, 1, 1, 1, 1, 
   0, 1}} -> 1, {{{1, 2}, {1, 2}, {1, 2}, {1, 3}}, {1, 0, 0, 0, 1, 1, 1, 0, 
   0, 1, 1, 1, 1, 1, 1, 0, 0, 1, 1, 1, 1, 1, 1, 0, 0, 1, 1, 1, 1, 1, 1, 0, 0, 
   1, 1, 1, 1, 1, 1, 0}} -> 1, {{{1, 2}, {1, 2}, {1, 2}, {1, 3}}, {1, 0, 0, 
   0, 1, 1, 1, 1, 0, 1, 1, 1, 1, 1, 1, 1, 0, 1, 1, 1, 1, 1, 1, 1, 0, 1, 1, 1, 
   1, 1, 1, 1, 0, 1, 1, 1, 1, 1, 1, 1}} -> 1, 
 {{{1, 2}, {1, 2}, {1, 2}, {1, 3}}, {1, 0, 0, 1, 1, 1, 1, 1, 0, 1, 1, 0, 1, 
   1, 1, 1, 0, 1, 1, 0, 1, 1, 1, 1, 0, 1, 1, 0, 1, 1, 1, 1, 0, 1, 1, 0, 1, 1, 
   1, 1}} -> 1, {{{1, 2}, {1, 2}, {1, 2}, {1, 3}}, {1, 0, 0, 0, 1, 1, 1, 1, 
   0, 1, 1, 0, 1, 1, 1, 1, 0, 1, 1, 0, 1, 1, 1, 1, 0, 1, 1, 0, 1, 1, 1, 1, 0, 
   1, 1, 0, 1, 1, 1, 1}} -> 1, {{{1, 2}, {1, 2}, {1, 2}, {1, 3}}, {1, 0, 1, 
   0, 1, 1, 1, 1, 0, 1, 0, 1, 1, 1, 1, 0, 0, 1, 0, 1, 1, 1, 1, 0, 0, 1, 0, 1, 
   1, 1, 1, 0, 0, 1, 0, 1, 1, 1, 1, 0}} -> 2, 
 {{{1, 2}, {1, 2}, {1, 2}, {1, 3}}, {1, 0, 1, 1, 1, 1, 1, 0, 0, 1, 0, 0, 1, 
   1, 1, 1, 0, 1, 0, 0, 1, 1, 1, 1, 0, 1, 0, 0, 1, 1, 1, 1, 0, 1, 0, 0, 1, 1, 
   1, 1}} -> 1, {{{1, 2}, {1, 2}, {1, 2}, {1, 3}}, {1, 0, 1, 0, 1, 1, 1, 0, 
   0, 1, 0, 0, 1, 1, 1, 0, 0, 1, 0, 0, 1, 1, 1, 0, 0, 1, 0, 0, 1, 1, 1, 0, 0, 
   1, 0, 0, 1, 1, 1, 0}} -> 1, {{{1, 2}, {1, 2}, {1, 2}, {1, 3}}, {1, 0, 0, 
   0, 1, 1, 1, 0, 0, 1, 0, 1, 1, 1, 1, 0, 0, 1, 0, 1, 1, 1, 1, 0, 0, 1, 0, 1, 
   1, 1, 1, 0, 0, 1, 0, 1, 1, 1, 1, 0}} -> 1, 
 {{{1, 2}, {1, 2}, {1, 2}, {1, 3}}, {1, 0, 0, 0, 1, 1, 1, 1, 0, 1, 0, 1, 1, 
   1, 1, 0, 0, 1, 0, 1, 1, 1, 1, 0, 0, 1, 0, 1, 1, 1, 1, 0, 0, 1, 0, 1, 1, 1, 
   1, 0}} -> 1, {{{1, 2}, {1, 2}, {1, 2}, {1, 3}}, {1, 0, 0, 1, 1, 1, 1, 1, 
   0, 1, 0, 0, 1, 1, 1, 1, 0, 1, 0, 0, 1, 1, 1, 1, 0, 1, 0, 0, 1, 1, 1, 1, 0, 
   1, 0, 0, 1, 1, 1, 1}} -> 1, {{{1, 2}, {1, 2}, {1, 2}, {1, 3}}, {1, 0, 0, 
   0, 1, 1, 1, 1, 0, 1, 0, 0, 1, 1, 1, 0, 0, 1, 0, 0, 1, 1, 1, 0, 0, 1, 0, 0, 
   1, 1, 1, 0, 0, 1, 0, 0, 1, 1, 1, 0}} -> 1, 
 {{{1, 2}, {1, 2}, {1, 2}, {1, 3}}, {1, 1, 0, 0, 0, 0, 1, 0, 1, 1, 0, 0, 0, 
   0, 1, 0, 1, 1, 0, 0, 0, 0, 1, 0, 1, 1, 0, 0, 0, 0, 1, 0, 1, 1, 0, 0, 0, 0, 
   1, 0}} -> 2, {{{1, 2}, {1, 2}, {1, 2}, {1, 3}}, {1, 1, 0, 0, 0, 0, 1, 1, 
   1, 1, 0, 1, 0, 0, 1, 1, 1, 1, 0, 1, 0, 0, 1, 1, 1, 1, 0, 1, 0, 0, 1, 1, 1, 
   1, 0, 1, 0, 0, 1, 1}} -> 4, {{{1, 2}, {1, 2}, {1, 2}, {1, 3}}, {1, 1, 0, 
   1, 0, 0, 1, 1, 1, 1, 0, 1, 0, 0, 1, 1, 1, 1, 0, 1, 0, 0, 1, 1, 1, 1, 0, 1, 
   0, 0, 1, 1, 1, 1, 0, 1, 0, 0, 1, 1}} -> 2, 
 {{{1, 2}, {1, 2}, {1, 2}, {1, 3}}, {1, 1, 1, 0, 0, 0, 0, 1, 1, 1, 1, 0, 0, 
   0, 0, 1, 1, 1, 1, 0, 0, 0, 0, 1, 1, 1, 1, 0, 0, 0, 0, 1, 1, 1, 1, 0, 0, 0, 
   0, 1}} -> 2, {{{1, 2}, {1, 2}, {1, 2}, {1, 3}}, {1, 1, 1, 1, 0, 0, 0, 0, 
   1, 1, 1, 1, 0, 0, 0, 0, 1, 1, 1, 1, 0, 0, 0, 0, 1, 1, 1, 1, 0, 0, 0, 0, 1, 
   1, 1, 1, 0, 0, 0, 0}} -> 1, {{{1, 2}, {1, 2}, {1, 2}, {1, 3}}, {1, 1, 1, 
   0, 0, 0, 0, 0, 1, 1, 1, 0, 0, 0, 0, 0, 1, 1, 1, 0, 0, 0, 0, 0, 1, 1, 1, 0, 
   0, 0, 0, 0, 1, 1, 1, 0, 0, 0, 0, 0}} -> 1, 
 {{{1, 2}, {1, 2}, {1, 2}, {1, 3}}, {1, 1, 0, 0, 0, 0, 0, 0, 1, 1, 0, 0, 0, 
   0, 0, 0, 1, 1, 0, 0, 0, 0, 0, 0, 1, 1, 0, 0, 0, 0, 0, 0, 1, 1, 0, 0, 0, 0, 
   0, 0}} -> 1, {{{1, 2}, {1, 2}, {1, 2}, {1, 3}}, {1, 1, 0, 0, 0, 0, 0, 1, 
   1, 1, 0, 0, 0, 0, 0, 1, 1, 1, 0, 0, 0, 0, 0, 1, 1, 1, 0, 0, 0, 0, 0, 1, 1, 
   1, 0, 0, 0, 0, 0, 1}} -> 2, {{{1, 2}, {1, 2}, {1, 2}, {1, 3}}, {1, 1, 0, 
   1, 0, 0, 0, 1, 1, 1, 0, 1, 0, 0, 0, 1, 1, 1, 0, 1, 0, 0, 0, 1, 1, 1, 0, 1, 
   0, 0, 0, 1, 1, 1, 0, 1, 0, 0, 0, 1}} -> 1, 
 {{{1, 2}, {1, 2}, {1, 2}, {1, 3}}, {1, 0, 0, 0, 1, 1, 0, 0, 0, 0, 1, 0, 1, 
   0, 0, 0, 1, 1, 0, 0, 0, 0, 1, 0, 1, 0, 0, 0, 1, 1, 0, 0, 0, 0, 1, 0, 1, 0, 
   0, 0}} -> 1, {{{1, 2}, {1, 2}, {1, 2}, {1, 3}}, {1, 0, 0, 0, 1, 1, 0, 1, 
   0, 0, 1, 1, 1, 0, 0, 1, 1, 1, 0, 1, 0, 0, 1, 1, 1, 0, 0, 1, 1, 1, 0, 1, 0, 
   0, 1, 1, 1, 0, 0, 1}} -> 2, {{{1, 2}, {1, 2}, {1, 2}, {1, 3}}, {1, 0, 0, 
   1, 1, 1, 0, 1, 0, 0, 1, 1, 1, 0, 0, 1, 1, 1, 0, 1, 0, 0, 1, 1, 1, 0, 0, 1, 
   1, 1, 0, 1, 0, 0, 1, 1, 1, 0, 0, 1}} -> 1, 
 {{{1, 2}, {1, 2}, {1, 2}, {1, 3}}, {1, 0, 0, 0, 1, 1, 1, 0, 0, 0, 1, 1, 1, 
   0, 0, 0, 1, 1, 1, 0, 0, 0, 1, 1, 1, 0, 0, 0, 1, 1, 1, 0, 0, 0, 1, 1, 1, 0, 
   0, 0}} -> 1, {{{1, 2}, {1, 2}, {1, 2}, {1, 3}}, {1, 0, 0, 0, 1, 1, 1, 1, 
   0, 0, 1, 1, 1, 0, 0, 1, 1, 1, 1, 1, 0, 0, 1, 1, 1, 0, 0, 1, 1, 1, 1, 1, 0, 
   0, 1, 1, 1, 0, 0, 1}} -> 1, {{{1, 2}, {1, 2}, {1, 2}, {1, 3}}, {1, 0, 0, 
   1, 1, 1, 1, 1, 0, 0, 1, 0, 1, 0, 0, 1, 1, 1, 1, 1, 0, 0, 1, 0, 1, 0, 0, 1, 
   1, 1, 1, 1, 0, 0, 1, 0, 1, 0, 0, 1}} -> 1, 
 {{{1, 2}, {1, 2}, {1, 2}, {1, 3}}, {1, 0, 0, 0, 1, 1, 1, 1, 0, 0, 1, 0, 1, 
   0, 0, 1, 1, 1, 1, 1, 0, 0, 1, 0, 1, 0, 0, 1, 1, 1, 1, 1, 0, 0, 1, 0, 1, 0, 
   0, 1}} -> 1, {{{1, 2}, {1, 2}, {1, 2}, {1, 3}}, {1, 0, 1, 0, 1, 1, 1, 1, 
   0, 0, 0, 1, 1, 0, 1, 0, 1, 1, 1, 1, 0, 0, 0, 1, 1, 0, 1, 0, 1, 1, 1, 1, 0, 
   0, 0, 1, 1, 0, 1, 0}} -> 2, {{{1, 2}, {1, 2}, {1, 2}, {1, 3}}, {1, 0, 1, 
   1, 1, 1, 1, 0, 0, 0, 0, 0, 1, 0, 1, 1, 1, 1, 1, 0, 0, 0, 0, 0, 1, 0, 1, 1, 
   1, 1, 1, 0, 0, 0, 0, 0, 1, 0, 1, 1}} -> 1, 
 {{{1, 2}, {1, 2}, {1, 2}, {1, 3}}, {1, 0, 1, 0, 1, 1, 1, 0, 0, 0, 0, 0, 1, 
   0, 1, 0, 1, 1, 1, 0, 0, 0, 0, 0, 1, 0, 1, 0, 1, 1, 1, 0, 0, 0, 0, 0, 1, 0, 
   1, 0}} -> 1, {{{1, 2}, {1, 2}, {1, 2}, {1, 3}}, {1, 0, 0, 0, 1, 1, 1, 0, 
   0, 0, 0, 1, 1, 0, 0, 0, 1, 1, 1, 0, 0, 0, 0, 1, 1, 0, 0, 0, 1, 1, 1, 0, 0, 
   0, 0, 1, 1, 0, 0, 0}} -> 1, {{{1, 2}, {1, 2}, {1, 2}, {1, 3}}, {1, 0, 0, 
   0, 1, 1, 1, 1, 0, 0, 0, 1, 1, 0, 0, 0, 1, 1, 1, 1, 0, 0, 0, 1, 1, 0, 0, 0, 
   1, 1, 1, 1, 0, 0, 0, 1, 1, 0, 0, 0}} -> 1, 
 {{{1, 2}, {1, 2}, {1, 2}, {1, 3}}, {1, 0, 0, 1, 1, 1, 1, 1, 0, 0, 0, 0, 1, 
   0, 0, 1, 1, 1, 1, 1, 0, 0, 0, 0, 1, 0, 0, 1, 1, 1, 1, 1, 0, 0, 0, 0, 1, 0, 
   0, 1}} -> 1, {{{1, 2}, {1, 2}, {1, 2}, {1, 3}}, {1, 0, 0, 0, 1, 1, 1, 1, 
   0, 0, 0, 0, 1, 0, 0, 0, 1, 1, 1, 1, 0, 0, 0, 0, 1, 0, 0, 0, 1, 1, 1, 1, 0, 
   0, 0, 0, 1, 0, 0, 0}} -> 1, {{{1, 2}, {1, 2}, {1, 2}, {1, 3}}, {0, 1, 0, 
   0, 1, 1, 0, 0, 0, 0, 1, 0, 0, 1, 0, 0, 1, 1, 0, 0, 0, 0, 1, 0, 0, 1, 0, 0, 
   1, 1, 0, 0, 0, 0, 1, 0, 0, 1, 0, 0}} -> 1, 
 {{{1, 2}, {1, 2}, {1, 2}, {1, 3}}, {0, 1, 0, 0, 1, 1, 0, 0, 0, 0, 1, 1, 0, 
   1, 0, 1, 1, 1, 0, 0, 0, 0, 1, 1, 0, 1, 0, 1, 1, 1, 0, 0, 0, 0, 1, 1, 0, 1, 
   0, 1}} -> 2, {{{1, 2}, {1, 2}, {1, 2}, {1, 3}}, {0, 1, 0, 1, 1, 1, 0, 1, 
   0, 0, 1, 1, 0, 1, 0, 1, 1, 1, 0, 1, 0, 0, 1, 1, 0, 1, 0, 1, 1, 1, 0, 1, 0, 
   0, 1, 1, 0, 1, 0, 1}} -> 1, {{{1, 2}, {1, 2}, {1, 2}, {1, 3}}, {0, 1, 0, 
   0, 1, 1, 1, 0, 0, 0, 1, 1, 0, 1, 0, 0, 1, 1, 1, 0, 0, 0, 1, 1, 0, 1, 0, 0, 
   1, 1, 1, 0, 0, 0, 1, 1, 0, 1, 0, 0}} -> 1, 
 {{{1, 2}, {1, 2}, {1, 2}, {1, 3}}, {0, 1, 0, 0, 1, 1, 1, 0, 0, 0, 1, 1, 0, 
   1, 0, 1, 1, 1, 1, 0, 0, 0, 1, 1, 0, 1, 0, 1, 1, 1, 1, 0, 0, 0, 1, 1, 0, 1, 
   0, 1}} -> 1, {{{1, 2}, {1, 2}, {1, 2}, {1, 3}}, {0, 1, 0, 1, 1, 1, 1, 1, 
   0, 0, 1, 0, 0, 1, 0, 1, 1, 1, 1, 1, 0, 0, 1, 0, 0, 1, 0, 1, 1, 1, 1, 1, 0, 
   0, 1, 0, 0, 1, 0, 1}} -> 1, {{{1, 2}, {1, 2}, {1, 2}, {1, 3}}, {0, 1, 0, 
   0, 1, 1, 1, 0, 0, 0, 1, 0, 0, 1, 0, 1, 1, 1, 1, 0, 0, 0, 1, 0, 0, 1, 0, 1, 
   1, 1, 1, 0, 0, 0, 1, 0, 0, 1, 0, 1}} -> 1, 
 {{{1, 2}, {1, 2}, {1, 2}, {1, 3}}, {0, 1, 1, 0, 1, 1, 1, 0, 0, 0, 0, 1, 0, 
   1, 1, 0, 1, 1, 1, 0, 0, 0, 0, 1, 0, 1, 1, 0, 1, 1, 1, 0, 0, 0, 0, 1, 0, 1, 
   1, 0}} -> 1, {{{1, 2}, {1, 2}, {1, 2}, {1, 3}}, {0, 1, 1, 0, 1, 1, 1, 1, 
   0, 0, 0, 1, 0, 1, 1, 0, 1, 1, 1, 1, 0, 0, 0, 1, 0, 1, 1, 0, 1, 1, 1, 1, 0, 
   0, 0, 1, 0, 1, 1, 0}} -> 1, {{{1, 2}, {1, 2}, {1, 2}, {1, 3}}, {0, 1, 1, 
   1, 1, 1, 1, 1, 0, 0, 0, 0, 0, 1, 1, 1, 1, 1, 1, 1, 0, 0, 0, 0, 0, 1, 1, 1, 
   1, 1, 1, 1, 0, 0, 0, 0, 0, 1, 1, 1}} -> 1, 
 {{{1, 2}, {1, 2}, {1, 2}, {1, 3}}, {0, 1, 1, 0, 1, 1, 1, 1, 0, 0, 0, 0, 0, 
   1, 1, 0, 1, 1, 1, 1, 0, 0, 0, 0, 0, 1, 1, 0, 1, 1, 1, 1, 0, 0, 0, 0, 0, 1, 
   1, 0}} -> 1, {{{1, 2}, {1, 2}, {1, 2}, {1, 3}}, {0, 1, 0, 0, 1, 1, 1, 0, 
   0, 0, 0, 1, 0, 1, 0, 0, 1, 1, 1, 0, 0, 0, 0, 1, 0, 1, 0, 0, 1, 1, 1, 0, 0, 
   0, 0, 1, 0, 1, 0, 0}} -> 2, {{{1, 2}, {1, 2}, {1, 2}, {1, 3}}, {0, 1, 0, 
   1, 1, 1, 1, 1, 0, 0, 0, 0, 0, 1, 0, 1, 1, 1, 1, 1, 0, 0, 0, 0, 0, 1, 0, 1, 
   1, 1, 1, 1, 0, 0, 0, 0, 0, 1, 0, 1}} -> 1, 
 {{{1, 2}, {1, 2}, {1, 2}, {1, 3}}, {0, 1, 0, 0, 1, 1, 1, 0, 0, 0, 0, 0, 0, 
   1, 0, 0, 1, 1, 1, 0, 0, 0, 0, 0, 0, 1, 0, 0, 1, 1, 1, 0, 0, 0, 0, 0, 0, 1, 
   0, 0}} -> 1, {{{1, 2}, {1, 2}, {1, 2}, {1, 4}}, {0, 0, 0, 0, 0, 0, 0, 0, 
   0, 0, 0, 0, 0, 0, 0, 0, 0, 0, 0, 0, 0, 0, 0, 0, 0, 0, 0, 0, 0, 0, 0, 0, 0, 
   0, 0, 0, 0, 0, 0, 0}} -> 81, {{{1, 2}, {1, 2}, {1, 2}, {1, 4}}, {0, 0, 0, 
   1, 0, 0, 0, 1, 0, 0, 0, 1, 0, 0, 0, 1, 0, 0, 0, 1, 0, 0, 0, 1, 0, 0, 0, 1, 
   0, 0, 0, 1, 0, 0, 0, 1, 0, 0, 0, 1}} -> 27, 
 {{{1, 2}, {1, 2}, {1, 2}, {1, 4}}, {0, 0, 1, 0, 0, 0, 1, 0, 0, 0, 1, 0, 0, 
   0, 1, 0, 0, 0, 1, 0, 0, 0, 1, 0, 0, 0, 1, 0, 0, 0, 1, 0, 0, 0, 1, 0, 0, 0, 
   1, 0}} -> 27, {{{1, 2}, {1, 2}, {1, 2}, {1, 4}}, {0, 0, 1, 1, 0, 0, 1, 1, 
   0, 0, 1, 1, 0, 0, 1, 1, 0, 0, 1, 1, 0, 0, 1, 1, 0, 0, 1, 1, 0, 0, 1, 1, 0, 
   0, 1, 1, 0, 0, 1, 1}} -> 9, {{{1, 2}, {1, 2}, {1, 2}, {1, 4}}, {0, 1, 0, 
   0, 0, 1, 0, 0, 0, 1, 0, 0, 0, 1, 0, 0, 0, 1, 0, 0, 0, 1, 0, 0, 0, 1, 0, 0, 
   0, 1, 0, 0, 0, 1, 0, 0, 0, 1, 0, 0}} -> 3, 
 {{{1, 2}, {1, 2}, {1, 2}, {1, 4}}, {0, 1, 0, 1, 0, 1, 0, 1, 0, 1, 0, 1, 0, 
   1, 0, 1, 0, 1, 0, 1, 0, 1, 0, 1, 0, 1, 0, 1, 0, 1, 0, 1, 0, 1, 0, 1, 0, 1, 
   0, 1}} -> 1, {{{1, 2}, {1, 2}, {1, 2}, {1, 4}}, {0, 1, 0, 0, 0, 1, 1, 0, 
   0, 1, 1, 0, 0, 1, 1, 0, 0, 1, 1, 0, 0, 1, 1, 0, 0, 1, 1, 0, 0, 1, 1, 0, 0, 
   1, 1, 0, 0, 1, 1, 0}} -> 6, {{{1, 2}, {1, 2}, {1, 2}, {1, 4}}, {0, 1, 0, 
   1, 0, 1, 1, 1, 0, 1, 1, 1, 0, 1, 1, 1, 0, 1, 1, 1, 0, 1, 1, 1, 0, 1, 1, 1, 
   0, 1, 1, 1, 0, 1, 1, 1, 0, 1, 1, 1}} -> 2, 
 {{{1, 2}, {1, 2}, {1, 2}, {1, 4}}, {0, 1, 1, 0, 0, 1, 1, 0, 0, 1, 1, 0, 0, 
   1, 1, 0, 0, 1, 1, 0, 0, 1, 1, 0, 0, 1, 1, 0, 0, 1, 1, 0, 0, 1, 1, 0, 0, 1, 
   1, 0}} -> 3, {{{1, 2}, {1, 2}, {1, 2}, {1, 4}}, {0, 1, 1, 1, 0, 1, 1, 1, 
   0, 1, 1, 1, 0, 1, 1, 1, 0, 1, 1, 1, 0, 1, 1, 1, 0, 1, 1, 1, 0, 1, 1, 1, 0, 
   1, 1, 1, 0, 1, 1, 1}} -> 1, {{{1, 2}, {1, 2}, {1, 2}, {1, 4}}, {0, 1, 0, 
   0, 1, 1, 0, 0, 1, 0, 1, 0, 1, 1, 0, 0, 1, 0, 1, 0, 1, 1, 0, 0, 1, 0, 1, 0, 
   1, 1, 0, 0, 1, 0, 1, 0, 1, 1, 0, 0}} -> 1, 
 {{{1, 2}, {1, 2}, {1, 2}, {1, 4}}, {0, 1, 0, 0, 1, 1, 0, 0, 1, 0, 1, 1, 1, 
   1, 0, 1, 1, 0, 1, 1, 1, 1, 0, 1, 1, 0, 1, 1, 1, 1, 0, 1, 1, 0, 1, 1, 1, 1, 
   0, 1}} -> 1, {{{1, 2}, {1, 2}, {1, 2}, {1, 4}}, {0, 1, 0, 1, 1, 1, 0, 1, 
   1, 0, 1, 0, 1, 1, 0, 1, 1, 0, 1, 0, 1, 1, 0, 1, 1, 0, 1, 0, 1, 1, 0, 1, 1, 
   0, 1, 0, 1, 1, 0, 1}} -> 1, {{{1, 2}, {1, 2}, {1, 2}, {1, 4}}, {0, 1, 0, 
   0, 1, 1, 0, 0, 1, 0, 1, 1, 1, 1, 0, 0, 1, 0, 1, 1, 1, 1, 0, 0, 1, 0, 1, 1, 
   1, 1, 0, 0, 1, 0, 1, 1, 1, 1, 0, 0}} -> 1, 
 {{{1, 2}, {1, 2}, {1, 2}, {1, 4}}, {0, 1, 0, 0, 1, 1, 1, 0, 1, 0, 1, 0, 1, 
   1, 1, 0, 1, 0, 1, 0, 1, 1, 1, 0, 1, 0, 1, 0, 1, 1, 1, 0, 1, 0, 1, 0, 1, 1, 
   1, 0}} -> 1, {{{1, 2}, {1, 2}, {1, 2}, {1, 4}}, {0, 1, 0, 0, 1, 1, 1, 0, 
   1, 0, 1, 1, 1, 1, 1, 1, 1, 0, 1, 1, 1, 1, 1, 1, 1, 0, 1, 1, 1, 1, 1, 1, 1, 
   0, 1, 1, 1, 1, 1, 1}} -> 1, {{{1, 2}, {1, 2}, {1, 2}, {1, 4}}, {0, 1, 0, 
   1, 1, 1, 1, 1, 1, 0, 1, 0, 1, 1, 1, 1, 1, 0, 1, 0, 1, 1, 1, 1, 1, 0, 1, 0, 
   1, 1, 1, 1, 1, 0, 1, 0, 1, 1, 1, 1}} -> 1, 
 {{{1, 2}, {1, 2}, {1, 2}, {1, 4}}, {0, 1, 0, 0, 1, 1, 1, 0, 1, 0, 1, 1, 1, 
   1, 1, 0, 1, 0, 1, 1, 1, 1, 1, 0, 1, 0, 1, 1, 1, 1, 1, 0, 1, 0, 1, 1, 1, 1, 
   1, 0}} -> 1, {{{1, 2}, {1, 2}, {1, 2}, {1, 4}}, {0, 1, 1, 0, 1, 1, 1, 0, 
   1, 0, 0, 0, 1, 1, 1, 0, 1, 0, 0, 0, 1, 1, 1, 0, 1, 0, 0, 0, 1, 1, 1, 0, 1, 
   0, 0, 0, 1, 1, 1, 0}} -> 1, {{{1, 2}, {1, 2}, {1, 2}, {1, 4}}, {0, 1, 1, 
   0, 1, 1, 1, 0, 1, 0, 0, 1, 1, 1, 1, 1, 1, 0, 0, 1, 1, 1, 1, 1, 1, 0, 0, 1, 
   1, 1, 1, 1, 1, 0, 0, 1, 1, 1, 1, 1}} -> 1, 
 {{{1, 2}, {1, 2}, {1, 2}, {1, 4}}, {0, 1, 1, 1, 1, 1, 1, 1, 1, 0, 0, 0, 1, 
   1, 1, 1, 1, 0, 0, 0, 1, 1, 1, 1, 1, 0, 0, 0, 1, 1, 1, 1, 1, 0, 0, 0, 1, 1, 
   1, 1}} -> 1, {{{1, 2}, {1, 2}, {1, 2}, {1, 4}}, {0, 1, 1, 0, 1, 1, 1, 0, 
   1, 0, 0, 1, 1, 1, 1, 0, 1, 0, 0, 1, 1, 1, 1, 0, 1, 0, 0, 1, 1, 1, 1, 0, 1, 
   0, 0, 1, 1, 1, 1, 0}} -> 1, {{{1, 2}, {1, 2}, {1, 2}, {1, 4}}, {0, 1, 0, 
   0, 1, 1, 1, 0, 1, 0, 0, 0, 1, 1, 1, 0, 1, 0, 0, 0, 1, 1, 1, 0, 1, 0, 0, 0, 
   1, 1, 1, 0, 1, 0, 0, 0, 1, 1, 1, 0}} -> 1, 
 {{{1, 2}, {1, 2}, {1, 2}, {1, 4}}, {0, 1, 0, 0, 1, 1, 1, 0, 1, 0, 0, 1, 1, 
   1, 1, 1, 1, 0, 0, 1, 1, 1, 1, 1, 1, 0, 0, 1, 1, 1, 1, 1, 1, 0, 0, 1, 1, 1, 
   1, 1}} -> 1, {{{1, 2}, {1, 2}, {1, 2}, {1, 4}}, {0, 1, 0, 1, 1, 1, 1, 1, 
   1, 0, 0, 0, 1, 1, 1, 1, 1, 0, 0, 0, 1, 1, 1, 1, 1, 0, 0, 0, 1, 1, 1, 1, 1, 
   0, 0, 0, 1, 1, 1, 1}} -> 1, {{{1, 2}, {1, 2}, {1, 2}, {1, 4}}, {0, 1, 0, 
   0, 1, 1, 1, 0, 1, 0, 0, 1, 1, 1, 1, 0, 1, 0, 0, 1, 1, 1, 1, 0, 1, 0, 0, 1, 
   1, 1, 1, 0, 1, 0, 0, 1, 1, 1, 1, 0}} -> 1, 
 {{{1, 2}, {1, 2}, {1, 2}, {1, 4}}, {1, 0, 0, 0, 1, 0, 0, 0, 1, 0, 0, 0, 1, 
   0, 0, 0, 1, 0, 0, 0, 1, 0, 0, 0, 1, 0, 0, 0, 1, 0, 0, 0, 1, 0, 0, 0, 1, 0, 
   0, 0}} -> 1, {{{1, 2}, {1, 2}, {1, 2}, {1, 4}}, {1, 0, 0, 0, 1, 0, 0, 1, 
   1, 0, 0, 1, 1, 0, 0, 1, 1, 0, 0, 1, 1, 0, 0, 1, 1, 0, 0, 1, 1, 0, 0, 1, 1, 
   0, 0, 1, 1, 0, 0, 1}} -> 1, {{{1, 2}, {1, 2}, {1, 2}, {1, 4}}, {1, 0, 0, 
   1, 1, 0, 0, 0, 1, 0, 0, 1, 1, 0, 0, 0, 1, 0, 0, 1, 1, 0, 0, 0, 1, 0, 0, 1, 
   1, 0, 0, 0, 1, 0, 0, 1, 1, 0, 0, 0}} -> 1, 
 {{{1, 2}, {1, 2}, {1, 2}, {1, 4}}, {1, 0, 0, 0, 1, 0, 0, 1, 1, 0, 0, 0, 1, 
   0, 0, 1, 1, 0, 0, 0, 1, 0, 0, 1, 1, 0, 0, 0, 1, 0, 0, 1, 1, 0, 0, 0, 1, 0, 
   0, 1}} -> 1, {{{1, 2}, {1, 2}, {1, 2}, {1, 4}}, {1, 0, 0, 0, 1, 0, 1, 0, 
   1, 0, 1, 0, 1, 0, 1, 0, 1, 0, 1, 0, 1, 0, 1, 0, 1, 0, 1, 0, 1, 0, 1, 0, 1, 
   0, 1, 0, 1, 0, 1, 0}} -> 2, {{{1, 2}, {1, 2}, {1, 2}, {1, 4}}, {1, 0, 0, 
   0, 1, 0, 1, 1, 1, 0, 1, 1, 1, 0, 1, 1, 1, 0, 1, 1, 1, 0, 1, 1, 1, 0, 1, 1, 
   1, 0, 1, 1, 1, 0, 1, 1, 1, 0, 1, 1}} -> 2, 
 {{{1, 2}, {1, 2}, {1, 2}, {1, 4}}, {1, 0, 0, 1, 1, 0, 1, 0, 1, 0, 1, 1, 1, 
   0, 1, 0, 1, 0, 1, 1, 1, 0, 1, 0, 1, 0, 1, 1, 1, 0, 1, 0, 1, 0, 1, 1, 1, 0, 
   1, 0}} -> 2, {{{1, 2}, {1, 2}, {1, 2}, {1, 4}}, {1, 0, 0, 0, 1, 0, 1, 1, 
   1, 0, 1, 0, 1, 0, 1, 1, 1, 0, 1, 0, 1, 0, 1, 1, 1, 0, 1, 0, 1, 0, 1, 1, 1, 
   0, 1, 0, 1, 0, 1, 1}} -> 2, {{{1, 2}, {1, 2}, {1, 2}, {1, 4}}, {1, 0, 1, 
   0, 1, 0, 1, 0, 1, 0, 1, 0, 1, 0, 1, 0, 1, 0, 1, 0, 1, 0, 1, 0, 1, 0, 1, 0, 
   1, 0, 1, 0, 1, 0, 1, 0, 1, 0, 1, 0}} -> 1, 
 {{{1, 2}, {1, 2}, {1, 2}, {1, 4}}, {1, 0, 1, 0, 1, 0, 1, 1, 1, 0, 1, 1, 1, 
   0, 1, 1, 1, 0, 1, 1, 1, 0, 1, 1, 1, 0, 1, 1, 1, 0, 1, 1, 1, 0, 1, 1, 1, 0, 
   1, 1}} -> 1, {{{1, 2}, {1, 2}, {1, 2}, {1, 4}}, {1, 0, 1, 1, 1, 0, 1, 0, 
   1, 0, 1, 1, 1, 0, 1, 0, 1, 0, 1, 1, 1, 0, 1, 0, 1, 0, 1, 1, 1, 0, 1, 0, 1, 
   0, 1, 1, 1, 0, 1, 0}} -> 1, {{{1, 2}, {1, 2}, {1, 2}, {1, 4}}, {1, 0, 1, 
   0, 1, 0, 1, 1, 1, 0, 1, 0, 1, 0, 1, 1, 1, 0, 1, 0, 1, 0, 1, 1, 1, 0, 1, 0, 
   1, 0, 1, 1, 1, 0, 1, 0, 1, 0, 1, 1}} -> 1, 
 {{{1, 2}, {1, 2}, {1, 2}, {1, 4}}, {1, 0, 0, 0, 1, 1, 0, 0, 0, 1, 1, 0, 1, 
   1, 0, 0, 0, 1, 1, 0, 1, 1, 0, 0, 0, 1, 1, 0, 1, 1, 0, 0, 0, 1, 1, 0, 1, 1, 
   0, 0}} -> 1, {{{1, 2}, {1, 2}, {1, 2}, {1, 4}}, {1, 0, 0, 0, 1, 1, 0, 1, 
   0, 1, 1, 1, 1, 1, 0, 1, 0, 1, 1, 1, 1, 1, 0, 1, 0, 1, 1, 1, 1, 1, 0, 1, 0, 
   1, 1, 1, 1, 1, 0, 1}} -> 1, {{{1, 2}, {1, 2}, {1, 2}, {1, 4}}, {1, 0, 0, 
   1, 1, 1, 0, 0, 0, 1, 1, 1, 1, 1, 0, 1, 0, 1, 1, 0, 1, 1, 0, 1, 0, 1, 1, 0, 
   1, 1, 0, 1, 0, 1, 1, 0, 1, 1, 0, 1}} -> 1, 
 {{{1, 2}, {1, 2}, {1, 2}, {1, 4}}, {1, 0, 0, 0, 1, 1, 0, 1, 0, 1, 1, 0, 1, 
   1, 0, 0, 0, 1, 1, 1, 1, 1, 0, 1, 0, 1, 1, 0, 1, 1, 0, 0, 0, 1, 1, 1, 1, 1, 
   0, 1}} -> 1, {{{1, 2}, {1, 2}, {1, 2}, {1, 4}}, {1, 0, 0, 0, 1, 1, 1, 0, 
   0, 1, 1, 0, 1, 1, 1, 0, 0, 1, 1, 0, 1, 1, 1, 0, 0, 1, 1, 0, 1, 1, 1, 0, 0, 
   1, 1, 0, 1, 1, 1, 0}} -> 1, {{{1, 2}, {1, 2}, {1, 2}, {1, 4}}, {1, 0, 0, 
   0, 1, 1, 1, 1, 0, 1, 1, 1, 1, 1, 1, 1, 0, 1, 1, 1, 1, 1, 1, 1, 0, 1, 1, 1, 
   1, 1, 1, 1, 0, 1, 1, 1, 1, 1, 1, 1}} -> 1, 
 {{{1, 2}, {1, 2}, {1, 2}, {1, 4}}, {1, 0, 0, 1, 1, 1, 1, 0, 0, 1, 1, 1, 1, 
   1, 1, 1, 0, 1, 1, 0, 1, 1, 1, 1, 0, 1, 1, 0, 1, 1, 1, 1, 0, 1, 1, 0, 1, 1, 
   1, 1}} -> 1, {{{1, 2}, {1, 2}, {1, 2}, {1, 4}}, {1, 0, 0, 0, 1, 1, 1, 1, 
   0, 1, 1, 0, 1, 1, 1, 0, 0, 1, 1, 1, 1, 1, 1, 1, 0, 1, 1, 0, 1, 1, 1, 0, 0, 
   1, 1, 1, 1, 1, 1, 1}} -> 1, {{{1, 2}, {1, 2}, {1, 2}, {1, 4}}, {1, 0, 1, 
   0, 1, 1, 1, 0, 0, 1, 0, 0, 1, 1, 1, 0, 0, 1, 0, 0, 1, 1, 1, 0, 0, 1, 0, 0, 
   1, 1, 1, 0, 0, 1, 0, 0, 1, 1, 1, 0}} -> 1, 
 {{{1, 2}, {1, 2}, {1, 2}, {1, 4}}, {1, 0, 1, 0, 1, 1, 1, 1, 0, 1, 0, 1, 1, 
   1, 1, 1, 0, 1, 0, 1, 1, 1, 1, 1, 0, 1, 0, 1, 1, 1, 1, 1, 0, 1, 0, 1, 1, 1, 
   1, 1}} -> 1, {{{1, 2}, {1, 2}, {1, 2}, {1, 4}}, {1, 0, 1, 1, 1, 1, 1, 0, 
   0, 1, 0, 1, 1, 1, 1, 1, 0, 1, 0, 0, 1, 1, 1, 1, 0, 1, 0, 0, 1, 1, 1, 1, 0, 
   1, 0, 0, 1, 1, 1, 1}} -> 1, {{{1, 2}, {1, 2}, {1, 2}, {1, 4}}, {1, 0, 1, 
   0, 1, 1, 1, 1, 0, 1, 0, 0, 1, 1, 1, 0, 0, 1, 0, 1, 1, 1, 1, 1, 0, 1, 0, 0, 
   1, 1, 1, 0, 0, 1, 0, 1, 1, 1, 1, 1}} -> 1, 
 {{{1, 2}, {1, 2}, {1, 2}, {1, 4}}, {1, 0, 0, 0, 1, 1, 1, 0, 0, 1, 0, 0, 1, 
   1, 1, 0, 0, 1, 0, 0, 1, 1, 1, 0, 0, 1, 0, 0, 1, 1, 1, 0, 0, 1, 0, 0, 1, 1, 
   1, 0}} -> 1, {{{1, 2}, {1, 2}, {1, 2}, {1, 4}}, {1, 0, 0, 0, 1, 1, 1, 1, 
   0, 1, 0, 1, 1, 1, 1, 1, 0, 1, 0, 1, 1, 1, 1, 1, 0, 1, 0, 1, 1, 1, 1, 1, 0, 
   1, 0, 1, 1, 1, 1, 1}} -> 1, {{{1, 2}, {1, 2}, {1, 2}, {1, 4}}, {1, 0, 0, 
   1, 1, 1, 1, 0, 0, 1, 0, 1, 1, 1, 1, 1, 0, 1, 0, 0, 1, 1, 1, 1, 0, 1, 0, 0, 
   1, 1, 1, 1, 0, 1, 0, 0, 1, 1, 1, 1}} -> 1, 
 {{{1, 2}, {1, 2}, {1, 2}, {1, 4}}, {1, 0, 0, 0, 1, 1, 1, 1, 0, 1, 0, 0, 1, 
   1, 1, 0, 0, 1, 0, 1, 1, 1, 1, 1, 0, 1, 0, 0, 1, 1, 1, 0, 0, 1, 0, 1, 1, 1, 
   1, 1}} -> 1, {{{1, 2}, {1, 2}, {1, 2}, {1, 4}}, {1, 1, 0, 0, 0, 0, 1, 0, 
   1, 1, 0, 0, 0, 0, 1, 0, 1, 1, 0, 0, 0, 0, 1, 0, 1, 1, 0, 0, 0, 0, 1, 0, 1, 
   1, 0, 0, 0, 0, 1, 0}} -> 2, {{{1, 2}, {1, 2}, {1, 2}, {1, 4}}, {1, 1, 0, 
   0, 0, 0, 1, 1, 1, 1, 0, 1, 0, 0, 1, 1, 1, 1, 0, 1, 0, 0, 1, 1, 1, 1, 0, 1, 
   0, 0, 1, 1, 1, 1, 0, 1, 0, 0, 1, 1}} -> 2, 
 {{{1, 2}, {1, 2}, {1, 2}, {1, 4}}, {1, 1, 0, 1, 0, 0, 1, 0, 1, 1, 0, 1, 0, 
   0, 1, 0, 1, 1, 0, 1, 0, 0, 1, 0, 1, 1, 0, 1, 0, 0, 1, 0, 1, 1, 0, 1, 0, 0, 
   1, 0}} -> 2, {{{1, 2}, {1, 2}, {1, 2}, {1, 4}}, {1, 1, 0, 0, 0, 0, 1, 1, 
   1, 1, 0, 1, 0, 0, 1, 0, 1, 1, 0, 0, 0, 0, 1, 1, 1, 1, 0, 1, 0, 0, 1, 0, 1, 
   1, 0, 0, 0, 0, 1, 1}} -> 2, {{{1, 2}, {1, 2}, {1, 2}, {1, 4}}, {1, 1, 1, 
   0, 0, 0, 0, 0, 1, 1, 1, 0, 0, 0, 0, 0, 1, 1, 1, 0, 0, 0, 0, 0, 1, 1, 1, 0, 
   0, 0, 0, 0, 1, 1, 1, 0, 0, 0, 0, 0}} -> 1, 
 {{{1, 2}, {1, 2}, {1, 2}, {1, 4}}, {1, 1, 1, 0, 0, 0, 0, 1, 1, 1, 1, 1, 0, 
   0, 0, 1, 1, 1, 1, 1, 0, 0, 0, 1, 1, 1, 1, 1, 0, 0, 0, 1, 1, 1, 1, 1, 0, 0, 
   0, 1}} -> 1, {{{1, 2}, {1, 2}, {1, 2}, {1, 4}}, {1, 1, 1, 1, 0, 0, 0, 0, 
   1, 1, 1, 1, 0, 0, 0, 0, 1, 1, 1, 1, 0, 0, 0, 0, 1, 1, 1, 1, 0, 0, 0, 0, 1, 
   1, 1, 1, 0, 0, 0, 0}} -> 1, {{{1, 2}, {1, 2}, {1, 2}, {1, 4}}, {1, 1, 1, 
   0, 0, 0, 0, 1, 1, 1, 1, 1, 0, 0, 0, 0, 1, 1, 1, 0, 0, 0, 0, 1, 1, 1, 1, 1, 
   0, 0, 0, 0, 1, 1, 1, 0, 0, 0, 0, 1}} -> 1, 
 {{{1, 2}, {1, 2}, {1, 2}, {1, 4}}, {1, 1, 0, 0, 0, 0, 0, 0, 1, 1, 0, 0, 0, 
   0, 0, 0, 1, 1, 0, 0, 0, 0, 0, 0, 1, 1, 0, 0, 0, 0, 0, 0, 1, 1, 0, 0, 0, 0, 
   0, 0}} -> 1, {{{1, 2}, {1, 2}, {1, 2}, {1, 4}}, {1, 1, 0, 0, 0, 0, 0, 1, 
   1, 1, 0, 1, 0, 0, 0, 1, 1, 1, 0, 1, 0, 0, 0, 1, 1, 1, 0, 1, 0, 0, 0, 1, 1, 
   1, 0, 1, 0, 0, 0, 1}} -> 1, {{{1, 2}, {1, 2}, {1, 2}, {1, 4}}, {1, 1, 0, 
   1, 0, 0, 0, 0, 1, 1, 0, 1, 0, 0, 0, 0, 1, 1, 0, 1, 0, 0, 0, 0, 1, 1, 0, 1, 
   0, 0, 0, 0, 1, 1, 0, 1, 0, 0, 0, 0}} -> 1, 
 {{{1, 2}, {1, 2}, {1, 2}, {1, 4}}, {1, 1, 0, 0, 0, 0, 0, 1, 1, 1, 0, 1, 0, 
   0, 0, 0, 1, 1, 0, 0, 0, 0, 0, 1, 1, 1, 0, 1, 0, 0, 0, 0, 1, 1, 0, 0, 0, 0, 
   0, 1}} -> 1, {{{1, 2}, {1, 2}, {1, 2}, {1, 4}}, {1, 0, 0, 0, 1, 1, 0, 0, 
   0, 0, 1, 0, 1, 0, 0, 0, 1, 1, 0, 0, 0, 0, 1, 0, 1, 0, 0, 0, 1, 1, 0, 0, 0, 
   0, 1, 0, 1, 0, 0, 0}} -> 1, {{{1, 2}, {1, 2}, {1, 2}, {1, 4}}, {1, 0, 0, 
   0, 1, 1, 0, 1, 0, 0, 1, 1, 1, 0, 0, 1, 1, 1, 0, 1, 0, 0, 1, 1, 1, 0, 0, 1, 
   1, 1, 0, 1, 0, 0, 1, 1, 1, 0, 0, 1}} -> 1, 
 {{{1, 2}, {1, 2}, {1, 2}, {1, 4}}, {1, 0, 0, 1, 1, 1, 0, 0, 0, 0, 1, 1, 1, 
   0, 0, 1, 1, 1, 0, 0, 0, 0, 1, 1, 1, 0, 0, 1, 1, 1, 0, 0, 0, 0, 1, 1, 1, 0, 
   0, 1}} -> 1, {{{1, 2}, {1, 2}, {1, 2}, {1, 4}}, {1, 0, 0, 0, 1, 1, 0, 1, 
   0, 0, 1, 0, 1, 0, 0, 0, 1, 1, 0, 1, 0, 0, 1, 0, 1, 0, 0, 0, 1, 1, 0, 1, 0, 
   0, 1, 0, 1, 0, 0, 0}} -> 1, {{{1, 2}, {1, 2}, {1, 2}, {1, 4}}, {1, 0, 0, 
   0, 1, 1, 1, 0, 0, 0, 1, 0, 1, 0, 0, 0, 1, 1, 1, 0, 0, 0, 1, 0, 1, 0, 0, 0, 
   1, 1, 1, 0, 0, 0, 1, 0, 1, 0, 0, 0}} -> 1, 
 {{{1, 2}, {1, 2}, {1, 2}, {1, 4}}, {1, 0, 0, 0, 1, 1, 1, 1, 0, 0, 1, 1, 1, 
   0, 0, 1, 1, 1, 1, 1, 0, 0, 1, 1, 1, 0, 0, 1, 1, 1, 1, 1, 0, 0, 1, 1, 1, 0, 
   0, 1}} -> 1, {{{1, 2}, {1, 2}, {1, 2}, {1, 4}}, {1, 0, 0, 1, 1, 1, 1, 0, 
   0, 0, 1, 1, 1, 0, 0, 1, 1, 1, 1, 0, 0, 0, 1, 1, 1, 0, 0, 1, 1, 1, 1, 0, 0, 
   0, 1, 1, 1, 0, 0, 1}} -> 1, {{{1, 2}, {1, 2}, {1, 2}, {1, 4}}, {1, 0, 0, 
   0, 1, 1, 1, 1, 0, 0, 1, 0, 1, 0, 0, 0, 1, 1, 1, 1, 0, 0, 1, 0, 1, 0, 0, 0, 
   1, 1, 1, 1, 0, 0, 1, 0, 1, 0, 0, 0}} -> 1, 
 {{{1, 2}, {1, 2}, {1, 2}, {1, 4}}, {1, 0, 1, 0, 1, 1, 1, 0, 0, 0, 0, 0, 1, 
   0, 1, 0, 1, 1, 1, 0, 0, 0, 0, 0, 1, 0, 1, 0, 1, 1, 1, 0, 0, 0, 0, 0, 1, 0, 
   1, 0}} -> 1, {{{1, 2}, {1, 2}, {1, 2}, {1, 4}}, {1, 0, 1, 0, 1, 1, 1, 1, 
   0, 0, 0, 1, 1, 0, 1, 1, 1, 1, 1, 1, 0, 0, 0, 1, 1, 0, 1, 1, 1, 1, 1, 1, 0, 
   0, 0, 1, 1, 0, 1, 1}} -> 1, {{{1, 2}, {1, 2}, {1, 2}, {1, 4}}, {1, 0, 1, 
   1, 1, 1, 1, 0, 0, 0, 0, 1, 1, 0, 1, 1, 1, 1, 1, 0, 0, 0, 0, 1, 1, 0, 1, 1, 
   1, 1, 1, 0, 0, 0, 0, 1, 1, 0, 1, 1}} -> 1, 
 {{{1, 2}, {1, 2}, {1, 2}, {1, 4}}, {1, 0, 1, 0, 1, 1, 1, 1, 0, 0, 0, 0, 1, 
   0, 1, 0, 1, 1, 1, 1, 0, 0, 0, 0, 1, 0, 1, 0, 1, 1, 1, 1, 0, 0, 0, 0, 1, 0, 
   1, 0}} -> 1, {{{1, 2}, {1, 2}, {1, 2}, {1, 4}}, {1, 0, 0, 0, 1, 1, 1, 0, 
   0, 0, 0, 0, 1, 0, 0, 0, 1, 1, 1, 0, 0, 0, 0, 0, 1, 0, 0, 0, 1, 1, 1, 0, 0, 
   0, 0, 0, 1, 0, 0, 0}} -> 1, {{{1, 2}, {1, 2}, {1, 2}, {1, 4}}, {1, 0, 0, 
   0, 1, 1, 1, 1, 0, 0, 0, 1, 1, 0, 0, 1, 1, 1, 1, 1, 0, 0, 0, 1, 1, 0, 0, 1, 
   1, 1, 1, 1, 0, 0, 0, 1, 1, 0, 0, 1}} -> 1, 
 {{{1, 2}, {1, 2}, {1, 2}, {1, 4}}, {1, 0, 0, 1, 1, 1, 1, 0, 0, 0, 0, 1, 1, 
   0, 0, 1, 1, 1, 1, 0, 0, 0, 0, 1, 1, 0, 0, 1, 1, 1, 1, 0, 0, 0, 0, 1, 1, 0, 
   0, 1}} -> 1, {{{1, 2}, {1, 2}, {1, 2}, {1, 4}}, {1, 0, 0, 0, 1, 1, 1, 1, 
   0, 0, 0, 0, 1, 0, 0, 0, 1, 1, 1, 1, 0, 0, 0, 0, 1, 0, 0, 0, 1, 1, 1, 1, 0, 
   0, 0, 0, 1, 0, 0, 0}} -> 1, {{{1, 2}, {1, 2}, {1, 2}, {1, 4}}, {0, 1, 0, 
   0, 1, 1, 0, 0, 0, 0, 1, 0, 0, 1, 0, 0, 1, 1, 0, 0, 0, 0, 1, 0, 0, 1, 0, 0, 
   1, 1, 0, 0, 0, 0, 1, 0, 0, 1, 0, 0}} -> 1, 
 {{{1, 2}, {1, 2}, {1, 2}, {1, 4}}, {0, 1, 0, 0, 1, 1, 0, 0, 0, 0, 1, 1, 0, 
   1, 0, 1, 1, 1, 0, 1, 0, 0, 1, 1, 0, 1, 0, 1, 1, 1, 0, 1, 0, 0, 1, 1, 0, 1, 
   0, 1}} -> 1, {{{1, 2}, {1, 2}, {1, 2}, {1, 4}}, {0, 1, 0, 1, 1, 1, 0, 1, 
   0, 0, 1, 0, 0, 1, 0, 1, 1, 1, 0, 1, 0, 0, 1, 0, 0, 1, 0, 1, 1, 1, 0, 1, 0, 
   0, 1, 0, 0, 1, 0, 1}} -> 1, {{{1, 2}, {1, 2}, {1, 2}, {1, 4}}, {0, 1, 0, 
   0, 1, 1, 0, 0, 0, 0, 1, 1, 0, 1, 0, 1, 1, 1, 0, 1, 0, 0, 1, 0, 0, 1, 0, 0, 
   1, 1, 0, 0, 0, 0, 1, 1, 0, 1, 0, 1}} -> 1, 
 {{{1, 2}, {1, 2}, {1, 2}, {1, 4}}, {0, 1, 0, 0, 1, 1, 1, 0, 0, 0, 1, 0, 0, 
   1, 0, 0, 1, 1, 1, 0, 0, 0, 1, 0, 0, 1, 0, 0, 1, 1, 1, 0, 0, 0, 1, 0, 0, 1, 
   0, 0}} -> 1, {{{1, 2}, {1, 2}, {1, 2}, {1, 4}}, {0, 1, 0, 0, 1, 1, 1, 0, 
   0, 0, 1, 1, 0, 1, 0, 1, 1, 1, 1, 1, 0, 0, 1, 1, 0, 1, 0, 1, 1, 1, 1, 1, 0, 
   0, 1, 1, 0, 1, 0, 1}} -> 1, {{{1, 2}, {1, 2}, {1, 2}, {1, 4}}, {0, 1, 0, 
   1, 1, 1, 1, 1, 0, 0, 1, 0, 0, 1, 0, 1, 1, 1, 1, 1, 0, 0, 1, 0, 0, 1, 0, 1, 
   1, 1, 1, 1, 0, 0, 1, 0, 0, 1, 0, 1}} -> 1, 
 {{{1, 2}, {1, 2}, {1, 2}, {1, 4}}, {0, 1, 0, 0, 1, 1, 1, 0, 0, 0, 1, 1, 0, 
   1, 0, 1, 1, 1, 1, 1, 0, 0, 1, 0, 0, 1, 0, 0, 1, 1, 1, 0, 0, 0, 1, 1, 0, 1, 
   0, 1}} -> 1, {{{1, 2}, {1, 2}, {1, 2}, {1, 4}}, {0, 1, 1, 0, 1, 1, 1, 0, 
   0, 0, 0, 0, 0, 1, 1, 0, 1, 1, 1, 0, 0, 0, 0, 0, 0, 1, 1, 0, 1, 1, 1, 0, 0, 
   0, 0, 0, 0, 1, 1, 0}} -> 1, {{{1, 2}, {1, 2}, {1, 2}, {1, 4}}, {0, 1, 1, 
   0, 1, 1, 1, 0, 0, 0, 0, 1, 0, 1, 1, 1, 1, 1, 1, 1, 0, 0, 0, 1, 0, 1, 1, 1, 
   1, 1, 1, 1, 0, 0, 0, 1, 0, 1, 1, 1}} -> 1, 
 {{{1, 2}, {1, 2}, {1, 2}, {1, 4}}, {0, 1, 1, 1, 1, 1, 1, 1, 0, 0, 0, 0, 0, 
   1, 1, 1, 1, 1, 1, 1, 0, 0, 0, 0, 0, 1, 1, 1, 1, 1, 1, 1, 0, 0, 0, 0, 0, 1, 
   1, 1}} -> 1, {{{1, 2}, {1, 2}, {1, 2}, {1, 4}}, {0, 1, 1, 0, 1, 1, 1, 0, 
   0, 0, 0, 1, 0, 1, 1, 1, 1, 1, 1, 1, 0, 0, 0, 0, 0, 1, 1, 0, 1, 1, 1, 0, 0, 
   0, 0, 1, 0, 1, 1, 1}} -> 1, {{{1, 2}, {1, 2}, {1, 2}, {1, 4}}, {0, 1, 0, 
   0, 1, 1, 1, 0, 0, 0, 0, 0, 0, 1, 0, 0, 1, 1, 1, 0, 0, 0, 0, 0, 0, 1, 0, 0, 
   1, 1, 1, 0, 0, 0, 0, 0, 0, 1, 0, 0}} -> 1, 
 {{{1, 2}, {1, 2}, {1, 2}, {1, 4}}, {0, 1, 0, 0, 1, 1, 1, 0, 0, 0, 0, 1, 0, 
   1, 0, 1, 1, 1, 1, 1, 0, 0, 0, 1, 0, 1, 0, 1, 1, 1, 1, 1, 0, 0, 0, 1, 0, 1, 
   0, 1}} -> 1, {{{1, 2}, {1, 2}, {1, 2}, {1, 4}}, {0, 1, 0, 1, 1, 1, 1, 1, 
   0, 0, 0, 0, 0, 1, 0, 1, 1, 1, 1, 1, 0, 0, 0, 0, 0, 1, 0, 1, 1, 1, 1, 1, 0, 
   0, 0, 0, 0, 1, 0, 1}} -> 1, {{{1, 2}, {1, 2}, {1, 2}, {1, 4}}, {0, 1, 0, 
   0, 1, 1, 1, 0, 0, 0, 0, 1, 0, 1, 0, 1, 1, 1, 1, 1, 0, 0, 0, 0, 0, 1, 0, 0, 
   1, 1, 1, 0, 0, 0, 0, 1, 0, 1, 0, 1}} -> 1, 
 {{{1, 2}, {1, 2}, {1, 2}, {2, 3}}, {0, 0, 0, 0, 0, 0, 0, 0, 0, 0, 0, 0, 0, 
   0, 0, 0, 0, 0, 0, 0, 0, 0, 0, 0, 0, 0, 0, 0, 0, 0, 0, 0, 0, 0, 0, 0, 0, 0, 
   0, 0}} -> 81, {{{1, 2}, {1, 2}, {1, 2}, {2, 3}}, {0, 0, 0, 1, 0, 0, 0, 1, 
   0, 0, 0, 1, 0, 0, 0, 1, 0, 0, 0, 1, 0, 0, 0, 1, 0, 0, 0, 1, 0, 0, 0, 1, 0, 
   0, 0, 1, 0, 0, 0, 1}} -> 27, {{{1, 2}, {1, 2}, {1, 2}, {2, 3}}, {0, 0, 1, 
   0, 0, 0, 1, 0, 0, 0, 1, 0, 0, 0, 1, 0, 0, 0, 1, 0, 0, 0, 1, 0, 0, 0, 1, 0, 
   0, 0, 1, 0, 0, 0, 1, 0, 0, 0, 1, 0}} -> 9, 
 {{{1, 2}, {1, 2}, {1, 2}, {2, 3}}, {0, 0, 1, 0, 0, 0, 1, 1, 0, 0, 1, 1, 0, 
   0, 1, 1, 0, 0, 1, 1, 0, 0, 1, 1, 0, 0, 1, 1, 0, 0, 1, 1, 0, 0, 1, 1, 0, 0, 
   1, 1}} -> 18, {{{1, 2}, {1, 2}, {1, 2}, {2, 3}}, {0, 0, 1, 1, 0, 0, 1, 1, 
   0, 0, 1, 1, 0, 0, 1, 1, 0, 0, 1, 1, 0, 0, 1, 1, 0, 0, 1, 1, 0, 0, 1, 1, 0, 
   0, 1, 1, 0, 0, 1, 1}} -> 9, {{{1, 2}, {1, 2}, {1, 2}, {2, 3}}, {0, 1, 0, 
   0, 0, 1, 0, 0, 0, 1, 0, 0, 0, 1, 0, 0, 0, 1, 0, 0, 0, 1, 0, 0, 0, 1, 0, 0, 
   0, 1, 0, 0, 0, 1, 0, 0, 0, 1, 0, 0}} -> 1, 
 {{{1, 2}, {1, 2}, {1, 2}, {2, 3}}, {0, 1, 0, 0, 0, 1, 0, 1, 0, 1, 0, 1, 0, 
   1, 0, 1, 0, 1, 0, 1, 0, 1, 0, 1, 0, 1, 0, 1, 0, 1, 0, 1, 0, 1, 0, 1, 0, 1, 
   0, 1}} -> 2, {{{1, 2}, {1, 2}, {1, 2}, {2, 3}}, {0, 1, 0, 1, 0, 1, 0, 1, 
   0, 1, 0, 1, 0, 1, 0, 1, 0, 1, 0, 1, 0, 1, 0, 1, 0, 1, 0, 1, 0, 1, 0, 1, 0, 
   1, 0, 1, 0, 1, 0, 1}} -> 1, {{{1, 2}, {1, 2}, {1, 2}, {2, 3}}, {0, 1, 0, 
   0, 0, 1, 1, 0, 0, 1, 1, 1, 0, 1, 1, 1, 0, 1, 1, 1, 0, 1, 1, 1, 0, 1, 1, 1, 
   0, 1, 1, 1, 0, 1, 1, 1, 0, 1, 1, 1}} -> 2, 
 {{{1, 2}, {1, 2}, {1, 2}, {2, 3}}, {0, 1, 0, 0, 0, 1, 1, 1, 0, 1, 1, 1, 0, 
   1, 1, 1, 0, 1, 1, 1, 0, 1, 1, 1, 0, 1, 1, 1, 0, 1, 1, 1, 0, 1, 1, 1, 0, 1, 
   1, 1}} -> 2, {{{1, 2}, {1, 2}, {1, 2}, {2, 3}}, {0, 1, 0, 1, 0, 1, 1, 1, 
   0, 1, 1, 0, 0, 1, 1, 0, 0, 1, 1, 0, 0, 1, 1, 0, 0, 1, 1, 0, 0, 1, 1, 0, 0, 
   1, 1, 0, 0, 1, 1, 0}} -> 2, {{{1, 2}, {1, 2}, {1, 2}, {2, 3}}, {0, 1, 0, 
   0, 0, 1, 1, 1, 0, 1, 1, 0, 0, 1, 1, 0, 0, 1, 1, 0, 0, 1, 1, 0, 0, 1, 1, 0, 
   0, 1, 1, 0, 0, 1, 1, 0, 0, 1, 1, 0}} -> 2, 
 {{{1, 2}, {1, 2}, {1, 2}, {2, 3}}, {0, 1, 1, 0, 0, 1, 1, 1, 0, 1, 1, 1, 0, 
   1, 1, 1, 0, 1, 1, 1, 0, 1, 1, 1, 0, 1, 1, 1, 0, 1, 1, 1, 0, 1, 1, 1, 0, 1, 
   1, 1}} -> 2, {{{1, 2}, {1, 2}, {1, 2}, {2, 3}}, {0, 1, 1, 1, 0, 1, 1, 0, 
   0, 1, 1, 0, 0, 1, 1, 0, 0, 1, 1, 0, 0, 1, 1, 0, 0, 1, 1, 0, 0, 1, 1, 0, 0, 
   1, 1, 0, 0, 1, 1, 0}} -> 1, {{{1, 2}, {1, 2}, {1, 2}, {2, 3}}, {0, 1, 1, 
   0, 0, 1, 1, 0, 0, 1, 1, 0, 0, 1, 1, 0, 0, 1, 1, 0, 0, 1, 1, 0, 0, 1, 1, 0, 
   0, 1, 1, 0, 0, 1, 1, 0, 0, 1, 1, 0}} -> 1, 
 {{{1, 2}, {1, 2}, {1, 2}, {2, 3}}, {0, 1, 0, 0, 1, 1, 0, 0, 1, 0, 1, 0, 1, 
   1, 0, 0, 1, 0, 1, 0, 1, 1, 0, 0, 1, 0, 1, 0, 1, 1, 0, 0, 1, 0, 1, 0, 1, 1, 
   0, 0}} -> 1, {{{1, 2}, {1, 2}, {1, 2}, {2, 3}}, {0, 1, 0, 0, 1, 1, 0, 1, 
   1, 0, 1, 1, 1, 1, 0, 1, 1, 0, 1, 1, 1, 1, 0, 1, 1, 0, 1, 1, 1, 1, 0, 1, 1, 
   0, 1, 1, 1, 1, 0, 1}} -> 2, {{{1, 2}, {1, 2}, {1, 2}, {2, 3}}, {0, 1, 0, 
   1, 1, 1, 0, 1, 1, 0, 1, 1, 1, 1, 0, 1, 1, 0, 1, 1, 1, 1, 0, 1, 1, 0, 1, 1, 
   1, 1, 0, 1, 1, 0, 1, 1, 1, 1, 0, 1}} -> 1, 
 {{{1, 2}, {1, 2}, {1, 2}, {2, 3}}, {0, 1, 0, 0, 1, 1, 1, 0, 1, 0, 1, 1, 1, 
   1, 1, 0, 1, 0, 1, 1, 1, 1, 1, 0, 1, 0, 1, 1, 1, 1, 1, 0, 1, 0, 1, 1, 1, 1, 
   1, 0}} -> 1, {{{1, 2}, {1, 2}, {1, 2}, {2, 3}}, {0, 1, 0, 0, 1, 1, 1, 1, 
   1, 0, 1, 1, 1, 1, 1, 1, 1, 0, 1, 1, 1, 1, 1, 1, 1, 0, 1, 1, 1, 1, 1, 1, 1, 
   0, 1, 1, 1, 1, 1, 1}} -> 1, {{{1, 2}, {1, 2}, {1, 2}, {2, 3}}, {0, 1, 0, 
   1, 1, 1, 1, 1, 1, 0, 1, 0, 1, 1, 1, 1, 1, 0, 1, 0, 1, 1, 1, 1, 1, 0, 1, 0, 
   1, 1, 1, 1, 1, 0, 1, 0, 1, 1, 1, 1}} -> 1, 
 {{{1, 2}, {1, 2}, {1, 2}, {2, 3}}, {0, 1, 0, 0, 1, 1, 1, 1, 1, 0, 1, 0, 1, 
   1, 1, 1, 1, 0, 1, 0, 1, 1, 1, 1, 1, 0, 1, 0, 1, 1, 1, 1, 1, 0, 1, 0, 1, 1, 
   1, 1}} -> 1, {{{1, 2}, {1, 2}, {1, 2}, {2, 3}}, {0, 1, 1, 0, 1, 1, 1, 1, 
   1, 0, 0, 1, 1, 1, 1, 0, 1, 0, 0, 1, 1, 1, 1, 0, 1, 0, 0, 1, 1, 1, 1, 0, 1, 
   0, 0, 1, 1, 1, 1, 0}} -> 2, {{{1, 2}, {1, 2}, {1, 2}, {2, 3}}, {0, 1, 1, 
   1, 1, 1, 1, 0, 1, 0, 0, 0, 1, 1, 1, 1, 1, 0, 0, 0, 1, 1, 1, 1, 1, 0, 0, 0, 
   1, 1, 1, 1, 1, 0, 0, 0, 1, 1, 1, 1}} -> 1, 
 {{{1, 2}, {1, 2}, {1, 2}, {2, 3}}, {0, 1, 1, 0, 1, 1, 1, 0, 1, 0, 0, 0, 1, 
   1, 1, 0, 1, 0, 0, 0, 1, 1, 1, 0, 1, 0, 0, 0, 1, 1, 1, 0, 1, 0, 0, 0, 1, 1, 
   1, 0}} -> 1, {{{1, 2}, {1, 2}, {1, 2}, {2, 3}}, {0, 1, 0, 0, 1, 1, 1, 0, 
   1, 0, 0, 1, 1, 1, 1, 0, 1, 0, 0, 1, 1, 1, 1, 0, 1, 0, 0, 1, 1, 1, 1, 0, 1, 
   0, 0, 1, 1, 1, 1, 0}} -> 1, {{{1, 2}, {1, 2}, {1, 2}, {2, 3}}, {0, 1, 0, 
   0, 1, 1, 1, 1, 1, 0, 0, 1, 1, 1, 1, 0, 1, 0, 0, 1, 1, 1, 1, 0, 1, 0, 0, 1, 
   1, 1, 1, 0, 1, 0, 0, 1, 1, 1, 1, 0}} -> 1, 
 {{{1, 2}, {1, 2}, {1, 2}, {2, 3}}, {0, 1, 0, 1, 1, 1, 1, 1, 1, 0, 0, 0, 1, 
   1, 1, 1, 1, 0, 0, 0, 1, 1, 1, 1, 1, 0, 0, 0, 1, 1, 1, 1, 1, 0, 0, 0, 1, 1, 
   1, 1}} -> 1, {{{1, 2}, {1, 2}, {1, 2}, {2, 3}}, {0, 1, 0, 0, 1, 1, 1, 1, 
   1, 0, 0, 0, 1, 1, 1, 0, 1, 0, 0, 0, 1, 1, 1, 0, 1, 0, 0, 0, 1, 1, 1, 0, 1, 
   0, 0, 0, 1, 1, 1, 0}} -> 1, {{{1, 2}, {1, 2}, {1, 2}, {2, 3}}, {1, 0, 0, 
   0, 1, 0, 0, 0, 1, 0, 0, 0, 1, 0, 0, 0, 1, 0, 0, 0, 1, 0, 0, 0, 1, 0, 0, 0, 
   1, 0, 0, 0, 1, 0, 0, 0, 1, 0, 0, 0}} -> 3, 
 {{{1, 2}, {1, 2}, {1, 2}, {2, 3}}, {1, 0, 0, 1, 1, 0, 0, 1, 1, 0, 0, 1, 1, 
   0, 0, 1, 1, 0, 0, 1, 1, 0, 0, 1, 1, 0, 0, 1, 1, 0, 0, 1, 1, 0, 0, 1, 1, 0, 
   0, 1}} -> 1, {{{1, 2}, {1, 2}, {1, 2}, {2, 3}}, {1, 0, 0, 0, 1, 0, 1, 0, 
   1, 0, 1, 0, 1, 0, 1, 0, 1, 0, 1, 0, 1, 0, 1, 0, 1, 0, 1, 0, 1, 0, 1, 0, 1, 
   0, 1, 0, 1, 0, 1, 0}} -> 2, {{{1, 2}, {1, 2}, {1, 2}, {2, 3}}, {1, 0, 0, 
   0, 1, 0, 1, 0, 1, 0, 1, 1, 1, 0, 1, 1, 1, 0, 1, 1, 1, 0, 1, 1, 1, 0, 1, 1, 
   1, 0, 1, 1, 1, 0, 1, 1, 1, 0, 1, 1}} -> 4, 
 {{{1, 2}, {1, 2}, {1, 2}, {2, 3}}, {1, 0, 0, 1, 1, 0, 1, 1, 1, 0, 1, 1, 1, 
   0, 1, 1, 1, 0, 1, 1, 1, 0, 1, 1, 1, 0, 1, 1, 1, 0, 1, 1, 1, 0, 1, 1, 1, 0, 
   1, 1}} -> 2, {{{1, 2}, {1, 2}, {1, 2}, {2, 3}}, {1, 0, 1, 0, 1, 0, 1, 0, 
   1, 0, 1, 0, 1, 0, 1, 0, 1, 0, 1, 0, 1, 0, 1, 0, 1, 0, 1, 0, 1, 0, 1, 0, 1, 
   0, 1, 0, 1, 0, 1, 0}} -> 1, {{{1, 2}, {1, 2}, {1, 2}, {2, 3}}, {1, 0, 1, 
   0, 1, 0, 1, 1, 1, 0, 1, 1, 1, 0, 1, 1, 1, 0, 1, 1, 1, 0, 1, 1, 1, 0, 1, 1, 
   1, 0, 1, 1, 1, 0, 1, 1, 1, 0, 1, 1}} -> 2, 
 {{{1, 2}, {1, 2}, {1, 2}, {2, 3}}, {1, 0, 1, 1, 1, 0, 1, 1, 1, 0, 1, 1, 1, 
   0, 1, 1, 1, 0, 1, 1, 1, 0, 1, 1, 1, 0, 1, 1, 1, 0, 1, 1, 1, 0, 1, 1, 1, 0, 
   1, 1}} -> 1, {{{1, 2}, {1, 2}, {1, 2}, {2, 3}}, {1, 0, 0, 0, 1, 1, 0, 0, 
   0, 1, 1, 0, 1, 1, 0, 1, 0, 1, 1, 0, 1, 1, 0, 1, 0, 1, 1, 0, 1, 1, 0, 1, 0, 
   1, 1, 0, 1, 1, 0, 1}} -> 1, {{{1, 2}, {1, 2}, {1, 2}, {2, 3}}, {1, 0, 0, 
   0, 1, 1, 0, 0, 0, 1, 1, 1, 1, 1, 0, 1, 0, 1, 1, 1, 1, 1, 0, 1, 0, 1, 1, 1, 
   1, 1, 0, 1, 0, 1, 1, 1, 1, 1, 0, 1}} -> 1, 
 {{{1, 2}, {1, 2}, {1, 2}, {2, 3}}, {1, 0, 0, 1, 1, 1, 0, 1, 0, 1, 1, 1, 1, 
   1, 0, 0, 0, 1, 1, 1, 1, 1, 0, 0, 0, 1, 1, 1, 1, 1, 0, 0, 0, 1, 1, 1, 1, 1, 
   0, 0}} -> 1, {{{1, 2}, {1, 2}, {1, 2}, {2, 3}}, {1, 0, 0, 0, 1, 1, 0, 0, 
   0, 1, 1, 1, 1, 1, 0, 0, 0, 1, 1, 1, 1, 1, 0, 0, 0, 1, 1, 1, 1, 1, 0, 0, 0, 
   1, 1, 1, 1, 1, 0, 0}} -> 1, {{{1, 2}, {1, 2}, {1, 2}, {2, 3}}, {1, 0, 0, 
   0, 1, 1, 1, 0, 0, 1, 1, 1, 1, 1, 1, 1, 0, 1, 1, 1, 1, 1, 1, 1, 0, 1, 1, 1, 
   1, 1, 1, 1, 0, 1, 1, 1, 1, 1, 1, 1}} -> 2, 
 {{{1, 2}, {1, 2}, {1, 2}, {2, 3}}, {1, 0, 0, 1, 1, 1, 1, 1, 0, 1, 1, 0, 1, 
   1, 1, 0, 0, 1, 1, 0, 1, 1, 1, 0, 0, 1, 1, 0, 1, 1, 1, 0, 0, 1, 1, 0, 1, 1, 
   1, 0}} -> 1, {{{1, 2}, {1, 2}, {1, 2}, {2, 3}}, {1, 0, 0, 0, 1, 1, 1, 0, 
   0, 1, 1, 0, 1, 1, 1, 0, 0, 1, 1, 0, 1, 1, 1, 0, 0, 1, 1, 0, 1, 1, 1, 0, 0, 
   1, 1, 0, 1, 1, 1, 0}} -> 1, {{{1, 2}, {1, 2}, {1, 2}, {2, 3}}, {1, 0, 1, 
   0, 1, 1, 1, 0, 0, 1, 0, 1, 1, 1, 1, 0, 0, 1, 0, 1, 1, 1, 1, 0, 0, 1, 0, 1, 
   1, 1, 1, 0, 0, 1, 0, 1, 1, 1, 1, 0}} -> 1, 
 {{{1, 2}, {1, 2}, {1, 2}, {2, 3}}, {1, 0, 1, 0, 1, 1, 1, 1, 0, 1, 0, 1, 1, 
   1, 1, 1, 0, 1, 0, 1, 1, 1, 1, 1, 0, 1, 0, 1, 1, 1, 1, 1, 0, 1, 0, 1, 1, 1, 
   1, 1}} -> 1, {{{1, 2}, {1, 2}, {1, 2}, {2, 3}}, {1, 0, 1, 1, 1, 1, 1, 1, 
   0, 1, 0, 0, 1, 1, 1, 1, 0, 1, 0, 0, 1, 1, 1, 1, 0, 1, 0, 0, 1, 1, 1, 1, 0, 
   1, 0, 0, 1, 1, 1, 1}} -> 1, {{{1, 2}, {1, 2}, {1, 2}, {2, 3}}, {1, 0, 1, 
   0, 1, 1, 1, 1, 0, 1, 0, 0, 1, 1, 1, 1, 0, 1, 0, 0, 1, 1, 1, 1, 0, 1, 0, 0, 
   1, 1, 1, 1, 0, 1, 0, 0, 1, 1, 1, 1}} -> 1, 
 {{{1, 2}, {1, 2}, {1, 2}, {2, 3}}, {1, 0, 0, 0, 1, 1, 1, 0, 0, 1, 0, 1, 1, 
   1, 1, 0, 0, 1, 0, 1, 1, 1, 1, 0, 0, 1, 0, 1, 1, 1, 1, 0, 0, 1, 0, 1, 1, 1, 
   1, 0}} -> 1, {{{1, 2}, {1, 2}, {1, 2}, {2, 3}}, {1, 0, 0, 0, 1, 1, 1, 0, 
   0, 1, 0, 1, 1, 1, 1, 1, 0, 1, 0, 1, 1, 1, 1, 1, 0, 1, 0, 1, 1, 1, 1, 1, 0, 
   1, 0, 1, 1, 1, 1, 1}} -> 1, {{{1, 2}, {1, 2}, {1, 2}, {2, 3}}, {1, 0, 0, 
   1, 1, 1, 1, 1, 0, 1, 0, 0, 1, 1, 1, 1, 0, 1, 0, 0, 1, 1, 1, 1, 0, 1, 0, 0, 
   1, 1, 1, 1, 0, 1, 0, 0, 1, 1, 1, 1}} -> 1, 
 {{{1, 2}, {1, 2}, {1, 2}, {2, 3}}, {1, 0, 0, 0, 1, 1, 1, 0, 0, 1, 0, 0, 1, 
   1, 1, 1, 0, 1, 0, 0, 1, 1, 1, 1, 0, 1, 0, 0, 1, 1, 1, 1, 0, 1, 0, 0, 1, 1, 
   1, 1}} -> 1, {{{1, 2}, {1, 2}, {1, 2}, {2, 3}}, {1, 1, 0, 0, 0, 0, 1, 0, 
   1, 1, 0, 0, 0, 0, 1, 0, 1, 1, 0, 0, 0, 0, 1, 0, 1, 1, 0, 0, 0, 0, 1, 0, 1, 
   1, 0, 0, 0, 0, 1, 0}} -> 2, {{{1, 2}, {1, 2}, {1, 2}, {2, 3}}, {1, 1, 0, 
   0, 0, 0, 1, 1, 1, 1, 0, 1, 0, 0, 1, 1, 1, 1, 0, 1, 0, 0, 1, 1, 1, 1, 0, 1, 
   0, 0, 1, 1, 1, 1, 0, 1, 0, 0, 1, 1}} -> 4, 
 {{{1, 2}, {1, 2}, {1, 2}, {2, 3}}, {1, 1, 0, 1, 0, 0, 1, 1, 1, 1, 0, 1, 0, 
   0, 1, 1, 1, 1, 0, 1, 0, 0, 1, 1, 1, 1, 0, 1, 0, 0, 1, 1, 1, 1, 0, 1, 0, 0, 
   1, 1}} -> 2, {{{1, 2}, {1, 2}, {1, 2}, {2, 3}}, {1, 1, 1, 0, 0, 0, 0, 1, 
   1, 1, 1, 0, 0, 0, 0, 1, 1, 1, 1, 0, 0, 0, 0, 1, 1, 1, 1, 0, 0, 0, 0, 1, 1, 
   1, 1, 0, 0, 0, 0, 1}} -> 2, {{{1, 2}, {1, 2}, {1, 2}, {2, 3}}, {1, 1, 1, 
   1, 0, 0, 0, 0, 1, 1, 1, 1, 0, 0, 0, 0, 1, 1, 1, 1, 0, 0, 0, 0, 1, 1, 1, 1, 
   0, 0, 0, 0, 1, 1, 1, 1, 0, 0, 0, 0}} -> 1, 
 {{{1, 2}, {1, 2}, {1, 2}, {2, 3}}, {1, 1, 1, 0, 0, 0, 0, 0, 1, 1, 1, 0, 0, 
   0, 0, 0, 1, 1, 1, 0, 0, 0, 0, 0, 1, 1, 1, 0, 0, 0, 0, 0, 1, 1, 1, 0, 0, 0, 
   0, 0}} -> 1, {{{1, 2}, {1, 2}, {1, 2}, {2, 3}}, {1, 1, 0, 0, 0, 0, 0, 0, 
   1, 1, 0, 0, 0, 0, 0, 0, 1, 1, 0, 0, 0, 0, 0, 0, 1, 1, 0, 0, 0, 0, 0, 0, 1, 
   1, 0, 0, 0, 0, 0, 0}} -> 1, {{{1, 2}, {1, 2}, {1, 2}, {2, 3}}, {1, 1, 0, 
   0, 0, 0, 0, 1, 1, 1, 0, 0, 0, 0, 0, 1, 1, 1, 0, 0, 0, 0, 0, 1, 1, 1, 0, 0, 
   0, 0, 0, 1, 1, 1, 0, 0, 0, 0, 0, 1}} -> 2, 
 {{{1, 2}, {1, 2}, {1, 2}, {2, 3}}, {1, 1, 0, 1, 0, 0, 0, 1, 1, 1, 0, 1, 0, 
   0, 0, 1, 1, 1, 0, 1, 0, 0, 0, 1, 1, 1, 0, 1, 0, 0, 0, 1, 1, 1, 0, 1, 0, 0, 
   0, 1}} -> 1, {{{1, 2}, {1, 2}, {1, 2}, {2, 3}}, {1, 0, 0, 0, 1, 1, 0, 0, 
   0, 0, 1, 0, 1, 0, 0, 0, 1, 1, 0, 0, 0, 0, 1, 0, 1, 0, 0, 0, 1, 1, 0, 0, 0, 
   0, 1, 0, 1, 0, 0, 0}} -> 1, {{{1, 2}, {1, 2}, {1, 2}, {2, 3}}, {1, 0, 0, 
   0, 1, 1, 0, 0, 0, 0, 1, 1, 1, 0, 0, 1, 1, 1, 0, 0, 0, 0, 1, 1, 1, 0, 0, 1, 
   1, 1, 0, 0, 0, 0, 1, 1, 1, 0, 0, 1}} -> 2, 
 {{{1, 2}, {1, 2}, {1, 2}, {2, 3}}, {1, 0, 0, 1, 1, 1, 0, 1, 0, 0, 1, 1, 1, 
   0, 0, 1, 1, 1, 0, 1, 0, 0, 1, 1, 1, 0, 0, 1, 1, 1, 0, 1, 0, 0, 1, 1, 1, 0, 
   0, 1}} -> 1, {{{1, 2}, {1, 2}, {1, 2}, {2, 3}}, {1, 0, 0, 0, 1, 1, 1, 0, 
   0, 0, 1, 1, 1, 0, 0, 0, 1, 1, 1, 0, 0, 0, 1, 1, 1, 0, 0, 0, 1, 1, 1, 0, 0, 
   0, 1, 1, 1, 0, 0, 0}} -> 1, {{{1, 2}, {1, 2}, {1, 2}, {2, 3}}, {1, 0, 0, 
   0, 1, 1, 1, 0, 0, 0, 1, 1, 1, 0, 0, 1, 1, 1, 1, 0, 0, 0, 1, 1, 1, 0, 0, 1, 
   1, 1, 1, 0, 0, 0, 1, 1, 1, 0, 0, 1}} -> 1, 
 {{{1, 2}, {1, 2}, {1, 2}, {2, 3}}, {1, 0, 0, 1, 1, 1, 1, 1, 0, 0, 1, 0, 1, 
   0, 0, 1, 1, 1, 1, 1, 0, 0, 1, 0, 1, 0, 0, 1, 1, 1, 1, 1, 0, 0, 1, 0, 1, 0, 
   0, 1}} -> 1, {{{1, 2}, {1, 2}, {1, 2}, {2, 3}}, {1, 0, 0, 0, 1, 1, 1, 0, 
   0, 0, 1, 0, 1, 0, 0, 1, 1, 1, 1, 0, 0, 0, 1, 0, 1, 0, 0, 1, 1, 1, 1, 0, 0, 
   0, 1, 0, 1, 0, 0, 1}} -> 1, {{{1, 2}, {1, 2}, {1, 2}, {2, 3}}, {1, 0, 1, 
   0, 1, 1, 1, 0, 0, 0, 0, 1, 1, 0, 1, 0, 1, 1, 1, 0, 0, 0, 0, 1, 1, 0, 1, 0, 
   1, 1, 1, 0, 0, 0, 0, 1, 1, 0, 1, 0}} -> 1, 
 {{{1, 2}, {1, 2}, {1, 2}, {2, 3}}, {1, 0, 1, 0, 1, 1, 1, 1, 0, 0, 0, 1, 1, 
   0, 1, 0, 1, 1, 1, 1, 0, 0, 0, 1, 1, 0, 1, 0, 1, 1, 1, 1, 0, 0, 0, 1, 1, 0, 
   1, 0}} -> 1, {{{1, 2}, {1, 2}, {1, 2}, {2, 3}}, {1, 0, 1, 1, 1, 1, 1, 1, 
   0, 0, 0, 0, 1, 0, 1, 1, 1, 1, 1, 1, 0, 0, 0, 0, 1, 0, 1, 1, 1, 1, 1, 1, 0, 
   0, 0, 0, 1, 0, 1, 1}} -> 1, {{{1, 2}, {1, 2}, {1, 2}, {2, 3}}, {1, 0, 1, 
   0, 1, 1, 1, 1, 0, 0, 0, 0, 1, 0, 1, 0, 1, 1, 1, 1, 0, 0, 0, 0, 1, 0, 1, 0, 
   1, 1, 1, 1, 0, 0, 0, 0, 1, 0, 1, 0}} -> 1, 
 {{{1, 2}, {1, 2}, {1, 2}, {2, 3}}, {1, 0, 0, 0, 1, 1, 1, 0, 0, 0, 0, 1, 1, 
   0, 0, 0, 1, 1, 1, 0, 0, 0, 0, 1, 1, 0, 0, 0, 1, 1, 1, 0, 0, 0, 0, 1, 1, 0, 
   0, 0}} -> 2, {{{1, 2}, {1, 2}, {1, 2}, {2, 3}}, {1, 0, 0, 1, 1, 1, 1, 1, 
   0, 0, 0, 0, 1, 0, 0, 1, 1, 1, 1, 1, 0, 0, 0, 0, 1, 0, 0, 1, 1, 1, 1, 1, 0, 
   0, 0, 0, 1, 0, 0, 1}} -> 1, {{{1, 2}, {1, 2}, {1, 2}, {2, 3}}, {1, 0, 0, 
   0, 1, 1, 1, 0, 0, 0, 0, 0, 1, 0, 0, 0, 1, 1, 1, 0, 0, 0, 0, 0, 1, 0, 0, 0, 
   1, 1, 1, 0, 0, 0, 0, 0, 1, 0, 0, 0}} -> 1, 
 {{{1, 2}, {1, 2}, {1, 2}, {2, 3}}, {0, 1, 0, 0, 1, 1, 0, 0, 0, 0, 1, 0, 0, 
   1, 0, 0, 1, 1, 0, 0, 0, 0, 1, 0, 0, 1, 0, 0, 1, 1, 0, 0, 0, 0, 1, 0, 0, 1, 
   0, 0}} -> 1, {{{1, 2}, {1, 2}, {1, 2}, {2, 3}}, {0, 1, 0, 0, 1, 1, 0, 1, 
   0, 0, 1, 1, 0, 1, 0, 1, 1, 1, 0, 1, 0, 0, 1, 1, 0, 1, 0, 1, 1, 1, 0, 1, 0, 
   0, 1, 1, 0, 1, 0, 1}} -> 2, {{{1, 2}, {1, 2}, {1, 2}, {2, 3}}, {0, 1, 0, 
   1, 1, 1, 0, 1, 0, 0, 1, 1, 0, 1, 0, 1, 1, 1, 0, 1, 0, 0, 1, 1, 0, 1, 0, 1, 
   1, 1, 0, 1, 0, 0, 1, 1, 0, 1, 0, 1}} -> 1, 
 {{{1, 2}, {1, 2}, {1, 2}, {2, 3}}, {0, 1, 0, 0, 1, 1, 1, 0, 0, 0, 1, 1, 0, 
   1, 0, 0, 1, 1, 1, 0, 0, 0, 1, 1, 0, 1, 0, 0, 1, 1, 1, 0, 0, 0, 1, 1, 0, 1, 
   0, 0}} -> 1, {{{1, 2}, {1, 2}, {1, 2}, {2, 3}}, {0, 1, 0, 0, 1, 1, 1, 1, 
   0, 0, 1, 1, 0, 1, 0, 1, 1, 1, 1, 1, 0, 0, 1, 1, 0, 1, 0, 1, 1, 1, 1, 1, 0, 
   0, 1, 1, 0, 1, 0, 1}} -> 1, {{{1, 2}, {1, 2}, {1, 2}, {2, 3}}, {0, 1, 0, 
   1, 1, 1, 1, 1, 0, 0, 1, 0, 0, 1, 0, 1, 1, 1, 1, 1, 0, 0, 1, 0, 0, 1, 0, 1, 
   1, 1, 1, 1, 0, 0, 1, 0, 0, 1, 0, 1}} -> 1, 
 {{{1, 2}, {1, 2}, {1, 2}, {2, 3}}, {0, 1, 0, 0, 1, 1, 1, 1, 0, 0, 1, 0, 0, 
   1, 0, 1, 1, 1, 1, 1, 0, 0, 1, 0, 0, 1, 0, 1, 1, 1, 1, 1, 0, 0, 1, 0, 0, 1, 
   0, 1}} -> 1, {{{1, 2}, {1, 2}, {1, 2}, {2, 3}}, {0, 1, 1, 0, 1, 1, 1, 1, 
   0, 0, 0, 1, 0, 1, 1, 0, 1, 1, 1, 1, 0, 0, 0, 1, 0, 1, 1, 0, 1, 1, 1, 1, 0, 
   0, 0, 1, 0, 1, 1, 0}} -> 2, {{{1, 2}, {1, 2}, {1, 2}, {2, 3}}, {0, 1, 1, 
   1, 1, 1, 1, 0, 0, 0, 0, 0, 0, 1, 1, 1, 1, 1, 1, 0, 0, 0, 0, 0, 0, 1, 1, 1, 
   1, 1, 1, 0, 0, 0, 0, 0, 0, 1, 1, 1}} -> 1, 
 {{{1, 2}, {1, 2}, {1, 2}, {2, 3}}, {0, 1, 1, 0, 1, 1, 1, 0, 0, 0, 0, 0, 0, 
   1, 1, 0, 1, 1, 1, 0, 0, 0, 0, 0, 0, 1, 1, 0, 1, 1, 1, 0, 0, 0, 0, 0, 0, 1, 
   1, 0}} -> 1, {{{1, 2}, {1, 2}, {1, 2}, {2, 3}}, {0, 1, 0, 0, 1, 1, 1, 0, 
   0, 0, 0, 1, 0, 1, 0, 0, 1, 1, 1, 0, 0, 0, 0, 1, 0, 1, 0, 0, 1, 1, 1, 0, 0, 
   0, 0, 1, 0, 1, 0, 0}} -> 1, {{{1, 2}, {1, 2}, {1, 2}, {2, 3}}, {0, 1, 0, 
   0, 1, 1, 1, 1, 0, 0, 0, 1, 0, 1, 0, 0, 1, 1, 1, 1, 0, 0, 0, 1, 0, 1, 0, 0, 
   1, 1, 1, 1, 0, 0, 0, 1, 0, 1, 0, 0}} -> 1, 
 {{{1, 2}, {1, 2}, {1, 2}, {2, 3}}, {0, 1, 0, 1, 1, 1, 1, 1, 0, 0, 0, 0, 0, 
   1, 0, 1, 1, 1, 1, 1, 0, 0, 0, 0, 0, 1, 0, 1, 1, 1, 1, 1, 0, 0, 0, 0, 0, 1, 
   0, 1}} -> 1, {{{1, 2}, {1, 2}, {1, 2}, {2, 3}}, {0, 1, 0, 0, 1, 1, 1, 1, 
   0, 0, 0, 0, 0, 1, 0, 0, 1, 1, 1, 1, 0, 0, 0, 0, 0, 1, 0, 0, 1, 1, 1, 1, 0, 
   0, 0, 0, 0, 1, 0, 0}} -> 1, {{{1, 2}, {1, 2}, {1, 2}, {2, 4}}, {0, 0, 0, 
   0, 0, 0, 0, 0, 0, 0, 0, 0, 0, 0, 0, 0, 0, 0, 0, 0, 0, 0, 0, 0, 0, 0, 0, 0, 
   0, 0, 0, 0, 0, 0, 0, 0, 0, 0, 0, 0}} -> 81, 
 {{{1, 2}, {1, 2}, {1, 2}, {2, 4}}, {0, 0, 0, 1, 0, 0, 0, 1, 0, 0, 0, 1, 0, 
   0, 0, 1, 0, 0, 0, 1, 0, 0, 0, 1, 0, 0, 0, 1, 0, 0, 0, 1, 0, 0, 0, 1, 0, 0, 
   0, 1}} -> 27, {{{1, 2}, {1, 2}, {1, 2}, {2, 4}}, {0, 0, 1, 0, 0, 0, 1, 0, 
   0, 0, 1, 0, 0, 0, 1, 0, 0, 0, 1, 0, 0, 0, 1, 0, 0, 0, 1, 0, 0, 0, 1, 0, 0, 
   0, 1, 0, 0, 0, 1, 0}} -> 27, {{{1, 2}, {1, 2}, {1, 2}, {2, 4}}, {0, 0, 1, 
   1, 0, 0, 1, 1, 0, 0, 1, 1, 0, 0, 1, 1, 0, 0, 1, 1, 0, 0, 1, 1, 0, 0, 1, 1, 
   0, 0, 1, 1, 0, 0, 1, 1, 0, 0, 1, 1}} -> 9, 
 {{{1, 2}, {1, 2}, {1, 2}, {2, 4}}, {0, 1, 0, 0, 0, 1, 0, 0, 0, 1, 0, 0, 0, 
   1, 0, 0, 0, 1, 0, 0, 0, 1, 0, 0, 0, 1, 0, 0, 0, 1, 0, 0, 0, 1, 0, 0, 0, 1, 
   0, 0}} -> 1, {{{1, 2}, {1, 2}, {1, 2}, {2, 4}}, {0, 1, 0, 0, 0, 1, 0, 1, 
   0, 1, 0, 1, 0, 1, 0, 1, 0, 1, 0, 1, 0, 1, 0, 1, 0, 1, 0, 1, 0, 1, 0, 1, 0, 
   1, 0, 1, 0, 1, 0, 1}} -> 1, {{{1, 2}, {1, 2}, {1, 2}, {2, 4}}, {0, 1, 0, 
   1, 0, 1, 0, 0, 0, 1, 0, 1, 0, 1, 0, 0, 0, 1, 0, 1, 0, 1, 0, 0, 0, 1, 0, 1, 
   0, 1, 0, 0, 0, 1, 0, 1, 0, 1, 0, 0}} -> 1, 
 {{{1, 2}, {1, 2}, {1, 2}, {2, 4}}, {0, 1, 0, 0, 0, 1, 0, 1, 0, 1, 0, 0, 0, 
   1, 0, 1, 0, 1, 0, 0, 0, 1, 0, 1, 0, 1, 0, 0, 0, 1, 0, 1, 0, 1, 0, 0, 0, 1, 
   0, 1}} -> 1, {{{1, 2}, {1, 2}, {1, 2}, {2, 4}}, {0, 1, 0, 0, 0, 1, 1, 0, 
   0, 1, 1, 0, 0, 1, 1, 0, 0, 1, 1, 0, 0, 1, 1, 0, 0, 1, 1, 0, 0, 1, 1, 0, 0, 
   1, 1, 0, 0, 1, 1, 0}} -> 2, {{{1, 2}, {1, 2}, {1, 2}, {2, 4}}, {0, 1, 0, 
   0, 0, 1, 1, 1, 0, 1, 1, 1, 0, 1, 1, 1, 0, 1, 1, 1, 0, 1, 1, 1, 0, 1, 1, 1, 
   0, 1, 1, 1, 0, 1, 1, 1, 0, 1, 1, 1}} -> 2, 
 {{{1, 2}, {1, 2}, {1, 2}, {2, 4}}, {0, 1, 0, 1, 0, 1, 1, 0, 0, 1, 1, 1, 0, 
   1, 1, 0, 0, 1, 1, 1, 0, 1, 1, 0, 0, 1, 1, 1, 0, 1, 1, 0, 0, 1, 1, 1, 0, 1, 
   1, 0}} -> 2, {{{1, 2}, {1, 2}, {1, 2}, {2, 4}}, {0, 1, 0, 0, 0, 1, 1, 1, 
   0, 1, 1, 0, 0, 1, 1, 1, 0, 1, 1, 0, 0, 1, 1, 1, 0, 1, 1, 0, 0, 1, 1, 1, 0, 
   1, 1, 0, 0, 1, 1, 1}} -> 2, {{{1, 2}, {1, 2}, {1, 2}, {2, 4}}, {0, 1, 1, 
   0, 0, 1, 1, 0, 0, 1, 1, 0, 0, 1, 1, 0, 0, 1, 1, 0, 0, 1, 1, 0, 0, 1, 1, 0, 
   0, 1, 1, 0, 0, 1, 1, 0, 0, 1, 1, 0}} -> 1, 
 {{{1, 2}, {1, 2}, {1, 2}, {2, 4}}, {0, 1, 1, 0, 0, 1, 1, 1, 0, 1, 1, 1, 0, 
   1, 1, 1, 0, 1, 1, 1, 0, 1, 1, 1, 0, 1, 1, 1, 0, 1, 1, 1, 0, 1, 1, 1, 0, 1, 
   1, 1}} -> 1, {{{1, 2}, {1, 2}, {1, 2}, {2, 4}}, {0, 1, 1, 1, 0, 1, 1, 0, 
   0, 1, 1, 1, 0, 1, 1, 0, 0, 1, 1, 1, 0, 1, 1, 0, 0, 1, 1, 1, 0, 1, 1, 0, 0, 
   1, 1, 1, 0, 1, 1, 0}} -> 1, {{{1, 2}, {1, 2}, {1, 2}, {2, 4}}, {0, 1, 1, 
   0, 0, 1, 1, 1, 0, 1, 1, 0, 0, 1, 1, 1, 0, 1, 1, 0, 0, 1, 1, 1, 0, 1, 1, 0, 
   0, 1, 1, 1, 0, 1, 1, 0, 0, 1, 1, 1}} -> 1, 
 {{{1, 2}, {1, 2}, {1, 2}, {2, 4}}, {0, 1, 0, 0, 1, 1, 0, 0, 1, 0, 1, 0, 1, 
   1, 0, 0, 1, 0, 1, 0, 1, 1, 0, 0, 1, 0, 1, 0, 1, 1, 0, 0, 1, 0, 1, 0, 1, 1, 
   0, 0}} -> 1, {{{1, 2}, {1, 2}, {1, 2}, {2, 4}}, {0, 1, 0, 0, 1, 1, 0, 1, 
   1, 0, 1, 1, 1, 1, 0, 1, 1, 0, 1, 1, 1, 1, 0, 1, 1, 0, 1, 1, 1, 1, 0, 1, 1, 
   0, 1, 1, 1, 1, 0, 1}} -> 1, {{{1, 2}, {1, 2}, {1, 2}, {2, 4}}, {0, 1, 0, 
   1, 1, 1, 0, 0, 1, 0, 1, 1, 1, 1, 0, 1, 1, 0, 1, 0, 1, 1, 0, 1, 1, 0, 1, 0, 
   1, 1, 0, 1, 1, 0, 1, 0, 1, 1, 0, 1}} -> 1, 
 {{{1, 2}, {1, 2}, {1, 2}, {2, 4}}, {0, 1, 0, 0, 1, 1, 0, 1, 1, 0, 1, 0, 1, 
   1, 0, 0, 1, 0, 1, 1, 1, 1, 0, 1, 1, 0, 1, 0, 1, 1, 0, 0, 1, 0, 1, 1, 1, 1, 
   0, 1}} -> 1, {{{1, 2}, {1, 2}, {1, 2}, {2, 4}}, {0, 1, 0, 0, 1, 1, 1, 0, 
   1, 0, 1, 0, 1, 1, 1, 0, 1, 0, 1, 0, 1, 1, 1, 0, 1, 0, 1, 0, 1, 1, 1, 0, 1, 
   0, 1, 0, 1, 1, 1, 0}} -> 1, {{{1, 2}, {1, 2}, {1, 2}, {2, 4}}, {0, 1, 0, 
   0, 1, 1, 1, 1, 1, 0, 1, 1, 1, 1, 1, 1, 1, 0, 1, 1, 1, 1, 1, 1, 1, 0, 1, 1, 
   1, 1, 1, 1, 1, 0, 1, 1, 1, 1, 1, 1}} -> 1, 
 {{{1, 2}, {1, 2}, {1, 2}, {2, 4}}, {0, 1, 0, 1, 1, 1, 1, 0, 1, 0, 1, 1, 1, 
   1, 1, 1, 1, 0, 1, 0, 1, 1, 1, 1, 1, 0, 1, 0, 1, 1, 1, 1, 1, 0, 1, 0, 1, 1, 
   1, 1}} -> 1, {{{1, 2}, {1, 2}, {1, 2}, {2, 4}}, {0, 1, 0, 0, 1, 1, 1, 1, 
   1, 0, 1, 0, 1, 1, 1, 0, 1, 0, 1, 1, 1, 1, 1, 1, 1, 0, 1, 0, 1, 1, 1, 0, 1, 
   0, 1, 1, 1, 1, 1, 1}} -> 1, {{{1, 2}, {1, 2}, {1, 2}, {2, 4}}, {0, 1, 1, 
   0, 1, 1, 1, 0, 1, 0, 0, 0, 1, 1, 1, 0, 1, 0, 0, 0, 1, 1, 1, 0, 1, 0, 0, 0, 
   1, 1, 1, 0, 1, 0, 0, 0, 1, 1, 1, 0}} -> 1, 
 {{{1, 2}, {1, 2}, {1, 2}, {2, 4}}, {0, 1, 1, 0, 1, 1, 1, 1, 1, 0, 0, 1, 1, 
   1, 1, 1, 1, 0, 0, 1, 1, 1, 1, 1, 1, 0, 0, 1, 1, 1, 1, 1, 1, 0, 0, 1, 1, 1, 
   1, 1}} -> 1, {{{1, 2}, {1, 2}, {1, 2}, {2, 4}}, {0, 1, 1, 1, 1, 1, 1, 0, 
   1, 0, 0, 1, 1, 1, 1, 1, 1, 0, 0, 0, 1, 1, 1, 1, 1, 0, 0, 0, 1, 1, 1, 1, 1, 
   0, 0, 0, 1, 1, 1, 1}} -> 1, {{{1, 2}, {1, 2}, {1, 2}, {2, 4}}, {0, 1, 1, 
   0, 1, 1, 1, 1, 1, 0, 0, 0, 1, 1, 1, 0, 1, 0, 0, 1, 1, 1, 1, 1, 1, 0, 0, 0, 
   1, 1, 1, 0, 1, 0, 0, 1, 1, 1, 1, 1}} -> 1, 
 {{{1, 2}, {1, 2}, {1, 2}, {2, 4}}, {0, 1, 0, 0, 1, 1, 1, 0, 1, 0, 0, 0, 1, 
   1, 1, 0, 1, 0, 0, 0, 1, 1, 1, 0, 1, 0, 0, 0, 1, 1, 1, 0, 1, 0, 0, 0, 1, 1, 
   1, 0}} -> 1, {{{1, 2}, {1, 2}, {1, 2}, {2, 4}}, {0, 1, 0, 0, 1, 1, 1, 1, 
   1, 0, 0, 1, 1, 1, 1, 1, 1, 0, 0, 1, 1, 1, 1, 1, 1, 0, 0, 1, 1, 1, 1, 1, 1, 
   0, 0, 1, 1, 1, 1, 1}} -> 1, {{{1, 2}, {1, 2}, {1, 2}, {2, 4}}, {0, 1, 0, 
   1, 1, 1, 1, 0, 1, 0, 0, 1, 1, 1, 1, 1, 1, 0, 0, 0, 1, 1, 1, 1, 1, 0, 0, 0, 
   1, 1, 1, 1, 1, 0, 0, 0, 1, 1, 1, 1}} -> 1, 
 {{{1, 2}, {1, 2}, {1, 2}, {2, 4}}, {0, 1, 0, 0, 1, 1, 1, 1, 1, 0, 0, 0, 1, 
   1, 1, 0, 1, 0, 0, 1, 1, 1, 1, 1, 1, 0, 0, 0, 1, 1, 1, 0, 1, 0, 0, 1, 1, 1, 
   1, 1}} -> 1, {{{1, 2}, {1, 2}, {1, 2}, {2, 4}}, {1, 0, 0, 0, 1, 0, 0, 0, 
   1, 0, 0, 0, 1, 0, 0, 0, 1, 0, 0, 0, 1, 0, 0, 0, 1, 0, 0, 0, 1, 0, 0, 0, 1, 
   0, 0, 0, 1, 0, 0, 0}} -> 3, {{{1, 2}, {1, 2}, {1, 2}, {2, 4}}, {1, 0, 0, 
   1, 1, 0, 0, 1, 1, 0, 0, 1, 1, 0, 0, 1, 1, 0, 0, 1, 1, 0, 0, 1, 1, 0, 0, 1, 
   1, 0, 0, 1, 1, 0, 0, 1, 1, 0, 0, 1}} -> 1, 
 {{{1, 2}, {1, 2}, {1, 2}, {2, 4}}, {1, 0, 0, 0, 1, 0, 1, 0, 1, 0, 1, 0, 1, 
   0, 1, 0, 1, 0, 1, 0, 1, 0, 1, 0, 1, 0, 1, 0, 1, 0, 1, 0, 1, 0, 1, 0, 1, 0, 
   1, 0}} -> 6, {{{1, 2}, {1, 2}, {1, 2}, {2, 4}}, {1, 0, 0, 1, 1, 0, 1, 1, 
   1, 0, 1, 1, 1, 0, 1, 1, 1, 0, 1, 1, 1, 0, 1, 1, 1, 0, 1, 1, 1, 0, 1, 1, 1, 
   0, 1, 1, 1, 0, 1, 1}} -> 2, {{{1, 2}, {1, 2}, {1, 2}, {2, 4}}, {1, 0, 1, 
   0, 1, 0, 1, 0, 1, 0, 1, 0, 1, 0, 1, 0, 1, 0, 1, 0, 1, 0, 1, 0, 1, 0, 1, 0, 
   1, 0, 1, 0, 1, 0, 1, 0, 1, 0, 1, 0}} -> 3, 
 {{{1, 2}, {1, 2}, {1, 2}, {2, 4}}, {1, 0, 1, 1, 1, 0, 1, 1, 1, 0, 1, 1, 1, 
   0, 1, 1, 1, 0, 1, 1, 1, 0, 1, 1, 1, 0, 1, 1, 1, 0, 1, 1, 1, 0, 1, 1, 1, 0, 
   1, 1}} -> 1, {{{1, 2}, {1, 2}, {1, 2}, {2, 4}}, {1, 0, 0, 0, 1, 1, 0, 0, 
   0, 1, 1, 0, 1, 1, 0, 0, 0, 1, 1, 0, 1, 1, 0, 0, 0, 1, 1, 0, 1, 1, 0, 0, 0, 
   1, 1, 0, 1, 1, 0, 0}} -> 1, {{{1, 2}, {1, 2}, {1, 2}, {2, 4}}, {1, 0, 0, 
   0, 1, 1, 0, 0, 0, 1, 1, 1, 1, 1, 0, 1, 0, 1, 1, 1, 1, 1, 0, 1, 0, 1, 1, 1, 
   1, 1, 0, 1, 0, 1, 1, 1, 1, 1, 0, 1}} -> 1, 
 {{{1, 2}, {1, 2}, {1, 2}, {2, 4}}, {1, 0, 0, 1, 1, 1, 0, 1, 0, 1, 1, 0, 1, 
   1, 0, 1, 0, 1, 1, 0, 1, 1, 0, 1, 0, 1, 1, 0, 1, 1, 0, 1, 0, 1, 1, 0, 1, 1, 
   0, 1}} -> 1, {{{1, 2}, {1, 2}, {1, 2}, {2, 4}}, {1, 0, 0, 0, 1, 1, 0, 0, 
   0, 1, 1, 1, 1, 1, 0, 0, 0, 1, 1, 1, 1, 1, 0, 0, 0, 1, 1, 1, 1, 1, 0, 0, 0, 
   1, 1, 1, 1, 1, 0, 0}} -> 1, {{{1, 2}, {1, 2}, {1, 2}, {2, 4}}, {1, 0, 0, 
   0, 1, 1, 1, 0, 0, 1, 1, 0, 1, 1, 1, 0, 0, 1, 1, 0, 1, 1, 1, 0, 0, 1, 1, 0, 
   1, 1, 1, 0, 0, 1, 1, 0, 1, 1, 1, 0}} -> 1, 
 {{{1, 2}, {1, 2}, {1, 2}, {2, 4}}, {1, 0, 0, 0, 1, 1, 1, 0, 0, 1, 1, 1, 1, 
   1, 1, 1, 0, 1, 1, 1, 1, 1, 1, 1, 0, 1, 1, 1, 1, 1, 1, 1, 0, 1, 1, 1, 1, 1, 
   1, 1}} -> 1, {{{1, 2}, {1, 2}, {1, 2}, {2, 4}}, {1, 0, 0, 1, 1, 1, 1, 1, 
   0, 1, 1, 0, 1, 1, 1, 1, 0, 1, 1, 0, 1, 1, 1, 1, 0, 1, 1, 0, 1, 1, 1, 1, 0, 
   1, 1, 0, 1, 1, 1, 1}} -> 1, {{{1, 2}, {1, 2}, {1, 2}, {2, 4}}, {1, 0, 0, 
   0, 1, 1, 1, 0, 0, 1, 1, 1, 1, 1, 1, 0, 0, 1, 1, 1, 1, 1, 1, 0, 0, 1, 1, 1, 
   1, 1, 1, 0, 0, 1, 1, 1, 1, 1, 1, 0}} -> 1, 
 {{{1, 2}, {1, 2}, {1, 2}, {2, 4}}, {1, 0, 1, 0, 1, 1, 1, 0, 0, 1, 0, 0, 1, 
   1, 1, 0, 0, 1, 0, 0, 1, 1, 1, 0, 0, 1, 0, 0, 1, 1, 1, 0, 0, 1, 0, 0, 1, 1, 
   1, 0}} -> 1, {{{1, 2}, {1, 2}, {1, 2}, {2, 4}}, {1, 0, 1, 0, 1, 1, 1, 0, 
   0, 1, 0, 1, 1, 1, 1, 1, 0, 1, 0, 1, 1, 1, 1, 1, 0, 1, 0, 1, 1, 1, 1, 1, 0, 
   1, 0, 1, 1, 1, 1, 1}} -> 1, {{{1, 2}, {1, 2}, {1, 2}, {2, 4}}, {1, 0, 1, 
   1, 1, 1, 1, 1, 0, 1, 0, 0, 1, 1, 1, 1, 0, 1, 0, 0, 1, 1, 1, 1, 0, 1, 0, 0, 
   1, 1, 1, 1, 0, 1, 0, 0, 1, 1, 1, 1}} -> 1, 
 {{{1, 2}, {1, 2}, {1, 2}, {2, 4}}, {1, 0, 1, 0, 1, 1, 1, 0, 0, 1, 0, 1, 1, 
   1, 1, 0, 0, 1, 0, 1, 1, 1, 1, 0, 0, 1, 0, 1, 1, 1, 1, 0, 0, 1, 0, 1, 1, 1, 
   1, 0}} -> 1, {{{1, 2}, {1, 2}, {1, 2}, {2, 4}}, {1, 0, 0, 0, 1, 1, 1, 0, 
   0, 1, 0, 0, 1, 1, 1, 0, 0, 1, 0, 0, 1, 1, 1, 0, 0, 1, 0, 0, 1, 1, 1, 0, 0, 
   1, 0, 0, 1, 1, 1, 0}} -> 1, {{{1, 2}, {1, 2}, {1, 2}, {2, 4}}, {1, 0, 0, 
   0, 1, 1, 1, 0, 0, 1, 0, 1, 1, 1, 1, 1, 0, 1, 0, 1, 1, 1, 1, 1, 0, 1, 0, 1, 
   1, 1, 1, 1, 0, 1, 0, 1, 1, 1, 1, 1}} -> 1, 
 {{{1, 2}, {1, 2}, {1, 2}, {2, 4}}, {1, 0, 0, 1, 1, 1, 1, 1, 0, 1, 0, 0, 1, 
   1, 1, 1, 0, 1, 0, 0, 1, 1, 1, 1, 0, 1, 0, 0, 1, 1, 1, 1, 0, 1, 0, 0, 1, 1, 
   1, 1}} -> 1, {{{1, 2}, {1, 2}, {1, 2}, {2, 4}}, {1, 0, 0, 0, 1, 1, 1, 0, 
   0, 1, 0, 1, 1, 1, 1, 0, 0, 1, 0, 1, 1, 1, 1, 0, 0, 1, 0, 1, 1, 1, 1, 0, 0, 
   1, 0, 1, 1, 1, 1, 0}} -> 1, {{{1, 2}, {1, 2}, {1, 2}, {2, 4}}, {1, 1, 0, 
   0, 0, 0, 1, 0, 1, 1, 0, 0, 0, 0, 1, 0, 1, 1, 0, 0, 0, 0, 1, 0, 1, 1, 0, 0, 
   0, 0, 1, 0, 1, 1, 0, 0, 0, 0, 1, 0}} -> 2, 
 {{{1, 2}, {1, 2}, {1, 2}, {2, 4}}, {1, 1, 0, 0, 0, 0, 1, 1, 1, 1, 0, 1, 0, 
   0, 1, 1, 1, 1, 0, 1, 0, 0, 1, 1, 1, 1, 0, 1, 0, 0, 1, 1, 1, 1, 0, 1, 0, 0, 
   1, 1}} -> 2, {{{1, 2}, {1, 2}, {1, 2}, {2, 4}}, {1, 1, 0, 1, 0, 0, 1, 0, 
   1, 1, 0, 1, 0, 0, 1, 0, 1, 1, 0, 1, 0, 0, 1, 0, 1, 1, 0, 1, 0, 0, 1, 0, 1, 
   1, 0, 1, 0, 0, 1, 0}} -> 2, {{{1, 2}, {1, 2}, {1, 2}, {2, 4}}, {1, 1, 0, 
   0, 0, 0, 1, 1, 1, 1, 0, 1, 0, 0, 1, 0, 1, 1, 0, 0, 0, 0, 1, 1, 1, 1, 0, 1, 
   0, 0, 1, 0, 1, 1, 0, 0, 0, 0, 1, 1}} -> 2, 
 {{{1, 2}, {1, 2}, {1, 2}, {2, 4}}, {1, 1, 1, 0, 0, 0, 0, 0, 1, 1, 1, 0, 0, 
   0, 0, 0, 1, 1, 1, 0, 0, 0, 0, 0, 1, 1, 1, 0, 0, 0, 0, 0, 1, 1, 1, 0, 0, 0, 
   0, 0}} -> 1, {{{1, 2}, {1, 2}, {1, 2}, {2, 4}}, {1, 1, 1, 0, 0, 0, 0, 1, 
   1, 1, 1, 1, 0, 0, 0, 1, 1, 1, 1, 1, 0, 0, 0, 1, 1, 1, 1, 1, 0, 0, 0, 1, 1, 
   1, 1, 1, 0, 0, 0, 1}} -> 1, {{{1, 2}, {1, 2}, {1, 2}, {2, 4}}, {1, 1, 1, 
   1, 0, 0, 0, 0, 1, 1, 1, 1, 0, 0, 0, 0, 1, 1, 1, 1, 0, 0, 0, 0, 1, 1, 1, 1, 
   0, 0, 0, 0, 1, 1, 1, 1, 0, 0, 0, 0}} -> 1, 
 {{{1, 2}, {1, 2}, {1, 2}, {2, 4}}, {1, 1, 1, 0, 0, 0, 0, 1, 1, 1, 1, 1, 0, 
   0, 0, 0, 1, 1, 1, 0, 0, 0, 0, 1, 1, 1, 1, 1, 0, 0, 0, 0, 1, 1, 1, 0, 0, 0, 
   0, 1}} -> 1, {{{1, 2}, {1, 2}, {1, 2}, {2, 4}}, {1, 1, 0, 0, 0, 0, 0, 0, 
   1, 1, 0, 0, 0, 0, 0, 0, 1, 1, 0, 0, 0, 0, 0, 0, 1, 1, 0, 0, 0, 0, 0, 0, 1, 
   1, 0, 0, 0, 0, 0, 0}} -> 1, {{{1, 2}, {1, 2}, {1, 2}, {2, 4}}, {1, 1, 0, 
   0, 0, 0, 0, 1, 1, 1, 0, 1, 0, 0, 0, 1, 1, 1, 0, 1, 0, 0, 0, 1, 1, 1, 0, 1, 
   0, 0, 0, 1, 1, 1, 0, 1, 0, 0, 0, 1}} -> 1, 
 {{{1, 2}, {1, 2}, {1, 2}, {2, 4}}, {1, 1, 0, 1, 0, 0, 0, 0, 1, 1, 0, 1, 0, 
   0, 0, 0, 1, 1, 0, 1, 0, 0, 0, 0, 1, 1, 0, 1, 0, 0, 0, 0, 1, 1, 0, 1, 0, 0, 
   0, 0}} -> 1, {{{1, 2}, {1, 2}, {1, 2}, {2, 4}}, {1, 1, 0, 0, 0, 0, 0, 1, 
   1, 1, 0, 1, 0, 0, 0, 0, 1, 1, 0, 0, 0, 0, 0, 1, 1, 1, 0, 1, 0, 0, 0, 0, 1, 
   1, 0, 0, 0, 0, 0, 1}} -> 1, {{{1, 2}, {1, 2}, {1, 2}, {2, 4}}, {1, 0, 0, 
   0, 1, 1, 0, 0, 0, 0, 1, 0, 1, 0, 0, 0, 1, 1, 0, 0, 0, 0, 1, 0, 1, 0, 0, 0, 
   1, 1, 0, 0, 0, 0, 1, 0, 1, 0, 0, 0}} -> 1, 
 {{{1, 2}, {1, 2}, {1, 2}, {2, 4}}, {1, 0, 0, 0, 1, 1, 0, 0, 0, 0, 1, 1, 1, 
   0, 0, 1, 1, 1, 0, 1, 0, 0, 1, 1, 1, 0, 0, 1, 1, 1, 0, 1, 0, 0, 1, 1, 1, 0, 
   0, 1}} -> 1, {{{1, 2}, {1, 2}, {1, 2}, {2, 4}}, {1, 0, 0, 1, 1, 1, 0, 1, 
   0, 0, 1, 0, 1, 0, 0, 1, 1, 1, 0, 1, 0, 0, 1, 0, 1, 0, 0, 1, 1, 1, 0, 1, 0, 
   0, 1, 0, 1, 0, 0, 1}} -> 1, {{{1, 2}, {1, 2}, {1, 2}, {2, 4}}, {1, 0, 0, 
   0, 1, 1, 0, 0, 0, 0, 1, 1, 1, 0, 0, 1, 1, 1, 0, 1, 0, 0, 1, 0, 1, 0, 0, 0, 
   1, 1, 0, 0, 0, 0, 1, 1, 1, 0, 0, 1}} -> 1, 
 {{{1, 2}, {1, 2}, {1, 2}, {2, 4}}, {1, 0, 0, 0, 1, 1, 1, 0, 0, 0, 1, 0, 1, 
   0, 0, 0, 1, 1, 1, 0, 0, 0, 1, 0, 1, 0, 0, 0, 1, 1, 1, 0, 0, 0, 1, 0, 1, 0, 
   0, 0}} -> 1, {{{1, 2}, {1, 2}, {1, 2}, {2, 4}}, {1, 0, 0, 0, 1, 1, 1, 0, 
   0, 0, 1, 1, 1, 0, 0, 1, 1, 1, 1, 1, 0, 0, 1, 1, 1, 0, 0, 1, 1, 1, 1, 1, 0, 
   0, 1, 1, 1, 0, 0, 1}} -> 1, {{{1, 2}, {1, 2}, {1, 2}, {2, 4}}, {1, 0, 0, 
   1, 1, 1, 1, 1, 0, 0, 1, 0, 1, 0, 0, 1, 1, 1, 1, 1, 0, 0, 1, 0, 1, 0, 0, 1, 
   1, 1, 1, 1, 0, 0, 1, 0, 1, 0, 0, 1}} -> 1, 
 {{{1, 2}, {1, 2}, {1, 2}, {2, 4}}, {1, 0, 0, 0, 1, 1, 1, 0, 0, 0, 1, 1, 1, 
   0, 0, 1, 1, 1, 1, 1, 0, 0, 1, 0, 1, 0, 0, 0, 1, 1, 1, 0, 0, 0, 1, 1, 1, 0, 
   0, 1}} -> 1, {{{1, 2}, {1, 2}, {1, 2}, {2, 4}}, {1, 0, 1, 0, 1, 1, 1, 0, 
   0, 0, 0, 0, 1, 0, 1, 0, 1, 1, 1, 0, 0, 0, 0, 0, 1, 0, 1, 0, 1, 1, 1, 0, 0, 
   0, 0, 0, 1, 0, 1, 0}} -> 1, {{{1, 2}, {1, 2}, {1, 2}, {2, 4}}, {1, 0, 1, 
   0, 1, 1, 1, 0, 0, 0, 0, 1, 1, 0, 1, 1, 1, 1, 1, 1, 0, 0, 0, 1, 1, 0, 1, 1, 
   1, 1, 1, 1, 0, 0, 0, 1, 1, 0, 1, 1}} -> 1, 
 {{{1, 2}, {1, 2}, {1, 2}, {2, 4}}, {1, 0, 1, 1, 1, 1, 1, 1, 0, 0, 0, 0, 1, 
   0, 1, 1, 1, 1, 1, 1, 0, 0, 0, 0, 1, 0, 1, 1, 1, 1, 1, 1, 0, 0, 0, 0, 1, 0, 
   1, 1}} -> 1, {{{1, 2}, {1, 2}, {1, 2}, {2, 4}}, {1, 0, 1, 0, 1, 1, 1, 0, 
   0, 0, 0, 1, 1, 0, 1, 1, 1, 1, 1, 1, 0, 0, 0, 0, 1, 0, 1, 0, 1, 1, 1, 0, 0, 
   0, 0, 1, 1, 0, 1, 1}} -> 1, {{{1, 2}, {1, 2}, {1, 2}, {2, 4}}, {1, 0, 0, 
   0, 1, 1, 1, 0, 0, 0, 0, 0, 1, 0, 0, 0, 1, 1, 1, 0, 0, 0, 0, 0, 1, 0, 0, 0, 
   1, 1, 1, 0, 0, 0, 0, 0, 1, 0, 0, 0}} -> 1, 
 {{{1, 2}, {1, 2}, {1, 2}, {2, 4}}, {1, 0, 0, 0, 1, 1, 1, 0, 0, 0, 0, 1, 1, 
   0, 0, 1, 1, 1, 1, 1, 0, 0, 0, 1, 1, 0, 0, 1, 1, 1, 1, 1, 0, 0, 0, 1, 1, 0, 
   0, 1}} -> 1, {{{1, 2}, {1, 2}, {1, 2}, {2, 4}}, {1, 0, 0, 1, 1, 1, 1, 1, 
   0, 0, 0, 0, 1, 0, 0, 1, 1, 1, 1, 1, 0, 0, 0, 0, 1, 0, 0, 1, 1, 1, 1, 1, 0, 
   0, 0, 0, 1, 0, 0, 1}} -> 1, {{{1, 2}, {1, 2}, {1, 2}, {2, 4}}, {1, 0, 0, 
   0, 1, 1, 1, 0, 0, 0, 0, 1, 1, 0, 0, 1, 1, 1, 1, 1, 0, 0, 0, 0, 1, 0, 0, 0, 
   1, 1, 1, 0, 0, 0, 0, 1, 1, 0, 0, 1}} -> 1, 
 {{{1, 2}, {1, 2}, {1, 2}, {2, 4}}, {0, 1, 0, 0, 1, 1, 0, 0, 0, 0, 1, 0, 0, 
   1, 0, 0, 1, 1, 0, 0, 0, 0, 1, 0, 0, 1, 0, 0, 1, 1, 0, 0, 0, 0, 1, 0, 0, 1, 
   0, 0}} -> 1, {{{1, 2}, {1, 2}, {1, 2}, {2, 4}}, {0, 1, 0, 0, 1, 1, 0, 1, 
   0, 0, 1, 1, 0, 1, 0, 1, 1, 1, 0, 1, 0, 0, 1, 1, 0, 1, 0, 1, 1, 1, 0, 1, 0, 
   0, 1, 1, 0, 1, 0, 1}} -> 1, {{{1, 2}, {1, 2}, {1, 2}, {2, 4}}, {0, 1, 0, 
   1, 1, 1, 0, 0, 0, 0, 1, 1, 0, 1, 0, 1, 1, 1, 0, 0, 0, 0, 1, 1, 0, 1, 0, 1, 
   1, 1, 0, 0, 0, 0, 1, 1, 0, 1, 0, 1}} -> 1, 
 {{{1, 2}, {1, 2}, {1, 2}, {2, 4}}, {0, 1, 0, 0, 1, 1, 0, 1, 0, 0, 1, 0, 0, 
   1, 0, 0, 1, 1, 0, 1, 0, 0, 1, 0, 0, 1, 0, 0, 1, 1, 0, 1, 0, 0, 1, 0, 0, 1, 
   0, 0}} -> 1, {{{1, 2}, {1, 2}, {1, 2}, {2, 4}}, {0, 1, 0, 0, 1, 1, 1, 0, 
   0, 0, 1, 0, 0, 1, 0, 0, 1, 1, 1, 0, 0, 0, 1, 0, 0, 1, 0, 0, 1, 1, 1, 0, 0, 
   0, 1, 0, 0, 1, 0, 0}} -> 1, {{{1, 2}, {1, 2}, {1, 2}, {2, 4}}, {0, 1, 0, 
   0, 1, 1, 1, 1, 0, 0, 1, 1, 0, 1, 0, 1, 1, 1, 1, 1, 0, 0, 1, 1, 0, 1, 0, 1, 
   1, 1, 1, 1, 0, 0, 1, 1, 0, 1, 0, 1}} -> 1, 
 {{{1, 2}, {1, 2}, {1, 2}, {2, 4}}, {0, 1, 0, 1, 1, 1, 1, 0, 0, 0, 1, 1, 0, 
   1, 0, 1, 1, 1, 1, 0, 0, 0, 1, 1, 0, 1, 0, 1, 1, 1, 1, 0, 0, 0, 1, 1, 0, 1, 
   0, 1}} -> 1, {{{1, 2}, {1, 2}, {1, 2}, {2, 4}}, {0, 1, 0, 0, 1, 1, 1, 1, 
   0, 0, 1, 0, 0, 1, 0, 0, 1, 1, 1, 1, 0, 0, 1, 0, 0, 1, 0, 0, 1, 1, 1, 1, 0, 
   0, 1, 0, 0, 1, 0, 0}} -> 1, {{{1, 2}, {1, 2}, {1, 2}, {2, 4}}, {0, 1, 1, 
   0, 1, 1, 1, 0, 0, 0, 0, 0, 0, 1, 1, 0, 1, 1, 1, 0, 0, 0, 0, 0, 0, 1, 1, 0, 
   1, 1, 1, 0, 0, 0, 0, 0, 0, 1, 1, 0}} -> 1, 
 {{{1, 2}, {1, 2}, {1, 2}, {2, 4}}, {0, 1, 1, 0, 1, 1, 1, 1, 0, 0, 0, 1, 0, 
   1, 1, 1, 1, 1, 1, 1, 0, 0, 0, 1, 0, 1, 1, 1, 1, 1, 1, 1, 0, 0, 0, 1, 0, 1, 
   1, 1}} -> 1, {{{1, 2}, {1, 2}, {1, 2}, {2, 4}}, {0, 1, 1, 1, 1, 1, 1, 0, 
   0, 0, 0, 1, 0, 1, 1, 1, 1, 1, 1, 0, 0, 0, 0, 1, 0, 1, 1, 1, 1, 1, 1, 0, 0, 
   0, 0, 1, 0, 1, 1, 1}} -> 1, {{{1, 2}, {1, 2}, {1, 2}, {2, 4}}, {0, 1, 1, 
   0, 1, 1, 1, 1, 0, 0, 0, 0, 0, 1, 1, 0, 1, 1, 1, 1, 0, 0, 0, 0, 0, 1, 1, 0, 
   1, 1, 1, 1, 0, 0, 0, 0, 0, 1, 1, 0}} -> 1, 
 {{{1, 2}, {1, 2}, {1, 2}, {2, 4}}, {0, 1, 0, 0, 1, 1, 1, 0, 0, 0, 0, 0, 0, 
   1, 0, 0, 1, 1, 1, 0, 0, 0, 0, 0, 0, 1, 0, 0, 1, 1, 1, 0, 0, 0, 0, 0, 0, 1, 
   0, 0}} -> 1, {{{1, 2}, {1, 2}, {1, 2}, {2, 4}}, {0, 1, 0, 0, 1, 1, 1, 1, 
   0, 0, 0, 1, 0, 1, 0, 1, 1, 1, 1, 1, 0, 0, 0, 1, 0, 1, 0, 1, 1, 1, 1, 1, 0, 
   0, 0, 1, 0, 1, 0, 1}} -> 1, {{{1, 2}, {1, 2}, {1, 2}, {2, 4}}, {0, 1, 0, 
   1, 1, 1, 1, 0, 0, 0, 0, 1, 0, 1, 0, 1, 1, 1, 1, 0, 0, 0, 0, 1, 0, 1, 0, 1, 
   1, 1, 1, 0, 0, 0, 0, 1, 0, 1, 0, 1}} -> 1, 
 {{{1, 2}, {1, 2}, {1, 2}, {2, 4}}, {0, 1, 0, 0, 1, 1, 1, 1, 0, 0, 0, 0, 0, 
   1, 0, 0, 1, 1, 1, 1, 0, 0, 0, 0, 0, 1, 0, 0, 1, 1, 1, 1, 0, 0, 0, 0, 0, 1, 
   0, 0}} -> 1, {{{1, 2}, {1, 2}, {1, 2}, {3, 4}}, {0, 0, 0, 0, 0, 0, 0, 0, 
   0, 0, 0, 0, 0, 0, 0, 0, 0, 0, 0, 0, 0, 0, 0, 0, 0, 0, 0, 0, 0, 0, 0, 0, 0, 
   0, 0, 0, 0, 0, 0, 0}} -> 81, {{{1, 2}, {1, 2}, {1, 2}, {3, 4}}, {0, 0, 0, 
   1, 0, 0, 0, 1, 0, 0, 0, 1, 0, 0, 0, 1, 0, 0, 0, 1, 0, 0, 0, 1, 0, 0, 0, 1, 
   0, 0, 0, 1, 0, 0, 0, 1, 0, 0, 0, 1}} -> 27, 
 {{{1, 2}, {1, 2}, {1, 2}, {3, 4}}, {0, 0, 1, 0, 0, 0, 1, 0, 0, 0, 1, 0, 0, 
   0, 1, 0, 0, 0, 1, 0, 0, 0, 1, 0, 0, 0, 1, 0, 0, 0, 1, 0, 0, 0, 1, 0, 0, 0, 
   1, 0}} -> 9, {{{1, 2}, {1, 2}, {1, 2}, {3, 4}}, {0, 0, 1, 0, 0, 0, 1, 1, 
   0, 0, 1, 1, 0, 0, 1, 1, 0, 0, 1, 1, 0, 0, 1, 1, 0, 0, 1, 1, 0, 0, 1, 1, 0, 
   0, 1, 1, 0, 0, 1, 1}} -> 9, {{{1, 2}, {1, 2}, {1, 2}, {3, 4}}, {0, 0, 1, 
   1, 0, 0, 1, 0, 0, 0, 1, 1, 0, 0, 1, 0, 0, 0, 1, 1, 0, 0, 1, 0, 0, 0, 1, 1, 
   0, 0, 1, 0, 0, 0, 1, 1, 0, 0, 1, 0}} -> 9, 
 {{{1, 2}, {1, 2}, {1, 2}, {3, 4}}, {0, 0, 1, 0, 0, 0, 1, 1, 0, 0, 1, 0, 0, 
   0, 1, 1, 0, 0, 1, 0, 0, 0, 1, 1, 0, 0, 1, 0, 0, 0, 1, 1, 0, 0, 1, 0, 0, 0, 
   1, 1}} -> 9, {{{1, 2}, {1, 2}, {1, 2}, {3, 4}}, {0, 1, 0, 0, 0, 1, 0, 0, 
   0, 1, 0, 0, 0, 1, 0, 0, 0, 1, 0, 0, 0, 1, 0, 0, 0, 1, 0, 0, 0, 1, 0, 0, 0, 
   1, 0, 0, 0, 1, 0, 0}} -> 3, {{{1, 2}, {1, 2}, {1, 2}, {3, 4}}, {0, 1, 0, 
   1, 0, 1, 0, 1, 0, 1, 0, 1, 0, 1, 0, 1, 0, 1, 0, 1, 0, 1, 0, 1, 0, 1, 0, 1, 
   0, 1, 0, 1, 0, 1, 0, 1, 0, 1, 0, 1}} -> 1, 
 {{{1, 2}, {1, 2}, {1, 2}, {3, 4}}, {0, 1, 0, 0, 0, 1, 1, 0, 0, 1, 1, 0, 0, 
   1, 1, 0, 0, 1, 1, 0, 0, 1, 1, 0, 0, 1, 1, 0, 0, 1, 1, 0, 0, 1, 1, 0, 0, 1, 
   1, 0}} -> 2, {{{1, 2}, {1, 2}, {1, 2}, {3, 4}}, {0, 1, 0, 0, 0, 1, 1, 0, 
   0, 1, 1, 1, 0, 1, 1, 1, 0, 1, 1, 1, 0, 1, 1, 1, 0, 1, 1, 1, 0, 1, 1, 1, 0, 
   1, 1, 1, 0, 1, 1, 1}} -> 2, {{{1, 2}, {1, 2}, {1, 2}, {3, 4}}, {0, 1, 0, 
   1, 0, 1, 1, 1, 0, 1, 1, 0, 0, 1, 1, 1, 0, 1, 1, 0, 0, 1, 1, 1, 0, 1, 1, 0, 
   0, 1, 1, 1, 0, 1, 1, 0, 0, 1, 1, 1}} -> 2, 
 {{{1, 2}, {1, 2}, {1, 2}, {3, 4}}, {0, 1, 0, 0, 0, 1, 1, 0, 0, 1, 1, 1, 0, 
   1, 1, 0, 0, 1, 1, 1, 0, 1, 1, 0, 0, 1, 1, 1, 0, 1, 1, 0, 0, 1, 1, 1, 0, 1, 
   1, 0}} -> 2, {{{1, 2}, {1, 2}, {1, 2}, {3, 4}}, {0, 1, 1, 0, 0, 1, 1, 0, 
   0, 1, 1, 0, 0, 1, 1, 0, 0, 1, 1, 0, 0, 1, 1, 0, 0, 1, 1, 0, 0, 1, 1, 0, 0, 
   1, 1, 0, 0, 1, 1, 0}} -> 1, {{{1, 2}, {1, 2}, {1, 2}, {3, 4}}, {0, 1, 1, 
   0, 0, 1, 1, 1, 0, 1, 1, 1, 0, 1, 1, 1, 0, 1, 1, 1, 0, 1, 1, 1, 0, 1, 1, 1, 
   0, 1, 1, 1, 0, 1, 1, 1, 0, 1, 1, 1}} -> 1, 
 {{{1, 2}, {1, 2}, {1, 2}, {3, 4}}, {0, 1, 1, 1, 0, 1, 1, 0, 0, 1, 1, 1, 0, 
   1, 1, 0, 0, 1, 1, 1, 0, 1, 1, 0, 0, 1, 1, 1, 0, 1, 1, 0, 0, 1, 1, 1, 0, 1, 
   1, 0}} -> 1, {{{1, 2}, {1, 2}, {1, 2}, {3, 4}}, {0, 1, 1, 0, 0, 1, 1, 1, 
   0, 1, 1, 0, 0, 1, 1, 1, 0, 1, 1, 0, 0, 1, 1, 1, 0, 1, 1, 0, 0, 1, 1, 1, 0, 
   1, 1, 0, 0, 1, 1, 1}} -> 1, {{{1, 2}, {1, 2}, {1, 2}, {3, 4}}, {0, 1, 0, 
   0, 1, 1, 0, 0, 1, 0, 1, 0, 1, 1, 0, 0, 1, 0, 1, 0, 1, 1, 0, 0, 1, 0, 1, 0, 
   1, 1, 0, 0, 1, 0, 1, 0, 1, 1, 0, 0}} -> 1, 
 {{{1, 2}, {1, 2}, {1, 2}, {3, 4}}, {0, 1, 0, 0, 1, 1, 0, 0, 1, 0, 1, 0, 1, 
   1, 0, 1, 1, 0, 1, 1, 1, 1, 0, 1, 1, 0, 1, 1, 1, 1, 0, 1, 1, 0, 1, 1, 1, 1, 
   0, 1}} -> 1, {{{1, 2}, {1, 2}, {1, 2}, {3, 4}}, {0, 1, 0, 1, 1, 1, 0, 1, 
   1, 0, 1, 1, 1, 1, 0, 0, 1, 0, 1, 1, 1, 1, 0, 0, 1, 0, 1, 1, 1, 1, 0, 0, 1, 
   0, 1, 1, 1, 1, 0, 0}} -> 1, {{{1, 2}, {1, 2}, {1, 2}, {3, 4}}, {0, 1, 0, 
   0, 1, 1, 0, 0, 1, 0, 1, 0, 1, 1, 0, 1, 1, 0, 1, 1, 1, 1, 0, 0, 1, 0, 1, 0, 
   1, 1, 0, 1, 1, 0, 1, 1, 1, 1, 0, 0}} -> 1, 
 {{{1, 2}, {1, 2}, {1, 2}, {3, 4}}, {0, 1, 0, 0, 1, 1, 1, 0, 1, 0, 1, 0, 1, 
   1, 1, 0, 1, 0, 1, 0, 1, 1, 1, 0, 1, 0, 1, 0, 1, 1, 1, 0, 1, 0, 1, 0, 1, 1, 
   1, 0}} -> 1, {{{1, 2}, {1, 2}, {1, 2}, {3, 4}}, {0, 1, 0, 0, 1, 1, 1, 0, 
   1, 0, 1, 1, 1, 1, 1, 1, 1, 0, 1, 1, 1, 1, 1, 1, 1, 0, 1, 1, 1, 1, 1, 1, 1, 
   0, 1, 1, 1, 1, 1, 1}} -> 1, {{{1, 2}, {1, 2}, {1, 2}, {3, 4}}, {0, 1, 0, 
   1, 1, 1, 1, 1, 1, 0, 1, 0, 1, 1, 1, 1, 1, 0, 1, 0, 1, 1, 1, 1, 1, 0, 1, 0, 
   1, 1, 1, 1, 1, 0, 1, 0, 1, 1, 1, 1}} -> 1, 
 {{{1, 2}, {1, 2}, {1, 2}, {3, 4}}, {0, 1, 0, 0, 1, 1, 1, 0, 1, 0, 1, 1, 1, 
   1, 1, 0, 1, 0, 1, 1, 1, 1, 1, 0, 1, 0, 1, 1, 1, 1, 1, 0, 1, 0, 1, 1, 1, 1, 
   1, 0}} -> 1, {{{1, 2}, {1, 2}, {1, 2}, {3, 4}}, {0, 1, 1, 0, 1, 1, 1, 0, 
   1, 0, 0, 0, 1, 1, 1, 0, 1, 0, 0, 0, 1, 1, 1, 0, 1, 0, 0, 0, 1, 1, 1, 0, 1, 
   0, 0, 0, 1, 1, 1, 0}} -> 1, {{{1, 2}, {1, 2}, {1, 2}, {3, 4}}, {0, 1, 1, 
   0, 1, 1, 1, 1, 1, 0, 0, 1, 1, 1, 1, 1, 1, 0, 0, 1, 1, 1, 1, 1, 1, 0, 0, 1, 
   1, 1, 1, 1, 1, 0, 0, 1, 1, 1, 1, 1}} -> 1, 
 {{{1, 2}, {1, 2}, {1, 2}, {3, 4}}, {0, 1, 1, 1, 1, 1, 1, 0, 1, 0, 0, 1, 1, 
   1, 1, 1, 1, 0, 0, 0, 1, 1, 1, 1, 1, 0, 0, 0, 1, 1, 1, 1, 1, 0, 0, 0, 1, 1, 
   1, 1}} -> 1, {{{1, 2}, {1, 2}, {1, 2}, {3, 4}}, {0, 1, 1, 0, 1, 1, 1, 1, 
   1, 0, 0, 0, 1, 1, 1, 0, 1, 0, 0, 1, 1, 1, 1, 1, 1, 0, 0, 0, 1, 1, 1, 0, 1, 
   0, 0, 1, 1, 1, 1, 1}} -> 1, {{{1, 2}, {1, 2}, {1, 2}, {3, 4}}, {0, 1, 0, 
   0, 1, 1, 1, 0, 1, 0, 0, 0, 1, 1, 1, 0, 1, 0, 0, 0, 1, 1, 1, 0, 1, 0, 0, 0, 
   1, 1, 1, 0, 1, 0, 0, 0, 1, 1, 1, 0}} -> 1, 
 {{{1, 2}, {1, 2}, {1, 2}, {3, 4}}, {0, 1, 0, 0, 1, 1, 1, 0, 1, 0, 0, 1, 1, 
   1, 1, 1, 1, 0, 0, 1, 1, 1, 1, 1, 1, 0, 0, 1, 1, 1, 1, 1, 1, 0, 0, 1, 1, 1, 
   1, 1}} -> 1, {{{1, 2}, {1, 2}, {1, 2}, {3, 4}}, {0, 1, 0, 1, 1, 1, 1, 1, 
   1, 0, 0, 0, 1, 1, 1, 1, 1, 0, 0, 0, 1, 1, 1, 1, 1, 0, 0, 0, 1, 1, 1, 1, 1, 
   0, 0, 0, 1, 1, 1, 1}} -> 1, {{{1, 2}, {1, 2}, {1, 2}, {3, 4}}, {0, 1, 0, 
   0, 1, 1, 1, 0, 1, 0, 0, 1, 1, 1, 1, 1, 1, 0, 0, 0, 1, 1, 1, 0, 1, 0, 0, 1, 
   1, 1, 1, 1, 1, 0, 0, 0, 1, 1, 1, 0}} -> 1, 
 {{{1, 2}, {1, 2}, {1, 2}, {3, 4}}, {1, 0, 0, 0, 1, 0, 0, 0, 1, 0, 0, 0, 1, 
   0, 0, 0, 1, 0, 0, 0, 1, 0, 0, 0, 1, 0, 0, 0, 1, 0, 0, 0, 1, 0, 0, 0, 1, 0, 
   0, 0}} -> 3, {{{1, 2}, {1, 2}, {1, 2}, {3, 4}}, {1, 0, 0, 1, 1, 0, 0, 1, 
   1, 0, 0, 1, 1, 0, 0, 1, 1, 0, 0, 1, 1, 0, 0, 1, 1, 0, 0, 1, 1, 0, 0, 1, 1, 
   0, 0, 1, 1, 0, 0, 1}} -> 1, {{{1, 2}, {1, 2}, {1, 2}, {3, 4}}, {1, 0, 0, 
   0, 1, 0, 1, 0, 1, 0, 1, 0, 1, 0, 1, 0, 1, 0, 1, 0, 1, 0, 1, 0, 1, 0, 1, 0, 
   1, 0, 1, 0, 1, 0, 1, 0, 1, 0, 1, 0}} -> 2, 
 {{{1, 2}, {1, 2}, {1, 2}, {3, 4}}, {1, 0, 0, 0, 1, 0, 1, 0, 1, 0, 1, 1, 1, 
   0, 1, 1, 1, 0, 1, 1, 1, 0, 1, 1, 1, 0, 1, 1, 1, 0, 1, 1, 1, 0, 1, 1, 1, 0, 
   1, 1}} -> 2, {{{1, 2}, {1, 2}, {1, 2}, {3, 4}}, {1, 0, 0, 1, 1, 0, 1, 1, 
   1, 0, 1, 0, 1, 0, 1, 1, 1, 0, 1, 0, 1, 0, 1, 1, 1, 0, 1, 0, 1, 0, 1, 1, 1, 
   0, 1, 0, 1, 0, 1, 1}} -> 2, {{{1, 2}, {1, 2}, {1, 2}, {3, 4}}, {1, 0, 0, 
   0, 1, 0, 1, 0, 1, 0, 1, 1, 1, 0, 1, 0, 1, 0, 1, 1, 1, 0, 1, 0, 1, 0, 1, 1, 
   1, 0, 1, 0, 1, 0, 1, 1, 1, 0, 1, 0}} -> 2, 
 {{{1, 2}, {1, 2}, {1, 2}, {3, 4}}, {1, 0, 1, 0, 1, 0, 1, 0, 1, 0, 1, 0, 1, 
   0, 1, 0, 1, 0, 1, 0, 1, 0, 1, 0, 1, 0, 1, 0, 1, 0, 1, 0, 1, 0, 1, 0, 1, 0, 
   1, 0}} -> 1, {{{1, 2}, {1, 2}, {1, 2}, {3, 4}}, {1, 0, 1, 0, 1, 0, 1, 1, 
   1, 0, 1, 1, 1, 0, 1, 1, 1, 0, 1, 1, 1, 0, 1, 1, 1, 0, 1, 1, 1, 0, 1, 1, 1, 
   0, 1, 1, 1, 0, 1, 1}} -> 1, {{{1, 2}, {1, 2}, {1, 2}, {3, 4}}, {1, 0, 1, 
   1, 1, 0, 1, 0, 1, 0, 1, 1, 1, 0, 1, 0, 1, 0, 1, 1, 1, 0, 1, 0, 1, 0, 1, 1, 
   1, 0, 1, 0, 1, 0, 1, 1, 1, 0, 1, 0}} -> 1, 
 {{{1, 2}, {1, 2}, {1, 2}, {3, 4}}, {1, 0, 1, 0, 1, 0, 1, 1, 1, 0, 1, 0, 1, 
   0, 1, 1, 1, 0, 1, 0, 1, 0, 1, 1, 1, 0, 1, 0, 1, 0, 1, 1, 1, 0, 1, 0, 1, 0, 
   1, 1}} -> 1, {{{1, 2}, {1, 2}, {1, 2}, {3, 4}}, {1, 0, 0, 0, 1, 1, 0, 0, 
   0, 1, 1, 0, 1, 1, 0, 0, 0, 1, 1, 0, 1, 1, 0, 0, 0, 1, 1, 0, 1, 1, 0, 0, 0, 
   1, 1, 0, 1, 1, 0, 0}} -> 1, {{{1, 2}, {1, 2}, {1, 2}, {3, 4}}, {1, 0, 0, 
   0, 1, 1, 0, 0, 0, 1, 1, 0, 1, 1, 0, 1, 0, 1, 1, 1, 1, 1, 0, 1, 0, 1, 1, 1, 
   1, 1, 0, 1, 0, 1, 1, 1, 1, 1, 0, 1}} -> 1, 
 {{{1, 2}, {1, 2}, {1, 2}, {3, 4}}, {1, 0, 0, 1, 1, 1, 0, 1, 0, 1, 1, 1, 1, 
   1, 0, 0, 0, 1, 1, 1, 1, 1, 0, 0, 0, 1, 1, 1, 1, 1, 0, 0, 0, 1, 1, 1, 1, 1, 
   0, 0}} -> 1, {{{1, 2}, {1, 2}, {1, 2}, {3, 4}}, {1, 0, 0, 0, 1, 1, 0, 0, 
   0, 1, 1, 0, 1, 1, 0, 1, 0, 1, 1, 1, 1, 1, 0, 0, 0, 1, 1, 0, 1, 1, 0, 1, 0, 
   1, 1, 1, 1, 1, 0, 0}} -> 1, {{{1, 2}, {1, 2}, {1, 2}, {3, 4}}, {1, 0, 0, 
   0, 1, 1, 1, 0, 0, 1, 1, 0, 1, 1, 1, 0, 0, 1, 1, 0, 1, 1, 1, 0, 0, 1, 1, 0, 
   1, 1, 1, 0, 0, 1, 1, 0, 1, 1, 1, 0}} -> 1, 
 {{{1, 2}, {1, 2}, {1, 2}, {3, 4}}, {1, 0, 0, 0, 1, 1, 1, 0, 0, 1, 1, 1, 1, 
   1, 1, 1, 0, 1, 1, 1, 1, 1, 1, 1, 0, 1, 1, 1, 1, 1, 1, 1, 0, 1, 1, 1, 1, 1, 
   1, 1}} -> 1, {{{1, 2}, {1, 2}, {1, 2}, {3, 4}}, {1, 0, 0, 1, 1, 1, 1, 1, 
   0, 1, 1, 0, 1, 1, 1, 1, 0, 1, 1, 0, 1, 1, 1, 1, 0, 1, 1, 0, 1, 1, 1, 1, 0, 
   1, 1, 0, 1, 1, 1, 1}} -> 1, {{{1, 2}, {1, 2}, {1, 2}, {3, 4}}, {1, 0, 0, 
   0, 1, 1, 1, 0, 0, 1, 1, 1, 1, 1, 1, 0, 0, 1, 1, 1, 1, 1, 1, 0, 0, 1, 1, 1, 
   1, 1, 1, 0, 0, 1, 1, 1, 1, 1, 1, 0}} -> 1, 
 {{{1, 2}, {1, 2}, {1, 2}, {3, 4}}, {1, 0, 1, 0, 1, 1, 1, 0, 0, 1, 0, 0, 1, 
   1, 1, 0, 0, 1, 0, 0, 1, 1, 1, 0, 0, 1, 0, 0, 1, 1, 1, 0, 0, 1, 0, 0, 1, 1, 
   1, 0}} -> 1, {{{1, 2}, {1, 2}, {1, 2}, {3, 4}}, {1, 0, 1, 0, 1, 1, 1, 1, 
   0, 1, 0, 1, 1, 1, 1, 1, 0, 1, 0, 1, 1, 1, 1, 1, 0, 1, 0, 1, 1, 1, 1, 1, 0, 
   1, 0, 1, 1, 1, 1, 1}} -> 1, {{{1, 2}, {1, 2}, {1, 2}, {3, 4}}, {1, 0, 1, 
   1, 1, 1, 1, 0, 0, 1, 0, 1, 1, 1, 1, 1, 0, 1, 0, 0, 1, 1, 1, 1, 0, 1, 0, 0, 
   1, 1, 1, 1, 0, 1, 0, 0, 1, 1, 1, 1}} -> 1, 
 {{{1, 2}, {1, 2}, {1, 2}, {3, 4}}, {1, 0, 1, 0, 1, 1, 1, 1, 0, 1, 0, 0, 1, 
   1, 1, 0, 0, 1, 0, 1, 1, 1, 1, 1, 0, 1, 0, 0, 1, 1, 1, 0, 0, 1, 0, 1, 1, 1, 
   1, 1}} -> 1, {{{1, 2}, {1, 2}, {1, 2}, {3, 4}}, {1, 0, 0, 0, 1, 1, 1, 0, 
   0, 1, 0, 0, 1, 1, 1, 0, 0, 1, 0, 0, 1, 1, 1, 0, 0, 1, 0, 0, 1, 1, 1, 0, 0, 
   1, 0, 0, 1, 1, 1, 0}} -> 1, {{{1, 2}, {1, 2}, {1, 2}, {3, 4}}, {1, 0, 0, 
   0, 1, 1, 1, 0, 0, 1, 0, 1, 1, 1, 1, 1, 0, 1, 0, 1, 1, 1, 1, 1, 0, 1, 0, 1, 
   1, 1, 1, 1, 0, 1, 0, 1, 1, 1, 1, 1}} -> 1, 
 {{{1, 2}, {1, 2}, {1, 2}, {3, 4}}, {1, 0, 0, 1, 1, 1, 1, 1, 0, 1, 0, 0, 1, 
   1, 1, 1, 0, 1, 0, 0, 1, 1, 1, 1, 0, 1, 0, 0, 1, 1, 1, 1, 0, 1, 0, 0, 1, 1, 
   1, 1}} -> 1, {{{1, 2}, {1, 2}, {1, 2}, {3, 4}}, {1, 0, 0, 0, 1, 1, 1, 0, 
   0, 1, 0, 1, 1, 1, 1, 1, 0, 1, 0, 0, 1, 1, 1, 0, 0, 1, 0, 1, 1, 1, 1, 1, 0, 
   1, 0, 0, 1, 1, 1, 0}} -> 1, {{{1, 2}, {1, 2}, {1, 2}, {3, 4}}, {1, 1, 0, 
   0, 0, 0, 1, 0, 1, 1, 0, 0, 0, 0, 1, 0, 1, 1, 0, 0, 0, 0, 1, 0, 1, 1, 0, 0, 
   0, 0, 1, 0, 1, 1, 0, 0, 0, 0, 1, 0}} -> 2, 
 {{{1, 2}, {1, 2}, {1, 2}, {3, 4}}, {1, 1, 0, 0, 0, 0, 1, 0, 1, 1, 0, 1, 0, 
   0, 1, 1, 1, 1, 0, 1, 0, 0, 1, 1, 1, 1, 0, 1, 0, 0, 1, 1, 1, 1, 0, 1, 0, 0, 
   1, 1}} -> 2, {{{1, 2}, {1, 2}, {1, 2}, {3, 4}}, {1, 1, 0, 1, 0, 0, 1, 1, 
   1, 1, 0, 0, 0, 0, 1, 1, 1, 1, 0, 0, 0, 0, 1, 1, 1, 1, 0, 0, 0, 0, 1, 1, 1, 
   1, 0, 0, 0, 0, 1, 1}} -> 2, {{{1, 2}, {1, 2}, {1, 2}, {3, 4}}, {1, 1, 0, 
   0, 0, 0, 1, 0, 1, 1, 0, 1, 0, 0, 1, 1, 1, 1, 0, 0, 0, 0, 1, 0, 1, 1, 0, 1, 
   0, 0, 1, 1, 1, 1, 0, 0, 0, 0, 1, 0}} -> 2, 
 {{{1, 2}, {1, 2}, {1, 2}, {3, 4}}, {1, 1, 1, 0, 0, 0, 0, 0, 1, 1, 1, 0, 0, 
   0, 0, 0, 1, 1, 1, 0, 0, 0, 0, 0, 1, 1, 1, 0, 0, 0, 0, 0, 1, 1, 1, 0, 0, 0, 
   0, 0}} -> 1, {{{1, 2}, {1, 2}, {1, 2}, {3, 4}}, {1, 1, 1, 0, 0, 0, 0, 1, 
   1, 1, 1, 1, 0, 0, 0, 1, 1, 1, 1, 1, 0, 0, 0, 1, 1, 1, 1, 1, 0, 0, 0, 1, 1, 
   1, 1, 1, 0, 0, 0, 1}} -> 1, {{{1, 2}, {1, 2}, {1, 2}, {3, 4}}, {1, 1, 1, 
   1, 0, 0, 0, 0, 1, 1, 1, 1, 0, 0, 0, 0, 1, 1, 1, 1, 0, 0, 0, 0, 1, 1, 1, 1, 
   0, 0, 0, 0, 1, 1, 1, 1, 0, 0, 0, 0}} -> 1, 
 {{{1, 2}, {1, 2}, {1, 2}, {3, 4}}, {1, 1, 1, 0, 0, 0, 0, 1, 1, 1, 1, 1, 0, 
   0, 0, 0, 1, 1, 1, 0, 0, 0, 0, 1, 1, 1, 1, 1, 0, 0, 0, 0, 1, 1, 1, 0, 0, 0, 
   0, 1}} -> 1, {{{1, 2}, {1, 2}, {1, 2}, {3, 4}}, {1, 1, 0, 0, 0, 0, 0, 0, 
   1, 1, 0, 0, 0, 0, 0, 0, 1, 1, 0, 0, 0, 0, 0, 0, 1, 1, 0, 0, 0, 0, 0, 0, 1, 
   1, 0, 0, 0, 0, 0, 0}} -> 3, {{{1, 2}, {1, 2}, {1, 2}, {3, 4}}, {1, 1, 0, 
   1, 0, 0, 0, 1, 1, 1, 0, 1, 0, 0, 0, 1, 1, 1, 0, 1, 0, 0, 0, 1, 1, 1, 0, 1, 
   0, 0, 0, 1, 1, 1, 0, 1, 0, 0, 0, 1}} -> 1, 
 {{{1, 2}, {1, 2}, {1, 2}, {3, 4}}, {1, 0, 0, 0, 1, 1, 0, 0, 0, 0, 1, 0, 1, 
   0, 0, 0, 1, 1, 0, 0, 0, 0, 1, 0, 1, 0, 0, 0, 1, 1, 0, 0, 0, 0, 1, 0, 1, 0, 
   0, 0}} -> 1, {{{1, 2}, {1, 2}, {1, 2}, {3, 4}}, {1, 0, 0, 0, 1, 1, 0, 0, 
   0, 0, 1, 0, 1, 0, 0, 1, 1, 1, 0, 1, 0, 0, 1, 1, 1, 0, 0, 1, 1, 1, 0, 1, 0, 
   0, 1, 1, 1, 0, 0, 1}} -> 1, {{{1, 2}, {1, 2}, {1, 2}, {3, 4}}, {1, 0, 0, 
   1, 1, 1, 0, 1, 0, 0, 1, 1, 1, 0, 0, 0, 1, 1, 0, 1, 0, 0, 1, 1, 1, 0, 0, 0, 
   1, 1, 0, 1, 0, 0, 1, 1, 1, 0, 0, 0}} -> 1, 
 {{{1, 2}, {1, 2}, {1, 2}, {3, 4}}, {1, 0, 0, 0, 1, 1, 0, 0, 0, 0, 1, 0, 1, 
   0, 0, 1, 1, 1, 0, 1, 0, 0, 1, 1, 1, 0, 0, 0, 1, 1, 0, 0, 0, 0, 1, 0, 1, 0, 
   0, 1}} -> 1, {{{1, 2}, {1, 2}, {1, 2}, {3, 4}}, {1, 0, 0, 0, 1, 1, 1, 0, 
   0, 0, 1, 0, 1, 0, 0, 0, 1, 1, 1, 0, 0, 0, 1, 0, 1, 0, 0, 0, 1, 1, 1, 0, 0, 
   0, 1, 0, 1, 0, 0, 0}} -> 1, {{{1, 2}, {1, 2}, {1, 2}, {3, 4}}, {1, 0, 0, 
   0, 1, 1, 1, 0, 0, 0, 1, 1, 1, 0, 0, 1, 1, 1, 1, 1, 0, 0, 1, 1, 1, 0, 0, 1, 
   1, 1, 1, 1, 0, 0, 1, 1, 1, 0, 0, 1}} -> 1, 
 {{{1, 2}, {1, 2}, {1, 2}, {3, 4}}, {1, 0, 0, 1, 1, 1, 1, 1, 0, 0, 1, 0, 1, 
   0, 0, 1, 1, 1, 1, 1, 0, 0, 1, 0, 1, 0, 0, 1, 1, 1, 1, 1, 0, 0, 1, 0, 1, 0, 
   0, 1}} -> 1, {{{1, 2}, {1, 2}, {1, 2}, {3, 4}}, {1, 0, 0, 0, 1, 1, 1, 0, 
   0, 0, 1, 1, 1, 0, 0, 0, 1, 1, 1, 0, 0, 0, 1, 1, 1, 0, 0, 0, 1, 1, 1, 0, 0, 
   0, 1, 1, 1, 0, 0, 0}} -> 1, {{{1, 2}, {1, 2}, {1, 2}, {3, 4}}, {1, 0, 1, 
   0, 1, 1, 1, 0, 0, 0, 0, 0, 1, 0, 1, 0, 1, 1, 1, 0, 0, 0, 0, 0, 1, 0, 1, 0, 
   1, 1, 1, 0, 0, 0, 0, 0, 1, 0, 1, 0}} -> 1, 
 {{{1, 2}, {1, 2}, {1, 2}, {3, 4}}, {1, 0, 1, 0, 1, 1, 1, 1, 0, 0, 0, 1, 1, 
   0, 1, 1, 1, 1, 1, 1, 0, 0, 0, 1, 1, 0, 1, 1, 1, 1, 1, 1, 0, 0, 0, 1, 1, 0, 
   1, 1}} -> 1, {{{1, 2}, {1, 2}, {1, 2}, {3, 4}}, {1, 0, 1, 1, 1, 1, 1, 0, 
   0, 0, 0, 1, 1, 0, 1, 1, 1, 1, 1, 0, 0, 0, 0, 1, 1, 0, 1, 1, 1, 1, 1, 0, 0, 
   0, 0, 1, 1, 0, 1, 1}} -> 1, {{{1, 2}, {1, 2}, {1, 2}, {3, 4}}, {1, 0, 1, 
   0, 1, 1, 1, 1, 0, 0, 0, 0, 1, 0, 1, 0, 1, 1, 1, 1, 0, 0, 0, 0, 1, 0, 1, 0, 
   1, 1, 1, 1, 0, 0, 0, 0, 1, 0, 1, 0}} -> 1, 
 {{{1, 2}, {1, 2}, {1, 2}, {3, 4}}, {1, 0, 0, 0, 1, 1, 1, 0, 0, 0, 0, 0, 1, 
   0, 0, 0, 1, 1, 1, 0, 0, 0, 0, 0, 1, 0, 0, 0, 1, 1, 1, 0, 0, 0, 0, 0, 1, 0, 
   0, 0}} -> 1, {{{1, 2}, {1, 2}, {1, 2}, {3, 4}}, {1, 0, 0, 0, 1, 1, 1, 0, 
   0, 0, 0, 1, 1, 0, 0, 1, 1, 1, 1, 1, 0, 0, 0, 1, 1, 0, 0, 1, 1, 1, 1, 1, 0, 
   0, 0, 1, 1, 0, 0, 1}} -> 1, {{{1, 2}, {1, 2}, {1, 2}, {3, 4}}, {1, 0, 0, 
   1, 1, 1, 1, 1, 0, 0, 0, 0, 1, 0, 0, 1, 1, 1, 1, 1, 0, 0, 0, 0, 1, 0, 0, 1, 
   1, 1, 1, 1, 0, 0, 0, 0, 1, 0, 0, 1}} -> 1, 
 {{{1, 2}, {1, 2}, {1, 2}, {3, 4}}, {1, 0, 0, 0, 1, 1, 1, 0, 0, 0, 0, 1, 1, 
   0, 0, 1, 1, 1, 1, 1, 0, 0, 0, 0, 1, 0, 0, 0, 1, 1, 1, 0, 0, 0, 0, 1, 1, 0, 
   0, 1}} -> 1, {{{1, 2}, {1, 2}, {1, 2}, {3, 4}}, {0, 1, 0, 0, 1, 1, 0, 0, 
   0, 0, 1, 0, 0, 1, 0, 0, 1, 1, 0, 0, 0, 0, 1, 0, 0, 1, 0, 0, 1, 1, 0, 0, 0, 
   0, 1, 0, 0, 1, 0, 0}} -> 1, {{{1, 2}, {1, 2}, {1, 2}, {3, 4}}, {0, 1, 0, 
   0, 1, 1, 0, 0, 0, 0, 1, 0, 0, 1, 0, 1, 1, 1, 0, 1, 0, 0, 1, 1, 0, 1, 0, 1, 
   1, 1, 0, 1, 0, 0, 1, 1, 0, 1, 0, 1}} -> 1, 
 {{{1, 2}, {1, 2}, {1, 2}, {3, 4}}, {0, 1, 0, 1, 1, 1, 0, 1, 0, 0, 1, 1, 0, 
   1, 0, 0, 1, 1, 0, 1, 0, 0, 1, 1, 0, 1, 0, 0, 1, 1, 0, 1, 0, 0, 1, 1, 0, 1, 
   0, 0}} -> 1, {{{1, 2}, {1, 2}, {1, 2}, {3, 4}}, {0, 1, 0, 0, 1, 1, 0, 0, 
   0, 0, 1, 0, 0, 1, 0, 1, 1, 1, 0, 1, 0, 0, 1, 1, 0, 1, 0, 0, 1, 1, 0, 0, 0, 
   0, 1, 0, 0, 1, 0, 1}} -> 1, {{{1, 2}, {1, 2}, {1, 2}, {3, 4}}, {0, 1, 0, 
   0, 1, 1, 1, 0, 0, 0, 1, 0, 0, 1, 0, 0, 1, 1, 1, 0, 0, 0, 1, 0, 0, 1, 0, 0, 
   1, 1, 1, 0, 0, 0, 1, 0, 0, 1, 0, 0}} -> 1, 
 {{{1, 2}, {1, 2}, {1, 2}, {3, 4}}, {0, 1, 0, 0, 1, 1, 1, 0, 0, 0, 1, 1, 0, 
   1, 0, 1, 1, 1, 1, 1, 0, 0, 1, 1, 0, 1, 0, 1, 1, 1, 1, 1, 0, 0, 1, 1, 0, 1, 
   0, 1}} -> 1, {{{1, 2}, {1, 2}, {1, 2}, {3, 4}}, {0, 1, 0, 1, 1, 1, 1, 1, 
   0, 0, 1, 0, 0, 1, 0, 1, 1, 1, 1, 1, 0, 0, 1, 0, 0, 1, 0, 1, 1, 1, 1, 1, 0, 
   0, 1, 0, 0, 1, 0, 1}} -> 1, {{{1, 2}, {1, 2}, {1, 2}, {3, 4}}, {0, 1, 0, 
   0, 1, 1, 1, 0, 0, 0, 1, 1, 0, 1, 0, 0, 1, 1, 1, 0, 0, 0, 1, 1, 0, 1, 0, 0, 
   1, 1, 1, 0, 0, 0, 1, 1, 0, 1, 0, 0}} -> 1, 
 {{{1, 2}, {1, 2}, {1, 2}, {3, 4}}, {0, 1, 1, 0, 1, 1, 1, 0, 0, 0, 0, 0, 0, 
   1, 1, 0, 1, 1, 1, 0, 0, 0, 0, 0, 0, 1, 1, 0, 1, 1, 1, 0, 0, 0, 0, 0, 0, 1, 
   1, 0}} -> 1, {{{1, 2}, {1, 2}, {1, 2}, {3, 4}}, {0, 1, 1, 0, 1, 1, 1, 1, 
   0, 0, 0, 1, 0, 1, 1, 1, 1, 1, 1, 1, 0, 0, 0, 1, 0, 1, 1, 1, 1, 1, 1, 1, 0, 
   0, 0, 1, 0, 1, 1, 1}} -> 1, {{{1, 2}, {1, 2}, {1, 2}, {3, 4}}, {0, 1, 1, 
   1, 1, 1, 1, 0, 0, 0, 0, 1, 0, 1, 1, 1, 1, 1, 1, 0, 0, 0, 0, 1, 0, 1, 1, 1, 
   1, 1, 1, 0, 0, 0, 0, 1, 0, 1, 1, 1}} -> 1, 
 {{{1, 2}, {1, 2}, {1, 2}, {3, 4}}, {0, 1, 1, 0, 1, 1, 1, 1, 0, 0, 0, 0, 0, 
   1, 1, 0, 1, 1, 1, 1, 0, 0, 0, 0, 0, 1, 1, 0, 1, 1, 1, 1, 0, 0, 0, 0, 0, 1, 
   1, 0}} -> 1, {{{1, 2}, {1, 2}, {1, 2}, {3, 4}}, {0, 1, 0, 0, 1, 1, 1, 0, 
   0, 0, 0, 0, 0, 1, 0, 0, 1, 1, 1, 0, 0, 0, 0, 0, 0, 1, 0, 0, 1, 1, 1, 0, 0, 
   0, 0, 0, 0, 1, 0, 0}} -> 1, {{{1, 2}, {1, 2}, {1, 2}, {3, 4}}, {0, 1, 0, 
   0, 1, 1, 1, 0, 0, 0, 0, 1, 0, 1, 0, 1, 1, 1, 1, 1, 0, 0, 0, 1, 0, 1, 0, 1, 
   1, 1, 1, 1, 0, 0, 0, 1, 0, 1, 0, 1}} -> 1, 
 {{{1, 2}, {1, 2}, {1, 2}, {3, 4}}, {0, 1, 0, 1, 1, 1, 1, 1, 0, 0, 0, 0, 0, 
   1, 0, 1, 1, 1, 1, 1, 0, 0, 0, 0, 0, 1, 0, 1, 1, 1, 1, 1, 0, 0, 0, 0, 0, 1, 
   0, 1}} -> 1, {{{1, 2}, {1, 2}, {1, 2}, {3, 4}}, {0, 1, 0, 0, 1, 1, 1, 0, 
   0, 0, 0, 1, 0, 1, 0, 1, 1, 1, 1, 1, 0, 0, 0, 0, 0, 1, 0, 0, 1, 1, 1, 0, 0, 
   0, 0, 1, 0, 1, 0, 1}} -> 1, {{{1, 2}, {1, 2}, {1, 3}, {1, 2}}, {0, 0, 0, 
   0, 0, 0, 0, 0, 0, 0, 0, 0, 0, 0, 0, 0, 0, 0, 0, 0, 0, 0, 0, 0, 0, 0, 0, 0, 
   0, 0, 0, 0, 0, 0, 0, 0, 0, 0, 0, 0}} -> 81, 
 {{{1, 2}, {1, 2}, {1, 3}, {1, 2}}, {0, 0, 0, 1, 0, 0, 0, 1, 0, 0, 0, 1, 0, 
   0, 0, 1, 0, 0, 0, 1, 0, 0, 0, 1, 0, 0, 0, 1, 0, 0, 0, 1, 0, 0, 0, 1, 0, 0, 
   0, 1}} -> 27, {{{1, 2}, {1, 2}, {1, 3}, {1, 2}}, {0, 0, 1, 0, 0, 0, 1, 0, 
   0, 0, 1, 0, 0, 0, 1, 0, 0, 0, 1, 0, 0, 0, 1, 0, 0, 0, 1, 0, 0, 0, 1, 0, 0, 
   0, 1, 0, 0, 0, 1, 0}} -> 27, {{{1, 2}, {1, 2}, {1, 3}, {1, 2}}, {0, 0, 1, 
   1, 0, 0, 1, 1, 0, 0, 1, 1, 0, 0, 1, 1, 0, 0, 1, 1, 0, 0, 1, 1, 0, 0, 1, 1, 
   0, 0, 1, 1, 0, 0, 1, 1, 0, 0, 1, 1}} -> 9, 
 {{{1, 2}, {1, 2}, {1, 3}, {1, 2}}, {0, 1, 0, 0, 0, 1, 0, 0, 0, 1, 0, 0, 0, 
   1, 0, 0, 0, 1, 0, 0, 0, 1, 0, 0, 0, 1, 0, 0, 0, 1, 0, 0, 0, 1, 0, 0, 0, 1, 
   0, 0}} -> 3, {{{1, 2}, {1, 2}, {1, 3}, {1, 2}}, {0, 1, 0, 0, 0, 1, 0, 1, 
   0, 1, 0, 1, 0, 1, 0, 1, 0, 1, 0, 1, 0, 1, 0, 1, 0, 1, 0, 1, 0, 1, 0, 1, 0, 
   1, 0, 1, 0, 1, 0, 1}} -> 6, {{{1, 2}, {1, 2}, {1, 3}, {1, 2}}, {0, 1, 0, 
   1, 0, 1, 0, 1, 0, 1, 0, 1, 0, 1, 0, 1, 0, 1, 0, 1, 0, 1, 0, 1, 0, 1, 0, 1, 
   0, 1, 0, 1, 0, 1, 0, 1, 0, 1, 0, 1}} -> 3, 
 {{{1, 2}, {1, 2}, {1, 3}, {1, 2}}, {0, 1, 1, 0, 0, 1, 1, 0, 0, 1, 1, 0, 0, 
   1, 1, 0, 0, 1, 1, 0, 0, 1, 1, 0, 0, 1, 1, 0, 0, 1, 1, 0, 0, 1, 1, 0, 0, 1, 
   1, 0}} -> 1, {{{1, 2}, {1, 2}, {1, 3}, {1, 2}}, {0, 1, 1, 0, 0, 1, 1, 1, 
   0, 1, 1, 1, 0, 1, 1, 1, 0, 1, 1, 1, 0, 1, 1, 1, 0, 1, 1, 1, 0, 1, 1, 1, 0, 
   1, 1, 1, 0, 1, 1, 1}} -> 2, {{{1, 2}, {1, 2}, {1, 3}, {1, 2}}, {0, 1, 1, 
   1, 0, 1, 1, 1, 0, 1, 1, 1, 0, 1, 1, 1, 0, 1, 1, 1, 0, 1, 1, 1, 0, 1, 1, 1, 
   0, 1, 1, 1, 0, 1, 1, 1, 0, 1, 1, 1}} -> 1, 
 {{{1, 2}, {1, 2}, {1, 3}, {1, 2}}, {0, 1, 0, 0, 1, 1, 0, 0, 1, 0, 0, 1, 1, 
   1, 0, 0, 1, 0, 0, 1, 1, 1, 0, 0, 1, 0, 0, 1, 1, 1, 0, 0, 1, 0, 0, 1, 1, 1, 
   0, 0}} -> 1, {{{1, 2}, {1, 2}, {1, 3}, {1, 2}}, {0, 1, 0, 0, 1, 1, 0, 1, 
   1, 0, 0, 1, 1, 1, 0, 1, 1, 0, 0, 1, 1, 1, 0, 1, 1, 0, 0, 1, 1, 1, 0, 1, 1, 
   0, 0, 1, 1, 1, 0, 1}} -> 1, {{{1, 2}, {1, 2}, {1, 3}, {1, 2}}, {0, 1, 0, 
   1, 1, 1, 0, 1, 1, 0, 0, 0, 1, 1, 0, 1, 1, 0, 0, 0, 1, 1, 0, 1, 1, 0, 0, 0, 
   1, 1, 0, 1, 1, 0, 0, 0, 1, 1, 0, 1}} -> 1, 
 {{{1, 2}, {1, 2}, {1, 3}, {1, 2}}, {0, 1, 0, 0, 1, 1, 0, 1, 1, 0, 0, 0, 1, 
   1, 0, 1, 1, 0, 0, 0, 1, 1, 0, 1, 1, 0, 0, 0, 1, 1, 0, 1, 1, 0, 0, 0, 1, 1, 
   0, 1}} -> 1, {{{1, 2}, {1, 2}, {1, 3}, {1, 2}}, {0, 1, 0, 0, 1, 1, 0, 0, 
   1, 0, 1, 1, 1, 1, 1, 0, 1, 0, 1, 1, 1, 1, 1, 0, 1, 0, 1, 1, 1, 1, 1, 0, 1, 
   0, 1, 1, 1, 1, 1, 0}} -> 1, {{{1, 2}, {1, 2}, {1, 3}, {1, 2}}, {0, 1, 0, 
   0, 1, 1, 0, 1, 1, 0, 1, 1, 1, 1, 1, 1, 1, 0, 1, 1, 1, 1, 1, 1, 1, 0, 1, 1, 
   1, 1, 1, 1, 1, 0, 1, 1, 1, 1, 1, 1}} -> 1, 
 {{{1, 2}, {1, 2}, {1, 3}, {1, 2}}, {0, 1, 0, 1, 1, 1, 0, 1, 1, 0, 1, 0, 1, 
   1, 1, 1, 1, 0, 1, 0, 1, 1, 1, 1, 1, 0, 1, 0, 1, 1, 1, 1, 1, 0, 1, 0, 1, 1, 
   1, 1}} -> 1, {{{1, 2}, {1, 2}, {1, 3}, {1, 2}}, {0, 1, 0, 0, 1, 1, 0, 1, 
   1, 0, 1, 0, 1, 1, 1, 1, 1, 0, 1, 0, 1, 1, 1, 1, 1, 0, 1, 0, 1, 1, 1, 1, 1, 
   0, 1, 0, 1, 1, 1, 1}} -> 1, {{{1, 2}, {1, 2}, {1, 3}, {1, 2}}, {0, 1, 1, 
   0, 1, 1, 1, 0, 1, 0, 0, 1, 1, 1, 1, 0, 1, 0, 0, 1, 1, 1, 1, 0, 1, 0, 0, 1, 
   1, 1, 1, 0, 1, 0, 0, 1, 1, 1, 1, 0}} -> 1, 
 {{{1, 2}, {1, 2}, {1, 3}, {1, 2}}, {0, 1, 1, 0, 1, 1, 1, 1, 1, 0, 0, 1, 1, 
   1, 1, 1, 1, 0, 0, 1, 1, 1, 1, 1, 1, 0, 0, 1, 1, 1, 1, 1, 1, 0, 0, 1, 1, 1, 
   1, 1}} -> 1, {{{1, 2}, {1, 2}, {1, 3}, {1, 2}}, {0, 1, 1, 1, 1, 1, 1, 1, 
   1, 0, 0, 0, 1, 1, 1, 1, 1, 0, 0, 0, 1, 1, 1, 1, 1, 0, 0, 0, 1, 1, 1, 1, 1, 
   0, 0, 0, 1, 1, 1, 1}} -> 1, {{{1, 2}, {1, 2}, {1, 3}, {1, 2}}, {0, 1, 1, 
   0, 1, 1, 1, 1, 1, 0, 0, 0, 1, 1, 1, 1, 1, 0, 0, 0, 1, 1, 1, 1, 1, 0, 0, 0, 
   1, 1, 1, 1, 1, 0, 0, 0, 1, 1, 1, 1}} -> 1, 
 {{{1, 2}, {1, 2}, {1, 3}, {1, 2}}, {0, 1, 0, 0, 1, 1, 0, 0, 1, 0, 1, 1, 1, 
   1, 0, 0, 1, 0, 1, 1, 1, 1, 0, 0, 1, 0, 1, 1, 1, 1, 0, 0, 1, 0, 1, 1, 1, 1, 
   0, 0}} -> 1, {{{1, 2}, {1, 2}, {1, 3}, {1, 2}}, {0, 1, 0, 0, 1, 1, 0, 1, 
   1, 0, 1, 1, 1, 1, 0, 1, 1, 0, 1, 1, 1, 1, 0, 1, 1, 0, 1, 1, 1, 1, 0, 1, 1, 
   0, 1, 1, 1, 1, 0, 1}} -> 1, {{{1, 2}, {1, 2}, {1, 3}, {1, 2}}, {0, 1, 0, 
   1, 1, 1, 0, 1, 1, 0, 1, 0, 1, 1, 0, 1, 1, 0, 1, 0, 1, 1, 0, 1, 1, 0, 1, 0, 
   1, 1, 0, 1, 1, 0, 1, 0, 1, 1, 0, 1}} -> 1, 
 {{{1, 2}, {1, 2}, {1, 3}, {1, 2}}, {0, 1, 0, 0, 1, 1, 0, 1, 1, 0, 1, 0, 1, 
   1, 0, 1, 1, 0, 1, 0, 1, 1, 0, 1, 1, 0, 1, 0, 1, 1, 0, 1, 1, 0, 1, 0, 1, 1, 
   0, 1}} -> 1, {{{1, 2}, {1, 2}, {1, 3}, {1, 2}}, {1, 0, 0, 0, 1, 0, 0, 0, 
   1, 0, 0, 0, 1, 0, 0, 0, 1, 0, 0, 0, 1, 0, 0, 0, 1, 0, 0, 0, 1, 0, 0, 0, 1, 
   0, 0, 0, 1, 0, 0, 0}} -> 1, {{{1, 2}, {1, 2}, {1, 3}, {1, 2}}, {1, 0, 0, 
   0, 1, 0, 0, 1, 1, 0, 0, 1, 1, 0, 0, 1, 1, 0, 0, 1, 1, 0, 0, 1, 1, 0, 0, 1, 
   1, 0, 0, 1, 1, 0, 0, 1, 1, 0, 0, 1}} -> 2, 
 {{{1, 2}, {1, 2}, {1, 3}, {1, 2}}, {1, 0, 0, 1, 1, 0, 0, 1, 1, 0, 0, 1, 1, 
   0, 0, 1, 1, 0, 0, 1, 1, 0, 0, 1, 1, 0, 0, 1, 1, 0, 0, 1, 1, 0, 0, 1, 1, 0, 
   0, 1}} -> 1, {{{1, 2}, {1, 2}, {1, 3}, {1, 2}}, {1, 0, 0, 0, 1, 0, 1, 0, 
   1, 0, 1, 0, 1, 0, 1, 0, 1, 0, 1, 0, 1, 0, 1, 0, 1, 0, 1, 0, 1, 0, 1, 0, 1, 
   0, 1, 0, 1, 0, 1, 0}} -> 1, {{{1, 2}, {1, 2}, {1, 3}, {1, 2}}, {1, 0, 0, 
   0, 1, 0, 1, 1, 1, 0, 1, 1, 1, 0, 1, 1, 1, 0, 1, 1, 1, 0, 1, 1, 1, 0, 1, 1, 
   1, 0, 1, 1, 1, 0, 1, 1, 1, 0, 1, 1}} -> 2, 
 {{{1, 2}, {1, 2}, {1, 3}, {1, 2}}, {1, 0, 0, 1, 1, 0, 1, 1, 1, 0, 1, 1, 1, 
   0, 1, 1, 1, 0, 1, 1, 1, 0, 1, 1, 1, 0, 1, 1, 1, 0, 1, 1, 1, 0, 1, 1, 1, 0, 
   1, 1}} -> 1, {{{1, 2}, {1, 2}, {1, 3}, {1, 2}}, {1, 0, 1, 0, 1, 0, 0, 0, 
   1, 0, 1, 0, 1, 0, 0, 0, 1, 0, 1, 0, 1, 0, 0, 0, 1, 0, 1, 0, 1, 0, 0, 0, 1, 
   0, 1, 0, 1, 0, 0, 0}} -> 1, {{{1, 2}, {1, 2}, {1, 3}, {1, 2}}, {1, 0, 1, 
   0, 1, 0, 0, 1, 1, 0, 1, 1, 1, 0, 0, 1, 1, 0, 1, 1, 1, 0, 0, 1, 1, 0, 1, 1, 
   1, 0, 0, 1, 1, 0, 1, 1, 1, 0, 0, 1}} -> 2, 
 {{{1, 2}, {1, 2}, {1, 3}, {1, 2}}, {1, 0, 1, 1, 1, 0, 0, 1, 1, 0, 1, 1, 1, 
   0, 0, 1, 1, 0, 1, 1, 1, 0, 0, 1, 1, 0, 1, 1, 1, 0, 0, 1, 1, 0, 1, 1, 1, 0, 
   0, 1}} -> 1, {{{1, 2}, {1, 2}, {1, 3}, {1, 2}}, {1, 0, 0, 0, 1, 0, 1, 0, 
   1, 0, 0, 0, 1, 0, 1, 0, 1, 0, 0, 0, 1, 0, 1, 0, 1, 0, 0, 0, 1, 0, 1, 0, 1, 
   0, 0, 0, 1, 0, 1, 0}} -> 1, {{{1, 2}, {1, 2}, {1, 3}, {1, 2}}, {1, 0, 0, 
   0, 1, 0, 1, 1, 1, 0, 0, 1, 1, 0, 1, 1, 1, 0, 0, 1, 1, 0, 1, 1, 1, 0, 0, 1, 
   1, 0, 1, 1, 1, 0, 0, 1, 1, 0, 1, 1}} -> 2, 
 {{{1, 2}, {1, 2}, {1, 3}, {1, 2}}, {1, 0, 0, 1, 1, 0, 1, 1, 1, 0, 0, 1, 1, 
   0, 1, 1, 1, 0, 0, 1, 1, 0, 1, 1, 1, 0, 0, 1, 1, 0, 1, 1, 1, 0, 0, 1, 1, 0, 
   1, 1}} -> 1, {{{1, 2}, {1, 2}, {1, 3}, {1, 2}}, {1, 0, 0, 0, 1, 1, 0, 0, 
   0, 1, 0, 1, 1, 1, 0, 0, 0, 1, 0, 1, 1, 1, 0, 0, 0, 1, 0, 1, 1, 1, 0, 0, 0, 
   1, 0, 1, 1, 1, 0, 0}} -> 1, {{{1, 2}, {1, 2}, {1, 3}, {1, 2}}, {1, 0, 0, 
   0, 1, 1, 0, 1, 0, 1, 0, 1, 1, 1, 0, 1, 0, 1, 0, 1, 1, 1, 0, 1, 0, 1, 0, 1, 
   1, 1, 0, 1, 0, 1, 0, 1, 1, 1, 0, 1}} -> 1, 
 {{{1, 2}, {1, 2}, {1, 3}, {1, 2}}, {1, 0, 0, 1, 1, 1, 0, 1, 0, 1, 0, 0, 1, 
   1, 0, 1, 0, 1, 0, 0, 1, 1, 0, 1, 0, 1, 0, 0, 1, 1, 0, 1, 0, 1, 0, 0, 1, 1, 
   0, 1}} -> 1, {{{1, 2}, {1, 2}, {1, 3}, {1, 2}}, {1, 0, 0, 0, 1, 1, 0, 1, 
   0, 1, 0, 0, 1, 1, 0, 1, 0, 1, 0, 0, 1, 1, 0, 1, 0, 1, 0, 0, 1, 1, 0, 1, 0, 
   1, 0, 0, 1, 1, 0, 1}} -> 1, {{{1, 2}, {1, 2}, {1, 3}, {1, 2}}, {1, 0, 0, 
   0, 1, 1, 1, 0, 0, 1, 1, 1, 1, 1, 1, 0, 0, 1, 1, 1, 1, 1, 1, 0, 0, 1, 1, 1, 
   1, 1, 1, 0, 0, 1, 1, 1, 1, 1, 1, 0}} -> 1, 
 {{{1, 2}, {1, 2}, {1, 3}, {1, 2}}, {1, 0, 0, 0, 1, 1, 1, 1, 0, 1, 1, 1, 1, 
   1, 1, 1, 0, 1, 1, 1, 1, 1, 1, 1, 0, 1, 1, 1, 1, 1, 1, 1, 0, 1, 1, 1, 1, 1, 
   1, 1}} -> 1, {{{1, 2}, {1, 2}, {1, 3}, {1, 2}}, {1, 0, 0, 1, 1, 1, 1, 1, 
   0, 1, 1, 0, 1, 1, 1, 1, 0, 1, 1, 0, 1, 1, 1, 1, 0, 1, 1, 0, 1, 1, 1, 1, 0, 
   1, 1, 0, 1, 1, 1, 1}} -> 1, {{{1, 2}, {1, 2}, {1, 3}, {1, 2}}, {1, 0, 0, 
   0, 1, 1, 1, 1, 0, 1, 1, 0, 1, 1, 1, 1, 0, 1, 1, 0, 1, 1, 1, 1, 0, 1, 1, 0, 
   1, 1, 1, 1, 0, 1, 1, 0, 1, 1, 1, 1}} -> 1, 
 {{{1, 2}, {1, 2}, {1, 3}, {1, 2}}, {1, 0, 1, 0, 1, 1, 0, 0, 0, 1, 1, 1, 1, 
   1, 1, 0, 0, 1, 0, 1, 1, 1, 1, 0, 0, 1, 0, 1, 1, 1, 1, 0, 0, 1, 0, 1, 1, 1, 
   1, 0}} -> 1, {{{1, 2}, {1, 2}, {1, 3}, {1, 2}}, {1, 0, 1, 0, 1, 1, 0, 1, 
   0, 1, 1, 1, 1, 1, 1, 1, 0, 1, 0, 1, 1, 1, 1, 1, 0, 1, 0, 1, 1, 1, 1, 1, 0, 
   1, 0, 1, 1, 1, 1, 1}} -> 1, {{{1, 2}, {1, 2}, {1, 3}, {1, 2}}, {1, 0, 1, 
   1, 1, 1, 0, 1, 0, 1, 1, 0, 1, 1, 1, 1, 0, 1, 0, 0, 1, 1, 1, 1, 0, 1, 0, 0, 
   1, 1, 1, 1, 0, 1, 0, 0, 1, 1, 1, 1}} -> 1, 
 {{{1, 2}, {1, 2}, {1, 3}, {1, 2}}, {1, 0, 1, 0, 1, 1, 0, 1, 0, 1, 1, 0, 1, 
   1, 1, 1, 0, 1, 0, 0, 1, 1, 1, 1, 0, 1, 0, 0, 1, 1, 1, 1, 0, 1, 0, 0, 1, 1, 
   1, 1}} -> 1, {{{1, 2}, {1, 2}, {1, 3}, {1, 2}}, {1, 0, 0, 0, 1, 1, 1, 0, 
   0, 1, 0, 1, 1, 1, 0, 0, 0, 1, 1, 1, 1, 1, 1, 0, 0, 1, 0, 1, 1, 1, 0, 0, 0, 
   1, 1, 1, 1, 1, 1, 0}} -> 1, {{{1, 2}, {1, 2}, {1, 3}, {1, 2}}, {1, 0, 0, 
   0, 1, 1, 1, 1, 0, 1, 0, 1, 1, 1, 0, 1, 0, 1, 1, 1, 1, 1, 1, 1, 0, 1, 0, 1, 
   1, 1, 0, 1, 0, 1, 1, 1, 1, 1, 1, 1}} -> 1, 
 {{{1, 2}, {1, 2}, {1, 3}, {1, 2}}, {1, 0, 0, 1, 1, 1, 1, 1, 0, 1, 0, 0, 1, 
   1, 0, 1, 0, 1, 1, 0, 1, 1, 1, 1, 0, 1, 0, 0, 1, 1, 0, 1, 0, 1, 1, 0, 1, 1, 
   1, 1}} -> 1, {{{1, 2}, {1, 2}, {1, 3}, {1, 2}}, {1, 0, 0, 0, 1, 1, 1, 1, 
   0, 1, 0, 0, 1, 1, 0, 1, 0, 1, 1, 0, 1, 1, 1, 1, 0, 1, 0, 0, 1, 1, 0, 1, 0, 
   1, 1, 0, 1, 1, 1, 1}} -> 1, {{{1, 2}, {1, 2}, {1, 3}, {1, 2}}, {1, 1, 0, 
   0, 0, 0, 0, 1, 1, 1, 0, 0, 0, 0, 0, 1, 1, 1, 0, 0, 0, 0, 0, 1, 1, 1, 0, 0, 
   0, 0, 0, 1, 1, 1, 0, 0, 0, 0, 0, 1}} -> 2, 
 {{{1, 2}, {1, 2}, {1, 3}, {1, 2}}, {1, 1, 0, 1, 0, 0, 0, 0, 1, 1, 0, 1, 0, 
   0, 0, 0, 1, 1, 0, 1, 0, 0, 0, 0, 1, 1, 0, 1, 0, 0, 0, 0, 1, 1, 0, 1, 0, 0, 
   0, 0}} -> 1, {{{1, 2}, {1, 2}, {1, 3}, {1, 2}}, {1, 1, 0, 0, 0, 0, 0, 0, 
   1, 1, 0, 0, 0, 0, 0, 0, 1, 1, 0, 0, 0, 0, 0, 0, 1, 1, 0, 0, 0, 0, 0, 0, 1, 
   1, 0, 0, 0, 0, 0, 0}} -> 1, {{{1, 2}, {1, 2}, {1, 3}, {1, 2}}, {1, 1, 0, 
   0, 0, 0, 1, 1, 1, 1, 1, 0, 0, 0, 1, 1, 1, 1, 1, 0, 0, 0, 1, 1, 1, 1, 1, 0, 
   0, 0, 1, 1, 1, 1, 1, 0, 0, 0, 1, 1}} -> 2, 
 {{{1, 2}, {1, 2}, {1, 3}, {1, 2}}, {1, 1, 0, 1, 0, 0, 1, 0, 1, 1, 1, 1, 0, 
   0, 1, 0, 1, 1, 1, 1, 0, 0, 1, 0, 1, 1, 1, 1, 0, 0, 1, 0, 1, 1, 1, 1, 0, 0, 
   1, 0}} -> 1, {{{1, 2}, {1, 2}, {1, 3}, {1, 2}}, {1, 1, 0, 0, 0, 0, 1, 0, 
   1, 1, 1, 0, 0, 0, 1, 0, 1, 1, 1, 0, 0, 0, 1, 0, 1, 1, 1, 0, 0, 0, 1, 0, 1, 
   1, 1, 0, 0, 0, 1, 0}} -> 1, {{{1, 2}, {1, 2}, {1, 3}, {1, 2}}, {1, 1, 1, 
   0, 0, 0, 0, 1, 1, 1, 1, 0, 0, 0, 0, 1, 1, 1, 1, 0, 0, 0, 0, 1, 1, 1, 1, 0, 
   0, 0, 0, 1, 1, 1, 1, 0, 0, 0, 0, 1}} -> 2, 
 {{{1, 2}, {1, 2}, {1, 3}, {1, 2}}, {1, 1, 1, 1, 0, 0, 0, 0, 1, 1, 1, 1, 0, 
   0, 0, 0, 1, 1, 1, 1, 0, 0, 0, 0, 1, 1, 1, 1, 0, 0, 0, 0, 1, 1, 1, 1, 0, 0, 
   0, 0}} -> 1, {{{1, 2}, {1, 2}, {1, 3}, {1, 2}}, {1, 1, 1, 0, 0, 0, 0, 0, 
   1, 1, 1, 0, 0, 0, 0, 0, 1, 1, 1, 0, 0, 0, 0, 0, 1, 1, 1, 0, 0, 0, 0, 0, 1, 
   1, 1, 0, 0, 0, 0, 0}} -> 1, {{{1, 2}, {1, 2}, {1, 3}, {1, 2}}, {1, 1, 0, 
   0, 0, 0, 1, 1, 1, 1, 1, 0, 0, 0, 0, 1, 1, 1, 0, 0, 0, 0, 1, 1, 1, 1, 1, 0, 
   0, 0, 0, 1, 1, 1, 0, 0, 0, 0, 1, 1}} -> 2, 
 {{{1, 2}, {1, 2}, {1, 3}, {1, 2}}, {1, 1, 0, 1, 0, 0, 1, 0, 1, 1, 1, 1, 0, 
   0, 0, 0, 1, 1, 0, 1, 0, 0, 1, 0, 1, 1, 1, 1, 0, 0, 0, 0, 1, 1, 0, 1, 0, 0, 
   1, 0}} -> 1, {{{1, 2}, {1, 2}, {1, 3}, {1, 2}}, {1, 1, 0, 0, 0, 0, 1, 0, 
   1, 1, 1, 0, 0, 0, 0, 0, 1, 1, 0, 0, 0, 0, 1, 0, 1, 1, 1, 0, 0, 0, 0, 0, 1, 
   1, 0, 0, 0, 0, 1, 0}} -> 1, {{{1, 2}, {1, 2}, {1, 3}, {1, 2}}, {1, 0, 0, 
   0, 1, 1, 0, 0, 0, 0, 0, 1, 1, 0, 0, 0, 1, 1, 0, 0, 0, 0, 0, 1, 1, 0, 0, 0, 
   1, 1, 0, 0, 0, 0, 0, 1, 1, 0, 0, 0}} -> 1, 
 {{{1, 2}, {1, 2}, {1, 3}, {1, 2}}, {1, 0, 0, 0, 1, 1, 0, 1, 0, 0, 0, 1, 1, 
   0, 0, 0, 1, 1, 0, 1, 0, 0, 0, 1, 1, 0, 0, 0, 1, 1, 0, 1, 0, 0, 0, 1, 1, 0, 
   0, 0}} -> 1, {{{1, 2}, {1, 2}, {1, 3}, {1, 2}}, {1, 0, 0, 1, 1, 1, 0, 1, 
   0, 0, 0, 0, 1, 0, 0, 1, 1, 1, 0, 1, 0, 0, 0, 0, 1, 0, 0, 1, 1, 1, 0, 1, 0, 
   0, 0, 0, 1, 0, 0, 1}} -> 1, {{{1, 2}, {1, 2}, {1, 3}, {1, 2}}, {1, 0, 0, 
   0, 1, 1, 0, 1, 0, 0, 0, 0, 1, 0, 0, 0, 1, 1, 0, 1, 0, 0, 0, 0, 1, 0, 0, 0, 
   1, 1, 0, 1, 0, 0, 0, 0, 1, 0, 0, 0}} -> 1, 
 {{{1, 2}, {1, 2}, {1, 3}, {1, 2}}, {1, 0, 0, 0, 1, 1, 1, 0, 0, 0, 1, 1, 1, 
   0, 1, 0, 1, 1, 1, 0, 0, 0, 1, 1, 1, 0, 1, 0, 1, 1, 1, 0, 0, 0, 1, 1, 1, 0, 
   1, 0}} -> 1, {{{1, 2}, {1, 2}, {1, 3}, {1, 2}}, {1, 0, 0, 0, 1, 1, 1, 1, 
   0, 0, 1, 1, 1, 0, 1, 0, 1, 1, 1, 1, 0, 0, 1, 1, 1, 0, 1, 0, 1, 1, 1, 1, 0, 
   0, 1, 1, 1, 0, 1, 0}} -> 1, {{{1, 2}, {1, 2}, {1, 3}, {1, 2}}, {1, 0, 0, 
   1, 1, 1, 1, 1, 0, 0, 1, 0, 1, 0, 1, 1, 1, 1, 1, 1, 0, 0, 1, 0, 1, 0, 1, 1, 
   1, 1, 1, 1, 0, 0, 1, 0, 1, 0, 1, 1}} -> 1, 
 {{{1, 2}, {1, 2}, {1, 3}, {1, 2}}, {1, 0, 0, 0, 1, 1, 1, 1, 0, 0, 1, 0, 1, 
   0, 1, 0, 1, 1, 1, 1, 0, 0, 1, 0, 1, 0, 1, 0, 1, 1, 1, 1, 0, 0, 1, 0, 1, 0, 
   1, 0}} -> 1, {{{1, 2}, {1, 2}, {1, 3}, {1, 2}}, {1, 0, 1, 0, 1, 1, 0, 0, 
   0, 0, 1, 1, 1, 0, 1, 0, 1, 1, 0, 0, 0, 0, 1, 1, 1, 0, 1, 0, 1, 1, 0, 0, 0, 
   0, 1, 1, 1, 0, 1, 0}} -> 1, {{{1, 2}, {1, 2}, {1, 3}, {1, 2}}, {1, 0, 1, 
   0, 1, 1, 0, 1, 0, 0, 1, 1, 1, 0, 1, 0, 1, 1, 0, 1, 0, 0, 1, 1, 1, 0, 1, 0, 
   1, 1, 0, 1, 0, 0, 1, 1, 1, 0, 1, 0}} -> 1, 
 {{{1, 2}, {1, 2}, {1, 3}, {1, 2}}, {1, 0, 1, 1, 1, 1, 0, 1, 0, 0, 1, 0, 1, 
   0, 1, 1, 1, 1, 0, 1, 0, 0, 1, 0, 1, 0, 1, 1, 1, 1, 0, 1, 0, 0, 1, 0, 1, 0, 
   1, 1}} -> 1, {{{1, 2}, {1, 2}, {1, 3}, {1, 2}}, {1, 0, 1, 0, 1, 1, 0, 1, 
   0, 0, 1, 0, 1, 0, 1, 0, 1, 1, 0, 1, 0, 0, 1, 0, 1, 0, 1, 0, 1, 1, 0, 1, 0, 
   0, 1, 0, 1, 0, 1, 0}} -> 1, {{{1, 2}, {1, 2}, {1, 3}, {1, 2}}, {1, 0, 0, 
   0, 1, 1, 1, 0, 0, 0, 0, 1, 1, 0, 0, 0, 1, 1, 1, 0, 0, 0, 0, 1, 1, 0, 0, 0, 
   1, 1, 1, 0, 0, 0, 0, 1, 1, 0, 0, 0}} -> 1, 
 {{{1, 2}, {1, 2}, {1, 3}, {1, 2}}, {1, 0, 0, 0, 1, 1, 1, 1, 0, 0, 0, 1, 1, 
   0, 0, 0, 1, 1, 1, 1, 0, 0, 0, 1, 1, 0, 0, 0, 1, 1, 1, 1, 0, 0, 0, 1, 1, 0, 
   0, 0}} -> 1, {{{1, 2}, {1, 2}, {1, 3}, {1, 2}}, {1, 0, 0, 1, 1, 1, 1, 1, 
   0, 0, 0, 0, 1, 0, 0, 1, 1, 1, 1, 1, 0, 0, 0, 0, 1, 0, 0, 1, 1, 1, 1, 1, 0, 
   0, 0, 0, 1, 0, 0, 1}} -> 1, {{{1, 2}, {1, 2}, {1, 3}, {1, 2}}, {1, 0, 0, 
   0, 1, 1, 1, 1, 0, 0, 0, 0, 1, 0, 0, 0, 1, 1, 1, 1, 0, 0, 0, 0, 1, 0, 0, 0, 
   1, 1, 1, 1, 0, 0, 0, 0, 1, 0, 0, 0}} -> 1, 
 {{{1, 2}, {1, 2}, {1, 3}, {1, 2}}, {0, 1, 0, 0, 1, 1, 0, 0, 0, 0, 0, 1, 0, 
   1, 0, 0, 1, 1, 0, 0, 0, 0, 0, 1, 0, 1, 0, 0, 1, 1, 0, 0, 0, 0, 0, 1, 0, 1, 
   0, 0}} -> 1, {{{1, 2}, {1, 2}, {1, 3}, {1, 2}}, {0, 1, 0, 0, 1, 1, 0, 1, 
   0, 0, 0, 1, 0, 1, 0, 0, 1, 1, 0, 1, 0, 0, 0, 1, 0, 1, 0, 0, 1, 1, 0, 1, 0, 
   0, 0, 1, 0, 1, 0, 0}} -> 1, {{{1, 2}, {1, 2}, {1, 3}, {1, 2}}, {0, 1, 0, 
   1, 1, 1, 0, 1, 0, 0, 0, 0, 0, 1, 0, 1, 1, 1, 0, 1, 0, 0, 0, 0, 0, 1, 0, 1, 
   1, 1, 0, 1, 0, 0, 0, 0, 0, 1, 0, 1}} -> 1, 
 {{{1, 2}, {1, 2}, {1, 3}, {1, 2}}, {0, 1, 0, 0, 1, 1, 0, 1, 0, 0, 0, 0, 0, 
   1, 0, 0, 1, 1, 0, 1, 0, 0, 0, 0, 0, 1, 0, 0, 1, 1, 0, 1, 0, 0, 0, 0, 0, 1, 
   0, 0}} -> 1, {{{1, 2}, {1, 2}, {1, 3}, {1, 2}}, {0, 1, 0, 0, 1, 1, 0, 0, 
   0, 0, 1, 1, 0, 1, 1, 0, 1, 1, 1, 0, 0, 0, 1, 1, 0, 1, 1, 0, 1, 1, 1, 0, 0, 
   0, 1, 1, 0, 1, 1, 0}} -> 1, {{{1, 2}, {1, 2}, {1, 3}, {1, 2}}, {0, 1, 0, 
   0, 1, 1, 0, 1, 0, 0, 1, 1, 0, 1, 1, 0, 1, 1, 1, 1, 0, 0, 1, 1, 0, 1, 1, 0, 
   1, 1, 1, 1, 0, 0, 1, 1, 0, 1, 1, 0}} -> 1, 
 {{{1, 2}, {1, 2}, {1, 3}, {1, 2}}, {0, 1, 0, 1, 1, 1, 0, 1, 0, 0, 1, 0, 0, 
   1, 1, 1, 1, 1, 1, 1, 0, 0, 1, 0, 0, 1, 1, 1, 1, 1, 1, 1, 0, 0, 1, 0, 0, 1, 
   1, 1}} -> 1, {{{1, 2}, {1, 2}, {1, 3}, {1, 2}}, {0, 1, 0, 0, 1, 1, 0, 1, 
   0, 0, 1, 0, 0, 1, 1, 0, 1, 1, 1, 1, 0, 0, 1, 0, 0, 1, 1, 0, 1, 1, 1, 1, 0, 
   0, 1, 0, 0, 1, 1, 0}} -> 1, {{{1, 2}, {1, 2}, {1, 3}, {1, 2}}, {0, 1, 1, 
   0, 1, 1, 1, 0, 0, 0, 0, 1, 0, 1, 1, 0, 1, 1, 1, 0, 0, 0, 0, 1, 0, 1, 1, 0, 
   1, 1, 1, 0, 0, 0, 0, 1, 0, 1, 1, 0}} -> 1, 
 {{{1, 2}, {1, 2}, {1, 3}, {1, 2}}, {0, 1, 1, 0, 1, 1, 1, 1, 0, 0, 0, 1, 0, 
   1, 1, 0, 1, 1, 1, 1, 0, 0, 0, 1, 0, 1, 1, 0, 1, 1, 1, 1, 0, 0, 0, 1, 0, 1, 
   1, 0}} -> 1, {{{1, 2}, {1, 2}, {1, 3}, {1, 2}}, {0, 1, 1, 1, 1, 1, 1, 1, 
   0, 0, 0, 0, 0, 1, 1, 1, 1, 1, 1, 1, 0, 0, 0, 0, 0, 1, 1, 1, 1, 1, 1, 1, 0, 
   0, 0, 0, 0, 1, 1, 1}} -> 1, {{{1, 2}, {1, 2}, {1, 3}, {1, 2}}, {0, 1, 1, 
   0, 1, 1, 1, 1, 0, 0, 0, 0, 0, 1, 1, 0, 1, 1, 1, 1, 0, 0, 0, 0, 0, 1, 1, 0, 
   1, 1, 1, 1, 0, 0, 0, 0, 0, 1, 1, 0}} -> 1, 
 {{{1, 2}, {1, 2}, {1, 3}, {1, 2}}, {0, 1, 0, 0, 1, 1, 0, 0, 0, 0, 1, 1, 0, 
   1, 1, 0, 1, 1, 1, 0, 0, 0, 0, 1, 0, 1, 0, 0, 1, 1, 0, 0, 0, 0, 1, 1, 0, 1, 
   1, 0}} -> 1, {{{1, 2}, {1, 2}, {1, 3}, {1, 2}}, {0, 1, 0, 0, 1, 1, 0, 1, 
   0, 0, 1, 1, 0, 1, 1, 0, 1, 1, 1, 1, 0, 0, 0, 1, 0, 1, 0, 0, 1, 1, 0, 1, 0, 
   0, 1, 1, 0, 1, 1, 0}} -> 1, {{{1, 2}, {1, 2}, {1, 3}, {1, 2}}, {0, 1, 0, 
   1, 1, 1, 0, 1, 0, 0, 1, 0, 0, 1, 1, 1, 1, 1, 1, 1, 0, 0, 0, 0, 0, 1, 0, 1, 
   1, 1, 0, 1, 0, 0, 1, 0, 0, 1, 1, 1}} -> 1, 
 {{{1, 2}, {1, 2}, {1, 3}, {1, 2}}, {0, 1, 0, 0, 1, 1, 0, 1, 0, 0, 1, 0, 0, 
   1, 1, 0, 1, 1, 1, 1, 0, 0, 0, 0, 0, 1, 0, 0, 1, 1, 0, 1, 0, 0, 1, 0, 0, 1, 
   1, 0}} -> 1, {{{1, 2}, {1, 2}, {1, 3}, {1, 3}}, {0, 0, 0, 0, 0, 0, 0, 0, 
   0, 0, 0, 0, 0, 0, 0, 0, 0, 0, 0, 0, 0, 0, 0, 0, 0, 0, 0, 0, 0, 0, 0, 0, 0, 
   0, 0, 0, 0, 0, 0, 0}} -> 81, {{{1, 2}, {1, 2}, {1, 3}, {1, 3}}, {0, 0, 0, 
   1, 0, 0, 0, 1, 0, 0, 0, 1, 0, 0, 0, 1, 0, 0, 0, 1, 0, 0, 0, 1, 0, 0, 0, 1, 
   0, 0, 0, 1, 0, 0, 0, 1, 0, 0, 0, 1}} -> 27, 
 {{{1, 2}, {1, 2}, {1, 3}, {1, 3}}, {0, 0, 1, 0, 0, 0, 1, 0, 0, 0, 1, 0, 0, 
   0, 1, 0, 0, 0, 1, 0, 0, 0, 1, 0, 0, 0, 1, 0, 0, 0, 1, 0, 0, 0, 1, 0, 0, 0, 
   1, 0}} -> 9, {{{1, 2}, {1, 2}, {1, 3}, {1, 3}}, {0, 0, 1, 0, 0, 0, 1, 1, 
   0, 0, 1, 1, 0, 0, 1, 1, 0, 0, 1, 1, 0, 0, 1, 1, 0, 0, 1, 1, 0, 0, 1, 1, 0, 
   0, 1, 1, 0, 0, 1, 1}} -> 18, {{{1, 2}, {1, 2}, {1, 3}, {1, 3}}, {0, 0, 1, 
   1, 0, 0, 1, 1, 0, 0, 1, 1, 0, 0, 1, 1, 0, 0, 1, 1, 0, 0, 1, 1, 0, 0, 1, 1, 
   0, 0, 1, 1, 0, 0, 1, 1, 0, 0, 1, 1}} -> 9, 
 {{{1, 2}, {1, 2}, {1, 3}, {1, 3}}, {0, 1, 0, 0, 0, 1, 0, 0, 0, 1, 0, 0, 0, 
   1, 0, 0, 0, 1, 0, 0, 0, 1, 0, 0, 0, 1, 0, 0, 0, 1, 0, 0, 0, 1, 0, 0, 0, 1, 
   0, 0}} -> 9, {{{1, 2}, {1, 2}, {1, 3}, {1, 3}}, {0, 1, 0, 1, 0, 1, 0, 1, 
   0, 1, 0, 1, 0, 1, 0, 1, 0, 1, 0, 1, 0, 1, 0, 1, 0, 1, 0, 1, 0, 1, 0, 1, 0, 
   1, 0, 1, 0, 1, 0, 1}} -> 3, {{{1, 2}, {1, 2}, {1, 3}, {1, 3}}, {0, 1, 1, 
   0, 0, 1, 1, 0, 0, 1, 1, 0, 0, 1, 1, 0, 0, 1, 1, 0, 0, 1, 1, 0, 0, 1, 1, 0, 
   0, 1, 1, 0, 0, 1, 1, 0, 0, 1, 1, 0}} -> 1, 
 {{{1, 2}, {1, 2}, {1, 3}, {1, 3}}, {0, 1, 1, 0, 0, 1, 1, 1, 0, 1, 1, 1, 0, 
   1, 1, 1, 0, 1, 1, 1, 0, 1, 1, 1, 0, 1, 1, 1, 0, 1, 1, 1, 0, 1, 1, 1, 0, 1, 
   1, 1}} -> 2, {{{1, 2}, {1, 2}, {1, 3}, {1, 3}}, {0, 1, 1, 1, 0, 1, 1, 1, 
   0, 1, 1, 1, 0, 1, 1, 1, 0, 1, 1, 1, 0, 1, 1, 1, 0, 1, 1, 1, 0, 1, 1, 1, 0, 
   1, 1, 1, 0, 1, 1, 1}} -> 1, {{{1, 2}, {1, 2}, {1, 3}, {1, 3}}, {0, 1, 0, 
   0, 1, 1, 0, 0, 1, 0, 0, 0, 1, 1, 0, 0, 1, 0, 0, 0, 1, 1, 0, 0, 1, 0, 0, 0, 
   1, 1, 0, 0, 1, 0, 0, 0, 1, 1, 0, 0}} -> 1, 
 {{{1, 2}, {1, 2}, {1, 3}, {1, 3}}, {0, 1, 0, 0, 1, 1, 0, 0, 1, 0, 0, 1, 1, 
   1, 0, 1, 1, 0, 0, 1, 1, 1, 0, 1, 1, 0, 0, 1, 1, 1, 0, 1, 1, 0, 0, 1, 1, 1, 
   0, 1}} -> 2, {{{1, 2}, {1, 2}, {1, 3}, {1, 3}}, {0, 1, 0, 1, 1, 1, 0, 1, 
   1, 0, 0, 1, 1, 1, 0, 1, 1, 0, 0, 1, 1, 1, 0, 1, 1, 0, 0, 1, 1, 1, 0, 1, 1, 
   0, 0, 1, 1, 1, 0, 1}} -> 1, {{{1, 2}, {1, 2}, {1, 3}, {1, 3}}, {0, 1, 0, 
   0, 1, 1, 0, 0, 1, 0, 1, 0, 1, 1, 1, 1, 1, 0, 1, 1, 1, 1, 1, 1, 1, 0, 1, 1, 
   1, 1, 1, 1, 1, 0, 1, 1, 1, 1, 1, 1}} -> 1, 
 {{{1, 2}, {1, 2}, {1, 3}, {1, 3}}, {0, 1, 0, 0, 1, 1, 0, 0, 1, 0, 1, 1, 1, 
   1, 1, 1, 1, 0, 1, 1, 1, 1, 1, 1, 1, 0, 1, 1, 1, 1, 1, 1, 1, 0, 1, 1, 1, 1, 
   1, 1}} -> 1, {{{1, 2}, {1, 2}, {1, 3}, {1, 3}}, {0, 1, 0, 1, 1, 1, 0, 1, 
   1, 0, 1, 1, 1, 1, 1, 0, 1, 0, 1, 0, 1, 1, 1, 0, 1, 0, 1, 0, 1, 1, 1, 0, 1, 
   0, 1, 0, 1, 1, 1, 0}} -> 1, {{{1, 2}, {1, 2}, {1, 3}, {1, 3}}, {0, 1, 0, 
   0, 1, 1, 0, 0, 1, 0, 1, 1, 1, 1, 1, 0, 1, 0, 1, 0, 1, 1, 1, 0, 1, 0, 1, 0, 
   1, 1, 1, 0, 1, 0, 1, 0, 1, 1, 1, 0}} -> 1, 
 {{{1, 2}, {1, 2}, {1, 3}, {1, 3}}, {0, 1, 1, 0, 1, 1, 1, 0, 1, 0, 0, 1, 1, 
   1, 1, 0, 1, 0, 0, 1, 1, 1, 1, 0, 1, 0, 0, 1, 1, 1, 1, 0, 1, 0, 0, 1, 1, 1, 
   1, 0}} -> 1, {{{1, 2}, {1, 2}, {1, 3}, {1, 3}}, {0, 1, 1, 0, 1, 1, 1, 1, 
   1, 0, 0, 1, 1, 1, 1, 1, 1, 0, 0, 1, 1, 1, 1, 1, 1, 0, 0, 1, 1, 1, 1, 1, 1, 
   0, 0, 1, 1, 1, 1, 1}} -> 1, {{{1, 2}, {1, 2}, {1, 3}, {1, 3}}, {0, 1, 1, 
   1, 1, 1, 1, 1, 1, 0, 0, 0, 1, 1, 1, 1, 1, 0, 0, 0, 1, 1, 1, 1, 1, 0, 0, 0, 
   1, 1, 1, 1, 1, 0, 0, 0, 1, 1, 1, 1}} -> 1, 
 {{{1, 2}, {1, 2}, {1, 3}, {1, 3}}, {0, 1, 1, 0, 1, 1, 1, 1, 1, 0, 0, 0, 1, 
   1, 1, 1, 1, 0, 0, 0, 1, 1, 1, 1, 1, 0, 0, 0, 1, 1, 1, 1, 1, 0, 0, 0, 1, 1, 
   1, 1}} -> 1, {{{1, 2}, {1, 2}, {1, 3}, {1, 3}}, {0, 1, 0, 0, 1, 1, 0, 0, 
   1, 0, 1, 0, 1, 1, 0, 1, 1, 0, 1, 0, 1, 1, 0, 1, 1, 0, 1, 0, 1, 1, 0, 1, 1, 
   0, 1, 0, 1, 1, 0, 1}} -> 1, {{{1, 2}, {1, 2}, {1, 3}, {1, 3}}, {0, 1, 0, 
   0, 1, 1, 0, 0, 1, 0, 1, 1, 1, 1, 0, 1, 1, 0, 1, 1, 1, 1, 0, 1, 1, 0, 1, 1, 
   1, 1, 0, 1, 1, 0, 1, 1, 1, 1, 0, 1}} -> 1, 
 {{{1, 2}, {1, 2}, {1, 3}, {1, 3}}, {0, 1, 0, 1, 1, 1, 0, 1, 1, 0, 1, 1, 1, 
   1, 0, 0, 1, 0, 1, 1, 1, 1, 0, 0, 1, 0, 1, 1, 1, 1, 0, 0, 1, 0, 1, 1, 1, 1, 
   0, 0}} -> 1, {{{1, 2}, {1, 2}, {1, 3}, {1, 3}}, {0, 1, 0, 0, 1, 1, 0, 0, 
   1, 0, 1, 1, 1, 1, 0, 0, 1, 0, 1, 1, 1, 1, 0, 0, 1, 0, 1, 1, 1, 1, 0, 0, 1, 
   0, 1, 1, 1, 1, 0, 0}} -> 1, {{{1, 2}, {1, 2}, {1, 3}, {1, 3}}, {1, 0, 0, 
   0, 1, 0, 0, 0, 1, 0, 0, 0, 1, 0, 0, 0, 1, 0, 0, 0, 1, 0, 0, 0, 1, 0, 0, 0, 
   1, 0, 0, 0, 1, 0, 0, 0, 1, 0, 0, 0}} -> 1, 
 {{{1, 2}, {1, 2}, {1, 3}, {1, 3}}, {1, 0, 0, 0, 1, 0, 0, 1, 1, 0, 0, 1, 1, 
   0, 0, 1, 1, 0, 0, 1, 1, 0, 0, 1, 1, 0, 0, 1, 1, 0, 0, 1, 1, 0, 0, 1, 1, 0, 
   0, 1}} -> 2, {{{1, 2}, {1, 2}, {1, 3}, {1, 3}}, {1, 0, 0, 1, 1, 0, 0, 1, 
   1, 0, 0, 1, 1, 0, 0, 1, 1, 0, 0, 1, 1, 0, 0, 1, 1, 0, 0, 1, 1, 0, 0, 1, 1, 
   0, 0, 1, 1, 0, 0, 1}} -> 1, {{{1, 2}, {1, 2}, {1, 3}, {1, 3}}, {1, 0, 0, 
   0, 1, 0, 1, 0, 1, 0, 1, 1, 1, 0, 1, 1, 1, 0, 1, 1, 1, 0, 1, 1, 1, 0, 1, 1, 
   1, 0, 1, 1, 1, 0, 1, 1, 1, 0, 1, 1}} -> 1, 
 {{{1, 2}, {1, 2}, {1, 3}, {1, 3}}, {1, 0, 0, 0, 1, 0, 1, 1, 1, 0, 1, 1, 1, 
   0, 1, 1, 1, 0, 1, 1, 1, 0, 1, 1, 1, 0, 1, 1, 1, 0, 1, 1, 1, 0, 1, 1, 1, 0, 
   1, 1}} -> 1, {{{1, 2}, {1, 2}, {1, 3}, {1, 3}}, {1, 0, 0, 1, 1, 0, 1, 1, 
   1, 0, 1, 0, 1, 0, 1, 0, 1, 0, 1, 0, 1, 0, 1, 0, 1, 0, 1, 0, 1, 0, 1, 0, 1, 
   0, 1, 0, 1, 0, 1, 0}} -> 1, {{{1, 2}, {1, 2}, {1, 3}, {1, 3}}, {1, 0, 0, 
   0, 1, 0, 1, 1, 1, 0, 1, 0, 1, 0, 1, 0, 1, 0, 1, 0, 1, 0, 1, 0, 1, 0, 1, 0, 
   1, 0, 1, 0, 1, 0, 1, 0, 1, 0, 1, 0}} -> 1, 
 {{{1, 2}, {1, 2}, {1, 3}, {1, 3}}, {1, 0, 1, 0, 1, 0, 0, 1, 1, 0, 1, 0, 1, 
   0, 0, 1, 1, 0, 1, 0, 1, 0, 0, 1, 1, 0, 1, 0, 1, 0, 0, 1, 1, 0, 1, 0, 1, 0, 
   0, 1}} -> 1, {{{1, 2}, {1, 2}, {1, 3}, {1, 3}}, {1, 0, 1, 0, 1, 0, 0, 1, 
   1, 0, 1, 1, 1, 0, 0, 1, 1, 0, 1, 1, 1, 0, 0, 1, 1, 0, 1, 1, 1, 0, 0, 1, 1, 
   0, 1, 1, 1, 0, 0, 1}} -> 1, {{{1, 2}, {1, 2}, {1, 3}, {1, 3}}, {1, 0, 1, 
   1, 1, 0, 0, 0, 1, 0, 1, 1, 1, 0, 0, 0, 1, 0, 1, 1, 1, 0, 0, 0, 1, 0, 1, 1, 
   1, 0, 0, 0, 1, 0, 1, 1, 1, 0, 0, 0}} -> 1, 
 {{{1, 2}, {1, 2}, {1, 3}, {1, 3}}, {1, 0, 1, 0, 1, 0, 0, 0, 1, 0, 1, 1, 1, 
   0, 0, 0, 1, 0, 1, 1, 1, 0, 0, 0, 1, 0, 1, 1, 1, 0, 0, 0, 1, 0, 1, 1, 1, 0, 
   0, 0}} -> 1, {{{1, 2}, {1, 2}, {1, 3}, {1, 3}}, {1, 0, 0, 0, 1, 0, 1, 0, 
   1, 0, 0, 1, 1, 0, 1, 0, 1, 0, 0, 1, 1, 0, 1, 0, 1, 0, 0, 1, 1, 0, 1, 0, 1, 
   0, 0, 1, 1, 0, 1, 0}} -> 1, {{{1, 2}, {1, 2}, {1, 3}, {1, 3}}, {1, 0, 0, 
   0, 1, 0, 1, 1, 1, 0, 0, 1, 1, 0, 1, 1, 1, 0, 0, 1, 1, 0, 1, 1, 1, 0, 0, 1, 
   1, 0, 1, 1, 1, 0, 0, 1, 1, 0, 1, 1}} -> 1, 
 {{{1, 2}, {1, 2}, {1, 3}, {1, 3}}, {1, 0, 0, 1, 1, 0, 1, 1, 1, 0, 0, 0, 1, 
   0, 1, 1, 1, 0, 0, 0, 1, 0, 1, 1, 1, 0, 0, 0, 1, 0, 1, 1, 1, 0, 0, 0, 1, 0, 
   1, 1}} -> 1, {{{1, 2}, {1, 2}, {1, 3}, {1, 3}}, {1, 0, 0, 0, 1, 0, 1, 1, 
   1, 0, 0, 0, 1, 0, 1, 1, 1, 0, 0, 0, 1, 0, 1, 1, 1, 0, 0, 0, 1, 0, 1, 1, 1, 
   0, 0, 0, 1, 0, 1, 1}} -> 1, {{{1, 2}, {1, 2}, {1, 3}, {1, 3}}, {1, 0, 0, 
   0, 1, 1, 0, 0, 0, 1, 0, 0, 1, 1, 0, 0, 0, 1, 0, 0, 1, 1, 0, 0, 0, 1, 0, 0, 
   1, 1, 0, 0, 0, 1, 0, 0, 1, 1, 0, 0}} -> 1, 
 {{{1, 2}, {1, 2}, {1, 3}, {1, 3}}, {1, 0, 0, 0, 1, 1, 0, 1, 0, 1, 0, 1, 1, 
   1, 0, 0, 0, 1, 0, 1, 1, 1, 0, 0, 0, 1, 0, 1, 1, 1, 0, 0, 0, 1, 0, 1, 1, 1, 
   0, 0}} -> 2, {{{1, 2}, {1, 2}, {1, 3}, {1, 3}}, {1, 0, 0, 1, 1, 1, 0, 1, 
   0, 1, 0, 1, 1, 1, 0, 1, 0, 1, 0, 1, 1, 1, 0, 1, 0, 1, 0, 1, 1, 1, 0, 1, 0, 
   1, 0, 1, 1, 1, 0, 1}} -> 1, {{{1, 2}, {1, 2}, {1, 3}, {1, 3}}, {1, 0, 0, 
   0, 1, 1, 1, 0, 0, 1, 1, 1, 1, 1, 1, 0, 0, 1, 1, 1, 1, 1, 1, 0, 0, 1, 1, 1, 
   1, 1, 1, 0, 0, 1, 1, 1, 1, 1, 1, 0}} -> 1, 
 {{{1, 2}, {1, 2}, {1, 3}, {1, 3}}, {1, 0, 0, 0, 1, 1, 1, 1, 0, 1, 1, 1, 1, 
   1, 1, 1, 0, 1, 1, 1, 1, 1, 1, 1, 0, 1, 1, 1, 1, 1, 1, 1, 0, 1, 1, 1, 1, 1, 
   1, 1}} -> 1, {{{1, 2}, {1, 2}, {1, 3}, {1, 3}}, {1, 0, 0, 1, 1, 1, 1, 1, 
   0, 1, 1, 0, 1, 1, 1, 1, 0, 1, 1, 0, 1, 1, 1, 1, 0, 1, 1, 0, 1, 1, 1, 1, 0, 
   1, 1, 0, 1, 1, 1, 1}} -> 1, {{{1, 2}, {1, 2}, {1, 3}, {1, 3}}, {1, 0, 0, 
   0, 1, 1, 1, 1, 0, 1, 1, 0, 1, 1, 1, 1, 0, 1, 1, 0, 1, 1, 1, 1, 0, 1, 1, 0, 
   1, 1, 1, 1, 0, 1, 1, 0, 1, 1, 1, 1}} -> 1, 
 {{{1, 2}, {1, 2}, {1, 3}, {1, 3}}, {1, 0, 1, 0, 1, 1, 0, 1, 0, 1, 1, 0, 1, 
   1, 1, 0, 0, 1, 0, 1, 1, 1, 1, 0, 0, 1, 0, 1, 1, 1, 1, 0, 0, 1, 0, 1, 1, 1, 
   1, 0}} -> 1, {{{1, 2}, {1, 2}, {1, 3}, {1, 3}}, {1, 0, 1, 0, 1, 1, 0, 1, 
   0, 1, 1, 1, 1, 1, 1, 1, 0, 1, 0, 1, 1, 1, 1, 0, 0, 1, 0, 1, 1, 1, 1, 0, 0, 
   1, 0, 1, 1, 1, 1, 0}} -> 1, {{{1, 2}, {1, 2}, {1, 3}, {1, 3}}, {1, 0, 1, 
   1, 1, 1, 0, 0, 0, 1, 1, 1, 1, 1, 1, 1, 0, 1, 0, 0, 1, 1, 1, 1, 0, 1, 0, 0, 
   1, 1, 1, 1, 0, 1, 0, 0, 1, 1, 1, 1}} -> 1, 
 {{{1, 2}, {1, 2}, {1, 3}, {1, 3}}, {1, 0, 1, 0, 1, 1, 0, 0, 0, 1, 1, 1, 1, 
   1, 1, 1, 0, 1, 0, 0, 1, 1, 1, 0, 0, 1, 0, 0, 1, 1, 1, 0, 0, 1, 0, 0, 1, 1, 
   1, 0}} -> 1, {{{1, 2}, {1, 2}, {1, 3}, {1, 3}}, {1, 0, 0, 0, 1, 1, 1, 0, 
   0, 1, 0, 1, 1, 1, 0, 0, 0, 1, 1, 0, 1, 1, 1, 0, 0, 1, 0, 1, 1, 1, 0, 0, 0, 
   1, 1, 0, 1, 1, 1, 0}} -> 1, {{{1, 2}, {1, 2}, {1, 3}, {1, 3}}, {1, 0, 0, 
   0, 1, 1, 1, 1, 0, 1, 0, 1, 1, 1, 0, 0, 0, 1, 1, 1, 1, 1, 1, 1, 0, 1, 0, 1, 
   1, 1, 0, 0, 0, 1, 1, 1, 1, 1, 1, 1}} -> 1, 
 {{{1, 2}, {1, 2}, {1, 3}, {1, 3}}, {1, 0, 0, 1, 1, 1, 1, 1, 0, 1, 0, 0, 1, 
   1, 0, 1, 0, 1, 1, 1, 1, 1, 1, 1, 0, 1, 0, 0, 1, 1, 0, 1, 0, 1, 1, 1, 1, 1, 
   1, 1}} -> 1, {{{1, 2}, {1, 2}, {1, 3}, {1, 3}}, {1, 0, 0, 0, 1, 1, 1, 1, 
   0, 1, 0, 0, 1, 1, 0, 0, 0, 1, 1, 1, 1, 1, 1, 1, 0, 1, 0, 0, 1, 1, 0, 0, 0, 
   1, 1, 1, 1, 1, 1, 1}} -> 1, {{{1, 2}, {1, 2}, {1, 3}, {1, 3}}, {1, 1, 0, 
   0, 0, 0, 0, 0, 1, 1, 0, 0, 0, 0, 0, 0, 1, 1, 0, 0, 0, 0, 0, 0, 1, 1, 0, 0, 
   0, 0, 0, 0, 1, 1, 0, 0, 0, 0, 0, 0}} -> 1, 
 {{{1, 2}, {1, 2}, {1, 3}, {1, 3}}, {1, 1, 0, 0, 0, 0, 0, 1, 1, 1, 0, 0, 0, 
   0, 0, 1, 1, 1, 0, 0, 0, 0, 0, 1, 1, 1, 0, 0, 0, 0, 0, 1, 1, 1, 0, 0, 0, 0, 
   0, 1}} -> 2, {{{1, 2}, {1, 2}, {1, 3}, {1, 3}}, {1, 1, 0, 1, 0, 0, 0, 1, 
   1, 1, 0, 1, 0, 0, 0, 1, 1, 1, 0, 1, 0, 0, 0, 1, 1, 1, 0, 1, 0, 0, 0, 1, 1, 
   1, 0, 1, 0, 0, 0, 1}} -> 1, {{{1, 2}, {1, 2}, {1, 3}, {1, 3}}, {1, 1, 0, 
   0, 0, 0, 1, 0, 1, 1, 1, 0, 0, 0, 1, 1, 1, 1, 1, 0, 0, 0, 1, 1, 1, 1, 1, 0, 
   0, 0, 1, 1, 1, 1, 1, 0, 0, 0, 1, 1}} -> 1, 
 {{{1, 2}, {1, 2}, {1, 3}, {1, 3}}, {1, 1, 0, 0, 0, 0, 1, 1, 1, 1, 1, 1, 0, 
   0, 1, 1, 1, 1, 1, 1, 0, 0, 1, 1, 1, 1, 1, 1, 0, 0, 1, 1, 1, 1, 1, 1, 0, 0, 
   1, 1}} -> 1, {{{1, 2}, {1, 2}, {1, 3}, {1, 3}}, {1, 1, 0, 1, 0, 0, 1, 1, 
   1, 1, 1, 1, 0, 0, 1, 0, 1, 1, 1, 1, 0, 0, 1, 0, 1, 1, 1, 1, 0, 0, 1, 0, 1, 
   1, 1, 1, 0, 0, 1, 0}} -> 1, {{{1, 2}, {1, 2}, {1, 3}, {1, 3}}, {1, 1, 0, 
   0, 0, 0, 1, 1, 1, 1, 1, 1, 0, 0, 1, 0, 1, 1, 1, 1, 0, 0, 1, 0, 1, 1, 1, 1, 
   0, 0, 1, 0, 1, 1, 1, 1, 0, 0, 1, 0}} -> 1, 
 {{{1, 2}, {1, 2}, {1, 3}, {1, 3}}, {1, 1, 1, 0, 0, 0, 0, 1, 1, 1, 1, 0, 0, 
   0, 0, 1, 1, 1, 1, 0, 0, 0, 0, 1, 1, 1, 1, 0, 0, 0, 0, 1, 1, 1, 1, 0, 0, 0, 
   0, 1}} -> 2, {{{1, 2}, {1, 2}, {1, 3}, {1, 3}}, {1, 1, 1, 1, 0, 0, 0, 0, 
   1, 1, 1, 1, 0, 0, 0, 0, 1, 1, 1, 1, 0, 0, 0, 0, 1, 1, 1, 1, 0, 0, 0, 0, 1, 
   1, 1, 1, 0, 0, 0, 0}} -> 1, {{{1, 2}, {1, 2}, {1, 3}, {1, 3}}, {1, 1, 1, 
   0, 0, 0, 0, 0, 1, 1, 1, 0, 0, 0, 0, 0, 1, 1, 1, 0, 0, 0, 0, 0, 1, 1, 1, 0, 
   0, 0, 0, 0, 1, 1, 1, 0, 0, 0, 0, 0}} -> 1, 
 {{{1, 2}, {1, 2}, {1, 3}, {1, 3}}, {1, 1, 0, 0, 0, 0, 1, 0, 1, 1, 1, 0, 0, 
   0, 0, 1, 1, 1, 0, 0, 0, 0, 1, 0, 1, 1, 1, 0, 0, 0, 0, 1, 1, 1, 0, 0, 0, 0, 
   1, 0}} -> 1, {{{1, 2}, {1, 2}, {1, 3}, {1, 3}}, {1, 1, 0, 0, 0, 0, 1, 1, 
   1, 1, 1, 1, 0, 0, 0, 1, 1, 1, 0, 0, 0, 0, 1, 1, 1, 1, 1, 1, 0, 0, 0, 1, 1, 
   1, 0, 0, 0, 0, 1, 1}} -> 1, {{{1, 2}, {1, 2}, {1, 3}, {1, 3}}, {1, 1, 0, 
   1, 0, 0, 1, 1, 1, 1, 1, 1, 0, 0, 0, 0, 1, 1, 0, 1, 0, 0, 1, 1, 1, 1, 1, 1, 
   0, 0, 0, 0, 1, 1, 0, 1, 0, 0, 1, 1}} -> 1, 
 {{{1, 2}, {1, 2}, {1, 3}, {1, 3}}, {1, 1, 0, 0, 0, 0, 1, 1, 1, 1, 1, 1, 0, 
   0, 0, 0, 1, 1, 0, 0, 0, 0, 1, 1, 1, 1, 1, 1, 0, 0, 0, 0, 1, 1, 0, 0, 0, 0, 
   1, 1}} -> 1, {{{1, 2}, {1, 2}, {1, 3}, {1, 3}}, {1, 0, 0, 0, 1, 1, 0, 0, 
   0, 0, 0, 0, 1, 0, 0, 0, 1, 1, 0, 0, 0, 0, 0, 0, 1, 0, 0, 0, 1, 1, 0, 0, 0, 
   0, 0, 0, 1, 0, 0, 0}} -> 1, {{{1, 2}, {1, 2}, {1, 3}, {1, 3}}, {1, 0, 0, 
   0, 1, 1, 0, 1, 0, 0, 0, 1, 1, 0, 0, 0, 1, 1, 0, 1, 0, 0, 0, 1, 1, 0, 0, 0, 
   1, 1, 0, 1, 0, 0, 0, 1, 1, 0, 0, 0}} -> 2, 
 {{{1, 2}, {1, 2}, {1, 3}, {1, 3}}, {1, 0, 0, 1, 1, 1, 0, 1, 0, 0, 0, 1, 1, 
   0, 0, 1, 1, 1, 0, 1, 0, 0, 0, 1, 1, 0, 0, 1, 1, 1, 0, 1, 0, 0, 0, 1, 1, 0, 
   0, 1}} -> 1, {{{1, 2}, {1, 2}, {1, 3}, {1, 3}}, {1, 0, 0, 0, 1, 1, 1, 0, 
   0, 0, 1, 1, 1, 0, 1, 0, 1, 1, 1, 1, 0, 0, 1, 1, 1, 0, 1, 0, 1, 1, 1, 1, 0, 
   0, 1, 1, 1, 0, 1, 0}} -> 1, {{{1, 2}, {1, 2}, {1, 3}, {1, 3}}, {1, 0, 0, 
   0, 1, 1, 1, 1, 0, 0, 1, 1, 1, 0, 1, 1, 1, 1, 1, 1, 0, 0, 1, 1, 1, 0, 1, 1, 
   1, 1, 1, 1, 0, 0, 1, 1, 1, 0, 1, 1}} -> 1, 
 {{{1, 2}, {1, 2}, {1, 3}, {1, 3}}, {1, 0, 0, 1, 1, 1, 1, 1, 0, 0, 1, 0, 1, 
   0, 1, 1, 1, 1, 1, 0, 0, 0, 1, 0, 1, 0, 1, 1, 1, 1, 1, 0, 0, 0, 1, 0, 1, 0, 
   1, 1}} -> 1, {{{1, 2}, {1, 2}, {1, 3}, {1, 3}}, {1, 0, 0, 0, 1, 1, 1, 1, 
   0, 0, 1, 0, 1, 0, 1, 1, 1, 1, 1, 0, 0, 0, 1, 0, 1, 0, 1, 1, 1, 1, 1, 0, 0, 
   0, 1, 0, 1, 0, 1, 1}} -> 1, {{{1, 2}, {1, 2}, {1, 3}, {1, 3}}, {1, 0, 1, 
   0, 1, 1, 0, 1, 0, 0, 1, 0, 1, 0, 1, 0, 1, 1, 0, 1, 0, 0, 1, 0, 1, 0, 1, 0, 
   1, 1, 0, 1, 0, 0, 1, 0, 1, 0, 1, 0}} -> 1, 
 {{{1, 2}, {1, 2}, {1, 3}, {1, 3}}, {1, 0, 1, 0, 1, 1, 0, 1, 0, 0, 1, 1, 1, 
   0, 1, 1, 1, 1, 0, 1, 0, 0, 1, 1, 1, 0, 1, 1, 1, 1, 0, 1, 0, 0, 1, 1, 1, 0, 
   1, 1}} -> 1, {{{1, 2}, {1, 2}, {1, 3}, {1, 3}}, {1, 0, 1, 1, 1, 1, 0, 0, 
   0, 0, 1, 1, 1, 0, 1, 1, 1, 1, 0, 0, 0, 0, 1, 1, 1, 0, 1, 1, 1, 1, 0, 0, 0, 
   0, 1, 1, 1, 0, 1, 1}} -> 1, {{{1, 2}, {1, 2}, {1, 3}, {1, 3}}, {1, 0, 1, 
   0, 1, 1, 0, 0, 0, 0, 1, 1, 1, 0, 1, 1, 1, 1, 0, 0, 0, 0, 1, 1, 1, 0, 1, 1, 
   1, 1, 0, 0, 0, 0, 1, 1, 1, 0, 1, 1}} -> 1, 
 {{{1, 2}, {1, 2}, {1, 3}, {1, 3}}, {1, 0, 0, 0, 1, 1, 1, 0, 0, 0, 0, 1, 1, 
   0, 0, 0, 1, 1, 1, 0, 0, 0, 0, 1, 1, 0, 0, 0, 1, 1, 1, 0, 0, 0, 0, 1, 1, 0, 
   0, 0}} -> 1, {{{1, 2}, {1, 2}, {1, 3}, {1, 3}}, {1, 0, 0, 0, 1, 1, 1, 1, 
   0, 0, 0, 1, 1, 0, 0, 0, 1, 1, 1, 1, 0, 0, 0, 1, 1, 0, 0, 0, 1, 1, 1, 1, 0, 
   0, 0, 1, 1, 0, 0, 0}} -> 1, {{{1, 2}, {1, 2}, {1, 3}, {1, 3}}, {1, 0, 0, 
   1, 1, 1, 1, 1, 0, 0, 0, 0, 1, 0, 0, 1, 1, 1, 1, 1, 0, 0, 0, 0, 1, 0, 0, 1, 
   1, 1, 1, 1, 0, 0, 0, 0, 1, 0, 0, 1}} -> 1, 
 {{{1, 2}, {1, 2}, {1, 3}, {1, 3}}, {1, 0, 0, 0, 1, 1, 1, 1, 0, 0, 0, 0, 1, 
   0, 0, 0, 1, 1, 1, 1, 0, 0, 0, 0, 1, 0, 0, 0, 1, 1, 1, 1, 0, 0, 0, 0, 1, 0, 
   0, 0}} -> 1, {{{1, 2}, {1, 2}, {1, 3}, {1, 3}}, {0, 1, 0, 0, 1, 1, 0, 0, 
   0, 0, 0, 0, 0, 1, 0, 0, 1, 1, 0, 0, 0, 0, 0, 0, 0, 1, 0, 0, 1, 1, 0, 0, 0, 
   0, 0, 0, 0, 1, 0, 0}} -> 1, {{{1, 2}, {1, 2}, {1, 3}, {1, 3}}, {0, 1, 0, 
   0, 1, 1, 0, 0, 0, 0, 0, 1, 0, 1, 0, 0, 1, 1, 0, 0, 0, 0, 0, 1, 0, 1, 0, 0, 
   1, 1, 0, 0, 0, 0, 0, 1, 0, 1, 0, 0}} -> 2, 
 {{{1, 2}, {1, 2}, {1, 3}, {1, 3}}, {0, 1, 0, 1, 1, 1, 0, 1, 0, 0, 0, 1, 0, 
   1, 0, 1, 1, 1, 0, 1, 0, 0, 0, 1, 0, 1, 0, 1, 1, 1, 0, 1, 0, 0, 0, 1, 0, 1, 
   0, 1}} -> 1, {{{1, 2}, {1, 2}, {1, 3}, {1, 3}}, {0, 1, 0, 0, 1, 1, 0, 0, 
   0, 0, 1, 0, 0, 1, 1, 0, 1, 1, 1, 0, 0, 0, 1, 1, 0, 1, 1, 0, 1, 1, 1, 0, 0, 
   0, 1, 1, 0, 1, 1, 0}} -> 1, {{{1, 2}, {1, 2}, {1, 3}, {1, 3}}, {0, 1, 0, 
   0, 1, 1, 0, 0, 0, 0, 1, 1, 0, 1, 1, 1, 1, 1, 1, 1, 0, 0, 1, 1, 0, 1, 1, 1, 
   1, 1, 1, 1, 0, 0, 1, 1, 0, 1, 1, 1}} -> 1, 
 {{{1, 2}, {1, 2}, {1, 3}, {1, 3}}, {0, 1, 0, 1, 1, 1, 0, 1, 0, 0, 1, 1, 0, 
   1, 1, 1, 1, 1, 1, 1, 0, 0, 1, 0, 0, 1, 1, 1, 1, 1, 1, 1, 0, 0, 1, 0, 0, 1, 
   1, 1}} -> 1, {{{1, 2}, {1, 2}, {1, 3}, {1, 3}}, {0, 1, 0, 0, 1, 1, 0, 0, 
   0, 0, 1, 1, 0, 1, 1, 1, 1, 1, 1, 1, 0, 0, 1, 0, 0, 1, 1, 1, 1, 1, 1, 1, 0, 
   0, 1, 0, 0, 1, 1, 1}} -> 1, {{{1, 2}, {1, 2}, {1, 3}, {1, 3}}, {0, 1, 1, 
   0, 1, 1, 1, 0, 0, 0, 0, 1, 0, 1, 1, 0, 1, 1, 1, 0, 0, 0, 0, 1, 0, 1, 1, 0, 
   1, 1, 1, 0, 0, 0, 0, 1, 0, 1, 1, 0}} -> 1, 
 {{{1, 2}, {1, 2}, {1, 3}, {1, 3}}, {0, 1, 1, 0, 1, 1, 1, 1, 0, 0, 0, 1, 0, 
   1, 1, 0, 1, 1, 1, 1, 0, 0, 0, 1, 0, 1, 1, 0, 1, 1, 1, 1, 0, 0, 0, 1, 0, 1, 
   1, 0}} -> 1, {{{1, 2}, {1, 2}, {1, 3}, {1, 3}}, {0, 1, 1, 1, 1, 1, 1, 1, 
   0, 0, 0, 0, 0, 1, 1, 1, 1, 1, 1, 1, 0, 0, 0, 0, 0, 1, 1, 1, 1, 1, 1, 1, 0, 
   0, 0, 0, 0, 1, 1, 1}} -> 1, {{{1, 2}, {1, 2}, {1, 3}, {1, 3}}, {0, 1, 1, 
   0, 1, 1, 1, 1, 0, 0, 0, 0, 0, 1, 1, 0, 1, 1, 1, 1, 0, 0, 0, 0, 0, 1, 1, 0, 
   1, 1, 1, 1, 0, 0, 0, 0, 0, 1, 1, 0}} -> 1, 
 {{{1, 2}, {1, 2}, {1, 3}, {1, 3}}, {0, 1, 0, 0, 1, 1, 0, 0, 0, 0, 1, 0, 0, 
   1, 1, 0, 1, 1, 1, 0, 0, 0, 0, 1, 0, 1, 0, 0, 1, 1, 0, 0, 0, 0, 1, 0, 0, 1, 
   1, 0}} -> 1, {{{1, 2}, {1, 2}, {1, 3}, {1, 3}}, {0, 1, 0, 0, 1, 1, 0, 0, 
   0, 0, 1, 1, 0, 1, 1, 1, 1, 1, 1, 1, 0, 0, 0, 1, 0, 1, 0, 0, 1, 1, 0, 0, 0, 
   0, 1, 1, 0, 1, 1, 1}} -> 1, {{{1, 2}, {1, 2}, {1, 3}, {1, 3}}, {0, 1, 0, 
   1, 1, 1, 0, 1, 0, 0, 1, 1, 0, 1, 1, 1, 1, 1, 1, 1, 0, 0, 0, 0, 0, 1, 0, 1, 
   1, 1, 0, 1, 0, 0, 1, 1, 0, 1, 1, 1}} -> 1, 
 {{{1, 2}, {1, 2}, {1, 3}, {1, 3}}, {0, 1, 0, 0, 1, 1, 0, 0, 0, 0, 1, 1, 0, 
   1, 1, 1, 1, 1, 1, 1, 0, 0, 0, 0, 0, 1, 0, 0, 1, 1, 0, 0, 0, 0, 1, 1, 0, 1, 
   1, 1}} -> 1, {{{1, 2}, {1, 2}, {1, 3}, {1, 4}}, {0, 0, 0, 0, 0, 0, 0, 0, 
   0, 0, 0, 0, 0, 0, 0, 0, 0, 0, 0, 0, 0, 0, 0, 0, 0, 0, 0, 0, 0, 0, 0, 0, 0, 
   0, 0, 0, 0, 0, 0, 0}} -> 81, {{{1, 2}, {1, 2}, {1, 3}, {1, 4}}, {0, 0, 0, 
   1, 0, 0, 0, 1, 0, 0, 0, 1, 0, 0, 0, 1, 0, 0, 0, 1, 0, 0, 0, 1, 0, 0, 0, 1, 
   0, 0, 0, 1, 0, 0, 0, 1, 0, 0, 0, 1}} -> 27, 
 {{{1, 2}, {1, 2}, {1, 3}, {1, 4}}, {0, 0, 1, 0, 0, 0, 1, 0, 0, 0, 1, 0, 0, 
   0, 1, 0, 0, 0, 1, 0, 0, 0, 1, 0, 0, 0, 1, 0, 0, 0, 1, 0, 0, 0, 1, 0, 0, 0, 
   1, 0}} -> 27, {{{1, 2}, {1, 2}, {1, 3}, {1, 4}}, {0, 0, 1, 1, 0, 0, 1, 1, 
   0, 0, 1, 1, 0, 0, 1, 1, 0, 0, 1, 1, 0, 0, 1, 1, 0, 0, 1, 1, 0, 0, 1, 1, 0, 
   0, 1, 1, 0, 0, 1, 1}} -> 9, {{{1, 2}, {1, 2}, {1, 3}, {1, 4}}, {0, 1, 0, 
   0, 0, 1, 0, 0, 0, 1, 0, 0, 0, 1, 0, 0, 0, 1, 0, 0, 0, 1, 0, 0, 0, 1, 0, 0, 
   0, 1, 0, 0, 0, 1, 0, 0, 0, 1, 0, 0}} -> 9, 
 {{{1, 2}, {1, 2}, {1, 3}, {1, 4}}, {0, 1, 0, 1, 0, 1, 0, 1, 0, 1, 0, 1, 0, 
   1, 0, 1, 0, 1, 0, 1, 0, 1, 0, 1, 0, 1, 0, 1, 0, 1, 0, 1, 0, 1, 0, 1, 0, 1, 
   0, 1}} -> 3, {{{1, 2}, {1, 2}, {1, 3}, {1, 4}}, {0, 1, 1, 0, 0, 1, 1, 0, 
   0, 1, 1, 0, 0, 1, 1, 0, 0, 1, 1, 0, 0, 1, 1, 0, 0, 1, 1, 0, 0, 1, 1, 0, 0, 
   1, 1, 0, 0, 1, 1, 0}} -> 3, {{{1, 2}, {1, 2}, {1, 3}, {1, 4}}, {0, 1, 1, 
   1, 0, 1, 1, 1, 0, 1, 1, 1, 0, 1, 1, 1, 0, 1, 1, 1, 0, 1, 1, 1, 0, 1, 1, 1, 
   0, 1, 1, 1, 0, 1, 1, 1, 0, 1, 1, 1}} -> 1, 
 {{{1, 2}, {1, 2}, {1, 3}, {1, 4}}, {0, 1, 0, 0, 1, 1, 0, 0, 1, 0, 0, 0, 1, 
   1, 0, 0, 1, 0, 0, 0, 1, 1, 0, 0, 1, 0, 0, 0, 1, 1, 0, 0, 1, 0, 0, 0, 1, 1, 
   0, 0}} -> 1, {{{1, 2}, {1, 2}, {1, 3}, {1, 4}}, {0, 1, 0, 0, 1, 1, 0, 0, 
   1, 0, 0, 1, 1, 1, 0, 1, 1, 0, 0, 1, 1, 1, 0, 1, 1, 0, 0, 1, 1, 1, 0, 1, 1, 
   0, 0, 1, 1, 1, 0, 1}} -> 1, {{{1, 2}, {1, 2}, {1, 3}, {1, 4}}, {0, 1, 0, 
   1, 1, 1, 0, 1, 1, 0, 0, 0, 1, 1, 0, 1, 1, 0, 0, 0, 1, 1, 0, 1, 1, 0, 0, 0, 
   1, 1, 0, 1, 1, 0, 0, 0, 1, 1, 0, 1}} -> 1, 
 {{{1, 2}, {1, 2}, {1, 3}, {1, 4}}, {0, 1, 0, 0, 1, 1, 0, 0, 1, 0, 0, 1, 1, 
   1, 0, 0, 1, 0, 0, 1, 1, 1, 0, 0, 1, 0, 0, 1, 1, 1, 0, 0, 1, 0, 0, 1, 1, 1, 
   0, 0}} -> 1, {{{1, 2}, {1, 2}, {1, 3}, {1, 4}}, {0, 1, 0, 0, 1, 1, 0, 0, 
   1, 0, 1, 0, 1, 1, 1, 0, 1, 0, 1, 0, 1, 1, 1, 0, 1, 0, 1, 0, 1, 1, 1, 0, 1, 
   0, 1, 0, 1, 1, 1, 0}} -> 1, {{{1, 2}, {1, 2}, {1, 3}, {1, 4}}, {0, 1, 0, 
   0, 1, 1, 0, 0, 1, 0, 1, 1, 1, 1, 1, 1, 1, 0, 1, 1, 1, 1, 1, 1, 1, 0, 1, 1, 
   1, 1, 1, 1, 1, 0, 1, 1, 1, 1, 1, 1}} -> 1, 
 {{{1, 2}, {1, 2}, {1, 3}, {1, 4}}, {0, 1, 0, 1, 1, 1, 0, 1, 1, 0, 1, 0, 1, 
   1, 1, 1, 1, 0, 1, 0, 1, 1, 1, 1, 1, 0, 1, 0, 1, 1, 1, 1, 1, 0, 1, 0, 1, 1, 
   1, 1}} -> 1, {{{1, 2}, {1, 2}, {1, 3}, {1, 4}}, {0, 1, 0, 0, 1, 1, 0, 0, 
   1, 0, 1, 1, 1, 1, 1, 0, 1, 0, 1, 1, 1, 1, 1, 0, 1, 0, 1, 1, 1, 1, 1, 0, 1, 
   0, 1, 1, 1, 1, 1, 0}} -> 1, {{{1, 2}, {1, 2}, {1, 3}, {1, 4}}, {0, 1, 1, 
   0, 1, 1, 1, 0, 1, 0, 0, 0, 1, 1, 1, 0, 1, 0, 0, 0, 1, 1, 1, 0, 1, 0, 0, 0, 
   1, 1, 1, 0, 1, 0, 0, 0, 1, 1, 1, 0}} -> 1, 
 {{{1, 2}, {1, 2}, {1, 3}, {1, 4}}, {0, 1, 1, 0, 1, 1, 1, 0, 1, 0, 0, 1, 1, 
   1, 1, 1, 1, 0, 0, 1, 1, 1, 1, 1, 1, 0, 0, 1, 1, 1, 1, 1, 1, 0, 0, 1, 1, 1, 
   1, 1}} -> 1, {{{1, 2}, {1, 2}, {1, 3}, {1, 4}}, {0, 1, 1, 1, 1, 1, 1, 1, 
   1, 0, 0, 0, 1, 1, 1, 1, 1, 0, 0, 0, 1, 1, 1, 1, 1, 0, 0, 0, 1, 1, 1, 1, 1, 
   0, 0, 0, 1, 1, 1, 1}} -> 1, {{{1, 2}, {1, 2}, {1, 3}, {1, 4}}, {0, 1, 1, 
   0, 1, 1, 1, 0, 1, 0, 0, 1, 1, 1, 1, 0, 1, 0, 0, 1, 1, 1, 1, 0, 1, 0, 0, 1, 
   1, 1, 1, 0, 1, 0, 0, 1, 1, 1, 1, 0}} -> 1, 
 {{{1, 2}, {1, 2}, {1, 3}, {1, 4}}, {0, 1, 0, 0, 1, 1, 0, 0, 1, 0, 1, 0, 1, 
   1, 0, 0, 1, 0, 1, 0, 1, 1, 0, 0, 1, 0, 1, 0, 1, 1, 0, 0, 1, 0, 1, 0, 1, 1, 
   0, 0}} -> 1, {{{1, 2}, {1, 2}, {1, 3}, {1, 4}}, {0, 1, 0, 0, 1, 1, 0, 0, 
   1, 0, 1, 1, 1, 1, 0, 1, 1, 0, 1, 1, 1, 1, 0, 1, 1, 0, 1, 1, 1, 1, 0, 1, 1, 
   0, 1, 1, 1, 1, 0, 1}} -> 1, {{{1, 2}, {1, 2}, {1, 3}, {1, 4}}, {0, 1, 0, 
   1, 1, 1, 0, 1, 1, 0, 1, 0, 1, 1, 0, 1, 1, 0, 1, 0, 1, 1, 0, 1, 1, 0, 1, 0, 
   1, 1, 0, 1, 1, 0, 1, 0, 1, 1, 0, 1}} -> 1, 
 {{{1, 2}, {1, 2}, {1, 3}, {1, 4}}, {0, 1, 0, 0, 1, 1, 0, 0, 1, 0, 1, 1, 1, 
   1, 0, 0, 1, 0, 1, 1, 1, 1, 0, 0, 1, 0, 1, 1, 1, 1, 0, 0, 1, 0, 1, 1, 1, 1, 
   0, 0}} -> 1, {{{1, 2}, {1, 2}, {1, 3}, {1, 4}}, {1, 0, 0, 0, 1, 0, 0, 0, 
   1, 0, 0, 0, 1, 0, 0, 0, 1, 0, 0, 0, 1, 0, 0, 0, 1, 0, 0, 0, 1, 0, 0, 0, 1, 
   0, 0, 0, 1, 0, 0, 0}} -> 1, {{{1, 2}, {1, 2}, {1, 3}, {1, 4}}, {1, 0, 0, 
   0, 1, 0, 0, 1, 1, 0, 0, 1, 1, 0, 0, 1, 1, 0, 0, 1, 1, 0, 0, 1, 1, 0, 0, 1, 
   1, 0, 0, 1, 1, 0, 0, 1, 1, 0, 0, 1}} -> 1, 
 {{{1, 2}, {1, 2}, {1, 3}, {1, 4}}, {1, 0, 0, 1, 1, 0, 0, 0, 1, 0, 0, 1, 1, 
   0, 0, 0, 1, 0, 0, 1, 1, 0, 0, 0, 1, 0, 0, 1, 1, 0, 0, 0, 1, 0, 0, 1, 1, 0, 
   0, 0}} -> 1, {{{1, 2}, {1, 2}, {1, 3}, {1, 4}}, {1, 0, 0, 0, 1, 0, 0, 1, 
   1, 0, 0, 0, 1, 0, 0, 1, 1, 0, 0, 0, 1, 0, 0, 1, 1, 0, 0, 0, 1, 0, 0, 1, 1, 
   0, 0, 0, 1, 0, 0, 1}} -> 1, {{{1, 2}, {1, 2}, {1, 3}, {1, 4}}, {1, 0, 0, 
   0, 1, 0, 1, 0, 1, 0, 1, 0, 1, 0, 1, 0, 1, 0, 1, 0, 1, 0, 1, 0, 1, 0, 1, 0, 
   1, 0, 1, 0, 1, 0, 1, 0, 1, 0, 1, 0}} -> 1, 
 {{{1, 2}, {1, 2}, {1, 3}, {1, 4}}, {1, 0, 0, 0, 1, 0, 1, 1, 1, 0, 1, 1, 1, 
   0, 1, 1, 1, 0, 1, 1, 1, 0, 1, 1, 1, 0, 1, 1, 1, 0, 1, 1, 1, 0, 1, 1, 1, 0, 
   1, 1}} -> 1, {{{1, 2}, {1, 2}, {1, 3}, {1, 4}}, {1, 0, 0, 1, 1, 0, 1, 0, 
   1, 0, 1, 1, 1, 0, 1, 0, 1, 0, 1, 1, 1, 0, 1, 0, 1, 0, 1, 1, 1, 0, 1, 0, 1, 
   0, 1, 1, 1, 0, 1, 0}} -> 1, {{{1, 2}, {1, 2}, {1, 3}, {1, 4}}, {1, 0, 0, 
   0, 1, 0, 1, 1, 1, 0, 1, 0, 1, 0, 1, 1, 1, 0, 1, 0, 1, 0, 1, 1, 1, 0, 1, 0, 
   1, 0, 1, 1, 1, 0, 1, 0, 1, 0, 1, 1}} -> 1, 
 {{{1, 2}, {1, 2}, {1, 3}, {1, 4}}, {1, 0, 1, 0, 1, 0, 0, 0, 1, 0, 1, 0, 1, 
   0, 0, 0, 1, 0, 1, 0, 1, 0, 0, 0, 1, 0, 1, 0, 1, 0, 0, 0, 1, 0, 1, 0, 1, 0, 
   0, 0}} -> 1, {{{1, 2}, {1, 2}, {1, 3}, {1, 4}}, {1, 0, 1, 0, 1, 0, 0, 1, 
   1, 0, 1, 1, 1, 0, 0, 1, 1, 0, 1, 1, 1, 0, 0, 1, 1, 0, 1, 1, 1, 0, 0, 1, 1, 
   0, 1, 1, 1, 0, 0, 1}} -> 1, {{{1, 2}, {1, 2}, {1, 3}, {1, 4}}, {1, 0, 1, 
   1, 1, 0, 0, 0, 1, 0, 1, 1, 1, 0, 0, 0, 1, 0, 1, 1, 1, 0, 0, 0, 1, 0, 1, 1, 
   1, 0, 0, 0, 1, 0, 1, 1, 1, 0, 0, 0}} -> 1, 
 {{{1, 2}, {1, 2}, {1, 3}, {1, 4}}, {1, 0, 1, 0, 1, 0, 0, 1, 1, 0, 1, 0, 1, 
   0, 0, 1, 1, 0, 1, 0, 1, 0, 0, 1, 1, 0, 1, 0, 1, 0, 0, 1, 1, 0, 1, 0, 1, 0, 
   0, 1}} -> 1, {{{1, 2}, {1, 2}, {1, 3}, {1, 4}}, {1, 0, 0, 0, 1, 0, 1, 0, 
   1, 0, 0, 0, 1, 0, 1, 0, 1, 0, 0, 0, 1, 0, 1, 0, 1, 0, 0, 0, 1, 0, 1, 0, 1, 
   0, 0, 0, 1, 0, 1, 0}} -> 1, {{{1, 2}, {1, 2}, {1, 3}, {1, 4}}, {1, 0, 0, 
   0, 1, 0, 1, 1, 1, 0, 0, 1, 1, 0, 1, 1, 1, 0, 0, 1, 1, 0, 1, 1, 1, 0, 0, 1, 
   1, 0, 1, 1, 1, 0, 0, 1, 1, 0, 1, 1}} -> 1, 
 {{{1, 2}, {1, 2}, {1, 3}, {1, 4}}, {1, 0, 0, 1, 1, 0, 1, 0, 1, 0, 0, 1, 1, 
   0, 1, 0, 1, 0, 0, 1, 1, 0, 1, 0, 1, 0, 0, 1, 1, 0, 1, 0, 1, 0, 0, 1, 1, 0, 
   1, 0}} -> 1, {{{1, 2}, {1, 2}, {1, 3}, {1, 4}}, {1, 0, 0, 0, 1, 0, 1, 1, 
   1, 0, 0, 0, 1, 0, 1, 1, 1, 0, 0, 0, 1, 0, 1, 1, 1, 0, 0, 0, 1, 0, 1, 1, 1, 
   0, 0, 0, 1, 0, 1, 1}} -> 1, {{{1, 2}, {1, 2}, {1, 3}, {1, 4}}, {1, 0, 0, 
   0, 1, 1, 0, 0, 0, 1, 0, 0, 1, 1, 0, 0, 0, 1, 0, 0, 1, 1, 0, 0, 0, 1, 0, 0, 
   1, 1, 0, 0, 0, 1, 0, 0, 1, 1, 0, 0}} -> 1, 
 {{{1, 2}, {1, 2}, {1, 3}, {1, 4}}, {1, 0, 0, 0, 1, 1, 0, 1, 0, 1, 0, 1, 1, 
   1, 0, 1, 0, 1, 0, 1, 1, 1, 0, 1, 0, 1, 0, 1, 1, 1, 0, 1, 0, 1, 0, 1, 1, 1, 
   0, 1}} -> 1, {{{1, 2}, {1, 2}, {1, 3}, {1, 4}}, {1, 0, 0, 1, 1, 1, 0, 0, 
   0, 1, 0, 1, 1, 1, 0, 1, 0, 1, 0, 0, 1, 1, 0, 1, 0, 1, 0, 0, 1, 1, 0, 1, 0, 
   1, 0, 0, 1, 1, 0, 1}} -> 1, {{{1, 2}, {1, 2}, {1, 3}, {1, 4}}, {1, 0, 0, 
   0, 1, 1, 0, 1, 0, 1, 0, 0, 1, 1, 0, 0, 0, 1, 0, 1, 1, 1, 0, 1, 0, 1, 0, 0, 
   1, 1, 0, 0, 0, 1, 0, 1, 1, 1, 0, 1}} -> 1, 
 {{{1, 2}, {1, 2}, {1, 3}, {1, 4}}, {1, 0, 0, 0, 1, 1, 1, 0, 0, 1, 1, 0, 1, 
   1, 1, 0, 0, 1, 1, 0, 1, 1, 1, 0, 0, 1, 1, 0, 1, 1, 1, 0, 0, 1, 1, 0, 1, 1, 
   1, 0}} -> 1, {{{1, 2}, {1, 2}, {1, 3}, {1, 4}}, {1, 0, 0, 0, 1, 1, 1, 1, 
   0, 1, 1, 1, 1, 1, 1, 1, 0, 1, 1, 1, 1, 1, 1, 1, 0, 1, 1, 1, 1, 1, 1, 1, 0, 
   1, 1, 1, 1, 1, 1, 1}} -> 1, {{{1, 2}, {1, 2}, {1, 3}, {1, 4}}, {1, 0, 0, 
   1, 1, 1, 1, 0, 0, 1, 1, 1, 1, 1, 1, 1, 0, 1, 1, 0, 1, 1, 1, 1, 0, 1, 1, 0, 
   1, 1, 1, 1, 0, 1, 1, 0, 1, 1, 1, 1}} -> 1, 
 {{{1, 2}, {1, 2}, {1, 3}, {1, 4}}, {1, 0, 0, 0, 1, 1, 1, 1, 0, 1, 1, 0, 1, 
   1, 1, 0, 0, 1, 1, 1, 1, 1, 1, 1, 0, 1, 1, 0, 1, 1, 1, 0, 0, 1, 1, 1, 1, 1, 
   1, 1}} -> 1, {{{1, 2}, {1, 2}, {1, 3}, {1, 4}}, {1, 0, 1, 0, 1, 1, 0, 0, 
   0, 1, 1, 0, 1, 1, 1, 0, 0, 1, 0, 0, 1, 1, 1, 0, 0, 1, 0, 0, 1, 1, 1, 0, 0, 
   1, 0, 0, 1, 1, 1, 0}} -> 1, {{{1, 2}, {1, 2}, {1, 3}, {1, 4}}, {1, 0, 1, 
   0, 1, 1, 0, 1, 0, 1, 1, 1, 1, 1, 1, 1, 0, 1, 0, 1, 1, 1, 1, 1, 0, 1, 0, 1, 
   1, 1, 1, 1, 0, 1, 0, 1, 1, 1, 1, 1}} -> 1, 
 {{{1, 2}, {1, 2}, {1, 3}, {1, 4}}, {1, 0, 1, 1, 1, 1, 0, 0, 0, 1, 1, 1, 1, 
   1, 1, 1, 0, 1, 0, 0, 1, 1, 1, 1, 0, 1, 0, 0, 1, 1, 1, 1, 0, 1, 0, 0, 1, 1, 
   1, 1}} -> 1, {{{1, 2}, {1, 2}, {1, 3}, {1, 4}}, {1, 0, 1, 0, 1, 1, 0, 1, 
   0, 1, 1, 0, 1, 1, 1, 0, 0, 1, 0, 1, 1, 1, 1, 1, 0, 1, 0, 0, 1, 1, 1, 0, 0, 
   1, 0, 1, 1, 1, 1, 1}} -> 1, {{{1, 2}, {1, 2}, {1, 3}, {1, 4}}, {1, 0, 0, 
   0, 1, 1, 1, 0, 0, 1, 0, 0, 1, 1, 0, 0, 0, 1, 1, 0, 1, 1, 1, 0, 0, 1, 0, 0, 
   1, 1, 0, 0, 0, 1, 1, 0, 1, 1, 1, 0}} -> 1, 
 {{{1, 2}, {1, 2}, {1, 3}, {1, 4}}, {1, 0, 0, 0, 1, 1, 1, 1, 0, 1, 0, 1, 1, 
   1, 0, 1, 0, 1, 1, 1, 1, 1, 1, 1, 0, 1, 0, 1, 1, 1, 0, 1, 0, 1, 1, 1, 1, 1, 
   1, 1}} -> 1, {{{1, 2}, {1, 2}, {1, 3}, {1, 4}}, {1, 0, 0, 1, 1, 1, 1, 0, 
   0, 1, 0, 1, 1, 1, 0, 1, 0, 1, 1, 0, 1, 1, 1, 1, 0, 1, 0, 0, 1, 1, 0, 1, 0, 
   1, 1, 0, 1, 1, 1, 1}} -> 1, {{{1, 2}, {1, 2}, {1, 3}, {1, 4}}, {1, 0, 0, 
   0, 1, 1, 1, 1, 0, 1, 0, 0, 1, 1, 0, 0, 0, 1, 1, 1, 1, 1, 1, 1, 0, 1, 0, 0, 
   1, 1, 0, 0, 0, 1, 1, 1, 1, 1, 1, 1}} -> 1, 
 {{{1, 2}, {1, 2}, {1, 3}, {1, 4}}, {1, 1, 0, 0, 0, 0, 0, 0, 1, 1, 0, 0, 0, 
   0, 0, 0, 1, 1, 0, 0, 0, 0, 0, 0, 1, 1, 0, 0, 0, 0, 0, 0, 1, 1, 0, 0, 0, 0, 
   0, 0}} -> 1, {{{1, 2}, {1, 2}, {1, 3}, {1, 4}}, {1, 1, 0, 0, 0, 0, 0, 1, 
   1, 1, 0, 1, 0, 0, 0, 1, 1, 1, 0, 1, 0, 0, 0, 1, 1, 1, 0, 1, 0, 0, 0, 1, 1, 
   1, 0, 1, 0, 0, 0, 1}} -> 1, {{{1, 2}, {1, 2}, {1, 3}, {1, 4}}, {1, 1, 0, 
   1, 0, 0, 0, 0, 1, 1, 0, 1, 0, 0, 0, 0, 1, 1, 0, 1, 0, 0, 0, 0, 1, 1, 0, 1, 
   0, 0, 0, 0, 1, 1, 0, 1, 0, 0, 0, 0}} -> 1, 
 {{{1, 2}, {1, 2}, {1, 3}, {1, 4}}, {1, 1, 0, 0, 0, 0, 0, 1, 1, 1, 0, 1, 0, 
   0, 0, 0, 1, 1, 0, 0, 0, 0, 0, 1, 1, 1, 0, 1, 0, 0, 0, 0, 1, 1, 0, 0, 0, 0, 
   0, 1}} -> 1, {{{1, 2}, {1, 2}, {1, 3}, {1, 4}}, {1, 1, 0, 0, 0, 0, 1, 0, 
   1, 1, 1, 0, 0, 0, 1, 0, 1, 1, 1, 0, 0, 0, 1, 0, 1, 1, 1, 0, 0, 0, 1, 0, 1, 
   1, 1, 0, 0, 0, 1, 0}} -> 1, {{{1, 2}, {1, 2}, {1, 3}, {1, 4}}, {1, 1, 0, 
   0, 0, 0, 1, 1, 1, 1, 1, 1, 0, 0, 1, 1, 1, 1, 1, 1, 0, 0, 1, 1, 1, 1, 1, 1, 
   0, 0, 1, 1, 1, 1, 1, 1, 0, 0, 1, 1}} -> 1, 
 {{{1, 2}, {1, 2}, {1, 3}, {1, 4}}, {1, 1, 0, 1, 0, 0, 1, 0, 1, 1, 1, 1, 0, 
   0, 1, 0, 1, 1, 1, 1, 0, 0, 1, 0, 1, 1, 1, 1, 0, 0, 1, 0, 1, 1, 1, 1, 0, 0, 
   1, 0}} -> 1, {{{1, 2}, {1, 2}, {1, 3}, {1, 4}}, {1, 1, 0, 0, 0, 0, 1, 1, 
   1, 1, 1, 1, 0, 0, 1, 0, 1, 1, 1, 0, 0, 0, 1, 1, 1, 1, 1, 1, 0, 0, 1, 0, 1, 
   1, 1, 0, 0, 0, 1, 1}} -> 1, {{{1, 2}, {1, 2}, {1, 3}, {1, 4}}, {1, 1, 1, 
   0, 0, 0, 0, 0, 1, 1, 1, 0, 0, 0, 0, 0, 1, 1, 1, 0, 0, 0, 0, 0, 1, 1, 1, 0, 
   0, 0, 0, 0, 1, 1, 1, 0, 0, 0, 0, 0}} -> 1, 
 {{{1, 2}, {1, 2}, {1, 3}, {1, 4}}, {1, 1, 1, 0, 0, 0, 0, 1, 1, 1, 1, 1, 0, 
   0, 0, 1, 1, 1, 1, 1, 0, 0, 0, 1, 1, 1, 1, 1, 0, 0, 0, 1, 1, 1, 1, 1, 0, 0, 
   0, 1}} -> 1, {{{1, 2}, {1, 2}, {1, 3}, {1, 4}}, {1, 1, 1, 1, 0, 0, 0, 0, 
   1, 1, 1, 1, 0, 0, 0, 0, 1, 1, 1, 1, 0, 0, 0, 0, 1, 1, 1, 1, 0, 0, 0, 0, 1, 
   1, 1, 1, 0, 0, 0, 0}} -> 1, {{{1, 2}, {1, 2}, {1, 3}, {1, 4}}, {1, 1, 1, 
   0, 0, 0, 0, 1, 1, 1, 1, 1, 0, 0, 0, 0, 1, 1, 1, 0, 0, 0, 0, 1, 1, 1, 1, 1, 
   0, 0, 0, 0, 1, 1, 1, 0, 0, 0, 0, 1}} -> 1, 
 {{{1, 2}, {1, 2}, {1, 3}, {1, 4}}, {1, 1, 0, 0, 0, 0, 1, 0, 1, 1, 1, 0, 0, 
   0, 0, 0, 1, 1, 0, 0, 0, 0, 1, 0, 1, 1, 1, 0, 0, 0, 0, 0, 1, 1, 0, 0, 0, 0, 
   1, 0}} -> 1, {{{1, 2}, {1, 2}, {1, 3}, {1, 4}}, {1, 1, 0, 0, 0, 0, 1, 1, 
   1, 1, 1, 1, 0, 0, 0, 1, 1, 1, 0, 1, 0, 0, 1, 1, 1, 1, 1, 1, 0, 0, 0, 1, 1, 
   1, 0, 1, 0, 0, 1, 1}} -> 1, {{{1, 2}, {1, 2}, {1, 3}, {1, 4}}, {1, 1, 0, 
   1, 0, 0, 1, 0, 1, 1, 1, 1, 0, 0, 0, 0, 1, 1, 0, 1, 0, 0, 1, 0, 1, 1, 1, 1, 
   0, 0, 0, 0, 1, 1, 0, 1, 0, 0, 1, 0}} -> 1, 
 {{{1, 2}, {1, 2}, {1, 3}, {1, 4}}, {1, 1, 0, 0, 0, 0, 1, 1, 1, 1, 1, 1, 0, 
   0, 0, 0, 1, 1, 0, 0, 0, 0, 1, 1, 1, 1, 1, 1, 0, 0, 0, 0, 1, 1, 0, 0, 0, 0, 
   1, 1}} -> 1, {{{1, 2}, {1, 2}, {1, 3}, {1, 4}}, {1, 0, 0, 0, 1, 1, 0, 0, 
   0, 0, 0, 0, 1, 0, 0, 0, 1, 1, 0, 0, 0, 0, 0, 0, 1, 0, 0, 0, 1, 1, 0, 0, 0, 
   0, 0, 0, 1, 0, 0, 0}} -> 1, {{{1, 2}, {1, 2}, {1, 3}, {1, 4}}, {1, 0, 0, 
   0, 1, 1, 0, 1, 0, 0, 0, 1, 1, 0, 0, 1, 1, 1, 0, 1, 0, 0, 0, 1, 1, 0, 0, 1, 
   1, 1, 0, 1, 0, 0, 0, 1, 1, 0, 0, 1}} -> 1, 
 {{{1, 2}, {1, 2}, {1, 3}, {1, 4}}, {1, 0, 0, 1, 1, 1, 0, 0, 0, 0, 0, 1, 1, 
   0, 0, 1, 1, 1, 0, 0, 0, 0, 0, 1, 1, 0, 0, 1, 1, 1, 0, 0, 0, 0, 0, 1, 1, 0, 
   0, 1}} -> 1, {{{1, 2}, {1, 2}, {1, 3}, {1, 4}}, {1, 0, 0, 0, 1, 1, 0, 1, 
   0, 0, 0, 0, 1, 0, 0, 0, 1, 1, 0, 1, 0, 0, 0, 0, 1, 0, 0, 0, 1, 1, 0, 1, 0, 
   0, 0, 0, 1, 0, 0, 0}} -> 1, {{{1, 2}, {1, 2}, {1, 3}, {1, 4}}, {1, 0, 0, 
   0, 1, 1, 1, 0, 0, 0, 1, 0, 1, 0, 1, 0, 1, 1, 1, 0, 0, 0, 1, 0, 1, 0, 1, 0, 
   1, 1, 1, 0, 0, 0, 1, 0, 1, 0, 1, 0}} -> 1, 
 {{{1, 2}, {1, 2}, {1, 3}, {1, 4}}, {1, 0, 0, 0, 1, 1, 1, 1, 0, 0, 1, 1, 1, 
   0, 1, 1, 1, 1, 1, 1, 0, 0, 1, 1, 1, 0, 1, 1, 1, 1, 1, 1, 0, 0, 1, 1, 1, 0, 
   1, 1}} -> 1, {{{1, 2}, {1, 2}, {1, 3}, {1, 4}}, {1, 0, 0, 1, 1, 1, 1, 0, 
   0, 0, 1, 1, 1, 0, 1, 1, 1, 1, 1, 0, 0, 0, 1, 1, 1, 0, 1, 1, 1, 1, 1, 0, 0, 
   0, 1, 1, 1, 0, 1, 1}} -> 1, {{{1, 2}, {1, 2}, {1, 3}, {1, 4}}, {1, 0, 0, 
   0, 1, 1, 1, 1, 0, 0, 1, 0, 1, 0, 1, 0, 1, 1, 1, 1, 0, 0, 1, 0, 1, 0, 1, 0, 
   1, 1, 1, 1, 0, 0, 1, 0, 1, 0, 1, 0}} -> 1, 
 {{{1, 2}, {1, 2}, {1, 3}, {1, 4}}, {1, 0, 1, 0, 1, 1, 0, 0, 0, 0, 1, 0, 1, 
   0, 1, 0, 1, 1, 0, 0, 0, 0, 1, 0, 1, 0, 1, 0, 1, 1, 0, 0, 0, 0, 1, 0, 1, 0, 
   1, 0}} -> 1, {{{1, 2}, {1, 2}, {1, 3}, {1, 4}}, {1, 0, 1, 0, 1, 1, 0, 1, 
   0, 0, 1, 1, 1, 0, 1, 1, 1, 1, 0, 1, 0, 0, 1, 1, 1, 0, 1, 1, 1, 1, 0, 1, 0, 
   0, 1, 1, 1, 0, 1, 1}} -> 1, {{{1, 2}, {1, 2}, {1, 3}, {1, 4}}, {1, 0, 1, 
   1, 1, 1, 0, 0, 0, 0, 1, 1, 1, 0, 1, 1, 1, 1, 0, 0, 0, 0, 1, 1, 1, 0, 1, 1, 
   1, 1, 0, 0, 0, 0, 1, 1, 1, 0, 1, 1}} -> 1, 
 {{{1, 2}, {1, 2}, {1, 3}, {1, 4}}, {1, 0, 1, 0, 1, 1, 0, 1, 0, 0, 1, 0, 1, 
   0, 1, 0, 1, 1, 0, 1, 0, 0, 1, 0, 1, 0, 1, 0, 1, 1, 0, 1, 0, 0, 1, 0, 1, 0, 
   1, 0}} -> 1, {{{1, 2}, {1, 2}, {1, 3}, {1, 4}}, {1, 0, 0, 0, 1, 1, 1, 0, 
   0, 0, 0, 0, 1, 0, 0, 0, 1, 1, 1, 0, 0, 0, 0, 0, 1, 0, 0, 0, 1, 1, 1, 0, 0, 
   0, 0, 0, 1, 0, 0, 0}} -> 1, {{{1, 2}, {1, 2}, {1, 3}, {1, 4}}, {1, 0, 0, 
   0, 1, 1, 1, 1, 0, 0, 0, 1, 1, 0, 0, 1, 1, 1, 1, 1, 0, 0, 0, 1, 1, 0, 0, 1, 
   1, 1, 1, 1, 0, 0, 0, 1, 1, 0, 0, 1}} -> 1, 
 {{{1, 2}, {1, 2}, {1, 3}, {1, 4}}, {1, 0, 0, 1, 1, 1, 1, 0, 0, 0, 0, 1, 1, 
   0, 0, 1, 1, 1, 1, 0, 0, 0, 0, 1, 1, 0, 0, 1, 1, 1, 1, 0, 0, 0, 0, 1, 1, 0, 
   0, 1}} -> 1, {{{1, 2}, {1, 2}, {1, 3}, {1, 4}}, {1, 0, 0, 0, 1, 1, 1, 1, 
   0, 0, 0, 0, 1, 0, 0, 0, 1, 1, 1, 1, 0, 0, 0, 0, 1, 0, 0, 0, 1, 1, 1, 1, 0, 
   0, 0, 0, 1, 0, 0, 0}} -> 1, {{{1, 2}, {1, 2}, {1, 3}, {1, 4}}, {0, 1, 0, 
   0, 1, 1, 0, 0, 0, 0, 0, 0, 0, 1, 0, 0, 1, 1, 0, 0, 0, 0, 0, 0, 0, 1, 0, 0, 
   1, 1, 0, 0, 0, 0, 0, 0, 0, 1, 0, 0}} -> 1, 
 {{{1, 2}, {1, 2}, {1, 3}, {1, 4}}, {0, 1, 0, 0, 1, 1, 0, 0, 0, 0, 0, 1, 0, 
   1, 0, 1, 1, 1, 0, 1, 0, 0, 0, 1, 0, 1, 0, 1, 1, 1, 0, 1, 0, 0, 0, 1, 0, 1, 
   0, 1}} -> 1, {{{1, 2}, {1, 2}, {1, 3}, {1, 4}}, {0, 1, 0, 1, 1, 1, 0, 1, 
   0, 0, 0, 0, 0, 1, 0, 1, 1, 1, 0, 1, 0, 0, 0, 0, 0, 1, 0, 1, 1, 1, 0, 1, 0, 
   0, 0, 0, 0, 1, 0, 1}} -> 1, {{{1, 2}, {1, 2}, {1, 3}, {1, 4}}, {0, 1, 0, 
   0, 1, 1, 0, 0, 0, 0, 0, 1, 0, 1, 0, 1, 1, 1, 0, 1, 0, 0, 0, 0, 0, 1, 0, 0, 
   1, 1, 0, 0, 0, 0, 0, 1, 0, 1, 0, 1}} -> 1, 
 {{{1, 2}, {1, 2}, {1, 3}, {1, 4}}, {0, 1, 0, 0, 1, 1, 0, 0, 0, 0, 1, 0, 0, 
   1, 1, 0, 1, 1, 1, 0, 0, 0, 1, 0, 0, 1, 1, 0, 1, 1, 1, 0, 0, 0, 1, 0, 0, 1, 
   1, 0}} -> 1, {{{1, 2}, {1, 2}, {1, 3}, {1, 4}}, {0, 1, 0, 0, 1, 1, 0, 0, 
   0, 0, 1, 1, 0, 1, 1, 1, 1, 1, 1, 1, 0, 0, 1, 1, 0, 1, 1, 1, 1, 1, 1, 1, 0, 
   0, 1, 1, 0, 1, 1, 1}} -> 1, {{{1, 2}, {1, 2}, {1, 3}, {1, 4}}, {0, 1, 0, 
   1, 1, 1, 0, 1, 0, 0, 1, 0, 0, 1, 1, 1, 1, 1, 1, 1, 0, 0, 1, 0, 0, 1, 1, 1, 
   1, 1, 1, 1, 0, 0, 1, 0, 0, 1, 1, 1}} -> 1, 
 {{{1, 2}, {1, 2}, {1, 3}, {1, 4}}, {0, 1, 0, 0, 1, 1, 0, 0, 0, 0, 1, 1, 0, 
   1, 1, 1, 1, 1, 1, 1, 0, 0, 1, 0, 0, 1, 1, 0, 1, 1, 1, 0, 0, 0, 1, 1, 0, 1, 
   1, 1}} -> 1, {{{1, 2}, {1, 2}, {1, 3}, {1, 4}}, {0, 1, 1, 0, 1, 1, 1, 0, 
   0, 0, 0, 0, 0, 1, 1, 0, 1, 1, 1, 0, 0, 0, 0, 0, 0, 1, 1, 0, 1, 1, 1, 0, 0, 
   0, 0, 0, 0, 1, 1, 0}} -> 1, {{{1, 2}, {1, 2}, {1, 3}, {1, 4}}, {0, 1, 1, 
   0, 1, 1, 1, 0, 0, 0, 0, 1, 0, 1, 1, 1, 1, 1, 1, 1, 0, 0, 0, 1, 0, 1, 1, 1, 
   1, 1, 1, 1, 0, 0, 0, 1, 0, 1, 1, 1}} -> 1, 
 {{{1, 2}, {1, 2}, {1, 3}, {1, 4}}, {0, 1, 1, 1, 1, 1, 1, 1, 0, 0, 0, 0, 0, 
   1, 1, 1, 1, 1, 1, 1, 0, 0, 0, 0, 0, 1, 1, 1, 1, 1, 1, 1, 0, 0, 0, 0, 0, 1, 
   1, 1}} -> 1, {{{1, 2}, {1, 2}, {1, 3}, {1, 4}}, {0, 1, 1, 0, 1, 1, 1, 0, 
   0, 0, 0, 1, 0, 1, 1, 1, 1, 1, 1, 1, 0, 0, 0, 0, 0, 1, 1, 0, 1, 1, 1, 0, 0, 
   0, 0, 1, 0, 1, 1, 1}} -> 1, {{{1, 2}, {1, 2}, {1, 3}, {1, 4}}, {0, 1, 0, 
   0, 1, 1, 0, 0, 0, 0, 1, 0, 0, 1, 1, 0, 1, 1, 1, 0, 0, 0, 0, 0, 0, 1, 0, 0, 
   1, 1, 0, 0, 0, 0, 1, 0, 0, 1, 1, 0}} -> 1, 
 {{{1, 2}, {1, 2}, {1, 3}, {1, 4}}, {0, 1, 0, 0, 1, 1, 0, 0, 0, 0, 1, 1, 0, 
   1, 1, 1, 1, 1, 1, 1, 0, 0, 0, 1, 0, 1, 0, 1, 1, 1, 0, 1, 0, 0, 1, 1, 0, 1, 
   1, 1}} -> 1, {{{1, 2}, {1, 2}, {1, 3}, {1, 4}}, {0, 1, 0, 1, 1, 1, 0, 1, 
   0, 0, 1, 0, 0, 1, 1, 1, 1, 1, 1, 1, 0, 0, 0, 0, 0, 1, 0, 1, 1, 1, 0, 1, 0, 
   0, 1, 0, 0, 1, 1, 1}} -> 1, {{{1, 2}, {1, 2}, {1, 3}, {1, 4}}, {0, 1, 0, 
   0, 1, 1, 0, 0, 0, 0, 1, 1, 0, 1, 1, 1, 1, 1, 1, 1, 0, 0, 0, 0, 0, 1, 0, 0, 
   1, 1, 0, 0, 0, 0, 1, 1, 0, 1, 1, 1}} -> 1, 
 {{{1, 2}, {1, 2}, {1, 3}, {2, 3}}, {0, 0, 0, 0, 0, 0, 0, 0, 0, 0, 0, 0, 0, 
   0, 0, 0, 0, 0, 0, 0, 0, 0, 0, 0, 0, 0, 0, 0, 0, 0, 0, 0, 0, 0, 0, 0, 0, 0, 
   0, 0}} -> 81, {{{1, 2}, {1, 2}, {1, 3}, {2, 3}}, {0, 0, 0, 1, 0, 0, 0, 1, 
   0, 0, 0, 1, 0, 0, 0, 1, 0, 0, 0, 1, 0, 0, 0, 1, 0, 0, 0, 1, 0, 0, 0, 1, 0, 
   0, 0, 1, 0, 0, 0, 1}} -> 27, {{{1, 2}, {1, 2}, {1, 3}, {2, 3}}, {0, 0, 1, 
   0, 0, 0, 1, 0, 0, 0, 1, 0, 0, 0, 1, 0, 0, 0, 1, 0, 0, 0, 1, 0, 0, 0, 1, 0, 
   0, 0, 1, 0, 0, 0, 1, 0, 0, 0, 1, 0}} -> 9, 
 {{{1, 2}, {1, 2}, {1, 3}, {2, 3}}, {0, 0, 1, 0, 0, 0, 1, 1, 0, 0, 1, 1, 0, 
   0, 1, 1, 0, 0, 1, 1, 0, 0, 1, 1, 0, 0, 1, 1, 0, 0, 1, 1, 0, 0, 1, 1, 0, 0, 
   1, 1}} -> 18, {{{1, 2}, {1, 2}, {1, 3}, {2, 3}}, {0, 0, 1, 1, 0, 0, 1, 1, 
   0, 0, 1, 1, 0, 0, 1, 1, 0, 0, 1, 1, 0, 0, 1, 1, 0, 0, 1, 1, 0, 0, 1, 1, 0, 
   0, 1, 1, 0, 0, 1, 1}} -> 9, {{{1, 2}, {1, 2}, {1, 3}, {2, 3}}, {0, 1, 0, 
   0, 0, 1, 0, 0, 0, 1, 0, 0, 0, 1, 0, 0, 0, 1, 0, 0, 0, 1, 0, 0, 0, 1, 0, 0, 
   0, 1, 0, 0, 0, 1, 0, 0, 0, 1, 0, 0}} -> 3, 
 {{{1, 2}, {1, 2}, {1, 3}, {2, 3}}, {0, 1, 0, 0, 0, 1, 0, 1, 0, 1, 0, 1, 0, 
   1, 0, 1, 0, 1, 0, 1, 0, 1, 0, 1, 0, 1, 0, 1, 0, 1, 0, 1, 0, 1, 0, 1, 0, 1, 
   0, 1}} -> 6, {{{1, 2}, {1, 2}, {1, 3}, {2, 3}}, {0, 1, 0, 1, 0, 1, 0, 1, 
   0, 1, 0, 1, 0, 1, 0, 1, 0, 1, 0, 1, 0, 1, 0, 1, 0, 1, 0, 1, 0, 1, 0, 1, 0, 
   1, 0, 1, 0, 1, 0, 1}} -> 3, {{{1, 2}, {1, 2}, {1, 3}, {2, 3}}, {0, 1, 1, 
   0, 0, 1, 1, 1, 0, 1, 1, 1, 0, 1, 1, 1, 0, 1, 1, 1, 0, 1, 1, 1, 0, 1, 1, 1, 
   0, 1, 1, 1, 0, 1, 1, 1, 0, 1, 1, 1}} -> 2, 
 {{{1, 2}, {1, 2}, {1, 3}, {2, 3}}, {0, 1, 1, 1, 0, 1, 1, 0, 0, 1, 1, 0, 0, 
   1, 1, 0, 0, 1, 1, 0, 0, 1, 1, 0, 0, 1, 1, 0, 0, 1, 1, 0, 0, 1, 1, 0, 0, 1, 
   1, 0}} -> 1, {{{1, 2}, {1, 2}, {1, 3}, {2, 3}}, {0, 1, 1, 0, 0, 1, 1, 0, 
   0, 1, 1, 0, 0, 1, 1, 0, 0, 1, 1, 0, 0, 1, 1, 0, 0, 1, 1, 0, 0, 1, 1, 0, 0, 
   1, 1, 0, 0, 1, 1, 0}} -> 1, {{{1, 2}, {1, 2}, {1, 3}, {2, 3}}, {0, 1, 0, 
   0, 1, 1, 0, 0, 1, 0, 0, 0, 1, 1, 0, 0, 1, 0, 0, 0, 1, 1, 0, 0, 1, 0, 0, 0, 
   1, 1, 0, 0, 1, 0, 0, 0, 1, 1, 0, 0}} -> 1, 
 {{{1, 2}, {1, 2}, {1, 3}, {2, 3}}, {0, 1, 0, 0, 1, 1, 0, 1, 1, 0, 0, 1, 1, 
   1, 0, 0, 1, 0, 0, 1, 1, 1, 0, 0, 1, 0, 0, 1, 1, 1, 0, 0, 1, 0, 0, 1, 1, 1, 
   0, 0}} -> 2, {{{1, 2}, {1, 2}, {1, 3}, {2, 3}}, {0, 1, 0, 1, 1, 1, 0, 1, 
   1, 0, 0, 1, 1, 1, 0, 1, 1, 0, 0, 1, 1, 1, 0, 1, 1, 0, 0, 1, 1, 1, 0, 1, 1, 
   0, 0, 1, 1, 1, 0, 1}} -> 1, {{{1, 2}, {1, 2}, {1, 3}, {2, 3}}, {0, 1, 0, 
   0, 1, 1, 0, 0, 1, 0, 1, 0, 1, 1, 1, 0, 1, 0, 1, 1, 1, 1, 1, 0, 1, 0, 1, 1, 
   1, 1, 1, 0, 1, 0, 1, 1, 1, 1, 1, 0}} -> 1, 
 {{{1, 2}, {1, 2}, {1, 3}, {2, 3}}, {0, 1, 0, 0, 1, 1, 0, 1, 1, 0, 1, 1, 1, 
   1, 1, 1, 1, 0, 1, 1, 1, 1, 1, 1, 1, 0, 1, 1, 1, 1, 1, 1, 1, 0, 1, 1, 1, 1, 
   1, 1}} -> 1, {{{1, 2}, {1, 2}, {1, 3}, {2, 3}}, {0, 1, 0, 1, 1, 1, 0, 1, 
   1, 0, 1, 1, 1, 1, 1, 1, 1, 0, 1, 0, 1, 1, 1, 1, 1, 0, 1, 0, 1, 1, 1, 1, 1, 
   0, 1, 0, 1, 1, 1, 1}} -> 1, {{{1, 2}, {1, 2}, {1, 3}, {2, 3}}, {0, 1, 0, 
   0, 1, 1, 0, 1, 1, 0, 1, 1, 1, 1, 1, 1, 1, 0, 1, 0, 1, 1, 1, 1, 1, 0, 1, 0, 
   1, 1, 1, 1, 1, 0, 1, 0, 1, 1, 1, 1}} -> 1, 
 {{{1, 2}, {1, 2}, {1, 3}, {2, 3}}, {0, 1, 1, 0, 1, 1, 1, 1, 1, 0, 0, 1, 1, 
   1, 1, 0, 1, 0, 0, 1, 1, 1, 1, 0, 1, 0, 0, 1, 1, 1, 1, 0, 1, 0, 0, 1, 1, 1, 
   1, 0}} -> 2, {{{1, 2}, {1, 2}, {1, 3}, {2, 3}}, {0, 1, 1, 1, 1, 1, 1, 0, 
   1, 0, 0, 0, 1, 1, 1, 1, 1, 0, 0, 0, 1, 1, 1, 1, 1, 0, 0, 0, 1, 1, 1, 1, 1, 
   0, 0, 0, 1, 1, 1, 1}} -> 1, {{{1, 2}, {1, 2}, {1, 3}, {2, 3}}, {0, 1, 1, 
   0, 1, 1, 1, 0, 1, 0, 0, 0, 1, 1, 1, 0, 1, 0, 0, 0, 1, 1, 1, 0, 1, 0, 0, 0, 
   1, 1, 1, 0, 1, 0, 0, 0, 1, 1, 1, 0}} -> 1, 
 {{{1, 2}, {1, 2}, {1, 3}, {2, 3}}, {0, 1, 0, 0, 1, 1, 0, 0, 1, 0, 1, 0, 1, 
   1, 0, 0, 1, 0, 1, 0, 1, 1, 0, 0, 1, 0, 1, 0, 1, 1, 0, 0, 1, 0, 1, 0, 1, 1, 
   0, 0}} -> 1, {{{1, 2}, {1, 2}, {1, 3}, {2, 3}}, {0, 1, 0, 0, 1, 1, 0, 1, 
   1, 0, 1, 1, 1, 1, 0, 1, 1, 0, 1, 1, 1, 1, 0, 1, 1, 0, 1, 1, 1, 1, 0, 1, 1, 
   0, 1, 1, 1, 1, 0, 1}} -> 2, {{{1, 2}, {1, 2}, {1, 3}, {2, 3}}, {0, 1, 0, 
   1, 1, 1, 0, 1, 1, 0, 1, 1, 1, 1, 0, 1, 1, 0, 1, 1, 1, 1, 0, 1, 1, 0, 1, 1, 
   1, 1, 0, 1, 1, 0, 1, 1, 1, 1, 0, 1}} -> 1, 
 {{{1, 2}, {1, 2}, {1, 3}, {2, 3}}, {1, 0, 0, 0, 1, 0, 0, 0, 1, 0, 0, 0, 1, 
   0, 0, 0, 1, 0, 0, 0, 1, 0, 0, 0, 1, 0, 0, 0, 1, 0, 0, 0, 1, 0, 0, 0, 1, 0, 
   0, 0}} -> 3, {{{1, 2}, {1, 2}, {1, 3}, {2, 3}}, {1, 0, 0, 1, 1, 0, 0, 1, 
   1, 0, 0, 1, 1, 0, 0, 1, 1, 0, 0, 1, 1, 0, 0, 1, 1, 0, 0, 1, 1, 0, 0, 1, 1, 
   0, 0, 1, 1, 0, 0, 1}} -> 1, {{{1, 2}, {1, 2}, {1, 3}, {2, 3}}, {1, 0, 0, 
   0, 1, 0, 1, 0, 1, 0, 1, 0, 1, 0, 1, 0, 1, 0, 1, 0, 1, 0, 1, 0, 1, 0, 1, 0, 
   1, 0, 1, 0, 1, 0, 1, 0, 1, 0, 1, 0}} -> 1, 
 {{{1, 2}, {1, 2}, {1, 3}, {2, 3}}, {1, 0, 0, 0, 1, 0, 1, 0, 1, 0, 1, 1, 1, 
   0, 1, 1, 1, 0, 1, 1, 1, 0, 1, 1, 1, 0, 1, 1, 1, 0, 1, 1, 1, 0, 1, 1, 1, 0, 
   1, 1}} -> 2, {{{1, 2}, {1, 2}, {1, 3}, {2, 3}}, {1, 0, 0, 1, 1, 0, 1, 1, 
   1, 0, 1, 1, 1, 0, 1, 1, 1, 0, 1, 1, 1, 0, 1, 1, 1, 0, 1, 1, 1, 0, 1, 1, 1, 
   0, 1, 1, 1, 0, 1, 1}} -> 1, {{{1, 2}, {1, 2}, {1, 3}, {2, 3}}, {1, 0, 1, 
   0, 1, 0, 0, 0, 1, 0, 1, 0, 1, 0, 0, 0, 1, 0, 1, 0, 1, 0, 0, 0, 1, 0, 1, 0, 
   1, 0, 0, 0, 1, 0, 1, 0, 1, 0, 0, 0}} -> 1, 
 {{{1, 2}, {1, 2}, {1, 3}, {2, 3}}, {1, 0, 1, 0, 1, 0, 0, 1, 1, 0, 1, 0, 1, 
   0, 0, 1, 1, 0, 1, 0, 1, 0, 0, 1, 1, 0, 1, 0, 1, 0, 0, 1, 1, 0, 1, 0, 1, 0, 
   0, 1}} -> 2, {{{1, 2}, {1, 2}, {1, 3}, {2, 3}}, {1, 0, 1, 1, 1, 0, 0, 1, 
   1, 0, 1, 1, 1, 0, 0, 1, 1, 0, 1, 1, 1, 0, 0, 1, 1, 0, 1, 1, 1, 0, 0, 1, 1, 
   0, 1, 1, 1, 0, 0, 1}} -> 1, {{{1, 2}, {1, 2}, {1, 3}, {2, 3}}, {1, 0, 0, 
   0, 1, 0, 1, 0, 1, 0, 0, 0, 1, 0, 1, 0, 1, 0, 0, 0, 1, 0, 1, 0, 1, 0, 0, 0, 
   1, 0, 1, 0, 1, 0, 0, 0, 1, 0, 1, 0}} -> 1, 
 {{{1, 2}, {1, 2}, {1, 3}, {2, 3}}, {1, 0, 0, 0, 1, 0, 1, 0, 1, 0, 0, 1, 1, 
   0, 1, 0, 1, 0, 0, 1, 1, 0, 1, 0, 1, 0, 0, 1, 1, 0, 1, 0, 1, 0, 0, 1, 1, 0, 
   1, 0}} -> 2, {{{1, 2}, {1, 2}, {1, 3}, {2, 3}}, {1, 0, 0, 1, 1, 0, 1, 1, 
   1, 0, 0, 1, 1, 0, 1, 1, 1, 0, 0, 1, 1, 0, 1, 1, 1, 0, 0, 1, 1, 0, 1, 1, 1, 
   0, 0, 1, 1, 0, 1, 1}} -> 1, {{{1, 2}, {1, 2}, {1, 3}, {2, 3}}, {1, 0, 0, 
   0, 1, 1, 0, 0, 0, 1, 0, 0, 1, 1, 0, 0, 0, 1, 0, 0, 1, 1, 0, 0, 0, 1, 0, 0, 
   1, 1, 0, 0, 0, 1, 0, 0, 1, 1, 0, 0}} -> 1, 
 {{{1, 2}, {1, 2}, {1, 3}, {2, 3}}, {1, 0, 0, 0, 1, 1, 0, 0, 0, 1, 0, 1, 1, 
   1, 0, 1, 0, 1, 0, 1, 1, 1, 0, 1, 0, 1, 0, 1, 1, 1, 0, 1, 0, 1, 0, 1, 1, 1, 
   0, 1}} -> 2, {{{1, 2}, {1, 2}, {1, 3}, {2, 3}}, {1, 0, 0, 1, 1, 1, 0, 1, 
   0, 1, 0, 1, 1, 1, 0, 1, 0, 1, 0, 1, 1, 1, 0, 1, 0, 1, 0, 1, 1, 1, 0, 1, 0, 
   1, 0, 1, 1, 1, 0, 1}} -> 1, {{{1, 2}, {1, 2}, {1, 3}, {2, 3}}, {1, 0, 0, 
   0, 1, 1, 1, 0, 0, 1, 1, 1, 1, 1, 1, 1, 0, 1, 1, 1, 1, 1, 1, 1, 0, 1, 1, 1, 
   1, 1, 1, 1, 0, 1, 1, 1, 1, 1, 1, 1}} -> 2, 
 {{{1, 2}, {1, 2}, {1, 3}, {2, 3}}, {1, 0, 0, 1, 1, 1, 1, 1, 0, 1, 1, 0, 1, 
   1, 1, 0, 0, 1, 1, 0, 1, 1, 1, 0, 0, 1, 1, 0, 1, 1, 1, 0, 0, 1, 1, 0, 1, 1, 
   1, 0}} -> 1, {{{1, 2}, {1, 2}, {1, 3}, {2, 3}}, {1, 0, 0, 0, 1, 1, 1, 0, 
   0, 1, 1, 0, 1, 1, 1, 0, 0, 1, 1, 0, 1, 1, 1, 0, 0, 1, 1, 0, 1, 1, 1, 0, 0, 
   1, 1, 0, 1, 1, 1, 0}} -> 1, {{{1, 2}, {1, 2}, {1, 3}, {2, 3}}, {1, 0, 1, 
   0, 1, 1, 0, 0, 0, 1, 1, 0, 1, 1, 1, 1, 0, 1, 0, 1, 1, 1, 1, 0, 0, 1, 0, 1, 
   1, 1, 1, 0, 0, 1, 0, 1, 1, 1, 1, 0}} -> 1, 
 {{{1, 2}, {1, 2}, {1, 3}, {2, 3}}, {1, 0, 1, 0, 1, 1, 0, 1, 0, 1, 1, 1, 1, 
   1, 1, 1, 0, 1, 0, 1, 1, 1, 1, 1, 0, 1, 0, 1, 1, 1, 1, 1, 0, 1, 0, 1, 1, 1, 
   1, 1}} -> 1, {{{1, 2}, {1, 2}, {1, 3}, {2, 3}}, {1, 0, 1, 1, 1, 1, 0, 1, 
   0, 1, 1, 1, 1, 1, 1, 0, 0, 1, 0, 0, 1, 1, 1, 1, 0, 1, 0, 0, 1, 1, 1, 1, 0, 
   1, 0, 0, 1, 1, 1, 1}} -> 1, {{{1, 2}, {1, 2}, {1, 3}, {2, 3}}, {1, 0, 1, 
   0, 1, 1, 0, 1, 0, 1, 1, 1, 1, 1, 1, 0, 0, 1, 0, 0, 1, 1, 1, 1, 0, 1, 0, 0, 
   1, 1, 1, 1, 0, 1, 0, 0, 1, 1, 1, 1}} -> 1, 
 {{{1, 2}, {1, 2}, {1, 3}, {2, 3}}, {1, 0, 0, 0, 1, 1, 1, 0, 0, 1, 0, 1, 1, 
   1, 0, 0, 0, 1, 1, 0, 1, 1, 1, 1, 0, 1, 0, 1, 1, 1, 0, 0, 0, 1, 1, 0, 1, 1, 
   1, 1}} -> 1, {{{1, 2}, {1, 2}, {1, 3}, {2, 3}}, {1, 0, 0, 0, 1, 1, 1, 0, 
   0, 1, 0, 1, 1, 1, 0, 1, 0, 1, 1, 1, 1, 1, 1, 1, 0, 1, 0, 1, 1, 1, 0, 1, 0, 
   1, 1, 1, 1, 1, 1, 1}} -> 1, {{{1, 2}, {1, 2}, {1, 3}, {2, 3}}, {1, 0, 0, 
   1, 1, 1, 1, 1, 0, 1, 0, 0, 1, 1, 0, 1, 0, 1, 1, 1, 1, 1, 1, 0, 0, 1, 0, 0, 
   1, 1, 0, 1, 0, 1, 1, 1, 1, 1, 1, 0}} -> 1, 
 {{{1, 2}, {1, 2}, {1, 3}, {2, 3}}, {1, 0, 0, 0, 1, 1, 1, 0, 0, 1, 0, 0, 1, 
   1, 0, 1, 0, 1, 1, 1, 1, 1, 1, 0, 0, 1, 0, 0, 1, 1, 0, 1, 0, 1, 1, 1, 1, 1, 
   1, 0}} -> 1, {{{1, 2}, {1, 2}, {1, 3}, {2, 3}}, {1, 1, 0, 0, 0, 0, 0, 0, 
   1, 1, 0, 0, 0, 0, 0, 0, 1, 1, 0, 0, 0, 0, 0, 0, 1, 1, 0, 0, 0, 0, 0, 0, 1, 
   1, 0, 0, 0, 0, 0, 0}} -> 1, {{{1, 2}, {1, 2}, {1, 3}, {2, 3}}, {1, 1, 0, 
   0, 0, 0, 0, 1, 1, 1, 0, 0, 0, 0, 0, 1, 1, 1, 0, 0, 0, 0, 0, 1, 1, 1, 0, 0, 
   0, 0, 0, 1, 1, 1, 0, 0, 0, 0, 0, 1}} -> 2, 
 {{{1, 2}, {1, 2}, {1, 3}, {2, 3}}, {1, 1, 0, 1, 0, 0, 0, 1, 1, 1, 0, 1, 0, 
   0, 0, 1, 1, 1, 0, 1, 0, 0, 0, 1, 1, 1, 0, 1, 0, 0, 0, 1, 1, 1, 0, 1, 0, 0, 
   0, 1}} -> 1, {{{1, 2}, {1, 2}, {1, 3}, {2, 3}}, {1, 1, 0, 0, 0, 0, 1, 0, 
   1, 1, 1, 0, 0, 0, 1, 1, 1, 1, 1, 0, 0, 0, 1, 1, 1, 1, 1, 0, 0, 0, 1, 1, 1, 
   1, 1, 0, 0, 0, 1, 1}} -> 1, {{{1, 2}, {1, 2}, {1, 3}, {2, 3}}, {1, 1, 0, 
   0, 0, 0, 1, 1, 1, 1, 1, 1, 0, 0, 1, 1, 1, 1, 1, 1, 0, 0, 1, 1, 1, 1, 1, 1, 
   0, 0, 1, 1, 1, 1, 1, 1, 0, 0, 1, 1}} -> 1, 
 {{{1, 2}, {1, 2}, {1, 3}, {2, 3}}, {1, 1, 0, 1, 0, 0, 1, 1, 1, 1, 1, 1, 0, 
   0, 1, 0, 1, 1, 1, 1, 0, 0, 1, 0, 1, 1, 1, 1, 0, 0, 1, 0, 1, 1, 1, 1, 0, 0, 
   1, 0}} -> 1, {{{1, 2}, {1, 2}, {1, 3}, {2, 3}}, {1, 1, 0, 0, 0, 0, 1, 1, 
   1, 1, 1, 1, 0, 0, 1, 0, 1, 1, 1, 1, 0, 0, 1, 0, 1, 1, 1, 1, 0, 0, 1, 0, 1, 
   1, 1, 1, 0, 0, 1, 0}} -> 1, {{{1, 2}, {1, 2}, {1, 3}, {2, 3}}, {1, 1, 1, 
   0, 0, 0, 0, 1, 1, 1, 1, 0, 0, 0, 0, 1, 1, 1, 1, 0, 0, 0, 0, 1, 1, 1, 1, 0, 
   0, 0, 0, 1, 1, 1, 1, 0, 0, 0, 0, 1}} -> 2, 
 {{{1, 2}, {1, 2}, {1, 3}, {2, 3}}, {1, 1, 1, 1, 0, 0, 0, 0, 1, 1, 1, 1, 0, 
   0, 0, 0, 1, 1, 1, 1, 0, 0, 0, 0, 1, 1, 1, 1, 0, 0, 0, 0, 1, 1, 1, 1, 0, 0, 
   0, 0}} -> 1, {{{1, 2}, {1, 2}, {1, 3}, {2, 3}}, {1, 1, 1, 0, 0, 0, 0, 0, 
   1, 1, 1, 0, 0, 0, 0, 0, 1, 1, 1, 0, 0, 0, 0, 0, 1, 1, 1, 0, 0, 0, 0, 0, 1, 
   1, 1, 0, 0, 0, 0, 0}} -> 1, {{{1, 2}, {1, 2}, {1, 3}, {2, 3}}, {1, 1, 0, 
   0, 0, 0, 1, 0, 1, 1, 1, 0, 0, 0, 0, 1, 1, 1, 0, 0, 0, 0, 1, 0, 1, 1, 1, 0, 
   0, 0, 0, 1, 1, 1, 0, 0, 0, 0, 1, 0}} -> 1, 
 {{{1, 2}, {1, 2}, {1, 3}, {2, 3}}, {1, 1, 0, 0, 0, 0, 1, 1, 1, 1, 1, 1, 0, 
   0, 0, 1, 1, 1, 0, 0, 0, 0, 1, 1, 1, 1, 1, 1, 0, 0, 0, 1, 1, 1, 0, 0, 0, 0, 
   1, 1}} -> 1, {{{1, 2}, {1, 2}, {1, 3}, {2, 3}}, {1, 1, 0, 1, 0, 0, 1, 1, 
   1, 1, 1, 1, 0, 0, 0, 0, 1, 1, 0, 1, 0, 0, 1, 1, 1, 1, 1, 1, 0, 0, 0, 0, 1, 
   1, 0, 1, 0, 0, 1, 1}} -> 1, {{{1, 2}, {1, 2}, {1, 3}, {2, 3}}, {1, 1, 0, 
   0, 0, 0, 1, 1, 1, 1, 1, 1, 0, 0, 0, 0, 1, 1, 0, 0, 0, 0, 1, 1, 1, 1, 1, 1, 
   0, 0, 0, 0, 1, 1, 0, 0, 0, 0, 1, 1}} -> 1, 
 {{{1, 2}, {1, 2}, {1, 3}, {2, 3}}, {1, 0, 0, 0, 1, 1, 0, 0, 0, 0, 0, 0, 1, 
   0, 0, 0, 1, 1, 0, 0, 0, 0, 0, 0, 1, 0, 0, 0, 1, 1, 0, 0, 0, 0, 0, 0, 1, 0, 
   0, 0}} -> 1, {{{1, 2}, {1, 2}, {1, 3}, {2, 3}}, {1, 0, 0, 0, 1, 1, 0, 0, 
   0, 0, 0, 1, 1, 0, 0, 0, 1, 1, 0, 0, 0, 0, 0, 1, 1, 0, 0, 0, 1, 1, 0, 0, 0, 
   0, 0, 1, 1, 0, 0, 0}} -> 2, {{{1, 2}, {1, 2}, {1, 3}, {2, 3}}, {1, 0, 0, 
   1, 1, 1, 0, 1, 0, 0, 0, 1, 1, 0, 0, 1, 1, 1, 0, 1, 0, 0, 0, 1, 1, 0, 0, 1, 
   1, 1, 0, 1, 0, 0, 0, 1, 1, 0, 0, 1}} -> 1, 
 {{{1, 2}, {1, 2}, {1, 3}, {2, 3}}, {1, 0, 0, 0, 1, 1, 1, 0, 0, 0, 1, 1, 1, 
   0, 1, 0, 1, 1, 1, 0, 0, 0, 1, 1, 1, 0, 1, 0, 1, 1, 1, 0, 0, 0, 1, 1, 1, 0, 
   1, 0}} -> 1, {{{1, 2}, {1, 2}, {1, 3}, {2, 3}}, {1, 0, 0, 0, 1, 1, 1, 0, 
   0, 0, 1, 1, 1, 0, 1, 1, 1, 1, 1, 1, 0, 0, 1, 1, 1, 0, 1, 1, 1, 1, 1, 1, 0, 
   0, 1, 1, 1, 0, 1, 1}} -> 1, {{{1, 2}, {1, 2}, {1, 3}, {2, 3}}, {1, 0, 0, 
   1, 1, 1, 1, 1, 0, 0, 1, 0, 1, 0, 1, 1, 1, 1, 1, 1, 0, 0, 1, 0, 1, 0, 1, 1, 
   1, 1, 1, 1, 0, 0, 1, 0, 1, 0, 1, 1}} -> 1, 
 {{{1, 2}, {1, 2}, {1, 3}, {2, 3}}, {1, 0, 0, 0, 1, 1, 1, 0, 0, 0, 1, 0, 1, 
   0, 1, 1, 1, 1, 1, 1, 0, 0, 1, 0, 1, 0, 1, 1, 1, 1, 1, 1, 0, 0, 1, 0, 1, 0, 
   1, 1}} -> 1, {{{1, 2}, {1, 2}, {1, 3}, {2, 3}}, {1, 0, 1, 0, 1, 1, 0, 0, 
   0, 0, 1, 0, 1, 0, 1, 0, 1, 1, 0, 0, 0, 0, 1, 0, 1, 0, 1, 0, 1, 1, 0, 0, 0, 
   0, 1, 0, 1, 0, 1, 0}} -> 1, {{{1, 2}, {1, 2}, {1, 3}, {2, 3}}, {1, 0, 1, 
   0, 1, 1, 0, 1, 0, 0, 1, 1, 1, 0, 1, 1, 1, 1, 0, 1, 0, 0, 1, 1, 1, 0, 1, 1, 
   1, 1, 0, 1, 0, 0, 1, 1, 1, 0, 1, 1}} -> 2, 
 {{{1, 2}, {1, 2}, {1, 3}, {2, 3}}, {1, 0, 1, 1, 1, 1, 0, 1, 0, 0, 1, 1, 1, 
   0, 1, 1, 1, 1, 0, 1, 0, 0, 1, 1, 1, 0, 1, 1, 1, 1, 0, 1, 0, 0, 1, 1, 1, 0, 
   1, 1}} -> 1, {{{1, 2}, {1, 2}, {1, 3}, {2, 3}}, {1, 0, 0, 0, 1, 1, 1, 0, 
   0, 0, 0, 1, 1, 0, 0, 0, 1, 1, 1, 0, 0, 0, 0, 1, 1, 0, 0, 0, 1, 1, 1, 0, 0, 
   0, 0, 1, 1, 0, 0, 0}} -> 2, {{{1, 2}, {1, 2}, {1, 3}, {2, 3}}, {1, 0, 0, 
   1, 1, 1, 1, 1, 0, 0, 0, 0, 1, 0, 0, 1, 1, 1, 1, 1, 0, 0, 0, 0, 1, 0, 0, 1, 
   1, 1, 1, 1, 0, 0, 0, 0, 1, 0, 0, 1}} -> 1, 
 {{{1, 2}, {1, 2}, {1, 3}, {2, 3}}, {1, 0, 0, 0, 1, 1, 1, 0, 0, 0, 0, 0, 1, 
   0, 0, 0, 1, 1, 1, 0, 0, 0, 0, 0, 1, 0, 0, 0, 1, 1, 1, 0, 0, 0, 0, 0, 1, 0, 
   0, 0}} -> 1, {{{1, 2}, {1, 2}, {1, 3}, {2, 3}}, {0, 1, 0, 0, 1, 1, 0, 0, 
   0, 0, 0, 0, 0, 1, 0, 0, 1, 1, 0, 0, 0, 0, 0, 0, 0, 1, 0, 0, 1, 1, 0, 0, 0, 
   0, 0, 0, 0, 1, 0, 0}} -> 1, {{{1, 2}, {1, 2}, {1, 3}, {2, 3}}, {0, 1, 0, 
   0, 1, 1, 0, 1, 0, 0, 0, 1, 0, 1, 0, 0, 1, 1, 0, 1, 0, 0, 0, 1, 0, 1, 0, 0, 
   1, 1, 0, 1, 0, 0, 0, 1, 0, 1, 0, 0}} -> 2, 
 {{{1, 2}, {1, 2}, {1, 3}, {2, 3}}, {0, 1, 0, 1, 1, 1, 0, 1, 0, 0, 0, 1, 0, 
   1, 0, 1, 1, 1, 0, 1, 0, 0, 0, 1, 0, 1, 0, 1, 1, 1, 0, 1, 0, 0, 0, 1, 0, 1, 
   0, 1}} -> 1, {{{1, 2}, {1, 2}, {1, 3}, {2, 3}}, {0, 1, 0, 0, 1, 1, 0, 0, 
   0, 0, 1, 0, 0, 1, 1, 0, 1, 1, 1, 1, 0, 0, 1, 1, 0, 1, 1, 0, 1, 1, 1, 1, 0, 
   0, 1, 1, 0, 1, 1, 0}} -> 1, {{{1, 2}, {1, 2}, {1, 3}, {2, 3}}, {0, 1, 0, 
   0, 1, 1, 0, 1, 0, 0, 1, 1, 0, 1, 1, 1, 1, 1, 1, 1, 0, 0, 1, 1, 0, 1, 1, 1, 
   1, 1, 1, 1, 0, 0, 1, 1, 0, 1, 1, 1}} -> 1, 
 {{{1, 2}, {1, 2}, {1, 3}, {2, 3}}, {0, 1, 0, 1, 1, 1, 0, 1, 0, 0, 1, 1, 0, 
   1, 1, 1, 1, 1, 1, 0, 0, 0, 1, 0, 0, 1, 1, 1, 1, 1, 1, 0, 0, 0, 1, 0, 0, 1, 
   1, 1}} -> 1, {{{1, 2}, {1, 2}, {1, 3}, {2, 3}}, {0, 1, 0, 0, 1, 1, 0, 1, 
   0, 0, 1, 1, 0, 1, 1, 1, 1, 1, 1, 0, 0, 0, 1, 0, 0, 1, 1, 1, 1, 1, 1, 0, 0, 
   0, 1, 0, 0, 1, 1, 1}} -> 1, {{{1, 2}, {1, 2}, {1, 3}, {2, 3}}, {0, 1, 1, 
   0, 1, 1, 1, 1, 0, 0, 0, 1, 0, 1, 1, 0, 1, 1, 1, 1, 0, 0, 0, 1, 0, 1, 1, 0, 
   1, 1, 1, 1, 0, 0, 0, 1, 0, 1, 1, 0}} -> 2, 
 {{{1, 2}, {1, 2}, {1, 3}, {2, 3}}, {0, 1, 1, 1, 1, 1, 1, 0, 0, 0, 0, 0, 0, 
   1, 1, 1, 1, 1, 1, 0, 0, 0, 0, 0, 0, 1, 1, 1, 1, 1, 1, 0, 0, 0, 0, 0, 0, 1, 
   1, 1}} -> 1, {{{1, 2}, {1, 2}, {1, 3}, {2, 3}}, {0, 1, 1, 0, 1, 1, 1, 0, 
   0, 0, 0, 0, 0, 1, 1, 0, 1, 1, 1, 0, 0, 0, 0, 0, 0, 1, 1, 0, 1, 1, 1, 0, 0, 
   0, 0, 0, 0, 1, 1, 0}} -> 1, {{{1, 2}, {1, 2}, {1, 3}, {2, 3}}, {0, 1, 0, 
   0, 1, 1, 0, 0, 0, 0, 1, 0, 0, 1, 1, 0, 1, 1, 1, 1, 0, 0, 0, 1, 0, 1, 0, 0, 
   1, 1, 0, 0, 0, 0, 1, 0, 0, 1, 1, 0}} -> 1, 
 {{{1, 2}, {1, 2}, {1, 3}, {2, 3}}, {0, 1, 0, 0, 1, 1, 0, 1, 0, 0, 1, 1, 0, 
   1, 1, 1, 1, 1, 1, 1, 0, 0, 0, 1, 0, 1, 0, 0, 1, 1, 0, 1, 0, 0, 1, 1, 0, 1, 
   1, 1}} -> 1, {{{1, 2}, {1, 2}, {1, 3}, {2, 3}}, {0, 1, 0, 1, 1, 1, 0, 1, 
   0, 0, 1, 1, 0, 1, 1, 1, 1, 1, 1, 0, 0, 0, 0, 0, 0, 1, 0, 1, 1, 1, 0, 1, 0, 
   0, 1, 1, 0, 1, 1, 1}} -> 1, {{{1, 2}, {1, 2}, {1, 3}, {2, 3}}, {0, 1, 0, 
   0, 1, 1, 0, 1, 0, 0, 1, 1, 0, 1, 1, 1, 1, 1, 1, 0, 0, 0, 0, 0, 0, 1, 0, 0, 
   1, 1, 0, 1, 0, 0, 1, 1, 0, 1, 1, 1}} -> 1, 
 {{{1, 2}, {1, 2}, {1, 3}, {2, 4}}, {0, 0, 0, 0, 0, 0, 0, 0, 0, 0, 0, 0, 0, 
   0, 0, 0, 0, 0, 0, 0, 0, 0, 0, 0, 0, 0, 0, 0, 0, 0, 0, 0, 0, 0, 0, 0, 0, 0, 
   0, 0}} -> 81, {{{1, 2}, {1, 2}, {1, 3}, {2, 4}}, {0, 0, 0, 1, 0, 0, 0, 1, 
   0, 0, 0, 1, 0, 0, 0, 1, 0, 0, 0, 1, 0, 0, 0, 1, 0, 0, 0, 1, 0, 0, 0, 1, 0, 
   0, 0, 1, 0, 0, 0, 1}} -> 27, {{{1, 2}, {1, 2}, {1, 3}, {2, 4}}, {0, 0, 1, 
   0, 0, 0, 1, 0, 0, 0, 1, 0, 0, 0, 1, 0, 0, 0, 1, 0, 0, 0, 1, 0, 0, 0, 1, 0, 
   0, 0, 1, 0, 0, 0, 1, 0, 0, 0, 1, 0}} -> 27, 
 {{{1, 2}, {1, 2}, {1, 3}, {2, 4}}, {0, 0, 1, 1, 0, 0, 1, 1, 0, 0, 1, 1, 0, 
   0, 1, 1, 0, 0, 1, 1, 0, 0, 1, 1, 0, 0, 1, 1, 0, 0, 1, 1, 0, 0, 1, 1, 0, 0, 
   1, 1}} -> 9, {{{1, 2}, {1, 2}, {1, 3}, {2, 4}}, {0, 1, 0, 0, 0, 1, 0, 0, 
   0, 1, 0, 0, 0, 1, 0, 0, 0, 1, 0, 0, 0, 1, 0, 0, 0, 1, 0, 0, 0, 1, 0, 0, 0, 
   1, 0, 0, 0, 1, 0, 0}} -> 3, {{{1, 2}, {1, 2}, {1, 3}, {2, 4}}, {0, 1, 0, 
   0, 0, 1, 0, 1, 0, 1, 0, 1, 0, 1, 0, 1, 0, 1, 0, 1, 0, 1, 0, 1, 0, 1, 0, 1, 
   0, 1, 0, 1, 0, 1, 0, 1, 0, 1, 0, 1}} -> 3, 
 {{{1, 2}, {1, 2}, {1, 3}, {2, 4}}, {0, 1, 0, 1, 0, 1, 0, 0, 0, 1, 0, 1, 0, 
   1, 0, 0, 0, 1, 0, 1, 0, 1, 0, 0, 0, 1, 0, 1, 0, 1, 0, 0, 0, 1, 0, 1, 0, 1, 
   0, 0}} -> 3, {{{1, 2}, {1, 2}, {1, 3}, {2, 4}}, {0, 1, 0, 0, 0, 1, 0, 1, 
   0, 1, 0, 0, 0, 1, 0, 1, 0, 1, 0, 0, 0, 1, 0, 1, 0, 1, 0, 0, 0, 1, 0, 1, 0, 
   1, 0, 0, 0, 1, 0, 1}} -> 3, {{{1, 2}, {1, 2}, {1, 3}, {2, 4}}, {0, 1, 1, 
   0, 0, 1, 1, 0, 0, 1, 1, 0, 0, 1, 1, 0, 0, 1, 1, 0, 0, 1, 1, 0, 0, 1, 1, 0, 
   0, 1, 1, 0, 0, 1, 1, 0, 0, 1, 1, 0}} -> 1, 
 {{{1, 2}, {1, 2}, {1, 3}, {2, 4}}, {0, 1, 1, 0, 0, 1, 1, 1, 0, 1, 1, 1, 0, 
   1, 1, 1, 0, 1, 1, 1, 0, 1, 1, 1, 0, 1, 1, 1, 0, 1, 1, 1, 0, 1, 1, 1, 0, 1, 
   1, 1}} -> 1, {{{1, 2}, {1, 2}, {1, 3}, {2, 4}}, {0, 1, 1, 1, 0, 1, 1, 0, 
   0, 1, 1, 1, 0, 1, 1, 0, 0, 1, 1, 1, 0, 1, 1, 0, 0, 1, 1, 1, 0, 1, 1, 0, 0, 
   1, 1, 1, 0, 1, 1, 0}} -> 1, {{{1, 2}, {1, 2}, {1, 3}, {2, 4}}, {0, 1, 1, 
   0, 0, 1, 1, 1, 0, 1, 1, 0, 0, 1, 1, 1, 0, 1, 1, 0, 0, 1, 1, 1, 0, 1, 1, 0, 
   0, 1, 1, 1, 0, 1, 1, 0, 0, 1, 1, 1}} -> 1, 
 {{{1, 2}, {1, 2}, {1, 3}, {2, 4}}, {0, 1, 0, 0, 1, 1, 0, 0, 1, 0, 0, 0, 1, 
   1, 0, 0, 1, 0, 0, 0, 1, 1, 0, 0, 1, 0, 0, 0, 1, 1, 0, 0, 1, 0, 0, 0, 1, 1, 
   0, 0}} -> 1, {{{1, 2}, {1, 2}, {1, 3}, {2, 4}}, {0, 1, 0, 0, 1, 1, 0, 1, 
   1, 0, 0, 1, 1, 1, 0, 1, 1, 0, 0, 1, 1, 1, 0, 1, 1, 0, 0, 1, 1, 1, 0, 1, 1, 
   0, 0, 1, 1, 1, 0, 1}} -> 1, {{{1, 2}, {1, 2}, {1, 3}, {2, 4}}, {0, 1, 0, 
   1, 1, 1, 0, 0, 1, 0, 0, 1, 1, 1, 0, 1, 1, 0, 0, 0, 1, 1, 0, 1, 1, 0, 0, 0, 
   1, 1, 0, 1, 1, 0, 0, 0, 1, 1, 0, 1}} -> 1, 
 {{{1, 2}, {1, 2}, {1, 3}, {2, 4}}, {0, 1, 0, 0, 1, 1, 0, 1, 1, 0, 0, 0, 1, 
   1, 0, 0, 1, 0, 0, 1, 1, 1, 0, 1, 1, 0, 0, 0, 1, 1, 0, 0, 1, 0, 0, 1, 1, 1, 
   0, 1}} -> 1, {{{1, 2}, {1, 2}, {1, 3}, {2, 4}}, {0, 1, 0, 0, 1, 1, 0, 0, 
   1, 0, 1, 0, 1, 1, 1, 0, 1, 0, 1, 0, 1, 1, 1, 0, 1, 0, 1, 0, 1, 1, 1, 0, 1, 
   0, 1, 0, 1, 1, 1, 0}} -> 1, {{{1, 2}, {1, 2}, {1, 3}, {2, 4}}, {0, 1, 0, 
   0, 1, 1, 0, 1, 1, 0, 1, 1, 1, 1, 1, 1, 1, 0, 1, 1, 1, 1, 1, 1, 1, 0, 1, 1, 
   1, 1, 1, 1, 1, 0, 1, 1, 1, 1, 1, 1}} -> 1, 
 {{{1, 2}, {1, 2}, {1, 3}, {2, 4}}, {0, 1, 0, 1, 1, 1, 0, 0, 1, 0, 1, 1, 1, 
   1, 1, 1, 1, 0, 1, 0, 1, 1, 1, 1, 1, 0, 1, 0, 1, 1, 1, 1, 1, 0, 1, 0, 1, 1, 
   1, 1}} -> 1, {{{1, 2}, {1, 2}, {1, 3}, {2, 4}}, {0, 1, 0, 0, 1, 1, 0, 1, 
   1, 0, 1, 0, 1, 1, 1, 0, 1, 0, 1, 1, 1, 1, 1, 1, 1, 0, 1, 0, 1, 1, 1, 0, 1, 
   0, 1, 1, 1, 1, 1, 1}} -> 1, {{{1, 2}, {1, 2}, {1, 3}, {2, 4}}, {0, 1, 1, 
   0, 1, 1, 1, 0, 1, 0, 0, 0, 1, 1, 1, 0, 1, 0, 0, 0, 1, 1, 1, 0, 1, 0, 0, 0, 
   1, 1, 1, 0, 1, 0, 0, 0, 1, 1, 1, 0}} -> 1, 
 {{{1, 2}, {1, 2}, {1, 3}, {2, 4}}, {0, 1, 1, 0, 1, 1, 1, 1, 1, 0, 0, 1, 1, 
   1, 1, 1, 1, 0, 0, 1, 1, 1, 1, 1, 1, 0, 0, 1, 1, 1, 1, 1, 1, 0, 0, 1, 1, 1, 
   1, 1}} -> 1, {{{1, 2}, {1, 2}, {1, 3}, {2, 4}}, {0, 1, 1, 1, 1, 1, 1, 0, 
   1, 0, 0, 1, 1, 1, 1, 1, 1, 0, 0, 0, 1, 1, 1, 1, 1, 0, 0, 0, 1, 1, 1, 1, 1, 
   0, 0, 0, 1, 1, 1, 1}} -> 1, {{{1, 2}, {1, 2}, {1, 3}, {2, 4}}, {0, 1, 1, 
   0, 1, 1, 1, 1, 1, 0, 0, 0, 1, 1, 1, 0, 1, 0, 0, 1, 1, 1, 1, 1, 1, 0, 0, 0, 
   1, 1, 1, 0, 1, 0, 0, 1, 1, 1, 1, 1}} -> 1, 
 {{{1, 2}, {1, 2}, {1, 3}, {2, 4}}, {0, 1, 0, 0, 1, 1, 0, 0, 1, 0, 1, 0, 1, 
   1, 0, 0, 1, 0, 1, 0, 1, 1, 0, 0, 1, 0, 1, 0, 1, 1, 0, 0, 1, 0, 1, 0, 1, 1, 
   0, 0}} -> 1, {{{1, 2}, {1, 2}, {1, 3}, {2, 4}}, {0, 1, 0, 0, 1, 1, 0, 1, 
   1, 0, 1, 1, 1, 1, 0, 1, 1, 0, 1, 1, 1, 1, 0, 1, 1, 0, 1, 1, 1, 1, 0, 1, 1, 
   0, 1, 1, 1, 1, 0, 1}} -> 1, {{{1, 2}, {1, 2}, {1, 3}, {2, 4}}, {0, 1, 0, 
   1, 1, 1, 0, 0, 1, 0, 1, 1, 1, 1, 0, 1, 1, 0, 1, 0, 1, 1, 0, 1, 1, 0, 1, 0, 
   1, 1, 0, 1, 1, 0, 1, 0, 1, 1, 0, 1}} -> 1, 
 {{{1, 2}, {1, 2}, {1, 3}, {2, 4}}, {0, 1, 0, 0, 1, 1, 0, 1, 1, 0, 1, 0, 1, 
   1, 0, 0, 1, 0, 1, 1, 1, 1, 0, 1, 1, 0, 1, 0, 1, 1, 0, 0, 1, 0, 1, 1, 1, 1, 
   0, 1}} -> 1, {{{1, 2}, {1, 2}, {1, 3}, {2, 4}}, {1, 0, 0, 0, 1, 0, 0, 0, 
   1, 0, 0, 0, 1, 0, 0, 0, 1, 0, 0, 0, 1, 0, 0, 0, 1, 0, 0, 0, 1, 0, 0, 0, 1, 
   0, 0, 0, 1, 0, 0, 0}} -> 3, {{{1, 2}, {1, 2}, {1, 3}, {2, 4}}, {1, 0, 0, 
   1, 1, 0, 0, 1, 1, 0, 0, 1, 1, 0, 0, 1, 1, 0, 0, 1, 1, 0, 0, 1, 1, 0, 0, 1, 
   1, 0, 0, 1, 1, 0, 0, 1, 1, 0, 0, 1}} -> 1, 
 {{{1, 2}, {1, 2}, {1, 3}, {2, 4}}, {1, 0, 0, 0, 1, 0, 1, 0, 1, 0, 1, 0, 1, 
   0, 1, 0, 1, 0, 1, 0, 1, 0, 1, 0, 1, 0, 1, 0, 1, 0, 1, 0, 1, 0, 1, 0, 1, 0, 
   1, 0}} -> 3, {{{1, 2}, {1, 2}, {1, 3}, {2, 4}}, {1, 0, 0, 1, 1, 0, 1, 1, 
   1, 0, 1, 1, 1, 0, 1, 1, 1, 0, 1, 1, 1, 0, 1, 1, 1, 0, 1, 1, 1, 0, 1, 1, 1, 
   0, 1, 1, 1, 0, 1, 1}} -> 1, {{{1, 2}, {1, 2}, {1, 3}, {2, 4}}, {1, 0, 1, 
   0, 1, 0, 0, 0, 1, 0, 1, 0, 1, 0, 0, 0, 1, 0, 1, 0, 1, 0, 0, 0, 1, 0, 1, 0, 
   1, 0, 0, 0, 1, 0, 1, 0, 1, 0, 0, 0}} -> 3, 
 {{{1, 2}, {1, 2}, {1, 3}, {2, 4}}, {1, 0, 1, 1, 1, 0, 0, 1, 1, 0, 1, 1, 1, 
   0, 0, 1, 1, 0, 1, 1, 1, 0, 0, 1, 1, 0, 1, 1, 1, 0, 0, 1, 1, 0, 1, 1, 1, 0, 
   0, 1}} -> 1, {{{1, 2}, {1, 2}, {1, 3}, {2, 4}}, {1, 0, 0, 0, 1, 0, 1, 0, 
   1, 0, 0, 0, 1, 0, 1, 0, 1, 0, 0, 0, 1, 0, 1, 0, 1, 0, 0, 0, 1, 0, 1, 0, 1, 
   0, 0, 0, 1, 0, 1, 0}} -> 3, {{{1, 2}, {1, 2}, {1, 3}, {2, 4}}, {1, 0, 0, 
   1, 1, 0, 1, 1, 1, 0, 0, 1, 1, 0, 1, 1, 1, 0, 0, 1, 1, 0, 1, 1, 1, 0, 0, 1, 
   1, 0, 1, 1, 1, 0, 0, 1, 1, 0, 1, 1}} -> 1, 
 {{{1, 2}, {1, 2}, {1, 3}, {2, 4}}, {1, 0, 0, 0, 1, 1, 0, 0, 0, 1, 0, 0, 1, 
   1, 0, 0, 0, 1, 0, 0, 1, 1, 0, 0, 0, 1, 0, 0, 1, 1, 0, 0, 0, 1, 0, 0, 1, 1, 
   0, 0}} -> 1, {{{1, 2}, {1, 2}, {1, 3}, {2, 4}}, {1, 0, 0, 0, 1, 1, 0, 0, 
   0, 1, 0, 1, 1, 1, 0, 1, 0, 1, 0, 1, 1, 1, 0, 1, 0, 1, 0, 1, 1, 1, 0, 1, 0, 
   1, 0, 1, 1, 1, 0, 1}} -> 1, {{{1, 2}, {1, 2}, {1, 3}, {2, 4}}, {1, 0, 0, 
   1, 1, 1, 0, 1, 0, 1, 0, 0, 1, 1, 0, 1, 0, 1, 0, 0, 1, 1, 0, 1, 0, 1, 0, 0, 
   1, 1, 0, 1, 0, 1, 0, 0, 1, 1, 0, 1}} -> 1, 
 {{{1, 2}, {1, 2}, {1, 3}, {2, 4}}, {1, 0, 0, 0, 1, 1, 0, 0, 0, 1, 0, 1, 1, 
   1, 0, 0, 0, 1, 0, 1, 1, 1, 0, 0, 0, 1, 0, 1, 1, 1, 0, 0, 0, 1, 0, 1, 1, 1, 
   0, 0}} -> 1, {{{1, 2}, {1, 2}, {1, 3}, {2, 4}}, {1, 0, 0, 0, 1, 1, 1, 0, 
   0, 1, 1, 0, 1, 1, 1, 0, 0, 1, 1, 0, 1, 1, 1, 0, 0, 1, 1, 0, 1, 1, 1, 0, 0, 
   1, 1, 0, 1, 1, 1, 0}} -> 1, {{{1, 2}, {1, 2}, {1, 3}, {2, 4}}, {1, 0, 0, 
   0, 1, 1, 1, 0, 0, 1, 1, 1, 1, 1, 1, 1, 0, 1, 1, 1, 1, 1, 1, 1, 0, 1, 1, 1, 
   1, 1, 1, 1, 0, 1, 1, 1, 1, 1, 1, 1}} -> 1, 
 {{{1, 2}, {1, 2}, {1, 3}, {2, 4}}, {1, 0, 0, 1, 1, 1, 1, 1, 0, 1, 1, 0, 1, 
   1, 1, 1, 0, 1, 1, 0, 1, 1, 1, 1, 0, 1, 1, 0, 1, 1, 1, 1, 0, 1, 1, 0, 1, 1, 
   1, 1}} -> 1, {{{1, 2}, {1, 2}, {1, 3}, {2, 4}}, {1, 0, 0, 0, 1, 1, 1, 0, 
   0, 1, 1, 1, 1, 1, 1, 0, 0, 1, 1, 1, 1, 1, 1, 0, 0, 1, 1, 1, 1, 1, 1, 0, 0, 
   1, 1, 1, 1, 1, 1, 0}} -> 1, {{{1, 2}, {1, 2}, {1, 3}, {2, 4}}, {1, 0, 1, 
   0, 1, 1, 0, 0, 0, 1, 1, 0, 1, 1, 1, 0, 0, 1, 0, 0, 1, 1, 1, 0, 0, 1, 0, 0, 
   1, 1, 1, 0, 0, 1, 0, 0, 1, 1, 1, 0}} -> 1, 
 {{{1, 2}, {1, 2}, {1, 3}, {2, 4}}, {1, 0, 1, 0, 1, 1, 0, 0, 0, 1, 1, 1, 1, 
   1, 1, 1, 0, 1, 0, 1, 1, 1, 1, 1, 0, 1, 0, 1, 1, 1, 1, 1, 0, 1, 0, 1, 1, 1, 
   1, 1}} -> 1, {{{1, 2}, {1, 2}, {1, 3}, {2, 4}}, {1, 0, 1, 1, 1, 1, 0, 1, 
   0, 1, 1, 0, 1, 1, 1, 1, 0, 1, 0, 0, 1, 1, 1, 1, 0, 1, 0, 0, 1, 1, 1, 1, 0, 
   1, 0, 0, 1, 1, 1, 1}} -> 1, {{{1, 2}, {1, 2}, {1, 3}, {2, 4}}, {1, 0, 1, 
   0, 1, 1, 0, 0, 0, 1, 1, 1, 1, 1, 1, 0, 0, 1, 0, 1, 1, 1, 1, 0, 0, 1, 0, 1, 
   1, 1, 1, 0, 0, 1, 0, 1, 1, 1, 1, 0}} -> 1, 
 {{{1, 2}, {1, 2}, {1, 3}, {2, 4}}, {1, 0, 0, 0, 1, 1, 1, 0, 0, 1, 0, 0, 1, 
   1, 0, 0, 0, 1, 1, 0, 1, 1, 1, 0, 0, 1, 0, 0, 1, 1, 0, 0, 0, 1, 1, 0, 1, 1, 
   1, 0}} -> 1, {{{1, 2}, {1, 2}, {1, 3}, {2, 4}}, {1, 0, 0, 0, 1, 1, 1, 0, 
   0, 1, 0, 1, 1, 1, 0, 1, 0, 1, 1, 1, 1, 1, 1, 1, 0, 1, 0, 1, 1, 1, 0, 1, 0, 
   1, 1, 1, 1, 1, 1, 1}} -> 1, {{{1, 2}, {1, 2}, {1, 3}, {2, 4}}, {1, 0, 0, 
   1, 1, 1, 1, 1, 0, 1, 0, 0, 1, 1, 0, 1, 0, 1, 1, 0, 1, 1, 1, 1, 0, 1, 0, 0, 
   1, 1, 0, 1, 0, 1, 1, 0, 1, 1, 1, 1}} -> 1, 
 {{{1, 2}, {1, 2}, {1, 3}, {2, 4}}, {1, 0, 0, 0, 1, 1, 1, 0, 0, 1, 0, 1, 1, 
   1, 0, 0, 0, 1, 1, 1, 1, 1, 1, 0, 0, 1, 0, 1, 1, 1, 0, 0, 0, 1, 1, 1, 1, 1, 
   1, 0}} -> 1, {{{1, 2}, {1, 2}, {1, 3}, {2, 4}}, {1, 1, 0, 0, 0, 0, 0, 0, 
   1, 1, 0, 0, 0, 0, 0, 0, 1, 1, 0, 0, 0, 0, 0, 0, 1, 1, 0, 0, 0, 0, 0, 0, 1, 
   1, 0, 0, 0, 0, 0, 0}} -> 1, {{{1, 2}, {1, 2}, {1, 3}, {2, 4}}, {1, 1, 0, 
   0, 0, 0, 0, 1, 1, 1, 0, 1, 0, 0, 0, 1, 1, 1, 0, 1, 0, 0, 0, 1, 1, 1, 0, 1, 
   0, 0, 0, 1, 1, 1, 0, 1, 0, 0, 0, 1}} -> 1, 
 {{{1, 2}, {1, 2}, {1, 3}, {2, 4}}, {1, 1, 0, 1, 0, 0, 0, 0, 1, 1, 0, 1, 0, 
   0, 0, 0, 1, 1, 0, 1, 0, 0, 0, 0, 1, 1, 0, 1, 0, 0, 0, 0, 1, 1, 0, 1, 0, 0, 
   0, 0}} -> 1, {{{1, 2}, {1, 2}, {1, 3}, {2, 4}}, {1, 1, 0, 0, 0, 0, 0, 1, 
   1, 1, 0, 1, 0, 0, 0, 0, 1, 1, 0, 0, 0, 0, 0, 1, 1, 1, 0, 1, 0, 0, 0, 0, 1, 
   1, 0, 0, 0, 0, 0, 1}} -> 1, {{{1, 2}, {1, 2}, {1, 3}, {2, 4}}, {1, 1, 0, 
   0, 0, 0, 1, 0, 1, 1, 1, 0, 0, 0, 1, 0, 1, 1, 1, 0, 0, 0, 1, 0, 1, 1, 1, 0, 
   0, 0, 1, 0, 1, 1, 1, 0, 0, 0, 1, 0}} -> 1, 
 {{{1, 2}, {1, 2}, {1, 3}, {2, 4}}, {1, 1, 0, 0, 0, 0, 1, 1, 1, 1, 1, 1, 0, 
   0, 1, 1, 1, 1, 1, 1, 0, 0, 1, 1, 1, 1, 1, 1, 0, 0, 1, 1, 1, 1, 1, 1, 0, 0, 
   1, 1}} -> 1, {{{1, 2}, {1, 2}, {1, 3}, {2, 4}}, {1, 1, 0, 1, 0, 0, 1, 0, 
   1, 1, 1, 1, 0, 0, 1, 0, 1, 1, 1, 1, 0, 0, 1, 0, 1, 1, 1, 1, 0, 0, 1, 0, 1, 
   1, 1, 1, 0, 0, 1, 0}} -> 1, {{{1, 2}, {1, 2}, {1, 3}, {2, 4}}, {1, 1, 0, 
   0, 0, 0, 1, 1, 1, 1, 1, 1, 0, 0, 1, 0, 1, 1, 1, 0, 0, 0, 1, 1, 1, 1, 1, 1, 
   0, 0, 1, 0, 1, 1, 1, 0, 0, 0, 1, 1}} -> 1, 
 {{{1, 2}, {1, 2}, {1, 3}, {2, 4}}, {1, 1, 1, 0, 0, 0, 0, 0, 1, 1, 1, 0, 0, 
   0, 0, 0, 1, 1, 1, 0, 0, 0, 0, 0, 1, 1, 1, 0, 0, 0, 0, 0, 1, 1, 1, 0, 0, 0, 
   0, 0}} -> 1, {{{1, 2}, {1, 2}, {1, 3}, {2, 4}}, {1, 1, 1, 0, 0, 0, 0, 1, 
   1, 1, 1, 1, 0, 0, 0, 1, 1, 1, 1, 1, 0, 0, 0, 1, 1, 1, 1, 1, 0, 0, 0, 1, 1, 
   1, 1, 1, 0, 0, 0, 1}} -> 1, {{{1, 2}, {1, 2}, {1, 3}, {2, 4}}, {1, 1, 1, 
   1, 0, 0, 0, 0, 1, 1, 1, 1, 0, 0, 0, 0, 1, 1, 1, 1, 0, 0, 0, 0, 1, 1, 1, 1, 
   0, 0, 0, 0, 1, 1, 1, 1, 0, 0, 0, 0}} -> 1, 
 {{{1, 2}, {1, 2}, {1, 3}, {2, 4}}, {1, 1, 1, 0, 0, 0, 0, 1, 1, 1, 1, 1, 0, 
   0, 0, 0, 1, 1, 1, 0, 0, 0, 0, 1, 1, 1, 1, 1, 0, 0, 0, 0, 1, 1, 1, 0, 0, 0, 
   0, 1}} -> 1, {{{1, 2}, {1, 2}, {1, 3}, {2, 4}}, {1, 1, 0, 0, 0, 0, 1, 0, 
   1, 1, 1, 0, 0, 0, 0, 0, 1, 1, 0, 0, 0, 0, 1, 0, 1, 1, 1, 0, 0, 0, 0, 0, 1, 
   1, 0, 0, 0, 0, 1, 0}} -> 1, {{{1, 2}, {1, 2}, {1, 3}, {2, 4}}, {1, 1, 0, 
   0, 0, 0, 1, 1, 1, 1, 1, 1, 0, 0, 0, 1, 1, 1, 0, 1, 0, 0, 1, 1, 1, 1, 1, 1, 
   0, 0, 0, 1, 1, 1, 0, 1, 0, 0, 1, 1}} -> 1, 
 {{{1, 2}, {1, 2}, {1, 3}, {2, 4}}, {1, 1, 0, 1, 0, 0, 1, 0, 1, 1, 1, 1, 0, 
   0, 0, 0, 1, 1, 0, 1, 0, 0, 1, 0, 1, 1, 1, 1, 0, 0, 0, 0, 1, 1, 0, 1, 0, 0, 
   1, 0}} -> 1, {{{1, 2}, {1, 2}, {1, 3}, {2, 4}}, {1, 1, 0, 0, 0, 0, 1, 1, 
   1, 1, 1, 1, 0, 0, 0, 0, 1, 1, 0, 0, 0, 0, 1, 1, 1, 1, 1, 1, 0, 0, 0, 0, 1, 
   1, 0, 0, 0, 0, 1, 1}} -> 1, {{{1, 2}, {1, 2}, {1, 3}, {2, 4}}, {1, 0, 0, 
   0, 1, 1, 0, 0, 0, 0, 0, 0, 1, 0, 0, 0, 1, 1, 0, 0, 0, 0, 0, 0, 1, 0, 0, 0, 
   1, 1, 0, 0, 0, 0, 0, 0, 1, 0, 0, 0}} -> 1, 
 {{{1, 2}, {1, 2}, {1, 3}, {2, 4}}, {1, 0, 0, 0, 1, 1, 0, 0, 0, 0, 0, 1, 1, 
   0, 0, 1, 1, 1, 0, 1, 0, 0, 0, 1, 1, 0, 0, 1, 1, 1, 0, 1, 0, 0, 0, 1, 1, 0, 
   0, 1}} -> 1, {{{1, 2}, {1, 2}, {1, 3}, {2, 4}}, {1, 0, 0, 1, 1, 1, 0, 1, 
   0, 0, 0, 0, 1, 0, 0, 1, 1, 1, 0, 1, 0, 0, 0, 0, 1, 0, 0, 1, 1, 1, 0, 1, 0, 
   0, 0, 0, 1, 0, 0, 1}} -> 1, {{{1, 2}, {1, 2}, {1, 3}, {2, 4}}, {1, 0, 0, 
   0, 1, 1, 0, 0, 0, 0, 0, 1, 1, 0, 0, 1, 1, 1, 0, 1, 0, 0, 0, 0, 1, 0, 0, 0, 
   1, 1, 0, 0, 0, 0, 0, 1, 1, 0, 0, 1}} -> 1, 
 {{{1, 2}, {1, 2}, {1, 3}, {2, 4}}, {1, 0, 0, 0, 1, 1, 1, 0, 0, 0, 1, 0, 1, 
   0, 1, 0, 1, 1, 1, 0, 0, 0, 1, 0, 1, 0, 1, 0, 1, 1, 1, 0, 0, 0, 1, 0, 1, 0, 
   1, 0}} -> 1, {{{1, 2}, {1, 2}, {1, 3}, {2, 4}}, {1, 0, 0, 0, 1, 1, 1, 0, 
   0, 0, 1, 1, 1, 0, 1, 1, 1, 1, 1, 1, 0, 0, 1, 1, 1, 0, 1, 1, 1, 1, 1, 1, 0, 
   0, 1, 1, 1, 0, 1, 1}} -> 1, {{{1, 2}, {1, 2}, {1, 3}, {2, 4}}, {1, 0, 0, 
   1, 1, 1, 1, 1, 0, 0, 1, 0, 1, 0, 1, 1, 1, 1, 1, 1, 0, 0, 1, 0, 1, 0, 1, 1, 
   1, 1, 1, 1, 0, 0, 1, 0, 1, 0, 1, 1}} -> 1, 
 {{{1, 2}, {1, 2}, {1, 3}, {2, 4}}, {1, 0, 0, 0, 1, 1, 1, 0, 0, 0, 1, 1, 1, 
   0, 1, 1, 1, 1, 1, 1, 0, 0, 1, 0, 1, 0, 1, 0, 1, 1, 1, 0, 0, 0, 1, 1, 1, 0, 
   1, 1}} -> 1, {{{1, 2}, {1, 2}, {1, 3}, {2, 4}}, {1, 0, 1, 0, 1, 1, 0, 0, 
   0, 0, 1, 0, 1, 0, 1, 0, 1, 1, 0, 0, 0, 0, 1, 0, 1, 0, 1, 0, 1, 1, 0, 0, 0, 
   0, 1, 0, 1, 0, 1, 0}} -> 1, {{{1, 2}, {1, 2}, {1, 3}, {2, 4}}, {1, 0, 1, 
   0, 1, 1, 0, 0, 0, 0, 1, 1, 1, 0, 1, 1, 1, 1, 0, 1, 0, 0, 1, 1, 1, 0, 1, 1, 
   1, 1, 0, 1, 0, 0, 1, 1, 1, 0, 1, 1}} -> 1, 
 {{{1, 2}, {1, 2}, {1, 3}, {2, 4}}, {1, 0, 1, 1, 1, 1, 0, 1, 0, 0, 1, 0, 1, 
   0, 1, 1, 1, 1, 0, 1, 0, 0, 1, 0, 1, 0, 1, 1, 1, 1, 0, 1, 0, 0, 1, 0, 1, 0, 
   1, 1}} -> 1, {{{1, 2}, {1, 2}, {1, 3}, {2, 4}}, {1, 0, 1, 0, 1, 1, 0, 0, 
   0, 0, 1, 1, 1, 0, 1, 1, 1, 1, 0, 1, 0, 0, 1, 0, 1, 0, 1, 0, 1, 1, 0, 0, 0, 
   0, 1, 1, 1, 0, 1, 1}} -> 1, {{{1, 2}, {1, 2}, {1, 3}, {2, 4}}, {1, 0, 0, 
   0, 1, 1, 1, 0, 0, 0, 0, 0, 1, 0, 0, 0, 1, 1, 1, 0, 0, 0, 0, 0, 1, 0, 0, 0, 
   1, 1, 1, 0, 0, 0, 0, 0, 1, 0, 0, 0}} -> 1, 
 {{{1, 2}, {1, 2}, {1, 3}, {2, 4}}, {1, 0, 0, 0, 1, 1, 1, 0, 0, 0, 0, 1, 1, 
   0, 0, 1, 1, 1, 1, 1, 0, 0, 0, 1, 1, 0, 0, 1, 1, 1, 1, 1, 0, 0, 0, 1, 1, 0, 
   0, 1}} -> 1, {{{1, 2}, {1, 2}, {1, 3}, {2, 4}}, {1, 0, 0, 1, 1, 1, 1, 1, 
   0, 0, 0, 0, 1, 0, 0, 1, 1, 1, 1, 1, 0, 0, 0, 0, 1, 0, 0, 1, 1, 1, 1, 1, 0, 
   0, 0, 0, 1, 0, 0, 1}} -> 1, {{{1, 2}, {1, 2}, {1, 3}, {2, 4}}, {1, 0, 0, 
   0, 1, 1, 1, 0, 0, 0, 0, 1, 1, 0, 0, 1, 1, 1, 1, 1, 0, 0, 0, 0, 1, 0, 0, 0, 
   1, 1, 1, 0, 0, 0, 0, 1, 1, 0, 0, 1}} -> 1, 
 {{{1, 2}, {1, 2}, {1, 3}, {2, 4}}, {0, 1, 0, 0, 1, 1, 0, 0, 0, 0, 0, 0, 0, 
   1, 0, 0, 1, 1, 0, 0, 0, 0, 0, 0, 0, 1, 0, 0, 1, 1, 0, 0, 0, 0, 0, 0, 0, 1, 
   0, 0}} -> 1, {{{1, 2}, {1, 2}, {1, 3}, {2, 4}}, {0, 1, 0, 0, 1, 1, 0, 1, 
   0, 0, 0, 1, 0, 1, 0, 1, 1, 1, 0, 1, 0, 0, 0, 1, 0, 1, 0, 1, 1, 1, 0, 1, 0, 
   0, 0, 1, 0, 1, 0, 1}} -> 1, {{{1, 2}, {1, 2}, {1, 3}, {2, 4}}, {0, 1, 0, 
   1, 1, 1, 0, 0, 0, 0, 0, 1, 0, 1, 0, 1, 1, 1, 0, 0, 0, 0, 0, 1, 0, 1, 0, 1, 
   1, 1, 0, 0, 0, 0, 0, 1, 0, 1, 0, 1}} -> 1, 
 {{{1, 2}, {1, 2}, {1, 3}, {2, 4}}, {0, 1, 0, 0, 1, 1, 0, 1, 0, 0, 0, 0, 0, 
   1, 0, 0, 1, 1, 0, 1, 0, 0, 0, 0, 0, 1, 0, 0, 1, 1, 0, 1, 0, 0, 0, 0, 0, 1, 
   0, 0}} -> 1, {{{1, 2}, {1, 2}, {1, 3}, {2, 4}}, {0, 1, 0, 0, 1, 1, 0, 0, 
   0, 0, 1, 0, 0, 1, 1, 0, 1, 1, 1, 0, 0, 0, 1, 0, 0, 1, 1, 0, 1, 1, 1, 0, 0, 
   0, 1, 0, 0, 1, 1, 0}} -> 1, {{{1, 2}, {1, 2}, {1, 3}, {2, 4}}, {0, 1, 0, 
   0, 1, 1, 0, 1, 0, 0, 1, 1, 0, 1, 1, 1, 1, 1, 1, 1, 0, 0, 1, 1, 0, 1, 1, 1, 
   1, 1, 1, 1, 0, 0, 1, 1, 0, 1, 1, 1}} -> 1, 
 {{{1, 2}, {1, 2}, {1, 3}, {2, 4}}, {0, 1, 0, 1, 1, 1, 0, 0, 0, 0, 1, 1, 0, 
   1, 1, 1, 1, 1, 1, 0, 0, 0, 1, 1, 0, 1, 1, 1, 1, 1, 1, 0, 0, 0, 1, 1, 0, 1, 
   1, 1}} -> 1, {{{1, 2}, {1, 2}, {1, 3}, {2, 4}}, {0, 1, 0, 0, 1, 1, 0, 1, 
   0, 0, 1, 0, 0, 1, 1, 0, 1, 1, 1, 1, 0, 0, 1, 0, 0, 1, 1, 0, 1, 1, 1, 1, 0, 
   0, 1, 0, 0, 1, 1, 0}} -> 1, {{{1, 2}, {1, 2}, {1, 3}, {2, 4}}, {0, 1, 1, 
   0, 1, 1, 1, 0, 0, 0, 0, 0, 0, 1, 1, 0, 1, 1, 1, 0, 0, 0, 0, 0, 0, 1, 1, 0, 
   1, 1, 1, 0, 0, 0, 0, 0, 0, 1, 1, 0}} -> 1, 
 {{{1, 2}, {1, 2}, {1, 3}, {2, 4}}, {0, 1, 1, 0, 1, 1, 1, 1, 0, 0, 0, 1, 0, 
   1, 1, 1, 1, 1, 1, 1, 0, 0, 0, 1, 0, 1, 1, 1, 1, 1, 1, 1, 0, 0, 0, 1, 0, 1, 
   1, 1}} -> 1, {{{1, 2}, {1, 2}, {1, 3}, {2, 4}}, {0, 1, 1, 1, 1, 1, 1, 0, 
   0, 0, 0, 1, 0, 1, 1, 1, 1, 1, 1, 0, 0, 0, 0, 1, 0, 1, 1, 1, 1, 1, 1, 0, 0, 
   0, 0, 1, 0, 1, 1, 1}} -> 1, {{{1, 2}, {1, 2}, {1, 3}, {2, 4}}, {0, 1, 1, 
   0, 1, 1, 1, 1, 0, 0, 0, 0, 0, 1, 1, 0, 1, 1, 1, 1, 0, 0, 0, 0, 0, 1, 1, 0, 
   1, 1, 1, 1, 0, 0, 0, 0, 0, 1, 1, 0}} -> 1, 
 {{{1, 2}, {1, 2}, {1, 3}, {2, 4}}, {0, 1, 0, 0, 1, 1, 0, 0, 0, 0, 1, 0, 0, 
   1, 1, 0, 1, 1, 1, 0, 0, 0, 0, 0, 0, 1, 0, 0, 1, 1, 0, 0, 0, 0, 1, 0, 0, 1, 
   1, 0}} -> 1, {{{1, 2}, {1, 2}, {1, 3}, {2, 4}}, {0, 1, 0, 0, 1, 1, 0, 1, 
   0, 0, 1, 1, 0, 1, 1, 1, 1, 1, 1, 1, 0, 0, 0, 1, 0, 1, 0, 1, 1, 1, 0, 1, 0, 
   0, 1, 1, 0, 1, 1, 1}} -> 1, {{{1, 2}, {1, 2}, {1, 3}, {2, 4}}, {0, 1, 0, 
   1, 1, 1, 0, 0, 0, 0, 1, 1, 0, 1, 1, 1, 1, 1, 1, 0, 0, 0, 0, 1, 0, 1, 0, 1, 
   1, 1, 0, 0, 0, 0, 1, 1, 0, 1, 1, 1}} -> 1, 
 {{{1, 2}, {1, 2}, {1, 3}, {2, 4}}, {0, 1, 0, 0, 1, 1, 0, 1, 0, 0, 1, 0, 0, 
   1, 1, 0, 1, 1, 1, 1, 0, 0, 0, 0, 0, 1, 0, 0, 1, 1, 0, 1, 0, 0, 1, 0, 0, 1, 
   1, 0}} -> 1, {{{1, 2}, {1, 2}, {1, 3}, {3, 4}}, {0, 0, 0, 0, 0, 0, 0, 0, 
   0, 0, 0, 0, 0, 0, 0, 0, 0, 0, 0, 0, 0, 0, 0, 0, 0, 0, 0, 0, 0, 0, 0, 0, 0, 
   0, 0, 0, 0, 0, 0, 0}} -> 81, {{{1, 2}, {1, 2}, {1, 3}, {3, 4}}, {0, 0, 0, 
   1, 0, 0, 0, 1, 0, 0, 0, 1, 0, 0, 0, 1, 0, 0, 0, 1, 0, 0, 0, 1, 0, 0, 0, 1, 
   0, 0, 0, 1, 0, 0, 0, 1, 0, 0, 0, 1}} -> 27, 
 {{{1, 2}, {1, 2}, {1, 3}, {3, 4}}, {0, 0, 1, 0, 0, 0, 1, 0, 0, 0, 1, 0, 0, 
   0, 1, 0, 0, 0, 1, 0, 0, 0, 1, 0, 0, 0, 1, 0, 0, 0, 1, 0, 0, 0, 1, 0, 0, 0, 
   1, 0}} -> 9, {{{1, 2}, {1, 2}, {1, 3}, {3, 4}}, {0, 0, 1, 0, 0, 0, 1, 1, 
   0, 0, 1, 1, 0, 0, 1, 1, 0, 0, 1, 1, 0, 0, 1, 1, 0, 0, 1, 1, 0, 0, 1, 1, 0, 
   0, 1, 1, 0, 0, 1, 1}} -> 9, {{{1, 2}, {1, 2}, {1, 3}, {3, 4}}, {0, 0, 1, 
   1, 0, 0, 1, 0, 0, 0, 1, 1, 0, 0, 1, 0, 0, 0, 1, 1, 0, 0, 1, 0, 0, 0, 1, 1, 
   0, 0, 1, 0, 0, 0, 1, 1, 0, 0, 1, 0}} -> 9, 
 {{{1, 2}, {1, 2}, {1, 3}, {3, 4}}, {0, 0, 1, 0, 0, 0, 1, 1, 0, 0, 1, 0, 0, 
   0, 1, 1, 0, 0, 1, 0, 0, 0, 1, 1, 0, 0, 1, 0, 0, 0, 1, 1, 0, 0, 1, 0, 0, 0, 
   1, 1}} -> 9, {{{1, 2}, {1, 2}, {1, 3}, {3, 4}}, {0, 1, 0, 0, 0, 1, 0, 0, 
   0, 1, 0, 0, 0, 1, 0, 0, 0, 1, 0, 0, 0, 1, 0, 0, 0, 1, 0, 0, 0, 1, 0, 0, 0, 
   1, 0, 0, 0, 1, 0, 0}} -> 9, {{{1, 2}, {1, 2}, {1, 3}, {3, 4}}, {0, 1, 0, 
   1, 0, 1, 0, 1, 0, 1, 0, 1, 0, 1, 0, 1, 0, 1, 0, 1, 0, 1, 0, 1, 0, 1, 0, 1, 
   0, 1, 0, 1, 0, 1, 0, 1, 0, 1, 0, 1}} -> 3, 
 {{{1, 2}, {1, 2}, {1, 3}, {3, 4}}, {0, 1, 1, 0, 0, 1, 1, 0, 0, 1, 1, 0, 0, 
   1, 1, 0, 0, 1, 1, 0, 0, 1, 1, 0, 0, 1, 1, 0, 0, 1, 1, 0, 0, 1, 1, 0, 0, 1, 
   1, 0}} -> 1, {{{1, 2}, {1, 2}, {1, 3}, {3, 4}}, {0, 1, 1, 0, 0, 1, 1, 1, 
   0, 1, 1, 1, 0, 1, 1, 1, 0, 1, 1, 1, 0, 1, 1, 1, 0, 1, 1, 1, 0, 1, 1, 1, 0, 
   1, 1, 1, 0, 1, 1, 1}} -> 1, {{{1, 2}, {1, 2}, {1, 3}, {3, 4}}, {0, 1, 1, 
   1, 0, 1, 1, 0, 0, 1, 1, 1, 0, 1, 1, 0, 0, 1, 1, 1, 0, 1, 1, 0, 0, 1, 1, 1, 
   0, 1, 1, 0, 0, 1, 1, 1, 0, 1, 1, 0}} -> 1, 
 {{{1, 2}, {1, 2}, {1, 3}, {3, 4}}, {0, 1, 1, 0, 0, 1, 1, 1, 0, 1, 1, 0, 0, 
   1, 1, 1, 0, 1, 1, 0, 0, 1, 1, 1, 0, 1, 1, 0, 0, 1, 1, 1, 0, 1, 1, 0, 0, 1, 
   1, 1}} -> 1, {{{1, 2}, {1, 2}, {1, 3}, {3, 4}}, {0, 1, 0, 0, 1, 1, 0, 0, 
   1, 0, 0, 0, 1, 1, 0, 0, 1, 0, 0, 0, 1, 1, 0, 0, 1, 0, 0, 0, 1, 1, 0, 0, 1, 
   0, 0, 0, 1, 1, 0, 0}} -> 3, {{{1, 2}, {1, 2}, {1, 3}, {3, 4}}, {0, 1, 0, 
   1, 1, 1, 0, 1, 1, 0, 0, 1, 1, 1, 0, 1, 1, 0, 0, 1, 1, 1, 0, 1, 1, 0, 0, 1, 
   1, 1, 0, 1, 1, 0, 0, 1, 1, 1, 0, 1}} -> 1, 
 {{{1, 2}, {1, 2}, {1, 3}, {3, 4}}, {0, 1, 0, 0, 1, 1, 0, 0, 1, 0, 1, 0, 1, 
   1, 1, 0, 1, 0, 1, 0, 1, 1, 1, 0, 1, 0, 1, 0, 1, 1, 1, 0, 1, 0, 1, 0, 1, 1, 
   1, 0}} -> 1, {{{1, 2}, {1, 2}, {1, 3}, {3, 4}}, {0, 1, 0, 0, 1, 1, 0, 0, 
   1, 0, 1, 0, 1, 1, 1, 1, 1, 0, 1, 1, 1, 1, 1, 1, 1, 0, 1, 1, 1, 1, 1, 1, 1, 
   0, 1, 1, 1, 1, 1, 1}} -> 1, {{{1, 2}, {1, 2}, {1, 3}, {3, 4}}, {0, 1, 0, 
   1, 1, 1, 0, 1, 1, 0, 1, 1, 1, 1, 1, 0, 1, 0, 1, 1, 1, 1, 1, 0, 1, 0, 1, 1, 
   1, 1, 1, 0, 1, 0, 1, 1, 1, 1, 1, 0}} -> 1, 
 {{{1, 2}, {1, 2}, {1, 3}, {3, 4}}, {0, 1, 0, 0, 1, 1, 0, 0, 1, 0, 1, 0, 1, 
   1, 1, 1, 1, 0, 1, 0, 1, 1, 1, 1, 1, 0, 1, 0, 1, 1, 1, 1, 1, 0, 1, 0, 1, 1, 
   1, 1}} -> 1, {{{1, 2}, {1, 2}, {1, 3}, {3, 4}}, {0, 1, 1, 0, 1, 1, 1, 0, 
   1, 0, 0, 0, 1, 1, 1, 0, 1, 0, 0, 0, 1, 1, 1, 0, 1, 0, 0, 0, 1, 1, 1, 0, 1, 
   0, 0, 0, 1, 1, 1, 0}} -> 1, {{{1, 2}, {1, 2}, {1, 3}, {3, 4}}, {0, 1, 1, 
   0, 1, 1, 1, 1, 1, 0, 0, 1, 1, 1, 1, 1, 1, 0, 0, 1, 1, 1, 1, 1, 1, 0, 0, 1, 
   1, 1, 1, 1, 1, 0, 0, 1, 1, 1, 1, 1}} -> 1, 
 {{{1, 2}, {1, 2}, {1, 3}, {3, 4}}, {0, 1, 1, 1, 1, 1, 1, 0, 1, 0, 0, 1, 1, 
   1, 1, 1, 1, 0, 0, 0, 1, 1, 1, 1, 1, 0, 0, 0, 1, 1, 1, 1, 1, 0, 0, 0, 1, 1, 
   1, 1}} -> 1, {{{1, 2}, {1, 2}, {1, 3}, {3, 4}}, {0, 1, 1, 0, 1, 1, 1, 1, 
   1, 0, 0, 0, 1, 1, 1, 0, 1, 0, 0, 1, 1, 1, 1, 1, 1, 0, 0, 0, 1, 1, 1, 0, 1, 
   0, 0, 1, 1, 1, 1, 1}} -> 1, {{{1, 2}, {1, 2}, {1, 3}, {3, 4}}, {0, 1, 0, 
   0, 1, 1, 0, 0, 1, 0, 1, 0, 1, 1, 0, 0, 1, 0, 1, 0, 1, 1, 0, 0, 1, 0, 1, 0, 
   1, 1, 0, 0, 1, 0, 1, 0, 1, 1, 0, 0}} -> 1, 
 {{{1, 2}, {1, 2}, {1, 3}, {3, 4}}, {0, 1, 0, 0, 1, 1, 0, 0, 1, 0, 1, 0, 1, 
   1, 0, 1, 1, 0, 1, 1, 1, 1, 0, 1, 1, 0, 1, 1, 1, 1, 0, 1, 1, 0, 1, 1, 1, 1, 
   0, 1}} -> 1, {{{1, 2}, {1, 2}, {1, 3}, {3, 4}}, {0, 1, 0, 1, 1, 1, 0, 1, 
   1, 0, 1, 1, 1, 1, 0, 0, 1, 0, 1, 1, 1, 1, 0, 0, 1, 0, 1, 1, 1, 1, 0, 0, 1, 
   0, 1, 1, 1, 1, 0, 0}} -> 1, {{{1, 2}, {1, 2}, {1, 3}, {3, 4}}, {0, 1, 0, 
   0, 1, 1, 0, 0, 1, 0, 1, 0, 1, 1, 0, 1, 1, 0, 1, 1, 1, 1, 0, 0, 1, 0, 1, 0, 
   1, 1, 0, 1, 1, 0, 1, 1, 1, 1, 0, 0}} -> 1, 
 {{{1, 2}, {1, 2}, {1, 3}, {3, 4}}, {1, 0, 0, 0, 1, 0, 0, 0, 1, 0, 0, 0, 1, 
   0, 0, 0, 1, 0, 0, 0, 1, 0, 0, 0, 1, 0, 0, 0, 1, 0, 0, 0, 1, 0, 0, 0, 1, 0, 
   0, 0}} -> 3, {{{1, 2}, {1, 2}, {1, 3}, {3, 4}}, {1, 0, 0, 1, 1, 0, 0, 1, 
   1, 0, 0, 1, 1, 0, 0, 1, 1, 0, 0, 1, 1, 0, 0, 1, 1, 0, 0, 1, 1, 0, 0, 1, 1, 
   0, 0, 1, 1, 0, 0, 1}} -> 1, {{{1, 2}, {1, 2}, {1, 3}, {3, 4}}, {1, 0, 0, 
   0, 1, 0, 1, 0, 1, 0, 1, 0, 1, 0, 1, 0, 1, 0, 1, 0, 1, 0, 1, 0, 1, 0, 1, 0, 
   1, 0, 1, 0, 1, 0, 1, 0, 1, 0, 1, 0}} -> 1, 
 {{{1, 2}, {1, 2}, {1, 3}, {3, 4}}, {1, 0, 0, 0, 1, 0, 1, 0, 1, 0, 1, 1, 1, 
   0, 1, 1, 1, 0, 1, 1, 1, 0, 1, 1, 1, 0, 1, 1, 1, 0, 1, 1, 1, 0, 1, 1, 1, 0, 
   1, 1}} -> 1, {{{1, 2}, {1, 2}, {1, 3}, {3, 4}}, {1, 0, 0, 1, 1, 0, 1, 1, 
   1, 0, 1, 0, 1, 0, 1, 1, 1, 0, 1, 0, 1, 0, 1, 1, 1, 0, 1, 0, 1, 0, 1, 1, 1, 
   0, 1, 0, 1, 0, 1, 1}} -> 1, {{{1, 2}, {1, 2}, {1, 3}, {3, 4}}, {1, 0, 0, 
   0, 1, 0, 1, 0, 1, 0, 1, 1, 1, 0, 1, 0, 1, 0, 1, 1, 1, 0, 1, 0, 1, 0, 1, 1, 
   1, 0, 1, 0, 1, 0, 1, 1, 1, 0, 1, 0}} -> 1, 
 {{{1, 2}, {1, 2}, {1, 3}, {3, 4}}, {1, 0, 1, 0, 1, 0, 0, 0, 1, 0, 1, 0, 1, 
   0, 0, 0, 1, 0, 1, 0, 1, 0, 0, 0, 1, 0, 1, 0, 1, 0, 0, 0, 1, 0, 1, 0, 1, 0, 
   0, 0}} -> 1, {{{1, 2}, {1, 2}, {1, 3}, {3, 4}}, {1, 0, 1, 0, 1, 0, 0, 1, 
   1, 0, 1, 1, 1, 0, 0, 1, 1, 0, 1, 1, 1, 0, 0, 1, 1, 0, 1, 1, 1, 0, 0, 1, 1, 
   0, 1, 1, 1, 0, 0, 1}} -> 1, {{{1, 2}, {1, 2}, {1, 3}, {3, 4}}, {1, 0, 1, 
   1, 1, 0, 0, 0, 1, 0, 1, 1, 1, 0, 0, 0, 1, 0, 1, 1, 1, 0, 0, 0, 1, 0, 1, 1, 
   1, 0, 0, 0, 1, 0, 1, 1, 1, 0, 0, 0}} -> 1, 
 {{{1, 2}, {1, 2}, {1, 3}, {3, 4}}, {1, 0, 1, 0, 1, 0, 0, 1, 1, 0, 1, 1, 1, 
   0, 0, 0, 1, 0, 1, 0, 1, 0, 0, 1, 1, 0, 1, 1, 1, 0, 0, 0, 1, 0, 1, 0, 1, 0, 
   0, 1}} -> 1, {{{1, 2}, {1, 2}, {1, 3}, {3, 4}}, {1, 0, 0, 0, 1, 0, 1, 0, 
   1, 0, 0, 0, 1, 0, 1, 0, 1, 0, 0, 0, 1, 0, 1, 0, 1, 0, 0, 0, 1, 0, 1, 0, 1, 
   0, 0, 0, 1, 0, 1, 0}} -> 1, {{{1, 2}, {1, 2}, {1, 3}, {3, 4}}, {1, 0, 0, 
   0, 1, 0, 1, 0, 1, 0, 0, 1, 1, 0, 1, 1, 1, 0, 0, 1, 1, 0, 1, 1, 1, 0, 0, 1, 
   1, 0, 1, 1, 1, 0, 0, 1, 1, 0, 1, 1}} -> 1, 
 {{{1, 2}, {1, 2}, {1, 3}, {3, 4}}, {1, 0, 0, 1, 1, 0, 1, 1, 1, 0, 0, 0, 1, 
   0, 1, 1, 1, 0, 0, 0, 1, 0, 1, 1, 1, 0, 0, 0, 1, 0, 1, 1, 1, 0, 0, 0, 1, 0, 
   1, 1}} -> 1, {{{1, 2}, {1, 2}, {1, 3}, {3, 4}}, {1, 0, 0, 0, 1, 0, 1, 0, 
   1, 0, 0, 1, 1, 0, 1, 1, 1, 0, 0, 0, 1, 0, 1, 0, 1, 0, 0, 1, 1, 0, 1, 1, 1, 
   0, 0, 0, 1, 0, 1, 0}} -> 1, {{{1, 2}, {1, 2}, {1, 3}, {3, 4}}, {1, 0, 0, 
   0, 1, 1, 0, 0, 0, 1, 0, 0, 1, 1, 0, 0, 0, 1, 0, 0, 1, 1, 0, 0, 0, 1, 0, 0, 
   1, 1, 0, 0, 0, 1, 0, 0, 1, 1, 0, 0}} -> 3, 
 {{{1, 2}, {1, 2}, {1, 3}, {3, 4}}, {1, 0, 0, 1, 1, 1, 0, 1, 0, 1, 0, 1, 1, 
   1, 0, 1, 0, 1, 0, 1, 1, 1, 0, 1, 0, 1, 0, 1, 1, 1, 0, 1, 0, 1, 0, 1, 1, 1, 
   0, 1}} -> 1, {{{1, 2}, {1, 2}, {1, 3}, {3, 4}}, {1, 0, 0, 0, 1, 1, 1, 0, 
   0, 1, 1, 0, 1, 1, 1, 0, 0, 1, 1, 0, 1, 1, 1, 0, 0, 1, 1, 0, 1, 1, 1, 0, 0, 
   1, 1, 0, 1, 1, 1, 0}} -> 1, {{{1, 2}, {1, 2}, {1, 3}, {3, 4}}, {1, 0, 0, 
   0, 1, 1, 1, 0, 0, 1, 1, 1, 1, 1, 1, 1, 0, 1, 1, 1, 1, 1, 1, 1, 0, 1, 1, 1, 
   1, 1, 1, 1, 0, 1, 1, 1, 1, 1, 1, 1}} -> 1, 
 {{{1, 2}, {1, 2}, {1, 3}, {3, 4}}, {1, 0, 0, 1, 1, 1, 1, 1, 0, 1, 1, 0, 1, 
   1, 1, 1, 0, 1, 1, 0, 1, 1, 1, 1, 0, 1, 1, 0, 1, 1, 1, 1, 0, 1, 1, 0, 1, 1, 
   1, 1}} -> 1, {{{1, 2}, {1, 2}, {1, 3}, {3, 4}}, {1, 0, 0, 0, 1, 1, 1, 0, 
   0, 1, 1, 1, 1, 1, 1, 0, 0, 1, 1, 1, 1, 1, 1, 0, 0, 1, 1, 1, 1, 1, 1, 0, 0, 
   1, 1, 1, 1, 1, 1, 0}} -> 1, {{{1, 2}, {1, 2}, {1, 3}, {3, 4}}, {1, 0, 1, 
   0, 1, 1, 0, 0, 0, 1, 1, 0, 1, 1, 1, 0, 0, 1, 0, 0, 1, 1, 1, 0, 0, 1, 0, 0, 
   1, 1, 1, 0, 0, 1, 0, 0, 1, 1, 1, 0}} -> 1, 
 {{{1, 2}, {1, 2}, {1, 3}, {3, 4}}, {1, 0, 1, 0, 1, 1, 0, 1, 0, 1, 1, 1, 1, 
   1, 1, 1, 0, 1, 0, 1, 1, 1, 1, 1, 0, 1, 0, 1, 1, 1, 1, 1, 0, 1, 0, 1, 1, 1, 
   1, 1}} -> 1, {{{1, 2}, {1, 2}, {1, 3}, {3, 4}}, {1, 0, 1, 1, 1, 1, 0, 0, 
   0, 1, 1, 1, 1, 1, 1, 0, 0, 1, 0, 1, 1, 1, 1, 1, 0, 1, 0, 0, 1, 1, 1, 1, 0, 
   1, 0, 0, 1, 1, 1, 1}} -> 1, {{{1, 2}, {1, 2}, {1, 3}, {3, 4}}, {1, 0, 1, 
   0, 1, 1, 0, 1, 0, 1, 1, 1, 1, 1, 1, 0, 0, 1, 0, 1, 1, 1, 1, 1, 0, 1, 0, 0, 
   1, 1, 1, 0, 0, 1, 0, 1, 1, 1, 1, 1}} -> 1, 
 {{{1, 2}, {1, 2}, {1, 3}, {3, 4}}, {1, 0, 0, 0, 1, 1, 1, 0, 0, 1, 0, 0, 1, 
   1, 0, 0, 0, 1, 1, 0, 1, 1, 1, 0, 0, 1, 0, 0, 1, 1, 0, 0, 0, 1, 1, 0, 1, 1, 
   1, 0}} -> 1, {{{1, 2}, {1, 2}, {1, 3}, {3, 4}}, {1, 0, 0, 0, 1, 1, 1, 0, 
   0, 1, 0, 1, 1, 1, 0, 1, 0, 1, 1, 1, 1, 1, 1, 1, 0, 1, 0, 1, 1, 1, 0, 1, 0, 
   1, 1, 1, 1, 1, 1, 1}} -> 1, {{{1, 2}, {1, 2}, {1, 3}, {3, 4}}, {1, 0, 0, 
   1, 1, 1, 1, 1, 0, 1, 0, 0, 1, 1, 0, 1, 0, 1, 1, 1, 1, 1, 1, 0, 0, 1, 0, 1, 
   1, 1, 0, 1, 0, 1, 1, 1, 1, 1, 1, 0}} -> 1, 
 {{{1, 2}, {1, 2}, {1, 3}, {3, 4}}, {1, 0, 0, 0, 1, 1, 1, 0, 0, 1, 0, 1, 1, 
   1, 0, 1, 0, 1, 1, 1, 1, 1, 1, 0, 0, 1, 0, 1, 1, 1, 0, 1, 0, 1, 1, 1, 1, 1, 
   1, 0}} -> 1, {{{1, 2}, {1, 2}, {1, 3}, {3, 4}}, {1, 1, 0, 0, 0, 0, 0, 0, 
   1, 1, 0, 0, 0, 0, 0, 0, 1, 1, 0, 0, 0, 0, 0, 0, 1, 1, 0, 0, 0, 0, 0, 0, 1, 
   1, 0, 0, 0, 0, 0, 0}} -> 3, {{{1, 2}, {1, 2}, {1, 3}, {3, 4}}, {1, 1, 0, 
   1, 0, 0, 0, 1, 1, 1, 0, 1, 0, 0, 0, 1, 1, 1, 0, 1, 0, 0, 0, 1, 1, 1, 0, 1, 
   0, 0, 0, 1, 1, 1, 0, 1, 0, 0, 0, 1}} -> 1, 
 {{{1, 2}, {1, 2}, {1, 3}, {3, 4}}, {1, 1, 0, 0, 0, 0, 1, 0, 1, 1, 1, 0, 0, 
   0, 1, 0, 1, 1, 1, 0, 0, 0, 1, 0, 1, 1, 1, 0, 0, 0, 1, 0, 1, 1, 1, 0, 0, 0, 
   1, 0}} -> 1, {{{1, 2}, {1, 2}, {1, 3}, {3, 4}}, {1, 1, 0, 0, 0, 0, 1, 0, 
   1, 1, 1, 1, 0, 0, 1, 1, 1, 1, 1, 1, 0, 0, 1, 1, 1, 1, 1, 1, 0, 0, 1, 1, 1, 
   1, 1, 1, 0, 0, 1, 1}} -> 1, {{{1, 2}, {1, 2}, {1, 3}, {3, 4}}, {1, 1, 0, 
   1, 0, 0, 1, 1, 1, 1, 1, 0, 0, 0, 1, 1, 1, 1, 1, 0, 0, 0, 1, 1, 1, 1, 1, 0, 
   0, 0, 1, 1, 1, 1, 1, 0, 0, 0, 1, 1}} -> 1, 
 {{{1, 2}, {1, 2}, {1, 3}, {3, 4}}, {1, 1, 0, 0, 0, 0, 1, 0, 1, 1, 1, 1, 0, 
   0, 1, 0, 1, 1, 1, 1, 0, 0, 1, 0, 1, 1, 1, 1, 0, 0, 1, 0, 1, 1, 1, 1, 0, 0, 
   1, 0}} -> 1, {{{1, 2}, {1, 2}, {1, 3}, {3, 4}}, {1, 1, 1, 0, 0, 0, 0, 0, 
   1, 1, 1, 0, 0, 0, 0, 0, 1, 1, 1, 0, 0, 0, 0, 0, 1, 1, 1, 0, 0, 0, 0, 0, 1, 
   1, 1, 0, 0, 0, 0, 0}} -> 1, {{{1, 2}, {1, 2}, {1, 3}, {3, 4}}, {1, 1, 1, 
   0, 0, 0, 0, 1, 1, 1, 1, 1, 0, 0, 0, 1, 1, 1, 1, 1, 0, 0, 0, 1, 1, 1, 1, 1, 
   0, 0, 0, 1, 1, 1, 1, 1, 0, 0, 0, 1}} -> 1, 
 {{{1, 2}, {1, 2}, {1, 3}, {3, 4}}, {1, 1, 1, 1, 0, 0, 0, 0, 1, 1, 1, 1, 0, 
   0, 0, 0, 1, 1, 1, 1, 0, 0, 0, 0, 1, 1, 1, 1, 0, 0, 0, 0, 1, 1, 1, 1, 0, 0, 
   0, 0}} -> 1, {{{1, 2}, {1, 2}, {1, 3}, {3, 4}}, {1, 1, 1, 0, 0, 0, 0, 1, 
   1, 1, 1, 1, 0, 0, 0, 0, 1, 1, 1, 0, 0, 0, 0, 1, 1, 1, 1, 1, 0, 0, 0, 0, 1, 
   1, 1, 0, 0, 0, 0, 1}} -> 1, {{{1, 2}, {1, 2}, {1, 3}, {3, 4}}, {1, 1, 0, 
   0, 0, 0, 1, 0, 1, 1, 1, 0, 0, 0, 0, 0, 1, 1, 0, 0, 0, 0, 1, 0, 1, 1, 1, 0, 
   0, 0, 0, 0, 1, 1, 0, 0, 0, 0, 1, 0}} -> 1, 
 {{{1, 2}, {1, 2}, {1, 3}, {3, 4}}, {1, 1, 0, 0, 0, 0, 1, 0, 1, 1, 1, 1, 0, 
   0, 0, 1, 1, 1, 0, 1, 0, 0, 1, 1, 1, 1, 1, 1, 0, 0, 0, 1, 1, 1, 0, 1, 0, 0, 
   1, 1}} -> 1, {{{1, 2}, {1, 2}, {1, 3}, {3, 4}}, {1, 1, 0, 1, 0, 0, 1, 1, 
   1, 1, 1, 0, 0, 0, 0, 1, 1, 1, 0, 1, 0, 0, 1, 1, 1, 1, 1, 0, 0, 0, 0, 1, 1, 
   1, 0, 1, 0, 0, 1, 1}} -> 1, {{{1, 2}, {1, 2}, {1, 3}, {3, 4}}, {1, 1, 0, 
   0, 0, 0, 1, 0, 1, 1, 1, 1, 0, 0, 0, 0, 1, 1, 0, 0, 0, 0, 1, 0, 1, 1, 1, 1, 
   0, 0, 0, 0, 1, 1, 0, 0, 0, 0, 1, 0}} -> 1, 
 {{{1, 2}, {1, 2}, {1, 3}, {3, 4}}, {1, 0, 0, 0, 1, 1, 0, 0, 0, 0, 0, 0, 1, 
   0, 0, 0, 1, 1, 0, 0, 0, 0, 0, 0, 1, 0, 0, 0, 1, 1, 0, 0, 0, 0, 0, 0, 1, 0, 
   0, 0}} -> 3, {{{1, 2}, {1, 2}, {1, 3}, {3, 4}}, {1, 0, 0, 1, 1, 1, 0, 1, 
   0, 0, 0, 1, 1, 0, 0, 1, 1, 1, 0, 1, 0, 0, 0, 1, 1, 0, 0, 1, 1, 1, 0, 1, 0, 
   0, 0, 1, 1, 0, 0, 1}} -> 1, {{{1, 2}, {1, 2}, {1, 3}, {3, 4}}, {1, 0, 0, 
   0, 1, 1, 1, 0, 0, 0, 1, 0, 1, 0, 1, 0, 1, 1, 1, 0, 0, 0, 1, 0, 1, 0, 1, 0, 
   1, 1, 1, 0, 0, 0, 1, 0, 1, 0, 1, 0}} -> 1, 
 {{{1, 2}, {1, 2}, {1, 3}, {3, 4}}, {1, 0, 0, 0, 1, 1, 1, 0, 0, 0, 1, 1, 1, 
   0, 1, 1, 1, 1, 1, 1, 0, 0, 1, 1, 1, 0, 1, 1, 1, 1, 1, 1, 0, 0, 1, 1, 1, 0, 
   1, 1}} -> 1, {{{1, 2}, {1, 2}, {1, 3}, {3, 4}}, {1, 0, 0, 1, 1, 1, 1, 1, 
   0, 0, 1, 0, 1, 0, 1, 1, 1, 1, 1, 0, 0, 0, 1, 1, 1, 0, 1, 0, 1, 1, 1, 1, 0, 
   0, 1, 0, 1, 0, 1, 1}} -> 1, {{{1, 2}, {1, 2}, {1, 3}, {3, 4}}, {1, 0, 0, 
   0, 1, 1, 1, 0, 0, 0, 1, 1, 1, 0, 1, 0, 1, 1, 1, 1, 0, 0, 1, 0, 1, 0, 1, 1, 
   1, 1, 1, 0, 0, 0, 1, 1, 1, 0, 1, 0}} -> 1, 
 {{{1, 2}, {1, 2}, {1, 3}, {3, 4}}, {1, 0, 1, 0, 1, 1, 0, 0, 0, 0, 1, 0, 1, 
   0, 1, 0, 1, 1, 0, 0, 0, 0, 1, 0, 1, 0, 1, 0, 1, 1, 0, 0, 0, 0, 1, 0, 1, 0, 
   1, 0}} -> 1, {{{1, 2}, {1, 2}, {1, 3}, {3, 4}}, {1, 0, 1, 0, 1, 1, 0, 1, 
   0, 0, 1, 1, 1, 0, 1, 1, 1, 1, 0, 1, 0, 0, 1, 1, 1, 0, 1, 1, 1, 1, 0, 1, 0, 
   0, 1, 1, 1, 0, 1, 1}} -> 1, {{{1, 2}, {1, 2}, {1, 3}, {3, 4}}, {1, 0, 1, 
   1, 1, 1, 0, 0, 0, 0, 1, 1, 1, 0, 1, 0, 1, 1, 0, 1, 0, 0, 1, 1, 1, 0, 1, 0, 
   1, 1, 0, 1, 0, 0, 1, 1, 1, 0, 1, 0}} -> 1, 
 {{{1, 2}, {1, 2}, {1, 3}, {3, 4}}, {1, 0, 1, 0, 1, 1, 0, 1, 0, 0, 1, 1, 1, 
   0, 1, 0, 1, 1, 0, 1, 0, 0, 1, 1, 1, 0, 1, 0, 1, 1, 0, 1, 0, 0, 1, 1, 1, 0, 
   1, 0}} -> 1, {{{1, 2}, {1, 2}, {1, 3}, {3, 4}}, {1, 0, 0, 0, 1, 1, 1, 0, 
   0, 0, 0, 0, 1, 0, 0, 0, 1, 1, 1, 0, 0, 0, 0, 0, 1, 0, 0, 0, 1, 1, 1, 0, 0, 
   0, 0, 0, 1, 0, 0, 0}} -> 1, {{{1, 2}, {1, 2}, {1, 3}, {3, 4}}, {1, 0, 0, 
   0, 1, 1, 1, 0, 0, 0, 0, 1, 1, 0, 0, 1, 1, 1, 1, 1, 0, 0, 0, 1, 1, 0, 0, 1, 
   1, 1, 1, 1, 0, 0, 0, 1, 1, 0, 0, 1}} -> 1, 
 {{{1, 2}, {1, 2}, {1, 3}, {3, 4}}, {1, 0, 0, 1, 1, 1, 1, 1, 0, 0, 0, 0, 1, 
   0, 0, 1, 1, 1, 1, 1, 0, 0, 0, 0, 1, 0, 0, 1, 1, 1, 1, 1, 0, 0, 0, 0, 1, 0, 
   0, 1}} -> 1, {{{1, 2}, {1, 2}, {1, 3}, {3, 4}}, {1, 0, 0, 0, 1, 1, 1, 0, 
   0, 0, 0, 1, 1, 0, 0, 1, 1, 1, 1, 1, 0, 0, 0, 0, 1, 0, 0, 0, 1, 1, 1, 0, 0, 
   0, 0, 1, 1, 0, 0, 1}} -> 1, {{{1, 2}, {1, 2}, {1, 3}, {3, 4}}, {0, 1, 0, 
   0, 1, 1, 0, 0, 0, 0, 0, 0, 0, 1, 0, 0, 1, 1, 0, 0, 0, 0, 0, 0, 0, 1, 0, 0, 
   1, 1, 0, 0, 0, 0, 0, 0, 0, 1, 0, 0}} -> 3, 
 {{{1, 2}, {1, 2}, {1, 3}, {3, 4}}, {0, 1, 0, 1, 1, 1, 0, 1, 0, 0, 0, 1, 0, 
   1, 0, 1, 1, 1, 0, 1, 0, 0, 0, 1, 0, 1, 0, 1, 1, 1, 0, 1, 0, 0, 0, 1, 0, 1, 
   0, 1}} -> 1, {{{1, 2}, {1, 2}, {1, 3}, {3, 4}}, {0, 1, 0, 0, 1, 1, 0, 0, 
   0, 0, 1, 0, 0, 1, 1, 0, 1, 1, 1, 0, 0, 0, 1, 0, 0, 1, 1, 0, 1, 1, 1, 0, 0, 
   0, 1, 0, 0, 1, 1, 0}} -> 1, {{{1, 2}, {1, 2}, {1, 3}, {3, 4}}, {0, 1, 0, 
   0, 1, 1, 0, 0, 0, 0, 1, 0, 0, 1, 1, 1, 1, 1, 1, 1, 0, 0, 1, 1, 0, 1, 1, 1, 
   1, 1, 1, 1, 0, 0, 1, 1, 0, 1, 1, 1}} -> 1, 
 {{{1, 2}, {1, 2}, {1, 3}, {3, 4}}, {0, 1, 0, 1, 1, 1, 0, 1, 0, 0, 1, 1, 0, 
   1, 1, 0, 1, 1, 1, 1, 0, 0, 1, 0, 0, 1, 1, 1, 1, 1, 1, 0, 0, 0, 1, 1, 0, 1, 
   1, 0}} -> 1, {{{1, 2}, {1, 2}, {1, 3}, {3, 4}}, {0, 1, 0, 0, 1, 1, 0, 0, 
   0, 0, 1, 0, 0, 1, 1, 1, 1, 1, 1, 0, 0, 0, 1, 1, 0, 1, 1, 0, 1, 1, 1, 1, 0, 
   0, 1, 0, 0, 1, 1, 1}} -> 1, {{{1, 2}, {1, 2}, {1, 3}, {3, 4}}, {0, 1, 1, 
   0, 1, 1, 1, 0, 0, 0, 0, 0, 0, 1, 1, 0, 1, 1, 1, 0, 0, 0, 0, 0, 0, 1, 1, 0, 
   1, 1, 1, 0, 0, 0, 0, 0, 0, 1, 1, 0}} -> 1, 
 {{{1, 2}, {1, 2}, {1, 3}, {3, 4}}, {0, 1, 1, 0, 1, 1, 1, 1, 0, 0, 0, 1, 0, 
   1, 1, 1, 1, 1, 1, 1, 0, 0, 0, 1, 0, 1, 1, 1, 1, 1, 1, 1, 0, 0, 0, 1, 0, 1, 
   1, 1}} -> 1, {{{1, 2}, {1, 2}, {1, 3}, {3, 4}}, {0, 1, 1, 1, 1, 1, 1, 0, 
   0, 0, 0, 1, 0, 1, 1, 1, 1, 1, 1, 0, 0, 0, 0, 1, 0, 1, 1, 1, 1, 1, 1, 0, 0, 
   0, 0, 1, 0, 1, 1, 1}} -> 1, {{{1, 2}, {1, 2}, {1, 3}, {3, 4}}, {0, 1, 1, 
   0, 1, 1, 1, 1, 0, 0, 0, 0, 0, 1, 1, 0, 1, 1, 1, 1, 0, 0, 0, 0, 0, 1, 1, 0, 
   1, 1, 1, 1, 0, 0, 0, 0, 0, 1, 1, 0}} -> 1, 
 {{{1, 2}, {1, 2}, {1, 3}, {3, 4}}, {0, 1, 0, 0, 1, 1, 0, 0, 0, 0, 1, 0, 0, 
   1, 1, 0, 1, 1, 1, 0, 0, 0, 0, 0, 0, 1, 0, 0, 1, 1, 0, 0, 0, 0, 1, 0, 0, 1, 
   1, 0}} -> 1, {{{1, 2}, {1, 2}, {1, 3}, {3, 4}}, {0, 1, 0, 0, 1, 1, 0, 0, 
   0, 0, 1, 0, 0, 1, 1, 1, 1, 1, 1, 1, 0, 0, 0, 1, 0, 1, 0, 1, 1, 1, 0, 1, 0, 
   0, 1, 1, 0, 1, 1, 1}} -> 1, {{{1, 2}, {1, 2}, {1, 3}, {3, 4}}, {0, 1, 0, 
   1, 1, 1, 0, 1, 0, 0, 1, 1, 0, 1, 1, 0, 1, 1, 1, 1, 0, 0, 0, 0, 0, 1, 0, 1, 
   1, 1, 0, 1, 0, 0, 1, 1, 0, 1, 1, 0}} -> 1, 
 {{{1, 2}, {1, 2}, {1, 3}, {3, 4}}, {0, 1, 0, 0, 1, 1, 0, 0, 0, 0, 1, 0, 0, 
   1, 1, 1, 1, 1, 1, 0, 0, 0, 0, 1, 0, 1, 0, 1, 1, 1, 0, 1, 0, 0, 1, 1, 0, 1, 
   1, 0}} -> 1, {{{1, 2}, {1, 2}, {1, 4}, {1, 2}}, {0, 0, 0, 0, 0, 0, 0, 0, 
   0, 0, 0, 0, 0, 0, 0, 0, 0, 0, 0, 0, 0, 0, 0, 0, 0, 0, 0, 0, 0, 0, 0, 0, 0, 
   0, 0, 0, 0, 0, 0, 0}} -> 81, {{{1, 2}, {1, 2}, {1, 4}, {1, 2}}, {0, 0, 0, 
   1, 0, 0, 0, 1, 0, 0, 0, 1, 0, 0, 0, 1, 0, 0, 0, 1, 0, 0, 0, 1, 0, 0, 0, 1, 
   0, 0, 0, 1, 0, 0, 0, 1, 0, 0, 0, 1}} -> 9, 
 {{{1, 2}, {1, 2}, {1, 4}, {1, 2}}, {0, 0, 0, 1, 0, 0, 1, 1, 0, 0, 1, 1, 0, 
   0, 1, 1, 0, 0, 1, 1, 0, 0, 1, 1, 0, 0, 1, 1, 0, 0, 1, 1, 0, 0, 1, 1, 0, 0, 
   1, 1}} -> 18, {{{1, 2}, {1, 2}, {1, 4}, {1, 2}}, {0, 0, 1, 0, 0, 0, 1, 0, 
   0, 0, 1, 0, 0, 0, 1, 0, 0, 0, 1, 0, 0, 0, 1, 0, 0, 0, 1, 0, 0, 0, 1, 0, 0, 
   0, 1, 0, 0, 0, 1, 0}} -> 27, {{{1, 2}, {1, 2}, {1, 4}, {1, 2}}, {0, 0, 1, 
   1, 0, 0, 1, 1, 0, 0, 1, 1, 0, 0, 1, 1, 0, 0, 1, 1, 0, 0, 1, 1, 0, 0, 1, 1, 
   0, 0, 1, 1, 0, 0, 1, 1, 0, 0, 1, 1}} -> 9, 
 {{{1, 2}, {1, 2}, {1, 4}, {1, 2}}, {0, 1, 0, 0, 0, 1, 0, 0, 0, 1, 0, 0, 0, 
   1, 0, 0, 0, 1, 0, 0, 0, 1, 0, 0, 0, 1, 0, 0, 0, 1, 0, 0, 0, 1, 0, 0, 0, 1, 
   0, 0}} -> 3, {{{1, 2}, {1, 2}, {1, 4}, {1, 2}}, {0, 1, 0, 0, 0, 1, 0, 1, 
   0, 1, 0, 1, 0, 1, 0, 1, 0, 1, 0, 1, 0, 1, 0, 1, 0, 1, 0, 1, 0, 1, 0, 1, 0, 
   1, 0, 1, 0, 1, 0, 1}} -> 2, {{{1, 2}, {1, 2}, {1, 4}, {1, 2}}, {0, 1, 0, 
   1, 0, 1, 0, 1, 0, 1, 0, 1, 0, 1, 0, 1, 0, 1, 0, 1, 0, 1, 0, 1, 0, 1, 0, 1, 
   0, 1, 0, 1, 0, 1, 0, 1, 0, 1, 0, 1}} -> 1, 
 {{{1, 2}, {1, 2}, {1, 4}, {1, 2}}, {0, 1, 0, 0, 0, 1, 0, 1, 0, 1, 1, 1, 0, 
   1, 1, 1, 0, 1, 1, 1, 0, 1, 1, 1, 0, 1, 1, 1, 0, 1, 1, 1, 0, 1, 1, 1, 0, 1, 
   1, 1}} -> 4, {{{1, 2}, {1, 2}, {1, 4}, {1, 2}}, {0, 1, 0, 1, 0, 1, 1, 1, 
   0, 1, 1, 1, 0, 1, 1, 1, 0, 1, 1, 1, 0, 1, 1, 1, 0, 1, 1, 1, 0, 1, 1, 1, 0, 
   1, 1, 1, 0, 1, 1, 1}} -> 2, {{{1, 2}, {1, 2}, {1, 4}, {1, 2}}, {0, 1, 1, 
   0, 0, 1, 1, 0, 0, 1, 1, 0, 0, 1, 1, 0, 0, 1, 1, 0, 0, 1, 1, 0, 0, 1, 1, 0, 
   0, 1, 1, 0, 0, 1, 1, 0, 0, 1, 1, 0}} -> 1, 
 {{{1, 2}, {1, 2}, {1, 4}, {1, 2}}, {0, 1, 1, 0, 0, 1, 1, 1, 0, 1, 1, 1, 0, 
   1, 1, 1, 0, 1, 1, 1, 0, 1, 1, 1, 0, 1, 1, 1, 0, 1, 1, 1, 0, 1, 1, 1, 0, 1, 
   1, 1}} -> 2, {{{1, 2}, {1, 2}, {1, 4}, {1, 2}}, {0, 1, 1, 1, 0, 1, 1, 1, 
   0, 1, 1, 1, 0, 1, 1, 1, 0, 1, 1, 1, 0, 1, 1, 1, 0, 1, 1, 1, 0, 1, 1, 1, 0, 
   1, 1, 1, 0, 1, 1, 1}} -> 1, {{{1, 2}, {1, 2}, {1, 4}, {1, 2}}, {0, 1, 0, 
   0, 1, 1, 0, 0, 1, 0, 0, 1, 1, 1, 1, 0, 1, 0, 0, 1, 1, 1, 1, 0, 1, 0, 0, 1, 
   1, 1, 1, 0, 1, 0, 0, 1, 1, 1, 1, 0}} -> 1, 
 {{{1, 2}, {1, 2}, {1, 4}, {1, 2}}, {0, 1, 0, 0, 1, 1, 0, 1, 1, 0, 1, 1, 1, 
   1, 1, 1, 1, 0, 1, 1, 1, 1, 1, 1, 1, 0, 1, 1, 1, 1, 1, 1, 1, 0, 1, 1, 1, 1, 
   1, 1}} -> 2, {{{1, 2}, {1, 2}, {1, 4}, {1, 2}}, {0, 1, 0, 1, 1, 1, 0, 1, 
   1, 0, 1, 0, 1, 1, 0, 1, 1, 0, 1, 0, 1, 1, 0, 1, 1, 0, 1, 0, 1, 1, 0, 1, 1, 
   0, 1, 0, 1, 1, 0, 1}} -> 1, {{{1, 2}, {1, 2}, {1, 4}, {1, 2}}, {0, 1, 0, 
   0, 1, 1, 0, 1, 1, 0, 1, 0, 1, 1, 0, 1, 1, 0, 1, 0, 1, 1, 0, 1, 1, 0, 1, 0, 
   1, 1, 0, 1, 1, 0, 1, 0, 1, 1, 0, 1}} -> 1, 
 {{{1, 2}, {1, 2}, {1, 4}, {1, 2}}, {0, 1, 0, 0, 1, 1, 0, 0, 1, 0, 1, 1, 1, 
   1, 1, 0, 1, 0, 1, 1, 1, 1, 1, 0, 1, 0, 1, 1, 1, 1, 1, 0, 1, 0, 1, 1, 1, 1, 
   1, 0}} -> 1, {{{1, 2}, {1, 2}, {1, 4}, {1, 2}}, {0, 1, 0, 1, 1, 1, 1, 1, 
   1, 0, 1, 0, 1, 1, 1, 1, 1, 0, 1, 0, 1, 1, 1, 1, 1, 0, 1, 0, 1, 1, 1, 1, 1, 
   0, 1, 0, 1, 1, 1, 1}} -> 1, {{{1, 2}, {1, 2}, {1, 4}, {1, 2}}, {0, 1, 0, 
   0, 1, 1, 0, 1, 1, 0, 1, 0, 1, 1, 1, 1, 1, 0, 1, 0, 1, 1, 1, 1, 1, 0, 1, 0, 
   1, 1, 1, 1, 1, 0, 1, 0, 1, 1, 1, 1}} -> 1, 
 {{{1, 2}, {1, 2}, {1, 4}, {1, 2}}, {0, 1, 1, 0, 1, 1, 1, 0, 1, 0, 1, 1, 1, 
   1, 0, 0, 1, 0, 1, 1, 1, 1, 0, 0, 1, 0, 1, 1, 1, 1, 0, 0, 1, 0, 1, 1, 1, 1, 
   0, 0}} -> 1, {{{1, 2}, {1, 2}, {1, 4}, {1, 2}}, {0, 1, 1, 0, 1, 1, 1, 1, 
   1, 0, 0, 1, 1, 1, 0, 1, 1, 0, 0, 1, 1, 1, 0, 1, 1, 0, 0, 1, 1, 1, 0, 1, 1, 
   0, 0, 1, 1, 1, 0, 1}} -> 1, {{{1, 2}, {1, 2}, {1, 4}, {1, 2}}, {0, 1, 1, 
   1, 1, 1, 1, 1, 1, 0, 0, 0, 1, 1, 1, 1, 1, 0, 0, 0, 1, 1, 1, 1, 1, 0, 0, 0, 
   1, 1, 1, 1, 1, 0, 0, 0, 1, 1, 1, 1}} -> 1, 
 {{{1, 2}, {1, 2}, {1, 4}, {1, 2}}, {0, 1, 1, 0, 1, 1, 1, 1, 1, 0, 0, 0, 1, 
   1, 1, 1, 1, 0, 0, 0, 1, 1, 1, 1, 1, 0, 0, 0, 1, 1, 1, 1, 1, 0, 0, 0, 1, 1, 
   1, 1}} -> 1, {{{1, 2}, {1, 2}, {1, 4}, {1, 2}}, {0, 1, 0, 0, 1, 1, 0, 0, 
   1, 0, 1, 1, 1, 1, 0, 0, 1, 0, 1, 1, 1, 1, 0, 0, 1, 0, 1, 1, 1, 1, 0, 0, 1, 
   0, 1, 1, 1, 1, 0, 0}} -> 1, {{{1, 2}, {1, 2}, {1, 4}, {1, 2}}, {0, 1, 0, 
   0, 1, 1, 0, 1, 1, 0, 0, 1, 1, 1, 0, 1, 1, 0, 0, 1, 1, 1, 0, 1, 1, 0, 0, 1, 
   1, 1, 0, 1, 1, 0, 0, 1, 1, 1, 0, 1}} -> 1, 
 {{{1, 2}, {1, 2}, {1, 4}, {1, 2}}, {0, 1, 0, 1, 1, 1, 1, 1, 1, 0, 0, 0, 1, 
   1, 1, 1, 1, 0, 0, 0, 1, 1, 1, 1, 1, 0, 0, 0, 1, 1, 1, 1, 1, 0, 0, 0, 1, 1, 
   1, 1}} -> 1, {{{1, 2}, {1, 2}, {1, 4}, {1, 2}}, {0, 1, 0, 0, 1, 1, 0, 1, 
   1, 0, 0, 0, 1, 1, 1, 1, 1, 0, 0, 0, 1, 1, 1, 1, 1, 0, 0, 0, 1, 1, 1, 1, 1, 
   0, 0, 0, 1, 1, 1, 1}} -> 1, {{{1, 2}, {1, 2}, {1, 4}, {1, 2}}, {1, 0, 0, 
   0, 1, 0, 0, 0, 1, 0, 0, 0, 1, 0, 0, 0, 1, 0, 0, 0, 1, 0, 0, 0, 1, 0, 0, 0, 
   1, 0, 0, 0, 1, 0, 0, 0, 1, 0, 0, 0}} -> 1, 
 {{{1, 2}, {1, 2}, {1, 4}, {1, 2}}, {1, 0, 0, 0, 1, 0, 0, 1, 1, 0, 1, 1, 1, 
   0, 1, 1, 1, 0, 1, 1, 1, 0, 1, 1, 1, 0, 1, 1, 1, 0, 1, 1, 1, 0, 1, 1, 1, 0, 
   1, 1}} -> 2, {{{1, 2}, {1, 2}, {1, 4}, {1, 2}}, {1, 0, 0, 1, 1, 0, 1, 1, 
   1, 0, 1, 1, 1, 0, 1, 1, 1, 0, 1, 1, 1, 0, 1, 1, 1, 0, 1, 1, 1, 0, 1, 1, 1, 
   0, 1, 1, 1, 0, 1, 1}} -> 2, {{{1, 2}, {1, 2}, {1, 4}, {1, 2}}, {1, 0, 0, 
   0, 1, 0, 1, 0, 1, 0, 1, 0, 1, 0, 1, 0, 1, 0, 1, 0, 1, 0, 1, 0, 1, 0, 1, 0, 
   1, 0, 1, 0, 1, 0, 1, 0, 1, 0, 1, 0}} -> 2, 
 {{{1, 2}, {1, 2}, {1, 4}, {1, 2}}, {1, 0, 0, 0, 1, 0, 1, 1, 1, 0, 1, 1, 1, 
   0, 1, 1, 1, 0, 1, 1, 1, 0, 1, 1, 1, 0, 1, 1, 1, 0, 1, 1, 1, 0, 1, 1, 1, 0, 
   1, 1}} -> 2, {{{1, 2}, {1, 2}, {1, 4}, {1, 2}}, {1, 0, 1, 0, 1, 0, 1, 0, 
   1, 0, 1, 0, 1, 0, 1, 0, 1, 0, 1, 0, 1, 0, 1, 0, 1, 0, 1, 0, 1, 0, 1, 0, 1, 
   0, 1, 0, 1, 0, 1, 0}} -> 1, {{{1, 2}, {1, 2}, {1, 4}, {1, 2}}, {1, 0, 1, 
   0, 1, 0, 1, 1, 1, 0, 0, 1, 1, 0, 0, 1, 1, 0, 0, 1, 1, 0, 0, 1, 1, 0, 0, 1, 
   1, 0, 0, 1, 1, 0, 0, 1, 1, 0, 0, 1}} -> 2, 
 {{{1, 2}, {1, 2}, {1, 4}, {1, 2}}, {1, 0, 1, 1, 1, 0, 0, 1, 1, 0, 0, 1, 1, 
   0, 0, 1, 1, 0, 0, 1, 1, 0, 0, 1, 1, 0, 0, 1, 1, 0, 0, 1, 1, 0, 0, 1, 1, 0, 
   0, 1}} -> 1, {{{1, 2}, {1, 2}, {1, 4}, {1, 2}}, {1, 0, 0, 0, 1, 0, 1, 1, 
   1, 0, 0, 1, 1, 0, 0, 1, 1, 0, 0, 1, 1, 0, 0, 1, 1, 0, 0, 1, 1, 0, 0, 1, 1, 
   0, 0, 1, 1, 0, 0, 1}} -> 2, {{{1, 2}, {1, 2}, {1, 4}, {1, 2}}, {1, 0, 0, 
   1, 1, 0, 0, 1, 1, 0, 0, 1, 1, 0, 0, 1, 1, 0, 0, 1, 1, 0, 0, 1, 1, 0, 0, 1, 
   1, 0, 0, 1, 1, 0, 0, 1, 1, 0, 0, 1}} -> 1, 
 {{{1, 2}, {1, 2}, {1, 4}, {1, 2}}, {1, 0, 0, 0, 1, 1, 0, 0, 0, 1, 0, 1, 1, 
   1, 0, 0, 0, 1, 0, 1, 1, 1, 0, 0, 0, 1, 0, 1, 1, 1, 0, 0, 0, 1, 0, 1, 1, 1, 
   0, 0}} -> 1, {{{1, 2}, {1, 2}, {1, 4}, {1, 2}}, {1, 0, 0, 0, 1, 1, 0, 1, 
   0, 1, 1, 1, 1, 1, 0, 1, 0, 1, 1, 1, 1, 1, 0, 1, 0, 1, 1, 1, 1, 1, 0, 1, 0, 
   1, 1, 1, 1, 1, 0, 1}} -> 1, {{{1, 2}, {1, 2}, {1, 4}, {1, 2}}, {1, 0, 0, 
   1, 1, 1, 1, 1, 0, 1, 1, 0, 1, 1, 0, 1, 0, 1, 1, 0, 1, 1, 0, 1, 0, 1, 1, 0, 
   1, 1, 0, 1, 0, 1, 1, 0, 1, 1, 0, 1}} -> 2, 
 {{{1, 2}, {1, 2}, {1, 4}, {1, 2}}, {1, 0, 0, 0, 1, 1, 0, 1, 0, 1, 1, 0, 1, 
   1, 0, 1, 0, 1, 1, 0, 1, 1, 0, 1, 0, 1, 1, 0, 1, 1, 0, 1, 0, 1, 1, 0, 1, 1, 
   0, 1}} -> 1, {{{1, 2}, {1, 2}, {1, 4}, {1, 2}}, {1, 0, 0, 0, 1, 1, 1, 0, 
   0, 1, 1, 1, 1, 1, 1, 0, 0, 1, 1, 1, 1, 1, 1, 0, 0, 1, 1, 1, 1, 1, 1, 0, 0, 
   1, 1, 1, 1, 1, 1, 0}} -> 2, {{{1, 2}, {1, 2}, {1, 4}, {1, 2}}, {1, 0, 0, 
   0, 1, 1, 1, 1, 0, 1, 1, 1, 1, 1, 1, 1, 0, 1, 1, 1, 1, 1, 1, 1, 0, 1, 1, 1, 
   1, 1, 1, 1, 0, 1, 1, 1, 1, 1, 1, 1}} -> 1, 
 {{{1, 2}, {1, 2}, {1, 4}, {1, 2}}, {1, 0, 0, 0, 1, 1, 1, 1, 0, 1, 1, 0, 1, 
   1, 0, 1, 0, 1, 1, 0, 1, 1, 0, 1, 0, 1, 1, 0, 1, 1, 0, 1, 0, 1, 1, 0, 1, 1, 
   0, 1}} -> 1, {{{1, 2}, {1, 2}, {1, 4}, {1, 2}}, {1, 0, 1, 0, 1, 1, 1, 0, 
   0, 1, 1, 1, 1, 1, 1, 0, 0, 1, 1, 1, 1, 1, 1, 0, 0, 1, 1, 1, 1, 1, 1, 0, 0, 
   1, 1, 1, 1, 1, 1, 0}} -> 1, {{{1, 2}, {1, 2}, {1, 4}, {1, 2}}, {1, 0, 1, 
   0, 1, 1, 1, 1, 0, 1, 0, 1, 1, 1, 1, 1, 0, 1, 0, 1, 1, 1, 1, 1, 0, 1, 0, 1, 
   1, 1, 1, 1, 0, 1, 0, 1, 1, 1, 1, 1}} -> 1, 
 {{{1, 2}, {1, 2}, {1, 4}, {1, 2}}, {1, 0, 1, 1, 1, 1, 0, 1, 0, 1, 0, 0, 1, 
   1, 1, 1, 0, 1, 0, 0, 1, 1, 1, 1, 0, 1, 0, 0, 1, 1, 1, 1, 0, 1, 0, 0, 1, 1, 
   1, 1}} -> 1, {{{1, 2}, {1, 2}, {1, 4}, {1, 2}}, {1, 0, 1, 0, 1, 1, 1, 1, 
   0, 1, 0, 0, 1, 1, 1, 1, 0, 1, 0, 0, 1, 1, 1, 1, 0, 1, 0, 0, 1, 1, 1, 1, 0, 
   1, 0, 0, 1, 1, 1, 1}} -> 1, {{{1, 2}, {1, 2}, {1, 4}, {1, 2}}, {1, 0, 0, 
   0, 1, 1, 1, 1, 0, 1, 0, 1, 1, 1, 1, 1, 0, 1, 0, 1, 1, 1, 1, 1, 0, 1, 0, 1, 
   1, 1, 1, 1, 0, 1, 0, 1, 1, 1, 1, 1}} -> 1, 
 {{{1, 2}, {1, 2}, {1, 4}, {1, 2}}, {1, 0, 0, 1, 1, 1, 0, 1, 0, 1, 0, 0, 1, 
   1, 0, 1, 0, 1, 0, 0, 1, 1, 0, 1, 0, 1, 0, 0, 1, 1, 0, 1, 0, 1, 0, 0, 1, 1, 
   0, 1}} -> 1, {{{1, 2}, {1, 2}, {1, 4}, {1, 2}}, {1, 0, 0, 0, 1, 1, 1, 1, 
   0, 1, 0, 0, 1, 1, 0, 1, 0, 1, 0, 0, 1, 1, 0, 1, 0, 1, 0, 0, 1, 1, 0, 1, 0, 
   1, 0, 0, 1, 1, 0, 1}} -> 1, {{{1, 2}, {1, 2}, {1, 4}, {1, 2}}, {1, 1, 0, 
   0, 0, 0, 0, 1, 1, 1, 0, 0, 0, 0, 0, 1, 1, 1, 0, 0, 0, 0, 0, 1, 1, 1, 0, 0, 
   0, 0, 0, 1, 1, 1, 0, 0, 0, 0, 0, 1}} -> 2, 
 {{{1, 2}, {1, 2}, {1, 4}, {1, 2}}, {1, 1, 0, 1, 0, 0, 1, 0, 1, 1, 0, 1, 0, 
   0, 1, 0, 1, 1, 0, 1, 0, 0, 1, 0, 1, 1, 0, 1, 0, 0, 1, 0, 1, 1, 0, 1, 0, 0, 
   1, 0}} -> 2, {{{1, 2}, {1, 2}, {1, 4}, {1, 2}}, {1, 1, 0, 0, 0, 0, 0, 0, 
   1, 1, 0, 0, 0, 0, 0, 0, 1, 1, 0, 0, 0, 0, 0, 0, 1, 1, 0, 0, 0, 0, 0, 0, 1, 
   1, 0, 0, 0, 0, 0, 0}} -> 1, {{{1, 2}, {1, 2}, {1, 4}, {1, 2}}, {1, 1, 0, 
   0, 0, 0, 1, 1, 1, 1, 1, 0, 0, 0, 1, 1, 1, 1, 1, 0, 0, 0, 1, 1, 1, 1, 1, 0, 
   0, 0, 1, 1, 1, 1, 1, 0, 0, 0, 1, 1}} -> 4, 
 {{{1, 2}, {1, 2}, {1, 4}, {1, 2}}, {1, 1, 0, 0, 0, 0, 1, 0, 1, 1, 0, 0, 0, 
   0, 1, 0, 1, 1, 0, 0, 0, 0, 1, 0, 1, 1, 0, 0, 0, 0, 1, 0, 1, 1, 0, 0, 0, 0, 
   1, 0}} -> 2, {{{1, 2}, {1, 2}, {1, 4}, {1, 2}}, {1, 1, 1, 0, 0, 0, 1, 1, 
   1, 1, 1, 0, 0, 0, 1, 1, 1, 1, 1, 0, 0, 0, 1, 1, 1, 1, 1, 0, 0, 0, 1, 1, 1, 
   1, 1, 0, 0, 0, 1, 1}} -> 2, {{{1, 2}, {1, 2}, {1, 4}, {1, 2}}, {1, 1, 1, 
   1, 0, 0, 0, 0, 1, 1, 1, 1, 0, 0, 0, 0, 1, 1, 1, 1, 0, 0, 0, 0, 1, 1, 1, 1, 
   0, 0, 0, 0, 1, 1, 1, 1, 0, 0, 0, 0}} -> 1, 
 {{{1, 2}, {1, 2}, {1, 4}, {1, 2}}, {1, 1, 1, 0, 0, 0, 1, 0, 1, 1, 1, 0, 0, 
   0, 1, 0, 1, 1, 1, 0, 0, 0, 1, 0, 1, 1, 1, 0, 0, 0, 1, 0, 1, 1, 1, 0, 0, 0, 
   1, 0}} -> 1, {{{1, 2}, {1, 2}, {1, 4}, {1, 2}}, {1, 1, 0, 1, 0, 0, 0, 0, 
   1, 1, 0, 1, 0, 0, 0, 0, 1, 1, 0, 1, 0, 0, 0, 0, 1, 1, 0, 1, 0, 0, 0, 0, 1, 
   1, 0, 1, 0, 0, 0, 0}} -> 1, {{{1, 2}, {1, 2}, {1, 4}, {1, 2}}, {1, 0, 0, 
   0, 1, 1, 0, 0, 0, 0, 0, 1, 1, 0, 0, 0, 1, 1, 0, 0, 0, 0, 0, 1, 1, 0, 0, 0, 
   1, 1, 0, 0, 0, 0, 0, 1, 1, 0, 0, 0}} -> 1, 
 {{{1, 2}, {1, 2}, {1, 4}, {1, 2}}, {1, 0, 0, 0, 1, 1, 0, 1, 0, 0, 1, 1, 1, 
   0, 0, 0, 1, 1, 0, 1, 0, 0, 1, 1, 1, 0, 0, 0, 1, 1, 0, 1, 0, 0, 1, 1, 1, 0, 
   0, 0}} -> 1, {{{1, 2}, {1, 2}, {1, 4}, {1, 2}}, {1, 0, 0, 1, 1, 1, 1, 1, 
   0, 0, 1, 0, 1, 0, 0, 1, 1, 1, 1, 1, 0, 0, 1, 0, 1, 0, 0, 1, 1, 1, 1, 1, 0, 
   0, 1, 0, 1, 0, 0, 1}} -> 2, {{{1, 2}, {1, 2}, {1, 4}, {1, 2}}, {1, 0, 0, 
   0, 1, 1, 0, 1, 0, 0, 1, 0, 1, 0, 0, 0, 1, 1, 0, 1, 0, 0, 1, 0, 1, 0, 0, 0, 
   1, 1, 0, 1, 0, 0, 1, 0, 1, 0, 0, 0}} -> 1, 
 {{{1, 2}, {1, 2}, {1, 4}, {1, 2}}, {1, 0, 0, 0, 1, 1, 1, 0, 0, 0, 1, 1, 1, 
   0, 1, 0, 1, 1, 1, 0, 0, 0, 1, 1, 1, 0, 1, 0, 1, 1, 1, 0, 0, 0, 1, 1, 1, 0, 
   1, 0}} -> 2, {{{1, 2}, {1, 2}, {1, 4}, {1, 2}}, {1, 0, 0, 0, 1, 1, 1, 1, 
   0, 0, 1, 1, 1, 0, 1, 0, 1, 1, 1, 1, 0, 0, 1, 1, 1, 0, 1, 0, 1, 1, 1, 1, 0, 
   0, 1, 1, 1, 0, 1, 0}} -> 1, {{{1, 2}, {1, 2}, {1, 4}, {1, 2}}, {1, 0, 0, 
   0, 1, 1, 1, 1, 0, 0, 1, 0, 1, 0, 0, 0, 1, 1, 1, 1, 0, 0, 1, 0, 1, 0, 0, 0, 
   1, 1, 1, 1, 0, 0, 1, 0, 1, 0, 0, 0}} -> 1, 
 {{{1, 2}, {1, 2}, {1, 4}, {1, 2}}, {1, 0, 1, 0, 1, 1, 1, 0, 0, 0, 1, 1, 1, 
   0, 1, 0, 1, 1, 1, 0, 0, 0, 1, 1, 1, 0, 1, 0, 1, 1, 1, 0, 0, 0, 1, 1, 1, 0, 
   1, 0}} -> 1, {{{1, 2}, {1, 2}, {1, 4}, {1, 2}}, {1, 0, 1, 0, 1, 1, 1, 1, 
   0, 0, 0, 1, 1, 0, 1, 0, 1, 1, 1, 1, 0, 0, 0, 1, 1, 0, 1, 0, 1, 1, 1, 1, 0, 
   0, 0, 1, 1, 0, 1, 0}} -> 1, {{{1, 2}, {1, 2}, {1, 4}, {1, 2}}, {1, 0, 1, 
   1, 1, 1, 0, 1, 0, 0, 0, 0, 1, 0, 1, 1, 1, 1, 0, 1, 0, 0, 0, 0, 1, 0, 1, 1, 
   1, 1, 0, 1, 0, 0, 0, 0, 1, 0, 1, 1}} -> 1, 
 {{{1, 2}, {1, 2}, {1, 4}, {1, 2}}, {1, 0, 1, 0, 1, 1, 1, 1, 0, 0, 0, 0, 1, 
   0, 1, 0, 1, 1, 1, 1, 0, 0, 0, 0, 1, 0, 1, 0, 1, 1, 1, 1, 0, 0, 0, 0, 1, 0, 
   1, 0}} -> 1, {{{1, 2}, {1, 2}, {1, 4}, {1, 2}}, {1, 0, 0, 0, 1, 1, 1, 1, 
   0, 0, 0, 1, 1, 0, 1, 0, 1, 1, 1, 1, 0, 0, 0, 1, 1, 0, 1, 0, 1, 1, 1, 1, 0, 
   0, 0, 1, 1, 0, 1, 0}} -> 1, {{{1, 2}, {1, 2}, {1, 4}, {1, 2}}, {1, 0, 0, 
   1, 1, 1, 0, 1, 0, 0, 0, 0, 1, 0, 0, 1, 1, 1, 0, 1, 0, 0, 0, 0, 1, 0, 0, 1, 
   1, 1, 0, 1, 0, 0, 0, 0, 1, 0, 0, 1}} -> 1, 
 {{{1, 2}, {1, 2}, {1, 4}, {1, 2}}, {1, 0, 0, 0, 1, 1, 1, 1, 0, 0, 0, 0, 1, 
   0, 0, 0, 1, 1, 1, 1, 0, 0, 0, 0, 1, 0, 0, 0, 1, 1, 1, 1, 0, 0, 0, 0, 1, 0, 
   0, 0}} -> 1, {{{1, 2}, {1, 2}, {1, 4}, {1, 2}}, {0, 1, 0, 0, 1, 1, 0, 0, 
   0, 0, 0, 1, 0, 1, 0, 0, 1, 1, 0, 0, 0, 0, 0, 1, 0, 1, 0, 0, 1, 1, 0, 0, 0, 
   0, 0, 1, 0, 1, 0, 0}} -> 1, {{{1, 2}, {1, 2}, {1, 4}, {1, 2}}, {0, 1, 0, 
   0, 1, 1, 0, 1, 0, 0, 1, 1, 0, 1, 0, 0, 1, 1, 0, 1, 0, 0, 1, 1, 0, 1, 0, 0, 
   1, 1, 0, 1, 0, 0, 1, 1, 0, 1, 0, 0}} -> 1, 
 {{{1, 2}, {1, 2}, {1, 4}, {1, 2}}, {0, 1, 0, 1, 1, 1, 0, 1, 0, 0, 1, 0, 0, 
   1, 0, 1, 1, 1, 0, 1, 0, 0, 1, 0, 0, 1, 0, 1, 1, 1, 0, 1, 0, 0, 1, 0, 0, 1, 
   0, 1}} -> 1, {{{1, 2}, {1, 2}, {1, 4}, {1, 2}}, {0, 1, 0, 0, 1, 1, 0, 1, 
   0, 0, 1, 0, 0, 1, 0, 0, 1, 1, 0, 1, 0, 0, 1, 0, 0, 1, 0, 0, 1, 1, 0, 1, 0, 
   0, 1, 0, 0, 1, 0, 0}} -> 2, {{{1, 2}, {1, 2}, {1, 4}, {1, 2}}, {0, 1, 0, 
   0, 1, 1, 0, 0, 0, 0, 1, 1, 0, 1, 1, 0, 1, 1, 0, 0, 0, 0, 1, 1, 0, 1, 1, 0, 
   1, 1, 0, 0, 0, 0, 1, 1, 0, 1, 1, 0}} -> 2, 
 {{{1, 2}, {1, 2}, {1, 4}, {1, 2}}, {0, 1, 0, 0, 1, 1, 0, 1, 0, 0, 1, 1, 0, 
   1, 1, 0, 1, 1, 0, 1, 0, 0, 1, 1, 0, 1, 1, 0, 1, 1, 0, 1, 0, 0, 1, 1, 0, 1, 
   1, 0}} -> 1, {{{1, 2}, {1, 2}, {1, 4}, {1, 2}}, {0, 1, 0, 1, 1, 1, 1, 1, 
   0, 0, 1, 0, 0, 1, 0, 1, 1, 1, 1, 1, 0, 0, 1, 0, 0, 1, 0, 1, 1, 1, 1, 1, 0, 
   0, 1, 0, 0, 1, 0, 1}} -> 1, {{{1, 2}, {1, 2}, {1, 4}, {1, 2}}, {0, 1, 1, 
   0, 1, 1, 1, 0, 0, 0, 1, 1, 0, 1, 1, 0, 1, 1, 1, 0, 0, 0, 1, 1, 0, 1, 1, 0, 
   1, 1, 1, 0, 0, 0, 1, 1, 0, 1, 1, 0}} -> 1, 
 {{{1, 2}, {1, 2}, {1, 4}, {1, 2}}, {0, 1, 1, 0, 1, 1, 1, 1, 0, 0, 0, 1, 0, 
   1, 1, 0, 1, 1, 1, 1, 0, 0, 0, 1, 0, 1, 1, 0, 1, 1, 1, 1, 0, 0, 0, 1, 0, 1, 
   1, 0}} -> 1, {{{1, 2}, {1, 2}, {1, 4}, {1, 2}}, {0, 1, 1, 1, 1, 1, 1, 1, 
   0, 0, 0, 0, 0, 1, 1, 1, 1, 1, 1, 1, 0, 0, 0, 0, 0, 1, 1, 1, 1, 1, 1, 1, 0, 
   0, 0, 0, 0, 1, 1, 1}} -> 1, {{{1, 2}, {1, 2}, {1, 4}, {1, 2}}, {0, 1, 1, 
   0, 1, 1, 1, 1, 0, 0, 0, 0, 0, 1, 1, 0, 1, 1, 1, 1, 0, 0, 0, 0, 0, 1, 1, 0, 
   1, 1, 1, 1, 0, 0, 0, 0, 0, 1, 1, 0}} -> 1, 
 {{{1, 2}, {1, 2}, {1, 4}, {1, 2}}, {0, 1, 0, 0, 1, 1, 0, 1, 0, 0, 0, 1, 0, 
   1, 1, 0, 1, 1, 0, 1, 0, 0, 0, 1, 0, 1, 1, 0, 1, 1, 0, 1, 0, 0, 0, 1, 0, 1, 
   1, 0}} -> 1, {{{1, 2}, {1, 2}, {1, 4}, {1, 2}}, {0, 1, 0, 1, 1, 1, 1, 1, 
   0, 0, 0, 0, 0, 1, 0, 1, 1, 1, 1, 1, 0, 0, 0, 0, 0, 1, 0, 1, 1, 1, 1, 1, 0, 
   0, 0, 0, 0, 1, 0, 1}} -> 1, {{{1, 2}, {1, 2}, {1, 4}, {1, 2}}, {0, 1, 0, 
   0, 1, 1, 0, 1, 0, 0, 0, 0, 0, 1, 0, 0, 1, 1, 0, 1, 0, 0, 0, 0, 0, 1, 0, 0, 
   1, 1, 0, 1, 0, 0, 0, 0, 0, 1, 0, 0}} -> 1, 
 {{{1, 2}, {1, 2}, {1, 4}, {1, 3}}, {0, 0, 0, 0, 0, 0, 0, 0, 0, 0, 0, 0, 0, 
   0, 0, 0, 0, 0, 0, 0, 0, 0, 0, 0, 0, 0, 0, 0, 0, 0, 0, 0, 0, 0, 0, 0, 0, 0, 
   0, 0}} -> 81, {{{1, 2}, {1, 2}, {1, 4}, {1, 3}}, {0, 0, 0, 1, 0, 0, 0, 1, 
   0, 0, 0, 1, 0, 0, 0, 1, 0, 0, 0, 1, 0, 0, 0, 1, 0, 0, 0, 1, 0, 0, 0, 1, 0, 
   0, 0, 1, 0, 0, 0, 1}} -> 9, {{{1, 2}, {1, 2}, {1, 4}, {1, 3}}, {0, 0, 0, 
   1, 0, 0, 1, 1, 0, 0, 1, 1, 0, 0, 1, 1, 0, 0, 1, 1, 0, 0, 1, 1, 0, 0, 1, 1, 
   0, 0, 1, 1, 0, 0, 1, 1, 0, 0, 1, 1}} -> 18, 
 {{{1, 2}, {1, 2}, {1, 4}, {1, 3}}, {0, 0, 1, 0, 0, 0, 1, 0, 0, 0, 1, 0, 0, 
   0, 1, 0, 0, 0, 1, 0, 0, 0, 1, 0, 0, 0, 1, 0, 0, 0, 1, 0, 0, 0, 1, 0, 0, 0, 
   1, 0}} -> 9, {{{1, 2}, {1, 2}, {1, 4}, {1, 3}}, {0, 0, 1, 0, 0, 0, 1, 1, 
   0, 0, 1, 1, 0, 0, 1, 1, 0, 0, 1, 1, 0, 0, 1, 1, 0, 0, 1, 1, 0, 0, 1, 1, 0, 
   0, 1, 1, 0, 0, 1, 1}} -> 18, {{{1, 2}, {1, 2}, {1, 4}, {1, 3}}, {0, 0, 1, 
   1, 0, 0, 1, 1, 0, 0, 1, 1, 0, 0, 1, 1, 0, 0, 1, 1, 0, 0, 1, 1, 0, 0, 1, 1, 
   0, 0, 1, 1, 0, 0, 1, 1, 0, 0, 1, 1}} -> 9, 
 {{{1, 2}, {1, 2}, {1, 4}, {1, 3}}, {0, 1, 0, 0, 0, 1, 0, 0, 0, 1, 0, 0, 0, 
   1, 0, 0, 0, 1, 0, 0, 0, 1, 0, 0, 0, 1, 0, 0, 0, 1, 0, 0, 0, 1, 0, 0, 0, 1, 
   0, 0}} -> 9, {{{1, 2}, {1, 2}, {1, 4}, {1, 3}}, {0, 1, 0, 1, 0, 1, 0, 1, 
   0, 1, 0, 1, 0, 1, 0, 1, 0, 1, 0, 1, 0, 1, 0, 1, 0, 1, 0, 1, 0, 1, 0, 1, 0, 
   1, 0, 1, 0, 1, 0, 1}} -> 1, {{{1, 2}, {1, 2}, {1, 4}, {1, 3}}, {0, 1, 0, 
   1, 0, 1, 1, 1, 0, 1, 1, 1, 0, 1, 1, 1, 0, 1, 1, 1, 0, 1, 1, 1, 0, 1, 1, 1, 
   0, 1, 1, 1, 0, 1, 1, 1, 0, 1, 1, 1}} -> 2, 
 {{{1, 2}, {1, 2}, {1, 4}, {1, 3}}, {0, 1, 1, 0, 0, 1, 1, 0, 0, 1, 1, 0, 0, 
   1, 1, 0, 0, 1, 1, 0, 0, 1, 1, 0, 0, 1, 1, 0, 0, 1, 1, 0, 0, 1, 1, 0, 0, 1, 
   1, 0}} -> 1, {{{1, 2}, {1, 2}, {1, 4}, {1, 3}}, {0, 1, 1, 0, 0, 1, 1, 1, 
   0, 1, 1, 1, 0, 1, 1, 1, 0, 1, 1, 1, 0, 1, 1, 1, 0, 1, 1, 1, 0, 1, 1, 1, 0, 
   1, 1, 1, 0, 1, 1, 1}} -> 2, {{{1, 2}, {1, 2}, {1, 4}, {1, 3}}, {0, 1, 1, 
   1, 0, 1, 1, 1, 0, 1, 1, 1, 0, 1, 1, 1, 0, 1, 1, 1, 0, 1, 1, 1, 0, 1, 1, 1, 
   0, 1, 1, 1, 0, 1, 1, 1, 0, 1, 1, 1}} -> 1, 
 {{{1, 2}, {1, 2}, {1, 4}, {1, 3}}, {0, 1, 0, 0, 1, 1, 0, 0, 1, 0, 0, 0, 1, 
   1, 0, 0, 1, 0, 0, 0, 1, 1, 0, 0, 1, 0, 0, 0, 1, 1, 0, 0, 1, 0, 0, 0, 1, 1, 
   0, 0}} -> 1, {{{1, 2}, {1, 2}, {1, 4}, {1, 3}}, {0, 1, 0, 0, 1, 1, 0, 0, 
   1, 0, 0, 1, 1, 1, 1, 1, 1, 0, 1, 1, 1, 1, 1, 1, 1, 0, 1, 1, 1, 1, 1, 1, 1, 
   0, 1, 1, 1, 1, 1, 1}} -> 1, {{{1, 2}, {1, 2}, {1, 4}, {1, 3}}, {0, 1, 0, 
   1, 1, 1, 0, 1, 1, 0, 1, 1, 1, 1, 1, 0, 1, 0, 0, 0, 1, 1, 0, 1, 1, 0, 1, 1, 
   1, 1, 1, 0, 1, 0, 0, 0, 1, 1, 0, 1}} -> 1, 
 {{{1, 2}, {1, 2}, {1, 4}, {1, 3}}, {0, 1, 0, 0, 1, 1, 0, 0, 1, 0, 0, 1, 1, 
   1, 1, 1, 1, 0, 1, 0, 1, 1, 0, 0, 1, 0, 0, 1, 1, 1, 1, 1, 1, 0, 1, 0, 1, 1, 
   0, 0}} -> 1, {{{1, 2}, {1, 2}, {1, 4}, {1, 3}}, {0, 1, 0, 0, 1, 1, 0, 0, 
   1, 0, 1, 0, 1, 1, 1, 1, 1, 0, 1, 1, 1, 1, 1, 1, 1, 0, 1, 1, 1, 1, 1, 1, 1, 
   0, 1, 1, 1, 1, 1, 1}} -> 1, {{{1, 2}, {1, 2}, {1, 4}, {1, 3}}, {0, 1, 0, 
   0, 1, 1, 0, 0, 1, 0, 1, 1, 1, 1, 1, 1, 1, 0, 1, 1, 1, 1, 1, 1, 1, 0, 1, 1, 
   1, 1, 1, 1, 1, 0, 1, 1, 1, 1, 1, 1}} -> 1, 
 {{{1, 2}, {1, 2}, {1, 4}, {1, 3}}, {0, 1, 0, 1, 1, 1, 1, 1, 1, 0, 1, 0, 1, 
   1, 1, 0, 1, 0, 1, 0, 1, 1, 1, 0, 1, 0, 1, 0, 1, 1, 1, 0, 1, 0, 1, 0, 1, 1, 
   1, 0}} -> 1, {{{1, 2}, {1, 2}, {1, 4}, {1, 3}}, {0, 1, 0, 0, 1, 1, 0, 0, 
   1, 0, 1, 1, 1, 1, 1, 0, 1, 0, 1, 0, 1, 1, 1, 0, 1, 0, 1, 0, 1, 1, 1, 0, 1, 
   0, 1, 0, 1, 1, 1, 0}} -> 1, {{{1, 2}, {1, 2}, {1, 4}, {1, 3}}, {0, 1, 1, 
   0, 1, 1, 1, 0, 1, 0, 1, 1, 1, 1, 0, 1, 1, 0, 0, 0, 1, 1, 1, 0, 1, 0, 1, 1, 
   1, 1, 0, 1, 1, 0, 0, 0, 1, 1, 1, 0}} -> 1, 
 {{{1, 2}, {1, 2}, {1, 4}, {1, 3}}, {0, 1, 1, 0, 1, 1, 1, 1, 1, 0, 0, 1, 1, 
   1, 0, 1, 1, 0, 0, 1, 1, 1, 0, 1, 1, 0, 0, 1, 1, 1, 0, 1, 1, 0, 0, 1, 1, 1, 
   0, 1}} -> 1, {{{1, 2}, {1, 2}, {1, 4}, {1, 3}}, {0, 1, 1, 1, 1, 1, 1, 1, 
   1, 0, 0, 0, 1, 1, 1, 1, 1, 0, 0, 0, 1, 1, 1, 1, 1, 0, 0, 0, 1, 1, 1, 1, 1, 
   0, 0, 0, 1, 1, 1, 1}} -> 1, {{{1, 2}, {1, 2}, {1, 4}, {1, 3}}, {0, 1, 1, 
   0, 1, 1, 1, 1, 1, 0, 0, 0, 1, 1, 1, 1, 1, 0, 0, 0, 1, 1, 1, 1, 1, 0, 0, 0, 
   1, 1, 1, 1, 1, 0, 0, 0, 1, 1, 1, 1}} -> 1, 
 {{{1, 2}, {1, 2}, {1, 4}, {1, 3}}, {0, 1, 0, 0, 1, 1, 0, 0, 1, 0, 1, 0, 1, 
   1, 1, 1, 1, 0, 0, 1, 1, 1, 0, 0, 1, 0, 1, 0, 1, 1, 1, 1, 1, 0, 0, 1, 1, 1, 
   0, 0}} -> 1, {{{1, 2}, {1, 2}, {1, 4}, {1, 3}}, {0, 1, 0, 0, 1, 1, 0, 0, 
   1, 0, 1, 1, 1, 1, 0, 1, 1, 0, 0, 1, 1, 1, 0, 1, 1, 0, 0, 1, 1, 1, 0, 1, 1, 
   0, 0, 1, 1, 1, 0, 1}} -> 1, {{{1, 2}, {1, 2}, {1, 4}, {1, 3}}, {0, 1, 0, 
   1, 1, 1, 1, 1, 1, 0, 0, 0, 1, 1, 1, 1, 1, 0, 0, 0, 1, 1, 1, 1, 1, 0, 0, 0, 
   1, 1, 1, 1, 1, 0, 0, 0, 1, 1, 1, 1}} -> 1, 
 {{{1, 2}, {1, 2}, {1, 4}, {1, 3}}, {0, 1, 0, 0, 1, 1, 0, 0, 1, 0, 1, 1, 1, 
   1, 0, 0, 1, 0, 1, 1, 1, 1, 0, 0, 1, 0, 1, 1, 1, 1, 0, 0, 1, 0, 1, 1, 1, 1, 
   0, 0}} -> 1, {{{1, 2}, {1, 2}, {1, 4}, {1, 3}}, {1, 0, 0, 0, 1, 0, 0, 0, 
   1, 0, 0, 0, 1, 0, 0, 0, 1, 0, 0, 0, 1, 0, 0, 0, 1, 0, 0, 0, 1, 0, 0, 0, 1, 
   0, 0, 0, 1, 0, 0, 0}} -> 1, {{{1, 2}, {1, 2}, {1, 4}, {1, 3}}, {1, 0, 0, 
   0, 1, 0, 0, 1, 1, 0, 1, 1, 1, 0, 1, 1, 1, 0, 1, 1, 1, 0, 1, 1, 1, 0, 1, 1, 
   1, 0, 1, 1, 1, 0, 1, 1, 1, 0, 1, 1}} -> 1, 
 {{{1, 2}, {1, 2}, {1, 4}, {1, 3}}, {1, 0, 0, 1, 1, 0, 1, 1, 1, 0, 1, 0, 1, 
   0, 0, 0, 1, 0, 0, 1, 1, 0, 1, 1, 1, 0, 1, 0, 1, 0, 0, 0, 1, 0, 0, 1, 1, 0, 
   1, 1}} -> 1, {{{1, 2}, {1, 2}, {1, 4}, {1, 3}}, {1, 0, 0, 0, 1, 0, 0, 1, 
   1, 0, 1, 1, 1, 0, 1, 0, 1, 0, 0, 0, 1, 0, 0, 1, 1, 0, 1, 1, 1, 0, 1, 0, 1, 
   0, 0, 0, 1, 0, 0, 1}} -> 1, {{{1, 2}, {1, 2}, {1, 4}, {1, 3}}, {1, 0, 0, 
   0, 1, 0, 1, 0, 1, 0, 1, 1, 1, 0, 1, 1, 1, 0, 1, 1, 1, 0, 1, 1, 1, 0, 1, 1, 
   1, 0, 1, 1, 1, 0, 1, 1, 1, 0, 1, 1}} -> 1, 
 {{{1, 2}, {1, 2}, {1, 4}, {1, 3}}, {1, 0, 0, 0, 1, 0, 1, 1, 1, 0, 1, 1, 1, 
   0, 1, 1, 1, 0, 1, 1, 1, 0, 1, 1, 1, 0, 1, 1, 1, 0, 1, 1, 1, 0, 1, 1, 1, 0, 
   1, 1}} -> 1, {{{1, 2}, {1, 2}, {1, 4}, {1, 3}}, {1, 0, 0, 1, 1, 0, 1, 1, 
   1, 0, 1, 0, 1, 0, 1, 0, 1, 0, 1, 0, 1, 0, 1, 0, 1, 0, 1, 0, 1, 0, 1, 0, 1, 
   0, 1, 0, 1, 0, 1, 0}} -> 1, {{{1, 2}, {1, 2}, {1, 4}, {1, 3}}, {1, 0, 0, 
   0, 1, 0, 1, 1, 1, 0, 1, 0, 1, 0, 1, 0, 1, 0, 1, 0, 1, 0, 1, 0, 1, 0, 1, 0, 
   1, 0, 1, 0, 1, 0, 1, 0, 1, 0, 1, 0}} -> 1, 
 {{{1, 2}, {1, 2}, {1, 4}, {1, 3}}, {1, 0, 1, 0, 1, 0, 1, 1, 1, 0, 0, 1, 1, 
   0, 0, 0, 1, 0, 1, 0, 1, 0, 1, 1, 1, 0, 0, 1, 1, 0, 0, 0, 1, 0, 1, 0, 1, 0, 
   1, 1}} -> 1, {{{1, 2}, {1, 2}, {1, 4}, {1, 3}}, {1, 0, 1, 0, 1, 0, 1, 1, 
   1, 0, 0, 1, 1, 0, 0, 1, 1, 0, 0, 1, 1, 0, 0, 1, 1, 0, 0, 1, 1, 0, 0, 1, 1, 
   0, 0, 1, 1, 0, 0, 1}} -> 1, {{{1, 2}, {1, 2}, {1, 4}, {1, 3}}, {1, 0, 1, 
   1, 1, 0, 0, 0, 1, 0, 1, 1, 1, 0, 0, 0, 1, 0, 1, 1, 1, 0, 0, 0, 1, 0, 1, 1, 
   1, 0, 0, 0, 1, 0, 1, 1, 1, 0, 0, 0}} -> 1, 
 {{{1, 2}, {1, 2}, {1, 4}, {1, 3}}, {1, 0, 1, 0, 1, 0, 1, 0, 1, 0, 1, 0, 1, 
   0, 1, 0, 1, 0, 1, 0, 1, 0, 1, 0, 1, 0, 1, 0, 1, 0, 1, 0, 1, 0, 1, 0, 1, 0, 
   1, 0}} -> 1, {{{1, 2}, {1, 2}, {1, 4}, {1, 3}}, {1, 0, 0, 0, 1, 0, 1, 0, 
   1, 0, 1, 1, 1, 0, 0, 1, 1, 0, 0, 0, 1, 0, 1, 0, 1, 0, 1, 1, 1, 0, 0, 1, 1, 
   0, 0, 0, 1, 0, 1, 0}} -> 1, {{{1, 2}, {1, 2}, {1, 4}, {1, 3}}, {1, 0, 0, 
   0, 1, 0, 1, 1, 1, 0, 0, 1, 1, 0, 0, 1, 1, 0, 0, 1, 1, 0, 0, 1, 1, 0, 0, 1, 
   1, 0, 0, 1, 1, 0, 0, 1, 1, 0, 0, 1}} -> 1, 
 {{{1, 2}, {1, 2}, {1, 4}, {1, 3}}, {1, 0, 0, 1, 1, 0, 0, 1, 1, 0, 0, 1, 1, 
   0, 0, 1, 1, 0, 0, 1, 1, 0, 0, 1, 1, 0, 0, 1, 1, 0, 0, 1, 1, 0, 0, 1, 1, 0, 
   0, 1}} -> 1, {{{1, 2}, {1, 2}, {1, 4}, {1, 3}}, {1, 0, 0, 0, 1, 0, 1, 1, 
   1, 0, 0, 0, 1, 0, 1, 1, 1, 0, 0, 0, 1, 0, 1, 1, 1, 0, 0, 0, 1, 0, 1, 1, 1, 
   0, 0, 0, 1, 0, 1, 1}} -> 1, {{{1, 2}, {1, 2}, {1, 4}, {1, 3}}, {1, 0, 0, 
   0, 1, 1, 0, 0, 0, 1, 0, 0, 1, 1, 0, 0, 0, 1, 0, 0, 1, 1, 0, 0, 0, 1, 0, 0, 
   1, 1, 0, 0, 0, 1, 0, 0, 1, 1, 0, 0}} -> 1, 
 {{{1, 2}, {1, 2}, {1, 4}, {1, 3}}, {1, 0, 0, 0, 1, 1, 0, 1, 0, 1, 1, 1, 1, 
   1, 0, 1, 0, 1, 1, 1, 1, 1, 0, 1, 0, 1, 1, 1, 1, 1, 0, 1, 0, 1, 1, 1, 1, 1, 
   0, 1}} -> 2, {{{1, 2}, {1, 2}, {1, 4}, {1, 3}}, {1, 0, 0, 1, 1, 1, 1, 1, 
   0, 1, 1, 0, 1, 1, 0, 1, 0, 1, 1, 1, 1, 1, 0, 1, 0, 1, 1, 1, 1, 1, 0, 1, 0, 
   1, 1, 1, 1, 1, 0, 1}} -> 1, {{{1, 2}, {1, 2}, {1, 4}, {1, 3}}, {1, 0, 0, 
   0, 1, 1, 1, 0, 0, 1, 1, 1, 1, 1, 1, 0, 0, 1, 1, 1, 1, 1, 1, 0, 0, 1, 1, 1, 
   1, 1, 1, 0, 0, 1, 1, 1, 1, 1, 1, 0}} -> 2, 
 {{{1, 2}, {1, 2}, {1, 4}, {1, 3}}, {1, 0, 0, 0, 1, 1, 1, 1, 0, 1, 1, 1, 1, 
   1, 1, 1, 0, 1, 1, 1, 1, 1, 1, 1, 0, 1, 1, 1, 1, 1, 1, 1, 0, 1, 1, 1, 1, 1, 
   1, 1}} -> 1, {{{1, 2}, {1, 2}, {1, 4}, {1, 3}}, {1, 0, 0, 1, 1, 1, 1, 1, 
   0, 1, 1, 0, 1, 1, 0, 1, 0, 1, 1, 1, 1, 1, 1, 1, 0, 1, 1, 0, 1, 1, 0, 1, 0, 
   1, 1, 1, 1, 1, 1, 1}} -> 1, {{{1, 2}, {1, 2}, {1, 4}, {1, 3}}, {1, 0, 0, 
   0, 1, 1, 1, 1, 0, 1, 1, 0, 1, 1, 0, 1, 0, 1, 1, 1, 1, 1, 1, 1, 0, 1, 1, 0, 
   1, 1, 0, 1, 0, 1, 1, 1, 1, 1, 1, 1}} -> 1, 
 {{{1, 2}, {1, 2}, {1, 4}, {1, 3}}, {1, 0, 1, 0, 1, 1, 1, 1, 0, 1, 0, 1, 1, 
   1, 1, 0, 0, 1, 1, 1, 1, 1, 1, 0, 0, 1, 1, 1, 1, 1, 1, 0, 0, 1, 1, 1, 1, 1, 
   1, 0}} -> 1, {{{1, 2}, {1, 2}, {1, 4}, {1, 3}}, {1, 0, 1, 0, 1, 1, 1, 1, 
   0, 1, 0, 1, 1, 1, 1, 0, 0, 1, 1, 1, 1, 1, 1, 1, 0, 1, 0, 1, 1, 1, 1, 0, 0, 
   1, 1, 1, 1, 1, 1, 1}} -> 1, {{{1, 2}, {1, 2}, {1, 4}, {1, 3}}, {1, 0, 1, 
   1, 1, 1, 0, 0, 0, 1, 1, 1, 1, 1, 1, 1, 0, 1, 0, 0, 1, 1, 1, 1, 0, 1, 0, 0, 
   1, 1, 1, 1, 0, 1, 0, 0, 1, 1, 1, 1}} -> 1, 
 {{{1, 2}, {1, 2}, {1, 4}, {1, 3}}, {1, 0, 1, 0, 1, 1, 1, 0, 0, 1, 1, 0, 1, 
   1, 1, 1, 0, 1, 0, 0, 1, 1, 1, 0, 0, 1, 1, 0, 1, 1, 1, 1, 0, 1, 0, 0, 1, 1, 
   1, 0}} -> 1, {{{1, 2}, {1, 2}, {1, 4}, {1, 3}}, {1, 0, 0, 0, 1, 1, 1, 1, 
   0, 1, 0, 1, 1, 1, 1, 0, 0, 1, 1, 1, 1, 1, 1, 1, 0, 1, 0, 1, 1, 1, 1, 0, 0, 
   1, 1, 1, 1, 1, 1, 1}} -> 1, {{{1, 2}, {1, 2}, {1, 4}, {1, 3}}, {1, 0, 0, 
   1, 1, 1, 0, 1, 0, 1, 0, 1, 1, 1, 1, 1, 0, 1, 0, 0, 1, 1, 0, 1, 0, 1, 0, 1, 
   1, 1, 1, 1, 0, 1, 0, 0, 1, 1, 0, 1}} -> 1, 
 {{{1, 2}, {1, 2}, {1, 4}, {1, 3}}, {1, 0, 0, 0, 1, 1, 1, 1, 0, 1, 0, 0, 1, 
   1, 0, 0, 0, 1, 1, 1, 1, 1, 1, 1, 0, 1, 0, 0, 1, 1, 0, 0, 0, 1, 1, 1, 1, 1, 
   1, 1}} -> 1, {{{1, 2}, {1, 2}, {1, 4}, {1, 3}}, {1, 1, 0, 0, 0, 0, 0, 0, 
   1, 1, 0, 0, 0, 0, 0, 0, 1, 1, 0, 0, 0, 0, 0, 0, 1, 1, 0, 0, 0, 0, 0, 0, 1, 
   1, 0, 0, 0, 0, 0, 0}} -> 1, {{{1, 2}, {1, 2}, {1, 4}, {1, 3}}, {1, 1, 0, 
   0, 0, 0, 0, 1, 1, 1, 0, 0, 0, 0, 0, 1, 1, 1, 0, 0, 0, 0, 0, 1, 1, 1, 0, 0, 
   0, 0, 0, 1, 1, 1, 0, 0, 0, 0, 0, 1}} -> 2, 
 {{{1, 2}, {1, 2}, {1, 4}, {1, 3}}, {1, 1, 0, 1, 0, 0, 1, 1, 1, 1, 0, 1, 0, 
   0, 1, 1, 1, 1, 0, 1, 0, 0, 1, 1, 1, 1, 0, 1, 0, 0, 1, 1, 1, 1, 0, 1, 0, 0, 
   1, 1}} -> 1, {{{1, 2}, {1, 2}, {1, 4}, {1, 3}}, {1, 1, 0, 0, 0, 0, 1, 0, 
   1, 1, 0, 0, 0, 0, 1, 0, 1, 1, 0, 0, 0, 0, 1, 0, 1, 1, 0, 0, 0, 0, 1, 0, 1, 
   1, 0, 0, 0, 0, 1, 0}} -> 2, {{{1, 2}, {1, 2}, {1, 4}, {1, 3}}, {1, 1, 0, 
   0, 0, 0, 1, 1, 1, 1, 1, 1, 0, 0, 1, 1, 1, 1, 1, 1, 0, 0, 1, 1, 1, 1, 1, 1, 
   0, 0, 1, 1, 1, 1, 1, 1, 0, 0, 1, 1}} -> 1, 
 {{{1, 2}, {1, 2}, {1, 4}, {1, 3}}, {1, 1, 0, 1, 0, 0, 1, 1, 1, 1, 1, 1, 0, 
   0, 1, 0, 1, 1, 0, 1, 0, 0, 1, 1, 1, 1, 1, 1, 0, 0, 1, 0, 1, 1, 0, 1, 0, 0, 
   1, 1}} -> 1, {{{1, 2}, {1, 2}, {1, 4}, {1, 3}}, {1, 1, 0, 0, 0, 0, 1, 1, 
   1, 1, 1, 1, 0, 0, 1, 0, 1, 1, 0, 1, 0, 0, 1, 1, 1, 1, 1, 1, 0, 0, 1, 0, 1, 
   1, 0, 1, 0, 0, 1, 1}} -> 1, {{{1, 2}, {1, 2}, {1, 4}, {1, 3}}, {1, 1, 1, 
   0, 0, 0, 1, 1, 1, 1, 1, 0, 0, 0, 1, 1, 1, 1, 1, 0, 0, 0, 1, 1, 1, 1, 1, 0, 
   0, 0, 1, 1, 1, 1, 1, 0, 0, 0, 1, 1}} -> 1, 
 {{{1, 2}, {1, 2}, {1, 4}, {1, 3}}, {1, 1, 1, 0, 0, 0, 1, 1, 1, 1, 1, 1, 0, 
   0, 0, 1, 1, 1, 1, 0, 0, 0, 1, 1, 1, 1, 1, 1, 0, 0, 0, 1, 1, 1, 1, 0, 0, 0, 
   1, 1}} -> 1, {{{1, 2}, {1, 2}, {1, 4}, {1, 3}}, {1, 1, 1, 1, 0, 0, 0, 0, 
   1, 1, 1, 1, 0, 0, 0, 0, 1, 1, 1, 1, 0, 0, 0, 0, 1, 1, 1, 1, 0, 0, 0, 0, 1, 
   1, 1, 1, 0, 0, 0, 0}} -> 1, {{{1, 2}, {1, 2}, {1, 4}, {1, 3}}, {1, 1, 1, 
   0, 0, 0, 1, 0, 1, 1, 1, 1, 0, 0, 0, 0, 1, 1, 1, 0, 0, 0, 1, 0, 1, 1, 1, 1, 
   0, 0, 0, 0, 1, 1, 1, 0, 0, 0, 1, 0}} -> 1, 
 {{{1, 2}, {1, 2}, {1, 4}, {1, 3}}, {1, 1, 0, 0, 0, 0, 1, 1, 1, 1, 1, 1, 0, 
   0, 0, 1, 1, 1, 1, 0, 0, 0, 1, 1, 1, 1, 1, 1, 0, 0, 0, 1, 1, 1, 1, 0, 0, 0, 
   1, 1}} -> 1, {{{1, 2}, {1, 2}, {1, 4}, {1, 3}}, {1, 1, 0, 1, 0, 0, 0, 1, 
   1, 1, 1, 1, 0, 0, 0, 0, 1, 1, 0, 1, 0, 0, 0, 1, 1, 1, 1, 1, 0, 0, 0, 0, 1, 
   1, 0, 1, 0, 0, 0, 1}} -> 1, {{{1, 2}, {1, 2}, {1, 4}, {1, 3}}, {1, 1, 0, 
   0, 0, 0, 1, 1, 1, 1, 1, 1, 0, 0, 0, 0, 1, 1, 0, 0, 0, 0, 1, 1, 1, 1, 1, 1, 
   0, 0, 0, 0, 1, 1, 0, 0, 0, 0, 1, 1}} -> 1, 
 {{{1, 2}, {1, 2}, {1, 4}, {1, 3}}, {1, 0, 0, 0, 1, 1, 0, 0, 0, 0, 0, 0, 1, 
   0, 0, 0, 1, 1, 0, 0, 0, 0, 0, 0, 1, 0, 0, 0, 1, 1, 0, 0, 0, 0, 0, 0, 1, 0, 
   0, 0}} -> 1, {{{1, 2}, {1, 2}, {1, 4}, {1, 3}}, {1, 0, 0, 0, 1, 1, 0, 1, 
   0, 0, 1, 1, 1, 0, 0, 1, 1, 1, 1, 1, 0, 0, 1, 1, 1, 0, 0, 1, 1, 1, 1, 1, 0, 
   0, 1, 1, 1, 0, 0, 1}} -> 1, {{{1, 2}, {1, 2}, {1, 4}, {1, 3}}, {1, 0, 0, 
   1, 1, 1, 1, 1, 0, 0, 1, 0, 1, 0, 0, 1, 1, 1, 1, 1, 0, 0, 1, 0, 1, 0, 0, 1, 
   1, 1, 1, 1, 0, 0, 1, 0, 1, 0, 0, 1}} -> 2, 
 {{{1, 2}, {1, 2}, {1, 4}, {1, 3}}, {1, 0, 0, 0, 1, 1, 0, 1, 0, 0, 1, 1, 1, 
   0, 0, 1, 1, 1, 1, 1, 0, 0, 1, 0, 1, 0, 0, 1, 1, 1, 1, 1, 0, 0, 1, 0, 1, 0, 
   0, 1}} -> 1, {{{1, 2}, {1, 2}, {1, 4}, {1, 3}}, {1, 0, 0, 0, 1, 1, 1, 0, 
   0, 0, 1, 1, 1, 0, 1, 0, 1, 1, 1, 1, 0, 0, 1, 1, 1, 0, 1, 0, 1, 1, 1, 1, 0, 
   0, 1, 1, 1, 0, 1, 0}} -> 1, {{{1, 2}, {1, 2}, {1, 4}, {1, 3}}, {1, 0, 0, 
   0, 1, 1, 1, 1, 0, 0, 1, 1, 1, 0, 1, 1, 1, 1, 1, 1, 0, 0, 1, 1, 1, 0, 1, 1, 
   1, 1, 1, 1, 0, 0, 1, 1, 1, 0, 1, 1}} -> 1, 
 {{{1, 2}, {1, 2}, {1, 4}, {1, 3}}, {1, 0, 0, 0, 1, 1, 1, 1, 0, 0, 1, 0, 1, 
   0, 0, 1, 1, 1, 1, 1, 0, 0, 1, 0, 1, 0, 0, 1, 1, 1, 1, 1, 0, 0, 1, 0, 1, 0, 
   0, 1}} -> 1, {{{1, 2}, {1, 2}, {1, 4}, {1, 3}}, {1, 0, 1, 0, 1, 1, 1, 1, 
   0, 0, 0, 1, 1, 0, 1, 0, 1, 1, 1, 1, 0, 0, 0, 1, 1, 0, 1, 0, 1, 1, 1, 1, 0, 
   0, 0, 1, 1, 0, 1, 0}} -> 2, {{{1, 2}, {1, 2}, {1, 4}, {1, 3}}, {1, 0, 1, 
   1, 1, 1, 0, 0, 0, 0, 1, 1, 1, 0, 1, 1, 1, 1, 0, 0, 0, 0, 1, 1, 1, 0, 1, 1, 
   1, 1, 0, 0, 0, 0, 1, 1, 1, 0, 1, 1}} -> 1, 
 {{{1, 2}, {1, 2}, {1, 4}, {1, 3}}, {1, 0, 1, 0, 1, 1, 1, 0, 0, 0, 1, 0, 1, 
   0, 1, 1, 1, 1, 0, 0, 0, 0, 1, 1, 1, 0, 1, 1, 1, 1, 0, 0, 0, 0, 1, 1, 1, 0, 
   1, 1}} -> 1, {{{1, 2}, {1, 2}, {1, 4}, {1, 3}}, {1, 0, 0, 0, 1, 1, 1, 0, 
   0, 0, 1, 1, 1, 0, 1, 0, 1, 1, 1, 1, 0, 0, 0, 1, 1, 0, 1, 0, 1, 1, 1, 1, 0, 
   0, 0, 1, 1, 0, 1, 0}} -> 1, {{{1, 2}, {1, 2}, {1, 4}, {1, 3}}, {1, 0, 0, 
   0, 1, 1, 1, 1, 0, 0, 0, 1, 1, 0, 1, 0, 1, 1, 1, 1, 0, 0, 0, 1, 1, 0, 1, 0, 
   1, 1, 1, 1, 0, 0, 0, 1, 1, 0, 1, 0}} -> 1, 
 {{{1, 2}, {1, 2}, {1, 4}, {1, 3}}, {1, 0, 0, 1, 1, 1, 0, 1, 0, 0, 0, 1, 1, 
   0, 1, 1, 1, 1, 0, 0, 0, 0, 1, 1, 1, 0, 1, 1, 1, 1, 0, 0, 0, 0, 1, 1, 1, 0, 
   1, 1}} -> 1, {{{1, 2}, {1, 2}, {1, 4}, {1, 3}}, {1, 0, 0, 0, 1, 1, 1, 1, 
   0, 0, 0, 0, 1, 0, 0, 0, 1, 1, 1, 1, 0, 0, 0, 0, 1, 0, 0, 0, 1, 1, 1, 1, 0, 
   0, 0, 0, 1, 0, 0, 0}} -> 1, {{{1, 2}, {1, 2}, {1, 4}, {1, 3}}, {0, 1, 0, 
   0, 1, 1, 0, 0, 0, 0, 0, 0, 0, 1, 0, 0, 1, 1, 0, 0, 0, 0, 0, 0, 0, 1, 0, 0, 
   1, 1, 0, 0, 0, 0, 0, 0, 0, 1, 0, 0}} -> 1, 
 {{{1, 2}, {1, 2}, {1, 4}, {1, 3}}, {0, 1, 0, 0, 1, 1, 0, 0, 0, 0, 0, 1, 0, 
   1, 0, 0, 1, 1, 0, 0, 0, 0, 0, 1, 0, 1, 0, 0, 1, 1, 0, 0, 0, 0, 0, 1, 0, 1, 
   0, 0}} -> 2, {{{1, 2}, {1, 2}, {1, 4}, {1, 3}}, {0, 1, 0, 1, 1, 1, 0, 1, 
   0, 0, 1, 1, 0, 1, 0, 1, 1, 1, 0, 1, 0, 0, 1, 1, 0, 1, 0, 1, 1, 1, 0, 1, 0, 
   0, 1, 1, 0, 1, 0, 1}} -> 1, {{{1, 2}, {1, 2}, {1, 4}, {1, 3}}, {0, 1, 0, 
   0, 1, 1, 0, 0, 0, 0, 1, 0, 0, 1, 0, 0, 1, 1, 0, 0, 0, 0, 1, 0, 0, 1, 0, 0, 
   1, 1, 0, 0, 0, 0, 1, 0, 0, 1, 0, 0}} -> 2, 
 {{{1, 2}, {1, 2}, {1, 4}, {1, 3}}, {0, 1, 0, 0, 1, 1, 0, 0, 0, 0, 1, 1, 0, 
   1, 1, 1, 1, 1, 1, 1, 0, 0, 1, 1, 0, 1, 1, 1, 1, 1, 1, 1, 0, 0, 1, 1, 0, 1, 
   1, 1}} -> 1, {{{1, 2}, {1, 2}, {1, 4}, {1, 3}}, {0, 1, 0, 1, 1, 1, 1, 1, 
   0, 0, 1, 0, 0, 1, 0, 1, 1, 1, 1, 1, 0, 0, 1, 0, 0, 1, 0, 1, 1, 1, 1, 1, 0, 
   0, 1, 0, 0, 1, 0, 1}} -> 1, {{{1, 2}, {1, 2}, {1, 4}, {1, 3}}, {0, 1, 0, 
   0, 1, 1, 0, 0, 0, 0, 1, 1, 0, 1, 1, 1, 1, 1, 1, 1, 0, 0, 1, 0, 0, 1, 0, 1, 
   1, 1, 1, 0, 0, 0, 1, 0, 0, 1, 0, 1}} -> 1, 
 {{{1, 2}, {1, 2}, {1, 4}, {1, 3}}, {0, 1, 1, 0, 1, 1, 1, 0, 0, 0, 1, 1, 0, 
   1, 1, 0, 1, 1, 1, 0, 0, 0, 1, 1, 0, 1, 1, 0, 1, 1, 1, 0, 0, 0, 1, 1, 0, 1, 
   1, 0}} -> 1, {{{1, 2}, {1, 2}, {1, 4}, {1, 3}}, {0, 1, 1, 0, 1, 1, 1, 1, 
   0, 0, 0, 1, 0, 1, 1, 0, 1, 1, 1, 1, 0, 0, 0, 1, 0, 1, 1, 0, 1, 1, 1, 1, 0, 
   0, 0, 1, 0, 1, 1, 0}} -> 1, {{{1, 2}, {1, 2}, {1, 4}, {1, 3}}, {0, 1, 1, 
   1, 1, 1, 1, 1, 0, 0, 0, 0, 0, 1, 1, 1, 1, 1, 1, 1, 0, 0, 0, 0, 0, 1, 1, 1, 
   1, 1, 1, 1, 0, 0, 0, 0, 0, 1, 1, 1}} -> 1, 
 {{{1, 2}, {1, 2}, {1, 4}, {1, 3}}, {0, 1, 1, 0, 1, 1, 1, 1, 0, 0, 0, 0, 0, 
   1, 1, 0, 1, 1, 1, 1, 0, 0, 0, 0, 0, 1, 1, 0, 1, 1, 1, 1, 0, 0, 0, 0, 0, 1, 
   1, 0}} -> 1, {{{1, 2}, {1, 2}, {1, 4}, {1, 3}}, {0, 1, 0, 0, 1, 1, 0, 0, 
   0, 0, 1, 1, 0, 1, 1, 1, 1, 1, 1, 1, 0, 0, 0, 1, 0, 1, 1, 0, 1, 1, 0, 1, 0, 
   0, 0, 1, 0, 1, 1, 0}} -> 1, {{{1, 2}, {1, 2}, {1, 4}, {1, 3}}, {0, 1, 0, 
   1, 1, 1, 1, 1, 0, 0, 0, 0, 0, 1, 0, 1, 1, 1, 1, 1, 0, 0, 0, 0, 0, 1, 0, 1, 
   1, 1, 1, 1, 0, 0, 0, 0, 0, 1, 0, 1}} -> 1, 
 {{{1, 2}, {1, 2}, {1, 4}, {1, 3}}, {0, 1, 0, 0, 1, 1, 0, 0, 0, 0, 1, 1, 0, 
   1, 1, 1, 1, 1, 1, 1, 0, 0, 0, 0, 0, 1, 0, 0, 1, 1, 0, 0, 0, 0, 1, 1, 0, 1, 
   1, 1}} -> 1, {{{1, 2}, {1, 2}, {1, 4}, {1, 4}}, {0, 0, 0, 0, 0, 0, 0, 0, 
   0, 0, 0, 0, 0, 0, 0, 0, 0, 0, 0, 0, 0, 0, 0, 0, 0, 0, 0, 0, 0, 0, 0, 0, 0, 
   0, 0, 0, 0, 0, 0, 0}} -> 81, {{{1, 2}, {1, 2}, {1, 4}, {1, 4}}, {0, 0, 0, 
   1, 0, 0, 0, 1, 0, 0, 0, 1, 0, 0, 0, 1, 0, 0, 0, 1, 0, 0, 0, 1, 0, 0, 0, 1, 
   0, 0, 0, 1, 0, 0, 0, 1, 0, 0, 0, 1}} -> 9, 
 {{{1, 2}, {1, 2}, {1, 4}, {1, 4}}, {0, 0, 0, 1, 0, 0, 1, 1, 0, 0, 1, 1, 0, 
   0, 1, 1, 0, 0, 1, 1, 0, 0, 1, 1, 0, 0, 1, 1, 0, 0, 1, 1, 0, 0, 1, 1, 0, 0, 
   1, 1}} -> 18, {{{1, 2}, {1, 2}, {1, 4}, {1, 4}}, {0, 0, 1, 0, 0, 0, 1, 0, 
   0, 0, 1, 0, 0, 0, 1, 0, 0, 0, 1, 0, 0, 0, 1, 0, 0, 0, 1, 0, 0, 0, 1, 0, 0, 
   0, 1, 0, 0, 0, 1, 0}} -> 27, {{{1, 2}, {1, 2}, {1, 4}, {1, 4}}, {0, 0, 1, 
   1, 0, 0, 1, 1, 0, 0, 1, 1, 0, 0, 1, 1, 0, 0, 1, 1, 0, 0, 1, 1, 0, 0, 1, 1, 
   0, 0, 1, 1, 0, 0, 1, 1, 0, 0, 1, 1}} -> 9, 
 {{{1, 2}, {1, 2}, {1, 4}, {1, 4}}, {0, 1, 0, 0, 0, 1, 0, 0, 0, 1, 0, 0, 0, 
   1, 0, 0, 0, 1, 0, 0, 0, 1, 0, 0, 0, 1, 0, 0, 0, 1, 0, 0, 0, 1, 0, 0, 0, 1, 
   0, 0}} -> 9, {{{1, 2}, {1, 2}, {1, 4}, {1, 4}}, {0, 1, 0, 1, 0, 1, 0, 1, 
   0, 1, 0, 1, 0, 1, 0, 1, 0, 1, 0, 1, 0, 1, 0, 1, 0, 1, 0, 1, 0, 1, 0, 1, 0, 
   1, 0, 1, 0, 1, 0, 1}} -> 1, {{{1, 2}, {1, 2}, {1, 4}, {1, 4}}, {0, 1, 0, 
   1, 0, 1, 1, 1, 0, 1, 1, 1, 0, 1, 1, 1, 0, 1, 1, 1, 0, 1, 1, 1, 0, 1, 1, 1, 
   0, 1, 1, 1, 0, 1, 1, 1, 0, 1, 1, 1}} -> 2, 
 {{{1, 2}, {1, 2}, {1, 4}, {1, 4}}, {0, 1, 1, 0, 0, 1, 1, 0, 0, 1, 1, 0, 0, 
   1, 1, 0, 0, 1, 1, 0, 0, 1, 1, 0, 0, 1, 1, 0, 0, 1, 1, 0, 0, 1, 1, 0, 0, 1, 
   1, 0}} -> 3, {{{1, 2}, {1, 2}, {1, 4}, {1, 4}}, {0, 1, 1, 1, 0, 1, 1, 1, 
   0, 1, 1, 1, 0, 1, 1, 1, 0, 1, 1, 1, 0, 1, 1, 1, 0, 1, 1, 1, 0, 1, 1, 1, 0, 
   1, 1, 1, 0, 1, 1, 1}} -> 1, {{{1, 2}, {1, 2}, {1, 4}, {1, 4}}, {0, 1, 0, 
   0, 1, 1, 0, 0, 1, 0, 0, 0, 1, 1, 0, 0, 1, 0, 0, 0, 1, 1, 0, 0, 1, 0, 0, 0, 
   1, 1, 0, 0, 1, 0, 0, 0, 1, 1, 0, 0}} -> 1, 
 {{{1, 2}, {1, 2}, {1, 4}, {1, 4}}, {0, 1, 0, 0, 1, 1, 0, 0, 1, 0, 0, 1, 1, 
   1, 1, 1, 1, 0, 1, 1, 1, 1, 1, 1, 1, 0, 1, 1, 1, 1, 1, 1, 1, 0, 1, 1, 1, 1, 
   1, 1}} -> 1, {{{1, 2}, {1, 2}, {1, 4}, {1, 4}}, {0, 1, 0, 1, 1, 1, 0, 1, 
   1, 0, 1, 0, 1, 1, 0, 1, 1, 0, 1, 0, 1, 1, 0, 1, 1, 0, 1, 0, 1, 1, 0, 1, 1, 
   0, 1, 0, 1, 1, 0, 1}} -> 1, {{{1, 2}, {1, 2}, {1, 4}, {1, 4}}, {0, 1, 0, 
   0, 1, 1, 0, 0, 1, 0, 0, 1, 1, 1, 1, 0, 1, 0, 0, 1, 1, 1, 1, 0, 1, 0, 0, 1, 
   1, 1, 1, 0, 1, 0, 0, 1, 1, 1, 1, 0}} -> 1, 
 {{{1, 2}, {1, 2}, {1, 4}, {1, 4}}, {0, 1, 0, 0, 1, 1, 0, 0, 1, 0, 1, 0, 1, 
   1, 1, 0, 1, 0, 1, 0, 1, 1, 1, 0, 1, 0, 1, 0, 1, 1, 1, 0, 1, 0, 1, 0, 1, 1, 
   1, 0}} -> 2, {{{1, 2}, {1, 2}, {1, 4}, {1, 4}}, {0, 1, 0, 0, 1, 1, 0, 0, 
   1, 0, 1, 1, 1, 1, 1, 1, 1, 0, 1, 1, 1, 1, 1, 1, 1, 0, 1, 1, 1, 1, 1, 1, 1, 
   0, 1, 1, 1, 1, 1, 1}} -> 1, {{{1, 2}, {1, 2}, {1, 4}, {1, 4}}, {0, 1, 0, 
   1, 1, 1, 1, 1, 1, 0, 1, 0, 1, 1, 1, 1, 1, 0, 1, 0, 1, 1, 1, 1, 1, 0, 1, 0, 
   1, 1, 1, 1, 1, 0, 1, 0, 1, 1, 1, 1}} -> 1, 
 {{{1, 2}, {1, 2}, {1, 4}, {1, 4}}, {0, 1, 0, 0, 1, 1, 0, 0, 1, 0, 1, 1, 1, 
   1, 1, 0, 1, 0, 1, 1, 1, 1, 1, 0, 1, 0, 1, 1, 1, 1, 1, 0, 1, 0, 1, 1, 1, 1, 
   1, 0}} -> 1, {{{1, 2}, {1, 2}, {1, 4}, {1, 4}}, {0, 1, 1, 0, 1, 1, 1, 0, 
   1, 0, 1, 0, 1, 1, 1, 0, 1, 0, 1, 0, 1, 1, 1, 0, 1, 0, 1, 0, 1, 1, 1, 0, 1, 
   0, 1, 0, 1, 1, 1, 0}} -> 1, {{{1, 2}, {1, 2}, {1, 4}, {1, 4}}, {0, 1, 1, 
   0, 1, 1, 1, 0, 1, 0, 1, 1, 1, 1, 0, 1, 1, 0, 0, 1, 1, 1, 0, 1, 1, 0, 0, 1, 
   1, 1, 0, 1, 1, 0, 0, 1, 1, 1, 0, 1}} -> 1, 
 {{{1, 2}, {1, 2}, {1, 4}, {1, 4}}, {0, 1, 1, 1, 1, 1, 1, 1, 1, 0, 0, 0, 1, 
   1, 1, 1, 1, 0, 0, 0, 1, 1, 1, 1, 1, 0, 0, 0, 1, 1, 1, 1, 1, 0, 0, 0, 1, 1, 
   1, 1}} -> 1, {{{1, 2}, {1, 2}, {1, 4}, {1, 4}}, {0, 1, 1, 0, 1, 1, 1, 0, 
   1, 0, 1, 1, 1, 1, 0, 0, 1, 0, 1, 1, 1, 1, 0, 0, 1, 0, 1, 1, 1, 1, 0, 0, 1, 
   0, 1, 1, 1, 1, 0, 0}} -> 1, {{{1, 2}, {1, 2}, {1, 4}, {1, 4}}, {0, 1, 0, 
   0, 1, 1, 0, 0, 1, 0, 1, 1, 1, 1, 0, 1, 1, 0, 0, 1, 1, 1, 0, 1, 1, 0, 0, 1, 
   1, 1, 0, 1, 1, 0, 0, 1, 1, 1, 0, 1}} -> 1, 
 {{{1, 2}, {1, 2}, {1, 4}, {1, 4}}, {0, 1, 0, 1, 1, 1, 1, 1, 1, 0, 0, 0, 1, 
   1, 1, 1, 1, 0, 0, 0, 1, 1, 1, 1, 1, 0, 0, 0, 1, 1, 1, 1, 1, 0, 0, 0, 1, 1, 
   1, 1}} -> 1, {{{1, 2}, {1, 2}, {1, 4}, {1, 4}}, {0, 1, 0, 0, 1, 1, 0, 0, 
   1, 0, 1, 1, 1, 1, 0, 0, 1, 0, 1, 1, 1, 1, 0, 0, 1, 0, 1, 1, 1, 1, 0, 0, 1, 
   0, 1, 1, 1, 1, 0, 0}} -> 1, {{{1, 2}, {1, 2}, {1, 4}, {1, 4}}, {1, 0, 0, 
   0, 1, 0, 0, 0, 1, 0, 0, 0, 1, 0, 0, 0, 1, 0, 0, 0, 1, 0, 0, 0, 1, 0, 0, 0, 
   1, 0, 0, 0, 1, 0, 0, 0, 1, 0, 0, 0}} -> 1, 
 {{{1, 2}, {1, 2}, {1, 4}, {1, 4}}, {1, 0, 0, 0, 1, 0, 0, 1, 1, 0, 1, 1, 1, 
   0, 1, 1, 1, 0, 1, 1, 1, 0, 1, 1, 1, 0, 1, 1, 1, 0, 1, 1, 1, 0, 1, 1, 1, 0, 
   1, 1}} -> 1, {{{1, 2}, {1, 2}, {1, 4}, {1, 4}}, {1, 0, 0, 1, 1, 0, 1, 0, 
   1, 0, 0, 1, 1, 0, 1, 0, 1, 0, 0, 1, 1, 0, 1, 0, 1, 0, 0, 1, 1, 0, 1, 0, 1, 
   0, 0, 1, 1, 0, 1, 0}} -> 1, {{{1, 2}, {1, 2}, {1, 4}, {1, 4}}, {1, 0, 0, 
   0, 1, 0, 0, 1, 1, 0, 1, 0, 1, 0, 0, 1, 1, 0, 1, 0, 1, 0, 0, 1, 1, 0, 1, 0, 
   1, 0, 0, 1, 1, 0, 1, 0, 1, 0, 0, 1}} -> 1, 
 {{{1, 2}, {1, 2}, {1, 4}, {1, 4}}, {1, 0, 0, 0, 1, 0, 1, 0, 1, 0, 1, 0, 1, 
   0, 1, 0, 1, 0, 1, 0, 1, 0, 1, 0, 1, 0, 1, 0, 1, 0, 1, 0, 1, 0, 1, 0, 1, 0, 
   1, 0}} -> 2, {{{1, 2}, {1, 2}, {1, 4}, {1, 4}}, {1, 0, 0, 0, 1, 0, 1, 1, 
   1, 0, 1, 1, 1, 0, 1, 1, 1, 0, 1, 1, 1, 0, 1, 1, 1, 0, 1, 1, 1, 0, 1, 1, 1, 
   0, 1, 1, 1, 0, 1, 1}} -> 1, {{{1, 2}, {1, 2}, {1, 4}, {1, 4}}, {1, 0, 0, 
   1, 1, 0, 1, 0, 1, 0, 1, 1, 1, 0, 1, 0, 1, 0, 1, 1, 1, 0, 1, 0, 1, 0, 1, 1, 
   1, 0, 1, 0, 1, 0, 1, 1, 1, 0, 1, 0}} -> 1, 
 {{{1, 2}, {1, 2}, {1, 4}, {1, 4}}, {1, 0, 0, 0, 1, 0, 1, 1, 1, 0, 1, 0, 1, 
   0, 1, 1, 1, 0, 1, 0, 1, 0, 1, 1, 1, 0, 1, 0, 1, 0, 1, 1, 1, 0, 1, 0, 1, 0, 
   1, 1}} -> 1, {{{1, 2}, {1, 2}, {1, 4}, {1, 4}}, {1, 0, 1, 0, 1, 0, 1, 0, 
   1, 0, 1, 0, 1, 0, 1, 0, 1, 0, 1, 0, 1, 0, 1, 0, 1, 0, 1, 0, 1, 0, 1, 0, 1, 
   0, 1, 0, 1, 0, 1, 0}} -> 1, {{{1, 2}, {1, 2}, {1, 4}, {1, 4}}, {1, 0, 1, 
   0, 1, 0, 1, 1, 1, 0, 0, 1, 1, 0, 0, 1, 1, 0, 0, 1, 1, 0, 0, 1, 1, 0, 0, 1, 
   1, 0, 0, 1, 1, 0, 0, 1, 1, 0, 0, 1}} -> 1, 
 {{{1, 2}, {1, 2}, {1, 4}, {1, 4}}, {1, 0, 1, 1, 1, 0, 0, 0, 1, 0, 1, 1, 1, 
   0, 0, 0, 1, 0, 1, 1, 1, 0, 0, 0, 1, 0, 1, 1, 1, 0, 0, 0, 1, 0, 1, 1, 1, 0, 
   0, 0}} -> 1, {{{1, 2}, {1, 2}, {1, 4}, {1, 4}}, {1, 0, 1, 0, 1, 0, 1, 1, 
   1, 0, 0, 0, 1, 0, 1, 1, 1, 0, 0, 0, 1, 0, 1, 1, 1, 0, 0, 0, 1, 0, 1, 1, 1, 
   0, 0, 0, 1, 0, 1, 1}} -> 1, {{{1, 2}, {1, 2}, {1, 4}, {1, 4}}, {1, 0, 0, 
   0, 1, 0, 1, 1, 1, 0, 0, 1, 1, 0, 0, 1, 1, 0, 0, 1, 1, 0, 0, 1, 1, 0, 0, 1, 
   1, 0, 0, 1, 1, 0, 0, 1, 1, 0, 0, 1}} -> 1, 
 {{{1, 2}, {1, 2}, {1, 4}, {1, 4}}, {1, 0, 0, 1, 1, 0, 0, 0, 1, 0, 1, 1, 1, 
   0, 0, 0, 1, 0, 1, 1, 1, 0, 0, 0, 1, 0, 1, 1, 1, 0, 0, 0, 1, 0, 1, 1, 1, 0, 
   0, 0}} -> 1, {{{1, 2}, {1, 2}, {1, 4}, {1, 4}}, {1, 0, 0, 0, 1, 0, 1, 1, 
   1, 0, 0, 0, 1, 0, 1, 1, 1, 0, 0, 0, 1, 0, 1, 1, 1, 0, 0, 0, 1, 0, 1, 1, 1, 
   0, 0, 0, 1, 0, 1, 1}} -> 1, {{{1, 2}, {1, 2}, {1, 4}, {1, 4}}, {1, 0, 0, 
   0, 1, 1, 0, 0, 0, 1, 0, 0, 1, 1, 0, 0, 0, 1, 0, 0, 1, 1, 0, 0, 0, 1, 0, 0, 
   1, 1, 0, 0, 0, 1, 0, 0, 1, 1, 0, 0}} -> 1, 
 {{{1, 2}, {1, 2}, {1, 4}, {1, 4}}, {1, 0, 0, 0, 1, 1, 0, 1, 0, 1, 1, 1, 1, 
   1, 0, 1, 0, 1, 1, 1, 1, 1, 0, 1, 0, 1, 1, 1, 1, 1, 0, 1, 0, 1, 1, 1, 1, 1, 
   0, 1}} -> 1, {{{1, 2}, {1, 2}, {1, 4}, {1, 4}}, {1, 0, 0, 1, 1, 1, 1, 0, 
   0, 1, 0, 1, 1, 1, 0, 1, 0, 1, 1, 0, 1, 1, 0, 1, 0, 1, 1, 0, 1, 1, 0, 1, 0, 
   1, 1, 0, 1, 1, 0, 1}} -> 1, {{{1, 2}, {1, 2}, {1, 4}, {1, 4}}, {1, 0, 0, 
   0, 1, 1, 0, 1, 0, 1, 1, 0, 1, 1, 0, 0, 0, 1, 0, 1, 1, 1, 0, 1, 0, 1, 1, 0, 
   1, 1, 0, 0, 0, 1, 0, 1, 1, 1, 0, 1}} -> 1, 
 {{{1, 2}, {1, 2}, {1, 4}, {1, 4}}, {1, 0, 0, 0, 1, 1, 1, 0, 0, 1, 1, 0, 1, 
   1, 0, 0, 0, 1, 1, 0, 1, 1, 0, 0, 0, 1, 1, 0, 1, 1, 0, 0, 0, 1, 1, 0, 1, 1, 
   0, 0}} -> 2, {{{1, 2}, {1, 2}, {1, 4}, {1, 4}}, {1, 0, 0, 0, 1, 1, 1, 1, 
   0, 1, 1, 1, 1, 1, 1, 1, 0, 1, 1, 1, 1, 1, 1, 1, 0, 1, 1, 1, 1, 1, 1, 1, 0, 
   1, 1, 1, 1, 1, 1, 1}} -> 1, {{{1, 2}, {1, 2}, {1, 4}, {1, 4}}, {1, 0, 0, 
   1, 1, 1, 1, 0, 0, 1, 1, 1, 1, 1, 1, 1, 0, 1, 1, 0, 1, 1, 0, 1, 0, 1, 1, 0, 
   1, 1, 0, 1, 0, 1, 1, 0, 1, 1, 0, 1}} -> 1, 
 {{{1, 2}, {1, 2}, {1, 4}, {1, 4}}, {1, 0, 0, 0, 1, 1, 1, 1, 0, 1, 1, 0, 1, 
   1, 0, 0, 0, 1, 1, 1, 1, 1, 1, 1, 0, 1, 1, 0, 1, 1, 0, 0, 0, 1, 1, 1, 1, 1, 
   1, 1}} -> 1, {{{1, 2}, {1, 2}, {1, 4}, {1, 4}}, {1, 0, 1, 0, 1, 1, 1, 0, 
   0, 1, 1, 0, 1, 1, 1, 0, 0, 1, 1, 0, 1, 1, 1, 0, 0, 1, 1, 0, 1, 1, 1, 0, 0, 
   1, 1, 0, 1, 1, 1, 0}} -> 1, {{{1, 2}, {1, 2}, {1, 4}, {1, 4}}, {1, 0, 1, 
   0, 1, 1, 1, 1, 0, 1, 0, 1, 1, 1, 1, 1, 0, 1, 0, 1, 1, 1, 1, 1, 0, 1, 0, 1, 
   1, 1, 1, 1, 0, 1, 0, 1, 1, 1, 1, 1}} -> 1, 
 {{{1, 2}, {1, 2}, {1, 4}, {1, 4}}, {1, 0, 1, 1, 1, 1, 0, 0, 0, 1, 1, 1, 1, 
   1, 1, 1, 0, 1, 0, 0, 1, 1, 1, 1, 0, 1, 0, 0, 1, 1, 1, 1, 0, 1, 0, 0, 1, 1, 
   1, 1}} -> 1, {{{1, 2}, {1, 2}, {1, 4}, {1, 4}}, {1, 0, 1, 0, 1, 1, 1, 1, 
   0, 1, 0, 0, 1, 1, 1, 0, 0, 1, 1, 1, 1, 1, 1, 1, 0, 1, 0, 0, 1, 1, 1, 0, 0, 
   1, 1, 1, 1, 1, 1, 1}} -> 1, {{{1, 2}, {1, 2}, {1, 4}, {1, 4}}, {1, 0, 0, 
   0, 1, 1, 1, 1, 0, 1, 0, 1, 1, 1, 1, 1, 0, 1, 0, 1, 1, 1, 1, 1, 0, 1, 0, 1, 
   1, 1, 1, 1, 0, 1, 0, 1, 1, 1, 1, 1}} -> 1, 
 {{{1, 2}, {1, 2}, {1, 4}, {1, 4}}, {1, 0, 0, 1, 1, 1, 0, 0, 0, 1, 1, 1, 1, 
   1, 1, 1, 0, 1, 0, 0, 1, 1, 0, 1, 0, 1, 0, 0, 1, 1, 0, 1, 0, 1, 0, 0, 1, 1, 
   0, 1}} -> 1, {{{1, 2}, {1, 2}, {1, 4}, {1, 4}}, {1, 0, 0, 0, 1, 1, 1, 1, 
   0, 1, 0, 0, 1, 1, 0, 0, 0, 1, 1, 1, 1, 1, 1, 1, 0, 1, 0, 0, 1, 1, 0, 0, 0, 
   1, 1, 1, 1, 1, 1, 1}} -> 1, {{{1, 2}, {1, 2}, {1, 4}, {1, 4}}, {1, 1, 0, 
   0, 0, 0, 0, 0, 1, 1, 0, 0, 0, 0, 0, 0, 1, 1, 0, 0, 0, 0, 0, 0, 1, 1, 0, 0, 
   0, 0, 0, 0, 1, 1, 0, 0, 0, 0, 0, 0}} -> 1, 
 {{{1, 2}, {1, 2}, {1, 4}, {1, 4}}, {1, 1, 0, 0, 0, 0, 0, 1, 1, 1, 0, 1, 0, 
   0, 1, 1, 1, 1, 0, 1, 0, 0, 1, 1, 1, 1, 0, 1, 0, 0, 1, 1, 1, 1, 0, 1, 0, 0, 
   1, 1}} -> 1, {{{1, 2}, {1, 2}, {1, 4}, {1, 4}}, {1, 1, 0, 1, 0, 0, 1, 0, 
   1, 1, 0, 1, 0, 0, 1, 0, 1, 1, 0, 1, 0, 0, 1, 0, 1, 1, 0, 1, 0, 0, 1, 0, 1, 
   1, 0, 1, 0, 0, 1, 0}} -> 2, {{{1, 2}, {1, 2}, {1, 4}, {1, 4}}, {1, 1, 0, 
   0, 0, 0, 0, 1, 1, 1, 0, 1, 0, 0, 1, 0, 1, 1, 0, 0, 0, 0, 0, 1, 1, 1, 0, 1, 
   0, 0, 1, 0, 1, 1, 0, 0, 0, 0, 0, 1}} -> 1, 
 {{{1, 2}, {1, 2}, {1, 4}, {1, 4}}, {1, 1, 0, 0, 0, 0, 1, 0, 1, 1, 0, 0, 0, 
   0, 1, 0, 1, 1, 0, 0, 0, 0, 1, 0, 1, 1, 0, 0, 0, 0, 1, 0, 1, 1, 0, 0, 0, 0, 
   1, 0}} -> 2, {{{1, 2}, {1, 2}, {1, 4}, {1, 4}}, {1, 1, 0, 0, 0, 0, 1, 1, 
   1, 1, 1, 1, 0, 0, 1, 1, 1, 1, 1, 1, 0, 0, 1, 1, 1, 1, 1, 1, 0, 0, 1, 1, 1, 
   1, 1, 1, 0, 0, 1, 1}} -> 1, {{{1, 2}, {1, 2}, {1, 4}, {1, 4}}, {1, 1, 0, 
   0, 0, 0, 1, 1, 1, 1, 1, 1, 0, 0, 1, 0, 1, 1, 0, 0, 0, 0, 1, 1, 1, 1, 1, 1, 
   0, 0, 1, 0, 1, 1, 0, 0, 0, 0, 1, 1}} -> 1, 
 {{{1, 2}, {1, 2}, {1, 4}, {1, 4}}, {1, 1, 1, 0, 0, 0, 1, 0, 1, 1, 1, 0, 0, 
   0, 1, 0, 1, 1, 1, 0, 0, 0, 1, 0, 1, 1, 1, 0, 0, 0, 1, 0, 1, 1, 1, 0, 0, 0, 
   1, 0}} -> 1, {{{1, 2}, {1, 2}, {1, 4}, {1, 4}}, {1, 1, 1, 0, 0, 0, 1, 1, 
   1, 1, 1, 1, 0, 0, 0, 1, 1, 1, 1, 1, 0, 0, 0, 1, 1, 1, 1, 1, 0, 0, 0, 1, 1, 
   1, 1, 1, 0, 0, 0, 1}} -> 1, {{{1, 2}, {1, 2}, {1, 4}, {1, 4}}, {1, 1, 1, 
   1, 0, 0, 0, 0, 1, 1, 1, 1, 0, 0, 0, 0, 1, 1, 1, 1, 0, 0, 0, 0, 1, 1, 1, 1, 
   0, 0, 0, 0, 1, 1, 1, 1, 0, 0, 0, 0}} -> 1, 
 {{{1, 2}, {1, 2}, {1, 4}, {1, 4}}, {1, 1, 1, 0, 0, 0, 1, 1, 1, 1, 1, 1, 0, 
   0, 0, 0, 1, 1, 1, 0, 0, 0, 1, 1, 1, 1, 1, 1, 0, 0, 0, 0, 1, 1, 1, 0, 0, 0, 
   1, 1}} -> 1, {{{1, 2}, {1, 2}, {1, 4}, {1, 4}}, {1, 1, 0, 0, 0, 0, 1, 1, 
   1, 1, 1, 1, 0, 0, 0, 1, 1, 1, 1, 1, 0, 0, 0, 1, 1, 1, 1, 1, 0, 0, 0, 1, 1, 
   1, 1, 1, 0, 0, 0, 1}} -> 1, {{{1, 2}, {1, 2}, {1, 4}, {1, 4}}, {1, 1, 0, 
   1, 0, 0, 0, 0, 1, 1, 0, 1, 0, 0, 0, 0, 1, 1, 0, 1, 0, 0, 0, 0, 1, 1, 0, 1, 
   0, 0, 0, 0, 1, 1, 0, 1, 0, 0, 0, 0}} -> 1, 
 {{{1, 2}, {1, 2}, {1, 4}, {1, 4}}, {1, 1, 0, 0, 0, 0, 1, 1, 1, 1, 1, 1, 0, 
   0, 0, 0, 1, 1, 0, 0, 0, 0, 1, 1, 1, 1, 1, 1, 0, 0, 0, 0, 1, 1, 0, 0, 0, 0, 
   1, 1}} -> 1, {{{1, 2}, {1, 2}, {1, 4}, {1, 4}}, {1, 0, 0, 0, 1, 1, 0, 0, 
   0, 0, 0, 0, 1, 0, 0, 0, 1, 1, 0, 0, 0, 0, 0, 0, 1, 0, 0, 0, 1, 1, 0, 0, 0, 
   0, 0, 0, 1, 0, 0, 0}} -> 1, {{{1, 2}, {1, 2}, {1, 4}, {1, 4}}, {1, 0, 0, 
   0, 1, 1, 0, 1, 0, 0, 1, 1, 1, 0, 0, 1, 1, 1, 1, 1, 0, 0, 1, 1, 1, 0, 0, 1, 
   1, 1, 1, 1, 0, 0, 1, 1, 1, 0, 0, 1}} -> 1, 
 {{{1, 2}, {1, 2}, {1, 4}, {1, 4}}, {1, 0, 0, 1, 1, 1, 1, 0, 0, 0, 0, 1, 1, 
   0, 0, 1, 1, 1, 1, 0, 0, 0, 0, 1, 1, 0, 0, 1, 1, 1, 1, 0, 0, 0, 0, 1, 1, 0, 
   0, 1}} -> 1, {{{1, 2}, {1, 2}, {1, 4}, {1, 4}}, {1, 0, 0, 0, 1, 1, 0, 1, 
   0, 0, 1, 0, 1, 0, 0, 0, 1, 1, 0, 1, 0, 0, 1, 0, 1, 0, 0, 0, 1, 1, 0, 1, 0, 
   0, 1, 0, 1, 0, 0, 0}} -> 1, {{{1, 2}, {1, 2}, {1, 4}, {1, 4}}, {1, 0, 0, 
   0, 1, 1, 1, 0, 0, 0, 1, 0, 1, 0, 0, 0, 1, 1, 1, 0, 0, 0, 1, 0, 1, 0, 0, 0, 
   1, 1, 1, 0, 0, 0, 1, 0, 1, 0, 0, 0}} -> 2, 
 {{{1, 2}, {1, 2}, {1, 4}, {1, 4}}, {1, 0, 0, 0, 1, 1, 1, 1, 0, 0, 1, 1, 1, 
   0, 1, 1, 1, 1, 1, 1, 0, 0, 1, 1, 1, 0, 1, 1, 1, 1, 1, 1, 0, 0, 1, 1, 1, 0, 
   1, 1}} -> 1, {{{1, 2}, {1, 2}, {1, 4}, {1, 4}}, {1, 0, 0, 1, 1, 1, 1, 0, 
   0, 0, 1, 1, 1, 0, 1, 1, 1, 1, 1, 0, 0, 0, 1, 1, 1, 0, 1, 1, 1, 1, 1, 0, 0, 
   0, 1, 1, 1, 0, 1, 1}} -> 1, {{{1, 2}, {1, 2}, {1, 4}, {1, 4}}, {1, 0, 0, 
   0, 1, 1, 1, 1, 0, 0, 1, 0, 1, 0, 0, 0, 1, 1, 1, 1, 0, 0, 1, 0, 1, 0, 0, 0, 
   1, 1, 1, 1, 0, 0, 1, 0, 1, 0, 0, 0}} -> 1, 
 {{{1, 2}, {1, 2}, {1, 4}, {1, 4}}, {1, 0, 1, 0, 1, 1, 1, 0, 0, 0, 1, 0, 1, 
   0, 1, 0, 1, 1, 1, 0, 0, 0, 1, 0, 1, 0, 1, 0, 1, 1, 1, 0, 0, 0, 1, 0, 1, 0, 
   1, 0}} -> 1, {{{1, 2}, {1, 2}, {1, 4}, {1, 4}}, {1, 0, 1, 0, 1, 1, 1, 1, 
   0, 0, 0, 1, 1, 0, 1, 1, 1, 1, 0, 1, 0, 0, 0, 1, 1, 0, 1, 1, 1, 1, 0, 1, 0, 
   0, 0, 1, 1, 0, 1, 1}} -> 1, {{{1, 2}, {1, 2}, {1, 4}, {1, 4}}, {1, 0, 1, 
   1, 1, 1, 0, 0, 0, 0, 1, 1, 1, 0, 1, 1, 1, 1, 0, 0, 0, 0, 1, 1, 1, 0, 1, 1, 
   1, 1, 0, 0, 0, 0, 1, 1, 1, 0, 1, 1}} -> 1, 
 {{{1, 2}, {1, 2}, {1, 4}, {1, 4}}, {1, 0, 1, 0, 1, 1, 1, 1, 0, 0, 0, 0, 1, 
   0, 1, 0, 1, 1, 1, 1, 0, 0, 0, 0, 1, 0, 1, 0, 1, 1, 1, 1, 0, 0, 0, 0, 1, 0, 
   1, 0}} -> 1, {{{1, 2}, {1, 2}, {1, 4}, {1, 4}}, {1, 0, 0, 0, 1, 1, 1, 1, 
   0, 0, 0, 1, 1, 0, 1, 1, 1, 1, 0, 1, 0, 0, 0, 1, 1, 0, 1, 1, 1, 1, 0, 1, 0, 
   0, 0, 1, 1, 0, 1, 1}} -> 1, {{{1, 2}, {1, 2}, {1, 4}, {1, 4}}, {1, 0, 0, 
   1, 1, 1, 0, 0, 0, 0, 1, 1, 1, 0, 1, 1, 1, 1, 0, 0, 0, 0, 1, 1, 1, 0, 1, 1, 
   1, 1, 0, 0, 0, 0, 1, 1, 1, 0, 1, 1}} -> 1, 
 {{{1, 2}, {1, 2}, {1, 4}, {1, 4}}, {1, 0, 0, 0, 1, 1, 1, 1, 0, 0, 0, 0, 1, 
   0, 0, 0, 1, 1, 1, 1, 0, 0, 0, 0, 1, 0, 0, 0, 1, 1, 1, 1, 0, 0, 0, 0, 1, 0, 
   0, 0}} -> 1, {{{1, 2}, {1, 2}, {1, 4}, {1, 4}}, {0, 1, 0, 0, 1, 1, 0, 0, 
   0, 0, 0, 0, 0, 1, 0, 0, 1, 1, 0, 0, 0, 0, 0, 0, 0, 1, 0, 0, 1, 1, 0, 0, 0, 
   0, 0, 0, 0, 1, 0, 0}} -> 1, {{{1, 2}, {1, 2}, {1, 4}, {1, 4}}, {0, 1, 0, 
   0, 1, 1, 0, 0, 0, 0, 0, 1, 0, 1, 0, 1, 1, 1, 0, 1, 0, 0, 1, 1, 0, 1, 0, 1, 
   1, 1, 0, 1, 0, 0, 1, 1, 0, 1, 0, 1}} -> 1, 
 {{{1, 2}, {1, 2}, {1, 4}, {1, 4}}, {0, 1, 0, 1, 1, 1, 0, 1, 0, 0, 1, 0, 0, 
   1, 0, 1, 1, 1, 0, 1, 0, 0, 1, 0, 0, 1, 0, 1, 1, 1, 0, 1, 0, 0, 1, 0, 0, 1, 
   0, 1}} -> 1, {{{1, 2}, {1, 2}, {1, 4}, {1, 4}}, {0, 1, 0, 0, 1, 1, 0, 0, 
   0, 0, 0, 1, 0, 1, 0, 1, 1, 1, 0, 1, 0, 0, 1, 0, 0, 1, 0, 0, 1, 1, 0, 0, 0, 
   0, 0, 1, 0, 1, 0, 1}} -> 1, {{{1, 2}, {1, 2}, {1, 4}, {1, 4}}, {0, 1, 0, 
   0, 1, 1, 0, 0, 0, 0, 1, 0, 0, 1, 0, 0, 1, 1, 0, 0, 0, 0, 1, 0, 0, 1, 0, 0, 
   1, 1, 0, 0, 0, 0, 1, 0, 0, 1, 0, 0}} -> 2, 
 {{{1, 2}, {1, 2}, {1, 4}, {1, 4}}, {0, 1, 0, 0, 1, 1, 0, 0, 0, 0, 1, 1, 0, 
   1, 1, 1, 1, 1, 1, 1, 0, 0, 1, 1, 0, 1, 1, 1, 1, 1, 1, 1, 0, 0, 1, 1, 0, 1, 
   1, 1}} -> 1, {{{1, 2}, {1, 2}, {1, 4}, {1, 4}}, {0, 1, 0, 1, 1, 1, 1, 1, 
   0, 0, 1, 0, 0, 1, 0, 1, 1, 1, 1, 1, 0, 0, 1, 0, 0, 1, 0, 1, 1, 1, 1, 1, 0, 
   0, 1, 0, 0, 1, 0, 1}} -> 1, {{{1, 2}, {1, 2}, {1, 4}, {1, 4}}, {0, 1, 0, 
   0, 1, 1, 0, 0, 0, 0, 1, 1, 0, 1, 1, 1, 1, 1, 1, 1, 0, 0, 1, 0, 0, 1, 0, 0, 
   1, 1, 0, 0, 0, 0, 1, 1, 0, 1, 1, 1}} -> 1, 
 {{{1, 2}, {1, 2}, {1, 4}, {1, 4}}, {0, 1, 1, 0, 1, 1, 1, 0, 0, 0, 1, 0, 0, 
   1, 1, 0, 1, 1, 1, 0, 0, 0, 1, 0, 0, 1, 1, 0, 1, 1, 1, 0, 0, 0, 1, 0, 0, 1, 
   1, 0}} -> 1, {{{1, 2}, {1, 2}, {1, 4}, {1, 4}}, {0, 1, 1, 0, 1, 1, 1, 0, 
   0, 0, 1, 1, 0, 1, 1, 1, 1, 1, 1, 1, 0, 0, 0, 1, 0, 1, 1, 1, 1, 1, 1, 1, 0, 
   0, 0, 1, 0, 1, 1, 1}} -> 1, {{{1, 2}, {1, 2}, {1, 4}, {1, 4}}, {0, 1, 1, 
   1, 1, 1, 1, 1, 0, 0, 0, 0, 0, 1, 1, 1, 1, 1, 1, 1, 0, 0, 0, 0, 0, 1, 1, 1, 
   1, 1, 1, 1, 0, 0, 0, 0, 0, 1, 1, 1}} -> 1, 
 {{{1, 2}, {1, 2}, {1, 4}, {1, 4}}, {0, 1, 1, 0, 1, 1, 1, 0, 0, 0, 1, 1, 0, 
   1, 1, 1, 1, 1, 1, 1, 0, 0, 0, 0, 0, 1, 1, 0, 1, 1, 1, 0, 0, 0, 1, 1, 0, 1, 
   1, 1}} -> 1, {{{1, 2}, {1, 2}, {1, 4}, {1, 4}}, {0, 1, 0, 0, 1, 1, 0, 0, 
   0, 0, 1, 1, 0, 1, 1, 1, 1, 1, 1, 1, 0, 0, 0, 1, 0, 1, 1, 1, 1, 1, 1, 1, 0, 
   0, 0, 1, 0, 1, 1, 1}} -> 1, {{{1, 2}, {1, 2}, {1, 4}, {1, 4}}, {0, 1, 0, 
   1, 1, 1, 1, 1, 0, 0, 0, 0, 0, 1, 0, 1, 1, 1, 1, 1, 0, 0, 0, 0, 0, 1, 0, 1, 
   1, 1, 1, 1, 0, 0, 0, 0, 0, 1, 0, 1}} -> 1, 
 {{{1, 2}, {1, 2}, {1, 4}, {1, 4}}, {0, 1, 0, 0, 1, 1, 0, 0, 0, 0, 1, 1, 0, 
   1, 1, 1, 1, 1, 1, 1, 0, 0, 0, 0, 0, 1, 0, 0, 1, 1, 0, 0, 0, 0, 1, 1, 0, 1, 
   1, 1}} -> 1, {{{1, 2}, {1, 2}, {1, 4}, {2, 3}}, {0, 0, 0, 0, 0, 0, 0, 0, 
   0, 0, 0, 0, 0, 0, 0, 0, 0, 0, 0, 0, 0, 0, 0, 0, 0, 0, 0, 0, 0, 0, 0, 0, 0, 
   0, 0, 0, 0, 0, 0, 0}} -> 81, {{{1, 2}, {1, 2}, {1, 4}, {2, 3}}, {0, 0, 0, 
   1, 0, 0, 0, 1, 0, 0, 0, 1, 0, 0, 0, 1, 0, 0, 0, 1, 0, 0, 0, 1, 0, 0, 0, 1, 
   0, 0, 0, 1, 0, 0, 0, 1, 0, 0, 0, 1}} -> 9, 
 {{{1, 2}, {1, 2}, {1, 4}, {2, 3}}, {0, 0, 0, 1, 0, 0, 1, 1, 0, 0, 1, 1, 0, 
   0, 1, 1, 0, 0, 1, 1, 0, 0, 1, 1, 0, 0, 1, 1, 0, 0, 1, 1, 0, 0, 1, 1, 0, 0, 
   1, 1}} -> 18, {{{1, 2}, {1, 2}, {1, 4}, {2, 3}}, {0, 0, 1, 0, 0, 0, 1, 0, 
   0, 0, 1, 0, 0, 0, 1, 0, 0, 0, 1, 0, 0, 0, 1, 0, 0, 0, 1, 0, 0, 0, 1, 0, 0, 
   0, 1, 0, 0, 0, 1, 0}} -> 9, {{{1, 2}, {1, 2}, {1, 4}, {2, 3}}, {0, 0, 1, 
   0, 0, 0, 1, 1, 0, 0, 1, 1, 0, 0, 1, 1, 0, 0, 1, 1, 0, 0, 1, 1, 0, 0, 1, 1, 
   0, 0, 1, 1, 0, 0, 1, 1, 0, 0, 1, 1}} -> 18, 
 {{{1, 2}, {1, 2}, {1, 4}, {2, 3}}, {0, 0, 1, 1, 0, 0, 1, 1, 0, 0, 1, 1, 0, 
   0, 1, 1, 0, 0, 1, 1, 0, 0, 1, 1, 0, 0, 1, 1, 0, 0, 1, 1, 0, 0, 1, 1, 0, 0, 
   1, 1}} -> 9, {{{1, 2}, {1, 2}, {1, 4}, {2, 3}}, {0, 1, 0, 0, 0, 1, 0, 0, 
   0, 1, 0, 0, 0, 1, 0, 0, 0, 1, 0, 0, 0, 1, 0, 0, 0, 1, 0, 0, 0, 1, 0, 0, 0, 
   1, 0, 0, 0, 1, 0, 0}} -> 3, {{{1, 2}, {1, 2}, {1, 4}, {2, 3}}, {0, 1, 0, 
   0, 0, 1, 0, 1, 0, 1, 0, 1, 0, 1, 0, 1, 0, 1, 0, 1, 0, 1, 0, 1, 0, 1, 0, 1, 
   0, 1, 0, 1, 0, 1, 0, 1, 0, 1, 0, 1}} -> 2, 
 {{{1, 2}, {1, 2}, {1, 4}, {2, 3}}, {0, 1, 0, 1, 0, 1, 0, 1, 0, 1, 0, 1, 0, 
   1, 0, 1, 0, 1, 0, 1, 0, 1, 0, 1, 0, 1, 0, 1, 0, 1, 0, 1, 0, 1, 0, 1, 0, 1, 
   0, 1}} -> 1, {{{1, 2}, {1, 2}, {1, 4}, {2, 3}}, {0, 1, 0, 0, 0, 1, 0, 1, 
   0, 1, 1, 1, 0, 1, 1, 1, 0, 1, 1, 1, 0, 1, 1, 1, 0, 1, 1, 1, 0, 1, 1, 1, 0, 
   1, 1, 1, 0, 1, 1, 1}} -> 2, {{{1, 2}, {1, 2}, {1, 4}, {2, 3}}, {0, 1, 0, 
   1, 0, 1, 1, 1, 0, 1, 1, 0, 0, 1, 0, 0, 0, 1, 0, 1, 0, 1, 1, 1, 0, 1, 1, 0, 
   0, 1, 0, 0, 0, 1, 0, 1, 0, 1, 1, 1}} -> 2, 
 {{{1, 2}, {1, 2}, {1, 4}, {2, 3}}, {0, 1, 0, 0, 0, 1, 0, 1, 0, 1, 1, 1, 0, 
   1, 1, 0, 0, 1, 0, 0, 0, 1, 0, 1, 0, 1, 1, 1, 0, 1, 1, 0, 0, 1, 0, 0, 0, 1, 
   0, 1}} -> 2, {{{1, 2}, {1, 2}, {1, 4}, {2, 3}}, {0, 1, 1, 0, 0, 1, 1, 1, 
   0, 1, 1, 1, 0, 1, 1, 1, 0, 1, 1, 1, 0, 1, 1, 1, 0, 1, 1, 1, 0, 1, 1, 1, 0, 
   1, 1, 1, 0, 1, 1, 1}} -> 2, {{{1, 2}, {1, 2}, {1, 4}, {2, 3}}, {0, 1, 1, 
   1, 0, 1, 1, 0, 0, 1, 1, 0, 0, 1, 1, 0, 0, 1, 1, 0, 0, 1, 1, 0, 0, 1, 1, 0, 
   0, 1, 1, 0, 0, 1, 1, 0, 0, 1, 1, 0}} -> 1, 
 {{{1, 2}, {1, 2}, {1, 4}, {2, 3}}, {0, 1, 1, 0, 0, 1, 1, 0, 0, 1, 1, 0, 0, 
   1, 1, 0, 0, 1, 1, 0, 0, 1, 1, 0, 0, 1, 1, 0, 0, 1, 1, 0, 0, 1, 1, 0, 0, 1, 
   1, 0}} -> 1, {{{1, 2}, {1, 2}, {1, 4}, {2, 3}}, {0, 1, 0, 0, 1, 1, 0, 0, 
   1, 0, 0, 0, 1, 1, 0, 0, 1, 0, 0, 0, 1, 1, 0, 0, 1, 0, 0, 0, 1, 1, 0, 0, 1, 
   0, 0, 0, 1, 1, 0, 0}} -> 1, {{{1, 2}, {1, 2}, {1, 4}, {2, 3}}, {0, 1, 0, 
   0, 1, 1, 0, 1, 1, 0, 1, 1, 1, 1, 1, 1, 1, 0, 1, 1, 1, 1, 1, 1, 1, 0, 1, 1, 
   1, 1, 1, 1, 1, 0, 1, 1, 1, 1, 1, 1}} -> 2, 
 {{{1, 2}, {1, 2}, {1, 4}, {2, 3}}, {0, 1, 0, 1, 1, 1, 0, 1, 1, 0, 1, 1, 1, 
   1, 1, 1, 1, 0, 1, 0, 1, 1, 0, 1, 1, 0, 1, 1, 1, 1, 1, 1, 1, 0, 1, 0, 1, 1, 
   0, 1}} -> 1, {{{1, 2}, {1, 2}, {1, 4}, {2, 3}}, {0, 1, 0, 0, 1, 1, 0, 1, 
   1, 0, 1, 1, 1, 1, 1, 1, 1, 0, 1, 0, 1, 1, 0, 1, 1, 0, 1, 1, 1, 1, 1, 1, 1, 
   0, 1, 0, 1, 1, 0, 1}} -> 1, {{{1, 2}, {1, 2}, {1, 4}, {2, 3}}, {0, 1, 0, 
   0, 1, 1, 0, 0, 1, 0, 1, 0, 1, 1, 1, 0, 1, 0, 1, 1, 1, 1, 1, 0, 1, 0, 1, 1, 
   1, 1, 1, 0, 1, 0, 1, 1, 1, 1, 1, 0}} -> 1, 
 {{{1, 2}, {1, 2}, {1, 4}, {2, 3}}, {0, 1, 0, 1, 1, 1, 1, 1, 1, 0, 1, 0, 1, 
   1, 1, 1, 1, 0, 1, 0, 1, 1, 1, 1, 1, 0, 1, 0, 1, 1, 1, 1, 1, 0, 1, 0, 1, 1, 
   1, 1}} -> 1, {{{1, 2}, {1, 2}, {1, 4}, {2, 3}}, {0, 1, 0, 0, 1, 1, 0, 1, 
   1, 0, 1, 1, 1, 1, 1, 1, 1, 0, 1, 0, 1, 1, 1, 1, 1, 0, 1, 0, 1, 1, 1, 1, 1, 
   0, 1, 0, 1, 1, 1, 1}} -> 1, {{{1, 2}, {1, 2}, {1, 4}, {2, 3}}, {0, 1, 1, 
   0, 1, 1, 1, 1, 1, 0, 0, 1, 1, 1, 0, 0, 1, 0, 1, 0, 1, 1, 1, 0, 1, 0, 1, 1, 
   1, 1, 0, 0, 1, 0, 1, 0, 1, 1, 1, 0}} -> 1, 
 {{{1, 2}, {1, 2}, {1, 4}, {2, 3}}, {0, 1, 1, 0, 1, 1, 1, 1, 1, 0, 0, 1, 1, 
   1, 0, 0, 1, 0, 1, 1, 1, 1, 0, 1, 1, 0, 0, 1, 1, 1, 0, 0, 1, 0, 1, 1, 1, 1, 
   0, 1}} -> 1, {{{1, 2}, {1, 2}, {1, 4}, {2, 3}}, {0, 1, 1, 1, 1, 1, 1, 0, 
   1, 0, 1, 0, 1, 1, 1, 1, 1, 0, 0, 0, 1, 1, 1, 1, 1, 0, 0, 0, 1, 1, 1, 1, 1, 
   0, 0, 0, 1, 1, 1, 1}} -> 1, {{{1, 2}, {1, 2}, {1, 4}, {2, 3}}, {0, 1, 1, 
   0, 1, 1, 1, 0, 1, 0, 1, 0, 1, 1, 1, 1, 1, 0, 0, 0, 1, 1, 1, 0, 1, 0, 1, 0, 
   1, 1, 1, 1, 1, 0, 0, 0, 1, 1, 1, 0}} -> 1, 
 {{{1, 2}, {1, 2}, {1, 4}, {2, 3}}, {0, 1, 0, 0, 1, 1, 0, 0, 1, 0, 1, 0, 1, 
   1, 1, 0, 1, 0, 1, 1, 1, 1, 0, 0, 1, 0, 1, 0, 1, 1, 1, 0, 1, 0, 1, 1, 1, 1, 
   0, 0}} -> 1, {{{1, 2}, {1, 2}, {1, 4}, {2, 3}}, {0, 1, 0, 0, 1, 1, 0, 1, 
   1, 0, 0, 1, 1, 1, 0, 0, 1, 0, 1, 1, 1, 1, 0, 1, 1, 0, 0, 1, 1, 1, 0, 0, 1, 
   0, 1, 1, 1, 1, 0, 1}} -> 2, {{{1, 2}, {1, 2}, {1, 4}, {2, 3}}, {0, 1, 0, 
   1, 1, 1, 1, 1, 1, 0, 0, 0, 1, 1, 1, 1, 1, 0, 0, 0, 1, 1, 1, 1, 1, 0, 0, 0, 
   1, 1, 1, 1, 1, 0, 0, 0, 1, 1, 1, 1}} -> 1, 
 {{{1, 2}, {1, 2}, {1, 4}, {2, 3}}, {1, 0, 0, 0, 1, 0, 0, 0, 1, 0, 0, 0, 1, 
   0, 0, 0, 1, 0, 0, 0, 1, 0, 0, 0, 1, 0, 0, 0, 1, 0, 0, 0, 1, 0, 0, 0, 1, 0, 
   0, 0}} -> 3, {{{1, 2}, {1, 2}, {1, 4}, {2, 3}}, {1, 0, 0, 1, 1, 0, 1, 1, 
   1, 0, 1, 1, 1, 0, 1, 1, 1, 0, 1, 1, 1, 0, 1, 1, 1, 0, 1, 1, 1, 0, 1, 1, 1, 
   0, 1, 1, 1, 0, 1, 1}} -> 2, {{{1, 2}, {1, 2}, {1, 4}, {2, 3}}, {1, 0, 0, 
   0, 1, 0, 1, 0, 1, 0, 1, 0, 1, 0, 1, 0, 1, 0, 1, 0, 1, 0, 1, 0, 1, 0, 1, 0, 
   1, 0, 1, 0, 1, 0, 1, 0, 1, 0, 1, 0}} -> 2, 
 {{{1, 2}, {1, 2}, {1, 4}, {2, 3}}, {1, 0, 0, 0, 1, 0, 1, 0, 1, 0, 1, 1, 1, 
   0, 1, 1, 1, 0, 1, 1, 1, 0, 1, 1, 1, 0, 1, 1, 1, 0, 1, 1, 1, 0, 1, 1, 1, 0, 
   1, 1}} -> 2, {{{1, 2}, {1, 2}, {1, 4}, {2, 3}}, {1, 0, 1, 0, 1, 0, 1, 0, 
   1, 0, 1, 0, 1, 0, 1, 0, 1, 0, 1, 0, 1, 0, 1, 0, 1, 0, 1, 0, 1, 0, 1, 0, 1, 
   0, 1, 0, 1, 0, 1, 0}} -> 1, {{{1, 2}, {1, 2}, {1, 4}, {2, 3}}, {1, 0, 1, 
   0, 1, 0, 1, 1, 1, 0, 0, 1, 1, 0, 0, 0, 1, 0, 1, 0, 1, 0, 1, 1, 1, 0, 0, 1, 
   1, 0, 0, 0, 1, 0, 1, 0, 1, 0, 1, 1}} -> 2, 
 {{{1, 2}, {1, 2}, {1, 4}, {2, 3}}, {1, 0, 1, 1, 1, 0, 0, 1, 1, 0, 0, 1, 1, 
   0, 0, 1, 1, 0, 0, 1, 1, 0, 0, 1, 1, 0, 0, 1, 1, 0, 0, 1, 1, 0, 0, 1, 1, 0, 
   0, 1}} -> 1, {{{1, 2}, {1, 2}, {1, 4}, {2, 3}}, {1, 0, 0, 0, 1, 0, 1, 0, 
   1, 0, 1, 1, 1, 0, 0, 1, 1, 0, 0, 0, 1, 0, 1, 0, 1, 0, 1, 1, 1, 0, 0, 1, 1, 
   0, 0, 0, 1, 0, 1, 0}} -> 2, {{{1, 2}, {1, 2}, {1, 4}, {2, 3}}, {1, 0, 0, 
   1, 1, 0, 0, 1, 1, 0, 0, 1, 1, 0, 0, 1, 1, 0, 0, 1, 1, 0, 0, 1, 1, 0, 0, 1, 
   1, 0, 0, 1, 1, 0, 0, 1, 1, 0, 0, 1}} -> 1, 
 {{{1, 2}, {1, 2}, {1, 4}, {2, 3}}, {1, 0, 0, 0, 1, 1, 0, 0, 0, 1, 0, 0, 1, 
   1, 0, 0, 0, 1, 0, 0, 1, 1, 0, 0, 0, 1, 0, 0, 1, 1, 0, 0, 0, 1, 0, 0, 1, 1, 
   0, 0}} -> 1, {{{1, 2}, {1, 2}, {1, 4}, {2, 3}}, {1, 0, 0, 0, 1, 1, 0, 0, 
   0, 1, 0, 1, 1, 1, 0, 1, 0, 1, 1, 1, 1, 1, 0, 1, 0, 1, 1, 1, 1, 1, 0, 1, 0, 
   1, 1, 1, 1, 1, 0, 1}} -> 1, {{{1, 2}, {1, 2}, {1, 4}, {2, 3}}, {1, 0, 0, 
   1, 1, 1, 1, 1, 0, 1, 1, 0, 1, 1, 0, 0, 0, 1, 0, 1, 1, 1, 0, 1, 0, 1, 1, 1, 
   1, 1, 0, 0, 0, 1, 0, 1, 1, 1, 0, 1}} -> 1, 
 {{{1, 2}, {1, 2}, {1, 4}, {2, 3}}, {1, 0, 0, 0, 1, 1, 0, 0, 0, 1, 0, 1, 1, 
   1, 0, 1, 0, 1, 1, 1, 1, 1, 0, 0, 0, 1, 0, 1, 1, 1, 0, 1, 0, 1, 1, 1, 1, 1, 
   0, 0}} -> 1, {{{1, 2}, {1, 2}, {1, 4}, {2, 3}}, {1, 0, 0, 0, 1, 1, 1, 0, 
   0, 1, 1, 1, 1, 1, 1, 1, 0, 1, 1, 1, 1, 1, 1, 1, 0, 1, 1, 1, 1, 1, 1, 1, 0, 
   1, 1, 1, 1, 1, 1, 1}} -> 2, {{{1, 2}, {1, 2}, {1, 4}, {2, 3}}, {1, 0, 0, 
   1, 1, 1, 1, 1, 0, 1, 1, 0, 1, 1, 0, 0, 0, 1, 1, 1, 1, 1, 1, 0, 0, 1, 1, 0, 
   1, 1, 0, 0, 0, 1, 1, 1, 1, 1, 1, 0}} -> 1, 
 {{{1, 2}, {1, 2}, {1, 4}, {2, 3}}, {1, 0, 0, 0, 1, 1, 1, 0, 0, 1, 1, 0, 1, 
   1, 0, 0, 0, 1, 1, 1, 1, 1, 1, 0, 0, 1, 1, 0, 1, 1, 0, 0, 0, 1, 1, 1, 1, 1, 
   1, 0}} -> 2, {{{1, 2}, {1, 2}, {1, 4}, {2, 3}}, {1, 0, 1, 0, 1, 1, 1, 0, 
   0, 1, 1, 1, 1, 1, 1, 1, 0, 1, 0, 1, 1, 1, 1, 0, 0, 1, 1, 1, 1, 1, 1, 1, 0, 
   1, 0, 1, 1, 1, 1, 0}} -> 1, {{{1, 2}, {1, 2}, {1, 4}, {2, 3}}, {1, 0, 1, 
   0, 1, 1, 1, 1, 0, 1, 0, 1, 1, 1, 1, 1, 0, 1, 0, 1, 1, 1, 1, 1, 0, 1, 0, 1, 
   1, 1, 1, 1, 0, 1, 0, 1, 1, 1, 1, 1}} -> 1, 
 {{{1, 2}, {1, 2}, {1, 4}, {2, 3}}, {1, 0, 1, 1, 1, 1, 0, 1, 0, 1, 0, 1, 1, 
   1, 1, 1, 0, 1, 0, 0, 1, 1, 1, 1, 0, 1, 0, 0, 1, 1, 1, 1, 0, 1, 0, 0, 1, 1, 
   1, 1}} -> 1, {{{1, 2}, {1, 2}, {1, 4}, {2, 3}}, {1, 0, 1, 0, 1, 1, 1, 1, 
   0, 1, 0, 0, 1, 1, 1, 1, 0, 1, 0, 0, 1, 1, 1, 1, 0, 1, 0, 0, 1, 1, 1, 1, 0, 
   1, 0, 0, 1, 1, 1, 1}} -> 1, {{{1, 2}, {1, 2}, {1, 4}, {2, 3}}, {1, 0, 0, 
   0, 1, 1, 1, 0, 0, 1, 1, 1, 1, 1, 1, 1, 0, 1, 0, 1, 1, 1, 1, 0, 0, 1, 1, 1, 
   1, 1, 1, 1, 0, 1, 0, 1, 1, 1, 1, 0}} -> 1, 
 {{{1, 2}, {1, 2}, {1, 4}, {2, 3}}, {1, 0, 0, 0, 1, 1, 1, 0, 0, 1, 1, 1, 1, 
   1, 1, 1, 0, 1, 0, 1, 1, 1, 1, 1, 0, 1, 0, 1, 1, 1, 1, 1, 0, 1, 0, 1, 1, 1, 
   1, 1}} -> 1, {{{1, 2}, {1, 2}, {1, 4}, {2, 3}}, {1, 0, 0, 1, 1, 1, 0, 1, 
   0, 1, 0, 1, 1, 1, 1, 1, 0, 1, 0, 0, 1, 1, 0, 1, 0, 1, 0, 1, 1, 1, 1, 1, 0, 
   1, 0, 0, 1, 1, 0, 1}} -> 1, {{{1, 2}, {1, 2}, {1, 4}, {2, 3}}, {1, 1, 0, 
   0, 0, 0, 0, 0, 1, 1, 0, 0, 0, 0, 0, 0, 1, 1, 0, 0, 0, 0, 0, 0, 1, 1, 0, 0, 
   0, 0, 0, 0, 1, 1, 0, 0, 0, 0, 0, 0}} -> 1, 
 {{{1, 2}, {1, 2}, {1, 4}, {2, 3}}, {1, 1, 0, 0, 0, 0, 0, 1, 1, 1, 0, 0, 0, 
   0, 0, 1, 1, 1, 0, 0, 0, 0, 0, 1, 1, 1, 0, 0, 0, 0, 0, 1, 1, 1, 0, 0, 0, 0, 
   0, 1}} -> 2, {{{1, 2}, {1, 2}, {1, 4}, {2, 3}}, {1, 1, 0, 1, 0, 0, 1, 1, 
   1, 1, 0, 1, 0, 0, 1, 1, 1, 1, 0, 1, 0, 0, 1, 1, 1, 1, 0, 1, 0, 0, 1, 1, 1, 
   1, 0, 1, 0, 0, 1, 1}} -> 1, {{{1, 2}, {1, 2}, {1, 4}, {2, 3}}, {1, 1, 0, 
   0, 0, 0, 1, 0, 1, 1, 0, 0, 0, 0, 1, 0, 1, 1, 0, 0, 0, 0, 1, 0, 1, 1, 0, 0, 
   0, 0, 1, 0, 1, 1, 0, 0, 0, 0, 1, 0}} -> 2, 
 {{{1, 2}, {1, 2}, {1, 4}, {2, 3}}, {1, 1, 0, 0, 0, 0, 1, 1, 1, 1, 1, 1, 0, 
   0, 1, 1, 1, 1, 1, 1, 0, 0, 1, 1, 1, 1, 1, 1, 0, 0, 1, 1, 1, 1, 1, 1, 0, 0, 
   1, 1}} -> 1, {{{1, 2}, {1, 2}, {1, 4}, {2, 3}}, {1, 1, 0, 1, 0, 0, 1, 1, 
   1, 1, 1, 1, 0, 0, 1, 0, 1, 1, 0, 1, 0, 0, 1, 1, 1, 1, 1, 1, 0, 0, 1, 0, 1, 
   1, 0, 1, 0, 0, 1, 1}} -> 1, {{{1, 2}, {1, 2}, {1, 4}, {2, 3}}, {1, 1, 0, 
   0, 0, 0, 1, 1, 1, 1, 1, 1, 0, 0, 1, 0, 1, 1, 0, 1, 0, 0, 1, 1, 1, 1, 1, 1, 
   0, 0, 1, 0, 1, 1, 0, 1, 0, 0, 1, 1}} -> 1, 
 {{{1, 2}, {1, 2}, {1, 4}, {2, 3}}, {1, 1, 1, 0, 0, 0, 1, 1, 1, 1, 1, 0, 0, 
   0, 1, 1, 1, 1, 1, 0, 0, 0, 1, 1, 1, 1, 1, 0, 0, 0, 1, 1, 1, 1, 1, 0, 0, 0, 
   1, 1}} -> 1, {{{1, 2}, {1, 2}, {1, 4}, {2, 3}}, {1, 1, 1, 0, 0, 0, 1, 1, 
   1, 1, 1, 1, 0, 0, 0, 1, 1, 1, 1, 0, 0, 0, 1, 1, 1, 1, 1, 1, 0, 0, 0, 1, 1, 
   1, 1, 0, 0, 0, 1, 1}} -> 1, {{{1, 2}, {1, 2}, {1, 4}, {2, 3}}, {1, 1, 1, 
   1, 0, 0, 0, 0, 1, 1, 1, 1, 0, 0, 0, 0, 1, 1, 1, 1, 0, 0, 0, 0, 1, 1, 1, 1, 
   0, 0, 0, 0, 1, 1, 1, 1, 0, 0, 0, 0}} -> 1, 
 {{{1, 2}, {1, 2}, {1, 4}, {2, 3}}, {1, 1, 1, 0, 0, 0, 1, 0, 1, 1, 1, 1, 0, 
   0, 0, 0, 1, 1, 1, 0, 0, 0, 1, 0, 1, 1, 1, 1, 0, 0, 0, 0, 1, 1, 1, 0, 0, 0, 
   1, 0}} -> 1, {{{1, 2}, {1, 2}, {1, 4}, {2, 3}}, {1, 1, 0, 0, 0, 0, 1, 1, 
   1, 1, 1, 1, 0, 0, 0, 1, 1, 1, 1, 0, 0, 0, 1, 1, 1, 1, 1, 1, 0, 0, 0, 1, 1, 
   1, 1, 0, 0, 0, 1, 1}} -> 1, {{{1, 2}, {1, 2}, {1, 4}, {2, 3}}, {1, 1, 0, 
   1, 0, 0, 0, 1, 1, 1, 1, 1, 0, 0, 0, 0, 1, 1, 0, 1, 0, 0, 0, 1, 1, 1, 1, 1, 
   0, 0, 0, 0, 1, 1, 0, 1, 0, 0, 0, 1}} -> 1, 
 {{{1, 2}, {1, 2}, {1, 4}, {2, 3}}, {1, 1, 0, 0, 0, 0, 1, 1, 1, 1, 1, 1, 0, 
   0, 0, 0, 1, 1, 0, 0, 0, 0, 1, 1, 1, 1, 1, 1, 0, 0, 0, 0, 1, 1, 0, 0, 0, 0, 
   1, 1}} -> 1, {{{1, 2}, {1, 2}, {1, 4}, {2, 3}}, {1, 0, 0, 0, 1, 1, 0, 0, 
   0, 0, 0, 0, 1, 0, 0, 0, 1, 1, 0, 0, 0, 0, 0, 0, 1, 0, 0, 0, 1, 1, 0, 0, 0, 
   0, 0, 0, 1, 0, 0, 0}} -> 1, {{{1, 2}, {1, 2}, {1, 4}, {2, 3}}, {1, 0, 0, 
   0, 1, 1, 0, 0, 0, 0, 0, 1, 1, 0, 0, 0, 1, 1, 0, 0, 0, 0, 0, 1, 1, 0, 0, 0, 
   1, 1, 0, 0, 0, 0, 0, 1, 1, 0, 0, 0}} -> 2, 
 {{{1, 2}, {1, 2}, {1, 4}, {2, 3}}, {1, 0, 0, 1, 1, 1, 1, 1, 0, 0, 1, 0, 1, 
   0, 0, 1, 1, 1, 1, 1, 0, 0, 1, 0, 1, 0, 0, 1, 1, 1, 1, 1, 0, 0, 1, 0, 1, 0, 
   0, 1}} -> 2, {{{1, 2}, {1, 2}, {1, 4}, {2, 3}}, {1, 0, 0, 0, 1, 1, 1, 0, 
   0, 0, 1, 1, 1, 0, 1, 0, 1, 1, 1, 0, 0, 0, 1, 1, 1, 0, 1, 0, 1, 1, 1, 0, 0, 
   0, 1, 1, 1, 0, 1, 0}} -> 2, {{{1, 2}, {1, 2}, {1, 4}, {2, 3}}, {1, 0, 0, 
   0, 1, 1, 1, 0, 0, 0, 1, 1, 1, 0, 1, 1, 1, 1, 1, 1, 0, 0, 1, 1, 1, 0, 1, 1, 
   1, 1, 1, 1, 0, 0, 1, 1, 1, 0, 1, 1}} -> 1, 
 {{{1, 2}, {1, 2}, {1, 4}, {2, 3}}, {1, 0, 0, 0, 1, 1, 1, 0, 0, 0, 1, 0, 1, 
   0, 0, 1, 1, 1, 1, 0, 0, 0, 1, 0, 1, 0, 0, 1, 1, 1, 1, 0, 0, 0, 1, 0, 1, 0, 
   0, 1}} -> 1, {{{1, 2}, {1, 2}, {1, 4}, {2, 3}}, {1, 0, 1, 0, 1, 1, 1, 0, 
   0, 0, 1, 1, 1, 0, 1, 0, 1, 1, 1, 0, 0, 0, 1, 1, 1, 0, 1, 0, 1, 1, 1, 0, 0, 
   0, 1, 1, 1, 0, 1, 0}} -> 1, {{{1, 2}, {1, 2}, {1, 4}, {2, 3}}, {1, 0, 1, 
   0, 1, 1, 1, 1, 0, 0, 0, 1, 1, 0, 1, 0, 1, 1, 1, 1, 0, 0, 0, 1, 1, 0, 1, 0, 
   1, 1, 1, 1, 0, 0, 0, 1, 1, 0, 1, 0}} -> 1, 
 {{{1, 2}, {1, 2}, {1, 4}, {2, 3}}, {1, 0, 1, 1, 1, 1, 0, 1, 0, 0, 0, 1, 1, 
   0, 1, 1, 1, 1, 0, 1, 0, 0, 0, 1, 1, 0, 1, 1, 1, 1, 0, 1, 0, 0, 0, 1, 1, 0, 
   1, 1}} -> 1, {{{1, 2}, {1, 2}, {1, 4}, {2, 3}}, {1, 0, 1, 0, 1, 1, 1, 1, 
   0, 0, 0, 0, 1, 0, 1, 0, 1, 1, 1, 1, 0, 0, 0, 0, 1, 0, 1, 0, 1, 1, 1, 1, 0, 
   0, 0, 0, 1, 0, 1, 0}} -> 1, {{{1, 2}, {1, 2}, {1, 4}, {2, 3}}, {1, 0, 0, 
   0, 1, 1, 1, 0, 0, 0, 1, 1, 1, 0, 1, 1, 1, 1, 0, 1, 0, 0, 0, 1, 1, 0, 1, 0, 
   1, 1, 1, 1, 0, 0, 0, 1, 1, 0, 1, 0}} -> 1, 
 {{{1, 2}, {1, 2}, {1, 4}, {2, 3}}, {1, 0, 0, 1, 1, 1, 0, 1, 0, 0, 0, 1, 1, 
   0, 1, 1, 1, 1, 0, 1, 0, 0, 0, 1, 1, 0, 1, 1, 1, 1, 0, 1, 0, 0, 0, 1, 1, 0, 
   1, 1}} -> 1, {{{1, 2}, {1, 2}, {1, 4}, {2, 3}}, {1, 0, 0, 0, 1, 1, 1, 0, 
   0, 0, 1, 0, 1, 0, 0, 1, 1, 1, 0, 0, 0, 0, 1, 1, 1, 0, 1, 1, 1, 1, 0, 1, 0, 
   0, 0, 1, 1, 0, 1, 0}} -> 1, {{{1, 2}, {1, 2}, {1, 4}, {2, 3}}, {0, 1, 0, 
   0, 1, 1, 0, 0, 0, 0, 0, 0, 0, 1, 0, 0, 1, 1, 0, 0, 0, 0, 0, 0, 0, 1, 0, 0, 
   1, 1, 0, 0, 0, 0, 0, 0, 0, 1, 0, 0}} -> 1, 
 {{{1, 2}, {1, 2}, {1, 4}, {2, 3}}, {0, 1, 0, 0, 1, 1, 0, 1, 0, 0, 1, 1, 0, 
   1, 0, 1, 1, 1, 0, 1, 0, 0, 1, 1, 0, 1, 0, 1, 1, 1, 0, 1, 0, 0, 1, 1, 0, 1, 
   0, 1}} -> 2, {{{1, 2}, {1, 2}, {1, 4}, {2, 3}}, {0, 1, 0, 1, 1, 1, 0, 1, 
   0, 0, 1, 1, 0, 1, 0, 1, 1, 1, 0, 1, 0, 0, 1, 1, 0, 1, 0, 1, 1, 1, 0, 1, 0, 
   0, 1, 1, 0, 1, 0, 1}} -> 1, {{{1, 2}, {1, 2}, {1, 4}, {2, 3}}, {0, 1, 0, 
   0, 1, 1, 0, 0, 0, 0, 1, 0, 0, 1, 0, 0, 1, 1, 0, 0, 0, 0, 1, 0, 0, 1, 0, 0, 
   1, 1, 0, 0, 0, 0, 1, 0, 0, 1, 0, 0}} -> 2, 
 {{{1, 2}, {1, 2}, {1, 4}, {2, 3}}, {0, 1, 0, 0, 1, 1, 0, 1, 0, 0, 1, 1, 0, 
   1, 1, 1, 1, 1, 1, 1, 0, 0, 1, 1, 0, 1, 1, 1, 1, 1, 1, 1, 0, 0, 1, 1, 0, 1, 
   1, 1}} -> 1, {{{1, 2}, {1, 2}, {1, 4}, {2, 3}}, {0, 1, 0, 1, 1, 1, 1, 1, 
   0, 0, 1, 0, 0, 1, 0, 1, 1, 1, 1, 1, 0, 0, 1, 0, 0, 1, 0, 1, 1, 1, 1, 1, 0, 
   0, 1, 0, 0, 1, 0, 1}} -> 1, {{{1, 2}, {1, 2}, {1, 4}, {2, 3}}, {0, 1, 0, 
   0, 1, 1, 0, 1, 0, 0, 1, 1, 0, 1, 1, 1, 1, 1, 1, 0, 0, 0, 1, 0, 0, 1, 0, 1, 
   1, 1, 1, 1, 0, 0, 1, 0, 0, 1, 0, 1}} -> 1, 
 {{{1, 2}, {1, 2}, {1, 4}, {2, 3}}, {0, 1, 1, 0, 1, 1, 1, 1, 0, 0, 0, 1, 0, 
   1, 1, 0, 1, 1, 1, 1, 0, 0, 0, 1, 0, 1, 1, 0, 1, 1, 1, 1, 0, 0, 0, 1, 0, 1, 
   1, 0}} -> 2, {{{1, 2}, {1, 2}, {1, 4}, {2, 3}}, {0, 1, 1, 1, 1, 1, 1, 0, 
   0, 0, 1, 0, 0, 1, 1, 1, 1, 1, 1, 0, 0, 0, 1, 0, 0, 1, 1, 1, 1, 1, 1, 0, 0, 
   0, 1, 0, 0, 1, 1, 1}} -> 1, {{{1, 2}, {1, 2}, {1, 4}, {2, 3}}, {0, 1, 1, 
   0, 1, 1, 1, 0, 0, 0, 1, 0, 0, 1, 1, 1, 1, 1, 1, 0, 0, 0, 1, 0, 0, 1, 1, 1, 
   1, 1, 1, 0, 0, 0, 1, 0, 0, 1, 1, 1}} -> 1, 
 {{{1, 2}, {1, 2}, {1, 4}, {2, 3}}, {0, 1, 0, 0, 1, 1, 0, 1, 0, 0, 0, 1, 0, 
   1, 1, 0, 1, 1, 0, 1, 0, 0, 0, 1, 0, 1, 1, 0, 1, 1, 0, 1, 0, 0, 0, 1, 0, 1, 
   1, 0}} -> 1, {{{1, 2}, {1, 2}, {1, 4}, {2, 3}}, {0, 1, 0, 1, 1, 1, 1, 1, 
   0, 0, 0, 0, 0, 1, 0, 1, 1, 1, 1, 1, 0, 0, 0, 0, 0, 1, 0, 1, 1, 1, 1, 1, 0, 
   0, 0, 0, 0, 1, 0, 1}} -> 1, {{{1, 2}, {1, 2}, {1, 4}, {2, 3}}, {0, 1, 0, 
   0, 1, 1, 0, 1, 0, 0, 0, 1, 0, 1, 1, 0, 1, 1, 0, 0, 0, 0, 1, 1, 0, 1, 1, 1, 
   1, 1, 1, 0, 0, 0, 1, 0, 0, 1, 0, 1}} -> 1, 
 {{{1, 2}, {1, 2}, {1, 4}, {2, 4}}, {0, 0, 0, 0, 0, 0, 0, 0, 0, 0, 0, 0, 0, 
   0, 0, 0, 0, 0, 0, 0, 0, 0, 0, 0, 0, 0, 0, 0, 0, 0, 0, 0, 0, 0, 0, 0, 0, 0, 
   0, 0}} -> 81, {{{1, 2}, {1, 2}, {1, 4}, {2, 4}}, {0, 0, 0, 1, 0, 0, 0, 1, 
   0, 0, 0, 1, 0, 0, 0, 1, 0, 0, 0, 1, 0, 0, 0, 1, 0, 0, 0, 1, 0, 0, 0, 1, 0, 
   0, 0, 1, 0, 0, 0, 1}} -> 9, {{{1, 2}, {1, 2}, {1, 4}, {2, 4}}, {0, 0, 0, 
   1, 0, 0, 1, 1, 0, 0, 1, 1, 0, 0, 1, 1, 0, 0, 1, 1, 0, 0, 1, 1, 0, 0, 1, 1, 
   0, 0, 1, 1, 0, 0, 1, 1, 0, 0, 1, 1}} -> 18, 
 {{{1, 2}, {1, 2}, {1, 4}, {2, 4}}, {0, 0, 1, 0, 0, 0, 1, 0, 0, 0, 1, 0, 0, 
   0, 1, 0, 0, 0, 1, 0, 0, 0, 1, 0, 0, 0, 1, 0, 0, 0, 1, 0, 0, 0, 1, 0, 0, 0, 
   1, 0}} -> 27, {{{1, 2}, {1, 2}, {1, 4}, {2, 4}}, {0, 0, 1, 1, 0, 0, 1, 1, 
   0, 0, 1, 1, 0, 0, 1, 1, 0, 0, 1, 1, 0, 0, 1, 1, 0, 0, 1, 1, 0, 0, 1, 1, 0, 
   0, 1, 1, 0, 0, 1, 1}} -> 9, {{{1, 2}, {1, 2}, {1, 4}, {2, 4}}, {0, 1, 0, 
   0, 0, 1, 0, 0, 0, 1, 0, 0, 0, 1, 0, 0, 0, 1, 0, 0, 0, 1, 0, 0, 0, 1, 0, 0, 
   0, 1, 0, 0, 0, 1, 0, 0, 0, 1, 0, 0}} -> 3, 
 {{{1, 2}, {1, 2}, {1, 4}, {2, 4}}, {0, 1, 0, 0, 0, 1, 0, 1, 0, 1, 0, 1, 0, 
   1, 0, 1, 0, 1, 0, 1, 0, 1, 0, 1, 0, 1, 0, 1, 0, 1, 0, 1, 0, 1, 0, 1, 0, 1, 
   0, 1}} -> 1, {{{1, 2}, {1, 2}, {1, 4}, {2, 4}}, {0, 1, 0, 1, 0, 1, 0, 0, 
   0, 1, 0, 1, 0, 1, 0, 0, 0, 1, 0, 1, 0, 1, 0, 0, 0, 1, 0, 1, 0, 1, 0, 0, 0, 
   1, 0, 1, 0, 1, 0, 0}} -> 1, {{{1, 2}, {1, 2}, {1, 4}, {2, 4}}, {0, 1, 0, 
   0, 0, 1, 0, 1, 0, 1, 0, 0, 0, 1, 0, 1, 0, 1, 0, 0, 0, 1, 0, 1, 0, 1, 0, 0, 
   0, 1, 0, 1, 0, 1, 0, 0, 0, 1, 0, 1}} -> 1, 
 {{{1, 2}, {1, 2}, {1, 4}, {2, 4}}, {0, 1, 0, 0, 0, 1, 0, 1, 0, 1, 1, 1, 0, 
   1, 1, 1, 0, 1, 1, 1, 0, 1, 1, 1, 0, 1, 1, 1, 0, 1, 1, 1, 0, 1, 1, 1, 0, 1, 
   1, 1}} -> 2, {{{1, 2}, {1, 2}, {1, 4}, {2, 4}}, {0, 1, 0, 1, 0, 1, 1, 0, 
   0, 1, 0, 1, 0, 1, 1, 0, 0, 1, 0, 1, 0, 1, 1, 0, 0, 1, 0, 1, 0, 1, 1, 0, 0, 
   1, 0, 1, 0, 1, 1, 0}} -> 2, {{{1, 2}, {1, 2}, {1, 4}, {2, 4}}, {0, 1, 0, 
   0, 0, 1, 0, 1, 0, 1, 1, 0, 0, 1, 0, 1, 0, 1, 1, 0, 0, 1, 0, 1, 0, 1, 1, 0, 
   0, 1, 0, 1, 0, 1, 1, 0, 0, 1, 0, 1}} -> 2, 
 {{{1, 2}, {1, 2}, {1, 4}, {2, 4}}, {0, 1, 1, 0, 0, 1, 1, 0, 0, 1, 1, 0, 0, 
   1, 1, 0, 0, 1, 1, 0, 0, 1, 1, 0, 0, 1, 1, 0, 0, 1, 1, 0, 0, 1, 1, 0, 0, 1, 
   1, 0}} -> 1, {{{1, 2}, {1, 2}, {1, 4}, {2, 4}}, {0, 1, 1, 0, 0, 1, 1, 1, 
   0, 1, 1, 1, 0, 1, 1, 1, 0, 1, 1, 1, 0, 1, 1, 1, 0, 1, 1, 1, 0, 1, 1, 1, 0, 
   1, 1, 1, 0, 1, 1, 1}} -> 1, {{{1, 2}, {1, 2}, {1, 4}, {2, 4}}, {0, 1, 1, 
   1, 0, 1, 1, 0, 0, 1, 1, 1, 0, 1, 1, 0, 0, 1, 1, 1, 0, 1, 1, 0, 0, 1, 1, 1, 
   0, 1, 1, 0, 0, 1, 1, 1, 0, 1, 1, 0}} -> 1, 
 {{{1, 2}, {1, 2}, {1, 4}, {2, 4}}, {0, 1, 1, 0, 0, 1, 1, 1, 0, 1, 1, 0, 0, 
   1, 1, 1, 0, 1, 1, 0, 0, 1, 1, 1, 0, 1, 1, 0, 0, 1, 1, 1, 0, 1, 1, 0, 0, 1, 
   1, 1}} -> 1, {{{1, 2}, {1, 2}, {1, 4}, {2, 4}}, {0, 1, 0, 0, 1, 1, 0, 0, 
   1, 0, 0, 0, 1, 1, 0, 0, 1, 0, 0, 0, 1, 1, 0, 0, 1, 0, 0, 0, 1, 1, 0, 0, 1, 
   0, 0, 0, 1, 1, 0, 0}} -> 1, {{{1, 2}, {1, 2}, {1, 4}, {2, 4}}, {0, 1, 0, 
   0, 1, 1, 0, 1, 1, 0, 1, 1, 1, 1, 1, 1, 1, 0, 1, 1, 1, 1, 1, 1, 1, 0, 1, 1, 
   1, 1, 1, 1, 1, 0, 1, 1, 1, 1, 1, 1}} -> 2, 
 {{{1, 2}, {1, 2}, {1, 4}, {2, 4}}, {0, 1, 0, 1, 1, 1, 0, 0, 1, 0, 0, 1, 1, 
   1, 1, 1, 1, 0, 1, 0, 1, 1, 0, 1, 1, 0, 1, 0, 1, 1, 0, 1, 1, 0, 1, 0, 1, 1, 
   0, 1}} -> 1, {{{1, 2}, {1, 2}, {1, 4}, {2, 4}}, {0, 1, 0, 0, 1, 1, 0, 1, 
   1, 0, 1, 0, 1, 1, 0, 0, 1, 0, 0, 1, 1, 1, 1, 1, 1, 0, 1, 0, 1, 1, 0, 0, 1, 
   0, 0, 1, 1, 1, 1, 1}} -> 1, {{{1, 2}, {1, 2}, {1, 4}, {2, 4}}, {0, 1, 0, 
   0, 1, 1, 0, 0, 1, 0, 1, 0, 1, 1, 1, 0, 1, 0, 1, 0, 1, 1, 1, 0, 1, 0, 1, 0, 
   1, 1, 1, 0, 1, 0, 1, 0, 1, 1, 1, 0}} -> 2, 
 {{{1, 2}, {1, 2}, {1, 4}, {2, 4}}, {0, 1, 0, 1, 1, 1, 1, 0, 1, 0, 1, 1, 1, 
   1, 1, 1, 1, 0, 1, 0, 1, 1, 1, 1, 1, 0, 1, 0, 1, 1, 1, 1, 1, 0, 1, 0, 1, 1, 
   1, 1}} -> 1, {{{1, 2}, {1, 2}, {1, 4}, {2, 4}}, {0, 1, 0, 0, 1, 1, 0, 1, 
   1, 0, 1, 0, 1, 1, 1, 0, 1, 0, 1, 1, 1, 1, 1, 1, 1, 0, 1, 0, 1, 1, 1, 0, 1, 
   0, 1, 1, 1, 1, 1, 1}} -> 1, {{{1, 2}, {1, 2}, {1, 4}, {2, 4}}, {0, 1, 1, 
   0, 1, 1, 1, 0, 1, 0, 1, 0, 1, 1, 1, 0, 1, 0, 1, 0, 1, 1, 1, 0, 1, 0, 1, 0, 
   1, 1, 1, 0, 1, 0, 1, 0, 1, 1, 1, 0}} -> 1, 
 {{{1, 2}, {1, 2}, {1, 4}, {2, 4}}, {0, 1, 1, 0, 1, 1, 1, 1, 1, 0, 0, 1, 1, 
   1, 0, 1, 1, 0, 0, 1, 1, 1, 0, 1, 1, 0, 0, 1, 1, 1, 0, 1, 1, 0, 0, 1, 1, 1, 
   0, 1}} -> 1, {{{1, 2}, {1, 2}, {1, 4}, {2, 4}}, {0, 1, 1, 1, 1, 1, 1, 0, 
   1, 0, 1, 1, 1, 1, 0, 1, 1, 0, 0, 0, 1, 1, 1, 1, 1, 0, 0, 0, 1, 1, 1, 1, 1, 
   0, 0, 0, 1, 1, 1, 1}} -> 1, {{{1, 2}, {1, 2}, {1, 4}, {2, 4}}, {0, 1, 1, 
   0, 1, 1, 1, 1, 1, 0, 0, 0, 1, 1, 1, 0, 1, 0, 1, 1, 1, 1, 0, 1, 1, 0, 0, 0, 
   1, 1, 1, 0, 1, 0, 1, 1, 1, 1, 0, 1}} -> 1, 
 {{{1, 2}, {1, 2}, {1, 4}, {2, 4}}, {0, 1, 0, 0, 1, 1, 0, 1, 1, 0, 0, 1, 1, 
   1, 0, 1, 1, 0, 0, 1, 1, 1, 0, 1, 1, 0, 0, 1, 1, 1, 0, 1, 1, 0, 0, 1, 1, 1, 
   0, 1}} -> 1, {{{1, 2}, {1, 2}, {1, 4}, {2, 4}}, {0, 1, 0, 1, 1, 1, 1, 0, 
   1, 0, 1, 1, 1, 1, 0, 1, 1, 0, 0, 0, 1, 1, 1, 1, 1, 0, 0, 0, 1, 1, 1, 1, 1, 
   0, 0, 0, 1, 1, 1, 1}} -> 1, {{{1, 2}, {1, 2}, {1, 4}, {2, 4}}, {0, 1, 0, 
   0, 1, 1, 0, 1, 1, 0, 0, 0, 1, 1, 1, 0, 1, 0, 1, 1, 1, 1, 0, 1, 1, 0, 0, 0, 
   1, 1, 1, 0, 1, 0, 1, 1, 1, 1, 0, 1}} -> 1, 
 {{{1, 2}, {1, 2}, {1, 4}, {2, 4}}, {1, 0, 0, 0, 1, 0, 0, 0, 1, 0, 0, 0, 1, 
   0, 0, 0, 1, 0, 0, 0, 1, 0, 0, 0, 1, 0, 0, 0, 1, 0, 0, 0, 1, 0, 0, 0, 1, 0, 
   0, 0}} -> 3, {{{1, 2}, {1, 2}, {1, 4}, {2, 4}}, {1, 0, 0, 1, 1, 0, 1, 1, 
   1, 0, 1, 1, 1, 0, 1, 1, 1, 0, 1, 1, 1, 0, 1, 1, 1, 0, 1, 1, 1, 0, 1, 1, 1, 
   0, 1, 1, 1, 0, 1, 1}} -> 2, {{{1, 2}, {1, 2}, {1, 4}, {2, 4}}, {1, 0, 0, 
   0, 1, 0, 1, 0, 1, 0, 1, 0, 1, 0, 1, 0, 1, 0, 1, 0, 1, 0, 1, 0, 1, 0, 1, 0, 
   1, 0, 1, 0, 1, 0, 1, 0, 1, 0, 1, 0}} -> 6, 
 {{{1, 2}, {1, 2}, {1, 4}, {2, 4}}, {1, 0, 1, 0, 1, 0, 1, 0, 1, 0, 1, 0, 1, 
   0, 1, 0, 1, 0, 1, 0, 1, 0, 1, 0, 1, 0, 1, 0, 1, 0, 1, 0, 1, 0, 1, 0, 1, 0, 
   1, 0}} -> 3, {{{1, 2}, {1, 2}, {1, 4}, {2, 4}}, {1, 0, 1, 1, 1, 0, 0, 1, 
   1, 0, 0, 1, 1, 0, 0, 1, 1, 0, 0, 1, 1, 0, 0, 1, 1, 0, 0, 1, 1, 0, 0, 1, 1, 
   0, 0, 1, 1, 0, 0, 1}} -> 1, {{{1, 2}, {1, 2}, {1, 4}, {2, 4}}, {1, 0, 0, 
   1, 1, 0, 0, 1, 1, 0, 0, 1, 1, 0, 0, 1, 1, 0, 0, 1, 1, 0, 0, 1, 1, 0, 0, 1, 
   1, 0, 0, 1, 1, 0, 0, 1, 1, 0, 0, 1}} -> 1, 
 {{{1, 2}, {1, 2}, {1, 4}, {2, 4}}, {1, 0, 0, 0, 1, 1, 0, 0, 0, 1, 0, 0, 1, 
   1, 0, 0, 0, 1, 0, 0, 1, 1, 0, 0, 0, 1, 0, 0, 1, 1, 0, 0, 0, 1, 0, 0, 1, 1, 
   0, 0}} -> 1, {{{1, 2}, {1, 2}, {1, 4}, {2, 4}}, {1, 0, 0, 0, 1, 1, 0, 0, 
   0, 1, 0, 1, 1, 1, 0, 1, 0, 1, 1, 1, 1, 1, 0, 1, 0, 1, 1, 1, 1, 1, 0, 1, 0, 
   1, 1, 1, 1, 1, 0, 1}} -> 1, {{{1, 2}, {1, 2}, {1, 4}, {2, 4}}, {1, 0, 0, 
   1, 1, 1, 1, 1, 0, 1, 1, 0, 1, 1, 0, 1, 0, 1, 1, 0, 1, 1, 0, 1, 0, 1, 1, 0, 
   1, 1, 0, 1, 0, 1, 1, 0, 1, 1, 0, 1}} -> 2, 
 {{{1, 2}, {1, 2}, {1, 4}, {2, 4}}, {1, 0, 0, 0, 1, 1, 0, 0, 0, 1, 0, 1, 1, 
   1, 0, 0, 0, 1, 0, 1, 1, 1, 0, 0, 0, 1, 0, 1, 1, 1, 0, 0, 0, 1, 0, 1, 1, 1, 
   0, 0}} -> 1, {{{1, 2}, {1, 2}, {1, 4}, {2, 4}}, {1, 0, 0, 0, 1, 1, 1, 0, 
   0, 1, 1, 0, 1, 1, 0, 0, 0, 1, 1, 0, 1, 1, 0, 0, 0, 1, 1, 0, 1, 1, 0, 0, 0, 
   1, 1, 0, 1, 1, 0, 0}} -> 2, {{{1, 2}, {1, 2}, {1, 4}, {2, 4}}, {1, 0, 0, 
   0, 1, 1, 1, 0, 0, 1, 1, 1, 1, 1, 1, 1, 0, 1, 1, 1, 1, 1, 1, 1, 0, 1, 1, 1, 
   1, 1, 1, 1, 0, 1, 1, 1, 1, 1, 1, 1}} -> 1, 
 {{{1, 2}, {1, 2}, {1, 4}, {2, 4}}, {1, 0, 0, 0, 1, 1, 1, 0, 0, 1, 1, 1, 1, 
   1, 1, 0, 0, 1, 1, 1, 1, 1, 1, 0, 0, 1, 1, 1, 1, 1, 1, 0, 0, 1, 1, 1, 1, 1, 
   1, 0}} -> 2, {{{1, 2}, {1, 2}, {1, 4}, {2, 4}}, {1, 0, 1, 0, 1, 1, 1, 0, 
   0, 1, 1, 0, 1, 1, 1, 0, 0, 1, 1, 0, 1, 1, 1, 0, 0, 1, 1, 0, 1, 1, 1, 0, 0, 
   1, 1, 0, 1, 1, 1, 0}} -> 1, {{{1, 2}, {1, 2}, {1, 4}, {2, 4}}, {1, 0, 1, 
   0, 1, 1, 1, 0, 0, 1, 1, 1, 1, 1, 1, 1, 0, 1, 0, 1, 1, 1, 1, 1, 0, 1, 0, 1, 
   1, 1, 1, 1, 0, 1, 0, 1, 1, 1, 1, 1}} -> 1, 
 {{{1, 2}, {1, 2}, {1, 4}, {2, 4}}, {1, 0, 1, 1, 1, 1, 0, 1, 0, 1, 0, 0, 1, 
   1, 1, 1, 0, 1, 0, 0, 1, 1, 1, 1, 0, 1, 0, 0, 1, 1, 1, 1, 0, 1, 0, 0, 1, 1, 
   1, 1}} -> 1, {{{1, 2}, {1, 2}, {1, 4}, {2, 4}}, {1, 0, 1, 0, 1, 1, 1, 0, 
   0, 1, 1, 1, 1, 1, 1, 0, 0, 1, 1, 1, 1, 1, 1, 0, 0, 1, 1, 1, 1, 1, 1, 0, 0, 
   1, 1, 1, 1, 1, 1, 0}} -> 1, {{{1, 2}, {1, 2}, {1, 4}, {2, 4}}, {1, 0, 0, 
   0, 1, 1, 1, 0, 0, 1, 1, 1, 1, 1, 1, 1, 0, 1, 0, 1, 1, 1, 1, 1, 0, 1, 0, 1, 
   1, 1, 1, 1, 0, 1, 0, 1, 1, 1, 1, 1}} -> 1, 
 {{{1, 2}, {1, 2}, {1, 4}, {2, 4}}, {1, 0, 0, 1, 1, 1, 0, 1, 0, 1, 0, 0, 1, 
   1, 0, 1, 0, 1, 0, 0, 1, 1, 0, 1, 0, 1, 0, 0, 1, 1, 0, 1, 0, 1, 0, 0, 1, 1, 
   0, 1}} -> 1, {{{1, 2}, {1, 2}, {1, 4}, {2, 4}}, {1, 1, 0, 0, 0, 0, 0, 0, 
   1, 1, 0, 0, 0, 0, 0, 0, 1, 1, 0, 0, 0, 0, 0, 0, 1, 1, 0, 0, 0, 0, 0, 0, 1, 
   1, 0, 0, 0, 0, 0, 0}} -> 1, {{{1, 2}, {1, 2}, {1, 4}, {2, 4}}, {1, 1, 0, 
   0, 0, 0, 0, 1, 1, 1, 0, 1, 0, 0, 1, 1, 1, 1, 0, 1, 0, 0, 1, 1, 1, 1, 0, 1, 
   0, 0, 1, 1, 1, 1, 0, 1, 0, 0, 1, 1}} -> 1, 
 {{{1, 2}, {1, 2}, {1, 4}, {2, 4}}, {1, 1, 0, 1, 0, 0, 1, 0, 1, 1, 0, 1, 0, 
   0, 1, 0, 1, 1, 0, 1, 0, 0, 1, 0, 1, 1, 0, 1, 0, 0, 1, 0, 1, 1, 0, 1, 0, 0, 
   1, 0}} -> 2, {{{1, 2}, {1, 2}, {1, 4}, {2, 4}}, {1, 1, 0, 0, 0, 0, 0, 1, 
   1, 1, 0, 1, 0, 0, 1, 0, 1, 1, 0, 0, 0, 0, 0, 1, 1, 1, 0, 1, 0, 0, 1, 0, 1, 
   1, 0, 0, 0, 0, 0, 1}} -> 1, {{{1, 2}, {1, 2}, {1, 4}, {2, 4}}, {1, 1, 0, 
   0, 0, 0, 1, 0, 1, 1, 0, 0, 0, 0, 1, 0, 1, 1, 0, 0, 0, 0, 1, 0, 1, 1, 0, 0, 
   0, 0, 1, 0, 1, 1, 0, 0, 0, 0, 1, 0}} -> 2, 
 {{{1, 2}, {1, 2}, {1, 4}, {2, 4}}, {1, 1, 0, 0, 0, 0, 1, 1, 1, 1, 1, 1, 0, 
   0, 1, 1, 1, 1, 1, 1, 0, 0, 1, 1, 1, 1, 1, 1, 0, 0, 1, 1, 1, 1, 1, 1, 0, 0, 
   1, 1}} -> 1, {{{1, 2}, {1, 2}, {1, 4}, {2, 4}}, {1, 1, 0, 0, 0, 0, 1, 1, 
   1, 1, 1, 1, 0, 0, 1, 0, 1, 1, 0, 0, 0, 0, 1, 1, 1, 1, 1, 1, 0, 0, 1, 0, 1, 
   1, 0, 0, 0, 0, 1, 1}} -> 1, {{{1, 2}, {1, 2}, {1, 4}, {2, 4}}, {1, 1, 1, 
   0, 0, 0, 1, 0, 1, 1, 1, 0, 0, 0, 1, 0, 1, 1, 1, 0, 0, 0, 1, 0, 1, 1, 1, 0, 
   0, 0, 1, 0, 1, 1, 1, 0, 0, 0, 1, 0}} -> 1, 
 {{{1, 2}, {1, 2}, {1, 4}, {2, 4}}, {1, 1, 1, 0, 0, 0, 1, 1, 1, 1, 1, 1, 0, 
   0, 0, 1, 1, 1, 1, 1, 0, 0, 0, 1, 1, 1, 1, 1, 0, 0, 0, 1, 1, 1, 1, 1, 0, 0, 
   0, 1}} -> 1, {{{1, 2}, {1, 2}, {1, 4}, {2, 4}}, {1, 1, 1, 1, 0, 0, 0, 0, 
   1, 1, 1, 1, 0, 0, 0, 0, 1, 1, 1, 1, 0, 0, 0, 0, 1, 1, 1, 1, 0, 0, 0, 0, 1, 
   1, 1, 1, 0, 0, 0, 0}} -> 1, {{{1, 2}, {1, 2}, {1, 4}, {2, 4}}, {1, 1, 1, 
   0, 0, 0, 1, 1, 1, 1, 1, 1, 0, 0, 0, 0, 1, 1, 1, 0, 0, 0, 1, 1, 1, 1, 1, 1, 
   0, 0, 0, 0, 1, 1, 1, 0, 0, 0, 1, 1}} -> 1, 
 {{{1, 2}, {1, 2}, {1, 4}, {2, 4}}, {1, 1, 0, 0, 0, 0, 1, 1, 1, 1, 1, 1, 0, 
   0, 0, 1, 1, 1, 1, 1, 0, 0, 0, 1, 1, 1, 1, 1, 0, 0, 0, 1, 1, 1, 1, 1, 0, 0, 
   0, 1}} -> 1, {{{1, 2}, {1, 2}, {1, 4}, {2, 4}}, {1, 1, 0, 1, 0, 0, 0, 0, 
   1, 1, 0, 1, 0, 0, 0, 0, 1, 1, 0, 1, 0, 0, 0, 0, 1, 1, 0, 1, 0, 0, 0, 0, 1, 
   1, 0, 1, 0, 0, 0, 0}} -> 1, {{{1, 2}, {1, 2}, {1, 4}, {2, 4}}, {1, 1, 0, 
   0, 0, 0, 1, 1, 1, 1, 1, 1, 0, 0, 0, 0, 1, 1, 0, 0, 0, 0, 1, 1, 1, 1, 1, 1, 
   0, 0, 0, 0, 1, 1, 0, 0, 0, 0, 1, 1}} -> 1, 
 {{{1, 2}, {1, 2}, {1, 4}, {2, 4}}, {1, 0, 0, 0, 1, 1, 0, 0, 0, 0, 0, 0, 1, 
   0, 0, 0, 1, 1, 0, 0, 0, 0, 0, 0, 1, 0, 0, 0, 1, 1, 0, 0, 0, 0, 0, 0, 1, 0, 
   0, 0}} -> 1, {{{1, 2}, {1, 2}, {1, 4}, {2, 4}}, {1, 0, 0, 0, 1, 1, 0, 0, 
   0, 0, 0, 1, 1, 0, 0, 1, 1, 1, 1, 1, 0, 0, 1, 1, 1, 0, 0, 1, 1, 1, 1, 1, 0, 
   0, 1, 1, 1, 0, 0, 1}} -> 1, {{{1, 2}, {1, 2}, {1, 4}, {2, 4}}, {1, 0, 0, 
   1, 1, 1, 1, 1, 0, 0, 1, 0, 1, 0, 0, 1, 1, 1, 1, 1, 0, 0, 1, 0, 1, 0, 0, 1, 
   1, 1, 1, 1, 0, 0, 1, 0, 1, 0, 0, 1}} -> 2, 
 {{{1, 2}, {1, 2}, {1, 4}, {2, 4}}, {1, 0, 0, 0, 1, 1, 0, 0, 0, 0, 0, 1, 1, 
   0, 0, 1, 1, 1, 1, 1, 0, 0, 1, 0, 1, 0, 0, 0, 1, 1, 0, 0, 0, 0, 0, 1, 1, 0, 
   0, 1}} -> 1, {{{1, 2}, {1, 2}, {1, 4}, {2, 4}}, {1, 0, 0, 0, 1, 1, 1, 0, 
   0, 0, 1, 0, 1, 0, 0, 0, 1, 1, 1, 0, 0, 0, 1, 0, 1, 0, 0, 0, 1, 1, 1, 0, 0, 
   0, 1, 0, 1, 0, 0, 0}} -> 2, {{{1, 2}, {1, 2}, {1, 4}, {2, 4}}, {1, 0, 0, 
   0, 1, 1, 1, 0, 0, 0, 1, 1, 1, 0, 1, 1, 1, 1, 1, 1, 0, 0, 1, 1, 1, 0, 1, 1, 
   1, 1, 1, 1, 0, 0, 1, 1, 1, 0, 1, 1}} -> 1, 
 {{{1, 2}, {1, 2}, {1, 4}, {2, 4}}, {1, 0, 0, 0, 1, 1, 1, 0, 0, 0, 1, 1, 1, 
   0, 1, 1, 1, 1, 1, 1, 0, 0, 1, 0, 1, 0, 0, 0, 1, 1, 1, 0, 0, 0, 1, 1, 1, 0, 
   1, 1}} -> 1, {{{1, 2}, {1, 2}, {1, 4}, {2, 4}}, {1, 0, 1, 0, 1, 1, 1, 0, 
   0, 0, 1, 0, 1, 0, 1, 0, 1, 1, 1, 0, 0, 0, 1, 0, 1, 0, 1, 0, 1, 1, 1, 0, 0, 
   0, 1, 0, 1, 0, 1, 0}} -> 1, {{{1, 2}, {1, 2}, {1, 4}, {2, 4}}, {1, 0, 1, 
   0, 1, 1, 1, 0, 0, 0, 1, 1, 1, 0, 1, 1, 1, 1, 0, 1, 0, 0, 0, 1, 1, 0, 1, 1, 
   1, 1, 0, 1, 0, 0, 0, 1, 1, 0, 1, 1}} -> 1, 
 {{{1, 2}, {1, 2}, {1, 4}, {2, 4}}, {1, 0, 1, 1, 1, 1, 0, 1, 0, 0, 0, 0, 1, 
   0, 1, 1, 1, 1, 0, 1, 0, 0, 0, 0, 1, 0, 1, 1, 1, 1, 0, 1, 0, 0, 0, 0, 1, 0, 
   1, 1}} -> 1, {{{1, 2}, {1, 2}, {1, 4}, {2, 4}}, {1, 0, 1, 0, 1, 1, 1, 0, 
   0, 0, 1, 1, 1, 0, 1, 1, 1, 1, 0, 1, 0, 0, 0, 0, 1, 0, 1, 0, 1, 1, 1, 0, 0, 
   0, 1, 1, 1, 0, 1, 1}} -> 1, {{{1, 2}, {1, 2}, {1, 4}, {2, 4}}, {1, 0, 0, 
   0, 1, 1, 1, 0, 0, 0, 1, 1, 1, 0, 1, 1, 1, 1, 0, 1, 0, 0, 0, 1, 1, 0, 1, 1, 
   1, 1, 0, 1, 0, 0, 0, 1, 1, 0, 1, 1}} -> 1, 
 {{{1, 2}, {1, 2}, {1, 4}, {2, 4}}, {1, 0, 0, 1, 1, 1, 0, 1, 0, 0, 0, 0, 1, 
   0, 0, 1, 1, 1, 0, 1, 0, 0, 0, 0, 1, 0, 0, 1, 1, 1, 0, 1, 0, 0, 0, 0, 1, 0, 
   0, 1}} -> 1, {{{1, 2}, {1, 2}, {1, 4}, {2, 4}}, {1, 0, 0, 0, 1, 1, 1, 0, 
   0, 0, 1, 1, 1, 0, 1, 1, 1, 1, 0, 1, 0, 0, 0, 0, 1, 0, 0, 0, 1, 1, 1, 0, 0, 
   0, 1, 1, 1, 0, 1, 1}} -> 1, {{{1, 2}, {1, 2}, {1, 4}, {2, 4}}, {0, 1, 0, 
   0, 1, 1, 0, 0, 0, 0, 0, 0, 0, 1, 0, 0, 1, 1, 0, 0, 0, 0, 0, 0, 0, 1, 0, 0, 
   1, 1, 0, 0, 0, 0, 0, 0, 0, 1, 0, 0}} -> 1, 
 {{{1, 2}, {1, 2}, {1, 4}, {2, 4}}, {0, 1, 0, 0, 1, 1, 0, 1, 0, 0, 1, 1, 0, 
   1, 0, 1, 1, 1, 0, 1, 0, 0, 1, 1, 0, 1, 0, 1, 1, 1, 0, 1, 0, 0, 1, 1, 0, 1, 
   0, 1}} -> 1, {{{1, 2}, {1, 2}, {1, 4}, {2, 4}}, {0, 1, 0, 1, 1, 1, 0, 0, 
   0, 0, 0, 1, 0, 1, 0, 1, 1, 1, 0, 0, 0, 0, 0, 1, 0, 1, 0, 1, 1, 1, 0, 0, 0, 
   0, 0, 1, 0, 1, 0, 1}} -> 1, {{{1, 2}, {1, 2}, {1, 4}, {2, 4}}, {0, 1, 0, 
   0, 1, 1, 0, 1, 0, 0, 1, 0, 0, 1, 0, 0, 1, 1, 0, 1, 0, 0, 1, 0, 0, 1, 0, 0, 
   1, 1, 0, 1, 0, 0, 1, 0, 0, 1, 0, 0}} -> 2, 
 {{{1, 2}, {1, 2}, {1, 4}, {2, 4}}, {0, 1, 0, 0, 1, 1, 0, 0, 0, 0, 1, 0, 0, 
   1, 0, 0, 1, 1, 0, 0, 0, 0, 1, 0, 0, 1, 0, 0, 1, 1, 0, 0, 0, 0, 1, 0, 0, 1, 
   0, 0}} -> 2, {{{1, 2}, {1, 2}, {1, 4}, {2, 4}}, {0, 1, 0, 0, 1, 1, 0, 1, 
   0, 0, 1, 1, 0, 1, 1, 1, 1, 1, 1, 1, 0, 0, 1, 1, 0, 1, 1, 1, 1, 1, 1, 1, 0, 
   0, 1, 1, 0, 1, 1, 1}} -> 1, {{{1, 2}, {1, 2}, {1, 4}, {2, 4}}, {0, 1, 0, 
   1, 1, 1, 1, 0, 0, 0, 1, 1, 0, 1, 1, 1, 1, 1, 1, 0, 0, 0, 1, 1, 0, 1, 1, 1, 
   1, 1, 1, 0, 0, 0, 1, 1, 0, 1, 1, 1}} -> 2, 
 {{{1, 2}, {1, 2}, {1, 4}, {2, 4}}, {0, 1, 1, 0, 1, 1, 1, 0, 0, 0, 1, 0, 0, 
   1, 1, 0, 1, 1, 1, 0, 0, 0, 1, 0, 0, 1, 1, 0, 1, 1, 1, 0, 0, 0, 1, 0, 0, 1, 
   1, 0}} -> 1, {{{1, 2}, {1, 2}, {1, 4}, {2, 4}}, {0, 1, 1, 0, 1, 1, 1, 1, 
   0, 0, 0, 1, 0, 1, 1, 1, 1, 1, 1, 1, 0, 0, 0, 1, 0, 1, 1, 1, 1, 1, 1, 1, 0, 
   0, 0, 1, 0, 1, 1, 1}} -> 1, {{{1, 2}, {1, 2}, {1, 4}, {2, 4}}, {0, 1, 1, 
   1, 1, 1, 1, 0, 0, 0, 1, 1, 0, 1, 1, 1, 1, 1, 1, 0, 0, 0, 1, 1, 0, 1, 1, 1, 
   1, 1, 1, 0, 0, 0, 1, 1, 0, 1, 1, 1}} -> 1, 
 {{{1, 2}, {1, 2}, {1, 4}, {2, 4}}, {0, 1, 1, 0, 1, 1, 1, 1, 0, 0, 0, 0, 0, 
   1, 1, 0, 1, 1, 1, 1, 0, 0, 0, 0, 0, 1, 1, 0, 1, 1, 1, 1, 0, 0, 0, 0, 0, 1, 
   1, 0}} -> 1, {{{1, 2}, {1, 2}, {1, 4}, {2, 4}}, {0, 1, 0, 0, 1, 1, 0, 1, 
   0, 0, 0, 1, 0, 1, 1, 1, 1, 1, 1, 1, 0, 0, 0, 1, 0, 1, 1, 1, 1, 1, 1, 1, 0, 
   0, 0, 1, 0, 1, 1, 1}} -> 1, {{{1, 2}, {1, 2}, {1, 4}, {2, 4}}, {0, 1, 0, 
   0, 1, 1, 0, 1, 0, 0, 0, 0, 0, 1, 0, 0, 1, 1, 0, 1, 0, 0, 0, 0, 0, 1, 0, 0, 
   1, 1, 0, 1, 0, 0, 0, 0, 0, 1, 0, 0}} -> 1, 
 {{{1, 2}, {1, 2}, {1, 4}, {3, 4}}, {0, 0, 0, 0, 0, 0, 0, 0, 0, 0, 0, 0, 0, 
   0, 0, 0, 0, 0, 0, 0, 0, 0, 0, 0, 0, 0, 0, 0, 0, 0, 0, 0, 0, 0, 0, 0, 0, 0, 
   0, 0}} -> 81, {{{1, 2}, {1, 2}, {1, 4}, {3, 4}}, {0, 0, 0, 1, 0, 0, 0, 1, 
   0, 0, 0, 1, 0, 0, 0, 1, 0, 0, 0, 1, 0, 0, 0, 1, 0, 0, 0, 1, 0, 0, 0, 1, 0, 
   0, 0, 1, 0, 0, 0, 1}} -> 9, {{{1, 2}, {1, 2}, {1, 4}, {3, 4}}, {0, 0, 0, 
   1, 0, 0, 1, 1, 0, 0, 1, 0, 0, 0, 0, 1, 0, 0, 1, 1, 0, 0, 1, 0, 0, 0, 0, 1, 
   0, 0, 1, 1, 0, 0, 1, 0, 0, 0, 0, 1}} -> 18, 
 {{{1, 2}, {1, 2}, {1, 4}, {3, 4}}, {0, 0, 1, 0, 0, 0, 1, 0, 0, 0, 1, 0, 0, 
   0, 1, 0, 0, 0, 1, 0, 0, 0, 1, 0, 0, 0, 1, 0, 0, 0, 1, 0, 0, 0, 1, 0, 0, 0, 
   1, 0}} -> 9, {{{1, 2}, {1, 2}, {1, 4}, {3, 4}}, {0, 0, 1, 0, 0, 0, 1, 1, 
   0, 0, 1, 1, 0, 0, 1, 1, 0, 0, 1, 1, 0, 0, 1, 1, 0, 0, 1, 1, 0, 0, 1, 1, 0, 
   0, 1, 1, 0, 0, 1, 1}} -> 9, {{{1, 2}, {1, 2}, {1, 4}, {3, 4}}, {0, 0, 1, 
   1, 0, 0, 1, 0, 0, 0, 1, 1, 0, 0, 1, 0, 0, 0, 1, 1, 0, 0, 1, 0, 0, 0, 1, 1, 
   0, 0, 1, 0, 0, 0, 1, 1, 0, 0, 1, 0}} -> 9, 
 {{{1, 2}, {1, 2}, {1, 4}, {3, 4}}, {0, 0, 1, 0, 0, 0, 1, 1, 0, 0, 1, 0, 0, 
   0, 1, 1, 0, 0, 1, 0, 0, 0, 1, 1, 0, 0, 1, 0, 0, 0, 1, 1, 0, 0, 1, 0, 0, 0, 
   1, 1}} -> 9, {{{1, 2}, {1, 2}, {1, 4}, {3, 4}}, {0, 1, 0, 0, 0, 1, 0, 0, 
   0, 1, 0, 0, 0, 1, 0, 0, 0, 1, 0, 0, 0, 1, 0, 0, 0, 1, 0, 0, 0, 1, 0, 0, 0, 
   1, 0, 0, 0, 1, 0, 0}} -> 9, {{{1, 2}, {1, 2}, {1, 4}, {3, 4}}, {0, 1, 0, 
   1, 0, 1, 0, 1, 0, 1, 0, 1, 0, 1, 0, 1, 0, 1, 0, 1, 0, 1, 0, 1, 0, 1, 0, 1, 
   0, 1, 0, 1, 0, 1, 0, 1, 0, 1, 0, 1}} -> 1, 
 {{{1, 2}, {1, 2}, {1, 4}, {3, 4}}, {0, 1, 0, 1, 0, 1, 1, 1, 0, 1, 1, 0, 0, 
   1, 0, 1, 0, 1, 1, 1, 0, 1, 1, 0, 0, 1, 0, 1, 0, 1, 1, 1, 0, 1, 1, 0, 0, 1, 
   0, 1}} -> 2, {{{1, 2}, {1, 2}, {1, 4}, {3, 4}}, {0, 1, 1, 0, 0, 1, 1, 0, 
   0, 1, 1, 0, 0, 1, 1, 0, 0, 1, 1, 0, 0, 1, 1, 0, 0, 1, 1, 0, 0, 1, 1, 0, 0, 
   1, 1, 0, 0, 1, 1, 0}} -> 1, {{{1, 2}, {1, 2}, {1, 4}, {3, 4}}, {0, 1, 1, 
   0, 0, 1, 1, 1, 0, 1, 1, 1, 0, 1, 1, 1, 0, 1, 1, 1, 0, 1, 1, 1, 0, 1, 1, 1, 
   0, 1, 1, 1, 0, 1, 1, 1, 0, 1, 1, 1}} -> 1, 
 {{{1, 2}, {1, 2}, {1, 4}, {3, 4}}, {0, 1, 1, 1, 0, 1, 1, 0, 0, 1, 1, 1, 0, 
   1, 1, 0, 0, 1, 1, 1, 0, 1, 1, 0, 0, 1, 1, 1, 0, 1, 1, 0, 0, 1, 1, 1, 0, 1, 
   1, 0}} -> 1, {{{1, 2}, {1, 2}, {1, 4}, {3, 4}}, {0, 1, 1, 0, 0, 1, 1, 1, 
   0, 1, 1, 0, 0, 1, 1, 1, 0, 1, 1, 0, 0, 1, 1, 1, 0, 1, 1, 0, 0, 1, 1, 1, 0, 
   1, 1, 0, 0, 1, 1, 1}} -> 1, {{{1, 2}, {1, 2}, {1, 4}, {3, 4}}, {0, 1, 0, 
   0, 1, 1, 0, 0, 1, 0, 0, 0, 1, 1, 0, 0, 1, 0, 0, 0, 1, 1, 0, 0, 1, 0, 0, 0, 
   1, 1, 0, 0, 1, 0, 0, 0, 1, 1, 0, 0}} -> 3, 
 {{{1, 2}, {1, 2}, {1, 4}, {3, 4}}, {0, 1, 0, 1, 1, 1, 0, 1, 1, 0, 1, 1, 1, 
   1, 1, 0, 1, 0, 0, 1, 1, 1, 1, 1, 1, 0, 1, 0, 1, 1, 0, 1, 1, 0, 1, 1, 1, 1, 
   1, 0}} -> 1, {{{1, 2}, {1, 2}, {1, 4}, {3, 4}}, {0, 1, 0, 0, 1, 1, 0, 0, 
   1, 0, 1, 0, 1, 1, 1, 0, 1, 0, 1, 0, 1, 1, 1, 0, 1, 0, 1, 0, 1, 1, 1, 0, 1, 
   0, 1, 0, 1, 1, 1, 0}} -> 2, {{{1, 2}, {1, 2}, {1, 4}, {3, 4}}, {0, 1, 0, 
   0, 1, 1, 0, 0, 1, 0, 1, 0, 1, 1, 1, 1, 1, 0, 1, 1, 1, 1, 1, 1, 1, 0, 1, 1, 
   1, 1, 1, 1, 1, 0, 1, 1, 1, 1, 1, 1}} -> 1, 
 {{{1, 2}, {1, 2}, {1, 4}, {3, 4}}, {0, 1, 0, 1, 1, 1, 1, 1, 1, 0, 1, 0, 1, 
   1, 1, 1, 1, 0, 1, 0, 1, 1, 1, 1, 1, 0, 1, 0, 1, 1, 1, 1, 1, 0, 1, 0, 1, 1, 
   1, 1}} -> 1, {{{1, 2}, {1, 2}, {1, 4}, {3, 4}}, {0, 1, 0, 0, 1, 1, 0, 0, 
   1, 0, 1, 0, 1, 1, 1, 1, 1, 0, 1, 0, 1, 1, 1, 1, 1, 0, 1, 0, 1, 1, 1, 1, 1, 
   0, 1, 0, 1, 1, 1, 1}} -> 1, {{{1, 2}, {1, 2}, {1, 4}, {3, 4}}, {0, 1, 1, 
   0, 1, 1, 1, 0, 1, 0, 1, 0, 1, 1, 1, 0, 1, 0, 1, 0, 1, 1, 1, 0, 1, 0, 1, 0, 
   1, 1, 1, 0, 1, 0, 1, 0, 1, 1, 1, 0}} -> 1, 
 {{{1, 2}, {1, 2}, {1, 4}, {3, 4}}, {0, 1, 1, 0, 1, 1, 1, 1, 1, 0, 0, 1, 1, 
   1, 0, 1, 1, 0, 0, 1, 1, 1, 0, 1, 1, 0, 0, 1, 1, 1, 0, 1, 1, 0, 0, 1, 1, 1, 
   0, 1}} -> 1, {{{1, 2}, {1, 2}, {1, 4}, {3, 4}}, {0, 1, 1, 1, 1, 1, 1, 0, 
   1, 0, 1, 1, 1, 1, 0, 0, 1, 0, 1, 1, 1, 1, 0, 0, 1, 0, 1, 1, 1, 1, 0, 0, 1, 
   0, 1, 1, 1, 1, 0, 0}} -> 1, {{{1, 2}, {1, 2}, {1, 4}, {3, 4}}, {0, 1, 1, 
   0, 1, 1, 1, 1, 1, 0, 0, 0, 1, 1, 1, 0, 1, 0, 1, 1, 1, 1, 0, 0, 1, 0, 1, 0, 
   1, 1, 1, 1, 1, 0, 0, 0, 1, 1, 1, 0}} -> 1, 
 {{{1, 2}, {1, 2}, {1, 4}, {3, 4}}, {0, 1, 0, 0, 1, 1, 0, 0, 1, 0, 1, 0, 1, 
   1, 1, 1, 1, 0, 0, 1, 1, 1, 0, 1, 1, 0, 0, 1, 1, 1, 0, 1, 1, 0, 0, 1, 1, 1, 
   0, 1}} -> 1, {{{1, 2}, {1, 2}, {1, 4}, {3, 4}}, {0, 1, 0, 1, 1, 1, 1, 1, 
   1, 0, 0, 0, 1, 1, 1, 1, 1, 0, 0, 0, 1, 1, 1, 1, 1, 0, 0, 0, 1, 1, 1, 1, 1, 
   0, 0, 0, 1, 1, 1, 1}} -> 1, {{{1, 2}, {1, 2}, {1, 4}, {3, 4}}, {0, 1, 0, 
   0, 1, 1, 0, 0, 1, 0, 1, 0, 1, 1, 1, 1, 1, 0, 0, 0, 1, 1, 1, 0, 1, 0, 1, 1, 
   1, 1, 0, 0, 1, 0, 1, 0, 1, 1, 1, 1}} -> 1, 
 {{{1, 2}, {1, 2}, {1, 4}, {3, 4}}, {1, 0, 0, 0, 1, 0, 0, 0, 1, 0, 0, 0, 1, 
   0, 0, 0, 1, 0, 0, 0, 1, 0, 0, 0, 1, 0, 0, 0, 1, 0, 0, 0, 1, 0, 0, 0, 1, 0, 
   0, 0}} -> 3, {{{1, 2}, {1, 2}, {1, 4}, {3, 4}}, {1, 0, 0, 1, 1, 0, 1, 1, 
   1, 0, 1, 0, 1, 0, 0, 1, 1, 0, 1, 1, 1, 0, 1, 0, 1, 0, 0, 1, 1, 0, 1, 1, 1, 
   0, 1, 0, 1, 0, 0, 1}} -> 1, {{{1, 2}, {1, 2}, {1, 4}, {3, 4}}, {1, 0, 0, 
   0, 1, 0, 1, 0, 1, 0, 1, 0, 1, 0, 1, 0, 1, 0, 1, 0, 1, 0, 1, 0, 1, 0, 1, 0, 
   1, 0, 1, 0, 1, 0, 1, 0, 1, 0, 1, 0}} -> 2, 
 {{{1, 2}, {1, 2}, {1, 4}, {3, 4}}, {1, 0, 0, 0, 1, 0, 1, 0, 1, 0, 1, 1, 1, 
   0, 1, 1, 1, 0, 1, 1, 1, 0, 1, 1, 1, 0, 1, 1, 1, 0, 1, 1, 1, 0, 1, 1, 1, 0, 
   1, 1}} -> 1, {{{1, 2}, {1, 2}, {1, 4}, {3, 4}}, {1, 0, 0, 1, 1, 0, 1, 1, 
   1, 0, 1, 0, 1, 0, 1, 1, 1, 0, 1, 0, 1, 0, 1, 1, 1, 0, 1, 0, 1, 0, 1, 1, 1, 
   0, 1, 0, 1, 0, 1, 1}} -> 1, {{{1, 2}, {1, 2}, {1, 4}, {3, 4}}, {1, 0, 0, 
   0, 1, 0, 1, 0, 1, 0, 1, 1, 1, 0, 1, 0, 1, 0, 1, 1, 1, 0, 1, 0, 1, 0, 1, 1, 
   1, 0, 1, 0, 1, 0, 1, 1, 1, 0, 1, 0}} -> 1, 
 {{{1, 2}, {1, 2}, {1, 4}, {3, 4}}, {1, 0, 1, 0, 1, 0, 1, 0, 1, 0, 1, 0, 1, 
   0, 1, 0, 1, 0, 1, 0, 1, 0, 1, 0, 1, 0, 1, 0, 1, 0, 1, 0, 1, 0, 1, 0, 1, 0, 
   1, 0}} -> 1, {{{1, 2}, {1, 2}, {1, 4}, {3, 4}}, {1, 0, 1, 0, 1, 0, 1, 1, 
   1, 0, 0, 1, 1, 0, 0, 1, 1, 0, 0, 1, 1, 0, 0, 1, 1, 0, 0, 1, 1, 0, 0, 1, 1, 
   0, 0, 1, 1, 0, 0, 1}} -> 1, {{{1, 2}, {1, 2}, {1, 4}, {3, 4}}, {1, 0, 1, 
   1, 1, 0, 0, 0, 1, 0, 1, 1, 1, 0, 0, 0, 1, 0, 1, 1, 1, 0, 0, 0, 1, 0, 1, 1, 
   1, 0, 0, 0, 1, 0, 1, 1, 1, 0, 0, 0}} -> 1, 
 {{{1, 2}, {1, 2}, {1, 4}, {3, 4}}, {1, 0, 1, 0, 1, 0, 1, 1, 1, 0, 0, 0, 1, 
   0, 1, 0, 1, 0, 1, 1, 1, 0, 0, 0, 1, 0, 1, 0, 1, 0, 1, 1, 1, 0, 0, 0, 1, 0, 
   1, 0}} -> 1, {{{1, 2}, {1, 2}, {1, 4}, {3, 4}}, {1, 0, 0, 0, 1, 0, 1, 0, 
   1, 0, 1, 1, 1, 0, 0, 1, 1, 0, 0, 1, 1, 0, 0, 1, 1, 0, 0, 1, 1, 0, 0, 1, 1, 
   0, 0, 1, 1, 0, 0, 1}} -> 1, {{{1, 2}, {1, 2}, {1, 4}, {3, 4}}, {1, 0, 0, 
   1, 1, 0, 0, 1, 1, 0, 0, 1, 1, 0, 0, 1, 1, 0, 0, 1, 1, 0, 0, 1, 1, 0, 0, 1, 
   1, 0, 0, 1, 1, 0, 0, 1, 1, 0, 0, 1}} -> 1, 
 {{{1, 2}, {1, 2}, {1, 4}, {3, 4}}, {1, 0, 0, 0, 1, 0, 1, 0, 1, 0, 1, 1, 1, 
   0, 0, 0, 1, 0, 1, 0, 1, 0, 1, 1, 1, 0, 0, 0, 1, 0, 1, 0, 1, 0, 1, 1, 1, 0, 
   0, 0}} -> 1, {{{1, 2}, {1, 2}, {1, 4}, {3, 4}}, {1, 0, 0, 0, 1, 1, 0, 0, 
   0, 1, 0, 0, 1, 1, 0, 0, 0, 1, 0, 0, 1, 1, 0, 0, 0, 1, 0, 0, 1, 1, 0, 0, 0, 
   1, 0, 0, 1, 1, 0, 0}} -> 3, {{{1, 2}, {1, 2}, {1, 4}, {3, 4}}, {1, 0, 0, 
   1, 1, 1, 1, 1, 0, 1, 1, 0, 1, 1, 0, 1, 0, 1, 1, 1, 1, 1, 0, 0, 0, 1, 0, 1, 
   1, 1, 0, 1, 0, 1, 1, 1, 1, 1, 0, 0}} -> 1, 
 {{{1, 2}, {1, 2}, {1, 4}, {3, 4}}, {1, 0, 0, 0, 1, 1, 1, 0, 0, 1, 1, 0, 1, 
   1, 0, 0, 0, 1, 1, 0, 1, 1, 0, 0, 0, 1, 1, 0, 1, 1, 0, 0, 0, 1, 1, 0, 1, 1, 
   0, 0}} -> 2, {{{1, 2}, {1, 2}, {1, 4}, {3, 4}}, {1, 0, 0, 0, 1, 1, 1, 0, 
   0, 1, 1, 1, 1, 1, 1, 1, 0, 1, 1, 1, 1, 1, 1, 1, 0, 1, 1, 1, 1, 1, 1, 1, 0, 
   1, 1, 1, 1, 1, 1, 1}} -> 1, {{{1, 2}, {1, 2}, {1, 4}, {3, 4}}, {1, 0, 0, 
   1, 1, 1, 1, 1, 0, 1, 1, 0, 1, 1, 0, 1, 0, 1, 1, 1, 1, 1, 1, 0, 0, 1, 1, 1, 
   1, 1, 1, 0, 0, 1, 1, 1, 1, 1, 1, 0}} -> 1, 
 {{{1, 2}, {1, 2}, {1, 4}, {3, 4}}, {1, 0, 0, 0, 1, 1, 1, 0, 0, 1, 1, 1, 1, 
   1, 1, 0, 0, 1, 1, 1, 1, 1, 1, 0, 0, 1, 1, 1, 1, 1, 1, 0, 0, 1, 1, 1, 1, 1, 
   1, 0}} -> 2, {{{1, 2}, {1, 2}, {1, 4}, {3, 4}}, {1, 0, 1, 0, 1, 1, 1, 0, 
   0, 1, 1, 0, 1, 1, 1, 0, 0, 1, 1, 0, 1, 1, 1, 0, 0, 1, 1, 0, 1, 1, 1, 0, 0, 
   1, 1, 0, 1, 1, 1, 0}} -> 1, {{{1, 2}, {1, 2}, {1, 4}, {3, 4}}, {1, 0, 1, 
   0, 1, 1, 1, 1, 0, 1, 0, 1, 1, 1, 1, 1, 0, 1, 0, 1, 1, 1, 1, 1, 0, 1, 0, 1, 
   1, 1, 1, 1, 0, 1, 0, 1, 1, 1, 1, 1}} -> 1, 
 {{{1, 2}, {1, 2}, {1, 4}, {3, 4}}, {1, 0, 1, 1, 1, 1, 0, 0, 0, 1, 1, 1, 1, 
   1, 1, 0, 0, 1, 1, 1, 1, 1, 1, 0, 0, 1, 1, 1, 1, 1, 1, 0, 0, 1, 1, 1, 1, 1, 
   1, 0}} -> 1, {{{1, 2}, {1, 2}, {1, 4}, {3, 4}}, {1, 0, 1, 0, 1, 1, 1, 1, 
   0, 1, 0, 0, 1, 1, 1, 0, 0, 1, 1, 1, 1, 1, 1, 0, 0, 1, 1, 1, 1, 1, 1, 0, 0, 
   1, 1, 1, 1, 1, 1, 0}} -> 1, {{{1, 2}, {1, 2}, {1, 4}, {3, 4}}, {1, 0, 0, 
   0, 1, 1, 1, 0, 0, 1, 1, 1, 1, 1, 1, 1, 0, 1, 0, 1, 1, 1, 1, 1, 0, 1, 0, 1, 
   1, 1, 1, 1, 0, 1, 0, 1, 1, 1, 1, 1}} -> 1, 
 {{{1, 2}, {1, 2}, {1, 4}, {3, 4}}, {1, 0, 0, 1, 1, 1, 0, 1, 0, 1, 0, 1, 1, 
   1, 1, 1, 0, 1, 0, 0, 1, 1, 0, 1, 0, 1, 0, 1, 1, 1, 1, 1, 0, 1, 0, 0, 1, 1, 
   0, 1}} -> 1, {{{1, 2}, {1, 2}, {1, 4}, {3, 4}}, {1, 1, 0, 0, 0, 0, 0, 0, 
   1, 1, 0, 0, 0, 0, 0, 0, 1, 1, 0, 0, 0, 0, 0, 0, 1, 1, 0, 0, 0, 0, 0, 0, 1, 
   1, 0, 0, 0, 0, 0, 0}} -> 3, {{{1, 2}, {1, 2}, {1, 4}, {3, 4}}, {1, 1, 0, 
   1, 0, 0, 1, 1, 1, 1, 0, 0, 0, 0, 0, 1, 1, 1, 0, 1, 0, 0, 1, 1, 1, 1, 0, 0, 
   0, 0, 0, 1, 1, 1, 0, 1, 0, 0, 1, 1}} -> 1, 
 {{{1, 2}, {1, 2}, {1, 4}, {3, 4}}, {1, 1, 0, 0, 0, 0, 1, 0, 1, 1, 0, 0, 0, 
   0, 1, 0, 1, 1, 0, 0, 0, 0, 1, 0, 1, 1, 0, 0, 0, 0, 1, 0, 1, 1, 0, 0, 0, 0, 
   1, 0}} -> 2, {{{1, 2}, {1, 2}, {1, 4}, {3, 4}}, {1, 1, 0, 0, 0, 0, 1, 0, 
   1, 1, 0, 1, 0, 0, 1, 1, 1, 1, 1, 1, 0, 0, 1, 1, 1, 1, 1, 1, 0, 0, 1, 1, 1, 
   1, 1, 1, 0, 0, 1, 1}} -> 1, {{{1, 2}, {1, 2}, {1, 4}, {3, 4}}, {1, 1, 0, 
   1, 0, 0, 1, 1, 1, 1, 1, 0, 0, 0, 1, 1, 1, 1, 1, 0, 0, 0, 1, 1, 1, 1, 1, 0, 
   0, 0, 1, 1, 1, 1, 1, 0, 0, 0, 1, 1}} -> 1, 
 {{{1, 2}, {1, 2}, {1, 4}, {3, 4}}, {1, 1, 0, 0, 0, 0, 1, 0, 1, 1, 0, 1, 0, 
   0, 1, 1, 1, 1, 1, 0, 0, 0, 1, 1, 1, 1, 1, 0, 0, 0, 1, 1, 1, 1, 1, 0, 0, 0, 
   1, 1}} -> 1, {{{1, 2}, {1, 2}, {1, 4}, {3, 4}}, {1, 1, 1, 0, 0, 0, 1, 0, 
   1, 1, 1, 0, 0, 0, 1, 0, 1, 1, 1, 0, 0, 0, 1, 0, 1, 1, 1, 0, 0, 0, 1, 0, 1, 
   1, 1, 0, 0, 0, 1, 0}} -> 1, {{{1, 2}, {1, 2}, {1, 4}, {3, 4}}, {1, 1, 1, 
   0, 0, 0, 1, 1, 1, 1, 1, 1, 0, 0, 0, 1, 1, 1, 1, 1, 0, 0, 0, 1, 1, 1, 1, 1, 
   0, 0, 0, 1, 1, 1, 1, 1, 0, 0, 0, 1}} -> 1, 
 {{{1, 2}, {1, 2}, {1, 4}, {3, 4}}, {1, 1, 1, 1, 0, 0, 0, 0, 1, 1, 1, 1, 0, 
   0, 0, 0, 1, 1, 1, 1, 0, 0, 0, 0, 1, 1, 1, 1, 0, 0, 0, 0, 1, 1, 1, 1, 0, 0, 
   0, 0}} -> 1, {{{1, 2}, {1, 2}, {1, 4}, {3, 4}}, {1, 1, 1, 0, 0, 0, 1, 1, 
   1, 1, 1, 0, 0, 0, 1, 1, 1, 1, 1, 0, 0, 0, 1, 1, 1, 1, 1, 0, 0, 0, 1, 1, 1, 
   1, 1, 0, 0, 0, 1, 1}} -> 1, {{{1, 2}, {1, 2}, {1, 4}, {3, 4}}, {1, 1, 0, 
   0, 0, 0, 1, 0, 1, 1, 0, 1, 0, 0, 0, 1, 1, 1, 1, 1, 0, 0, 0, 1, 1, 1, 1, 1, 
   0, 0, 0, 1, 1, 1, 1, 1, 0, 0, 0, 1}} -> 1, 
 {{{1, 2}, {1, 2}, {1, 4}, {3, 4}}, {1, 1, 0, 1, 0, 0, 0, 1, 1, 1, 1, 1, 0, 
   0, 0, 0, 1, 1, 0, 1, 0, 0, 0, 1, 1, 1, 1, 1, 0, 0, 0, 0, 1, 1, 0, 1, 0, 0, 
   0, 1}} -> 1, {{{1, 2}, {1, 2}, {1, 4}, {3, 4}}, {1, 1, 0, 0, 0, 0, 1, 0, 
   1, 1, 0, 1, 0, 0, 0, 1, 1, 1, 1, 1, 0, 0, 0, 0, 1, 1, 0, 0, 0, 0, 1, 0, 1, 
   1, 0, 1, 0, 0, 0, 1}} -> 1, {{{1, 2}, {1, 2}, {1, 4}, {3, 4}}, {1, 0, 0, 
   0, 1, 1, 0, 0, 0, 0, 0, 0, 1, 0, 0, 0, 1, 1, 0, 0, 0, 0, 0, 0, 1, 0, 0, 0, 
   1, 1, 0, 0, 0, 0, 0, 0, 1, 0, 0, 0}} -> 3, 
 {{{1, 2}, {1, 2}, {1, 4}, {3, 4}}, {1, 0, 0, 1, 1, 1, 1, 1, 0, 0, 1, 0, 1, 
   0, 0, 1, 1, 1, 1, 1, 0, 0, 1, 0, 1, 0, 0, 1, 1, 1, 1, 1, 0, 0, 1, 0, 1, 0, 
   0, 1}} -> 2, {{{1, 2}, {1, 2}, {1, 4}, {3, 4}}, {1, 0, 0, 0, 1, 1, 1, 0, 
   0, 0, 1, 0, 1, 0, 0, 0, 1, 1, 1, 0, 0, 0, 1, 0, 1, 0, 0, 0, 1, 1, 1, 0, 0, 
   0, 1, 0, 1, 0, 0, 0}} -> 2, {{{1, 2}, {1, 2}, {1, 4}, {3, 4}}, {1, 0, 0, 
   0, 1, 1, 1, 0, 0, 0, 1, 1, 1, 0, 1, 1, 1, 1, 1, 1, 0, 0, 1, 1, 1, 0, 1, 1, 
   1, 1, 1, 1, 0, 0, 1, 1, 1, 0, 1, 1}} -> 1, 
 {{{1, 2}, {1, 2}, {1, 4}, {3, 4}}, {1, 0, 0, 0, 1, 1, 1, 0, 0, 0, 1, 1, 1, 
   0, 1, 0, 1, 1, 1, 1, 0, 0, 1, 0, 1, 0, 0, 1, 1, 1, 1, 1, 0, 0, 1, 0, 1, 0, 
   0, 1}} -> 1, {{{1, 2}, {1, 2}, {1, 4}, {3, 4}}, {1, 0, 1, 0, 1, 1, 1, 0, 
   0, 0, 1, 0, 1, 0, 1, 0, 1, 1, 1, 0, 0, 0, 1, 0, 1, 0, 1, 0, 1, 1, 1, 0, 0, 
   0, 1, 0, 1, 0, 1, 0}} -> 1, {{{1, 2}, {1, 2}, {1, 4}, {3, 4}}, {1, 0, 1, 
   0, 1, 1, 1, 1, 0, 0, 0, 1, 1, 0, 1, 1, 1, 1, 0, 1, 0, 0, 0, 1, 1, 0, 1, 1, 
   1, 1, 0, 1, 0, 0, 0, 1, 1, 0, 1, 1}} -> 1, 
 {{{1, 2}, {1, 2}, {1, 4}, {3, 4}}, {1, 0, 1, 1, 1, 1, 0, 0, 0, 0, 1, 1, 1, 
   0, 1, 0, 1, 1, 1, 1, 0, 0, 0, 0, 1, 0, 1, 1, 1, 1, 0, 0, 0, 0, 1, 1, 1, 0, 
   1, 0}} -> 1, {{{1, 2}, {1, 2}, {1, 4}, {3, 4}}, {1, 0, 1, 0, 1, 1, 1, 1, 
   0, 0, 0, 0, 1, 0, 1, 0, 1, 1, 1, 1, 0, 0, 0, 0, 1, 0, 1, 0, 1, 1, 1, 1, 0, 
   0, 0, 0, 1, 0, 1, 0}} -> 1, {{{1, 2}, {1, 2}, {1, 4}, {3, 4}}, {1, 0, 0, 
   0, 1, 1, 1, 0, 0, 0, 1, 1, 1, 0, 1, 1, 1, 1, 0, 1, 0, 0, 0, 1, 1, 0, 1, 1, 
   1, 1, 0, 1, 0, 0, 0, 1, 1, 0, 1, 1}} -> 1, 
 {{{1, 2}, {1, 2}, {1, 4}, {3, 4}}, {1, 0, 0, 1, 1, 1, 0, 1, 0, 0, 0, 1, 1, 
   0, 1, 1, 1, 1, 0, 0, 0, 0, 1, 1, 1, 0, 1, 0, 1, 1, 1, 1, 0, 0, 0, 0, 1, 0, 
   0, 1}} -> 1, {{{1, 2}, {1, 2}, {1, 4}, {3, 4}}, {1, 0, 0, 0, 1, 1, 1, 0, 
   0, 0, 1, 1, 1, 0, 1, 0, 1, 1, 1, 1, 0, 0, 0, 0, 1, 0, 0, 0, 1, 1, 1, 0, 0, 
   0, 1, 1, 1, 0, 1, 0}} -> 1, {{{1, 2}, {1, 2}, {1, 4}, {3, 4}}, {0, 1, 0, 
   0, 1, 1, 0, 0, 0, 0, 0, 0, 0, 1, 0, 0, 1, 1, 0, 0, 0, 0, 0, 0, 0, 1, 0, 0, 
   1, 1, 0, 0, 0, 0, 0, 0, 0, 1, 0, 0}} -> 3, 
 {{{1, 2}, {1, 2}, {1, 4}, {3, 4}}, {0, 1, 0, 1, 1, 1, 0, 1, 0, 0, 1, 1, 0, 
   1, 0, 0, 1, 1, 0, 1, 0, 0, 1, 1, 0, 1, 0, 0, 1, 1, 0, 1, 0, 0, 1, 1, 0, 1, 
   0, 0}} -> 1, {{{1, 2}, {1, 2}, {1, 4}, {3, 4}}, {0, 1, 0, 0, 1, 1, 0, 0, 
   0, 0, 1, 0, 0, 1, 0, 0, 1, 1, 0, 0, 0, 0, 1, 0, 0, 1, 0, 0, 1, 1, 0, 0, 0, 
   0, 1, 0, 0, 1, 0, 0}} -> 2, {{{1, 2}, {1, 2}, {1, 4}, {3, 4}}, {0, 1, 0, 
   0, 1, 1, 0, 0, 0, 0, 1, 0, 0, 1, 0, 1, 1, 1, 1, 1, 0, 0, 1, 1, 0, 1, 1, 1, 
   1, 1, 1, 1, 0, 0, 1, 1, 0, 1, 1, 1}} -> 1, 
 {{{1, 2}, {1, 2}, {1, 4}, {3, 4}}, {0, 1, 0, 1, 1, 1, 1, 1, 0, 0, 1, 0, 0, 
   1, 0, 1, 1, 1, 1, 1, 0, 0, 1, 0, 0, 1, 0, 1, 1, 1, 1, 1, 0, 0, 1, 0, 0, 1, 
   0, 1}} -> 1, {{{1, 2}, {1, 2}, {1, 4}, {3, 4}}, {0, 1, 0, 0, 1, 1, 0, 0, 
   0, 0, 1, 0, 0, 1, 0, 1, 1, 1, 1, 1, 0, 0, 1, 0, 0, 1, 0, 1, 1, 1, 1, 1, 0, 
   0, 1, 0, 0, 1, 0, 1}} -> 1, {{{1, 2}, {1, 2}, {1, 4}, {3, 4}}, {0, 1, 1, 
   0, 1, 1, 1, 0, 0, 0, 1, 0, 0, 1, 1, 0, 1, 1, 1, 0, 0, 0, 1, 0, 0, 1, 1, 0, 
   1, 1, 1, 0, 0, 0, 1, 0, 0, 1, 1, 0}} -> 1, 
 {{{1, 2}, {1, 2}, {1, 4}, {3, 4}}, {0, 1, 1, 0, 1, 1, 1, 1, 0, 0, 0, 1, 0, 
   1, 1, 1, 1, 1, 1, 1, 0, 0, 0, 1, 0, 1, 1, 1, 1, 1, 1, 1, 0, 0, 0, 1, 0, 1, 
   1, 1}} -> 1, {{{1, 2}, {1, 2}, {1, 4}, {3, 4}}, {0, 1, 1, 1, 1, 1, 1, 0, 
   0, 0, 1, 1, 0, 1, 1, 0, 1, 1, 1, 1, 0, 0, 0, 0, 0, 1, 1, 1, 1, 1, 1, 0, 0, 
   0, 1, 1, 0, 1, 1, 0}} -> 1, {{{1, 2}, {1, 2}, {1, 4}, {3, 4}}, {0, 1, 1, 
   0, 1, 1, 1, 1, 0, 0, 0, 0, 0, 1, 1, 0, 1, 1, 1, 1, 0, 0, 0, 0, 0, 1, 1, 0, 
   1, 1, 1, 1, 0, 0, 0, 0, 0, 1, 1, 0}} -> 1, 
 {{{1, 2}, {1, 2}, {1, 4}, {3, 4}}, {0, 1, 0, 0, 1, 1, 0, 0, 0, 0, 1, 0, 0, 
   1, 0, 1, 1, 1, 1, 1, 0, 0, 0, 1, 0, 1, 1, 1, 1, 1, 1, 1, 0, 0, 0, 1, 0, 1, 
   1, 1}} -> 1, {{{1, 2}, {1, 2}, {1, 4}, {3, 4}}, {0, 1, 0, 1, 1, 1, 1, 1, 
   0, 0, 0, 0, 0, 1, 0, 1, 1, 1, 1, 1, 0, 0, 0, 0, 0, 1, 0, 1, 1, 1, 1, 1, 0, 
   0, 0, 0, 0, 1, 0, 1}} -> 1, {{{1, 2}, {1, 2}, {1, 4}, {3, 4}}, {0, 1, 0, 
   0, 1, 1, 0, 0, 0, 0, 1, 0, 0, 1, 0, 1, 1, 1, 1, 1, 0, 0, 0, 0, 0, 1, 0, 0, 
   1, 1, 0, 0, 0, 0, 1, 0, 0, 1, 0, 1}} -> 1, 
 {{{1, 2}, {1, 2}, {2, 3}, {1, 2}}, {0, 0, 0, 0, 0, 0, 0, 0, 0, 0, 0, 0, 0, 
   0, 0, 0, 0, 0, 0, 0, 0, 0, 0, 0, 0, 0, 0, 0, 0, 0, 0, 0, 0, 0, 0, 0, 0, 0, 
   0, 0}} -> 81, {{{1, 2}, {1, 2}, {2, 3}, {1, 2}}, {0, 0, 0, 1, 0, 0, 0, 1, 
   0, 0, 0, 1, 0, 0, 0, 1, 0, 0, 0, 1, 0, 0, 0, 1, 0, 0, 0, 1, 0, 0, 0, 1, 0, 
   0, 0, 1, 0, 0, 0, 1}} -> 27, {{{1, 2}, {1, 2}, {2, 3}, {1, 2}}, {0, 0, 1, 
   0, 0, 0, 1, 0, 0, 0, 1, 0, 0, 0, 1, 0, 0, 0, 1, 0, 0, 0, 1, 0, 0, 0, 1, 0, 
   0, 0, 1, 0, 0, 0, 1, 0, 0, 0, 1, 0}} -> 27, 
 {{{1, 2}, {1, 2}, {2, 3}, {1, 2}}, {0, 0, 1, 1, 0, 0, 1, 1, 0, 0, 1, 1, 0, 
   0, 1, 1, 0, 0, 1, 1, 0, 0, 1, 1, 0, 0, 1, 1, 0, 0, 1, 1, 0, 0, 1, 1, 0, 0, 
   1, 1}} -> 9, {{{1, 2}, {1, 2}, {2, 3}, {1, 2}}, {0, 1, 0, 0, 0, 1, 0, 0, 
   0, 1, 0, 0, 0, 1, 0, 0, 0, 1, 0, 0, 0, 1, 0, 0, 0, 1, 0, 0, 0, 1, 0, 0, 0, 
   1, 0, 0, 0, 1, 0, 0}} -> 1, {{{1, 2}, {1, 2}, {2, 3}, {1, 2}}, {0, 1, 0, 
   0, 0, 1, 0, 1, 0, 1, 0, 1, 0, 1, 0, 1, 0, 1, 0, 1, 0, 1, 0, 1, 0, 1, 0, 1, 
   0, 1, 0, 1, 0, 1, 0, 1, 0, 1, 0, 1}} -> 2, 
 {{{1, 2}, {1, 2}, {2, 3}, {1, 2}}, {0, 1, 0, 1, 0, 1, 0, 1, 0, 1, 0, 1, 0, 
   1, 0, 1, 0, 1, 0, 1, 0, 1, 0, 1, 0, 1, 0, 1, 0, 1, 0, 1, 0, 1, 0, 1, 0, 1, 
   0, 1}} -> 1, {{{1, 2}, {1, 2}, {2, 3}, {1, 2}}, {0, 1, 0, 0, 0, 1, 1, 0, 
   0, 1, 1, 0, 0, 1, 1, 0, 0, 1, 1, 0, 0, 1, 1, 0, 0, 1, 1, 0, 0, 1, 1, 0, 0, 
   1, 1, 0, 0, 1, 1, 0}} -> 1, {{{1, 2}, {1, 2}, {2, 3}, {1, 2}}, {0, 1, 0, 
   0, 0, 1, 1, 1, 0, 1, 1, 1, 0, 1, 1, 1, 0, 1, 1, 1, 0, 1, 1, 1, 0, 1, 1, 1, 
   0, 1, 1, 1, 0, 1, 1, 1, 0, 1, 1, 1}} -> 2, 
 {{{1, 2}, {1, 2}, {2, 3}, {1, 2}}, {0, 1, 0, 1, 0, 1, 1, 1, 0, 1, 1, 1, 0, 
   1, 1, 1, 0, 1, 1, 1, 0, 1, 1, 1, 0, 1, 1, 1, 0, 1, 1, 1, 0, 1, 1, 1, 0, 1, 
   1, 1}} -> 1, {{{1, 2}, {1, 2}, {2, 3}, {1, 2}}, {0, 1, 1, 0, 0, 1, 0, 0, 
   0, 1, 1, 0, 0, 1, 0, 0, 0, 1, 1, 0, 0, 1, 0, 0, 0, 1, 1, 0, 0, 1, 0, 0, 0, 
   1, 1, 0, 0, 1, 0, 0}} -> 1, {{{1, 2}, {1, 2}, {2, 3}, {1, 2}}, {0, 1, 1, 
   0, 0, 1, 0, 1, 0, 1, 1, 1, 0, 1, 0, 1, 0, 1, 1, 1, 0, 1, 0, 1, 0, 1, 1, 1, 
   0, 1, 0, 1, 0, 1, 1, 1, 0, 1, 0, 1}} -> 2, 
 {{{1, 2}, {1, 2}, {2, 3}, {1, 2}}, {0, 1, 1, 1, 0, 1, 0, 1, 0, 1, 1, 1, 0, 
   1, 0, 1, 0, 1, 1, 1, 0, 1, 0, 1, 0, 1, 1, 1, 0, 1, 0, 1, 0, 1, 1, 1, 0, 1, 
   0, 1}} -> 1, {{{1, 2}, {1, 2}, {2, 3}, {1, 2}}, {0, 1, 0, 0, 0, 1, 1, 0, 
   0, 1, 0, 0, 0, 1, 1, 0, 0, 1, 0, 0, 0, 1, 1, 0, 0, 1, 0, 0, 0, 1, 1, 0, 0, 
   1, 0, 0, 0, 1, 1, 0}} -> 1, {{{1, 2}, {1, 2}, {2, 3}, {1, 2}}, {0, 1, 0, 
   0, 0, 1, 1, 1, 0, 1, 0, 1, 0, 1, 1, 1, 0, 1, 0, 1, 0, 1, 1, 1, 0, 1, 0, 1, 
   0, 1, 1, 1, 0, 1, 0, 1, 0, 1, 1, 1}} -> 2, 
 {{{1, 2}, {1, 2}, {2, 3}, {1, 2}}, {0, 1, 0, 1, 0, 1, 1, 1, 0, 1, 0, 1, 0, 
   1, 1, 1, 0, 1, 0, 1, 0, 1, 1, 1, 0, 1, 0, 1, 0, 1, 1, 1, 0, 1, 0, 1, 0, 1, 
   1, 1}} -> 1, {{{1, 2}, {1, 2}, {2, 3}, {1, 2}}, {0, 1, 0, 0, 1, 1, 0, 0, 
   1, 0, 0, 1, 1, 1, 0, 0, 1, 0, 0, 1, 1, 1, 0, 0, 1, 0, 0, 1, 1, 1, 0, 0, 1, 
   0, 0, 1, 1, 1, 0, 0}} -> 1, {{{1, 2}, {1, 2}, {2, 3}, {1, 2}}, {0, 1, 0, 
   0, 1, 1, 0, 1, 1, 0, 0, 1, 1, 1, 0, 1, 1, 0, 0, 1, 1, 1, 0, 1, 1, 0, 0, 1, 
   1, 1, 0, 1, 1, 0, 0, 1, 1, 1, 0, 1}} -> 1, 
 {{{1, 2}, {1, 2}, {2, 3}, {1, 2}}, {0, 1, 0, 1, 1, 1, 0, 1, 1, 0, 0, 0, 1, 
   1, 0, 1, 1, 0, 0, 0, 1, 1, 0, 1, 1, 0, 0, 0, 1, 1, 0, 1, 1, 0, 0, 0, 1, 1, 
   0, 1}} -> 1, {{{1, 2}, {1, 2}, {2, 3}, {1, 2}}, {0, 1, 0, 0, 1, 1, 0, 1, 
   1, 0, 0, 0, 1, 1, 0, 1, 1, 0, 0, 0, 1, 1, 0, 1, 1, 0, 0, 0, 1, 1, 0, 1, 1, 
   0, 0, 0, 1, 1, 0, 1}} -> 1, {{{1, 2}, {1, 2}, {2, 3}, {1, 2}}, {0, 1, 0, 
   0, 1, 1, 1, 0, 1, 0, 1, 1, 1, 1, 1, 0, 1, 0, 1, 1, 1, 1, 1, 0, 1, 0, 1, 1, 
   1, 1, 1, 0, 1, 0, 1, 1, 1, 1, 1, 0}} -> 1, 
 {{{1, 2}, {1, 2}, {2, 3}, {1, 2}}, {0, 1, 0, 0, 1, 1, 1, 1, 1, 0, 1, 1, 1, 
   1, 1, 1, 1, 0, 1, 1, 1, 1, 1, 1, 1, 0, 1, 1, 1, 1, 1, 1, 1, 0, 1, 1, 1, 1, 
   1, 1}} -> 1, {{{1, 2}, {1, 2}, {2, 3}, {1, 2}}, {0, 1, 0, 1, 1, 1, 1, 1, 
   1, 0, 1, 0, 1, 1, 1, 1, 1, 0, 1, 0, 1, 1, 1, 1, 1, 0, 1, 0, 1, 1, 1, 1, 1, 
   0, 1, 0, 1, 1, 1, 1}} -> 1, {{{1, 2}, {1, 2}, {2, 3}, {1, 2}}, {0, 1, 0, 
   0, 1, 1, 1, 1, 1, 0, 1, 0, 1, 1, 1, 1, 1, 0, 1, 0, 1, 1, 1, 1, 1, 0, 1, 0, 
   1, 1, 1, 1, 1, 0, 1, 0, 1, 1, 1, 1}} -> 1, 
 {{{1, 2}, {1, 2}, {2, 3}, {1, 2}}, {0, 1, 1, 0, 1, 1, 0, 0, 1, 0, 1, 1, 1, 
   1, 1, 0, 1, 0, 0, 1, 1, 1, 1, 0, 1, 0, 0, 1, 1, 1, 1, 0, 1, 0, 0, 1, 1, 1, 
   1, 0}} -> 1, {{{1, 2}, {1, 2}, {2, 3}, {1, 2}}, {0, 1, 1, 0, 1, 1, 0, 1, 
   1, 0, 1, 1, 1, 1, 1, 1, 1, 0, 0, 1, 1, 1, 1, 1, 1, 0, 0, 1, 1, 1, 1, 1, 1, 
   0, 0, 1, 1, 1, 1, 1}} -> 1, {{{1, 2}, {1, 2}, {2, 3}, {1, 2}}, {0, 1, 1, 
   1, 1, 1, 0, 1, 1, 0, 1, 0, 1, 1, 1, 1, 1, 0, 0, 0, 1, 1, 1, 1, 1, 0, 0, 0, 
   1, 1, 1, 1, 1, 0, 0, 0, 1, 1, 1, 1}} -> 1, 
 {{{1, 2}, {1, 2}, {2, 3}, {1, 2}}, {0, 1, 1, 0, 1, 1, 0, 1, 1, 0, 1, 0, 1, 
   1, 1, 1, 1, 0, 0, 0, 1, 1, 1, 1, 1, 0, 0, 0, 1, 1, 1, 1, 1, 0, 0, 0, 1, 1, 
   1, 1}} -> 1, {{{1, 2}, {1, 2}, {2, 3}, {1, 2}}, {0, 1, 0, 0, 1, 1, 1, 0, 
   1, 0, 0, 1, 1, 1, 0, 0, 1, 0, 1, 1, 1, 1, 1, 0, 1, 0, 0, 1, 1, 1, 0, 0, 1, 
   0, 1, 1, 1, 1, 1, 0}} -> 1, {{{1, 2}, {1, 2}, {2, 3}, {1, 2}}, {0, 1, 0, 
   0, 1, 1, 1, 1, 1, 0, 0, 1, 1, 1, 0, 1, 1, 0, 1, 1, 1, 1, 1, 1, 1, 0, 0, 1, 
   1, 1, 0, 1, 1, 0, 1, 1, 1, 1, 1, 1}} -> 1, 
 {{{1, 2}, {1, 2}, {2, 3}, {1, 2}}, {0, 1, 0, 1, 1, 1, 1, 1, 1, 0, 0, 0, 1, 
   1, 0, 1, 1, 0, 1, 0, 1, 1, 1, 1, 1, 0, 0, 0, 1, 1, 0, 1, 1, 0, 1, 0, 1, 1, 
   1, 1}} -> 1, {{{1, 2}, {1, 2}, {2, 3}, {1, 2}}, {0, 1, 0, 0, 1, 1, 1, 1, 
   1, 0, 0, 0, 1, 1, 0, 1, 1, 0, 1, 0, 1, 1, 1, 1, 1, 0, 0, 0, 1, 1, 0, 1, 1, 
   0, 1, 0, 1, 1, 1, 1}} -> 1, {{{1, 2}, {1, 2}, {2, 3}, {1, 2}}, {1, 0, 0, 
   0, 1, 0, 0, 0, 1, 0, 0, 0, 1, 0, 0, 0, 1, 0, 0, 0, 1, 0, 0, 0, 1, 0, 0, 0, 
   1, 0, 0, 0, 1, 0, 0, 0, 1, 0, 0, 0}} -> 3, 
 {{{1, 2}, {1, 2}, {2, 3}, {1, 2}}, {1, 0, 0, 0, 1, 0, 0, 1, 1, 0, 0, 1, 1, 
   0, 0, 1, 1, 0, 0, 1, 1, 0, 0, 1, 1, 0, 0, 1, 1, 0, 0, 1, 1, 0, 0, 1, 1, 0, 
   0, 1}} -> 6, {{{1, 2}, {1, 2}, {2, 3}, {1, 2}}, {1, 0, 0, 1, 1, 0, 0, 1, 
   1, 0, 0, 1, 1, 0, 0, 1, 1, 0, 0, 1, 1, 0, 0, 1, 1, 0, 0, 1, 1, 0, 0, 1, 1, 
   0, 0, 1, 1, 0, 0, 1}} -> 3, {{{1, 2}, {1, 2}, {2, 3}, {1, 2}}, {1, 0, 1, 
   0, 1, 0, 1, 0, 1, 0, 1, 0, 1, 0, 1, 0, 1, 0, 1, 0, 1, 0, 1, 0, 1, 0, 1, 0, 
   1, 0, 1, 0, 1, 0, 1, 0, 1, 0, 1, 0}} -> 1, 
 {{{1, 2}, {1, 2}, {2, 3}, {1, 2}}, {1, 0, 1, 0, 1, 0, 1, 1, 1, 0, 1, 1, 1, 
   0, 1, 1, 1, 0, 1, 1, 1, 0, 1, 1, 1, 0, 1, 1, 1, 0, 1, 1, 1, 0, 1, 1, 1, 0, 
   1, 1}} -> 2, {{{1, 2}, {1, 2}, {2, 3}, {1, 2}}, {1, 0, 1, 1, 1, 0, 1, 1, 
   1, 0, 1, 1, 1, 0, 1, 1, 1, 0, 1, 1, 1, 0, 1, 1, 1, 0, 1, 1, 1, 0, 1, 1, 1, 
   0, 1, 1, 1, 0, 1, 1}} -> 1, {{{1, 2}, {1, 2}, {2, 3}, {1, 2}}, {1, 0, 0, 
   0, 1, 1, 0, 0, 0, 1, 0, 1, 1, 1, 0, 0, 0, 1, 0, 1, 1, 1, 0, 0, 0, 1, 0, 1, 
   1, 1, 0, 0, 0, 1, 0, 1, 1, 1, 0, 0}} -> 1, 
 {{{1, 2}, {1, 2}, {2, 3}, {1, 2}}, {1, 0, 0, 0, 1, 1, 0, 1, 0, 1, 0, 1, 1, 
   1, 0, 1, 0, 1, 0, 1, 1, 1, 0, 1, 0, 1, 0, 1, 1, 1, 0, 1, 0, 1, 0, 1, 1, 1, 
   0, 1}} -> 1, {{{1, 2}, {1, 2}, {2, 3}, {1, 2}}, {1, 0, 0, 1, 1, 1, 0, 1, 
   0, 1, 0, 0, 1, 1, 0, 1, 0, 1, 0, 0, 1, 1, 0, 1, 0, 1, 0, 0, 1, 1, 0, 1, 0, 
   1, 0, 0, 1, 1, 0, 1}} -> 1, {{{1, 2}, {1, 2}, {2, 3}, {1, 2}}, {1, 0, 0, 
   0, 1, 1, 0, 1, 0, 1, 0, 0, 1, 1, 0, 1, 0, 1, 0, 0, 1, 1, 0, 1, 0, 1, 0, 0, 
   1, 1, 0, 1, 0, 1, 0, 0, 1, 1, 0, 1}} -> 1, 
 {{{1, 2}, {1, 2}, {2, 3}, {1, 2}}, {1, 0, 0, 0, 1, 1, 0, 0, 0, 1, 1, 1, 1, 
   1, 1, 0, 0, 1, 1, 1, 1, 1, 1, 0, 0, 1, 1, 1, 1, 1, 1, 0, 0, 1, 1, 1, 1, 1, 
   1, 0}} -> 1, {{{1, 2}, {1, 2}, {2, 3}, {1, 2}}, {1, 0, 0, 0, 1, 1, 0, 1, 
   0, 1, 1, 1, 1, 1, 1, 1, 0, 1, 1, 1, 1, 1, 1, 1, 0, 1, 1, 1, 1, 1, 1, 1, 0, 
   1, 1, 1, 1, 1, 1, 1}} -> 1, {{{1, 2}, {1, 2}, {2, 3}, {1, 2}}, {1, 0, 0, 
   1, 1, 1, 0, 1, 0, 1, 1, 0, 1, 1, 1, 1, 0, 1, 1, 0, 1, 1, 1, 1, 0, 1, 1, 0, 
   1, 1, 1, 1, 0, 1, 1, 0, 1, 1, 1, 1}} -> 1, 
 {{{1, 2}, {1, 2}, {2, 3}, {1, 2}}, {1, 0, 0, 0, 1, 1, 0, 1, 0, 1, 1, 0, 1, 
   1, 1, 1, 0, 1, 1, 0, 1, 1, 1, 1, 0, 1, 1, 0, 1, 1, 1, 1, 0, 1, 1, 0, 1, 1, 
   1, 1}} -> 1, {{{1, 2}, {1, 2}, {2, 3}, {1, 2}}, {1, 0, 1, 0, 1, 1, 1, 0, 
   0, 1, 0, 1, 1, 1, 1, 0, 0, 1, 0, 1, 1, 1, 1, 0, 0, 1, 0, 1, 1, 1, 1, 0, 0, 
   1, 0, 1, 1, 1, 1, 0}} -> 1, {{{1, 2}, {1, 2}, {2, 3}, {1, 2}}, {1, 0, 1, 
   0, 1, 1, 1, 1, 0, 1, 0, 1, 1, 1, 1, 1, 0, 1, 0, 1, 1, 1, 1, 1, 0, 1, 0, 1, 
   1, 1, 1, 1, 0, 1, 0, 1, 1, 1, 1, 1}} -> 1, 
 {{{1, 2}, {1, 2}, {2, 3}, {1, 2}}, {1, 0, 1, 1, 1, 1, 1, 1, 0, 1, 0, 0, 1, 
   1, 1, 1, 0, 1, 0, 0, 1, 1, 1, 1, 0, 1, 0, 0, 1, 1, 1, 1, 0, 1, 0, 0, 1, 1, 
   1, 1}} -> 1, {{{1, 2}, {1, 2}, {2, 3}, {1, 2}}, {1, 0, 1, 0, 1, 1, 1, 1, 
   0, 1, 0, 0, 1, 1, 1, 1, 0, 1, 0, 0, 1, 1, 1, 1, 0, 1, 0, 0, 1, 1, 1, 1, 0, 
   1, 0, 0, 1, 1, 1, 1}} -> 1, {{{1, 2}, {1, 2}, {2, 3}, {1, 2}}, {1, 0, 0, 
   0, 1, 1, 0, 0, 0, 1, 1, 1, 1, 1, 0, 0, 0, 1, 1, 1, 1, 1, 0, 0, 0, 1, 1, 1, 
   1, 1, 0, 0, 0, 1, 1, 1, 1, 1, 0, 0}} -> 1, 
 {{{1, 2}, {1, 2}, {2, 3}, {1, 2}}, {1, 0, 0, 0, 1, 1, 0, 1, 0, 1, 1, 1, 1, 
   1, 0, 1, 0, 1, 1, 1, 1, 1, 0, 1, 0, 1, 1, 1, 1, 1, 0, 1, 0, 1, 1, 1, 1, 1, 
   0, 1}} -> 1, {{{1, 2}, {1, 2}, {2, 3}, {1, 2}}, {1, 0, 0, 1, 1, 1, 0, 1, 
   0, 1, 1, 0, 1, 1, 0, 1, 0, 1, 1, 0, 1, 1, 0, 1, 0, 1, 1, 0, 1, 1, 0, 1, 0, 
   1, 1, 0, 1, 1, 0, 1}} -> 1, {{{1, 2}, {1, 2}, {2, 3}, {1, 2}}, {1, 0, 0, 
   0, 1, 1, 0, 1, 0, 1, 1, 0, 1, 1, 0, 1, 0, 1, 1, 0, 1, 1, 0, 1, 0, 1, 1, 0, 
   1, 1, 0, 1, 0, 1, 1, 0, 1, 1, 0, 1}} -> 1, 
 {{{1, 2}, {1, 2}, {2, 3}, {1, 2}}, {1, 1, 0, 0, 0, 0, 0, 1, 1, 1, 0, 0, 0, 
   0, 0, 1, 1, 1, 0, 0, 0, 0, 0, 1, 1, 1, 0, 0, 0, 0, 0, 1, 1, 1, 0, 0, 0, 0, 
   0, 1}} -> 2, {{{1, 2}, {1, 2}, {2, 3}, {1, 2}}, {1, 1, 0, 1, 0, 0, 0, 0, 
   1, 1, 0, 1, 0, 0, 0, 0, 1, 1, 0, 1, 0, 0, 0, 0, 1, 1, 0, 1, 0, 0, 0, 0, 1, 
   1, 0, 1, 0, 0, 0, 0}} -> 1, {{{1, 2}, {1, 2}, {2, 3}, {1, 2}}, {1, 1, 0, 
   0, 0, 0, 0, 0, 1, 1, 0, 0, 0, 0, 0, 0, 1, 1, 0, 0, 0, 0, 0, 0, 1, 1, 0, 0, 
   0, 0, 0, 0, 1, 1, 0, 0, 0, 0, 0, 0}} -> 1, 
 {{{1, 2}, {1, 2}, {2, 3}, {1, 2}}, {1, 1, 0, 0, 0, 0, 1, 1, 1, 1, 1, 0, 0, 
   0, 1, 1, 1, 1, 1, 0, 0, 0, 1, 1, 1, 1, 1, 0, 0, 0, 1, 1, 1, 1, 1, 0, 0, 0, 
   1, 1}} -> 2, {{{1, 2}, {1, 2}, {2, 3}, {1, 2}}, {1, 1, 0, 1, 0, 0, 1, 0, 
   1, 1, 1, 1, 0, 0, 1, 0, 1, 1, 1, 1, 0, 0, 1, 0, 1, 1, 1, 1, 0, 0, 1, 0, 1, 
   1, 1, 1, 0, 0, 1, 0}} -> 1, {{{1, 2}, {1, 2}, {2, 3}, {1, 2}}, {1, 1, 0, 
   0, 0, 0, 1, 0, 1, 1, 1, 0, 0, 0, 1, 0, 1, 1, 1, 0, 0, 0, 1, 0, 1, 1, 1, 0, 
   0, 0, 1, 0, 1, 1, 1, 0, 0, 0, 1, 0}} -> 1, 
 {{{1, 2}, {1, 2}, {2, 3}, {1, 2}}, {1, 1, 1, 0, 0, 0, 0, 1, 1, 1, 1, 0, 0, 
   0, 0, 1, 1, 1, 1, 0, 0, 0, 0, 1, 1, 1, 1, 0, 0, 0, 0, 1, 1, 1, 1, 0, 0, 0, 
   0, 1}} -> 2, {{{1, 2}, {1, 2}, {2, 3}, {1, 2}}, {1, 1, 1, 1, 0, 0, 0, 0, 
   1, 1, 1, 1, 0, 0, 0, 0, 1, 1, 1, 1, 0, 0, 0, 0, 1, 1, 1, 1, 0, 0, 0, 0, 1, 
   1, 1, 1, 0, 0, 0, 0}} -> 1, {{{1, 2}, {1, 2}, {2, 3}, {1, 2}}, {1, 1, 1, 
   0, 0, 0, 0, 0, 1, 1, 1, 0, 0, 0, 0, 0, 1, 1, 1, 0, 0, 0, 0, 0, 1, 1, 1, 0, 
   0, 0, 0, 0, 1, 1, 1, 0, 0, 0, 0, 0}} -> 1, 
 {{{1, 2}, {1, 2}, {2, 3}, {1, 2}}, {1, 1, 0, 0, 0, 0, 1, 1, 1, 1, 1, 0, 0, 
   0, 0, 1, 1, 1, 0, 0, 0, 0, 1, 1, 1, 1, 1, 0, 0, 0, 0, 1, 1, 1, 0, 0, 0, 0, 
   1, 1}} -> 2, {{{1, 2}, {1, 2}, {2, 3}, {1, 2}}, {1, 1, 0, 1, 0, 0, 1, 0, 
   1, 1, 1, 1, 0, 0, 0, 0, 1, 1, 0, 1, 0, 0, 1, 0, 1, 1, 1, 1, 0, 0, 0, 0, 1, 
   1, 0, 1, 0, 0, 1, 0}} -> 1, {{{1, 2}, {1, 2}, {2, 3}, {1, 2}}, {1, 1, 0, 
   0, 0, 0, 1, 0, 1, 1, 1, 0, 0, 0, 0, 0, 1, 1, 0, 0, 0, 0, 1, 0, 1, 1, 1, 0, 
   0, 0, 0, 0, 1, 1, 0, 0, 0, 0, 1, 0}} -> 1, 
 {{{1, 2}, {1, 2}, {2, 3}, {1, 2}}, {1, 0, 0, 0, 1, 1, 0, 0, 0, 0, 0, 1, 1, 
   0, 0, 0, 1, 1, 0, 0, 0, 0, 0, 1, 1, 0, 0, 0, 1, 1, 0, 0, 0, 0, 0, 1, 1, 0, 
   0, 0}} -> 1, {{{1, 2}, {1, 2}, {2, 3}, {1, 2}}, {1, 0, 0, 0, 1, 1, 0, 1, 
   0, 0, 0, 1, 1, 0, 0, 0, 1, 1, 0, 1, 0, 0, 0, 1, 1, 0, 0, 0, 1, 1, 0, 1, 0, 
   0, 0, 1, 1, 0, 0, 0}} -> 1, {{{1, 2}, {1, 2}, {2, 3}, {1, 2}}, {1, 0, 0, 
   1, 1, 1, 0, 1, 0, 0, 0, 0, 1, 0, 0, 1, 1, 1, 0, 1, 0, 0, 0, 0, 1, 0, 0, 1, 
   1, 1, 0, 1, 0, 0, 0, 0, 1, 0, 0, 1}} -> 1, 
 {{{1, 2}, {1, 2}, {2, 3}, {1, 2}}, {1, 0, 0, 0, 1, 1, 0, 1, 0, 0, 0, 0, 1, 
   0, 0, 0, 1, 1, 0, 1, 0, 0, 0, 0, 1, 0, 0, 0, 1, 1, 0, 1, 0, 0, 0, 0, 1, 0, 
   0, 0}} -> 1, {{{1, 2}, {1, 2}, {2, 3}, {1, 2}}, {1, 0, 0, 0, 1, 1, 0, 0, 
   0, 0, 1, 1, 1, 0, 1, 0, 1, 1, 1, 0, 0, 0, 1, 1, 1, 0, 1, 0, 1, 1, 1, 0, 0, 
   0, 1, 1, 1, 0, 1, 0}} -> 1, {{{1, 2}, {1, 2}, {2, 3}, {1, 2}}, {1, 0, 0, 
   0, 1, 1, 0, 1, 0, 0, 1, 1, 1, 0, 1, 0, 1, 1, 1, 1, 0, 0, 1, 1, 1, 0, 1, 0, 
   1, 1, 1, 1, 0, 0, 1, 1, 1, 0, 1, 0}} -> 1, 
 {{{1, 2}, {1, 2}, {2, 3}, {1, 2}}, {1, 0, 0, 1, 1, 1, 0, 1, 0, 0, 1, 0, 1, 
   0, 1, 1, 1, 1, 1, 1, 0, 0, 1, 0, 1, 0, 1, 1, 1, 1, 1, 1, 0, 0, 1, 0, 1, 0, 
   1, 1}} -> 1, {{{1, 2}, {1, 2}, {2, 3}, {1, 2}}, {1, 0, 0, 0, 1, 1, 0, 1, 
   0, 0, 1, 0, 1, 0, 1, 0, 1, 1, 1, 1, 0, 0, 1, 0, 1, 0, 1, 0, 1, 1, 1, 1, 0, 
   0, 1, 0, 1, 0, 1, 0}} -> 1, {{{1, 2}, {1, 2}, {2, 3}, {1, 2}}, {1, 0, 1, 
   0, 1, 1, 1, 0, 0, 0, 0, 1, 1, 0, 1, 0, 1, 1, 1, 0, 0, 0, 0, 1, 1, 0, 1, 0, 
   1, 1, 1, 0, 0, 0, 0, 1, 1, 0, 1, 0}} -> 1, 
 {{{1, 2}, {1, 2}, {2, 3}, {1, 2}}, {1, 0, 1, 0, 1, 1, 1, 1, 0, 0, 0, 1, 1, 
   0, 1, 0, 1, 1, 1, 1, 0, 0, 0, 1, 1, 0, 1, 0, 1, 1, 1, 1, 0, 0, 0, 1, 1, 0, 
   1, 0}} -> 1, {{{1, 2}, {1, 2}, {2, 3}, {1, 2}}, {1, 0, 1, 1, 1, 1, 1, 1, 
   0, 0, 0, 0, 1, 0, 1, 1, 1, 1, 1, 1, 0, 0, 0, 0, 1, 0, 1, 1, 1, 1, 1, 1, 0, 
   0, 0, 0, 1, 0, 1, 1}} -> 1, {{{1, 2}, {1, 2}, {2, 3}, {1, 2}}, {1, 0, 1, 
   0, 1, 1, 1, 1, 0, 0, 0, 0, 1, 0, 1, 0, 1, 1, 1, 1, 0, 0, 0, 0, 1, 0, 1, 0, 
   1, 1, 1, 1, 0, 0, 0, 0, 1, 0, 1, 0}} -> 1, 
 {{{1, 2}, {1, 2}, {2, 3}, {1, 2}}, {1, 0, 0, 0, 1, 1, 0, 0, 0, 0, 1, 1, 1, 
   0, 1, 0, 1, 1, 1, 0, 0, 0, 0, 1, 1, 0, 0, 0, 1, 1, 0, 0, 0, 0, 1, 1, 1, 0, 
   1, 0}} -> 1, {{{1, 2}, {1, 2}, {2, 3}, {1, 2}}, {1, 0, 0, 0, 1, 1, 0, 1, 
   0, 0, 1, 1, 1, 0, 1, 0, 1, 1, 1, 1, 0, 0, 0, 1, 1, 0, 0, 0, 1, 1, 0, 1, 0, 
   0, 1, 1, 1, 0, 1, 0}} -> 1, {{{1, 2}, {1, 2}, {2, 3}, {1, 2}}, {1, 0, 0, 
   1, 1, 1, 0, 1, 0, 0, 1, 0, 1, 0, 1, 1, 1, 1, 1, 1, 0, 0, 0, 0, 1, 0, 0, 1, 
   1, 1, 0, 1, 0, 0, 1, 0, 1, 0, 1, 1}} -> 1, 
 {{{1, 2}, {1, 2}, {2, 3}, {1, 2}}, {1, 0, 0, 0, 1, 1, 0, 1, 0, 0, 1, 0, 1, 
   0, 1, 0, 1, 1, 1, 1, 0, 0, 0, 0, 1, 0, 0, 0, 1, 1, 0, 1, 0, 0, 1, 0, 1, 0, 
   1, 0}} -> 1, {{{1, 2}, {1, 2}, {2, 3}, {1, 2}}, {0, 1, 0, 0, 1, 1, 0, 0, 
   0, 0, 0, 1, 0, 1, 0, 0, 1, 1, 0, 0, 0, 0, 0, 1, 0, 1, 0, 0, 1, 1, 0, 0, 0, 
   0, 0, 1, 0, 1, 0, 0}} -> 1, {{{1, 2}, {1, 2}, {2, 3}, {1, 2}}, {0, 1, 0, 
   0, 1, 1, 0, 1, 0, 0, 0, 1, 0, 1, 0, 0, 1, 1, 0, 1, 0, 0, 0, 1, 0, 1, 0, 0, 
   1, 1, 0, 1, 0, 0, 0, 1, 0, 1, 0, 0}} -> 1, 
 {{{1, 2}, {1, 2}, {2, 3}, {1, 2}}, {0, 1, 0, 1, 1, 1, 0, 1, 0, 0, 0, 0, 0, 
   1, 0, 1, 1, 1, 0, 1, 0, 0, 0, 0, 0, 1, 0, 1, 1, 1, 0, 1, 0, 0, 0, 0, 0, 1, 
   0, 1}} -> 1, {{{1, 2}, {1, 2}, {2, 3}, {1, 2}}, {0, 1, 0, 0, 1, 1, 0, 1, 
   0, 0, 0, 0, 0, 1, 0, 0, 1, 1, 0, 1, 0, 0, 0, 0, 0, 1, 0, 0, 1, 1, 0, 1, 0, 
   0, 0, 0, 0, 1, 0, 0}} -> 1, {{{1, 2}, {1, 2}, {2, 3}, {1, 2}}, {0, 1, 0, 
   0, 1, 1, 1, 0, 0, 0, 1, 1, 0, 1, 1, 0, 1, 1, 1, 0, 0, 0, 1, 1, 0, 1, 1, 0, 
   1, 1, 1, 0, 0, 0, 1, 1, 0, 1, 1, 0}} -> 1, 
 {{{1, 2}, {1, 2}, {2, 3}, {1, 2}}, {0, 1, 0, 0, 1, 1, 1, 1, 0, 0, 1, 1, 0, 
   1, 1, 0, 1, 1, 1, 1, 0, 0, 1, 1, 0, 1, 1, 0, 1, 1, 1, 1, 0, 0, 1, 1, 0, 1, 
   1, 0}} -> 1, {{{1, 2}, {1, 2}, {2, 3}, {1, 2}}, {0, 1, 0, 1, 1, 1, 1, 1, 
   0, 0, 1, 0, 0, 1, 1, 1, 1, 1, 1, 1, 0, 0, 1, 0, 0, 1, 1, 1, 1, 1, 1, 1, 0, 
   0, 1, 0, 0, 1, 1, 1}} -> 1, {{{1, 2}, {1, 2}, {2, 3}, {1, 2}}, {0, 1, 0, 
   0, 1, 1, 1, 1, 0, 0, 1, 0, 0, 1, 1, 0, 1, 1, 1, 1, 0, 0, 1, 0, 0, 1, 1, 0, 
   1, 1, 1, 1, 0, 0, 1, 0, 0, 1, 1, 0}} -> 1, 
 {{{1, 2}, {1, 2}, {2, 3}, {1, 2}}, {0, 1, 1, 0, 1, 1, 0, 0, 0, 0, 1, 1, 0, 
   1, 1, 0, 1, 1, 0, 0, 0, 0, 1, 1, 0, 1, 1, 0, 1, 1, 0, 0, 0, 0, 1, 1, 0, 1, 
   1, 0}} -> 1, {{{1, 2}, {1, 2}, {2, 3}, {1, 2}}, {0, 1, 1, 0, 1, 1, 0, 1, 
   0, 0, 1, 1, 0, 1, 1, 0, 1, 1, 0, 1, 0, 0, 1, 1, 0, 1, 1, 0, 1, 1, 0, 1, 0, 
   0, 1, 1, 0, 1, 1, 0}} -> 1, {{{1, 2}, {1, 2}, {2, 3}, {1, 2}}, {0, 1, 1, 
   1, 1, 1, 0, 1, 0, 0, 1, 0, 0, 1, 1, 1, 1, 1, 0, 1, 0, 0, 1, 0, 0, 1, 1, 1, 
   1, 1, 0, 1, 0, 0, 1, 0, 0, 1, 1, 1}} -> 1, 
 {{{1, 2}, {1, 2}, {2, 3}, {1, 2}}, {0, 1, 1, 0, 1, 1, 0, 1, 0, 0, 1, 0, 0, 
   1, 1, 0, 1, 1, 0, 1, 0, 0, 1, 0, 0, 1, 1, 0, 1, 1, 0, 1, 0, 0, 1, 0, 0, 1, 
   1, 0}} -> 1, {{{1, 2}, {1, 2}, {2, 3}, {1, 2}}, {0, 1, 0, 0, 1, 1, 1, 0, 
   0, 0, 0, 1, 0, 1, 0, 0, 1, 1, 1, 0, 0, 0, 0, 1, 0, 1, 0, 0, 1, 1, 1, 0, 0, 
   0, 0, 1, 0, 1, 0, 0}} -> 1, {{{1, 2}, {1, 2}, {2, 3}, {1, 2}}, {0, 1, 0, 
   0, 1, 1, 1, 1, 0, 0, 0, 1, 0, 1, 0, 0, 1, 1, 1, 1, 0, 0, 0, 1, 0, 1, 0, 0, 
   1, 1, 1, 1, 0, 0, 0, 1, 0, 1, 0, 0}} -> 1, 
 {{{1, 2}, {1, 2}, {2, 3}, {1, 2}}, {0, 1, 0, 1, 1, 1, 1, 1, 0, 0, 0, 0, 0, 
   1, 0, 1, 1, 1, 1, 1, 0, 0, 0, 0, 0, 1, 0, 1, 1, 1, 1, 1, 0, 0, 0, 0, 0, 1, 
   0, 1}} -> 1, {{{1, 2}, {1, 2}, {2, 3}, {1, 2}}, {0, 1, 0, 0, 1, 1, 1, 1, 
   0, 0, 0, 0, 0, 1, 0, 0, 1, 1, 1, 1, 0, 0, 0, 0, 0, 1, 0, 0, 1, 1, 1, 1, 0, 
   0, 0, 0, 0, 1, 0, 0}} -> 1, {{{1, 2}, {1, 2}, {2, 3}, {1, 3}}, {0, 0, 0, 
   0, 0, 0, 0, 0, 0, 0, 0, 0, 0, 0, 0, 0, 0, 0, 0, 0, 0, 0, 0, 0, 0, 0, 0, 0, 
   0, 0, 0, 0, 0, 0, 0, 0, 0, 0, 0, 0}} -> 81, 
 {{{1, 2}, {1, 2}, {2, 3}, {1, 3}}, {0, 0, 0, 1, 0, 0, 0, 1, 0, 0, 0, 1, 0, 
   0, 0, 1, 0, 0, 0, 1, 0, 0, 0, 1, 0, 0, 0, 1, 0, 0, 0, 1, 0, 0, 0, 1, 0, 0, 
   0, 1}} -> 27, {{{1, 2}, {1, 2}, {2, 3}, {1, 3}}, {0, 0, 1, 0, 0, 0, 1, 0, 
   0, 0, 1, 0, 0, 0, 1, 0, 0, 0, 1, 0, 0, 0, 1, 0, 0, 0, 1, 0, 0, 0, 1, 0, 0, 
   0, 1, 0, 0, 0, 1, 0}} -> 9, {{{1, 2}, {1, 2}, {2, 3}, {1, 3}}, {0, 0, 1, 
   0, 0, 0, 1, 1, 0, 0, 1, 1, 0, 0, 1, 1, 0, 0, 1, 1, 0, 0, 1, 1, 0, 0, 1, 1, 
   0, 0, 1, 1, 0, 0, 1, 1, 0, 0, 1, 1}} -> 18, 
 {{{1, 2}, {1, 2}, {2, 3}, {1, 3}}, {0, 0, 1, 1, 0, 0, 1, 1, 0, 0, 1, 1, 0, 
   0, 1, 1, 0, 0, 1, 1, 0, 0, 1, 1, 0, 0, 1, 1, 0, 0, 1, 1, 0, 0, 1, 1, 0, 0, 
   1, 1}} -> 9, {{{1, 2}, {1, 2}, {2, 3}, {1, 3}}, {0, 1, 0, 0, 0, 1, 0, 0, 
   0, 1, 0, 0, 0, 1, 0, 0, 0, 1, 0, 0, 0, 1, 0, 0, 0, 1, 0, 0, 0, 1, 0, 0, 0, 
   1, 0, 0, 0, 1, 0, 0}} -> 3, {{{1, 2}, {1, 2}, {2, 3}, {1, 3}}, {0, 1, 0, 
   1, 0, 1, 0, 1, 0, 1, 0, 1, 0, 1, 0, 1, 0, 1, 0, 1, 0, 1, 0, 1, 0, 1, 0, 1, 
   0, 1, 0, 1, 0, 1, 0, 1, 0, 1, 0, 1}} -> 1, 
 {{{1, 2}, {1, 2}, {2, 3}, {1, 3}}, {0, 1, 0, 0, 0, 1, 1, 0, 0, 1, 1, 0, 0, 
   1, 1, 0, 0, 1, 1, 0, 0, 1, 1, 0, 0, 1, 1, 0, 0, 1, 1, 0, 0, 1, 1, 0, 0, 1, 
   1, 0}} -> 1, {{{1, 2}, {1, 2}, {2, 3}, {1, 3}}, {0, 1, 0, 0, 0, 1, 1, 0, 
   0, 1, 1, 1, 0, 1, 1, 1, 0, 1, 1, 1, 0, 1, 1, 1, 0, 1, 1, 1, 0, 1, 1, 1, 0, 
   1, 1, 1, 0, 1, 1, 1}} -> 2, {{{1, 2}, {1, 2}, {2, 3}, {1, 3}}, {0, 1, 0, 
   1, 0, 1, 1, 1, 0, 1, 1, 1, 0, 1, 1, 1, 0, 1, 1, 1, 0, 1, 1, 1, 0, 1, 1, 1, 
   0, 1, 1, 1, 0, 1, 1, 1, 0, 1, 1, 1}} -> 1, 
 {{{1, 2}, {1, 2}, {2, 3}, {1, 3}}, {0, 1, 1, 0, 0, 1, 0, 0, 0, 1, 1, 0, 0, 
   1, 0, 0, 0, 1, 1, 0, 0, 1, 0, 0, 0, 1, 1, 0, 0, 1, 0, 0, 0, 1, 1, 0, 0, 1, 
   0, 0}} -> 1, {{{1, 2}, {1, 2}, {2, 3}, {1, 3}}, {0, 1, 1, 0, 0, 1, 0, 1, 
   0, 1, 1, 0, 0, 1, 0, 1, 0, 1, 1, 0, 0, 1, 0, 1, 0, 1, 1, 0, 0, 1, 0, 1, 0, 
   1, 1, 0, 0, 1, 0, 1}} -> 2, {{{1, 2}, {1, 2}, {2, 3}, {1, 3}}, {0, 1, 1, 
   1, 0, 1, 0, 1, 0, 1, 1, 1, 0, 1, 0, 1, 0, 1, 1, 1, 0, 1, 0, 1, 0, 1, 1, 1, 
   0, 1, 0, 1, 0, 1, 1, 1, 0, 1, 0, 1}} -> 1, 
 {{{1, 2}, {1, 2}, {2, 3}, {1, 3}}, {0, 1, 0, 0, 0, 1, 1, 0, 0, 1, 0, 0, 0, 
   1, 1, 0, 0, 1, 0, 0, 0, 1, 1, 0, 0, 1, 0, 0, 0, 1, 1, 0, 0, 1, 0, 0, 0, 1, 
   1, 0}} -> 1, {{{1, 2}, {1, 2}, {2, 3}, {1, 3}}, {0, 1, 0, 0, 0, 1, 1, 0, 
   0, 1, 0, 1, 0, 1, 1, 0, 0, 1, 0, 1, 0, 1, 1, 0, 0, 1, 0, 1, 0, 1, 1, 0, 0, 
   1, 0, 1, 0, 1, 1, 0}} -> 2, {{{1, 2}, {1, 2}, {2, 3}, {1, 3}}, {0, 1, 0, 
   1, 0, 1, 1, 1, 0, 1, 0, 1, 0, 1, 1, 1, 0, 1, 0, 1, 0, 1, 1, 1, 0, 1, 0, 1, 
   0, 1, 1, 1, 0, 1, 0, 1, 0, 1, 1, 1}} -> 1, 
 {{{1, 2}, {1, 2}, {2, 3}, {1, 3}}, {0, 1, 0, 0, 1, 1, 0, 0, 1, 0, 0, 0, 1, 
   1, 0, 0, 1, 0, 0, 0, 1, 1, 0, 0, 1, 0, 0, 0, 1, 1, 0, 0, 1, 0, 0, 0, 1, 1, 
   0, 0}} -> 1, {{{1, 2}, {1, 2}, {2, 3}, {1, 3}}, {0, 1, 0, 0, 1, 1, 0, 0, 
   1, 0, 0, 1, 1, 1, 0, 1, 1, 0, 0, 1, 1, 1, 0, 1, 1, 0, 0, 1, 1, 1, 0, 1, 1, 
   0, 0, 1, 1, 1, 0, 1}} -> 2, {{{1, 2}, {1, 2}, {2, 3}, {1, 3}}, {0, 1, 0, 
   1, 1, 1, 0, 1, 1, 0, 0, 1, 1, 1, 0, 1, 1, 0, 0, 1, 1, 1, 0, 1, 1, 0, 0, 1, 
   1, 1, 0, 1, 1, 0, 0, 1, 1, 1, 0, 1}} -> 1, 
 {{{1, 2}, {1, 2}, {2, 3}, {1, 3}}, {0, 1, 0, 0, 1, 1, 1, 0, 1, 0, 1, 1, 1, 
   1, 1, 1, 1, 0, 1, 1, 1, 1, 1, 1, 1, 0, 1, 1, 1, 1, 1, 1, 1, 0, 1, 1, 1, 1, 
   1, 1}} -> 2, {{{1, 2}, {1, 2}, {2, 3}, {1, 3}}, {0, 1, 0, 1, 1, 1, 1, 1, 
   1, 0, 1, 0, 1, 1, 1, 0, 1, 0, 1, 0, 1, 1, 1, 0, 1, 0, 1, 0, 1, 1, 1, 0, 1, 
   0, 1, 0, 1, 1, 1, 0}} -> 1, {{{1, 2}, {1, 2}, {2, 3}, {1, 3}}, {0, 1, 0, 
   0, 1, 1, 1, 0, 1, 0, 1, 0, 1, 1, 1, 0, 1, 0, 1, 0, 1, 1, 1, 0, 1, 0, 1, 0, 
   1, 1, 1, 0, 1, 0, 1, 0, 1, 1, 1, 0}} -> 1, 
 {{{1, 2}, {1, 2}, {2, 3}, {1, 3}}, {0, 1, 1, 0, 1, 1, 0, 0, 1, 0, 1, 0, 1, 
   1, 1, 1, 1, 0, 0, 1, 1, 1, 1, 0, 1, 0, 0, 1, 1, 1, 1, 0, 1, 0, 0, 1, 1, 1, 
   1, 0}} -> 1, {{{1, 2}, {1, 2}, {2, 3}, {1, 3}}, {0, 1, 1, 0, 1, 1, 0, 1, 
   1, 0, 1, 1, 1, 1, 1, 1, 1, 0, 0, 1, 1, 1, 1, 1, 1, 0, 0, 1, 1, 1, 1, 1, 1, 
   0, 0, 1, 1, 1, 1, 1}} -> 1, {{{1, 2}, {1, 2}, {2, 3}, {1, 3}}, {0, 1, 1, 
   1, 1, 1, 0, 1, 1, 0, 1, 1, 1, 1, 1, 0, 1, 0, 0, 0, 1, 1, 1, 1, 1, 0, 0, 0, 
   1, 1, 1, 1, 1, 0, 0, 0, 1, 1, 1, 1}} -> 1, 
 {{{1, 2}, {1, 2}, {2, 3}, {1, 3}}, {0, 1, 1, 0, 1, 1, 0, 1, 1, 0, 1, 1, 1, 
   1, 1, 0, 1, 0, 0, 0, 1, 1, 1, 1, 1, 0, 0, 0, 1, 1, 1, 1, 1, 0, 0, 0, 1, 1, 
   1, 1}} -> 1, {{{1, 2}, {1, 2}, {2, 3}, {1, 3}}, {0, 1, 0, 0, 1, 1, 1, 0, 
   1, 0, 0, 1, 1, 1, 0, 0, 1, 0, 1, 0, 1, 1, 1, 1, 1, 0, 0, 1, 1, 1, 0, 0, 1, 
   0, 1, 0, 1, 1, 1, 1}} -> 1, {{{1, 2}, {1, 2}, {2, 3}, {1, 3}}, {0, 1, 0, 
   0, 1, 1, 1, 0, 1, 0, 0, 1, 1, 1, 0, 1, 1, 0, 1, 1, 1, 1, 1, 1, 1, 0, 0, 1, 
   1, 1, 0, 1, 1, 0, 1, 1, 1, 1, 1, 1}} -> 1, 
 {{{1, 2}, {1, 2}, {2, 3}, {1, 3}}, {0, 1, 0, 1, 1, 1, 1, 1, 1, 0, 0, 0, 1, 
   1, 0, 1, 1, 0, 1, 1, 1, 1, 1, 0, 1, 0, 0, 0, 1, 1, 0, 1, 1, 0, 1, 1, 1, 1, 
   1, 0}} -> 1, {{{1, 2}, {1, 2}, {2, 3}, {1, 3}}, {0, 1, 0, 0, 1, 1, 1, 0, 
   1, 0, 0, 0, 1, 1, 0, 1, 1, 0, 1, 1, 1, 1, 1, 0, 1, 0, 0, 0, 1, 1, 0, 1, 1, 
   0, 1, 1, 1, 1, 1, 0}} -> 1, {{{1, 2}, {1, 2}, {2, 3}, {1, 3}}, {1, 0, 0, 
   0, 1, 0, 0, 0, 1, 0, 0, 0, 1, 0, 0, 0, 1, 0, 0, 0, 1, 0, 0, 0, 1, 0, 0, 0, 
   1, 0, 0, 0, 1, 0, 0, 0, 1, 0, 0, 0}} -> 3, 
 {{{1, 2}, {1, 2}, {2, 3}, {1, 3}}, {1, 0, 0, 0, 1, 0, 0, 1, 1, 0, 0, 1, 1, 
   0, 0, 1, 1, 0, 0, 1, 1, 0, 0, 1, 1, 0, 0, 1, 1, 0, 0, 1, 1, 0, 0, 1, 1, 0, 
   0, 1}} -> 6, {{{1, 2}, {1, 2}, {2, 3}, {1, 3}}, {1, 0, 0, 1, 1, 0, 0, 1, 
   1, 0, 0, 1, 1, 0, 0, 1, 1, 0, 0, 1, 1, 0, 0, 1, 1, 0, 0, 1, 1, 0, 0, 1, 1, 
   0, 0, 1, 1, 0, 0, 1}} -> 3, {{{1, 2}, {1, 2}, {2, 3}, {1, 3}}, {1, 0, 1, 
   0, 1, 0, 1, 1, 1, 0, 1, 1, 1, 0, 1, 1, 1, 0, 1, 1, 1, 0, 1, 1, 1, 0, 1, 1, 
   1, 0, 1, 1, 1, 0, 1, 1, 1, 0, 1, 1}} -> 2, 
 {{{1, 2}, {1, 2}, {2, 3}, {1, 3}}, {1, 0, 1, 1, 1, 0, 1, 0, 1, 0, 1, 0, 1, 
   0, 1, 0, 1, 0, 1, 0, 1, 0, 1, 0, 1, 0, 1, 0, 1, 0, 1, 0, 1, 0, 1, 0, 1, 0, 
   1, 0}} -> 1, {{{1, 2}, {1, 2}, {2, 3}, {1, 3}}, {1, 0, 1, 0, 1, 0, 1, 0, 
   1, 0, 1, 0, 1, 0, 1, 0, 1, 0, 1, 0, 1, 0, 1, 0, 1, 0, 1, 0, 1, 0, 1, 0, 1, 
   0, 1, 0, 1, 0, 1, 0}} -> 1, {{{1, 2}, {1, 2}, {2, 3}, {1, 3}}, {1, 0, 0, 
   0, 1, 1, 0, 0, 0, 1, 0, 0, 1, 1, 0, 0, 0, 1, 0, 0, 1, 1, 0, 0, 0, 1, 0, 0, 
   1, 1, 0, 0, 0, 1, 0, 0, 1, 1, 0, 0}} -> 1, 
 {{{1, 2}, {1, 2}, {2, 3}, {1, 3}}, {1, 0, 0, 0, 1, 1, 0, 1, 0, 1, 0, 1, 1, 
   1, 0, 0, 0, 1, 0, 1, 1, 1, 0, 0, 0, 1, 0, 1, 1, 1, 0, 0, 0, 1, 0, 1, 1, 1, 
   0, 0}} -> 2, {{{1, 2}, {1, 2}, {2, 3}, {1, 3}}, {1, 0, 0, 1, 1, 1, 0, 1, 
   0, 1, 0, 1, 1, 1, 0, 1, 0, 1, 0, 1, 1, 1, 0, 1, 0, 1, 0, 1, 1, 1, 0, 1, 0, 
   1, 0, 1, 1, 1, 0, 1}} -> 1, {{{1, 2}, {1, 2}, {2, 3}, {1, 3}}, {1, 0, 0, 
   0, 1, 1, 0, 0, 0, 1, 1, 0, 1, 1, 1, 0, 0, 1, 1, 1, 1, 1, 1, 0, 0, 1, 1, 1, 
   1, 1, 1, 0, 0, 1, 1, 1, 1, 1, 1, 0}} -> 1, 
 {{{1, 2}, {1, 2}, {2, 3}, {1, 3}}, {1, 0, 0, 0, 1, 1, 0, 1, 0, 1, 1, 1, 1, 
   1, 1, 1, 0, 1, 1, 1, 1, 1, 1, 1, 0, 1, 1, 1, 1, 1, 1, 1, 0, 1, 1, 1, 1, 1, 
   1, 1}} -> 1, {{{1, 2}, {1, 2}, {2, 3}, {1, 3}}, {1, 0, 0, 1, 1, 1, 0, 1, 
   0, 1, 1, 1, 1, 1, 1, 1, 0, 1, 1, 0, 1, 1, 1, 1, 0, 1, 1, 0, 1, 1, 1, 1, 0, 
   1, 1, 0, 1, 1, 1, 1}} -> 1, {{{1, 2}, {1, 2}, {2, 3}, {1, 3}}, {1, 0, 0, 
   0, 1, 1, 0, 1, 0, 1, 1, 1, 1, 1, 1, 1, 0, 1, 1, 0, 1, 1, 1, 1, 0, 1, 1, 0, 
   1, 1, 1, 1, 0, 1, 1, 0, 1, 1, 1, 1}} -> 1, 
 {{{1, 2}, {1, 2}, {2, 3}, {1, 3}}, {1, 0, 1, 0, 1, 1, 1, 1, 0, 1, 0, 1, 1, 
   1, 1, 0, 0, 1, 0, 1, 1, 1, 1, 0, 0, 1, 0, 1, 1, 1, 1, 0, 0, 1, 0, 1, 1, 1, 
   1, 0}} -> 2, {{{1, 2}, {1, 2}, {2, 3}, {1, 3}}, {1, 0, 1, 1, 1, 1, 1, 0, 
   0, 1, 0, 0, 1, 1, 1, 1, 0, 1, 0, 0, 1, 1, 1, 1, 0, 1, 0, 0, 1, 1, 1, 1, 0, 
   1, 0, 0, 1, 1, 1, 1}} -> 1, {{{1, 2}, {1, 2}, {2, 3}, {1, 3}}, {1, 0, 1, 
   0, 1, 1, 1, 0, 0, 1, 0, 0, 1, 1, 1, 0, 0, 1, 0, 0, 1, 1, 1, 0, 0, 1, 0, 0, 
   1, 1, 1, 0, 0, 1, 0, 0, 1, 1, 1, 0}} -> 1, 
 {{{1, 2}, {1, 2}, {2, 3}, {1, 3}}, {1, 0, 0, 0, 1, 1, 0, 0, 0, 1, 1, 0, 1, 
   1, 0, 0, 0, 1, 1, 0, 1, 1, 0, 0, 0, 1, 1, 0, 1, 1, 0, 0, 0, 1, 1, 0, 1, 1, 
   0, 0}} -> 1, {{{1, 2}, {1, 2}, {2, 3}, {1, 3}}, {1, 0, 0, 0, 1, 1, 0, 1, 
   0, 1, 1, 1, 1, 1, 0, 1, 0, 1, 1, 1, 1, 1, 0, 1, 0, 1, 1, 1, 1, 1, 0, 1, 0, 
   1, 1, 1, 1, 1, 0, 1}} -> 2, {{{1, 2}, {1, 2}, {2, 3}, {1, 3}}, {1, 0, 0, 
   1, 1, 1, 0, 1, 0, 1, 1, 1, 1, 1, 0, 1, 0, 1, 1, 1, 1, 1, 0, 1, 0, 1, 1, 1, 
   1, 1, 0, 1, 0, 1, 1, 1, 1, 1, 0, 1}} -> 1, 
 {{{1, 2}, {1, 2}, {2, 3}, {1, 3}}, {1, 1, 0, 0, 0, 0, 0, 0, 1, 1, 0, 0, 0, 
   0, 0, 0, 1, 1, 0, 0, 0, 0, 0, 0, 1, 1, 0, 0, 0, 0, 0, 0, 1, 1, 0, 0, 0, 0, 
   0, 0}} -> 1, {{{1, 2}, {1, 2}, {2, 3}, {1, 3}}, {1, 1, 0, 0, 0, 0, 0, 1, 
   1, 1, 0, 0, 0, 0, 0, 1, 1, 1, 0, 0, 0, 0, 0, 1, 1, 1, 0, 0, 0, 0, 0, 1, 1, 
   1, 0, 0, 0, 0, 0, 1}} -> 2, {{{1, 2}, {1, 2}, {2, 3}, {1, 3}}, {1, 1, 0, 
   1, 0, 0, 0, 1, 1, 1, 0, 1, 0, 0, 0, 1, 1, 1, 0, 1, 0, 0, 0, 1, 1, 1, 0, 1, 
   0, 0, 0, 1, 1, 1, 0, 1, 0, 0, 0, 1}} -> 1, 
 {{{1, 2}, {1, 2}, {2, 3}, {1, 3}}, {1, 1, 0, 0, 0, 0, 1, 0, 1, 1, 1, 0, 0, 
   0, 1, 1, 1, 1, 1, 0, 0, 0, 1, 1, 1, 1, 1, 0, 0, 0, 1, 1, 1, 1, 1, 0, 0, 0, 
   1, 1}} -> 1, {{{1, 2}, {1, 2}, {2, 3}, {1, 3}}, {1, 1, 0, 0, 0, 0, 1, 1, 
   1, 1, 1, 1, 0, 0, 1, 1, 1, 1, 1, 1, 0, 0, 1, 1, 1, 1, 1, 1, 0, 0, 1, 1, 1, 
   1, 1, 1, 0, 0, 1, 1}} -> 1, {{{1, 2}, {1, 2}, {2, 3}, {1, 3}}, {1, 1, 0, 
   1, 0, 0, 1, 1, 1, 1, 1, 1, 0, 0, 1, 0, 1, 1, 1, 1, 0, 0, 1, 0, 1, 1, 1, 1, 
   0, 0, 1, 0, 1, 1, 1, 1, 0, 0, 1, 0}} -> 1, 
 {{{1, 2}, {1, 2}, {2, 3}, {1, 3}}, {1, 1, 0, 0, 0, 0, 1, 1, 1, 1, 1, 1, 0, 
   0, 1, 0, 1, 1, 1, 1, 0, 0, 1, 0, 1, 1, 1, 1, 0, 0, 1, 0, 1, 1, 1, 1, 0, 0, 
   1, 0}} -> 1, {{{1, 2}, {1, 2}, {2, 3}, {1, 3}}, {1, 1, 1, 0, 0, 0, 0, 1, 
   1, 1, 1, 0, 0, 0, 0, 1, 1, 1, 1, 0, 0, 0, 0, 1, 1, 1, 1, 0, 0, 0, 0, 1, 1, 
   1, 1, 0, 0, 0, 0, 1}} -> 2, {{{1, 2}, {1, 2}, {2, 3}, {1, 3}}, {1, 1, 1, 
   1, 0, 0, 0, 0, 1, 1, 1, 1, 0, 0, 0, 0, 1, 1, 1, 1, 0, 0, 0, 0, 1, 1, 1, 1, 
   0, 0, 0, 0, 1, 1, 1, 1, 0, 0, 0, 0}} -> 1, 
 {{{1, 2}, {1, 2}, {2, 3}, {1, 3}}, {1, 1, 1, 0, 0, 0, 0, 0, 1, 1, 1, 0, 0, 
   0, 0, 0, 1, 1, 1, 0, 0, 0, 0, 0, 1, 1, 1, 0, 0, 0, 0, 0, 1, 1, 1, 0, 0, 0, 
   0, 0}} -> 1, {{{1, 2}, {1, 2}, {2, 3}, {1, 3}}, {1, 1, 0, 0, 0, 0, 1, 0, 
   1, 1, 1, 0, 0, 0, 0, 1, 1, 1, 0, 0, 0, 0, 1, 0, 1, 1, 1, 0, 0, 0, 0, 1, 1, 
   1, 0, 0, 0, 0, 1, 0}} -> 1, {{{1, 2}, {1, 2}, {2, 3}, {1, 3}}, {1, 1, 0, 
   0, 0, 0, 1, 1, 1, 1, 1, 1, 0, 0, 0, 1, 1, 1, 0, 0, 0, 0, 1, 1, 1, 1, 1, 1, 
   0, 0, 0, 1, 1, 1, 0, 0, 0, 0, 1, 1}} -> 1, 
 {{{1, 2}, {1, 2}, {2, 3}, {1, 3}}, {1, 1, 0, 1, 0, 0, 1, 1, 1, 1, 1, 1, 0, 
   0, 0, 0, 1, 1, 0, 1, 0, 0, 1, 1, 1, 1, 1, 1, 0, 0, 0, 0, 1, 1, 0, 1, 0, 0, 
   1, 1}} -> 1, {{{1, 2}, {1, 2}, {2, 3}, {1, 3}}, {1, 1, 0, 0, 0, 0, 1, 1, 
   1, 1, 1, 1, 0, 0, 0, 0, 1, 1, 0, 0, 0, 0, 1, 1, 1, 1, 1, 1, 0, 0, 0, 0, 1, 
   1, 0, 0, 0, 0, 1, 1}} -> 1, {{{1, 2}, {1, 2}, {2, 3}, {1, 3}}, {1, 0, 0, 
   0, 1, 1, 0, 0, 0, 0, 0, 0, 1, 0, 0, 0, 1, 1, 0, 0, 0, 0, 0, 0, 1, 0, 0, 0, 
   1, 1, 0, 0, 0, 0, 0, 0, 1, 0, 0, 0}} -> 1, 
 {{{1, 2}, {1, 2}, {2, 3}, {1, 3}}, {1, 0, 0, 0, 1, 1, 0, 1, 0, 0, 0, 1, 1, 
   0, 0, 0, 1, 1, 0, 1, 0, 0, 0, 1, 1, 0, 0, 0, 1, 1, 0, 1, 0, 0, 0, 1, 1, 0, 
   0, 0}} -> 2, {{{1, 2}, {1, 2}, {2, 3}, {1, 3}}, {1, 0, 0, 1, 1, 1, 0, 1, 
   0, 0, 0, 1, 1, 0, 0, 1, 1, 1, 0, 1, 0, 0, 0, 1, 1, 0, 0, 1, 1, 1, 0, 1, 0, 
   0, 0, 1, 1, 0, 0, 1}} -> 1, {{{1, 2}, {1, 2}, {2, 3}, {1, 3}}, {1, 0, 0, 
   0, 1, 1, 0, 0, 0, 0, 1, 0, 1, 0, 1, 0, 1, 1, 1, 1, 0, 0, 1, 1, 1, 0, 1, 0, 
   1, 1, 1, 1, 0, 0, 1, 1, 1, 0, 1, 0}} -> 1, 
 {{{1, 2}, {1, 2}, {2, 3}, {1, 3}}, {1, 0, 0, 0, 1, 1, 0, 1, 0, 0, 1, 1, 1, 
   0, 1, 1, 1, 1, 1, 1, 0, 0, 1, 1, 1, 0, 1, 1, 1, 1, 1, 1, 0, 0, 1, 1, 1, 0, 
   1, 1}} -> 1, {{{1, 2}, {1, 2}, {2, 3}, {1, 3}}, {1, 0, 0, 1, 1, 1, 0, 1, 
   0, 0, 1, 1, 1, 0, 1, 1, 1, 1, 1, 0, 0, 0, 1, 0, 1, 0, 1, 1, 1, 1, 1, 0, 0, 
   0, 1, 0, 1, 0, 1, 1}} -> 1, {{{1, 2}, {1, 2}, {2, 3}, {1, 3}}, {1, 0, 0, 
   0, 1, 1, 0, 1, 0, 0, 1, 1, 1, 0, 1, 1, 1, 1, 1, 0, 0, 0, 1, 0, 1, 0, 1, 1, 
   1, 1, 1, 0, 0, 0, 1, 0, 1, 0, 1, 1}} -> 1, 
 {{{1, 2}, {1, 2}, {2, 3}, {1, 3}}, {1, 0, 1, 0, 1, 1, 1, 1, 0, 0, 0, 1, 1, 
   0, 1, 0, 1, 1, 1, 1, 0, 0, 0, 1, 1, 0, 1, 0, 1, 1, 1, 1, 0, 0, 0, 1, 1, 0, 
   1, 0}} -> 2, {{{1, 2}, {1, 2}, {2, 3}, {1, 3}}, {1, 0, 1, 1, 1, 1, 1, 0, 
   0, 0, 0, 0, 1, 0, 1, 1, 1, 1, 1, 0, 0, 0, 0, 0, 1, 0, 1, 1, 1, 1, 1, 0, 0, 
   0, 0, 0, 1, 0, 1, 1}} -> 1, {{{1, 2}, {1, 2}, {2, 3}, {1, 3}}, {1, 0, 1, 
   0, 1, 1, 1, 0, 0, 0, 0, 0, 1, 0, 1, 0, 1, 1, 1, 0, 0, 0, 0, 0, 1, 0, 1, 0, 
   1, 1, 1, 0, 0, 0, 0, 0, 1, 0, 1, 0}} -> 1, 
 {{{1, 2}, {1, 2}, {2, 3}, {1, 3}}, {1, 0, 0, 0, 1, 1, 0, 0, 0, 0, 1, 0, 1, 
   0, 1, 0, 1, 1, 1, 1, 0, 0, 0, 1, 1, 0, 0, 0, 1, 1, 0, 0, 0, 0, 1, 0, 1, 0, 
   1, 0}} -> 1, {{{1, 2}, {1, 2}, {2, 3}, {1, 3}}, {1, 0, 0, 0, 1, 1, 0, 1, 
   0, 0, 1, 1, 1, 0, 1, 1, 1, 1, 1, 1, 0, 0, 0, 1, 1, 0, 0, 0, 1, 1, 0, 1, 0, 
   0, 1, 1, 1, 0, 1, 1}} -> 1, {{{1, 2}, {1, 2}, {2, 3}, {1, 3}}, {1, 0, 0, 
   1, 1, 1, 0, 1, 0, 0, 1, 1, 1, 0, 1, 1, 1, 1, 1, 0, 0, 0, 0, 0, 1, 0, 0, 1, 
   1, 1, 0, 1, 0, 0, 1, 1, 1, 0, 1, 1}} -> 1, 
 {{{1, 2}, {1, 2}, {2, 3}, {1, 3}}, {1, 0, 0, 0, 1, 1, 0, 1, 0, 0, 1, 1, 1, 
   0, 1, 1, 1, 1, 1, 0, 0, 0, 0, 0, 1, 0, 0, 0, 1, 1, 0, 1, 0, 0, 1, 1, 1, 0, 
   1, 1}} -> 1, {{{1, 2}, {1, 2}, {2, 3}, {1, 3}}, {0, 1, 0, 0, 1, 1, 0, 0, 
   0, 0, 0, 0, 0, 1, 0, 0, 1, 1, 0, 0, 0, 0, 0, 0, 0, 1, 0, 0, 1, 1, 0, 0, 0, 
   0, 0, 0, 0, 1, 0, 0}} -> 1, {{{1, 2}, {1, 2}, {2, 3}, {1, 3}}, {0, 1, 0, 
   0, 1, 1, 0, 0, 0, 0, 0, 1, 0, 1, 0, 0, 1, 1, 0, 0, 0, 0, 0, 1, 0, 1, 0, 0, 
   1, 1, 0, 0, 0, 0, 0, 1, 0, 1, 0, 0}} -> 2, 
 {{{1, 2}, {1, 2}, {2, 3}, {1, 3}}, {0, 1, 0, 1, 1, 1, 0, 1, 0, 0, 0, 1, 0, 
   1, 0, 1, 1, 1, 0, 1, 0, 0, 0, 1, 0, 1, 0, 1, 1, 1, 0, 1, 0, 0, 0, 1, 0, 1, 
   0, 1}} -> 1, {{{1, 2}, {1, 2}, {2, 3}, {1, 3}}, {0, 1, 0, 0, 1, 1, 1, 0, 
   0, 0, 1, 1, 0, 1, 1, 0, 1, 1, 1, 0, 0, 0, 1, 1, 0, 1, 1, 0, 1, 1, 1, 0, 0, 
   0, 1, 1, 0, 1, 1, 0}} -> 1, {{{1, 2}, {1, 2}, {2, 3}, {1, 3}}, {0, 1, 0, 
   0, 1, 1, 1, 0, 0, 0, 1, 1, 0, 1, 1, 1, 1, 1, 1, 1, 0, 0, 1, 1, 0, 1, 1, 1, 
   1, 1, 1, 1, 0, 0, 1, 1, 0, 1, 1, 1}} -> 1, 
 {{{1, 2}, {1, 2}, {2, 3}, {1, 3}}, {0, 1, 0, 1, 1, 1, 1, 1, 0, 0, 1, 0, 0, 
   1, 1, 1, 1, 1, 1, 1, 0, 0, 1, 0, 0, 1, 1, 1, 1, 1, 1, 1, 0, 0, 1, 0, 0, 1, 
   1, 1}} -> 1, {{{1, 2}, {1, 2}, {2, 3}, {1, 3}}, {0, 1, 0, 0, 1, 1, 1, 0, 
   0, 0, 1, 0, 0, 1, 1, 1, 1, 1, 1, 1, 0, 0, 1, 0, 0, 1, 1, 1, 1, 1, 1, 1, 0, 
   0, 1, 0, 0, 1, 1, 1}} -> 1, {{{1, 2}, {1, 2}, {2, 3}, {1, 3}}, {0, 1, 1, 
   0, 1, 1, 0, 0, 0, 0, 1, 0, 0, 1, 1, 0, 1, 1, 0, 0, 0, 0, 1, 0, 0, 1, 1, 0, 
   1, 1, 0, 0, 0, 0, 1, 0, 0, 1, 1, 0}} -> 1, 
 {{{1, 2}, {1, 2}, {2, 3}, {1, 3}}, {0, 1, 1, 0, 1, 1, 0, 1, 0, 0, 1, 1, 0, 
   1, 1, 1, 1, 1, 0, 1, 0, 0, 1, 1, 0, 1, 1, 1, 1, 1, 0, 1, 0, 0, 1, 1, 0, 1, 
   1, 1}} -> 2, {{{1, 2}, {1, 2}, {2, 3}, {1, 3}}, {0, 1, 1, 1, 1, 1, 0, 1, 
   0, 0, 1, 1, 0, 1, 1, 1, 1, 1, 0, 1, 0, 0, 1, 1, 0, 1, 1, 1, 1, 1, 0, 1, 0, 
   0, 1, 1, 0, 1, 1, 1}} -> 1, {{{1, 2}, {1, 2}, {2, 3}, {1, 3}}, {0, 1, 0, 
   0, 1, 1, 1, 0, 0, 0, 0, 1, 0, 1, 0, 0, 1, 1, 1, 0, 0, 0, 0, 1, 0, 1, 0, 0, 
   1, 1, 1, 0, 0, 0, 0, 1, 0, 1, 0, 0}} -> 2, 
 {{{1, 2}, {1, 2}, {2, 3}, {1, 3}}, {0, 1, 0, 1, 1, 1, 1, 1, 0, 0, 0, 0, 0, 
   1, 0, 1, 1, 1, 1, 1, 0, 0, 0, 0, 0, 1, 0, 1, 1, 1, 1, 1, 0, 0, 0, 0, 0, 1, 
   0, 1}} -> 1, {{{1, 2}, {1, 2}, {2, 3}, {1, 3}}, {0, 1, 0, 0, 1, 1, 1, 0, 
   0, 0, 0, 0, 0, 1, 0, 0, 1, 1, 1, 0, 0, 0, 0, 0, 0, 1, 0, 0, 1, 1, 1, 0, 0, 
   0, 0, 0, 0, 1, 0, 0}} -> 1, {{{1, 2}, {1, 2}, {2, 3}, {1, 4}}, {0, 0, 0, 
   0, 0, 0, 0, 0, 0, 0, 0, 0, 0, 0, 0, 0, 0, 0, 0, 0, 0, 0, 0, 0, 0, 0, 0, 0, 
   0, 0, 0, 0, 0, 0, 0, 0, 0, 0, 0, 0}} -> 81, 
 {{{1, 2}, {1, 2}, {2, 3}, {1, 4}}, {0, 0, 0, 1, 0, 0, 0, 1, 0, 0, 0, 1, 0, 
   0, 0, 1, 0, 0, 0, 1, 0, 0, 0, 1, 0, 0, 0, 1, 0, 0, 0, 1, 0, 0, 0, 1, 0, 0, 
   0, 1}} -> 27, {{{1, 2}, {1, 2}, {2, 3}, {1, 4}}, {0, 0, 1, 0, 0, 0, 1, 0, 
   0, 0, 1, 0, 0, 0, 1, 0, 0, 0, 1, 0, 0, 0, 1, 0, 0, 0, 1, 0, 0, 0, 1, 0, 0, 
   0, 1, 0, 0, 0, 1, 0}} -> 27, {{{1, 2}, {1, 2}, {2, 3}, {1, 4}}, {0, 0, 1, 
   1, 0, 0, 1, 1, 0, 0, 1, 1, 0, 0, 1, 1, 0, 0, 1, 1, 0, 0, 1, 1, 0, 0, 1, 1, 
   0, 0, 1, 1, 0, 0, 1, 1, 0, 0, 1, 1}} -> 9, 
 {{{1, 2}, {1, 2}, {2, 3}, {1, 4}}, {0, 1, 0, 0, 0, 1, 0, 0, 0, 1, 0, 0, 0, 
   1, 0, 0, 0, 1, 0, 0, 0, 1, 0, 0, 0, 1, 0, 0, 0, 1, 0, 0, 0, 1, 0, 0, 0, 1, 
   0, 0}} -> 3, {{{1, 2}, {1, 2}, {2, 3}, {1, 4}}, {0, 1, 0, 1, 0, 1, 0, 1, 
   0, 1, 0, 1, 0, 1, 0, 1, 0, 1, 0, 1, 0, 1, 0, 1, 0, 1, 0, 1, 0, 1, 0, 1, 0, 
   1, 0, 1, 0, 1, 0, 1}} -> 1, {{{1, 2}, {1, 2}, {2, 3}, {1, 4}}, {0, 1, 0, 
   0, 0, 1, 1, 0, 0, 1, 1, 0, 0, 1, 1, 0, 0, 1, 1, 0, 0, 1, 1, 0, 0, 1, 1, 0, 
   0, 1, 1, 0, 0, 1, 1, 0, 0, 1, 1, 0}} -> 3, 
 {{{1, 2}, {1, 2}, {2, 3}, {1, 4}}, {0, 1, 0, 1, 0, 1, 1, 1, 0, 1, 1, 1, 0, 
   1, 1, 1, 0, 1, 1, 1, 0, 1, 1, 1, 0, 1, 1, 1, 0, 1, 1, 1, 0, 1, 1, 1, 0, 1, 
   1, 1}} -> 1, {{{1, 2}, {1, 2}, {2, 3}, {1, 4}}, {0, 1, 1, 0, 0, 1, 0, 0, 
   0, 1, 1, 0, 0, 1, 0, 0, 0, 1, 1, 0, 0, 1, 0, 0, 0, 1, 1, 0, 0, 1, 0, 0, 0, 
   1, 1, 0, 0, 1, 0, 0}} -> 3, {{{1, 2}, {1, 2}, {2, 3}, {1, 4}}, {0, 1, 1, 
   1, 0, 1, 0, 1, 0, 1, 1, 1, 0, 1, 0, 1, 0, 1, 1, 1, 0, 1, 0, 1, 0, 1, 1, 1, 
   0, 1, 0, 1, 0, 1, 1, 1, 0, 1, 0, 1}} -> 1, 
 {{{1, 2}, {1, 2}, {2, 3}, {1, 4}}, {0, 1, 0, 0, 0, 1, 1, 0, 0, 1, 0, 0, 0, 
   1, 1, 0, 0, 1, 0, 0, 0, 1, 1, 0, 0, 1, 0, 0, 0, 1, 1, 0, 0, 1, 0, 0, 0, 1, 
   1, 0}} -> 3, {{{1, 2}, {1, 2}, {2, 3}, {1, 4}}, {0, 1, 0, 1, 0, 1, 1, 1, 
   0, 1, 0, 1, 0, 1, 1, 1, 0, 1, 0, 1, 0, 1, 1, 1, 0, 1, 0, 1, 0, 1, 1, 1, 0, 
   1, 0, 1, 0, 1, 1, 1}} -> 1, {{{1, 2}, {1, 2}, {2, 3}, {1, 4}}, {0, 1, 0, 
   0, 1, 1, 0, 0, 1, 0, 0, 0, 1, 1, 0, 0, 1, 0, 0, 0, 1, 1, 0, 0, 1, 0, 0, 0, 
   1, 1, 0, 0, 1, 0, 0, 0, 1, 1, 0, 0}} -> 1, 
 {{{1, 2}, {1, 2}, {2, 3}, {1, 4}}, {0, 1, 0, 0, 1, 1, 0, 0, 1, 0, 0, 1, 1, 
   1, 0, 1, 1, 0, 0, 1, 1, 1, 0, 1, 1, 0, 0, 1, 1, 1, 0, 1, 1, 0, 0, 1, 1, 1, 
   0, 1}} -> 1, {{{1, 2}, {1, 2}, {2, 3}, {1, 4}}, {0, 1, 0, 1, 1, 1, 0, 1, 
   1, 0, 0, 0, 1, 1, 0, 1, 1, 0, 0, 0, 1, 1, 0, 1, 1, 0, 0, 0, 1, 1, 0, 1, 1, 
   0, 0, 0, 1, 1, 0, 1}} -> 1, {{{1, 2}, {1, 2}, {2, 3}, {1, 4}}, {0, 1, 0, 
   0, 1, 1, 0, 0, 1, 0, 0, 1, 1, 1, 0, 0, 1, 0, 0, 1, 1, 1, 0, 0, 1, 0, 0, 1, 
   1, 1, 0, 0, 1, 0, 0, 1, 1, 1, 0, 0}} -> 1, 
 {{{1, 2}, {1, 2}, {2, 3}, {1, 4}}, {0, 1, 0, 0, 1, 1, 1, 0, 1, 0, 1, 0, 1, 
   1, 1, 0, 1, 0, 1, 0, 1, 1, 1, 0, 1, 0, 1, 0, 1, 1, 1, 0, 1, 0, 1, 0, 1, 1, 
   1, 0}} -> 1, {{{1, 2}, {1, 2}, {2, 3}, {1, 4}}, {0, 1, 0, 0, 1, 1, 1, 0, 
   1, 0, 1, 1, 1, 1, 1, 1, 1, 0, 1, 1, 1, 1, 1, 1, 1, 0, 1, 1, 1, 1, 1, 1, 1, 
   0, 1, 1, 1, 1, 1, 1}} -> 1, {{{1, 2}, {1, 2}, {2, 3}, {1, 4}}, {0, 1, 0, 
   1, 1, 1, 1, 1, 1, 0, 1, 0, 1, 1, 1, 1, 1, 0, 1, 0, 1, 1, 1, 1, 1, 0, 1, 0, 
   1, 1, 1, 1, 1, 0, 1, 0, 1, 1, 1, 1}} -> 1, 
 {{{1, 2}, {1, 2}, {2, 3}, {1, 4}}, {0, 1, 0, 0, 1, 1, 1, 0, 1, 0, 1, 1, 1, 
   1, 1, 0, 1, 0, 1, 1, 1, 1, 1, 0, 1, 0, 1, 1, 1, 1, 1, 0, 1, 0, 1, 1, 1, 1, 
   1, 0}} -> 1, {{{1, 2}, {1, 2}, {2, 3}, {1, 4}}, {0, 1, 1, 0, 1, 1, 0, 0, 
   1, 0, 1, 0, 1, 1, 1, 0, 1, 0, 0, 0, 1, 1, 1, 0, 1, 0, 0, 0, 1, 1, 1, 0, 1, 
   0, 0, 0, 1, 1, 1, 0}} -> 1, {{{1, 2}, {1, 2}, {2, 3}, {1, 4}}, {0, 1, 1, 
   0, 1, 1, 0, 0, 1, 0, 1, 1, 1, 1, 1, 1, 1, 0, 0, 1, 1, 1, 1, 1, 1, 0, 0, 1, 
   1, 1, 1, 1, 1, 0, 0, 1, 1, 1, 1, 1}} -> 1, 
 {{{1, 2}, {1, 2}, {2, 3}, {1, 4}}, {0, 1, 1, 1, 1, 1, 0, 1, 1, 0, 1, 0, 1, 
   1, 1, 1, 1, 0, 0, 0, 1, 1, 1, 1, 1, 0, 0, 0, 1, 1, 1, 1, 1, 0, 0, 0, 1, 1, 
   1, 1}} -> 1, {{{1, 2}, {1, 2}, {2, 3}, {1, 4}}, {0, 1, 1, 0, 1, 1, 0, 0, 
   1, 0, 1, 1, 1, 1, 1, 0, 1, 0, 0, 1, 1, 1, 1, 0, 1, 0, 0, 1, 1, 1, 1, 0, 1, 
   0, 0, 1, 1, 1, 1, 0}} -> 1, {{{1, 2}, {1, 2}, {2, 3}, {1, 4}}, {0, 1, 0, 
   0, 1, 1, 1, 0, 1, 0, 0, 0, 1, 1, 0, 0, 1, 0, 1, 0, 1, 1, 1, 0, 1, 0, 0, 0, 
   1, 1, 0, 0, 1, 0, 1, 0, 1, 1, 1, 0}} -> 1, 
 {{{1, 2}, {1, 2}, {2, 3}, {1, 4}}, {0, 1, 0, 0, 1, 1, 1, 0, 1, 0, 0, 1, 1, 
   1, 0, 1, 1, 0, 1, 1, 1, 1, 1, 1, 1, 0, 0, 1, 1, 1, 0, 1, 1, 0, 1, 1, 1, 1, 
   1, 1}} -> 1, {{{1, 2}, {1, 2}, {2, 3}, {1, 4}}, {0, 1, 0, 1, 1, 1, 1, 1, 
   1, 0, 0, 0, 1, 1, 0, 1, 1, 0, 1, 0, 1, 1, 1, 1, 1, 0, 0, 0, 1, 1, 0, 1, 1, 
   0, 1, 0, 1, 1, 1, 1}} -> 1, {{{1, 2}, {1, 2}, {2, 3}, {1, 4}}, {0, 1, 0, 
   0, 1, 1, 1, 0, 1, 0, 0, 1, 1, 1, 0, 0, 1, 0, 1, 1, 1, 1, 1, 0, 1, 0, 0, 1, 
   1, 1, 0, 0, 1, 0, 1, 1, 1, 1, 1, 0}} -> 1, 
 {{{1, 2}, {1, 2}, {2, 3}, {1, 4}}, {1, 0, 0, 0, 1, 0, 0, 0, 1, 0, 0, 0, 1, 
   0, 0, 0, 1, 0, 0, 0, 1, 0, 0, 0, 1, 0, 0, 0, 1, 0, 0, 0, 1, 0, 0, 0, 1, 0, 
   0, 0}} -> 3, {{{1, 2}, {1, 2}, {2, 3}, {1, 4}}, {1, 0, 0, 0, 1, 0, 0, 1, 
   1, 0, 0, 1, 1, 0, 0, 1, 1, 0, 0, 1, 1, 0, 0, 1, 1, 0, 0, 1, 1, 0, 0, 1, 1, 
   0, 0, 1, 1, 0, 0, 1}} -> 3, {{{1, 2}, {1, 2}, {2, 3}, {1, 4}}, {1, 0, 0, 
   1, 1, 0, 0, 0, 1, 0, 0, 1, 1, 0, 0, 0, 1, 0, 0, 1, 1, 0, 0, 0, 1, 0, 0, 1, 
   1, 0, 0, 0, 1, 0, 0, 1, 1, 0, 0, 0}} -> 3, 
 {{{1, 2}, {1, 2}, {2, 3}, {1, 4}}, {1, 0, 0, 0, 1, 0, 0, 1, 1, 0, 0, 0, 1, 
   0, 0, 1, 1, 0, 0, 0, 1, 0, 0, 1, 1, 0, 0, 0, 1, 0, 0, 1, 1, 0, 0, 0, 1, 0, 
   0, 1}} -> 3, {{{1, 2}, {1, 2}, {2, 3}, {1, 4}}, {1, 0, 1, 0, 1, 0, 1, 0, 
   1, 0, 1, 0, 1, 0, 1, 0, 1, 0, 1, 0, 1, 0, 1, 0, 1, 0, 1, 0, 1, 0, 1, 0, 1, 
   0, 1, 0, 1, 0, 1, 0}} -> 1, {{{1, 2}, {1, 2}, {2, 3}, {1, 4}}, {1, 0, 1, 
   0, 1, 0, 1, 1, 1, 0, 1, 1, 1, 0, 1, 1, 1, 0, 1, 1, 1, 0, 1, 1, 1, 0, 1, 1, 
   1, 0, 1, 1, 1, 0, 1, 1, 1, 0, 1, 1}} -> 1, 
 {{{1, 2}, {1, 2}, {2, 3}, {1, 4}}, {1, 0, 1, 1, 1, 0, 1, 0, 1, 0, 1, 1, 1, 
   0, 1, 0, 1, 0, 1, 1, 1, 0, 1, 0, 1, 0, 1, 1, 1, 0, 1, 0, 1, 0, 1, 1, 1, 0, 
   1, 0}} -> 1, {{{1, 2}, {1, 2}, {2, 3}, {1, 4}}, {1, 0, 1, 0, 1, 0, 1, 1, 
   1, 0, 1, 0, 1, 0, 1, 1, 1, 0, 1, 0, 1, 0, 1, 1, 1, 0, 1, 0, 1, 0, 1, 1, 1, 
   0, 1, 0, 1, 0, 1, 1}} -> 1, {{{1, 2}, {1, 2}, {2, 3}, {1, 4}}, {1, 0, 0, 
   0, 1, 1, 0, 0, 0, 1, 0, 0, 1, 1, 0, 0, 0, 1, 0, 0, 1, 1, 0, 0, 0, 1, 0, 0, 
   1, 1, 0, 0, 0, 1, 0, 0, 1, 1, 0, 0}} -> 1, 
 {{{1, 2}, {1, 2}, {2, 3}, {1, 4}}, {1, 0, 0, 0, 1, 1, 0, 1, 0, 1, 0, 1, 1, 
   1, 0, 1, 0, 1, 0, 1, 1, 1, 0, 1, 0, 1, 0, 1, 1, 1, 0, 1, 0, 1, 0, 1, 1, 1, 
   0, 1}} -> 1, {{{1, 2}, {1, 2}, {2, 3}, {1, 4}}, {1, 0, 0, 1, 1, 1, 0, 0, 
   0, 1, 0, 1, 1, 1, 0, 1, 0, 1, 0, 0, 1, 1, 0, 1, 0, 1, 0, 0, 1, 1, 0, 1, 0, 
   1, 0, 0, 1, 1, 0, 1}} -> 1, {{{1, 2}, {1, 2}, {2, 3}, {1, 4}}, {1, 0, 0, 
   0, 1, 1, 0, 1, 0, 1, 0, 0, 1, 1, 0, 0, 0, 1, 0, 1, 1, 1, 0, 1, 0, 1, 0, 0, 
   1, 1, 0, 0, 0, 1, 0, 1, 1, 1, 0, 1}} -> 1, 
 {{{1, 2}, {1, 2}, {2, 3}, {1, 4}}, {1, 0, 0, 0, 1, 1, 0, 0, 0, 1, 1, 0, 1, 
   1, 1, 0, 0, 1, 1, 0, 1, 1, 1, 0, 0, 1, 1, 0, 1, 1, 1, 0, 0, 1, 1, 0, 1, 1, 
   1, 0}} -> 1, {{{1, 2}, {1, 2}, {2, 3}, {1, 4}}, {1, 0, 0, 0, 1, 1, 0, 1, 
   0, 1, 1, 1, 1, 1, 1, 1, 0, 1, 1, 1, 1, 1, 1, 1, 0, 1, 1, 1, 1, 1, 1, 1, 0, 
   1, 1, 1, 1, 1, 1, 1}} -> 1, {{{1, 2}, {1, 2}, {2, 3}, {1, 4}}, {1, 0, 0, 
   1, 1, 1, 0, 0, 0, 1, 1, 1, 1, 1, 1, 1, 0, 1, 1, 0, 1, 1, 1, 1, 0, 1, 1, 0, 
   1, 1, 1, 1, 0, 1, 1, 0, 1, 1, 1, 1}} -> 1, 
 {{{1, 2}, {1, 2}, {2, 3}, {1, 4}}, {1, 0, 0, 0, 1, 1, 0, 1, 0, 1, 1, 0, 1, 
   1, 1, 0, 0, 1, 1, 1, 1, 1, 1, 1, 0, 1, 1, 0, 1, 1, 1, 0, 0, 1, 1, 1, 1, 1, 
   1, 1}} -> 1, {{{1, 2}, {1, 2}, {2, 3}, {1, 4}}, {1, 0, 1, 0, 1, 1, 1, 0, 
   0, 1, 0, 0, 1, 1, 1, 0, 0, 1, 0, 0, 1, 1, 1, 0, 0, 1, 0, 0, 1, 1, 1, 0, 0, 
   1, 0, 0, 1, 1, 1, 0}} -> 1, {{{1, 2}, {1, 2}, {2, 3}, {1, 4}}, {1, 0, 1, 
   0, 1, 1, 1, 1, 0, 1, 0, 1, 1, 1, 1, 1, 0, 1, 0, 1, 1, 1, 1, 1, 0, 1, 0, 1, 
   1, 1, 1, 1, 0, 1, 0, 1, 1, 1, 1, 1}} -> 1, 
 {{{1, 2}, {1, 2}, {2, 3}, {1, 4}}, {1, 0, 1, 1, 1, 1, 1, 0, 0, 1, 0, 1, 1, 
   1, 1, 1, 0, 1, 0, 0, 1, 1, 1, 1, 0, 1, 0, 0, 1, 1, 1, 1, 0, 1, 0, 0, 1, 1, 
   1, 1}} -> 1, {{{1, 2}, {1, 2}, {2, 3}, {1, 4}}, {1, 0, 1, 0, 1, 1, 1, 1, 
   0, 1, 0, 0, 1, 1, 1, 0, 0, 1, 0, 1, 1, 1, 1, 1, 0, 1, 0, 0, 1, 1, 1, 0, 0, 
   1, 0, 1, 1, 1, 1, 1}} -> 1, {{{1, 2}, {1, 2}, {2, 3}, {1, 4}}, {1, 0, 0, 
   0, 1, 1, 0, 0, 0, 1, 1, 0, 1, 1, 0, 0, 0, 1, 1, 0, 1, 1, 0, 0, 0, 1, 1, 0, 
   1, 1, 0, 0, 0, 1, 1, 0, 1, 1, 0, 0}} -> 1, 
 {{{1, 2}, {1, 2}, {2, 3}, {1, 4}}, {1, 0, 0, 0, 1, 1, 0, 1, 0, 1, 1, 1, 1, 
   1, 0, 1, 0, 1, 1, 1, 1, 1, 0, 1, 0, 1, 1, 1, 1, 1, 0, 1, 0, 1, 1, 1, 1, 1, 
   0, 1}} -> 1, {{{1, 2}, {1, 2}, {2, 3}, {1, 4}}, {1, 0, 0, 1, 1, 1, 0, 0, 
   0, 1, 1, 1, 1, 1, 0, 1, 0, 1, 1, 0, 1, 1, 0, 1, 0, 1, 1, 0, 1, 1, 0, 1, 0, 
   1, 1, 0, 1, 1, 0, 1}} -> 1, {{{1, 2}, {1, 2}, {2, 3}, {1, 4}}, {1, 0, 0, 
   0, 1, 1, 0, 1, 0, 1, 1, 0, 1, 1, 0, 0, 0, 1, 1, 1, 1, 1, 0, 1, 0, 1, 1, 0, 
   1, 1, 0, 0, 0, 1, 1, 1, 1, 1, 0, 1}} -> 1, 
 {{{1, 2}, {1, 2}, {2, 3}, {1, 4}}, {1, 1, 0, 0, 0, 0, 0, 0, 1, 1, 0, 0, 0, 
   0, 0, 0, 1, 1, 0, 0, 0, 0, 0, 0, 1, 1, 0, 0, 0, 0, 0, 0, 1, 1, 0, 0, 0, 0, 
   0, 0}} -> 1, {{{1, 2}, {1, 2}, {2, 3}, {1, 4}}, {1, 1, 0, 0, 0, 0, 0, 1, 
   1, 1, 0, 1, 0, 0, 0, 1, 1, 1, 0, 1, 0, 0, 0, 1, 1, 1, 0, 1, 0, 0, 0, 1, 1, 
   1, 0, 1, 0, 0, 0, 1}} -> 1, {{{1, 2}, {1, 2}, {2, 3}, {1, 4}}, {1, 1, 0, 
   1, 0, 0, 0, 0, 1, 1, 0, 1, 0, 0, 0, 0, 1, 1, 0, 1, 0, 0, 0, 0, 1, 1, 0, 1, 
   0, 0, 0, 0, 1, 1, 0, 1, 0, 0, 0, 0}} -> 1, 
 {{{1, 2}, {1, 2}, {2, 3}, {1, 4}}, {1, 1, 0, 0, 0, 0, 0, 1, 1, 1, 0, 1, 0, 
   0, 0, 0, 1, 1, 0, 0, 0, 0, 0, 1, 1, 1, 0, 1, 0, 0, 0, 0, 1, 1, 0, 0, 0, 0, 
   0, 1}} -> 1, {{{1, 2}, {1, 2}, {2, 3}, {1, 4}}, {1, 1, 0, 0, 0, 0, 1, 0, 
   1, 1, 1, 0, 0, 0, 1, 0, 1, 1, 1, 0, 0, 0, 1, 0, 1, 1, 1, 0, 0, 0, 1, 0, 1, 
   1, 1, 0, 0, 0, 1, 0}} -> 1, {{{1, 2}, {1, 2}, {2, 3}, {1, 4}}, {1, 1, 0, 
   0, 0, 0, 1, 1, 1, 1, 1, 1, 0, 0, 1, 1, 1, 1, 1, 1, 0, 0, 1, 1, 1, 1, 1, 1, 
   0, 0, 1, 1, 1, 1, 1, 1, 0, 0, 1, 1}} -> 1, 
 {{{1, 2}, {1, 2}, {2, 3}, {1, 4}}, {1, 1, 0, 1, 0, 0, 1, 0, 1, 1, 1, 1, 0, 
   0, 1, 0, 1, 1, 1, 1, 0, 0, 1, 0, 1, 1, 1, 1, 0, 0, 1, 0, 1, 1, 1, 1, 0, 0, 
   1, 0}} -> 1, {{{1, 2}, {1, 2}, {2, 3}, {1, 4}}, {1, 1, 0, 0, 0, 0, 1, 1, 
   1, 1, 1, 1, 0, 0, 1, 0, 1, 1, 1, 0, 0, 0, 1, 1, 1, 1, 1, 1, 0, 0, 1, 0, 1, 
   1, 1, 0, 0, 0, 1, 1}} -> 1, {{{1, 2}, {1, 2}, {2, 3}, {1, 4}}, {1, 1, 1, 
   0, 0, 0, 0, 0, 1, 1, 1, 0, 0, 0, 0, 0, 1, 1, 1, 0, 0, 0, 0, 0, 1, 1, 1, 0, 
   0, 0, 0, 0, 1, 1, 1, 0, 0, 0, 0, 0}} -> 1, 
 {{{1, 2}, {1, 2}, {2, 3}, {1, 4}}, {1, 1, 1, 0, 0, 0, 0, 1, 1, 1, 1, 1, 0, 
   0, 0, 1, 1, 1, 1, 1, 0, 0, 0, 1, 1, 1, 1, 1, 0, 0, 0, 1, 1, 1, 1, 1, 0, 0, 
   0, 1}} -> 1, {{{1, 2}, {1, 2}, {2, 3}, {1, 4}}, {1, 1, 1, 1, 0, 0, 0, 0, 
   1, 1, 1, 1, 0, 0, 0, 0, 1, 1, 1, 1, 0, 0, 0, 0, 1, 1, 1, 1, 0, 0, 0, 0, 1, 
   1, 1, 1, 0, 0, 0, 0}} -> 1, {{{1, 2}, {1, 2}, {2, 3}, {1, 4}}, {1, 1, 1, 
   0, 0, 0, 0, 1, 1, 1, 1, 1, 0, 0, 0, 0, 1, 1, 1, 0, 0, 0, 0, 1, 1, 1, 1, 1, 
   0, 0, 0, 0, 1, 1, 1, 0, 0, 0, 0, 1}} -> 1, 
 {{{1, 2}, {1, 2}, {2, 3}, {1, 4}}, {1, 1, 0, 0, 0, 0, 1, 0, 1, 1, 1, 0, 0, 
   0, 0, 0, 1, 1, 0, 0, 0, 0, 1, 0, 1, 1, 1, 0, 0, 0, 0, 0, 1, 1, 0, 0, 0, 0, 
   1, 0}} -> 1, {{{1, 2}, {1, 2}, {2, 3}, {1, 4}}, {1, 1, 0, 0, 0, 0, 1, 1, 
   1, 1, 1, 1, 0, 0, 0, 1, 1, 1, 0, 1, 0, 0, 1, 1, 1, 1, 1, 1, 0, 0, 0, 1, 1, 
   1, 0, 1, 0, 0, 1, 1}} -> 1, {{{1, 2}, {1, 2}, {2, 3}, {1, 4}}, {1, 1, 0, 
   1, 0, 0, 1, 0, 1, 1, 1, 1, 0, 0, 0, 0, 1, 1, 0, 1, 0, 0, 1, 0, 1, 1, 1, 1, 
   0, 0, 0, 0, 1, 1, 0, 1, 0, 0, 1, 0}} -> 1, 
 {{{1, 2}, {1, 2}, {2, 3}, {1, 4}}, {1, 1, 0, 0, 0, 0, 1, 1, 1, 1, 1, 1, 0, 
   0, 0, 0, 1, 1, 0, 0, 0, 0, 1, 1, 1, 1, 1, 1, 0, 0, 0, 0, 1, 1, 0, 0, 0, 0, 
   1, 1}} -> 1, {{{1, 2}, {1, 2}, {2, 3}, {1, 4}}, {1, 0, 0, 0, 1, 1, 0, 0, 
   0, 0, 0, 0, 1, 0, 0, 0, 1, 1, 0, 0, 0, 0, 0, 0, 1, 0, 0, 0, 1, 1, 0, 0, 0, 
   0, 0, 0, 1, 0, 0, 0}} -> 1, {{{1, 2}, {1, 2}, {2, 3}, {1, 4}}, {1, 0, 0, 
   0, 1, 1, 0, 1, 0, 0, 0, 1, 1, 0, 0, 1, 1, 1, 0, 1, 0, 0, 0, 1, 1, 0, 0, 1, 
   1, 1, 0, 1, 0, 0, 0, 1, 1, 0, 0, 1}} -> 1, 
 {{{1, 2}, {1, 2}, {2, 3}, {1, 4}}, {1, 0, 0, 1, 1, 1, 0, 0, 0, 0, 0, 1, 1, 
   0, 0, 1, 1, 1, 0, 0, 0, 0, 0, 1, 1, 0, 0, 1, 1, 1, 0, 0, 0, 0, 0, 1, 1, 0, 
   0, 1}} -> 1, {{{1, 2}, {1, 2}, {2, 3}, {1, 4}}, {1, 0, 0, 0, 1, 1, 0, 1, 
   0, 0, 0, 0, 1, 0, 0, 0, 1, 1, 0, 1, 0, 0, 0, 0, 1, 0, 0, 0, 1, 1, 0, 1, 0, 
   0, 0, 0, 1, 0, 0, 0}} -> 1, {{{1, 2}, {1, 2}, {2, 3}, {1, 4}}, {1, 0, 0, 
   0, 1, 1, 0, 0, 0, 0, 1, 0, 1, 0, 1, 0, 1, 1, 1, 0, 0, 0, 1, 0, 1, 0, 1, 0, 
   1, 1, 1, 0, 0, 0, 1, 0, 1, 0, 1, 0}} -> 1, 
 {{{1, 2}, {1, 2}, {2, 3}, {1, 4}}, {1, 0, 0, 0, 1, 1, 0, 1, 0, 0, 1, 1, 1, 
   0, 1, 1, 1, 1, 1, 1, 0, 0, 1, 1, 1, 0, 1, 1, 1, 1, 1, 1, 0, 0, 1, 1, 1, 0, 
   1, 1}} -> 1, {{{1, 2}, {1, 2}, {2, 3}, {1, 4}}, {1, 0, 0, 1, 1, 1, 0, 0, 
   0, 0, 1, 1, 1, 0, 1, 1, 1, 1, 1, 0, 0, 0, 1, 1, 1, 0, 1, 1, 1, 1, 1, 0, 0, 
   0, 1, 1, 1, 0, 1, 1}} -> 1, {{{1, 2}, {1, 2}, {2, 3}, {1, 4}}, {1, 0, 0, 
   0, 1, 1, 0, 1, 0, 0, 1, 0, 1, 0, 1, 0, 1, 1, 1, 1, 0, 0, 1, 0, 1, 0, 1, 0, 
   1, 1, 1, 1, 0, 0, 1, 0, 1, 0, 1, 0}} -> 1, 
 {{{1, 2}, {1, 2}, {2, 3}, {1, 4}}, {1, 0, 1, 0, 1, 1, 1, 0, 0, 0, 0, 0, 1, 
   0, 1, 0, 1, 1, 1, 0, 0, 0, 0, 0, 1, 0, 1, 0, 1, 1, 1, 0, 0, 0, 0, 0, 1, 0, 
   1, 0}} -> 1, {{{1, 2}, {1, 2}, {2, 3}, {1, 4}}, {1, 0, 1, 0, 1, 1, 1, 1, 
   0, 0, 0, 1, 1, 0, 1, 1, 1, 1, 1, 1, 0, 0, 0, 1, 1, 0, 1, 1, 1, 1, 1, 1, 0, 
   0, 0, 1, 1, 0, 1, 1}} -> 1, {{{1, 2}, {1, 2}, {2, 3}, {1, 4}}, {1, 0, 1, 
   1, 1, 1, 1, 0, 0, 0, 0, 1, 1, 0, 1, 1, 1, 1, 1, 0, 0, 0, 0, 1, 1, 0, 1, 1, 
   1, 1, 1, 0, 0, 0, 0, 1, 1, 0, 1, 1}} -> 1, 
 {{{1, 2}, {1, 2}, {2, 3}, {1, 4}}, {1, 0, 1, 0, 1, 1, 1, 1, 0, 0, 0, 0, 1, 
   0, 1, 0, 1, 1, 1, 1, 0, 0, 0, 0, 1, 0, 1, 0, 1, 1, 1, 1, 0, 0, 0, 0, 1, 0, 
   1, 0}} -> 1, {{{1, 2}, {1, 2}, {2, 3}, {1, 4}}, {1, 0, 0, 0, 1, 1, 0, 0, 
   0, 0, 1, 0, 1, 0, 1, 0, 1, 1, 1, 0, 0, 0, 0, 0, 1, 0, 0, 0, 1, 1, 0, 0, 0, 
   0, 1, 0, 1, 0, 1, 0}} -> 1, {{{1, 2}, {1, 2}, {2, 3}, {1, 4}}, {1, 0, 0, 
   0, 1, 1, 0, 1, 0, 0, 1, 1, 1, 0, 1, 1, 1, 1, 1, 1, 0, 0, 0, 1, 1, 0, 0, 1, 
   1, 1, 0, 1, 0, 0, 1, 1, 1, 0, 1, 1}} -> 1, 
 {{{1, 2}, {1, 2}, {2, 3}, {1, 4}}, {1, 0, 0, 1, 1, 1, 0, 0, 0, 0, 1, 1, 1, 
   0, 1, 1, 1, 1, 1, 0, 0, 0, 0, 1, 1, 0, 0, 1, 1, 1, 0, 0, 0, 0, 1, 1, 1, 0, 
   1, 1}} -> 1, {{{1, 2}, {1, 2}, {2, 3}, {1, 4}}, {1, 0, 0, 0, 1, 1, 0, 1, 
   0, 0, 1, 0, 1, 0, 1, 0, 1, 1, 1, 1, 0, 0, 0, 0, 1, 0, 0, 0, 1, 1, 0, 1, 0, 
   0, 1, 0, 1, 0, 1, 0}} -> 1, {{{1, 2}, {1, 2}, {2, 3}, {1, 4}}, {0, 1, 0, 
   0, 1, 1, 0, 0, 0, 0, 0, 0, 0, 1, 0, 0, 1, 1, 0, 0, 0, 0, 0, 0, 0, 1, 0, 0, 
   1, 1, 0, 0, 0, 0, 0, 0, 0, 1, 0, 0}} -> 1, 
 {{{1, 2}, {1, 2}, {2, 3}, {1, 4}}, {0, 1, 0, 0, 1, 1, 0, 0, 0, 0, 0, 1, 0, 
   1, 0, 1, 1, 1, 0, 1, 0, 0, 0, 1, 0, 1, 0, 1, 1, 1, 0, 1, 0, 0, 0, 1, 0, 1, 
   0, 1}} -> 1, {{{1, 2}, {1, 2}, {2, 3}, {1, 4}}, {0, 1, 0, 1, 1, 1, 0, 1, 
   0, 0, 0, 0, 0, 1, 0, 1, 1, 1, 0, 1, 0, 0, 0, 0, 0, 1, 0, 1, 1, 1, 0, 1, 0, 
   0, 0, 0, 0, 1, 0, 1}} -> 1, {{{1, 2}, {1, 2}, {2, 3}, {1, 4}}, {0, 1, 0, 
   0, 1, 1, 0, 0, 0, 0, 0, 1, 0, 1, 0, 1, 1, 1, 0, 1, 0, 0, 0, 0, 0, 1, 0, 0, 
   1, 1, 0, 0, 0, 0, 0, 1, 0, 1, 0, 1}} -> 1, 
 {{{1, 2}, {1, 2}, {2, 3}, {1, 4}}, {0, 1, 0, 0, 1, 1, 1, 0, 0, 0, 1, 0, 0, 
   1, 1, 0, 1, 1, 1, 0, 0, 0, 1, 0, 0, 1, 1, 0, 1, 1, 1, 0, 0, 0, 1, 0, 0, 1, 
   1, 0}} -> 1, {{{1, 2}, {1, 2}, {2, 3}, {1, 4}}, {0, 1, 0, 0, 1, 1, 1, 0, 
   0, 0, 1, 1, 0, 1, 1, 1, 1, 1, 1, 1, 0, 0, 1, 1, 0, 1, 1, 1, 1, 1, 1, 1, 0, 
   0, 1, 1, 0, 1, 1, 1}} -> 1, {{{1, 2}, {1, 2}, {2, 3}, {1, 4}}, {0, 1, 0, 
   1, 1, 1, 1, 1, 0, 0, 1, 0, 0, 1, 1, 1, 1, 1, 1, 1, 0, 0, 1, 0, 0, 1, 1, 1, 
   1, 1, 1, 1, 0, 0, 1, 0, 0, 1, 1, 1}} -> 1, 
 {{{1, 2}, {1, 2}, {2, 3}, {1, 4}}, {0, 1, 0, 0, 1, 1, 1, 0, 0, 0, 1, 1, 0, 
   1, 1, 1, 1, 1, 1, 1, 0, 0, 1, 0, 0, 1, 1, 0, 1, 1, 1, 0, 0, 0, 1, 1, 0, 1, 
   1, 1}} -> 1, {{{1, 2}, {1, 2}, {2, 3}, {1, 4}}, {0, 1, 1, 0, 1, 1, 0, 0, 
   0, 0, 1, 0, 0, 1, 1, 0, 1, 1, 0, 0, 0, 0, 1, 0, 0, 1, 1, 0, 1, 1, 0, 0, 0, 
   0, 1, 0, 0, 1, 1, 0}} -> 1, {{{1, 2}, {1, 2}, {2, 3}, {1, 4}}, {0, 1, 1, 
   0, 1, 1, 0, 0, 0, 0, 1, 1, 0, 1, 1, 1, 1, 1, 0, 1, 0, 0, 1, 1, 0, 1, 1, 1, 
   1, 1, 0, 1, 0, 0, 1, 1, 0, 1, 1, 1}} -> 1, 
 {{{1, 2}, {1, 2}, {2, 3}, {1, 4}}, {0, 1, 1, 1, 1, 1, 0, 1, 0, 0, 1, 0, 0, 
   1, 1, 1, 1, 1, 0, 1, 0, 0, 1, 0, 0, 1, 1, 1, 1, 1, 0, 1, 0, 0, 1, 0, 0, 1, 
   1, 1}} -> 1, {{{1, 2}, {1, 2}, {2, 3}, {1, 4}}, {0, 1, 1, 0, 1, 1, 0, 0, 
   0, 0, 1, 1, 0, 1, 1, 1, 1, 1, 0, 1, 0, 0, 1, 0, 0, 1, 1, 0, 1, 1, 0, 0, 0, 
   0, 1, 1, 0, 1, 1, 1}} -> 1, {{{1, 2}, {1, 2}, {2, 3}, {1, 4}}, {0, 1, 0, 
   0, 1, 1, 1, 0, 0, 0, 0, 0, 0, 1, 0, 0, 1, 1, 1, 0, 0, 0, 0, 0, 0, 1, 0, 0, 
   1, 1, 1, 0, 0, 0, 0, 0, 0, 1, 0, 0}} -> 1, 
 {{{1, 2}, {1, 2}, {2, 3}, {1, 4}}, {0, 1, 0, 0, 1, 1, 1, 0, 0, 0, 0, 1, 0, 
   1, 0, 1, 1, 1, 1, 1, 0, 0, 0, 1, 0, 1, 0, 1, 1, 1, 1, 1, 0, 0, 0, 1, 0, 1, 
   0, 1}} -> 1, {{{1, 2}, {1, 2}, {2, 3}, {1, 4}}, {0, 1, 0, 1, 1, 1, 1, 1, 
   0, 0, 0, 0, 0, 1, 0, 1, 1, 1, 1, 1, 0, 0, 0, 0, 0, 1, 0, 1, 1, 1, 1, 1, 0, 
   0, 0, 0, 0, 1, 0, 1}} -> 1, {{{1, 2}, {1, 2}, {2, 3}, {1, 4}}, {0, 1, 0, 
   0, 1, 1, 1, 0, 0, 0, 0, 1, 0, 1, 0, 1, 1, 1, 1, 1, 0, 0, 0, 0, 0, 1, 0, 0, 
   1, 1, 1, 0, 0, 0, 0, 1, 0, 1, 0, 1}} -> 1, 
 {{{1, 2}, {1, 2}, {2, 3}, {2, 3}}, {0, 0, 0, 0, 0, 0, 0, 0, 0, 0, 0, 0, 0, 
   0, 0, 0, 0, 0, 0, 0, 0, 0, 0, 0, 0, 0, 0, 0, 0, 0, 0, 0, 0, 0, 0, 0, 0, 0, 
   0, 0}} -> 81, {{{1, 2}, {1, 2}, {2, 3}, {2, 3}}, {0, 0, 0, 1, 0, 0, 0, 1, 
   0, 0, 0, 1, 0, 0, 0, 1, 0, 0, 0, 1, 0, 0, 0, 1, 0, 0, 0, 1, 0, 0, 0, 1, 0, 
   0, 0, 1, 0, 0, 0, 1}} -> 27, {{{1, 2}, {1, 2}, {2, 3}, {2, 3}}, {0, 0, 1, 
   0, 0, 0, 1, 0, 0, 0, 1, 0, 0, 0, 1, 0, 0, 0, 1, 0, 0, 0, 1, 0, 0, 0, 1, 0, 
   0, 0, 1, 0, 0, 0, 1, 0, 0, 0, 1, 0}} -> 9, 
 {{{1, 2}, {1, 2}, {2, 3}, {2, 3}}, {0, 0, 1, 0, 0, 0, 1, 1, 0, 0, 1, 1, 0, 
   0, 1, 1, 0, 0, 1, 1, 0, 0, 1, 1, 0, 0, 1, 1, 0, 0, 1, 1, 0, 0, 1, 1, 0, 0, 
   1, 1}} -> 18, {{{1, 2}, {1, 2}, {2, 3}, {2, 3}}, {0, 0, 1, 1, 0, 0, 1, 1, 
   0, 0, 1, 1, 0, 0, 1, 1, 0, 0, 1, 1, 0, 0, 1, 1, 0, 0, 1, 1, 0, 0, 1, 1, 0, 
   0, 1, 1, 0, 0, 1, 1}} -> 9, {{{1, 2}, {1, 2}, {2, 3}, {2, 3}}, {0, 1, 0, 
   0, 0, 1, 0, 0, 0, 1, 0, 0, 0, 1, 0, 0, 0, 1, 0, 0, 0, 1, 0, 0, 0, 1, 0, 0, 
   0, 1, 0, 0, 0, 1, 0, 0, 0, 1, 0, 0}} -> 1, 
 {{{1, 2}, {1, 2}, {2, 3}, {2, 3}}, {0, 1, 0, 0, 0, 1, 0, 1, 0, 1, 0, 1, 0, 
   1, 0, 1, 0, 1, 0, 1, 0, 1, 0, 1, 0, 1, 0, 1, 0, 1, 0, 1, 0, 1, 0, 1, 0, 1, 
   0, 1}} -> 2, {{{1, 2}, {1, 2}, {2, 3}, {2, 3}}, {0, 1, 0, 1, 0, 1, 0, 1, 
   0, 1, 0, 1, 0, 1, 0, 1, 0, 1, 0, 1, 0, 1, 0, 1, 0, 1, 0, 1, 0, 1, 0, 1, 0, 
   1, 0, 1, 0, 1, 0, 1}} -> 1, {{{1, 2}, {1, 2}, {2, 3}, {2, 3}}, {0, 1, 0, 
   0, 0, 1, 1, 0, 0, 1, 1, 1, 0, 1, 1, 1, 0, 1, 1, 1, 0, 1, 1, 1, 0, 1, 1, 1, 
   0, 1, 1, 1, 0, 1, 1, 1, 0, 1, 1, 1}} -> 1, 
 {{{1, 2}, {1, 2}, {2, 3}, {2, 3}}, {0, 1, 0, 0, 0, 1, 1, 1, 0, 1, 1, 1, 0, 
   1, 1, 1, 0, 1, 1, 1, 0, 1, 1, 1, 0, 1, 1, 1, 0, 1, 1, 1, 0, 1, 1, 1, 0, 1, 
   1, 1}} -> 1, {{{1, 2}, {1, 2}, {2, 3}, {2, 3}}, {0, 1, 0, 1, 0, 1, 1, 1, 
   0, 1, 1, 0, 0, 1, 1, 0, 0, 1, 1, 0, 0, 1, 1, 0, 0, 1, 1, 0, 0, 1, 1, 0, 0, 
   1, 1, 0, 0, 1, 1, 0}} -> 1, {{{1, 2}, {1, 2}, {2, 3}, {2, 3}}, {0, 1, 0, 
   0, 0, 1, 1, 1, 0, 1, 1, 0, 0, 1, 1, 0, 0, 1, 1, 0, 0, 1, 1, 0, 0, 1, 1, 0, 
   0, 1, 1, 0, 0, 1, 1, 0, 0, 1, 1, 0}} -> 1, 
 {{{1, 2}, {1, 2}, {2, 3}, {2, 3}}, {0, 1, 1, 0, 0, 1, 0, 1, 0, 1, 1, 0, 0, 
   1, 0, 1, 0, 1, 1, 0, 0, 1, 0, 1, 0, 1, 1, 0, 0, 1, 0, 1, 0, 1, 1, 0, 0, 1, 
   0, 1}} -> 1, {{{1, 2}, {1, 2}, {2, 3}, {2, 3}}, {0, 1, 1, 0, 0, 1, 0, 1, 
   0, 1, 1, 1, 0, 1, 0, 1, 0, 1, 1, 1, 0, 1, 0, 1, 0, 1, 1, 1, 0, 1, 0, 1, 0, 
   1, 1, 1, 0, 1, 0, 1}} -> 1, {{{1, 2}, {1, 2}, {2, 3}, {2, 3}}, {0, 1, 1, 
   1, 0, 1, 0, 0, 0, 1, 1, 1, 0, 1, 0, 0, 0, 1, 1, 1, 0, 1, 0, 0, 0, 1, 1, 1, 
   0, 1, 0, 0, 0, 1, 1, 1, 0, 1, 0, 0}} -> 1, 
 {{{1, 2}, {1, 2}, {2, 3}, {2, 3}}, {0, 1, 1, 0, 0, 1, 0, 0, 0, 1, 1, 1, 0, 
   1, 0, 0, 0, 1, 1, 1, 0, 1, 0, 0, 0, 1, 1, 1, 0, 1, 0, 0, 0, 1, 1, 1, 0, 1, 
   0, 0}} -> 1, {{{1, 2}, {1, 2}, {2, 3}, {2, 3}}, {0, 1, 0, 0, 0, 1, 1, 0, 
   0, 1, 0, 1, 0, 1, 1, 0, 0, 1, 0, 1, 0, 1, 1, 0, 0, 1, 0, 1, 0, 1, 1, 0, 0, 
   1, 0, 1, 0, 1, 1, 0}} -> 1, {{{1, 2}, {1, 2}, {2, 3}, {2, 3}}, {0, 1, 0, 
   0, 0, 1, 1, 1, 0, 1, 0, 1, 0, 1, 1, 1, 0, 1, 0, 1, 0, 1, 1, 1, 0, 1, 0, 1, 
   0, 1, 1, 1, 0, 1, 0, 1, 0, 1, 1, 1}} -> 1, 
 {{{1, 2}, {1, 2}, {2, 3}, {2, 3}}, {0, 1, 0, 1, 0, 1, 1, 1, 0, 1, 0, 0, 0, 
   1, 1, 1, 0, 1, 0, 0, 0, 1, 1, 1, 0, 1, 0, 0, 0, 1, 1, 1, 0, 1, 0, 0, 0, 1, 
   1, 1}} -> 1, {{{1, 2}, {1, 2}, {2, 3}, {2, 3}}, {0, 1, 0, 0, 0, 1, 1, 1, 
   0, 1, 0, 0, 0, 1, 1, 1, 0, 1, 0, 0, 0, 1, 1, 1, 0, 1, 0, 0, 0, 1, 1, 1, 0, 
   1, 0, 0, 0, 1, 1, 1}} -> 1, {{{1, 2}, {1, 2}, {2, 3}, {2, 3}}, {0, 1, 0, 
   0, 1, 1, 0, 0, 1, 0, 0, 0, 1, 1, 0, 0, 1, 0, 0, 0, 1, 1, 0, 0, 1, 0, 0, 0, 
   1, 1, 0, 0, 1, 0, 0, 0, 1, 1, 0, 0}} -> 1, 
 {{{1, 2}, {1, 2}, {2, 3}, {2, 3}}, {0, 1, 0, 0, 1, 1, 0, 1, 1, 0, 0, 1, 1, 
   1, 0, 0, 1, 0, 0, 1, 1, 1, 0, 0, 1, 0, 0, 1, 1, 1, 0, 0, 1, 0, 0, 1, 1, 1, 
   0, 0}} -> 2, {{{1, 2}, {1, 2}, {2, 3}, {2, 3}}, {0, 1, 0, 1, 1, 1, 0, 1, 
   1, 0, 0, 1, 1, 1, 0, 1, 1, 0, 0, 1, 1, 1, 0, 1, 1, 0, 0, 1, 1, 1, 0, 1, 1, 
   0, 0, 1, 1, 1, 0, 1}} -> 1, {{{1, 2}, {1, 2}, {2, 3}, {2, 3}}, {0, 1, 0, 
   0, 1, 1, 1, 0, 1, 0, 1, 1, 1, 1, 1, 0, 1, 0, 1, 1, 1, 1, 1, 0, 1, 0, 1, 1, 
   1, 1, 1, 0, 1, 0, 1, 1, 1, 1, 1, 0}} -> 1, 
 {{{1, 2}, {1, 2}, {2, 3}, {2, 3}}, {0, 1, 0, 0, 1, 1, 1, 1, 1, 0, 1, 1, 1, 
   1, 1, 1, 1, 0, 1, 1, 1, 1, 1, 1, 1, 0, 1, 1, 1, 1, 1, 1, 1, 0, 1, 1, 1, 1, 
   1, 1}} -> 1, {{{1, 2}, {1, 2}, {2, 3}, {2, 3}}, {0, 1, 0, 1, 1, 1, 1, 1, 
   1, 0, 1, 0, 1, 1, 1, 1, 1, 0, 1, 0, 1, 1, 1, 1, 1, 0, 1, 0, 1, 1, 1, 1, 1, 
   0, 1, 0, 1, 1, 1, 1}} -> 1, {{{1, 2}, {1, 2}, {2, 3}, {2, 3}}, {0, 1, 0, 
   0, 1, 1, 1, 1, 1, 0, 1, 0, 1, 1, 1, 1, 1, 0, 1, 0, 1, 1, 1, 1, 1, 0, 1, 0, 
   1, 1, 1, 1, 1, 0, 1, 0, 1, 1, 1, 1}} -> 1, 
 {{{1, 2}, {1, 2}, {2, 3}, {2, 3}}, {0, 1, 1, 0, 1, 1, 0, 1, 1, 0, 1, 0, 1, 
   1, 1, 0, 1, 0, 0, 1, 1, 1, 1, 0, 1, 0, 0, 1, 1, 1, 1, 0, 1, 0, 0, 1, 1, 1, 
   1, 0}} -> 1, {{{1, 2}, {1, 2}, {2, 3}, {2, 3}}, {0, 1, 1, 0, 1, 1, 0, 1, 
   1, 0, 1, 1, 1, 1, 1, 1, 1, 0, 0, 1, 1, 1, 1, 0, 1, 0, 0, 1, 1, 1, 1, 0, 1, 
   0, 0, 1, 1, 1, 1, 0}} -> 1, {{{1, 2}, {1, 2}, {2, 3}, {2, 3}}, {0, 1, 1, 
   1, 1, 1, 0, 0, 1, 0, 1, 1, 1, 1, 1, 1, 1, 0, 0, 0, 1, 1, 1, 1, 1, 0, 0, 0, 
   1, 1, 1, 1, 1, 0, 0, 0, 1, 1, 1, 1}} -> 1, 
 {{{1, 2}, {1, 2}, {2, 3}, {2, 3}}, {0, 1, 1, 0, 1, 1, 0, 0, 1, 0, 1, 1, 1, 
   1, 1, 1, 1, 0, 0, 0, 1, 1, 1, 0, 1, 0, 0, 0, 1, 1, 1, 0, 1, 0, 0, 0, 1, 1, 
   1, 0}} -> 1, {{{1, 2}, {1, 2}, {2, 3}, {2, 3}}, {0, 1, 0, 0, 1, 1, 1, 0, 
   1, 0, 0, 1, 1, 1, 0, 0, 1, 0, 1, 0, 1, 1, 1, 0, 1, 0, 0, 1, 1, 1, 0, 0, 1, 
   0, 1, 0, 1, 1, 1, 0}} -> 1, {{{1, 2}, {1, 2}, {2, 3}, {2, 3}}, {0, 1, 0, 
   0, 1, 1, 1, 1, 1, 0, 0, 1, 1, 1, 0, 0, 1, 0, 1, 1, 1, 1, 1, 1, 1, 0, 0, 1, 
   1, 1, 0, 0, 1, 0, 1, 1, 1, 1, 1, 1}} -> 1, 
 {{{1, 2}, {1, 2}, {2, 3}, {2, 3}}, {0, 1, 0, 1, 1, 1, 1, 1, 1, 0, 0, 0, 1, 
   1, 0, 1, 1, 0, 1, 1, 1, 1, 1, 1, 1, 0, 0, 0, 1, 1, 0, 1, 1, 0, 1, 1, 1, 1, 
   1, 1}} -> 1, {{{1, 2}, {1, 2}, {2, 3}, {2, 3}}, {0, 1, 0, 0, 1, 1, 1, 1, 
   1, 0, 0, 0, 1, 1, 0, 0, 1, 0, 1, 1, 1, 1, 1, 1, 1, 0, 0, 0, 1, 1, 0, 0, 1, 
   0, 1, 1, 1, 1, 1, 1}} -> 1, {{{1, 2}, {1, 2}, {2, 3}, {2, 3}}, {1, 0, 0, 
   0, 1, 0, 0, 0, 1, 0, 0, 0, 1, 0, 0, 0, 1, 0, 0, 0, 1, 0, 0, 0, 1, 0, 0, 0, 
   1, 0, 0, 0, 1, 0, 0, 0, 1, 0, 0, 0}} -> 9, 
 {{{1, 2}, {1, 2}, {2, 3}, {2, 3}}, {1, 0, 0, 1, 1, 0, 0, 1, 1, 0, 0, 1, 1, 
   0, 0, 1, 1, 0, 0, 1, 1, 0, 0, 1, 1, 0, 0, 1, 1, 0, 0, 1, 1, 0, 0, 1, 1, 0, 
   0, 1}} -> 3, {{{1, 2}, {1, 2}, {2, 3}, {2, 3}}, {1, 0, 1, 0, 1, 0, 1, 0, 
   1, 0, 1, 0, 1, 0, 1, 0, 1, 0, 1, 0, 1, 0, 1, 0, 1, 0, 1, 0, 1, 0, 1, 0, 1, 
   0, 1, 0, 1, 0, 1, 0}} -> 1, {{{1, 2}, {1, 2}, {2, 3}, {2, 3}}, {1, 0, 1, 
   0, 1, 0, 1, 1, 1, 0, 1, 1, 1, 0, 1, 1, 1, 0, 1, 1, 1, 0, 1, 1, 1, 0, 1, 1, 
   1, 0, 1, 1, 1, 0, 1, 1, 1, 0, 1, 1}} -> 2, 
 {{{1, 2}, {1, 2}, {2, 3}, {2, 3}}, {1, 0, 1, 1, 1, 0, 1, 1, 1, 0, 1, 1, 1, 
   0, 1, 1, 1, 0, 1, 1, 1, 0, 1, 1, 1, 0, 1, 1, 1, 0, 1, 1, 1, 0, 1, 1, 1, 0, 
   1, 1}} -> 1, {{{1, 2}, {1, 2}, {2, 3}, {2, 3}}, {1, 0, 0, 0, 1, 1, 0, 0, 
   0, 1, 0, 0, 1, 1, 0, 0, 0, 1, 0, 0, 1, 1, 0, 0, 0, 1, 0, 0, 1, 1, 0, 0, 0, 
   1, 0, 0, 1, 1, 0, 0}} -> 1, {{{1, 2}, {1, 2}, {2, 3}, {2, 3}}, {1, 0, 0, 
   0, 1, 1, 0, 0, 0, 1, 0, 1, 1, 1, 0, 1, 0, 1, 0, 1, 1, 1, 0, 1, 0, 1, 0, 1, 
   1, 1, 0, 1, 0, 1, 0, 1, 1, 1, 0, 1}} -> 2, 
 {{{1, 2}, {1, 2}, {2, 3}, {2, 3}}, {1, 0, 0, 1, 1, 1, 0, 1, 0, 1, 0, 1, 1, 
   1, 0, 1, 0, 1, 0, 1, 1, 1, 0, 1, 0, 1, 0, 1, 1, 1, 0, 1, 0, 1, 0, 1, 1, 1, 
   0, 1}} -> 1, {{{1, 2}, {1, 2}, {2, 3}, {2, 3}}, {1, 0, 0, 0, 1, 1, 0, 0, 
   0, 1, 1, 0, 1, 1, 1, 1, 0, 1, 1, 1, 1, 1, 1, 1, 0, 1, 1, 1, 1, 1, 1, 1, 0, 
   1, 1, 1, 1, 1, 1, 1}} -> 1, {{{1, 2}, {1, 2}, {2, 3}, {2, 3}}, {1, 0, 0, 
   0, 1, 1, 0, 0, 0, 1, 1, 1, 1, 1, 1, 1, 0, 1, 1, 1, 1, 1, 1, 1, 0, 1, 1, 1, 
   1, 1, 1, 1, 0, 1, 1, 1, 1, 1, 1, 1}} -> 1, 
 {{{1, 2}, {1, 2}, {2, 3}, {2, 3}}, {1, 0, 0, 1, 1, 1, 0, 1, 0, 1, 1, 1, 1, 
   1, 1, 0, 0, 1, 1, 0, 1, 1, 1, 0, 0, 1, 1, 0, 1, 1, 1, 0, 0, 1, 1, 0, 1, 1, 
   1, 0}} -> 1, {{{1, 2}, {1, 2}, {2, 3}, {2, 3}}, {1, 0, 0, 0, 1, 1, 0, 0, 
   0, 1, 1, 1, 1, 1, 1, 0, 0, 1, 1, 0, 1, 1, 1, 0, 0, 1, 1, 0, 1, 1, 1, 0, 0, 
   1, 1, 0, 1, 1, 1, 0}} -> 1, {{{1, 2}, {1, 2}, {2, 3}, {2, 3}}, {1, 0, 1, 
   0, 1, 1, 1, 0, 0, 1, 0, 1, 1, 1, 1, 0, 0, 1, 0, 1, 1, 1, 1, 0, 0, 1, 0, 1, 
   1, 1, 1, 0, 0, 1, 0, 1, 1, 1, 1, 0}} -> 1, 
 {{{1, 2}, {1, 2}, {2, 3}, {2, 3}}, {1, 0, 1, 0, 1, 1, 1, 1, 0, 1, 0, 1, 1, 
   1, 1, 1, 0, 1, 0, 1, 1, 1, 1, 1, 0, 1, 0, 1, 1, 1, 1, 1, 0, 1, 0, 1, 1, 1, 
   1, 1}} -> 1, {{{1, 2}, {1, 2}, {2, 3}, {2, 3}}, {1, 0, 1, 1, 1, 1, 1, 1, 
   0, 1, 0, 0, 1, 1, 1, 1, 0, 1, 0, 0, 1, 1, 1, 1, 0, 1, 0, 0, 1, 1, 1, 1, 0, 
   1, 0, 0, 1, 1, 1, 1}} -> 1, {{{1, 2}, {1, 2}, {2, 3}, {2, 3}}, {1, 0, 1, 
   0, 1, 1, 1, 1, 0, 1, 0, 0, 1, 1, 1, 1, 0, 1, 0, 0, 1, 1, 1, 1, 0, 1, 0, 0, 
   1, 1, 1, 1, 0, 1, 0, 0, 1, 1, 1, 1}} -> 1, 
 {{{1, 2}, {1, 2}, {2, 3}, {2, 3}}, {1, 0, 0, 0, 1, 1, 0, 0, 0, 1, 1, 0, 1, 
   1, 0, 1, 0, 1, 1, 0, 1, 1, 0, 1, 0, 1, 1, 0, 1, 1, 0, 1, 0, 1, 1, 0, 1, 1, 
   0, 1}} -> 1, {{{1, 2}, {1, 2}, {2, 3}, {2, 3}}, {1, 0, 0, 0, 1, 1, 0, 0, 
   0, 1, 1, 1, 1, 1, 0, 1, 0, 1, 1, 1, 1, 1, 0, 1, 0, 1, 1, 1, 1, 1, 0, 1, 0, 
   1, 1, 1, 1, 1, 0, 1}} -> 1, {{{1, 2}, {1, 2}, {2, 3}, {2, 3}}, {1, 0, 0, 
   1, 1, 1, 0, 1, 0, 1, 1, 1, 1, 1, 0, 0, 0, 1, 1, 1, 1, 1, 0, 0, 0, 1, 1, 1, 
   1, 1, 0, 0, 0, 1, 1, 1, 1, 1, 0, 0}} -> 1, 
 {{{1, 2}, {1, 2}, {2, 3}, {2, 3}}, {1, 0, 0, 0, 1, 1, 0, 0, 0, 1, 1, 1, 1, 
   1, 0, 0, 0, 1, 1, 1, 1, 1, 0, 0, 0, 1, 1, 1, 1, 1, 0, 0, 0, 1, 1, 1, 1, 1, 
   0, 0}} -> 1, {{{1, 2}, {1, 2}, {2, 3}, {2, 3}}, {1, 1, 0, 0, 0, 0, 0, 0, 
   1, 1, 0, 0, 0, 0, 0, 0, 1, 1, 0, 0, 0, 0, 0, 0, 1, 1, 0, 0, 0, 0, 0, 0, 1, 
   1, 0, 0, 0, 0, 0, 0}} -> 1, {{{1, 2}, {1, 2}, {2, 3}, {2, 3}}, {1, 1, 0, 
   0, 0, 0, 0, 1, 1, 1, 0, 0, 0, 0, 0, 1, 1, 1, 0, 0, 0, 0, 0, 1, 1, 1, 0, 0, 
   0, 0, 0, 1, 1, 1, 0, 0, 0, 0, 0, 1}} -> 2, 
 {{{1, 2}, {1, 2}, {2, 3}, {2, 3}}, {1, 1, 0, 1, 0, 0, 0, 1, 1, 1, 0, 1, 0, 
   0, 0, 1, 1, 1, 0, 1, 0, 0, 0, 1, 1, 1, 0, 1, 0, 0, 0, 1, 1, 1, 0, 1, 0, 0, 
   0, 1}} -> 1, {{{1, 2}, {1, 2}, {2, 3}, {2, 3}}, {1, 1, 0, 0, 0, 0, 1, 0, 
   1, 1, 1, 0, 0, 0, 1, 1, 1, 1, 1, 0, 0, 0, 1, 1, 1, 1, 1, 0, 0, 0, 1, 1, 1, 
   1, 1, 0, 0, 0, 1, 1}} -> 1, {{{1, 2}, {1, 2}, {2, 3}, {2, 3}}, {1, 1, 0, 
   0, 0, 0, 1, 1, 1, 1, 1, 1, 0, 0, 1, 1, 1, 1, 1, 1, 0, 0, 1, 1, 1, 1, 1, 1, 
   0, 0, 1, 1, 1, 1, 1, 1, 0, 0, 1, 1}} -> 1, 
 {{{1, 2}, {1, 2}, {2, 3}, {2, 3}}, {1, 1, 0, 1, 0, 0, 1, 1, 1, 1, 1, 1, 0, 
   0, 1, 0, 1, 1, 1, 1, 0, 0, 1, 0, 1, 1, 1, 1, 0, 0, 1, 0, 1, 1, 1, 1, 0, 0, 
   1, 0}} -> 1, {{{1, 2}, {1, 2}, {2, 3}, {2, 3}}, {1, 1, 0, 0, 0, 0, 1, 1, 
   1, 1, 1, 1, 0, 0, 1, 0, 1, 1, 1, 1, 0, 0, 1, 0, 1, 1, 1, 1, 0, 0, 1, 0, 1, 
   1, 1, 1, 0, 0, 1, 0}} -> 1, {{{1, 2}, {1, 2}, {2, 3}, {2, 3}}, {1, 1, 1, 
   0, 0, 0, 0, 1, 1, 1, 1, 0, 0, 0, 0, 1, 1, 1, 1, 0, 0, 0, 0, 1, 1, 1, 1, 0, 
   0, 0, 0, 1, 1, 1, 1, 0, 0, 0, 0, 1}} -> 2, 
 {{{1, 2}, {1, 2}, {2, 3}, {2, 3}}, {1, 1, 1, 1, 0, 0, 0, 0, 1, 1, 1, 1, 0, 
   0, 0, 0, 1, 1, 1, 1, 0, 0, 0, 0, 1, 1, 1, 1, 0, 0, 0, 0, 1, 1, 1, 1, 0, 0, 
   0, 0}} -> 1, {{{1, 2}, {1, 2}, {2, 3}, {2, 3}}, {1, 1, 1, 0, 0, 0, 0, 0, 
   1, 1, 1, 0, 0, 0, 0, 0, 1, 1, 1, 0, 0, 0, 0, 0, 1, 1, 1, 0, 0, 0, 0, 0, 1, 
   1, 1, 0, 0, 0, 0, 0}} -> 1, {{{1, 2}, {1, 2}, {2, 3}, {2, 3}}, {1, 1, 0, 
   0, 0, 0, 1, 0, 1, 1, 1, 0, 0, 0, 0, 1, 1, 1, 0, 0, 0, 0, 1, 0, 1, 1, 1, 0, 
   0, 0, 0, 1, 1, 1, 0, 0, 0, 0, 1, 0}} -> 1, 
 {{{1, 2}, {1, 2}, {2, 3}, {2, 3}}, {1, 1, 0, 0, 0, 0, 1, 1, 1, 1, 1, 1, 0, 
   0, 0, 1, 1, 1, 0, 0, 0, 0, 1, 1, 1, 1, 1, 1, 0, 0, 0, 1, 1, 1, 0, 0, 0, 0, 
   1, 1}} -> 1, {{{1, 2}, {1, 2}, {2, 3}, {2, 3}}, {1, 1, 0, 1, 0, 0, 1, 1, 
   1, 1, 1, 1, 0, 0, 0, 0, 1, 1, 0, 1, 0, 0, 1, 1, 1, 1, 1, 1, 0, 0, 0, 0, 1, 
   1, 0, 1, 0, 0, 1, 1}} -> 1, {{{1, 2}, {1, 2}, {2, 3}, {2, 3}}, {1, 1, 0, 
   0, 0, 0, 1, 1, 1, 1, 1, 1, 0, 0, 0, 0, 1, 1, 0, 0, 0, 0, 1, 1, 1, 1, 1, 1, 
   0, 0, 0, 0, 1, 1, 0, 0, 0, 0, 1, 1}} -> 1, 
 {{{1, 2}, {1, 2}, {2, 3}, {2, 3}}, {1, 0, 0, 0, 1, 1, 0, 0, 0, 0, 0, 0, 1, 
   0, 0, 0, 1, 1, 0, 0, 0, 0, 0, 0, 1, 0, 0, 0, 1, 1, 0, 0, 0, 0, 0, 0, 1, 0, 
   0, 0}} -> 1, {{{1, 2}, {1, 2}, {2, 3}, {2, 3}}, {1, 0, 0, 0, 1, 1, 0, 0, 
   0, 0, 0, 1, 1, 0, 0, 0, 1, 1, 0, 0, 0, 0, 0, 1, 1, 0, 0, 0, 1, 1, 0, 0, 0, 
   0, 0, 1, 1, 0, 0, 0}} -> 2, {{{1, 2}, {1, 2}, {2, 3}, {2, 3}}, {1, 0, 0, 
   1, 1, 1, 0, 1, 0, 0, 0, 1, 1, 0, 0, 1, 1, 1, 0, 1, 0, 0, 0, 1, 1, 0, 0, 1, 
   1, 1, 0, 1, 0, 0, 0, 1, 1, 0, 0, 1}} -> 1, 
 {{{1, 2}, {1, 2}, {2, 3}, {2, 3}}, {1, 0, 0, 0, 1, 1, 0, 0, 0, 0, 1, 0, 1, 
   0, 1, 0, 1, 1, 1, 0, 0, 0, 1, 1, 1, 0, 1, 0, 1, 1, 1, 0, 0, 0, 1, 1, 1, 0, 
   1, 0}} -> 1, {{{1, 2}, {1, 2}, {2, 3}, {2, 3}}, {1, 0, 0, 0, 1, 1, 0, 0, 
   0, 0, 1, 1, 1, 0, 1, 1, 1, 1, 1, 1, 0, 0, 1, 1, 1, 0, 1, 1, 1, 1, 1, 1, 0, 
   0, 1, 1, 1, 0, 1, 1}} -> 1, {{{1, 2}, {1, 2}, {2, 3}, {2, 3}}, {1, 0, 0, 
   1, 1, 1, 0, 1, 0, 0, 1, 1, 1, 0, 1, 1, 1, 1, 1, 1, 0, 0, 1, 0, 1, 0, 1, 1, 
   1, 1, 1, 1, 0, 0, 1, 0, 1, 0, 1, 1}} -> 1, 
 {{{1, 2}, {1, 2}, {2, 3}, {2, 3}}, {1, 0, 0, 0, 1, 1, 0, 0, 0, 0, 1, 1, 1, 
   0, 1, 1, 1, 1, 1, 1, 0, 0, 1, 0, 1, 0, 1, 1, 1, 1, 1, 1, 0, 0, 1, 0, 1, 0, 
   1, 1}} -> 1, {{{1, 2}, {1, 2}, {2, 3}, {2, 3}}, {1, 0, 1, 0, 1, 1, 1, 0, 
   0, 0, 0, 1, 1, 0, 1, 0, 1, 1, 1, 0, 0, 0, 0, 1, 1, 0, 1, 0, 1, 1, 1, 0, 0, 
   0, 0, 1, 1, 0, 1, 0}} -> 1, {{{1, 2}, {1, 2}, {2, 3}, {2, 3}}, {1, 0, 1, 
   0, 1, 1, 1, 1, 0, 0, 0, 1, 1, 0, 1, 0, 1, 1, 1, 1, 0, 0, 0, 1, 1, 0, 1, 0, 
   1, 1, 1, 1, 0, 0, 0, 1, 1, 0, 1, 0}} -> 1, 
 {{{1, 2}, {1, 2}, {2, 3}, {2, 3}}, {1, 0, 1, 1, 1, 1, 1, 1, 0, 0, 0, 0, 1, 
   0, 1, 1, 1, 1, 1, 1, 0, 0, 0, 0, 1, 0, 1, 1, 1, 1, 1, 1, 0, 0, 0, 0, 1, 0, 
   1, 1}} -> 1, {{{1, 2}, {1, 2}, {2, 3}, {2, 3}}, {1, 0, 1, 0, 1, 1, 1, 1, 
   0, 0, 0, 0, 1, 0, 1, 0, 1, 1, 1, 1, 0, 0, 0, 0, 1, 0, 1, 0, 1, 1, 1, 1, 0, 
   0, 0, 0, 1, 0, 1, 0}} -> 1, {{{1, 2}, {1, 2}, {2, 3}, {2, 3}}, {1, 0, 0, 
   0, 1, 1, 0, 0, 0, 0, 1, 0, 1, 0, 1, 0, 1, 1, 1, 0, 0, 0, 0, 1, 1, 0, 0, 0, 
   1, 1, 0, 0, 0, 0, 1, 0, 1, 0, 1, 0}} -> 1, 
 {{{1, 2}, {1, 2}, {2, 3}, {2, 3}}, {1, 0, 0, 0, 1, 1, 0, 0, 0, 0, 1, 1, 1, 
   0, 1, 1, 1, 1, 1, 1, 0, 0, 0, 1, 1, 0, 0, 0, 1, 1, 0, 0, 0, 0, 1, 1, 1, 0, 
   1, 1}} -> 1, {{{1, 2}, {1, 2}, {2, 3}, {2, 3}}, {1, 0, 0, 1, 1, 1, 0, 1, 
   0, 0, 1, 1, 1, 0, 1, 1, 1, 1, 1, 1, 0, 0, 0, 0, 1, 0, 0, 1, 1, 1, 0, 1, 0, 
   0, 1, 1, 1, 0, 1, 1}} -> 1, {{{1, 2}, {1, 2}, {2, 3}, {2, 3}}, {1, 0, 0, 
   0, 1, 1, 0, 0, 0, 0, 1, 1, 1, 0, 1, 1, 1, 1, 1, 1, 0, 0, 0, 0, 1, 0, 0, 0, 
   1, 1, 0, 0, 0, 0, 1, 1, 1, 0, 1, 1}} -> 1, 
 {{{1, 2}, {1, 2}, {2, 3}, {2, 3}}, {0, 1, 0, 0, 1, 1, 0, 0, 0, 0, 0, 0, 0, 
   1, 0, 0, 1, 1, 0, 0, 0, 0, 0, 0, 0, 1, 0, 0, 1, 1, 0, 0, 0, 0, 0, 0, 0, 1, 
   0, 0}} -> 1, {{{1, 2}, {1, 2}, {2, 3}, {2, 3}}, {0, 1, 0, 0, 1, 1, 0, 1, 
   0, 0, 0, 1, 0, 1, 0, 0, 1, 1, 0, 1, 0, 0, 0, 1, 0, 1, 0, 0, 1, 1, 0, 1, 0, 
   0, 0, 1, 0, 1, 0, 0}} -> 2, {{{1, 2}, {1, 2}, {2, 3}, {2, 3}}, {0, 1, 0, 
   1, 1, 1, 0, 1, 0, 0, 0, 1, 0, 1, 0, 1, 1, 1, 0, 1, 0, 0, 0, 1, 0, 1, 0, 1, 
   1, 1, 0, 1, 0, 0, 0, 1, 0, 1, 0, 1}} -> 1, 
 {{{1, 2}, {1, 2}, {2, 3}, {2, 3}}, {0, 1, 0, 0, 1, 1, 1, 0, 0, 0, 1, 1, 0, 
   1, 1, 0, 1, 1, 1, 1, 0, 0, 1, 1, 0, 1, 1, 0, 1, 1, 1, 1, 0, 0, 1, 1, 0, 1, 
   1, 0}} -> 1, {{{1, 2}, {1, 2}, {2, 3}, {2, 3}}, {0, 1, 0, 0, 1, 1, 1, 1, 
   0, 0, 1, 1, 0, 1, 1, 1, 1, 1, 1, 1, 0, 0, 1, 1, 0, 1, 1, 1, 1, 1, 1, 1, 0, 
   0, 1, 1, 0, 1, 1, 1}} -> 1, {{{1, 2}, {1, 2}, {2, 3}, {2, 3}}, {0, 1, 0, 
   1, 1, 1, 1, 1, 0, 0, 1, 0, 0, 1, 1, 1, 1, 1, 1, 0, 0, 0, 1, 0, 0, 1, 1, 1, 
   1, 1, 1, 0, 0, 0, 1, 0, 0, 1, 1, 1}} -> 1, 
 {{{1, 2}, {1, 2}, {2, 3}, {2, 3}}, {0, 1, 0, 0, 1, 1, 1, 1, 0, 0, 1, 0, 0, 
   1, 1, 1, 1, 1, 1, 0, 0, 0, 1, 0, 0, 1, 1, 1, 1, 1, 1, 0, 0, 0, 1, 0, 0, 1, 
   1, 1}} -> 1, {{{1, 2}, {1, 2}, {2, 3}, {2, 3}}, {0, 1, 1, 0, 1, 1, 0, 1, 
   0, 0, 1, 0, 0, 1, 1, 0, 1, 1, 0, 1, 0, 0, 1, 0, 0, 1, 1, 0, 1, 1, 0, 1, 0, 
   0, 1, 0, 0, 1, 1, 0}} -> 1, {{{1, 2}, {1, 2}, {2, 3}, {2, 3}}, {0, 1, 1, 
   0, 1, 1, 0, 1, 0, 0, 1, 1, 0, 1, 1, 1, 1, 1, 0, 1, 0, 0, 1, 1, 0, 1, 1, 1, 
   1, 1, 0, 1, 0, 0, 1, 1, 0, 1, 1, 1}} -> 1, 
 {{{1, 2}, {1, 2}, {2, 3}, {2, 3}}, {0, 1, 1, 1, 1, 1, 0, 0, 0, 0, 1, 1, 0, 
   1, 1, 1, 1, 1, 0, 0, 0, 0, 1, 1, 0, 1, 1, 1, 1, 1, 0, 0, 0, 0, 1, 1, 0, 1, 
   1, 1}} -> 1, {{{1, 2}, {1, 2}, {2, 3}, {2, 3}}, {0, 1, 1, 0, 1, 1, 0, 0, 
   0, 0, 1, 1, 0, 1, 1, 1, 1, 1, 0, 0, 0, 0, 1, 1, 0, 1, 1, 1, 1, 1, 0, 0, 0, 
   0, 1, 1, 0, 1, 1, 1}} -> 1, {{{1, 2}, {1, 2}, {2, 3}, {2, 3}}, {0, 1, 0, 
   0, 1, 1, 1, 0, 0, 0, 0, 1, 0, 1, 0, 0, 1, 1, 1, 0, 0, 0, 0, 1, 0, 1, 0, 0, 
   1, 1, 1, 0, 0, 0, 0, 1, 0, 1, 0, 0}} -> 1, 
 {{{1, 2}, {1, 2}, {2, 3}, {2, 3}}, {0, 1, 0, 0, 1, 1, 1, 1, 0, 0, 0, 1, 0, 
   1, 0, 0, 1, 1, 1, 1, 0, 0, 0, 1, 0, 1, 0, 0, 1, 1, 1, 1, 0, 0, 0, 1, 0, 1, 
   0, 0}} -> 1, {{{1, 2}, {1, 2}, {2, 3}, {2, 3}}, {0, 1, 0, 1, 1, 1, 1, 1, 
   0, 0, 0, 0, 0, 1, 0, 1, 1, 1, 1, 1, 0, 0, 0, 0, 0, 1, 0, 1, 1, 1, 1, 1, 0, 
   0, 0, 0, 0, 1, 0, 1}} -> 1, {{{1, 2}, {1, 2}, {2, 3}, {2, 3}}, {0, 1, 0, 
   0, 1, 1, 1, 1, 0, 0, 0, 0, 0, 1, 0, 0, 1, 1, 1, 1, 0, 0, 0, 0, 0, 1, 0, 0, 
   1, 1, 1, 1, 0, 0, 0, 0, 0, 1, 0, 0}} -> 1, 
 {{{1, 2}, {1, 2}, {2, 3}, {2, 4}}, {0, 0, 0, 0, 0, 0, 0, 0, 0, 0, 0, 0, 0, 
   0, 0, 0, 0, 0, 0, 0, 0, 0, 0, 0, 0, 0, 0, 0, 0, 0, 0, 0, 0, 0, 0, 0, 0, 0, 
   0, 0}} -> 81, {{{1, 2}, {1, 2}, {2, 3}, {2, 4}}, {0, 0, 0, 1, 0, 0, 0, 1, 
   0, 0, 0, 1, 0, 0, 0, 1, 0, 0, 0, 1, 0, 0, 0, 1, 0, 0, 0, 1, 0, 0, 0, 1, 0, 
   0, 0, 1, 0, 0, 0, 1}} -> 27, {{{1, 2}, {1, 2}, {2, 3}, {2, 4}}, {0, 0, 1, 
   0, 0, 0, 1, 0, 0, 0, 1, 0, 0, 0, 1, 0, 0, 0, 1, 0, 0, 0, 1, 0, 0, 0, 1, 0, 
   0, 0, 1, 0, 0, 0, 1, 0, 0, 0, 1, 0}} -> 27, 
 {{{1, 2}, {1, 2}, {2, 3}, {2, 4}}, {0, 0, 1, 1, 0, 0, 1, 1, 0, 0, 1, 1, 0, 
   0, 1, 1, 0, 0, 1, 1, 0, 0, 1, 1, 0, 0, 1, 1, 0, 0, 1, 1, 0, 0, 1, 1, 0, 0, 
   1, 1}} -> 9, {{{1, 2}, {1, 2}, {2, 3}, {2, 4}}, {0, 1, 0, 0, 0, 1, 0, 0, 
   0, 1, 0, 0, 0, 1, 0, 0, 0, 1, 0, 0, 0, 1, 0, 0, 0, 1, 0, 0, 0, 1, 0, 0, 0, 
   1, 0, 0, 0, 1, 0, 0}} -> 1, {{{1, 2}, {1, 2}, {2, 3}, {2, 4}}, {0, 1, 0, 
   0, 0, 1, 0, 1, 0, 1, 0, 1, 0, 1, 0, 1, 0, 1, 0, 1, 0, 1, 0, 1, 0, 1, 0, 1, 
   0, 1, 0, 1, 0, 1, 0, 1, 0, 1, 0, 1}} -> 1, 
 {{{1, 2}, {1, 2}, {2, 3}, {2, 4}}, {0, 1, 0, 1, 0, 1, 0, 0, 0, 1, 0, 1, 0, 
   1, 0, 0, 0, 1, 0, 1, 0, 1, 0, 0, 0, 1, 0, 1, 0, 1, 0, 0, 0, 1, 0, 1, 0, 1, 
   0, 0}} -> 1, {{{1, 2}, {1, 2}, {2, 3}, {2, 4}}, {0, 1, 0, 0, 0, 1, 0, 1, 
   0, 1, 0, 0, 0, 1, 0, 1, 0, 1, 0, 0, 0, 1, 0, 1, 0, 1, 0, 0, 0, 1, 0, 1, 0, 
   1, 0, 0, 0, 1, 0, 1}} -> 1, {{{1, 2}, {1, 2}, {2, 3}, {2, 4}}, {0, 1, 0, 
   0, 0, 1, 1, 0, 0, 1, 1, 0, 0, 1, 1, 0, 0, 1, 1, 0, 0, 1, 1, 0, 0, 1, 1, 0, 
   0, 1, 1, 0, 0, 1, 1, 0, 0, 1, 1, 0}} -> 1, 
 {{{1, 2}, {1, 2}, {2, 3}, {2, 4}}, {0, 1, 0, 0, 0, 1, 1, 1, 0, 1, 1, 1, 0, 
   1, 1, 1, 0, 1, 1, 1, 0, 1, 1, 1, 0, 1, 1, 1, 0, 1, 1, 1, 0, 1, 1, 1, 0, 1, 
   1, 1}} -> 1, {{{1, 2}, {1, 2}, {2, 3}, {2, 4}}, {0, 1, 0, 1, 0, 1, 1, 0, 
   0, 1, 1, 1, 0, 1, 1, 0, 0, 1, 1, 1, 0, 1, 1, 0, 0, 1, 1, 1, 0, 1, 1, 0, 0, 
   1, 1, 1, 0, 1, 1, 0}} -> 1, {{{1, 2}, {1, 2}, {2, 3}, {2, 4}}, {0, 1, 0, 
   0, 0, 1, 1, 1, 0, 1, 1, 0, 0, 1, 1, 1, 0, 1, 1, 0, 0, 1, 1, 1, 0, 1, 1, 0, 
   0, 1, 1, 1, 0, 1, 1, 0, 0, 1, 1, 1}} -> 1, 
 {{{1, 2}, {1, 2}, {2, 3}, {2, 4}}, {0, 1, 1, 0, 0, 1, 0, 0, 0, 1, 1, 0, 0, 
   1, 0, 0, 0, 1, 1, 0, 0, 1, 0, 0, 0, 1, 1, 0, 0, 1, 0, 0, 0, 1, 1, 0, 0, 1, 
   0, 0}} -> 1, {{{1, 2}, {1, 2}, {2, 3}, {2, 4}}, {0, 1, 1, 0, 0, 1, 0, 1, 
   0, 1, 1, 1, 0, 1, 0, 1, 0, 1, 1, 1, 0, 1, 0, 1, 0, 1, 1, 1, 0, 1, 0, 1, 0, 
   1, 1, 1, 0, 1, 0, 1}} -> 1, {{{1, 2}, {1, 2}, {2, 3}, {2, 4}}, {0, 1, 1, 
   1, 0, 1, 0, 0, 0, 1, 1, 1, 0, 1, 0, 0, 0, 1, 1, 1, 0, 1, 0, 0, 0, 1, 1, 1, 
   0, 1, 0, 0, 0, 1, 1, 1, 0, 1, 0, 0}} -> 1, 
 {{{1, 2}, {1, 2}, {2, 3}, {2, 4}}, {0, 1, 1, 0, 0, 1, 0, 1, 0, 1, 1, 0, 0, 
   1, 0, 1, 0, 1, 1, 0, 0, 1, 0, 1, 0, 1, 1, 0, 0, 1, 0, 1, 0, 1, 1, 0, 0, 1, 
   0, 1}} -> 1, {{{1, 2}, {1, 2}, {2, 3}, {2, 4}}, {0, 1, 0, 0, 0, 1, 1, 0, 
   0, 1, 0, 0, 0, 1, 1, 0, 0, 1, 0, 0, 0, 1, 1, 0, 0, 1, 0, 0, 0, 1, 1, 0, 0, 
   1, 0, 0, 0, 1, 1, 0}} -> 1, {{{1, 2}, {1, 2}, {2, 3}, {2, 4}}, {0, 1, 0, 
   0, 0, 1, 1, 1, 0, 1, 0, 1, 0, 1, 1, 1, 0, 1, 0, 1, 0, 1, 1, 1, 0, 1, 0, 1, 
   0, 1, 1, 1, 0, 1, 0, 1, 0, 1, 1, 1}} -> 1, 
 {{{1, 2}, {1, 2}, {2, 3}, {2, 4}}, {0, 1, 0, 1, 0, 1, 1, 0, 0, 1, 0, 1, 0, 
   1, 1, 0, 0, 1, 0, 1, 0, 1, 1, 0, 0, 1, 0, 1, 0, 1, 1, 0, 0, 1, 0, 1, 0, 1, 
   1, 0}} -> 1, {{{1, 2}, {1, 2}, {2, 3}, {2, 4}}, {0, 1, 0, 0, 0, 1, 1, 1, 
   0, 1, 0, 0, 0, 1, 1, 1, 0, 1, 0, 0, 0, 1, 1, 1, 0, 1, 0, 0, 0, 1, 1, 1, 0, 
   1, 0, 0, 0, 1, 1, 1}} -> 1, {{{1, 2}, {1, 2}, {2, 3}, {2, 4}}, {0, 1, 0, 
   0, 1, 1, 0, 0, 1, 0, 0, 0, 1, 1, 0, 0, 1, 0, 0, 0, 1, 1, 0, 0, 1, 0, 0, 0, 
   1, 1, 0, 0, 1, 0, 0, 0, 1, 1, 0, 0}} -> 1, 
 {{{1, 2}, {1, 2}, {2, 3}, {2, 4}}, {0, 1, 0, 0, 1, 1, 0, 1, 1, 0, 0, 1, 1, 
   1, 0, 1, 1, 0, 0, 1, 1, 1, 0, 1, 1, 0, 0, 1, 1, 1, 0, 1, 1, 0, 0, 1, 1, 1, 
   0, 1}} -> 1, {{{1, 2}, {1, 2}, {2, 3}, {2, 4}}, {0, 1, 0, 1, 1, 1, 0, 0, 
   1, 0, 0, 1, 1, 1, 0, 1, 1, 0, 0, 0, 1, 1, 0, 1, 1, 0, 0, 0, 1, 1, 0, 1, 1, 
   0, 0, 0, 1, 1, 0, 1}} -> 1, {{{1, 2}, {1, 2}, {2, 3}, {2, 4}}, {0, 1, 0, 
   0, 1, 1, 0, 1, 1, 0, 0, 0, 1, 1, 0, 0, 1, 0, 0, 1, 1, 1, 0, 1, 1, 0, 0, 0, 
   1, 1, 0, 0, 1, 0, 0, 1, 1, 1, 0, 1}} -> 1, 
 {{{1, 2}, {1, 2}, {2, 3}, {2, 4}}, {0, 1, 0, 0, 1, 1, 1, 0, 1, 0, 1, 0, 1, 
   1, 1, 0, 1, 0, 1, 0, 1, 1, 1, 0, 1, 0, 1, 0, 1, 1, 1, 0, 1, 0, 1, 0, 1, 1, 
   1, 0}} -> 1, {{{1, 2}, {1, 2}, {2, 3}, {2, 4}}, {0, 1, 0, 0, 1, 1, 1, 1, 
   1, 0, 1, 1, 1, 1, 1, 1, 1, 0, 1, 1, 1, 1, 1, 1, 1, 0, 1, 1, 1, 1, 1, 1, 1, 
   0, 1, 1, 1, 1, 1, 1}} -> 1, {{{1, 2}, {1, 2}, {2, 3}, {2, 4}}, {0, 1, 0, 
   1, 1, 1, 1, 0, 1, 0, 1, 1, 1, 1, 1, 1, 1, 0, 1, 0, 1, 1, 1, 1, 1, 0, 1, 0, 
   1, 1, 1, 1, 1, 0, 1, 0, 1, 1, 1, 1}} -> 1, 
 {{{1, 2}, {1, 2}, {2, 3}, {2, 4}}, {0, 1, 0, 0, 1, 1, 1, 1, 1, 0, 1, 0, 1, 
   1, 1, 0, 1, 0, 1, 1, 1, 1, 1, 1, 1, 0, 1, 0, 1, 1, 1, 0, 1, 0, 1, 1, 1, 1, 
   1, 1}} -> 1, {{{1, 2}, {1, 2}, {2, 3}, {2, 4}}, {0, 1, 1, 0, 1, 1, 0, 0, 
   1, 0, 1, 0, 1, 1, 1, 0, 1, 0, 0, 0, 1, 1, 1, 0, 1, 0, 0, 0, 1, 1, 1, 0, 1, 
   0, 0, 0, 1, 1, 1, 0}} -> 1, {{{1, 2}, {1, 2}, {2, 3}, {2, 4}}, {0, 1, 1, 
   0, 1, 1, 0, 1, 1, 0, 1, 1, 1, 1, 1, 1, 1, 0, 0, 1, 1, 1, 1, 1, 1, 0, 0, 1, 
   1, 1, 1, 1, 1, 0, 0, 1, 1, 1, 1, 1}} -> 1, 
 {{{1, 2}, {1, 2}, {2, 3}, {2, 4}}, {0, 1, 1, 1, 1, 1, 0, 0, 1, 0, 1, 1, 1, 
   1, 1, 1, 1, 0, 0, 0, 1, 1, 1, 1, 1, 0, 0, 0, 1, 1, 1, 1, 1, 0, 0, 0, 1, 1, 
   1, 1}} -> 1, {{{1, 2}, {1, 2}, {2, 3}, {2, 4}}, {0, 1, 1, 0, 1, 1, 0, 1, 
   1, 0, 1, 0, 1, 1, 1, 0, 1, 0, 0, 1, 1, 1, 1, 1, 1, 0, 0, 0, 1, 1, 1, 0, 1, 
   0, 0, 1, 1, 1, 1, 1}} -> 1, {{{1, 2}, {1, 2}, {2, 3}, {2, 4}}, {0, 1, 0, 
   0, 1, 1, 1, 0, 1, 0, 0, 0, 1, 1, 0, 0, 1, 0, 1, 0, 1, 1, 1, 0, 1, 0, 0, 0, 
   1, 1, 0, 0, 1, 0, 1, 0, 1, 1, 1, 0}} -> 1, 
 {{{1, 2}, {1, 2}, {2, 3}, {2, 4}}, {0, 1, 0, 0, 1, 1, 1, 1, 1, 0, 0, 1, 1, 
   1, 0, 1, 1, 0, 1, 1, 1, 1, 1, 1, 1, 0, 0, 1, 1, 1, 0, 1, 1, 0, 1, 1, 1, 1, 
   1, 1}} -> 1, {{{1, 2}, {1, 2}, {2, 3}, {2, 4}}, {0, 1, 0, 1, 1, 1, 1, 0, 
   1, 0, 0, 1, 1, 1, 0, 1, 1, 0, 1, 0, 1, 1, 1, 1, 1, 0, 0, 0, 1, 1, 0, 1, 1, 
   0, 1, 0, 1, 1, 1, 1}} -> 1, {{{1, 2}, {1, 2}, {2, 3}, {2, 4}}, {0, 1, 0, 
   0, 1, 1, 1, 1, 1, 0, 0, 0, 1, 1, 0, 0, 1, 0, 1, 1, 1, 1, 1, 1, 1, 0, 0, 0, 
   1, 1, 0, 0, 1, 0, 1, 1, 1, 1, 1, 1}} -> 1, 
 {{{1, 2}, {1, 2}, {2, 3}, {2, 4}}, {1, 0, 0, 0, 1, 0, 0, 0, 1, 0, 0, 0, 1, 
   0, 0, 0, 1, 0, 0, 0, 1, 0, 0, 0, 1, 0, 0, 0, 1, 0, 0, 0, 1, 0, 0, 0, 1, 0, 
   0, 0}} -> 9, {{{1, 2}, {1, 2}, {2, 3}, {2, 4}}, {1, 0, 0, 1, 1, 0, 0, 1, 
   1, 0, 0, 1, 1, 0, 0, 1, 1, 0, 0, 1, 1, 0, 0, 1, 1, 0, 0, 1, 1, 0, 0, 1, 1, 
   0, 0, 1, 1, 0, 0, 1}} -> 3, {{{1, 2}, {1, 2}, {2, 3}, {2, 4}}, {1, 0, 1, 
   0, 1, 0, 1, 0, 1, 0, 1, 0, 1, 0, 1, 0, 1, 0, 1, 0, 1, 0, 1, 0, 1, 0, 1, 0, 
   1, 0, 1, 0, 1, 0, 1, 0, 1, 0, 1, 0}} -> 3, 
 {{{1, 2}, {1, 2}, {2, 3}, {2, 4}}, {1, 0, 1, 1, 1, 0, 1, 1, 1, 0, 1, 1, 1, 
   0, 1, 1, 1, 0, 1, 1, 1, 0, 1, 1, 1, 0, 1, 1, 1, 0, 1, 1, 1, 0, 1, 1, 1, 0, 
   1, 1}} -> 1, {{{1, 2}, {1, 2}, {2, 3}, {2, 4}}, {1, 0, 0, 0, 1, 1, 0, 0, 
   0, 1, 0, 0, 1, 1, 0, 0, 0, 1, 0, 0, 1, 1, 0, 0, 0, 1, 0, 0, 1, 1, 0, 0, 0, 
   1, 0, 0, 1, 1, 0, 0}} -> 1, {{{1, 2}, {1, 2}, {2, 3}, {2, 4}}, {1, 0, 0, 
   0, 1, 1, 0, 0, 0, 1, 0, 1, 1, 1, 0, 1, 0, 1, 0, 1, 1, 1, 0, 1, 0, 1, 0, 1, 
   1, 1, 0, 1, 0, 1, 0, 1, 1, 1, 0, 1}} -> 1, 
 {{{1, 2}, {1, 2}, {2, 3}, {2, 4}}, {1, 0, 0, 1, 1, 1, 0, 1, 0, 1, 0, 0, 1, 
   1, 0, 1, 0, 1, 0, 0, 1, 1, 0, 1, 0, 1, 0, 0, 1, 1, 0, 1, 0, 1, 0, 0, 1, 1, 
   0, 1}} -> 1, {{{1, 2}, {1, 2}, {2, 3}, {2, 4}}, {1, 0, 0, 0, 1, 1, 0, 0, 
   0, 1, 0, 1, 1, 1, 0, 0, 0, 1, 0, 1, 1, 1, 0, 0, 0, 1, 0, 1, 1, 1, 0, 0, 0, 
   1, 0, 1, 1, 1, 0, 0}} -> 1, {{{1, 2}, {1, 2}, {2, 3}, {2, 4}}, {1, 0, 0, 
   0, 1, 1, 0, 0, 0, 1, 1, 0, 1, 1, 1, 0, 0, 1, 1, 0, 1, 1, 1, 0, 0, 1, 1, 0, 
   1, 1, 1, 0, 0, 1, 1, 0, 1, 1, 1, 0}} -> 1, 
 {{{1, 2}, {1, 2}, {2, 3}, {2, 4}}, {1, 0, 0, 0, 1, 1, 0, 0, 0, 1, 1, 1, 1, 
   1, 1, 1, 0, 1, 1, 1, 1, 1, 1, 1, 0, 1, 1, 1, 1, 1, 1, 1, 0, 1, 1, 1, 1, 1, 
   1, 1}} -> 1, {{{1, 2}, {1, 2}, {2, 3}, {2, 4}}, {1, 0, 0, 1, 1, 1, 0, 1, 
   0, 1, 1, 0, 1, 1, 1, 1, 0, 1, 1, 0, 1, 1, 1, 1, 0, 1, 1, 0, 1, 1, 1, 1, 0, 
   1, 1, 0, 1, 1, 1, 1}} -> 1, {{{1, 2}, {1, 2}, {2, 3}, {2, 4}}, {1, 0, 0, 
   0, 1, 1, 0, 0, 0, 1, 1, 1, 1, 1, 1, 0, 0, 1, 1, 1, 1, 1, 1, 0, 0, 1, 1, 1, 
   1, 1, 1, 0, 0, 1, 1, 1, 1, 1, 1, 0}} -> 1, 
 {{{1, 2}, {1, 2}, {2, 3}, {2, 4}}, {1, 0, 1, 0, 1, 1, 1, 0, 0, 1, 0, 0, 1, 
   1, 1, 0, 0, 1, 0, 0, 1, 1, 1, 0, 0, 1, 0, 0, 1, 1, 1, 0, 0, 1, 0, 0, 1, 1, 
   1, 0}} -> 1, {{{1, 2}, {1, 2}, {2, 3}, {2, 4}}, {1, 0, 1, 0, 1, 1, 1, 0, 
   0, 1, 0, 1, 1, 1, 1, 1, 0, 1, 0, 1, 1, 1, 1, 1, 0, 1, 0, 1, 1, 1, 1, 1, 0, 
   1, 0, 1, 1, 1, 1, 1}} -> 1, {{{1, 2}, {1, 2}, {2, 3}, {2, 4}}, {1, 0, 1, 
   1, 1, 1, 1, 1, 0, 1, 0, 0, 1, 1, 1, 1, 0, 1, 0, 0, 1, 1, 1, 1, 0, 1, 0, 0, 
   1, 1, 1, 1, 0, 1, 0, 0, 1, 1, 1, 1}} -> 1, 
 {{{1, 2}, {1, 2}, {2, 3}, {2, 4}}, {1, 0, 1, 0, 1, 1, 1, 0, 0, 1, 0, 1, 1, 
   1, 1, 0, 0, 1, 0, 1, 1, 1, 1, 0, 0, 1, 0, 1, 1, 1, 1, 0, 0, 1, 0, 1, 1, 1, 
   1, 0}} -> 1, {{{1, 2}, {1, 2}, {2, 3}, {2, 4}}, {1, 0, 0, 0, 1, 1, 0, 0, 
   0, 1, 1, 0, 1, 1, 0, 0, 0, 1, 1, 0, 1, 1, 0, 0, 0, 1, 1, 0, 1, 1, 0, 0, 0, 
   1, 1, 0, 1, 1, 0, 0}} -> 1, {{{1, 2}, {1, 2}, {2, 3}, {2, 4}}, {1, 0, 0, 
   0, 1, 1, 0, 0, 0, 1, 1, 1, 1, 1, 0, 1, 0, 1, 1, 1, 1, 1, 0, 1, 0, 1, 1, 1, 
   1, 1, 0, 1, 0, 1, 1, 1, 1, 1, 0, 1}} -> 1, 
 {{{1, 2}, {1, 2}, {2, 3}, {2, 4}}, {1, 0, 0, 1, 1, 1, 0, 1, 0, 1, 1, 0, 1, 
   1, 0, 1, 0, 1, 1, 0, 1, 1, 0, 1, 0, 1, 1, 0, 1, 1, 0, 1, 0, 1, 1, 0, 1, 1, 
   0, 1}} -> 1, {{{1, 2}, {1, 2}, {2, 3}, {2, 4}}, {1, 0, 0, 0, 1, 1, 0, 0, 
   0, 1, 1, 1, 1, 1, 0, 0, 0, 1, 1, 1, 1, 1, 0, 0, 0, 1, 1, 1, 1, 1, 0, 0, 0, 
   1, 1, 1, 1, 1, 0, 0}} -> 1, {{{1, 2}, {1, 2}, {2, 3}, {2, 4}}, {1, 1, 0, 
   0, 0, 0, 0, 0, 1, 1, 0, 0, 0, 0, 0, 0, 1, 1, 0, 0, 0, 0, 0, 0, 1, 1, 0, 0, 
   0, 0, 0, 0, 1, 1, 0, 0, 0, 0, 0, 0}} -> 1, 
 {{{1, 2}, {1, 2}, {2, 3}, {2, 4}}, {1, 1, 0, 0, 0, 0, 0, 1, 1, 1, 0, 1, 0, 
   0, 0, 1, 1, 1, 0, 1, 0, 0, 0, 1, 1, 1, 0, 1, 0, 0, 0, 1, 1, 1, 0, 1, 0, 0, 
   0, 1}} -> 1, {{{1, 2}, {1, 2}, {2, 3}, {2, 4}}, {1, 1, 0, 1, 0, 0, 0, 0, 
   1, 1, 0, 1, 0, 0, 0, 0, 1, 1, 0, 1, 0, 0, 0, 0, 1, 1, 0, 1, 0, 0, 0, 0, 1, 
   1, 0, 1, 0, 0, 0, 0}} -> 1, {{{1, 2}, {1, 2}, {2, 3}, {2, 4}}, {1, 1, 0, 
   0, 0, 0, 0, 1, 1, 1, 0, 1, 0, 0, 0, 0, 1, 1, 0, 0, 0, 0, 0, 1, 1, 1, 0, 1, 
   0, 0, 0, 0, 1, 1, 0, 0, 0, 0, 0, 1}} -> 1, 
 {{{1, 2}, {1, 2}, {2, 3}, {2, 4}}, {1, 1, 0, 0, 0, 0, 1, 0, 1, 1, 1, 0, 0, 
   0, 1, 0, 1, 1, 1, 0, 0, 0, 1, 0, 1, 1, 1, 0, 0, 0, 1, 0, 1, 1, 1, 0, 0, 0, 
   1, 0}} -> 1, {{{1, 2}, {1, 2}, {2, 3}, {2, 4}}, {1, 1, 0, 0, 0, 0, 1, 1, 
   1, 1, 1, 1, 0, 0, 1, 1, 1, 1, 1, 1, 0, 0, 1, 1, 1, 1, 1, 1, 0, 0, 1, 1, 1, 
   1, 1, 1, 0, 0, 1, 1}} -> 1, {{{1, 2}, {1, 2}, {2, 3}, {2, 4}}, {1, 1, 0, 
   1, 0, 0, 1, 0, 1, 1, 1, 1, 0, 0, 1, 0, 1, 1, 1, 1, 0, 0, 1, 0, 1, 1, 1, 1, 
   0, 0, 1, 0, 1, 1, 1, 1, 0, 0, 1, 0}} -> 1, 
 {{{1, 2}, {1, 2}, {2, 3}, {2, 4}}, {1, 1, 0, 0, 0, 0, 1, 1, 1, 1, 1, 1, 0, 
   0, 1, 0, 1, 1, 1, 0, 0, 0, 1, 1, 1, 1, 1, 1, 0, 0, 1, 0, 1, 1, 1, 0, 0, 0, 
   1, 1}} -> 1, {{{1, 2}, {1, 2}, {2, 3}, {2, 4}}, {1, 1, 1, 0, 0, 0, 0, 0, 
   1, 1, 1, 0, 0, 0, 0, 0, 1, 1, 1, 0, 0, 0, 0, 0, 1, 1, 1, 0, 0, 0, 0, 0, 1, 
   1, 1, 0, 0, 0, 0, 0}} -> 1, {{{1, 2}, {1, 2}, {2, 3}, {2, 4}}, {1, 1, 1, 
   0, 0, 0, 0, 1, 1, 1, 1, 1, 0, 0, 0, 1, 1, 1, 1, 1, 0, 0, 0, 1, 1, 1, 1, 1, 
   0, 0, 0, 1, 1, 1, 1, 1, 0, 0, 0, 1}} -> 1, 
 {{{1, 2}, {1, 2}, {2, 3}, {2, 4}}, {1, 1, 1, 1, 0, 0, 0, 0, 1, 1, 1, 1, 0, 
   0, 0, 0, 1, 1, 1, 1, 0, 0, 0, 0, 1, 1, 1, 1, 0, 0, 0, 0, 1, 1, 1, 1, 0, 0, 
   0, 0}} -> 1, {{{1, 2}, {1, 2}, {2, 3}, {2, 4}}, {1, 1, 1, 0, 0, 0, 0, 1, 
   1, 1, 1, 1, 0, 0, 0, 0, 1, 1, 1, 0, 0, 0, 0, 1, 1, 1, 1, 1, 0, 0, 0, 0, 1, 
   1, 1, 0, 0, 0, 0, 1}} -> 1, {{{1, 2}, {1, 2}, {2, 3}, {2, 4}}, {1, 1, 0, 
   0, 0, 0, 1, 0, 1, 1, 1, 0, 0, 0, 0, 0, 1, 1, 0, 0, 0, 0, 1, 0, 1, 1, 1, 0, 
   0, 0, 0, 0, 1, 1, 0, 0, 0, 0, 1, 0}} -> 1, 
 {{{1, 2}, {1, 2}, {2, 3}, {2, 4}}, {1, 1, 0, 0, 0, 0, 1, 1, 1, 1, 1, 1, 0, 
   0, 0, 1, 1, 1, 0, 1, 0, 0, 1, 1, 1, 1, 1, 1, 0, 0, 0, 1, 1, 1, 0, 1, 0, 0, 
   1, 1}} -> 1, {{{1, 2}, {1, 2}, {2, 3}, {2, 4}}, {1, 1, 0, 1, 0, 0, 1, 0, 
   1, 1, 1, 1, 0, 0, 0, 0, 1, 1, 0, 1, 0, 0, 1, 0, 1, 1, 1, 1, 0, 0, 0, 0, 1, 
   1, 0, 1, 0, 0, 1, 0}} -> 1, {{{1, 2}, {1, 2}, {2, 3}, {2, 4}}, {1, 1, 0, 
   0, 0, 0, 1, 1, 1, 1, 1, 1, 0, 0, 0, 0, 1, 1, 0, 0, 0, 0, 1, 1, 1, 1, 1, 1, 
   0, 0, 0, 0, 1, 1, 0, 0, 0, 0, 1, 1}} -> 1, 
 {{{1, 2}, {1, 2}, {2, 3}, {2, 4}}, {1, 0, 0, 0, 1, 1, 0, 0, 0, 0, 0, 0, 1, 
   0, 0, 0, 1, 1, 0, 0, 0, 0, 0, 0, 1, 0, 0, 0, 1, 1, 0, 0, 0, 0, 0, 0, 1, 0, 
   0, 0}} -> 1, {{{1, 2}, {1, 2}, {2, 3}, {2, 4}}, {1, 0, 0, 0, 1, 1, 0, 0, 
   0, 0, 0, 1, 1, 0, 0, 1, 1, 1, 0, 1, 0, 0, 0, 1, 1, 0, 0, 1, 1, 1, 0, 1, 0, 
   0, 0, 1, 1, 0, 0, 1}} -> 1, {{{1, 2}, {1, 2}, {2, 3}, {2, 4}}, {1, 0, 0, 
   1, 1, 1, 0, 1, 0, 0, 0, 0, 1, 0, 0, 1, 1, 1, 0, 1, 0, 0, 0, 0, 1, 0, 0, 1, 
   1, 1, 0, 1, 0, 0, 0, 0, 1, 0, 0, 1}} -> 1, 
 {{{1, 2}, {1, 2}, {2, 3}, {2, 4}}, {1, 0, 0, 0, 1, 1, 0, 0, 0, 0, 0, 1, 1, 
   0, 0, 1, 1, 1, 0, 1, 0, 0, 0, 0, 1, 0, 0, 0, 1, 1, 0, 0, 0, 0, 0, 1, 1, 0, 
   0, 1}} -> 1, {{{1, 2}, {1, 2}, {2, 3}, {2, 4}}, {1, 0, 0, 0, 1, 1, 0, 0, 
   0, 0, 1, 0, 1, 0, 1, 0, 1, 1, 1, 0, 0, 0, 1, 0, 1, 0, 1, 0, 1, 1, 1, 0, 0, 
   0, 1, 0, 1, 0, 1, 0}} -> 1, {{{1, 2}, {1, 2}, {2, 3}, {2, 4}}, {1, 0, 0, 
   0, 1, 1, 0, 0, 0, 0, 1, 1, 1, 0, 1, 1, 1, 1, 1, 1, 0, 0, 1, 1, 1, 0, 1, 1, 
   1, 1, 1, 1, 0, 0, 1, 1, 1, 0, 1, 1}} -> 1, 
 {{{1, 2}, {1, 2}, {2, 3}, {2, 4}}, {1, 0, 0, 1, 1, 1, 0, 1, 0, 0, 1, 0, 1, 
   0, 1, 1, 1, 1, 1, 1, 0, 0, 1, 0, 1, 0, 1, 1, 1, 1, 1, 1, 0, 0, 1, 0, 1, 0, 
   1, 1}} -> 1, {{{1, 2}, {1, 2}, {2, 3}, {2, 4}}, {1, 0, 0, 0, 1, 1, 0, 0, 
   0, 0, 1, 1, 1, 0, 1, 1, 1, 1, 1, 1, 0, 0, 1, 0, 1, 0, 1, 0, 1, 1, 1, 0, 0, 
   0, 1, 1, 1, 0, 1, 1}} -> 1, {{{1, 2}, {1, 2}, {2, 3}, {2, 4}}, {1, 0, 1, 
   0, 1, 1, 1, 0, 0, 0, 0, 0, 1, 0, 1, 0, 1, 1, 1, 0, 0, 0, 0, 0, 1, 0, 1, 0, 
   1, 1, 1, 0, 0, 0, 0, 0, 1, 0, 1, 0}} -> 1, 
 {{{1, 2}, {1, 2}, {2, 3}, {2, 4}}, {1, 0, 1, 0, 1, 1, 1, 0, 0, 0, 0, 1, 1, 
   0, 1, 1, 1, 1, 1, 1, 0, 0, 0, 1, 1, 0, 1, 1, 1, 1, 1, 1, 0, 0, 0, 1, 1, 0, 
   1, 1}} -> 1, {{{1, 2}, {1, 2}, {2, 3}, {2, 4}}, {1, 0, 1, 1, 1, 1, 1, 1, 
   0, 0, 0, 0, 1, 0, 1, 1, 1, 1, 1, 1, 0, 0, 0, 0, 1, 0, 1, 1, 1, 1, 1, 1, 0, 
   0, 0, 0, 1, 0, 1, 1}} -> 1, {{{1, 2}, {1, 2}, {2, 3}, {2, 4}}, {1, 0, 1, 
   0, 1, 1, 1, 0, 0, 0, 0, 1, 1, 0, 1, 1, 1, 1, 1, 1, 0, 0, 0, 0, 1, 0, 1, 0, 
   1, 1, 1, 0, 0, 0, 0, 1, 1, 0, 1, 1}} -> 1, 
 {{{1, 2}, {1, 2}, {2, 3}, {2, 4}}, {1, 0, 0, 0, 1, 1, 0, 0, 0, 0, 1, 0, 1, 
   0, 1, 0, 1, 1, 1, 0, 0, 0, 0, 0, 1, 0, 0, 0, 1, 1, 0, 0, 0, 0, 1, 0, 1, 0, 
   1, 0}} -> 1, {{{1, 2}, {1, 2}, {2, 3}, {2, 4}}, {1, 0, 0, 0, 1, 1, 0, 0, 
   0, 0, 1, 1, 1, 0, 1, 1, 1, 1, 1, 1, 0, 0, 0, 1, 1, 0, 0, 1, 1, 1, 0, 1, 0, 
   0, 1, 1, 1, 0, 1, 1}} -> 1, {{{1, 2}, {1, 2}, {2, 3}, {2, 4}}, {1, 0, 0, 
   1, 1, 1, 0, 1, 0, 0, 1, 0, 1, 0, 1, 1, 1, 1, 1, 1, 0, 0, 0, 0, 1, 0, 0, 1, 
   1, 1, 0, 1, 0, 0, 1, 0, 1, 0, 1, 1}} -> 1, 
 {{{1, 2}, {1, 2}, {2, 3}, {2, 4}}, {1, 0, 0, 0, 1, 1, 0, 0, 0, 0, 1, 1, 1, 
   0, 1, 1, 1, 1, 1, 1, 0, 0, 0, 0, 1, 0, 0, 0, 1, 1, 0, 0, 0, 0, 1, 1, 1, 0, 
   1, 1}} -> 1, {{{1, 2}, {1, 2}, {2, 3}, {2, 4}}, {0, 1, 0, 0, 1, 1, 0, 0, 
   0, 0, 0, 0, 0, 1, 0, 0, 1, 1, 0, 0, 0, 0, 0, 0, 0, 1, 0, 0, 1, 1, 0, 0, 0, 
   0, 0, 0, 0, 1, 0, 0}} -> 1, {{{1, 2}, {1, 2}, {2, 3}, {2, 4}}, {0, 1, 0, 
   0, 1, 1, 0, 1, 0, 0, 0, 1, 0, 1, 0, 1, 1, 1, 0, 1, 0, 0, 0, 1, 0, 1, 0, 1, 
   1, 1, 0, 1, 0, 0, 0, 1, 0, 1, 0, 1}} -> 1, 
 {{{1, 2}, {1, 2}, {2, 3}, {2, 4}}, {0, 1, 0, 1, 1, 1, 0, 0, 0, 0, 0, 1, 0, 
   1, 0, 1, 1, 1, 0, 0, 0, 0, 0, 1, 0, 1, 0, 1, 1, 1, 0, 0, 0, 0, 0, 1, 0, 1, 
   0, 1}} -> 1, {{{1, 2}, {1, 2}, {2, 3}, {2, 4}}, {0, 1, 0, 0, 1, 1, 0, 1, 
   0, 0, 0, 0, 0, 1, 0, 0, 1, 1, 0, 1, 0, 0, 0, 0, 0, 1, 0, 0, 1, 1, 0, 1, 0, 
   0, 0, 0, 0, 1, 0, 0}} -> 1, {{{1, 2}, {1, 2}, {2, 3}, {2, 4}}, {0, 1, 0, 
   0, 1, 1, 1, 0, 0, 0, 1, 0, 0, 1, 1, 0, 1, 1, 1, 0, 0, 0, 1, 0, 0, 1, 1, 0, 
   1, 1, 1, 0, 0, 0, 1, 0, 0, 1, 1, 0}} -> 1, 
 {{{1, 2}, {1, 2}, {2, 3}, {2, 4}}, {0, 1, 0, 0, 1, 1, 1, 1, 0, 0, 1, 1, 0, 
   1, 1, 1, 1, 1, 1, 1, 0, 0, 1, 1, 0, 1, 1, 1, 1, 1, 1, 1, 0, 0, 1, 1, 0, 1, 
   1, 1}} -> 1, {{{1, 2}, {1, 2}, {2, 3}, {2, 4}}, {0, 1, 0, 1, 1, 1, 1, 0, 
   0, 0, 1, 1, 0, 1, 1, 1, 1, 1, 1, 0, 0, 0, 1, 1, 0, 1, 1, 1, 1, 1, 1, 0, 0, 
   0, 1, 1, 0, 1, 1, 1}} -> 1, {{{1, 2}, {1, 2}, {2, 3}, {2, 4}}, {0, 1, 0, 
   0, 1, 1, 1, 1, 0, 0, 1, 0, 0, 1, 1, 0, 1, 1, 1, 1, 0, 0, 1, 0, 0, 1, 1, 0, 
   1, 1, 1, 1, 0, 0, 1, 0, 0, 1, 1, 0}} -> 1, 
 {{{1, 2}, {1, 2}, {2, 3}, {2, 4}}, {0, 1, 1, 0, 1, 1, 0, 0, 0, 0, 1, 0, 0, 
   1, 1, 0, 1, 1, 0, 0, 0, 0, 1, 0, 0, 1, 1, 0, 1, 1, 0, 0, 0, 0, 1, 0, 0, 1, 
   1, 0}} -> 1, {{{1, 2}, {1, 2}, {2, 3}, {2, 4}}, {0, 1, 1, 0, 1, 1, 0, 1, 
   0, 0, 1, 1, 0, 1, 1, 1, 1, 1, 0, 1, 0, 0, 1, 1, 0, 1, 1, 1, 1, 1, 0, 1, 0, 
   0, 1, 1, 0, 1, 1, 1}} -> 1, {{{1, 2}, {1, 2}, {2, 3}, {2, 4}}, {0, 1, 1, 
   1, 1, 1, 0, 0, 0, 0, 1, 1, 0, 1, 1, 1, 1, 1, 0, 0, 0, 0, 1, 1, 0, 1, 1, 1, 
   1, 1, 0, 0, 0, 0, 1, 1, 0, 1, 1, 1}} -> 1, 
 {{{1, 2}, {1, 2}, {2, 3}, {2, 4}}, {0, 1, 1, 0, 1, 1, 0, 1, 0, 0, 1, 0, 0, 
   1, 1, 0, 1, 1, 0, 1, 0, 0, 1, 0, 0, 1, 1, 0, 1, 1, 0, 1, 0, 0, 1, 0, 0, 1, 
   1, 0}} -> 1, {{{1, 2}, {1, 2}, {2, 3}, {2, 4}}, {0, 1, 0, 0, 1, 1, 1, 0, 
   0, 0, 0, 0, 0, 1, 0, 0, 1, 1, 1, 0, 0, 0, 0, 0, 0, 1, 0, 0, 1, 1, 1, 0, 0, 
   0, 0, 0, 0, 1, 0, 0}} -> 1, {{{1, 2}, {1, 2}, {2, 3}, {2, 4}}, {0, 1, 0, 
   0, 1, 1, 1, 1, 0, 0, 0, 1, 0, 1, 0, 1, 1, 1, 1, 1, 0, 0, 0, 1, 0, 1, 0, 1, 
   1, 1, 1, 1, 0, 0, 0, 1, 0, 1, 0, 1}} -> 1, 
 {{{1, 2}, {1, 2}, {2, 3}, {2, 4}}, {0, 1, 0, 1, 1, 1, 1, 0, 0, 0, 0, 1, 0, 
   1, 0, 1, 1, 1, 1, 0, 0, 0, 0, 1, 0, 1, 0, 1, 1, 1, 1, 0, 0, 0, 0, 1, 0, 1, 
   0, 1}} -> 1, {{{1, 2}, {1, 2}, {2, 3}, {2, 4}}, {0, 1, 0, 0, 1, 1, 1, 1, 
   0, 0, 0, 0, 0, 1, 0, 0, 1, 1, 1, 1, 0, 0, 0, 0, 0, 1, 0, 0, 1, 1, 1, 1, 0, 
   0, 0, 0, 0, 1, 0, 0}} -> 1, {{{1, 2}, {1, 2}, {2, 3}, {3, 4}}, {0, 0, 0, 
   0, 0, 0, 0, 0, 0, 0, 0, 0, 0, 0, 0, 0, 0, 0, 0, 0, 0, 0, 0, 0, 0, 0, 0, 0, 
   0, 0, 0, 0, 0, 0, 0, 0, 0, 0, 0, 0}} -> 81, 
 {{{1, 2}, {1, 2}, {2, 3}, {3, 4}}, {0, 0, 0, 1, 0, 0, 0, 1, 0, 0, 0, 1, 0, 
   0, 0, 1, 0, 0, 0, 1, 0, 0, 0, 1, 0, 0, 0, 1, 0, 0, 0, 1, 0, 0, 0, 1, 0, 0, 
   0, 1}} -> 27, {{{1, 2}, {1, 2}, {2, 3}, {3, 4}}, {0, 0, 1, 0, 0, 0, 1, 0, 
   0, 0, 1, 0, 0, 0, 1, 0, 0, 0, 1, 0, 0, 0, 1, 0, 0, 0, 1, 0, 0, 0, 1, 0, 0, 
   0, 1, 0, 0, 0, 1, 0}} -> 9, {{{1, 2}, {1, 2}, {2, 3}, {3, 4}}, {0, 0, 1, 
   0, 0, 0, 1, 1, 0, 0, 1, 1, 0, 0, 1, 1, 0, 0, 1, 1, 0, 0, 1, 1, 0, 0, 1, 1, 
   0, 0, 1, 1, 0, 0, 1, 1, 0, 0, 1, 1}} -> 9, 
 {{{1, 2}, {1, 2}, {2, 3}, {3, 4}}, {0, 0, 1, 1, 0, 0, 1, 0, 0, 0, 1, 1, 0, 
   0, 1, 0, 0, 0, 1, 1, 0, 0, 1, 0, 0, 0, 1, 1, 0, 0, 1, 0, 0, 0, 1, 1, 0, 0, 
   1, 0}} -> 9, {{{1, 2}, {1, 2}, {2, 3}, {3, 4}}, {0, 0, 1, 0, 0, 0, 1, 1, 
   0, 0, 1, 0, 0, 0, 1, 1, 0, 0, 1, 0, 0, 0, 1, 1, 0, 0, 1, 0, 0, 0, 1, 1, 0, 
   0, 1, 0, 0, 0, 1, 1}} -> 9, {{{1, 2}, {1, 2}, {2, 3}, {3, 4}}, {0, 1, 0, 
   0, 0, 1, 0, 0, 0, 1, 0, 0, 0, 1, 0, 0, 0, 1, 0, 0, 0, 1, 0, 0, 0, 1, 0, 0, 
   0, 1, 0, 0, 0, 1, 0, 0, 0, 1, 0, 0}} -> 3, 
 {{{1, 2}, {1, 2}, {2, 3}, {3, 4}}, {0, 1, 0, 1, 0, 1, 0, 1, 0, 1, 0, 1, 0, 
   1, 0, 1, 0, 1, 0, 1, 0, 1, 0, 1, 0, 1, 0, 1, 0, 1, 0, 1, 0, 1, 0, 1, 0, 1, 
   0, 1}} -> 1, {{{1, 2}, {1, 2}, {2, 3}, {3, 4}}, {0, 1, 0, 0, 0, 1, 1, 0, 
   0, 1, 1, 0, 0, 1, 1, 0, 0, 1, 1, 0, 0, 1, 1, 0, 0, 1, 1, 0, 0, 1, 1, 0, 0, 
   1, 1, 0, 0, 1, 1, 0}} -> 1, {{{1, 2}, {1, 2}, {2, 3}, {3, 4}}, {0, 1, 0, 
   0, 0, 1, 1, 0, 0, 1, 1, 1, 0, 1, 1, 1, 0, 1, 1, 1, 0, 1, 1, 1, 0, 1, 1, 1, 
   0, 1, 1, 1, 0, 1, 1, 1, 0, 1, 1, 1}} -> 1, 
 {{{1, 2}, {1, 2}, {2, 3}, {3, 4}}, {0, 1, 0, 1, 0, 1, 1, 1, 0, 1, 1, 0, 0, 
   1, 1, 1, 0, 1, 1, 0, 0, 1, 1, 1, 0, 1, 1, 0, 0, 1, 1, 1, 0, 1, 1, 0, 0, 1, 
   1, 1}} -> 1, {{{1, 2}, {1, 2}, {2, 3}, {3, 4}}, {0, 1, 0, 0, 0, 1, 1, 0, 
   0, 1, 1, 1, 0, 1, 1, 0, 0, 1, 1, 1, 0, 1, 1, 0, 0, 1, 1, 1, 0, 1, 1, 0, 0, 
   1, 1, 1, 0, 1, 1, 0}} -> 1, {{{1, 2}, {1, 2}, {2, 3}, {3, 4}}, {0, 1, 1, 
   0, 0, 1, 0, 0, 0, 1, 1, 0, 0, 1, 0, 0, 0, 1, 1, 0, 0, 1, 0, 0, 0, 1, 1, 0, 
   0, 1, 0, 0, 0, 1, 1, 0, 0, 1, 0, 0}} -> 1, 
 {{{1, 2}, {1, 2}, {2, 3}, {3, 4}}, {0, 1, 1, 0, 0, 1, 0, 1, 0, 1, 1, 1, 0, 
   1, 0, 1, 0, 1, 1, 1, 0, 1, 0, 1, 0, 1, 1, 1, 0, 1, 0, 1, 0, 1, 1, 1, 0, 1, 
   0, 1}} -> 1, {{{1, 2}, {1, 2}, {2, 3}, {3, 4}}, {0, 1, 1, 1, 0, 1, 0, 0, 
   0, 1, 1, 1, 0, 1, 0, 0, 0, 1, 1, 1, 0, 1, 0, 0, 0, 1, 1, 1, 0, 1, 0, 0, 0, 
   1, 1, 1, 0, 1, 0, 0}} -> 1, {{{1, 2}, {1, 2}, {2, 3}, {3, 4}}, {0, 1, 1, 
   0, 0, 1, 0, 1, 0, 1, 1, 1, 0, 1, 0, 0, 0, 1, 1, 0, 0, 1, 0, 1, 0, 1, 1, 1, 
   0, 1, 0, 0, 0, 1, 1, 0, 0, 1, 0, 1}} -> 1, 
 {{{1, 2}, {1, 2}, {2, 3}, {3, 4}}, {0, 1, 0, 0, 0, 1, 1, 0, 0, 1, 0, 0, 0, 
   1, 1, 0, 0, 1, 0, 0, 0, 1, 1, 0, 0, 1, 0, 0, 0, 1, 1, 0, 0, 1, 0, 0, 0, 1, 
   1, 0}} -> 1, {{{1, 2}, {1, 2}, {2, 3}, {3, 4}}, {0, 1, 0, 0, 0, 1, 1, 0, 
   0, 1, 0, 1, 0, 1, 1, 1, 0, 1, 0, 1, 0, 1, 1, 1, 0, 1, 0, 1, 0, 1, 1, 1, 0, 
   1, 0, 1, 0, 1, 1, 1}} -> 1, {{{1, 2}, {1, 2}, {2, 3}, {3, 4}}, {0, 1, 0, 
   1, 0, 1, 1, 1, 0, 1, 0, 0, 0, 1, 1, 1, 0, 1, 0, 0, 0, 1, 1, 1, 0, 1, 0, 0, 
   0, 1, 1, 1, 0, 1, 0, 0, 0, 1, 1, 1}} -> 1, 
 {{{1, 2}, {1, 2}, {2, 3}, {3, 4}}, {0, 1, 0, 0, 0, 1, 1, 0, 0, 1, 0, 1, 0, 
   1, 1, 1, 0, 1, 0, 0, 0, 1, 1, 0, 0, 1, 0, 1, 0, 1, 1, 1, 0, 1, 0, 0, 0, 1, 
   1, 0}} -> 1, {{{1, 2}, {1, 2}, {2, 3}, {3, 4}}, {0, 1, 0, 0, 1, 1, 0, 0, 
   1, 0, 0, 0, 1, 1, 0, 0, 1, 0, 0, 0, 1, 1, 0, 0, 1, 0, 0, 0, 1, 1, 0, 0, 1, 
   0, 0, 0, 1, 1, 0, 0}} -> 3, {{{1, 2}, {1, 2}, {2, 3}, {3, 4}}, {0, 1, 0, 
   1, 1, 1, 0, 1, 1, 0, 0, 1, 1, 1, 0, 1, 1, 0, 0, 1, 1, 1, 0, 1, 1, 0, 0, 1, 
   1, 1, 0, 1, 1, 0, 0, 1, 1, 1, 0, 1}} -> 1, 
 {{{1, 2}, {1, 2}, {2, 3}, {3, 4}}, {0, 1, 0, 0, 1, 1, 1, 0, 1, 0, 1, 0, 1, 
   1, 1, 0, 1, 0, 1, 0, 1, 1, 1, 0, 1, 0, 1, 0, 1, 1, 1, 0, 1, 0, 1, 0, 1, 1, 
   1, 0}} -> 1, {{{1, 2}, {1, 2}, {2, 3}, {3, 4}}, {0, 1, 0, 0, 1, 1, 1, 0, 
   1, 0, 1, 1, 1, 1, 1, 1, 1, 0, 1, 1, 1, 1, 1, 1, 1, 0, 1, 1, 1, 1, 1, 1, 1, 
   0, 1, 1, 1, 1, 1, 1}} -> 1, {{{1, 2}, {1, 2}, {2, 3}, {3, 4}}, {0, 1, 0, 
   1, 1, 1, 1, 1, 1, 0, 1, 0, 1, 1, 1, 1, 1, 0, 1, 0, 1, 1, 1, 1, 1, 0, 1, 0, 
   1, 1, 1, 1, 1, 0, 1, 0, 1, 1, 1, 1}} -> 1, 
 {{{1, 2}, {1, 2}, {2, 3}, {3, 4}}, {0, 1, 0, 0, 1, 1, 1, 0, 1, 0, 1, 1, 1, 
   1, 1, 0, 1, 0, 1, 1, 1, 1, 1, 0, 1, 0, 1, 1, 1, 1, 1, 0, 1, 0, 1, 1, 1, 1, 
   1, 0}} -> 1, {{{1, 2}, {1, 2}, {2, 3}, {3, 4}}, {0, 1, 1, 0, 1, 1, 0, 0, 
   1, 0, 1, 0, 1, 1, 1, 0, 1, 0, 0, 0, 1, 1, 1, 0, 1, 0, 0, 0, 1, 1, 1, 0, 1, 
   0, 0, 0, 1, 1, 1, 0}} -> 1, {{{1, 2}, {1, 2}, {2, 3}, {3, 4}}, {0, 1, 1, 
   0, 1, 1, 0, 1, 1, 0, 1, 1, 1, 1, 1, 1, 1, 0, 0, 1, 1, 1, 1, 1, 1, 0, 0, 1, 
   1, 1, 1, 1, 1, 0, 0, 1, 1, 1, 1, 1}} -> 1, 
 {{{1, 2}, {1, 2}, {2, 3}, {3, 4}}, {0, 1, 1, 1, 1, 1, 0, 0, 1, 0, 1, 1, 1, 
   1, 1, 0, 1, 0, 0, 1, 1, 1, 1, 1, 1, 0, 0, 0, 1, 1, 1, 1, 1, 0, 0, 0, 1, 1, 
   1, 1}} -> 1, {{{1, 2}, {1, 2}, {2, 3}, {3, 4}}, {0, 1, 1, 0, 1, 1, 0, 1, 
   1, 0, 1, 1, 1, 1, 1, 0, 1, 0, 0, 1, 1, 1, 1, 1, 1, 0, 0, 0, 1, 1, 1, 0, 1, 
   0, 0, 1, 1, 1, 1, 1}} -> 1, {{{1, 2}, {1, 2}, {2, 3}, {3, 4}}, {0, 1, 0, 
   0, 1, 1, 1, 0, 1, 0, 0, 0, 1, 1, 0, 0, 1, 0, 1, 0, 1, 1, 1, 0, 1, 0, 0, 0, 
   1, 1, 0, 0, 1, 0, 1, 0, 1, 1, 1, 0}} -> 1, 
 {{{1, 2}, {1, 2}, {2, 3}, {3, 4}}, {0, 1, 0, 0, 1, 1, 1, 0, 1, 0, 0, 1, 1, 
   1, 0, 1, 1, 0, 1, 1, 1, 1, 1, 1, 1, 0, 0, 1, 1, 1, 0, 1, 1, 0, 1, 1, 1, 1, 
   1, 1}} -> 1, {{{1, 2}, {1, 2}, {2, 3}, {3, 4}}, {0, 1, 0, 1, 1, 1, 1, 1, 
   1, 0, 0, 0, 1, 1, 0, 1, 1, 0, 1, 1, 1, 1, 1, 0, 1, 0, 0, 1, 1, 1, 0, 1, 1, 
   0, 1, 1, 1, 1, 1, 0}} -> 1, {{{1, 2}, {1, 2}, {2, 3}, {3, 4}}, {0, 1, 0, 
   0, 1, 1, 1, 0, 1, 0, 0, 1, 1, 1, 0, 1, 1, 0, 1, 1, 1, 1, 1, 0, 1, 0, 0, 1, 
   1, 1, 0, 1, 1, 0, 1, 1, 1, 1, 1, 0}} -> 1, 
 {{{1, 2}, {1, 2}, {2, 3}, {3, 4}}, {1, 0, 0, 0, 1, 0, 0, 0, 1, 0, 0, 0, 1, 
   0, 0, 0, 1, 0, 0, 0, 1, 0, 0, 0, 1, 0, 0, 0, 1, 0, 0, 0, 1, 0, 0, 0, 1, 0, 
   0, 0}} -> 9, {{{1, 2}, {1, 2}, {2, 3}, {3, 4}}, {1, 0, 0, 1, 1, 0, 0, 1, 
   1, 0, 0, 1, 1, 0, 0, 1, 1, 0, 0, 1, 1, 0, 0, 1, 1, 0, 0, 1, 1, 0, 0, 1, 1, 
   0, 0, 1, 1, 0, 0, 1}} -> 3, {{{1, 2}, {1, 2}, {2, 3}, {3, 4}}, {1, 0, 1, 
   0, 1, 0, 1, 0, 1, 0, 1, 0, 1, 0, 1, 0, 1, 0, 1, 0, 1, 0, 1, 0, 1, 0, 1, 0, 
   1, 0, 1, 0, 1, 0, 1, 0, 1, 0, 1, 0}} -> 1, 
 {{{1, 2}, {1, 2}, {2, 3}, {3, 4}}, {1, 0, 1, 0, 1, 0, 1, 1, 1, 0, 1, 1, 1, 
   0, 1, 1, 1, 0, 1, 1, 1, 0, 1, 1, 1, 0, 1, 1, 1, 0, 1, 1, 1, 0, 1, 1, 1, 0, 
   1, 1}} -> 1, {{{1, 2}, {1, 2}, {2, 3}, {3, 4}}, {1, 0, 1, 1, 1, 0, 1, 0, 
   1, 0, 1, 1, 1, 0, 1, 0, 1, 0, 1, 1, 1, 0, 1, 0, 1, 0, 1, 1, 1, 0, 1, 0, 1, 
   0, 1, 1, 1, 0, 1, 0}} -> 1, {{{1, 2}, {1, 2}, {2, 3}, {3, 4}}, {1, 0, 1, 
   0, 1, 0, 1, 1, 1, 0, 1, 0, 1, 0, 1, 1, 1, 0, 1, 0, 1, 0, 1, 1, 1, 0, 1, 0, 
   1, 0, 1, 1, 1, 0, 1, 0, 1, 0, 1, 1}} -> 1, 
 {{{1, 2}, {1, 2}, {2, 3}, {3, 4}}, {1, 0, 0, 0, 1, 1, 0, 0, 0, 1, 0, 0, 1, 
   1, 0, 0, 0, 1, 0, 0, 1, 1, 0, 0, 0, 1, 0, 0, 1, 1, 0, 0, 0, 1, 0, 0, 1, 1, 
   0, 0}} -> 3, {{{1, 2}, {1, 2}, {2, 3}, {3, 4}}, {1, 0, 0, 1, 1, 1, 0, 1, 
   0, 1, 0, 1, 1, 1, 0, 1, 0, 1, 0, 1, 1, 1, 0, 1, 0, 1, 0, 1, 1, 1, 0, 1, 0, 
   1, 0, 1, 1, 1, 0, 1}} -> 1, {{{1, 2}, {1, 2}, {2, 3}, {3, 4}}, {1, 0, 0, 
   0, 1, 1, 0, 0, 0, 1, 1, 0, 1, 1, 1, 0, 0, 1, 1, 0, 1, 1, 1, 0, 0, 1, 1, 0, 
   1, 1, 1, 0, 0, 1, 1, 0, 1, 1, 1, 0}} -> 1, 
 {{{1, 2}, {1, 2}, {2, 3}, {3, 4}}, {1, 0, 0, 0, 1, 1, 0, 0, 0, 1, 1, 0, 1, 
   1, 1, 1, 0, 1, 1, 1, 1, 1, 1, 1, 0, 1, 1, 1, 1, 1, 1, 1, 0, 1, 1, 1, 1, 1, 
   1, 1}} -> 1, {{{1, 2}, {1, 2}, {2, 3}, {3, 4}}, {1, 0, 0, 1, 1, 1, 0, 1, 
   0, 1, 1, 1, 1, 1, 1, 0, 0, 1, 1, 1, 1, 1, 1, 0, 0, 1, 1, 1, 1, 1, 1, 0, 0, 
   1, 1, 1, 1, 1, 1, 0}} -> 1, {{{1, 2}, {1, 2}, {2, 3}, {3, 4}}, {1, 0, 0, 
   0, 1, 1, 0, 0, 0, 1, 1, 0, 1, 1, 1, 1, 0, 1, 1, 0, 1, 1, 1, 1, 0, 1, 1, 0, 
   1, 1, 1, 1, 0, 1, 1, 0, 1, 1, 1, 1}} -> 1, 
 {{{1, 2}, {1, 2}, {2, 3}, {3, 4}}, {1, 0, 1, 0, 1, 1, 1, 0, 0, 1, 0, 0, 1, 
   1, 1, 0, 0, 1, 0, 0, 1, 1, 1, 0, 0, 1, 0, 0, 1, 1, 1, 0, 0, 1, 0, 0, 1, 1, 
   1, 0}} -> 1, {{{1, 2}, {1, 2}, {2, 3}, {3, 4}}, {1, 0, 1, 0, 1, 1, 1, 1, 
   0, 1, 0, 1, 1, 1, 1, 1, 0, 1, 0, 1, 1, 1, 1, 1, 0, 1, 0, 1, 1, 1, 1, 1, 0, 
   1, 0, 1, 1, 1, 1, 1}} -> 1, {{{1, 2}, {1, 2}, {2, 3}, {3, 4}}, {1, 0, 1, 
   1, 1, 1, 1, 0, 0, 1, 0, 1, 1, 1, 1, 1, 0, 1, 0, 0, 1, 1, 1, 1, 0, 1, 0, 0, 
   1, 1, 1, 1, 0, 1, 0, 0, 1, 1, 1, 1}} -> 1, 
 {{{1, 2}, {1, 2}, {2, 3}, {3, 4}}, {1, 0, 1, 0, 1, 1, 1, 1, 0, 1, 0, 0, 1, 
   1, 1, 0, 0, 1, 0, 1, 1, 1, 1, 1, 0, 1, 0, 0, 1, 1, 1, 0, 0, 1, 0, 1, 1, 1, 
   1, 1}} -> 1, {{{1, 2}, {1, 2}, {2, 3}, {3, 4}}, {1, 0, 0, 0, 1, 1, 0, 0, 
   0, 1, 1, 0, 1, 1, 0, 0, 0, 1, 1, 0, 1, 1, 0, 0, 0, 1, 1, 0, 1, 1, 0, 0, 0, 
   1, 1, 0, 1, 1, 0, 0}} -> 1, {{{1, 2}, {1, 2}, {2, 3}, {3, 4}}, {1, 0, 0, 
   0, 1, 1, 0, 0, 0, 1, 1, 0, 1, 1, 0, 1, 0, 1, 1, 1, 1, 1, 0, 1, 0, 1, 1, 1, 
   1, 1, 0, 1, 0, 1, 1, 1, 1, 1, 0, 1}} -> 1, 
 {{{1, 2}, {1, 2}, {2, 3}, {3, 4}}, {1, 0, 0, 1, 1, 1, 0, 1, 0, 1, 1, 1, 1, 
   1, 0, 0, 0, 1, 1, 1, 1, 1, 0, 0, 0, 1, 1, 1, 1, 1, 0, 0, 0, 1, 1, 1, 1, 1, 
   0, 0}} -> 1, {{{1, 2}, {1, 2}, {2, 3}, {3, 4}}, {1, 0, 0, 0, 1, 1, 0, 0, 
   0, 1, 1, 0, 1, 1, 0, 1, 0, 1, 1, 1, 1, 1, 0, 0, 0, 1, 1, 0, 1, 1, 0, 1, 0, 
   1, 1, 1, 1, 1, 0, 0}} -> 1, {{{1, 2}, {1, 2}, {2, 3}, {3, 4}}, {1, 1, 0, 
   0, 0, 0, 0, 0, 1, 1, 0, 0, 0, 0, 0, 0, 1, 1, 0, 0, 0, 0, 0, 0, 1, 1, 0, 0, 
   0, 0, 0, 0, 1, 1, 0, 0, 0, 0, 0, 0}} -> 3, 
 {{{1, 2}, {1, 2}, {2, 3}, {3, 4}}, {1, 1, 0, 1, 0, 0, 0, 1, 1, 1, 0, 1, 0, 
   0, 0, 1, 1, 1, 0, 1, 0, 0, 0, 1, 1, 1, 0, 1, 0, 0, 0, 1, 1, 1, 0, 1, 0, 0, 
   0, 1}} -> 1, {{{1, 2}, {1, 2}, {2, 3}, {3, 4}}, {1, 1, 0, 0, 0, 0, 1, 0, 
   1, 1, 1, 0, 0, 0, 1, 0, 1, 1, 1, 0, 0, 0, 1, 0, 1, 1, 1, 0, 0, 0, 1, 0, 1, 
   1, 1, 0, 0, 0, 1, 0}} -> 1, {{{1, 2}, {1, 2}, {2, 3}, {3, 4}}, {1, 1, 0, 
   0, 0, 0, 1, 0, 1, 1, 1, 1, 0, 0, 1, 1, 1, 1, 1, 1, 0, 0, 1, 1, 1, 1, 1, 1, 
   0, 0, 1, 1, 1, 1, 1, 1, 0, 0, 1, 1}} -> 1, 
 {{{1, 2}, {1, 2}, {2, 3}, {3, 4}}, {1, 1, 0, 1, 0, 0, 1, 1, 1, 1, 1, 0, 0, 
   0, 1, 1, 1, 1, 1, 0, 0, 0, 1, 1, 1, 1, 1, 0, 0, 0, 1, 1, 1, 1, 1, 0, 0, 0, 
   1, 1}} -> 1, {{{1, 2}, {1, 2}, {2, 3}, {3, 4}}, {1, 1, 0, 0, 0, 0, 1, 0, 
   1, 1, 1, 1, 0, 0, 1, 0, 1, 1, 1, 1, 0, 0, 1, 0, 1, 1, 1, 1, 0, 0, 1, 0, 1, 
   1, 1, 1, 0, 0, 1, 0}} -> 1, {{{1, 2}, {1, 2}, {2, 3}, {3, 4}}, {1, 1, 1, 
   0, 0, 0, 0, 0, 1, 1, 1, 0, 0, 0, 0, 0, 1, 1, 1, 0, 0, 0, 0, 0, 1, 1, 1, 0, 
   0, 0, 0, 0, 1, 1, 1, 0, 0, 0, 0, 0}} -> 1, 
 {{{1, 2}, {1, 2}, {2, 3}, {3, 4}}, {1, 1, 1, 0, 0, 0, 0, 1, 1, 1, 1, 1, 0, 
   0, 0, 1, 1, 1, 1, 1, 0, 0, 0, 1, 1, 1, 1, 1, 0, 0, 0, 1, 1, 1, 1, 1, 0, 0, 
   0, 1}} -> 1, {{{1, 2}, {1, 2}, {2, 3}, {3, 4}}, {1, 1, 1, 1, 0, 0, 0, 0, 
   1, 1, 1, 1, 0, 0, 0, 0, 1, 1, 1, 1, 0, 0, 0, 0, 1, 1, 1, 1, 0, 0, 0, 0, 1, 
   1, 1, 1, 0, 0, 0, 0}} -> 1, {{{1, 2}, {1, 2}, {2, 3}, {3, 4}}, {1, 1, 1, 
   0, 0, 0, 0, 1, 1, 1, 1, 1, 0, 0, 0, 0, 1, 1, 1, 0, 0, 0, 0, 1, 1, 1, 1, 1, 
   0, 0, 0, 0, 1, 1, 1, 0, 0, 0, 0, 1}} -> 1, 
 {{{1, 2}, {1, 2}, {2, 3}, {3, 4}}, {1, 1, 0, 0, 0, 0, 1, 0, 1, 1, 1, 0, 0, 
   0, 0, 0, 1, 1, 0, 0, 0, 0, 1, 0, 1, 1, 1, 0, 0, 0, 0, 0, 1, 1, 0, 0, 0, 0, 
   1, 0}} -> 1, {{{1, 2}, {1, 2}, {2, 3}, {3, 4}}, {1, 1, 0, 0, 0, 0, 1, 0, 
   1, 1, 1, 1, 0, 0, 0, 1, 1, 1, 0, 1, 0, 0, 1, 1, 1, 1, 1, 1, 0, 0, 0, 1, 1, 
   1, 0, 1, 0, 0, 1, 1}} -> 1, {{{1, 2}, {1, 2}, {2, 3}, {3, 4}}, {1, 1, 0, 
   1, 0, 0, 1, 1, 1, 1, 1, 0, 0, 0, 0, 1, 1, 1, 0, 1, 0, 0, 1, 1, 1, 1, 1, 0, 
   0, 0, 0, 1, 1, 1, 0, 1, 0, 0, 1, 1}} -> 1, 
 {{{1, 2}, {1, 2}, {2, 3}, {3, 4}}, {1, 1, 0, 0, 0, 0, 1, 0, 1, 1, 1, 1, 0, 
   0, 0, 0, 1, 1, 0, 0, 0, 0, 1, 0, 1, 1, 1, 1, 0, 0, 0, 0, 1, 1, 0, 0, 0, 0, 
   1, 0}} -> 1, {{{1, 2}, {1, 2}, {2, 3}, {3, 4}}, {1, 0, 0, 0, 1, 1, 0, 0, 
   0, 0, 0, 0, 1, 0, 0, 0, 1, 1, 0, 0, 0, 0, 0, 0, 1, 0, 0, 0, 1, 1, 0, 0, 0, 
   0, 0, 0, 1, 0, 0, 0}} -> 3, {{{1, 2}, {1, 2}, {2, 3}, {3, 4}}, {1, 0, 0, 
   1, 1, 1, 0, 1, 0, 0, 0, 1, 1, 0, 0, 1, 1, 1, 0, 1, 0, 0, 0, 1, 1, 0, 0, 1, 
   1, 1, 0, 1, 0, 0, 0, 1, 1, 0, 0, 1}} -> 1, 
 {{{1, 2}, {1, 2}, {2, 3}, {3, 4}}, {1, 0, 0, 0, 1, 1, 0, 0, 0, 0, 1, 0, 1, 
   0, 1, 0, 1, 1, 1, 0, 0, 0, 1, 0, 1, 0, 1, 0, 1, 1, 1, 0, 0, 0, 1, 0, 1, 0, 
   1, 0}} -> 1, {{{1, 2}, {1, 2}, {2, 3}, {3, 4}}, {1, 0, 0, 0, 1, 1, 0, 0, 
   0, 0, 1, 0, 1, 0, 1, 1, 1, 1, 1, 1, 0, 0, 1, 1, 1, 0, 1, 1, 1, 1, 1, 1, 0, 
   0, 1, 1, 1, 0, 1, 1}} -> 1, {{{1, 2}, {1, 2}, {2, 3}, {3, 4}}, {1, 0, 0, 
   1, 1, 1, 0, 1, 0, 0, 1, 1, 1, 0, 1, 0, 1, 1, 1, 1, 0, 0, 1, 0, 1, 0, 1, 1, 
   1, 1, 1, 0, 0, 0, 1, 1, 1, 0, 1, 0}} -> 1, 
 {{{1, 2}, {1, 2}, {2, 3}, {3, 4}}, {1, 0, 0, 0, 1, 1, 0, 0, 0, 0, 1, 0, 1, 
   0, 1, 1, 1, 1, 1, 0, 0, 0, 1, 1, 1, 0, 1, 0, 1, 1, 1, 1, 0, 0, 1, 0, 1, 0, 
   1, 1}} -> 1, {{{1, 2}, {1, 2}, {2, 3}, {3, 4}}, {1, 0, 1, 0, 1, 1, 1, 0, 
   0, 0, 0, 0, 1, 0, 1, 0, 1, 1, 1, 0, 0, 0, 0, 0, 1, 0, 1, 0, 1, 1, 1, 0, 0, 
   0, 0, 0, 1, 0, 1, 0}} -> 1, {{{1, 2}, {1, 2}, {2, 3}, {3, 4}}, {1, 0, 1, 
   0, 1, 1, 1, 1, 0, 0, 0, 1, 1, 0, 1, 1, 1, 1, 1, 1, 0, 0, 0, 1, 1, 0, 1, 1, 
   1, 1, 1, 1, 0, 0, 0, 1, 1, 0, 1, 1}} -> 1, 
 {{{1, 2}, {1, 2}, {2, 3}, {3, 4}}, {1, 0, 1, 1, 1, 1, 1, 0, 0, 0, 0, 1, 1, 
   0, 1, 1, 1, 1, 1, 0, 0, 0, 0, 1, 1, 0, 1, 1, 1, 1, 1, 0, 0, 0, 0, 1, 1, 0, 
   1, 1}} -> 1, {{{1, 2}, {1, 2}, {2, 3}, {3, 4}}, {1, 0, 1, 0, 1, 1, 1, 1, 
   0, 0, 0, 0, 1, 0, 1, 0, 1, 1, 1, 1, 0, 0, 0, 0, 1, 0, 1, 0, 1, 1, 1, 1, 0, 
   0, 0, 0, 1, 0, 1, 0}} -> 1, {{{1, 2}, {1, 2}, {2, 3}, {3, 4}}, {1, 0, 0, 
   0, 1, 1, 0, 0, 0, 0, 1, 0, 1, 0, 1, 0, 1, 1, 1, 0, 0, 0, 0, 0, 1, 0, 0, 0, 
   1, 1, 0, 0, 0, 0, 1, 0, 1, 0, 1, 0}} -> 1, 
 {{{1, 2}, {1, 2}, {2, 3}, {3, 4}}, {1, 0, 0, 0, 1, 1, 0, 0, 0, 0, 1, 0, 1, 
   0, 1, 1, 1, 1, 1, 1, 0, 0, 0, 1, 1, 0, 0, 1, 1, 1, 0, 1, 0, 0, 1, 1, 1, 0, 
   1, 1}} -> 1, {{{1, 2}, {1, 2}, {2, 3}, {3, 4}}, {1, 0, 0, 1, 1, 1, 0, 1, 
   0, 0, 1, 1, 1, 0, 1, 0, 1, 1, 1, 1, 0, 0, 0, 0, 1, 0, 0, 1, 1, 1, 0, 1, 0, 
   0, 1, 1, 1, 0, 1, 0}} -> 1, {{{1, 2}, {1, 2}, {2, 3}, {3, 4}}, {1, 0, 0, 
   0, 1, 1, 0, 0, 0, 0, 1, 0, 1, 0, 1, 1, 1, 1, 1, 0, 0, 0, 0, 1, 1, 0, 0, 1, 
   1, 1, 0, 1, 0, 0, 1, 1, 1, 0, 1, 0}} -> 1, 
 {{{1, 2}, {1, 2}, {2, 3}, {3, 4}}, {0, 1, 0, 0, 1, 1, 0, 0, 0, 0, 0, 0, 0, 
   1, 0, 0, 1, 1, 0, 0, 0, 0, 0, 0, 0, 1, 0, 0, 1, 1, 0, 0, 0, 0, 0, 0, 0, 1, 
   0, 0}} -> 3, {{{1, 2}, {1, 2}, {2, 3}, {3, 4}}, {0, 1, 0, 1, 1, 1, 0, 1, 
   0, 0, 0, 1, 0, 1, 0, 1, 1, 1, 0, 1, 0, 0, 0, 1, 0, 1, 0, 1, 1, 1, 0, 1, 0, 
   0, 0, 1, 0, 1, 0, 1}} -> 1, {{{1, 2}, {1, 2}, {2, 3}, {3, 4}}, {0, 1, 0, 
   0, 1, 1, 1, 0, 0, 0, 1, 0, 0, 1, 1, 0, 1, 1, 1, 0, 0, 0, 1, 0, 0, 1, 1, 0, 
   1, 1, 1, 0, 0, 0, 1, 0, 0, 1, 1, 0}} -> 1, 
 {{{1, 2}, {1, 2}, {2, 3}, {3, 4}}, {0, 1, 0, 0, 1, 1, 1, 0, 0, 0, 1, 1, 0, 
   1, 1, 1, 1, 1, 1, 1, 0, 0, 1, 1, 0, 1, 1, 1, 1, 1, 1, 1, 0, 0, 1, 1, 0, 1, 
   1, 1}} -> 1, {{{1, 2}, {1, 2}, {2, 3}, {3, 4}}, {0, 1, 0, 1, 1, 1, 1, 1, 
   0, 0, 1, 0, 0, 1, 1, 1, 1, 1, 1, 0, 0, 0, 1, 1, 0, 1, 1, 0, 1, 1, 1, 1, 0, 
   0, 1, 0, 0, 1, 1, 1}} -> 1, {{{1, 2}, {1, 2}, {2, 3}, {3, 4}}, {0, 1, 0, 
   0, 1, 1, 1, 0, 0, 0, 1, 1, 0, 1, 1, 0, 1, 1, 1, 1, 0, 0, 1, 0, 0, 1, 1, 1, 
   1, 1, 1, 0, 0, 0, 1, 1, 0, 1, 1, 0}} -> 1, 
 {{{1, 2}, {1, 2}, {2, 3}, {3, 4}}, {0, 1, 1, 0, 1, 1, 0, 0, 0, 0, 1, 0, 0, 
   1, 1, 0, 1, 1, 0, 0, 0, 0, 1, 0, 0, 1, 1, 0, 1, 1, 0, 0, 0, 0, 1, 0, 0, 1, 
   1, 0}} -> 1, {{{1, 2}, {1, 2}, {2, 3}, {3, 4}}, {0, 1, 1, 0, 1, 1, 0, 1, 
   0, 0, 1, 1, 0, 1, 1, 1, 1, 1, 0, 1, 0, 0, 1, 1, 0, 1, 1, 1, 1, 1, 0, 1, 0, 
   0, 1, 1, 0, 1, 1, 1}} -> 1, {{{1, 2}, {1, 2}, {2, 3}, {3, 4}}, {0, 1, 1, 
   1, 1, 1, 0, 0, 0, 0, 1, 1, 0, 1, 1, 0, 1, 1, 0, 1, 0, 0, 1, 1, 0, 1, 1, 0, 
   1, 1, 0, 1, 0, 0, 1, 1, 0, 1, 1, 0}} -> 1, 
 {{{1, 2}, {1, 2}, {2, 3}, {3, 4}}, {0, 1, 1, 0, 1, 1, 0, 1, 0, 0, 1, 1, 0, 
   1, 1, 0, 1, 1, 0, 1, 0, 0, 1, 1, 0, 1, 1, 0, 1, 1, 0, 1, 0, 0, 1, 1, 0, 1, 
   1, 0}} -> 1, {{{1, 2}, {1, 2}, {2, 3}, {3, 4}}, {0, 1, 0, 0, 1, 1, 1, 0, 
   0, 0, 0, 0, 0, 1, 0, 0, 1, 1, 1, 0, 0, 0, 0, 0, 0, 1, 0, 0, 1, 1, 1, 0, 0, 
   0, 0, 0, 0, 1, 0, 0}} -> 1, {{{1, 2}, {1, 2}, {2, 3}, {3, 4}}, {0, 1, 0, 
   0, 1, 1, 1, 0, 0, 0, 0, 1, 0, 1, 0, 1, 1, 1, 1, 1, 0, 0, 0, 1, 0, 1, 0, 1, 
   1, 1, 1, 1, 0, 0, 0, 1, 0, 1, 0, 1}} -> 1, 
 {{{1, 2}, {1, 2}, {2, 3}, {3, 4}}, {0, 1, 0, 1, 1, 1, 1, 1, 0, 0, 0, 0, 0, 
   1, 0, 1, 1, 1, 1, 1, 0, 0, 0, 0, 0, 1, 0, 1, 1, 1, 1, 1, 0, 0, 0, 0, 0, 1, 
   0, 1}} -> 1, {{{1, 2}, {1, 2}, {2, 3}, {3, 4}}, {0, 1, 0, 0, 1, 1, 1, 0, 
   0, 0, 0, 1, 0, 1, 0, 1, 1, 1, 1, 1, 0, 0, 0, 0, 0, 1, 0, 0, 1, 1, 1, 0, 0, 
   0, 0, 1, 0, 1, 0, 1}} -> 1, {{{1, 2}, {1, 2}, {2, 4}, {1, 2}}, {0, 0, 0, 
   0, 0, 0, 0, 0, 0, 0, 0, 0, 0, 0, 0, 0, 0, 0, 0, 0, 0, 0, 0, 0, 0, 0, 0, 0, 
   0, 0, 0, 0, 0, 0, 0, 0, 0, 0, 0, 0}} -> 81, 
 {{{1, 2}, {1, 2}, {2, 4}, {1, 2}}, {0, 0, 0, 1, 0, 0, 0, 1, 0, 0, 0, 1, 0, 
   0, 0, 1, 0, 0, 0, 1, 0, 0, 0, 1, 0, 0, 0, 1, 0, 0, 0, 1, 0, 0, 0, 1, 0, 0, 
   0, 1}} -> 9, {{{1, 2}, {1, 2}, {2, 4}, {1, 2}}, {0, 0, 0, 1, 0, 0, 1, 1, 
   0, 0, 1, 1, 0, 0, 1, 1, 0, 0, 1, 1, 0, 0, 1, 1, 0, 0, 1, 1, 0, 0, 1, 1, 0, 
   0, 1, 1, 0, 0, 1, 1}} -> 18, {{{1, 2}, {1, 2}, {2, 4}, {1, 2}}, {0, 0, 1, 
   0, 0, 0, 1, 0, 0, 0, 1, 0, 0, 0, 1, 0, 0, 0, 1, 0, 0, 0, 1, 0, 0, 0, 1, 0, 
   0, 0, 1, 0, 0, 0, 1, 0, 0, 0, 1, 0}} -> 27, 
 {{{1, 2}, {1, 2}, {2, 4}, {1, 2}}, {0, 0, 1, 1, 0, 0, 1, 1, 0, 0, 1, 1, 0, 
   0, 1, 1, 0, 0, 1, 1, 0, 0, 1, 1, 0, 0, 1, 1, 0, 0, 1, 1, 0, 0, 1, 1, 0, 0, 
   1, 1}} -> 9, {{{1, 2}, {1, 2}, {2, 4}, {1, 2}}, {0, 1, 0, 0, 0, 1, 0, 0, 
   0, 1, 0, 0, 0, 1, 0, 0, 0, 1, 0, 0, 0, 1, 0, 0, 0, 1, 0, 0, 0, 1, 0, 0, 0, 
   1, 0, 0, 0, 1, 0, 0}} -> 1, {{{1, 2}, {1, 2}, {2, 4}, {1, 2}}, {0, 1, 0, 
   0, 0, 1, 0, 1, 0, 1, 1, 1, 0, 1, 1, 1, 0, 1, 1, 1, 0, 1, 1, 1, 0, 1, 1, 1, 
   0, 1, 1, 1, 0, 1, 1, 1, 0, 1, 1, 1}} -> 2, 
 {{{1, 2}, {1, 2}, {2, 4}, {1, 2}}, {0, 1, 0, 1, 0, 1, 1, 1, 0, 1, 1, 1, 0, 
   1, 1, 1, 0, 1, 1, 1, 0, 1, 1, 1, 0, 1, 1, 1, 0, 1, 1, 1, 0, 1, 1, 1, 0, 1, 
   1, 1}} -> 2, {{{1, 2}, {1, 2}, {2, 4}, {1, 2}}, {0, 1, 0, 0, 0, 1, 1, 0, 
   0, 1, 1, 0, 0, 1, 1, 0, 0, 1, 1, 0, 0, 1, 1, 0, 0, 1, 1, 0, 0, 1, 1, 0, 0, 
   1, 1, 0, 0, 1, 1, 0}} -> 2, {{{1, 2}, {1, 2}, {2, 4}, {1, 2}}, {0, 1, 0, 
   0, 0, 1, 1, 1, 0, 1, 1, 1, 0, 1, 1, 1, 0, 1, 1, 1, 0, 1, 1, 1, 0, 1, 1, 1, 
   0, 1, 1, 1, 0, 1, 1, 1, 0, 1, 1, 1}} -> 2, 
 {{{1, 2}, {1, 2}, {2, 4}, {1, 2}}, {0, 1, 1, 0, 0, 1, 1, 0, 0, 1, 1, 0, 0, 
   1, 1, 0, 0, 1, 1, 0, 0, 1, 1, 0, 0, 1, 1, 0, 0, 1, 1, 0, 0, 1, 1, 0, 0, 1, 
   1, 0}} -> 1, {{{1, 2}, {1, 2}, {2, 4}, {1, 2}}, {0, 1, 1, 0, 0, 1, 1, 1, 
   0, 1, 0, 1, 0, 1, 0, 1, 0, 1, 0, 1, 0, 1, 0, 1, 0, 1, 0, 1, 0, 1, 0, 1, 0, 
   1, 0, 1, 0, 1, 0, 1}} -> 2, {{{1, 2}, {1, 2}, {2, 4}, {1, 2}}, {0, 1, 1, 
   1, 0, 1, 0, 1, 0, 1, 0, 1, 0, 1, 0, 1, 0, 1, 0, 1, 0, 1, 0, 1, 0, 1, 0, 1, 
   0, 1, 0, 1, 0, 1, 0, 1, 0, 1, 0, 1}} -> 1, 
 {{{1, 2}, {1, 2}, {2, 4}, {1, 2}}, {0, 1, 0, 0, 0, 1, 1, 1, 0, 1, 0, 1, 0, 
   1, 0, 1, 0, 1, 0, 1, 0, 1, 0, 1, 0, 1, 0, 1, 0, 1, 0, 1, 0, 1, 0, 1, 0, 1, 
   0, 1}} -> 2, {{{1, 2}, {1, 2}, {2, 4}, {1, 2}}, {0, 1, 0, 1, 0, 1, 0, 1, 
   0, 1, 0, 1, 0, 1, 0, 1, 0, 1, 0, 1, 0, 1, 0, 1, 0, 1, 0, 1, 0, 1, 0, 1, 0, 
   1, 0, 1, 0, 1, 0, 1}} -> 1, {{{1, 2}, {1, 2}, {2, 4}, {1, 2}}, {0, 1, 0, 
   0, 1, 1, 0, 0, 1, 0, 0, 1, 1, 1, 0, 0, 1, 0, 0, 1, 1, 1, 0, 0, 1, 0, 0, 1, 
   1, 1, 0, 0, 1, 0, 0, 1, 1, 1, 0, 0}} -> 1, 
 {{{1, 2}, {1, 2}, {2, 4}, {1, 2}}, {0, 1, 0, 0, 1, 1, 0, 1, 1, 0, 1, 1, 1, 
   1, 0, 1, 1, 0, 1, 1, 1, 1, 0, 1, 1, 0, 1, 1, 1, 1, 0, 1, 1, 0, 1, 1, 1, 1, 
   0, 1}} -> 1, {{{1, 2}, {1, 2}, {2, 4}, {1, 2}}, {0, 1, 0, 1, 1, 1, 1, 1, 
   1, 0, 1, 0, 1, 1, 0, 1, 1, 0, 1, 0, 1, 1, 0, 1, 1, 0, 1, 0, 1, 1, 0, 1, 1, 
   0, 1, 0, 1, 1, 0, 1}} -> 2, {{{1, 2}, {1, 2}, {2, 4}, {1, 2}}, {0, 1, 0, 
   0, 1, 1, 0, 1, 1, 0, 1, 0, 1, 1, 0, 1, 1, 0, 1, 0, 1, 1, 0, 1, 1, 0, 1, 0, 
   1, 1, 0, 1, 1, 0, 1, 0, 1, 1, 0, 1}} -> 1, 
 {{{1, 2}, {1, 2}, {2, 4}, {1, 2}}, {0, 1, 0, 0, 1, 1, 1, 0, 1, 0, 1, 1, 1, 
   1, 1, 0, 1, 0, 1, 1, 1, 1, 1, 0, 1, 0, 1, 1, 1, 1, 1, 0, 1, 0, 1, 1, 1, 1, 
   1, 0}} -> 2, {{{1, 2}, {1, 2}, {2, 4}, {1, 2}}, {0, 1, 0, 0, 1, 1, 1, 1, 
   1, 0, 1, 1, 1, 1, 1, 1, 1, 0, 1, 1, 1, 1, 1, 1, 1, 0, 1, 1, 1, 1, 1, 1, 1, 
   0, 1, 1, 1, 1, 1, 1}} -> 1, {{{1, 2}, {1, 2}, {2, 4}, {1, 2}}, {0, 1, 0, 
   0, 1, 1, 1, 1, 1, 0, 1, 0, 1, 1, 0, 1, 1, 0, 1, 0, 1, 1, 0, 1, 1, 0, 1, 0, 
   1, 1, 0, 1, 1, 0, 1, 0, 1, 1, 0, 1}} -> 1, 
 {{{1, 2}, {1, 2}, {2, 4}, {1, 2}}, {0, 1, 1, 0, 1, 1, 1, 0, 1, 0, 1, 1, 1, 
   1, 1, 0, 1, 0, 1, 1, 1, 1, 1, 0, 1, 0, 1, 1, 1, 1, 1, 0, 1, 0, 1, 1, 1, 1, 
   1, 0}} -> 1, {{{1, 2}, {1, 2}, {2, 4}, {1, 2}}, {0, 1, 1, 0, 1, 1, 1, 1, 
   1, 0, 0, 1, 1, 1, 1, 1, 1, 0, 0, 1, 1, 1, 1, 1, 1, 0, 0, 1, 1, 1, 1, 1, 1, 
   0, 0, 1, 1, 1, 1, 1}} -> 1, {{{1, 2}, {1, 2}, {2, 4}, {1, 2}}, {0, 1, 1, 
   1, 1, 1, 0, 1, 1, 0, 0, 0, 1, 1, 1, 1, 1, 0, 0, 0, 1, 1, 1, 1, 1, 0, 0, 0, 
   1, 1, 1, 1, 1, 0, 0, 0, 1, 1, 1, 1}} -> 1, 
 {{{1, 2}, {1, 2}, {2, 4}, {1, 2}}, {0, 1, 1, 0, 1, 1, 1, 1, 1, 0, 0, 0, 1, 
   1, 1, 1, 1, 0, 0, 0, 1, 1, 1, 1, 1, 0, 0, 0, 1, 1, 1, 1, 1, 0, 0, 0, 1, 1,
[truncated: 25,720,962 more chars]
