# Supplementary material for: Algorithmic Probability-Guided Machine Learning on Non-Differentiable Spaces
Source: Front Artif Intell. 2021 Jan 25;3:567356. doi: 10.3389/frai.2020.567356 (PMC7944352; doi:10.3389/frai.2020.567356)
Supplement: Supplementary file 2 [file datasheet2.zip › code/AlgWeighting/D5.CSV]

0000-0000-0000-0000	22.0067
0000-0000-0000-0001	23.3479
0000-0000-0000-0010	24.3257
0000-0000-0000-0011	24.6046
0000-0000-0000-0100	24.3257
0000-0000-0000-0101	26.6933
0000-0000-0000-0110	26.1677
0000-0000-0000-0111	27.2644
0000-0000-0000-1000	23.3479
0000-0000-0000-1001	27.1985
0000-0000-0000-1010	26.6933
0000-0000-0000-1011	27.1252
0000-0000-0000-1100	24.6046
0000-0000-0000-1101	27.1252
0000-0000-0000-1110	27.2644
0000-0000-0000-1111	26.9786
0000-0000-0001-0000	24.3257
0000-0000-0001-0001	24.6046
0000-0000-0001-0010	25.3961
0000-0000-0001-0011	26.6605
0000-0000-0001-0100	25.2545
0000-0000-0001-0101	28.9145
0000-0000-0001-0110	26.3779
0000-0000-0001-0111	28.8655
0000-0000-0001-1000	26.64
0000-0000-0001-1001	29.269
0000-0000-0001-1010	26.6345
0000-0000-0001-1011	27.5241
0000-0000-0001-1100	26.0829
0000-0000-0001-1101	30.1044
0000-0000-0001-1110	26.4742
0000-0000-0001-1111	28.551
0000-0000-0010-0000	23.5603
0000-0000-0010-0001	24.8577
0000-0000-0010-0010	25.0659
0000-0000-0010-0011	25.6414
0000-0000-0010-0100	25.2543
0000-0000-0010-0101	27.9833
0000-0000-0010-0110	27.1102
0000-0000-0010-0111	27.1175
0000-0000-0010-1000	25.0473
0000-0000-0010-1001	28.8621
0000-0000-0010-1010	28.6061
0000-0000-0010-1011	28.5475
0000-0000-0010-1100	26.2593
0000-0000-0010-1101	28.6638
0000-0000-0010-1110	28.5711
0000-0000-0010-1111	27.9109
0000-0000-0011-0000	25.0659
0000-0000-0011-0001	25.6414
0000-0000-0011-0010	25.8597
0000-0000-0011-0011	26.7914
0000-0000-0011-0100	25.9519
0000-0000-0011-0101	28.9364
0000-0000-0011-0110	27.1623
0000-0000-0011-0111	28.9151
0000-0000-0011-1000	26.549
0000-0000-0011-1001	30.873
0000-0000-0011-1010	27.8197
0000-0000-0011-1011	28.8079
0000-0000-0011-1100	25.9649
0000-0000-0011-1101	31.2113
0000-0000-0011-1110	27.4213
0000-0000-0011-1111	28.7922
0000-0000-0100-0000	23.5603
0000-0000-0100-0001	25.0473
0000-0000-0100-0010	25.2543
0000-0000-0100-0011	26.2593
0000-0000-0100-0100	25.0659
0000-0000-0100-0101	28.6061
0000-0000-0100-0110	27.1102
0000-0000-0100-0111	28.5711
0000-0000-0100-1000	24.8577
0000-0000-0100-1001	28.8621
0000-0000-0100-1010	27.9833
0000-0000-0100-1011	28.6638
0000-0000-0100-1100	25.6414
0000-0000-0100-1101	28.5475
0000-0000-0100-1110	27.1175
0000-0000-0100-1111	27.9109
0000-0000-0101-0000	25.8499
0000-0000-0101-0001	26.8319
0000-0000-0101-0010	26.5731
0000-0000-0101-0011	27.9519
0000-0000-0101-0100	26.7852
0000-0000-0101-0101	29.1788
0000-0000-0101-0110	28.1748
0000-0000-0101-0111	29.9537
0000-0000-0101-1000	27.246
0000-0000-0101-1001	30.3993
0000-0000-0101-1010	27.1903
0000-0000-0101-1011	30.2878
0000-0000-0101-1100	27.0425
0000-0000-0101-1101	30.3726
0000-0000-0101-1110	27.0537
0000-0000-0101-1111	30.0719
0000-0000-0110-0000	25.0865
0000-0000-0110-0001	26.4295
0000-0000-0110-0010	26.0589
0000-0000-0110-0011	26.1967
0000-0000-0110-0100	26.0589
0000-0000-0110-0101	29.177
0000-0000-0110-0110	28.2862
0000-0000-0110-0111	27.8584
0000-0000-0110-1000	26.4295
0000-0000-0110-1001	31.03
0000-0000-0110-1010	29.177
0000-0000-0110-1011	30.564
0000-0000-0110-1100	26.1967
0000-0000-0110-1101	30.564
0000-0000-0110-1110	27.8584
0000-0000-0110-1111	29.7023
0000-0000-0111-0000	26.054
0000-0000-0111-0001	27.3146
0000-0000-0111-0010	26.8894
0000-0000-0111-0011	27.1496
0000-0000-0111-0100	27.4795
0000-0000-0111-0101	29.6117
0000-0000-0111-0110	27.9484
0000-0000-0111-0111	29.6405
0000-0000-0111-1000	26.9713
0000-0000-0111-1001	31.1828
0000-0000-0111-1010	27.9558
0000-0000-0111-1011	30.8577
0000-0000-0111-1100	26.556
0000-0000-0111-1101	30.9671
0000-0000-0111-1110	27.1618
0000-0000-0111-1111	29.7564
0000-0000-1000-0000	24.3257
0000-0000-1000-0001	26.64
0000-0000-1000-0010	25.2545
0000-0000-1000-0011	26.0829
0000-0000-1000-0100	25.3961
0000-0000-1000-0101	26.6345
0000-0000-1000-0110	26.3779
0000-0000-1000-0111	26.4742
0000-0000-1000-1000	24.6046
0000-0000-1000-1001	29.269
0000-0000-1000-1010	28.9145
0000-0000-1000-1011	30.1044
0000-0000-1000-1100	26.6605
0000-0000-1000-1101	27.5241
0000-0000-1000-1110	28.8655
0000-0000-1000-1111	28.551
0000-0000-1001-0000	25.971
0000-0000-1001-0001	29.0398
0000-0000-1001-0010	26.3295
0000-0000-1001-0011	28.0741
0000-0000-1001-0100	26.3295
0000-0000-1001-0101	28.7974
0000-0000-1001-0110	27.7703
0000-0000-1001-0111	29.5516
0000-0000-1001-1000	29.0398
0000-0000-1001-1001	26.8731
0000-0000-1001-1010	28.7974
0000-0000-1001-1011	27.9932
0000-0000-1001-1100	28.0741
0000-0000-1001-1101	27.9932
0000-0000-1001-1110	29.5516
0000-0000-1001-1111	28.9477
0000-0000-1010-0000	25.8499
0000-0000-1010-0001	27.246
0000-0000-1010-0010	26.7852
0000-0000-1010-0011	27.0425
0000-0000-1010-0100	26.5731
0000-0000-1010-0101	27.1903
0000-0000-1010-0110	28.1748
0000-0000-1010-0111	27.0537
0000-0000-1010-1000	26.8319
0000-0000-1010-1001	30.3993
0000-0000-1010-1010	29.1788
0000-0000-1010-1011	30.3726
0000-0000-1010-1100	27.9519
0000-0000-1010-1101	30.2878
0000-0000-1010-1110	29.9537
0000-0000-1010-1111	30.0719
0000-0000-1011-0000	25.755
0000-0000-1011-0001	29.1998
0000-0000-1011-0010	27.215
0000-0000-1011-0011	28.5598
0000-0000-1011-0100	26.5141
0000-0000-1011-0101	29.1942
0000-0000-1011-0110	27.5317
0000-0000-1011-0111	29.4713
0000-0000-1011-1000	29.1229
0000-0000-1011-1001	27.9677
0000-0000-1011-1010	28.6027
0000-0000-1011-1011	29.4657
0000-0000-1011-1100	27.6686
0000-0000-1011-1101	30.4229
0000-0000-1011-1110	29.9324
0000-0000-1011-1111	29.3821
0000-0000-1100-0000	25.0659
0000-0000-1100-0001	26.549
0000-0000-1100-0010	25.9519
0000-0000-1100-0011	25.9649
0000-0000-1100-0100	25.8597
0000-0000-1100-0101	27.8197
0000-0000-1100-0110	27.1623
0000-0000-1100-0111	27.4213
0000-0000-1100-1000	25.6414
0000-0000-1100-1001	30.873
0000-0000-1100-1010	28.9364
0000-0000-1100-1011	31.2113
0000-0000-1100-1100	26.7914
0000-0000-1100-1101	28.8079
0000-0000-1100-1110	28.9151
0000-0000-1100-1111	28.7922
0000-0000-1101-0000	25.755
0000-0000-1101-0001	29.1229
0000-0000-1101-0010	26.5141
0000-0000-1101-0011	27.6686
0000-0000-1101-0100	27.215
0000-0000-1101-0101	28.6027
0000-0000-1101-0110	27.5317
0000-0000-1101-0111	29.9324
0000-0000-1101-1000	29.1998
0000-0000-1101-1001	27.9677
0000-0000-1101-1010	29.1942
0000-0000-1101-1011	30.4229
0000-0000-1101-1100	28.5598
0000-0000-1101-1101	29.4657
0000-0000-1101-1110	29.4713
0000-0000-1101-1111	29.3821
0000-0000-1110-0000	26.054
0000-0000-1110-0001	26.9713
0000-0000-1110-0010	27.4795
0000-0000-1110-0011	26.556
0000-0000-1110-0100	26.8894
0000-0000-1110-0101	27.9558
0000-0000-1110-0110	27.9484
0000-0000-1110-0111	27.1618
0000-0000-1110-1000	27.3146
0000-0000-1110-1001	31.1828
0000-0000-1110-1010	29.6117
0000-0000-1110-1011	30.9671
0000-0000-1110-1100	27.1496
0000-0000-1110-1101	30.8577
0000-0000-1110-1110	29.6405
0000-0000-1110-1111	29.7564
0000-0000-1111-0000	25.5341
0000-0000-1111-0001	28.6853
0000-0000-1111-0010	27.0504
0000-0000-1111-0011	27.8485
0000-0000-1111-0100	27.0504
0000-0000-1111-0101	28.4399
0000-0000-1111-0110	27.3846
0000-0000-1111-0111	29.1302
0000-0000-1111-1000	28.6853
0000-0000-1111-1001	30.1658
0000-0000-1111-1010	28.4399
0000-0000-1111-1011	30.4366
0000-0000-1111-1100	27.8485
0000-0000-1111-1101	30.4366
0000-0000-1111-1110	29.1302
0000-0000-1111-1111	29.4917
0000-0001-0000-0000	24.3257
0000-0001-0000-0001	26.6933
0000-0001-0000-0010	25.2545
0000-0001-0000-0011	28.9145
0000-0001-0000-0100	24.3705
0000-0001-0000-0101	29.5348
0000-0001-0000-0110	26.164
0000-0001-0000-0111	30.253
0000-0001-0000-1000	24.6894
0000-0001-0000-1001	29.6467
0000-0001-0000-1010	26.2417
0000-0001-0000-1011	30.3841
0000-0001-0000-1100	24.7625
0000-0001-0000-1101	29.8063
0000-0001-0000-1110	26.2201
0000-0001-0000-1111	30.0183
0000-0001-0001-0000	26.1677
0000-0001-0001-0001	27.2644
0000-0001-0001-0010	26.3779
0000-0001-0001-0011	28.8655
0000-0001-0001-0100	26.164
0000-0001-0001-0101	30.253
0000-0001-0001-0110	26.558
0000-0001-0001-0111	30.0864
0000-0001-0001-1000	28.3499
0000-0001-0001-1001	31.4163
0000-0001-0001-1010	28.3506
0000-0001-0001-1011	29.6073
0000-0001-0001-1100	27.4199
0000-0001-0001-1101	31.3766
0000-0001-0001-1110	28.4272
0000-0001-0001-1111	30.4475
0000-0001-0010-0000	25.2543
0000-0001-0010-0001	27.9833
0000-0001-0010-0010	25.9519
0000-0001-0010-0011	28.9364
0000-0001-0010-0100	24.5937
0000-0001-0010-0101	29.4158
0000-0001-0010-0110	26.9991
0000-0001-0010-0111	29.2962
0000-0001-0010-1000	24.5885
0000-0001-0010-1001	31.296
0000-0001-0010-1010	27.6853
0000-0001-0010-1011	30.9925
0000-0001-0010-1100	24.8255
0000-0001-0010-1101	30.5542
0000-0001-0010-1110	27.3746
0000-0001-0010-1111	30.368
0000-0001-0011-0000	27.1102
0000-0001-0011-0001	27.1175
0000-0001-0011-0010	27.1623
0000-0001-0011-0011	28.9151
0000-0001-0011-0100	26.9991
0000-0001-0011-0101	29.2962
0000-0001-0011-0110	27.6382
0000-0001-0011-0111	28.1321
0000-0001-0011-1000	28.1101
0000-0001-0011-1001	32.0228
0000-0001-0011-1010	27.7416
0000-0001-0011-1011	29.9593
0000-0001-0011-1100	26.6925
0000-0001-0011-1101	31.7886
0000-0001-0011-1110	27.387
0000-0001-0011-1111	29.4351
0000-0001-0100-0000	25.0337
0000-0001-0100-0001	28.2529
0000-0001-0100-0010	26.5208
0000-0001-0100-0011	29.6783
0000-0001-0100-0100	24.8471
0000-0001-0100-0101	30.9438
0000-0001-0100-0110	27.5083
0000-0001-0100-0111	32.0373
0000-0001-0100-1000	24.5805
0000-0001-0100-1001	31.3413
0000-0001-0100-1010	27.5217
0000-0001-0100-1011	31.2562
0000-0001-0100-1100	25.4612
0000-0001-0100-1101	30.6666
0000-0001-0100-1110	28.0954
0000-0001-0100-1111	31.4657
0000-0001-0101-0000	28.3367
0000-0001-0101-0001	28.9218
0000-0001-0101-0010	27.7258
0000-0001-0101-0011	29.5686
0000-0001-0101-0100	26.057
0000-0001-0101-0101	30.5175
0000-0001-0101-0110	27.6784
0000-0001-0101-0111	31.2123
0000-0001-0101-1000	28.2904
0000-0001-0101-1001	31.9837
0000-0001-0101-1010	27.7599
0000-0001-0101-1011	30.9697
0000-0001-0101-1100	27.6591
0000-0001-0101-1101	31.8433
0000-0001-0101-1110	27.2658
0000-0001-0101-1111	31.1708
0000-0001-0110-0000	26.0926
0000-0001-0110-0001	29.3072
0000-0001-0110-0010	26.8403
0000-0001-0110-0011	29.3262
0000-0001-0110-0100	25.5169
0000-0001-0110-0101	31.6723
0000-0001-0110-0110	27.8884
0000-0001-0110-0111	31.9455
0000-0001-0110-1000	24.6347
0000-0001-0110-1001	31.8804
0000-0001-0110-1010	28.8104
0000-0001-0110-1011	31.7095
0000-0001-0110-1100	24.9719
0000-0001-0110-1101	31.3975
0000-0001-0110-1110	27.7056
0000-0001-0110-1111	31.0183
0000-0001-0111-0000	28.1309
0000-0001-0111-0001	29.7523
0000-0001-0111-0010	27.5766
0000-0001-0111-0011	29.5848
0000-0001-0111-0100	27.351
0000-0001-0111-0101	31.3201
0000-0001-0111-0110	27.2655
0000-0001-0111-0111	29.8322
0000-0001-0111-1000	27.7366
0000-0001-0111-1001	32.1549
0000-0001-0111-1010	27.1522
0000-0001-0111-1011	31.4366
0000-0001-0111-1100	26.6165
0000-0001-0111-1101	31.3212
0000-0001-0111-1110	26.4803
0000-0001-0111-1111	29.937
0000-0001-1000-0000	25.5837
0000-0001-1000-0001	29.2057
0000-0001-1000-0010	27.0857
0000-0001-1000-0011	30.4028
0000-0001-1000-0100	25.9823
0000-0001-1000-0101	30.1145
0000-0001-1000-0110	27.3945
0000-0001-1000-0111	30.703
0000-0001-1000-1000	26.3953
0000-0001-1000-1001	29.5539
0000-0001-1000-1010	29.7452
0000-0001-1000-1011	31.8755
0000-0001-1000-1100	27.4994
0000-0001-1000-1101	28.1358
0000-0001-1000-1110	29.6049
0000-0001-1000-1111	30.9515
0000-0001-1001-0000	29.5233
0000-0001-1001-0001	30.8079
0000-0001-1001-0010	28.585
0000-0001-1001-0011	30.7234
0000-0001-1001-0100	27.4988
0000-0001-1001-0101	31.1648
0000-0001-1001-0110	28.4897
0000-0001-1001-0111	31.6305
0000-0001-1001-1000	29.8079
0000-0001-1001-1001	29.4787
0000-0001-1001-1010	29.1436
0000-0001-1001-1011	29.4366
0000-0001-1001-1100	29.4025
0000-0001-1001-1101	29.9589
0000-0001-1001-1110	30.0451
0000-0001-1001-1111	29.8613
0000-0001-1010-0000	26.2353
0000-0001-1010-0001	29.128
0000-0001-1010-0010	27.4331
0000-0001-1010-0011	30.3218
0000-0001-1010-0100	25.8982
0000-0001-1010-0101	29.9164
0000-0001-1010-0110	27.9375
0000-0001-1010-0111	30.4063
0000-0001-1010-1000	26.3863
0000-0001-1010-1001	30.8943
0000-0001-1010-1010	29.243
0000-0001-1010-1011	32.2011
0000-0001-1010-1100	27.2943
0000-0001-1010-1101	29.6325
0000-0001-1010-1110	30.4892
0000-0001-1010-1111	31.4645
0000-0001-1011-0000	29.5772
0000-0001-1011-0001	30.0205
0000-0001-1011-0010	28.6056
0000-0001-1011-0011	30.6915
0000-0001-1011-0100	27.7115
0000-0001-1011-0101	31.2711
0000-0001-1011-0110	28.7747
0000-0001-1011-0111	30.7249
0000-0001-1011-1000	30.0278
0000-0001-1011-1001	30.1323
0000-0001-1011-1010	29.0554
0000-0001-1011-1011	29.7775
0000-0001-1011-1100	28.9708
0000-0001-1011-1101	31.6837
0000-0001-1011-1110	30.3515
0000-0001-1011-1111	28.1234
0000-0001-1100-0000	25.3972
0000-0001-1100-0001	29.1859
0000-0001-1100-0010	27.1866
0000-0001-1100-0011	30.0026
0000-0001-1100-0100	26.0355
0000-0001-1100-0101	30.7074
0000-0001-1100-0110	27.5273
0000-0001-1100-0111	31.3124
0000-0001-1100-1000	26.3186
0000-0001-1100-1001	31.6765
0000-0001-1100-1010	29.9662
0000-0001-1100-1011	33.2113
0000-0001-1100-1100	27.4737
0000-0001-1100-1101	29.8666
0000-0001-1100-1110	29.4731
0000-0001-1100-1111	30.5555
0000-0001-1101-0000	29.4327
0000-0001-1101-0001	30.6554
0000-0001-1101-0010	28.949
0000-0001-1101-0011	30.6737
0000-0001-1101-0100	26.9073
0000-0001-1101-0101	31.4596
0000-0001-1101-0110	28.4103
0000-0001-1101-0111	32.1708
0000-0001-1101-1000	29.8118
0000-0001-1101-1001	31.4855
0000-0001-1101-1010	29.0533
0000-0001-1101-1011	30.8489
0000-0001-1101-1100	28.9812
0000-0001-1101-1101	31.1688
0000-0001-1101-1110	28.6942
0000-0001-1101-1111	30.5354
0000-0001-1110-0000	26.0525
0000-0001-1110-0001	28.9896
0000-0001-1110-0010	27.6462
0000-0001-1110-0011	29.8841
0000-0001-1110-0100	26.3384
0000-0001-1110-0101	30.7052
0000-0001-1110-0110	27.9683
0000-0001-1110-0111	30.8812
0000-0001-1110-1000	26.3452
0000-0001-1110-1001	32.6837
0000-0001-1110-1010	29.3338
0000-0001-1110-1011	32.1909
0000-0001-1110-1100	27.3967
0000-0001-1110-1101	30.7059
0000-0001-1110-1110	29.8025
0000-0001-1110-1111	31.4621
0000-0001-1111-0000	28.9662
0000-0001-1111-0001	29.6533
0000-0001-1111-0010	28.3557
0000-0001-1111-0011	30.4818
0000-0001-1111-0100	27.5277
0000-0001-1111-0101	30.636
0000-0001-1111-0110	28.3186
0000-0001-1111-0111	30.6526
0000-0001-1111-1000	29.381
0000-0001-1111-1001	32.6223
0000-0001-1111-1010	28.7309
0000-0001-1111-1011	31.0264
0000-0001-1111-1100	28.0239
0000-0001-1111-1101	31.8804
0000-0001-1111-1110	29.2615
0000-0001-1111-1111	29.7564
0000-0010-0000-0000	23.5603
0000-0010-0000-0001	25.0473
0000-0010-0000-0010	25.8499
0000-0010-0000-0011	26.8319
0000-0010-0000-0100	25.0337
0000-0010-0000-0101	28.2529
0000-0010-0000-0110	28.3367
0000-0010-0000-0111	28.9218
0000-0010-0000-1000	23.8608
0000-0010-0000-1001	28.6358
0000-0010-0000-1010	27.5589
0000-0010-0000-1011	28.9885
0000-0010-0000-1100	25.195
0000-0010-0000-1101	28.5212
0000-0010-0000-1110	28.8083
0000-0010-0000-1111	28.4127
0000-0010-0001-0000	25.2543
0000-0010-0001-0001	26.2593
0000-0010-0001-0010	26.5731
0000-0010-0001-0011	27.9519
0000-0010-0001-0100	26.5208
0000-0010-0001-0101	29.6783
0000-0010-0001-0110	27.7258
0000-0010-0001-0111	29.5686
0000-0010-0001-1000	27.1128
0000-0010-0001-1001	30.0196
0000-0010-0001-1010	27.6669
0000-0010-0001-1011	28.8884
0000-0010-0001-1100	26.5977
0000-0010-0001-1101	30.6695
0000-0010-0001-1110	27.8991
0000-0010-0001-1111	29.5532
0000-0010-0010-0000	25.0865
0000-0010-0010-0001	26.4295
0000-0010-0010-0010	26.054
0000-0010-0010-0011	27.3146
0000-0010-0010-0100	26.0926
0000-0010-0010-0101	29.3072
0000-0010-0010-0110	28.1309
0000-0010-0010-0111	29.7523
0000-0010-0010-1000	25.4984
0000-0010-0010-1001	29.4493
0000-0010-0010-1010	28.8814
0000-0010-0010-1011	29.2018
0000-0010-0010-1100	26.5189
0000-0010-0010-1101	29.2687
0000-0010-0010-1110	29.4098
0000-0010-0010-1111	29.0348
0000-0010-0011-0000	26.0589
0000-0010-0011-0001	26.1967
0000-0010-0011-0010	26.8894
0000-0010-0011-0011	27.1496
0000-0010-0011-0100	26.8403
0000-0010-0011-0101	29.3262
0000-0010-0011-0110	27.5766
0000-0010-0011-0111	29.5848
0000-0010-0011-1000	27.0325
0000-0010-0011-1001	31.2289
0000-0010-0011-1010	28.1246
0000-0010-0011-1011	30.2232
0000-0010-0011-1100	26.2858
0000-0010-0011-1101	31.252
0000-0010-0011-1110	27.8278
0000-0010-0011-1111	29.3902
0000-0010-0100-0000	25.5265
0000-0010-0100-0001	26.8501
0000-0010-0100-0010	27.2137
0000-0010-0100-0011	28.044
0000-0010-0100-0100	25.1715
0000-0010-0100-0101	29.7165
0000-0010-0100-0110	28.2831
0000-0010-0100-0111	30.2514
0000-0010-0100-1000	24.6693
0000-0010-0100-1001	30.9118
0000-0010-0100-1010	28.9005
0000-0010-0100-1011	30.9328
0000-0010-0100-1100	25.945
0000-0010-0100-1101	30.2981
0000-0010-0100-1110	29.1983
0000-0010-0100-1111	30.1509
0000-0010-0101-0000	27.2137
0000-0010-0101-0001	28.044
0000-0010-0101-0010	26.8381
0000-0010-0101-0011	28.0765
0000-0010-0101-0100	27.3805
0000-0010-0101-0101	28.9372
0000-0010-0101-0110	27.6973
0000-0010-0101-0111	29.8231
0000-0010-0101-1000	27.1293
0000-0010-0101-1001	30.2905
0000-0010-0101-1010	27.9176
0000-0010-0101-1011	30.1169
0000-0010-0101-1100	26.814
0000-0010-0101-1101	30.562
0000-0010-0101-1110	27.9996
0000-0010-0101-1111	29.5627
0000-0010-0110-0000	27.3084
0000-0010-0110-0001	27.7558
0000-0010-0110-0010	27.2231
0000-0010-0110-0011	28.0772
0000-0010-0110-0100	25.5303
0000-0010-0110-0101	30.3224
0000-0010-0110-0110	27.4256
0000-0010-0110-0111	30.232
0000-0010-0110-1000	26.5929
0000-0010-0110-1001	31.9218
0000-0010-0110-1010	29.273
0000-0010-0110-1011	31.3766
0000-0010-0110-1100	25.6334
0000-0010-0110-1101	31.1688
0000-0010-0110-1110	28.6308
0000-0010-0110-1111	30.2738
0000-0010-0111-0000	27.2231
0000-0010-0111-0001	28.0772
0000-0010-0111-0010	27.5314
0000-0010-0111-0011	26.9304
0000-0010-0111-0100	27.3901
0000-0010-0111-0101	28.9736
0000-0010-0111-0110	27.2238
0000-0010-0111-0111	28.4032
0000-0010-0111-1000	27.0391
0000-0010-0111-1001	29.8212
0000-0010-0111-1010	28.7534
0000-0010-0111-1011	30.1653
0000-0010-0111-1100	26.5194
0000-0010-0111-1101	29.5039
0000-0010-0111-1110	27.3059
0000-0010-0111-1111	28.1234
0000-0010-1000-0000	25.0337
0000-0010-1000-0001	28.5479
0000-0010-1000-0010	27.4054
0000-0010-1000-0011	28.9277
0000-0010-1000-0100	25.919
0000-0010-1000-0101	29.4529
0000-0010-1000-0110	28.696
0000-0010-1000-0111	30.077
0000-0010-1000-1000	25.195
0000-0010-1000-1001	30.1343
0000-0010-1000-1010	29.8763
0000-0010-1000-1011	31.4463
0000-0010-1000-1100	27.5269
0000-0010-1000-1101	29.6199
0000-0010-1000-1110	29.946
0000-0010-1000-1111	30.673
0000-0010-1001-0000	27.3037
0000-0010-1001-0001	29.7909
0000-0010-1001-0010	27.109
0000-0010-1001-0011	29.5377
0000-0010-1001-0100	26.7079
0000-0010-1001-0101	29.1889
0000-0010-1001-0110	27.8879
0000-0010-1001-0111	30.4235
0000-0010-1001-1000	28.7126
0000-0010-1001-1001	27.1922
0000-0010-1001-1010	28.7489
0000-0010-1001-1011	30.0483
0000-0010-1001-1100	28.4531
0000-0010-1001-1101	29.0107
0000-0010-1001-1110	29.5634
0000-0010-1001-1111	29.6994
0000-0010-1010-0000	27.3101
0000-0010-1010-0001	28.5527
0000-0010-1010-0010	28.0541
0000-0010-1010-0011	29.2962
0000-0010-1010-0100	26.6191
0000-0010-1010-0101	29.6457
0000-0010-1010-0110	28.799
0000-0010-1010-0111	30.1593
0000-0010-1010-1000	26.1503
0000-0010-1010-1001	30.9404
0000-0010-1010-1010	29.9197
0000-0010-1010-1011	31.1728
0000-0010-1010-1100	28.007
0000-0010-1010-1101	31.195
0000-0010-1010-1110	29.9084
0000-0010-1010-1111	30.7212
0000-0010-1011-0000	27.6798
0000-0010-1011-0001	29.5835
0000-0010-1011-0010	27.9381
0000-0010-1011-0011	28.7844
0000-0010-1011-0100	27.3616
0000-0010-1011-0101	29.0013
0000-0010-1011-0110	27.6833
0000-0010-1011-0111	29.3498
0000-0010-1011-1000	28.5082
0000-0010-1011-1001	28.0789
0000-0010-1011-1010	28.8198
0000-0010-1011-1011	30.2026
0000-0010-1011-1100	27.8695
0000-0010-1011-1101	31.1738
0000-0010-1011-1110	29.6168
0000-0010-1011-1111	29.6291
0000-0010-1100-0000	25.1715
0000-0010-1100-0001	28.1393
0000-0010-1100-0010	28.2686
0000-0010-1100-0011	28.539
0000-0010-1100-0100	25.9951
0000-0010-1100-0101	29.4372
0000-0010-1100-0110	28.609
0000-0010-1100-0111	29.6901
0000-0010-1100-1000	25.945
0000-0010-1100-1001	31.7523
0000-0010-1100-1010	29.564
0000-0010-1100-1011	31.5005
0000-0010-1100-1100	26.9379
0000-0010-1100-1101	31.0022
0000-0010-1100-1110	29.2784
0000-0010-1100-1111	30.3999
0000-0010-1101-0000	27.0157
0000-0010-1101-0001	29.4318
0000-0010-1101-0010	26.5921
0000-0010-1101-0011	28.7756
0000-0010-1101-0100	27.2357
0000-0010-1101-0101	28.6085
0000-0010-1101-0110	27.6887
0000-0010-1101-0111	29.679
0000-0010-1101-1000	28.6434
0000-0010-1101-1001	28.0569
0000-0010-1101-1010	28.1978
0000-0010-1101-1011	30.8353
0000-0010-1101-1100	28.5236
0000-0010-1101-1101	30.1173
0000-0010-1101-1110	28.964
0000-0010-1101-1111	29.9925
0000-0010-1110-0000	27.4966
0000-0010-1110-0001	28.3017
0000-0010-1110-0010	28.3743
0000-0010-1110-0011	28.7134
0000-0010-1110-0100	26.5499
0000-0010-1110-0101	29.7271
0000-0010-1110-0110	28.3814
0000-0010-1110-0111	29.3439
0000-0010-1110-1000	26.6899
0000-0010-1110-1001	31.6695
0000-0010-1110-1010	29.8549
0000-0010-1110-1011	31.8674
0000-0010-1110-1100	26.7294
0000-0010-1110-1101	31.8149
0000-0010-1110-1110	29.3154
0000-0010-1110-1111	30.5354
0000-0010-1111-0000	27.0144
0000-0010-1111-0001	29.2276
0000-0010-1111-0010	27.6257
0000-0010-1111-0011	28.1979
0000-0010-1111-0100	27.4194
0000-0010-1111-0101	28.6985
0000-0010-1111-0110	27.2251
0000-0010-1111-0111	28.5977
0000-0010-1111-1000	28.3878
0000-0010-1111-1001	30.2462
0000-0010-1111-1010	27.9195
0000-0010-1111-1011	30.5752
0000-0010-1111-1100	27.4931
0000-0010-1111-1101	30.7711
0000-0010-1111-1110	28.0437
0000-0010-1111-1111	29.3821
0000-0011-0000-0000	25.0659
0000-0011-0000-0001	28.6061
0000-0011-0000-0010	26.7852
0000-0011-0000-0011	29.1788
0000-0011-0000-0100	24.8471
0000-0011-0000-0101	30.9438
0000-0011-0000-0110	26.057
0000-0011-0000-0111	30.5175
0000-0011-0000-1000	24.8153
0000-0011-0000-1001	30.3296
0000-0011-0000-1010	26.6949
0000-0011-0000-1011	30.5693
0000-0011-0000-1100	24.7711
0000-0011-0000-1101	31.6401
0000-0011-0000-1110	26.2051
0000-0011-0000-1111	30.2253
0000-0011-0001-0000	27.1102
0000-0011-0001-0001	28.5711
0000-0011-0001-0010	28.1748
0000-0011-0001-0011	29.9537
0000-0011-0001-0100	27.5083
0000-0011-0001-0101	32.0373
0000-0011-0001-0110	27.6784
0000-0011-0001-0111	31.2123
0000-0011-0001-1000	28.7775
0000-0011-0001-1001	30.5399
0000-0011-0001-1010	30.1475
0000-0011-0001-1011	29.6951
0000-0011-0001-1100	28.4341
0000-0011-0001-1101	32.9942
0000-0011-0001-1110	29.7639
0000-0011-0001-1111	31.4104
0000-0011-0010-0000	26.0589
0000-0011-0010-0001	29.177
0000-0011-0010-0010	27.4795
0000-0011-0010-0011	29.6117
0000-0011-0010-0100	25.5169
0000-0011-0010-0101	31.6723
0000-0011-0010-0110	27.351
0000-0011-0010-0111	31.3201
0000-0011-0010-1000	25.2813
0000-0011-0010-1001	32.2299
0000-0011-0010-1010	28.0472
0000-0011-0010-1011	31.2894
0000-0011-0010-1100	25.3549
0000-0011-0010-1101	32.1372
0000-0011-0010-1110	27.5413
0000-0011-0010-1111	30.7455
0000-0011-0011-0000	28.2862
0000-0011-0011-0001	27.8584
0000-0011-0011-0010	27.9484
0000-0011-0011-0011	29.6405
0000-0011-0011-0100	27.8884
0000-0011-0011-0101	31.9455
0000-0011-0011-0110	27.2655
0000-0011-0011-0111	29.8322
0000-0011-0011-1000	28.2185
0000-0011-0011-1001	32.4917
0000-0011-0011-1010	29.5341
0000-0011-0011-1011	30.9749
0000-0011-0011-1100	26.6726
0000-0011-0011-1101	33.063
0000-0011-0011-1110	28.7038
0000-0011-0011-1111	30.5464
0000-0011-0100-0000	25.1715
0000-0011-0100-0001	29.7165
0000-0011-0100-0010	27.3805
0000-0011-0100-0011	28.9372
0000-0011-0100-0100	25.4304
0000-0011-0100-0101	30.9995
0000-0011-0100-0110	26.9477
0000-0011-0100-0111	31.1658
0000-0011-0100-1000	24.213
0000-0011-0100-1001	31.8886
0000-0011-0100-1010	27.6911
0000-0011-0100-1011	30.7066
0000-0011-0100-1100	25.0689
0000-0011-0100-1101	31.5516
0000-0011-0100-1110	28.0693
0000-0011-0100-1111	30.6702
0000-0011-0101-0000	28.2831
0000-0011-0101-0001	30.2514
0000-0011-0101-0010	27.6973
0000-0011-0101-0011	29.8231
0000-0011-0101-0100	26.9477
0000-0011-0101-0101	31.1658
0000-0011-0101-0110	28.2385
0000-0011-0101-0111	31.6387
0000-0011-0101-1000	27.9573
0000-0011-0101-1001	32.4548
0000-0011-0101-1010	28.3106
0000-0011-0101-1011	31.1015
0000-0011-0101-1100	27.6344
0000-0011-0101-1101	32.3652
0000-0011-0101-1110	28.2185
0000-0011-0101-1111	31.2583
0000-0011-0110-0000	25.5303
0000-0011-0110-0001	30.3224
0000-0011-0110-0010	27.3901
0000-0011-0110-0011	28.9736
0000-0011-0110-0100	25.4179
0000-0011-0110-0101	31.2509
0000-0011-0110-0110	26.5982
0000-0011-0110-0111	30.7168
0000-0011-0110-1000	24.6875
0000-0011-0110-1001	32.3091
0000-0011-0110-1010	28.5377
0000-0011-0110-1011	31.1598
0000-0011-0110-1100	24.6019
0000-0011-0110-1101	31.2743
0000-0011-0110-1110	26.9158
0000-0011-0110-1111	29.8657
0000-0011-0111-0000	27.4256
0000-0011-0111-0001	30.232
0000-0011-0111-0010	27.2238
0000-0011-0111-0011	28.4032
0000-0011-0111-0100	26.5982
0000-0011-0111-0101	30.7168
0000-0011-0111-0110	26.7688
0000-0011-0111-0111	29.8219
0000-0011-0111-1000	25.0062
0000-0011-0111-1001	32.5872
0000-0011-0111-1010	27.362
0000-0011-0111-1011	30.8886
0000-0011-0111-1100	24.702
0000-0011-0111-1101	31.4756
0000-0011-0111-1110	26.6028
0000-0011-0111-1111	29.4351
0000-0011-1000-0000	25.3972
0000-0011-1000-0001	31.1658
0000-0011-1000-0010	27.8856
0000-0011-1000-0011	29.0002
0000-0011-1000-0100	25.8281
0000-0011-1000-0101	31.2776
0000-0011-1000-0110	26.9623
0000-0011-1000-0111	30.7598
0000-0011-1000-1000	26.3789
0000-0011-1000-1001	30.6922
0000-0011-1000-1010	29.2636
0000-0011-1000-1011	31.8722
0000-0011-1000-1100	27.0793
0000-0011-1000-1101	30.5341
0000-0011-1000-1110	29.3022
0000-0011-1000-1111	31.2247
0000-0011-1001-0000	29.0928
0000-0011-1001-0001	31.9151
0000-0011-1001-0010	29.5354
0000-0011-1001-0011	31.0705
0000-0011-1001-0100	27.3776
0000-0011-1001-0101	31.9524
0000-0011-1001-0110	29.5367
0000-0011-1001-0111	32.0067
0000-0011-1001-1000	29.9749
0000-0011-1001-1001	31.2446
0000-0011-1001-1010	30.0327
0000-0011-1001-1011	29.9649
0000-0011-1001-1100	28.8126
0000-0011-1001-1101	31.1768
0000-0011-1001-1110	30.4276
0000-0011-1001-1111	30.0291
0000-0011-1010-0000	26.9622
0000-0011-1010-0001	31.6765
0000-0011-1010-0010	28.255
0000-0011-1010-0011	29.3444
0000-0011-1010-0100	26.3699
0000-0011-1010-0101	31.3964
0000-0011-1010-0110	27.4547
0000-0011-1010-0111	31.4022
0000-0011-1010-1000	26.308
0000-0011-1010-1001	31.1509
0000-0011-1010-1010	29.8106
0000-0011-1010-1011	32.197
0000-0011-1010-1100	27.3221
0000-0011-1010-1101	31.5938
0000-0011-1010-1110	29.8792
0000-0011-1010-1111	31.2905
0000-0011-1011-0000	29.0831
0000-0011-1011-0001	31.3999
0000-0011-1011-0010	28.9614
0000-0011-1011-0011	30.4812
0000-0011-1011-0100	28.2773
0000-0011-1011-0101	31.5858
0000-0011-1011-0110	28.1932
0000-0011-1011-0111	31.1648
0000-0011-1011-1000	29.381
0000-0011-1011-1001	32.2383
0000-0011-1011-1010	29.8397
0000-0011-1011-1011	30.1929
0000-0011-1011-1100	27.8339
0000-0011-1011-1101	32.3583
0000-0011-1011-1110	29.5198
0000-0011-1011-1111	29.3902
0000-0011-1100-0000	24.9798
0000-0011-1100-0001	30.6631
0000-0011-1100-0010	27.788
0000-0011-1100-0011	28.6505
0000-0011-1100-0100	25.6248
0000-0011-1100-0101	30.5061
0000-0011-1100-0110	26.6924
0000-0011-1100-0111	30.1087
0000-0011-1100-1000	26.0023
0000-0011-1100-1001	32.636
0000-0011-1100-1010	28.7389
0000-0011-1100-1011	31.8577
0000-0011-1100-1100	26.8193
0000-0011-1100-1101	30.6922
0000-0011-1100-1110	29.174
0000-0011-1100-1111	30.1006
0000-0011-1101-0000	28.3849
0000-0011-1101-0001	31.5348
0000-0011-1101-0010	28.9387
0000-0011-1101-0011	30.5812
0000-0011-1101-0100	26.6699
0000-0011-1101-0101	31.0282
0000-0011-1101-0110	28.4808
0000-0011-1101-0111	32.0779
0000-0011-1101-1000	29.4685
0000-0011-1101-1001	31.9507
0000-0011-1101-1010	29.6229
0000-0011-1101-1011	30.9872
0000-0011-1101-1100	28.1417
0000-0011-1101-1101	31.4818
0000-0011-1101-1110	29.7951
0000-0011-1101-1111	30.3999
0000-0011-1110-0000	26.1601
0000-0011-1110-0001	31.2299
0000-0011-1110-0010	27.8253
0000-0011-1110-0011	28.8591
0000-0011-1110-0100	25.945
0000-0011-1110-0101	30.9584
0000-0011-1110-0110	26.8951
0000-0011-1110-0111	29.8985
0000-0011-1110-1000	25.5221
0000-0011-1110-1001	32.7038
0000-0011-1110-1010	28.6937
0000-0011-1110-1011	31.9018
0000-0011-1110-1100	26.4345
0000-0011-1110-1101	30.9636
0000-0011-1110-1110	28.1143
0000-0011-1110-1111	30.5555
0000-0011-1111-0000	28.0467
0000-0011-1111-0001	30.5719
0000-0011-1111-0010	28.1666
0000-0011-1111-0011	29.5306
0000-0011-1111-0100	27.5144
0000-0011-1111-0101	30.6554
0000-0011-1111-0110	27.2286
0000-0011-1111-0111	29.9619
0000-0011-1111-1000	28.4621
0000-0011-1111-1001	32.3789
0000-0011-1111-1010	28.3081
0000-0011-1111-1011	29.8126
0000-0011-1111-1100	26.9902
0000-0011-1111-1101	31.654
0000-0011-1111-1110	27.5915
0000-0011-1111-1111	28.7922
0000-0100-0000-0000	23.5603
0000-0100-0000-0001	23.8608
0000-0100-0000-0010	25.0337
0000-0100-0000-0011	25.195
0000-0100-0000-0100	25.8499
0000-0100-0000-0101	27.5589
0000-0100-0000-0110	28.3367
0000-0100-0000-0111	28.8083
0000-0100-0000-1000	25.0473
0000-0100-0000-1001	28.6358
0000-0100-0000-1010	28.2529
0000-0100-0000-1011	28.5212
0000-0100-0000-1100	26.8319
0000-0100-0000-1101	28.9885
0000-0100-0000-1110	28.9218
0000-0100-0000-1111	28.4127
0000-0100-0001-0000	25.0337
0000-0100-0001-0001	25.195
0000-0100-0001-0010	25.919
0000-0100-0001-0011	27.5269
0000-0100-0001-0100	27.4054
0000-0100-0001-0101	29.8763
0000-0100-0001-0110	28.696
0000-0100-0001-0111	29.946
0000-0100-0001-1000	28.5479
0000-0100-0001-1001	30.1343
0000-0100-0001-1010	29.4529
0000-0100-0001-1011	29.6199
0000-0100-0001-1100	28.9277
0000-0100-0001-1101	31.4463
0000-0100-0001-1110	30.077
0000-0100-0001-1111	30.673
0000-0100-0010-0000	25.5265
0000-0100-0010-0001	24.6693
0000-0100-0010-0010	25.1715
0000-0100-0010-0011	25.945
0000-0100-0010-0100	27.2137
0000-0100-0010-0101	28.9005
0000-0100-0010-0110	28.2831
0000-0100-0010-0111	29.1983
0000-0100-0010-1000	26.8501
0000-0100-0010-1001	30.9118
0000-0100-0010-1010	29.7165
0000-0100-0010-1011	30.2981
0000-0100-0010-1100	28.044
0000-0100-0010-1101	30.9328
0000-0100-0010-1110	30.2514
0000-0100-0010-1111	30.1509
0000-0100-0011-0000	25.1715
0000-0100-0011-0001	25.945
0000-0100-0011-0010	25.9951
0000-0100-0011-0011	26.9379
0000-0100-0011-0100	28.2686
0000-0100-0011-0101	29.564
0000-0100-0011-0110	28.609
0000-0100-0011-0111	29.2784
0000-0100-0011-1000	28.1393
0000-0100-0011-1001	31.7523
0000-0100-0011-1010	29.4372
0000-0100-0011-1011	31.0022
0000-0100-0011-1100	28.539
0000-0100-0011-1101	31.5005
0000-0100-0011-1110	29.6901
0000-0100-0011-1111	30.3999
0000-0100-0100-0000	25.0865
0000-0100-0100-0001	25.4984
0000-0100-0100-0010	26.0926
0000-0100-0100-0011	26.5189
0000-0100-0100-0100	26.054
0000-0100-0100-0101	28.8814
0000-0100-0100-0110	28.1309
0000-0100-0100-0111	29.4098
0000-0100-0100-1000	26.4295
0000-0100-0100-1001	29.4493
0000-0100-0100-1010	29.3072
0000-0100-0100-1011	29.2687
0000-0100-0100-1100	27.3146
0000-0100-0100-1101	29.2018
0000-0100-0100-1110	29.7523
0000-0100-0100-1111	29.0348
0000-0100-0101-0000	27.3101
0000-0100-0101-0001	26.1503
0000-0100-0101-0010	26.6191
0000-0100-0101-0011	28.007
0000-0100-0101-0100	28.0541
0000-0100-0101-0101	29.9197
0000-0100-0101-0110	28.799
0000-0100-0101-0111	29.9084
0000-0100-0101-1000	28.5527
0000-0100-0101-1001	30.9404
0000-0100-0101-1010	29.6457
0000-0100-0101-1011	31.195
0000-0100-0101-1100	29.2962
0000-0100-0101-1101	31.1728
0000-0100-0101-1110	30.1593
0000-0100-0101-1111	30.7212
0000-0100-0110-0000	27.3084
0000-0100-0110-0001	26.5929
0000-0100-0110-0010	25.5303
0000-0100-0110-0011	25.6334
0000-0100-0110-0100	27.2231
0000-0100-0110-0101	29.273
0000-0100-0110-0110	27.4256
0000-0100-0110-0111	28.6308
0000-0100-0110-1000	27.7558
0000-0100-0110-1001	31.9218
0000-0100-0110-1010	30.3224
0000-0100-0110-1011	31.1688
0000-0100-0110-1100	28.0772
0000-0100-0110-1101	31.3766
0000-0100-0110-1110	30.232
0000-0100-0110-1111	30.2738
0000-0100-0111-0000	27.4966
0000-0100-0111-0001	26.6899
0000-0100-0111-0010	26.5499
0000-0100-0111-0011	26.7294
0000-0100-0111-0100	28.3743
0000-0100-0111-0101	29.8549
0000-0100-0111-0110	28.3814
0000-0100-0111-0111	29.3154
0000-0100-0111-1000	28.3017
0000-0100-0111-1001	31.6695
0000-0100-0111-1010	29.7271
0000-0100-0111-1011	31.8149
0000-0100-0111-1100	28.7134
0000-0100-0111-1101	31.8674
0000-0100-0111-1110	29.3439
0000-0100-0111-1111	30.5354
0000-0100-1000-0000	25.2543
0000-0100-1000-0001	27.1128
0000-0100-1000-0010	26.5208
0000-0100-1000-0011	26.5977
0000-0100-1000-0100	26.5731
0000-0100-1000-0101	27.6669
0000-0100-1000-0110	27.7258
0000-0100-1000-0111	27.8991
0000-0100-1000-1000	26.2593
0000-0100-1000-1001	30.0196
0000-0100-1000-1010	29.6783
0000-0100-1000-1011	30.6695
0000-0100-1000-1100	27.9519
0000-0100-1000-1101	28.8884
0000-0100-1000-1110	29.5686
0000-0100-1000-1111	29.5532
0000-0100-1001-0000	27.3037
0000-0100-1001-0001	28.7126
0000-0100-1001-0010	26.7079
0000-0100-1001-0011	28.4531
0000-0100-1001-0100	27.109
0000-0100-1001-0101	28.7489
0000-0100-1001-0110	27.8879
0000-0100-1001-0111	29.5634
0000-0100-1001-1000	29.7909
0000-0100-1001-1001	27.1922
0000-0100-1001-1010	29.1889
0000-0100-1001-1011	29.0107
0000-0100-1001-1100	29.5377
0000-0100-1001-1101	30.0483
0000-0100-1001-1110	30.4235
0000-0100-1001-1111	29.6994
0000-0100-1010-0000	27.2137
0000-0100-1010-0001	27.1293
0000-0100-1010-0010	27.3805
0000-0100-1010-0011	26.814
0000-0100-1010-0100	26.8381
0000-0100-1010-0101	27.9176
0000-0100-1010-0110	27.6973
0000-0100-1010-0111	27.9996
0000-0100-1010-1000	28.044
0000-0100-1010-1001	30.2905
0000-0100-1010-1010	28.9372
0000-0100-1010-1011	30.562
0000-0100-1010-1100	28.0765
0000-0100-1010-1101	30.1169
0000-0100-1010-1110	29.8231
0000-0100-1010-1111	29.5627
0000-0100-1011-0000	27.0157
0000-0100-1011-0001	28.6434
0000-0100-1011-0010	27.2357
0000-0100-1011-0011	28.5236
0000-0100-1011-0100	26.5921
0000-0100-1011-0101	28.1978
0000-0100-1011-0110	27.6887
0000-0100-1011-0111	28.964
0000-0100-1011-1000	29.4318
0000-0100-1011-1001	28.0569
0000-0100-1011-1010	28.6085
0000-0100-1011-1011	30.1173
0000-0100-1011-1100	28.7756
0000-0100-1011-1101	30.8353
0000-0100-1011-1110	29.679
0000-0100-1011-1111	29.9925
0000-0100-1100-0000	26.0589
0000-0100-1100-0001	27.0325
0000-0100-1100-0010	26.8403
0000-0100-1100-0011	26.2858
0000-0100-1100-0100	26.8894
0000-0100-1100-0101	28.1246
0000-0100-1100-0110	27.5766
0000-0100-1100-0111	27.8278
0000-0100-1100-1000	26.1967
0000-0100-1100-1001	31.2289
0000-0100-1100-1010	29.3262
0000-0100-1100-1011	31.252
0000-0100-1100-1100	27.1496
0000-0100-1100-1101	30.2232
0000-0100-1100-1110	29.5848
0000-0100-1100-1111	29.3902
0000-0100-1101-0000	27.6798
0000-0100-1101-0001	28.5082
0000-0100-1101-0010	27.3616
0000-0100-1101-0011	27.8695
0000-0100-1101-0100	27.9381
0000-0100-1101-0101	28.8198
0000-0100-1101-0110	27.6833
0000-0100-1101-0111	29.6168
0000-0100-1101-1000	29.5835
0000-0100-1101-1001	28.0789
0000-0100-1101-1010	29.0013
0000-0100-1101-1011	31.1738
0000-0100-1101-1100	28.7844
0000-0100-1101-1101	30.2026
0000-0100-1101-1110	29.3498
0000-0100-1101-1111	29.6291
0000-0100-1110-0000	27.2231
0000-0100-1110-0001	27.0391
0000-0100-1110-0010	27.3901
0000-0100-1110-0011	26.5194
0000-0100-1110-0100	27.5314
0000-0100-1110-0101	28.7534
0000-0100-1110-0110	27.2238
0000-0100-1110-0111	27.3059
0000-0100-1110-1000	28.0772
0000-0100-1110-1001	29.8212
0000-0100-1110-1010	28.9736
0000-0100-1110-1011	29.5039
0000-0100-1110-1100	26.9304
0000-0100-1110-1101	30.1653
0000-0100-1110-1110	28.4032
0000-0100-1110-1111	28.1234
0000-0100-1111-0000	27.0144
0000-0100-1111-0001	28.3878
0000-0100-1111-0010	27.4194
0000-0100-1111-0011	27.4931
0000-0100-1111-0100	27.6257
0000-0100-1111-0101	27.9195
0000-0100-1111-0110	27.2251
0000-0100-1111-0111	28.0437
0000-0100-1111-1000	29.2276
0000-0100-1111-1001	30.2462
0000-0100-1111-1010	28.6985
0000-0100-1111-1011	30.7711
0000-0100-1111-1100	28.1979
0000-0100-1111-1101	30.5752
0000-0100-1111-1110	28.5977
0000-0100-1111-1111	29.3821
0000-0101-0000-0000	25.8499
0000-0101-0000-0001	27.5589
0000-0101-0000-0010	27.4054
0000-0101-0000-0011	29.8763
0000-0101-0000-0100	26.598
0000-0101-0000-0101	30.4306
0000-0101-0000-0110	29.4542
0000-0101-0000-0111	31.8274
0000-0101-0000-1000	26.0542
0000-0101-0000-1001	31.8481
0000-0101-0000-1010	27.6531
0000-0101-0000-1011	32.2743
0000-0101-0000-1100	26.3947
0000-0101-0000-1101	31.4756
0000-0101-0000-1110	28.5784
0000-0101-0000-1111	32.012
0000-0101-0001-0000	28.3367
0000-0101-0001-0001	28.8083
0000-0101-0001-0010	28.696
0000-0101-0001-0011	29.946
0000-0101-0001-0100	29.4542
0000-0101-0001-0101	31.8274
0000-0101-0001-0110	30.4282
0000-0101-0001-0111	31.2743
0000-0101-0001-1000	30.1663
0000-0101-0001-1001	32.9185
0000-0101-0001-1010	30.9294
0000-0101-0001-1011	30.9688
0000-0101-0001-1100	29.2018
0000-0101-0001-1101	33.8338
0000-0101-0001-1110	31.093
0000-0101-0001-1111	32.636
0000-0101-0010-0000	27.2137
0000-0101-0010-0001	28.9005
0000-0101-0010-0010	28.2686
0000-0101-0010-0011	29.564
0000-0101-0010-0100	28.287
0000-0101-0010-0101	31.0428
0000-0101-0010-0110	30.0954
0000-0101-0010-0111	32.1275
0000-0101-0010-1000	26.7655
0000-0101-0010-1001	33.2829
0000-0101-0010-1010	29.0118
0000-0101-0010-1011	32.147
0000-0101-0010-1100	27.259
0000-0101-0010-1101	31.549
0000-0101-0010-1110	29.3138
0000-0101-0010-1111	32.2573
0000-0101-0011-0000	28.2831
0000-0101-0011-0001	29.1983
0000-0101-0011-0010	28.609
0000-0101-0011-0011	29.2784
0000-0101-0011-0100	30.0954
0000-0101-0011-0101	32.1275
0000-0101-0011-0110	29.7863
0000-0101-0011-0111	29.765
0000-0101-0011-1000	29.8075
0000-0101-0011-1001	33.7241
0000-0101-0011-1010	30.5329
0000-0101-0011-1011	31.319
0000-0101-0011-1100	28.7056
0000-0101-0011-1101	33.7538
0000-0101-0011-1110	30.4306
0000-0101-0011-1111	31.2583
0000-0101-0100-0000	27.3101
0000-0101-0100-0001	29.5855
0000-0101-0100-0010	28.4269
0000-0101-0100-0011	31.0219
0000-0101-0100-0100	26.8695
0000-0101-0100-0101	31.7508
0000-0101-0100-0110	30.0906
0000-0101-0100-0111	32.784
0000-0101-0100-1000	26.8137
0000-0101-0100-1001	33.2658
0000-0101-0100-1010	28.7737
0000-0101-0100-1011	32.8787
0000-0101-0100-1100	27.478
0000-0101-0100-1101	31.394
0000-0101-0100-1110	29.908
0000-0101-0100-1111	33.1236
0000-0101-0101-0000	29.4548
0000-0101-0101-0001	29.4007
0000-0101-0101-0010	29.0968
0000-0101-0101-0011	30.8227
0000-0101-0101-0100	28.1433
0000-0101-0101-0101	30.5865
0000-0101-0101-0110	30.0779
0000-0101-0101-0111	31.7023
0000-0101-0101-1000	29.9955
0000-0101-0101-1001	33.8787
0000-0101-0101-1010	29.5842
0000-0101-0101-1011	31.7433
0000-0101-0101-1100	29.1251
0000-0101-0101-1101	32.6387
0000-0101-0101-1110	28.7459
0000-0101-0101-1111	32.9872
0000-0101-0110-0000	28.8605
0000-0101-0110-0001	31.0798
0000-0101-0110-0010	28.5177
0000-0101-0110-0011	30.2472
0000-0101-0110-0100	28.1697
0000-0101-0110-0101	32.2362
0000-0101-0110-0110	29.8009
0000-0101-0110-0111	32.7478
0000-0101-0110-1000	27.3359
0000-0101-0110-1001	34.2488
0000-0101-0110-1010	29.6107
0000-0101-0110-1011	32.8118
0000-0101-0110-1100	28.0542
0000-0101-0110-1101	31.7389
0000-0101-0110-1110	30.4312
0000-0101-0110-1111	32.5792
0000-0101-0111-0000	29.5955
0000-0101-0111-0001	30.5568
0000-0101-0111-0010	28.429
0000-0101-0111-0011	29.8067
0000-0101-0111-0100	29.6171
0000-0101-0111-0101	31.6624
0000-0101-0111-0110	29.2716
0000-0101-0111-0111	30.2216
0000-0101-0111-1000	29.0864
0000-0101-0111-1001	34.4768
0000-0101-0111-1010	30.4805
0000-0101-0111-1011	32.4892
0000-0101-0111-1100	28.2715
0000-0101-0111-1101	33.6894
0000-0101-0111-1110	30.3436
0000-0101-0111-1111	31.1708
0000-0101-1000-0000	26.2353
0000-0101-1000-0001	30.9455
0000-0101-1000-0010	28.0479
0000-0101-1000-0011	31.0111
0000-0101-1000-0100	26.9006
0000-0101-1000-0101	30.974
0000-0101-1000-0110	28.4517
0000-0101-1000-0111	32.1255
0000-0101-1000-1000	27.2641
0000-0101-1000-1001	29.882
0000-0101-1000-1010	29.4902
0000-0101-1000-1011	31.7994
0000-0101-1000-1100	28.5362
0000-0101-1000-1101	29.7263
0000-0101-1000-1110	30.5693
0000-0101-1000-1111	31.9942
0000-0101-1001-0000	29.3207
0000-0101-1001-0001	32.0911
0000-0101-1001-0010	29.113
0000-0101-1001-0011	31.3504
0000-0101-1001-0100	28.3799
0000-0101-1001-0101	31.5634
0000-0101-1001-0110	27.7239
0000-0101-1001-0111	31.9051
0000-0101-1001-1000	30.9455
0000-0101-1001-1001	31.1889
0000-0101-1001-1010	31.3069
0000-0101-1001-1011	29.8489
0000-0101-1001-1100	30.1406
0000-0101-1001-1101	32.1648
0000-0101-1001-1110	31.0686
0000-0101-1001-1111	30.794
0000-0101-1010-0000	28.1154
0000-0101-1010-0001	31.3917
0000-0101-1010-0010	29.0022
0000-0101-1010-0011	30.7493
0000-0101-1010-0100	26.7694
0000-0101-1010-0101	30.3572
0000-0101-1010-0110	28.6861
0000-0101-1010-0111	29.345
0000-0101-1010-1000	27.8941
0000-0101-1010-1001	31.7009
0000-0101-1010-1010	30.0355
0000-0101-1010-1011	32.1929
0000-0101-1010-1100	28.0572
0000-0101-1010-1101	30.2792
0000-0101-1010-1110	30.7463
0000-0101-1010-1111	28.5611
0000-0101-1011-0000	29.4612
0000-0101-1011-0001	31.7764
0000-0101-1011-0010	29.0667
0000-0101-1011-0011	31.5348
0000-0101-1011-0100	28.225
0000-0101-1011-0101	30.9766
0000-0101-1011-0110	27.7416
0000-0101-1011-0111	30.6374
0000-0101-1011-1000	30.7635
0000-0101-1011-1001	32.5451
0000-0101-1011-1010	29.8767
0000-0101-1011-1011	30.6858
0000-0101-1011-1100	29.5329
0000-0101-1011-1101	32.2551
0000-0101-1011-1110	30.4523
0000-0101-1011-1111	29.5627
0000-0101-1100-0000	26.9622
0000-0101-1100-0001	31.3572
0000-0101-1100-0010	28.336
0000-0101-1100-0011	30.4725
0000-0101-1100-0100	26.9086
0000-0101-1100-0101	31.0649
0000-0101-1100-0110	28.8371
0000-0101-1100-0111	32.4046
0000-0101-1100-1000	27.2532
0000-0101-1100-1001	32.3836
0000-0101-1100-1010	29.5428
0000-0101-1100-1011	32.7418
0000-0101-1100-1100	28.1938
0000-0101-1100-1101	29.5261
0000-0101-1100-1110	30.1643
0000-0101-1100-1111	31.2905
0000-0101-1101-0000	29.3999
0000-0101-1101-0001	31.5647
0000-0101-1101-0010	29.2292
0000-0101-1101-0011	30.4211
0000-0101-1101-0100	28.3939
0000-0101-1101-0101	31.2341
0000-0101-1101-0110	28.2067
0000-0101-1101-0111	32.0892
0000-0101-1101-1000	30.6879
0000-0101-1101-1001	32.3313
0000-0101-1101-1010	29.6991
0000-0101-1101-1011	30.7132
0000-0101-1101-1100	29.6467
0000-0101-1101-1101	31.549
0000-0101-1101-1110	28.6526
0000-0101-1101-1111	30.7212
0000-0101-1110-0000	27.6684
0000-0101-1110-0001	31.2894
0000-0101-1110-0010	29.3657
0000-0101-1110-0011	30.5503
0000-0101-1110-0100	28.2262
0000-0101-1110-0101	31.3391
0000-0101-1110-0110	28.7739
0000-0101-1110-0111	31.4093
0000-0101-1110-1000	27.7251
0000-0101-1110-1001	33.6498
0000-0101-1110-1010	30.529
0000-0101-1110-1011	32.5374
0000-0101-1110-1100	27.6026
0000-0101-1110-1101	29.679
0000-0101-1110-1110	30.2573
0000-0101-1110-1111	31.4645
0000-0101-1111-0000	28.6897
0000-0101-1111-0001	31.1818
0000-0101-1111-0010	29.002
0000-0101-1111-0011	30.5169
0000-0101-1111-0100	28.8621
0000-0101-1111-0101	30.6681
0000-0101-1111-0110	27.2104
0000-0101-1111-0111	30.6603
0000-0101-1111-1000	29.0031
0000-0101-1111-1001	33.3224
0000-0101-1111-1010	29.7836
0000-0101-1111-1011	31.4793
0000-0101-1111-1100	28.196
0000-0101-1111-1101	32.3538
0000-0101-1111-1110	29.537
0000-0101-1111-1111	30.0719
0000-0110-0000-0000	25.0865
0000-0110-0000-0001	25.4984
0000-0110-0000-0010	27.3101
0000-0110-0000-0011	26.1503
0000-0110-0000-0100	27.3101
0000-0110-0000-0101	29.5855
0000-0110-0000-0110	29.4548
0000-0110-0000-0111	29.4007
0000-0110-0000-1000	25.4984
0000-0110-0000-1001	32.0337
0000-0110-0000-1010	29.5855
0000-0110-0000-1011	30.9837
0000-0110-0000-1100	26.1503
0000-0110-0000-1101	30.9837
0000-0110-0000-1110	29.4007
0000-0110-0000-1111	29.9294
0000-0110-0001-0000	26.0926
0000-0110-0001-0001	26.5189
0000-0110-0001-0010	26.6191
0000-0110-0001-0011	28.007
0000-0110-0001-0100	28.4269
0000-0110-0001-0101	31.0219
0000-0110-0001-0110	29.0968
0000-0110-0001-0111	30.8227
0000-0110-0001-1000	29.7646
0000-0110-0001-1001	31.1265
0000-0110-0001-1010	30.0822
0000-0110-0001-1011	30.8079
0000-0110-0001-1100	28.6088
0000-0110-0001-1101	32.2743
0000-0110-0001-1110	30.2504
0000-0110-0001-1111	31.194
0000-0110-0010-0000	27.3084
0000-0110-0010-0001	26.5929
0000-0110-0010-0010	27.4966
0000-0110-0010-0011	26.6899
0000-0110-0010-0100	28.8605
0000-0110-0010-0101	31.0798
0000-0110-0010-0110	29.5955
0000-0110-0010-0111	30.5568
0000-0110-0010-1000	28.5265
0000-0110-0010-1001	32.9018
0000-0110-0010-1010	31.1285
0000-0110-0010-1011	31.678
0000-0110-0010-1100	27.4413
0000-0110-0010-1101	32.3789
0000-0110-0010-1110	30.0789
0000-0110-0010-1111	31.232
0000-0110-0011-0000	25.5303
0000-0110-0011-0001	25.6334
0000-0110-0011-0010	26.5499
0000-0110-0011-0011	26.7294
0000-0110-0011-0100	28.5177
0000-0110-0011-0101	30.2472
0000-0110-0011-0110	28.429
0000-0110-0011-0111	29.8067
0000-0110-0011-1000	29.372
0000-0110-0011-1001	32.1608
0000-0110-0011-1010	30.0584
0000-0110-0011-1011	31.004
0000-0110-0011-1100	27.9735
0000-0110-0011-1101	31.8545
0000-0110-0011-1110	29.6737
0000-0110-0011-1111	30.0291
0000-0110-0100-0000	27.3084
0000-0110-0100-0001	28.5265
0000-0110-0100-0010	28.8605
0000-0110-0100-0011	27.4413
0000-0110-0100-0100	27.4966
0000-0110-0100-0101	31.1285
0000-0110-0100-0110	29.5955
0000-0110-0100-0111	30.0789
0000-0110-0100-1000	26.5929
0000-0110-0100-1001	32.9018
0000-0110-0100-1010	31.0798
0000-0110-0100-1011	32.3789
0000-0110-0100-1100	26.6899
0000-0110-0100-1101	31.678
0000-0110-0100-1110	30.5568
0000-0110-0100-1111	31.232
0000-0110-0101-0000	28.8605
0000-0110-0101-0001	27.4413
0000-0110-0101-0010	27.9449
0000-0110-0101-0011	28.4107
0000-0110-0101-0100	29.3212
0000-0110-0101-0101	30.6066
0000-0110-0101-0110	29.3946
0000-0110-0101-0111	30.7825
0000-0110-0101-1000	30.1778
0000-0110-0101-1001	31.5464
0000-0110-0101-1010	29.8923
0000-0110-0101-1011	31.2404
0000-0110-0101-1100	28.9578
0000-0110-0101-1101	31.7764
0000-0110-0101-1110	30.3307
0000-0110-0101-1111	30.794
0000-0110-0110-0000	28.6006
0000-0110-0110-0001	28.8282
0000-0110-0110-0010	27.9159
0000-0110-0110-0011	27.1495
0000-0110-0110-0100	27.9159
0000-0110-0110-0101	31.0093
0000-0110-0110-0110	29.4499
0000-0110-0110-0111	30.0733
0000-0110-0110-1000	28.8282
0000-0110-0110-1001	33.6223
0000-0110-0110-1010	31.0093
0000-0110-0110-1011	32.1608
0000-0110-0110-1100	27.1495
0000-0110-0110-1101	32.1608
0000-0110-0110-1110	30.0733
0000-0110-0110-1111	30.7241
0000-0110-0111-0000	27.9159
0000-0110-0111-0001	27.1495
0000-0110-0111-0010	27.2269
0000-0110-0111-0011	26.411
0000-0110-0111-0100	28.4892
0000-0110-0111-0101	29.8481
0000-0110-0111-0110	27.8761
0000-0110-0111-0111	29.074
0000-0110-0111-1000	29.4448
0000-0110-0111-1001	32.2488
0000-0110-0111-1010	29.988
0000-0110-0111-1011	31.2743
0000-0110-0111-1100	28.1804
0000-0110-0111-1101	31.5912
0000-0110-0111-1110	28.8767
0000-0110-0111-1111	29.8613
0000-0110-1000-0000	26.0926
0000-0110-1000-0001	29.7646
0000-0110-1000-0010	28.4269
0000-0110-1000-0011	28.6088
0000-0110-1000-0100	26.6191
0000-0110-1000-0101	30.0822
0000-0110-1000-0110	29.0968
0000-0110-1000-0111	30.2504
0000-0110-1000-1000	26.5189
0000-0110-1000-1001	31.1265
0000-0110-1000-1010	31.0219
0000-0110-1000-1011	32.2743
0000-0110-1000-1100	28.007
0000-0110-1000-1101	30.8079
0000-0110-1000-1110	30.8227
0000-0110-1000-1111	31.194
0000-0110-1001-0000	28.565
0000-0110-1001-0001	30.1416
0000-0110-1001-0010	27.5094
0000-0110-1001-0011	28.8822
0000-0110-1001-0100	27.5094
0000-0110-1001-0101	29.8857
0000-0110-1001-0110	28.093
0000-0110-1001-0111	30
0000-0110-1001-1000	30.1416
0000-0110-1001-1001	27.3055
0000-0110-1001-1010	29.8857
0000-0110-1001-1011	30.7249
0000-0110-1001-1100	28.8822
0000-0110-1001-1101	30.7249
0000-0110-1001-1110	30
0000-0110-1001-1111	30.7658
0000-0110-1010-0000	28.8605
0000-0110-1010-0001	30.1778
0000-0110-1010-0010	29.3212
0000-0110-1010-0011	28.9578
0000-0110-1010-0100	27.9449
0000-0110-1010-0101	29.8923
0000-0110-1010-0110	29.3946
0000-0110-1010-0111	30.3307
0000-0110-1010-1000	27.4413
0000-0110-1010-1001	31.5464
0000-0110-1010-1010	30.6066
0000-0110-1010-1011	31.7764
0000-0110-1010-1100	28.4107
0000-0110-1010-1101	31.2404
0000-0110-1010-1110	30.7825
0000-0110-1010-1111	30.794
0000-0110-1011-0000	28.465
0000-0110-1011-0001	29.6488
0000-0110-1011-0010	27.7646
0000-0110-1011-0011	28.5167
0000-0110-1011-0100	27.9673
0000-0110-1011-0101	29.194
0000-0110-1011-0110	27.6159
0000-0110-1011-0111	28.6654
0000-0110-1011-1000	29.8947
0000-0110-1011-1001	28.1792
0000-0110-1011-1010	29.3149
0000-0110-1011-1011	30.6944
0000-0110-1011-1100	27.9885
0000-0110-1011-1101	31.2134
0000-0110-1011-1110	29.609
0000-0110-1011-1111	29.6994
0000-0110-1100-0000	25.5303
0000-0110-1100-0001	29.372
0000-0110-1100-0010	28.5177
0000-0110-1100-0011	27.9735
0000-0110-1100-0100	26.5499
0000-0110-1100-0101	30.0584
0000-0110-1100-0110	28.429
0000-0110-1100-0111	29.6737
0000-0110-1100-1000	25.6334
0000-0110-1100-1001	32.1608
0000-0110-1100-1010	30.2472
0000-0110-1100-1011	31.8545
0000-0110-1100-1100	26.7294
0000-0110-1100-1101	31.004
0000-0110-1100-1110	29.8067
0000-0110-1100-1111	30.0291
0000-0110-1101-0000	28.465
0000-0110-1101-0001	29.8947
0000-0110-1101-0010	27.9673
0000-0110-1101-0011	27.9885
0000-0110-1101-0100	27.7646
0000-0110-1101-0101	29.3149
0000-0110-1101-0110	27.6159
0000-0110-1101-0111	29.609
0000-0110-1101-1000	29.6488
0000-0110-1101-1001	28.1792
0000-0110-1101-1010	29.194
0000-0110-1101-1011	31.2134
0000-0110-1101-1100	28.5167
0000-0110-1101-1101	30.6944
0000-0110-1101-1110	28.6654
0000-0110-1101-1111	29.6994
0000-0110-1110-0000	27.9159
0000-0110-1110-0001	29.4448
0000-0110-1110-0010	28.4892
0000-0110-1110-0011	28.1804
0000-0110-1110-0100	27.2269
0000-0110-1110-0101	29.988
0000-0110-1110-0110	27.8761
0000-0110-1110-0111	28.8767
0000-0110-1110-1000	27.1495
0000-0110-1110-1001	32.2488
0000-0110-1110-1010	29.8481
0000-0110-1110-1011	31.5912
0000-0110-1110-1100	26.411
0000-0110-1110-1101	31.2743
0000-0110-1110-1110	29.074
0000-0110-1110-1111	29.8613
0000-0110-1111-0000	27.5428
0000-0110-1111-0001	29.0695
0000-0110-1111-0010	27.291
0000-0110-1111-0011	27.4428
0000-0110-1111-0100	27.291
0000-0110-1111-0101	28.5063
0000-0110-1111-0110	26.4573
0000-0110-1111-0111	27.7849
0000-0110-1111-1000	29.0695
0000-0110-1111-1001	30.3179
0000-0110-1111-1010	28.5063
0000-0110-1111-1011	30.8126
0000-0110-1111-1100	27.4428
0000-0110-1111-1101	30.8126
0000-0110-1111-1110	27.7849
0000-0110-1111-1111	28.9477
0000-0111-0000-0000	26.054
0000-0111-0000-0001	28.8814
0000-0111-0000-0010	28.0541
0000-0111-0000-0011	29.9197
0000-0111-0000-0100	26.8695
0000-0111-0000-0101	31.7508
0000-0111-0000-0110	28.1433
0000-0111-0000-0111	30.5865
0000-0111-0000-1000	25.9212
0000-0111-0000-1001	32.8755
0000-0111-0000-1010	28.1437
0000-0111-0000-1011	32.1909
0000-0111-0000-1100	25.9348
0000-0111-0000-1101	32.3357
0000-0111-0000-1110	27.2524
0000-0111-0000-1111	31.2626
0000-0111-0001-0000	28.1309
0000-0111-0001-0001	29.4098
0000-0111-0001-0010	28.799
0000-0111-0001-0011	29.9084
0000-0111-0001-0100	30.0906
0000-0111-0001-0101	32.784
0000-0111-0001-0110	30.0779
0000-0111-0001-0111	31.7023
0000-0111-0001-1000	30.6695
0000-0111-0001-1001	33.1828
0000-0111-0001-1010	31.7154
0000-0111-0001-1011	31.8212
0000-0111-0001-1100	29.054
0000-0111-0001-1101	33.8657
0000-0111-0001-1110	30.7779
0000-0111-0001-1111	32.4093
0000-0111-0010-0000	27.2231
0000-0111-0010-0001	29.273
0000-0111-0010-0010	28.3743
0000-0111-0010-0011	29.8549
0000-0111-0010-0100	28.1697
0000-0111-0010-0101	32.2362
0000-0111-0010-0110	29.6171
0000-0111-0010-0111	31.6624
0000-0111-0010-1000	27.5245
0000-0111-0010-1001	34.2237
0000-0111-0010-1010	30.5838
0000-0111-0010-1011	32.4093
0000-0111-0010-1100	27.5053
0000-0111-0010-1101	32.9907
0000-0111-0010-1110	28.5409
0000-0111-0010-1111	32.1869
0000-0111-0011-0000	27.4256
0000-0111-0011-0001	28.6308
0000-0111-0011-0010	28.3814
0000-0111-0011-0011	29.3154
0000-0111-0011-0100	29.8009
0000-0111-0011-0101	32.7478
0000-0111-0011-0110	29.2716
0000-0111-0011-0111	30.2216
0000-0111-0011-1000	30.1178
0000-0111-0011-1001	34.2488
0000-0111-0011-1010	31.1909
0000-0111-0011-1011	31.8133
0000-0111-0011-1100	28.8939
0000-0111-0011-1101	33.7901
0000-0111-0011-1110	29.8239
0000-0111-0011-1111	31.4104
0000-0111-0100-0000	27.4966
0000-0111-0100-0001	31.1285
0000-0111-0100-0010	29.3212
0000-0111-0100-0011	30.6066
0000-0111-0100-0100	28.0384
0000-0111-0100-0101	33.1828
0000-0111-0100-0110	29.2354
0000-0111-0100-0111	31.5912
0000-0111-0100-1000	26.4869
0000-0111-0100-1001	33.8529
0000-0111-0100-1010	29.7665
0000-0111-0100-1011	32.338
0000-0111-0100-1100	26.5886
0000-0111-0100-1101	32.197
0000-0111-0100-1110	27.768
0000-0111-0100-1111	31.9524
0000-0111-0101-0000	29.5955
0000-0111-0101-0001	30.0789
0000-0111-0101-0010	29.3946
0000-0111-0101-0011	30.7825
0000-0111-0101-0100	29.2354
0000-0111-0101-0101	31.5912
0000-0111-0101-0110	30.3324
0000-0111-0101-0111	31.9185
0000-0111-0101-1000	30.5354
0000-0111-0101-1001	34.8593
0000-0111-0101-1010	30.8188
0000-0111-0101-1011	32.0446
0000-0111-0101-1100	29.6958
0000-0111-0101-1101	33.1909
0000-0111-0101-1110	30.6787
0000-0111-0101-1111	32.636
0000-0111-0110-0000	27.9159
0000-0111-0110-0001	31.0093
0000-0111-0110-0010	28.4892
0000-0111-0110-0011	29.8481
0000-0111-0110-0100	27.1929
0000-0111-0110-0101	33.1198
0000-0111-0110-0110	28.8198
0000-0111-0110-0111	31.61
0000-0111-0110-1000	27.2209
0000-0111-0110-1001	34.4378
0000-0111-0110-1010	30.5484
0000-0111-0110-1011	32.5043
0000-0111-0110-1100	26.7302
0000-0111-0110-1101	32.781
0000-0111-0110-1110	28.449
0000-0111-0110-1111	31.7404
0000-0111-0111-0000	29.4499
0000-0111-0111-0001	30.0733
0000-0111-0111-0010	27.8761
0000-0111-0111-0011	29.074
0000-0111-0111-0100	28.8198
0000-0111-0111-0101	31.61
0000-0111-0111-0110	28.4636
0000-0111-0111-0111	29.9421
0000-0111-0111-1000	28.963
0000-0111-0111-1001	34.2154
0000-0111-0111-1010	30.3617
0000-0111-0111-1011	31.7749
0000-0111-0111-1100	27.7469
0000-0111-0111-1101	33.6951
0000-0111-0111-1110	27.8575
0000-0111-0111-1111	30.4475
0000-0111-1000-0000	26.0525
0000-0111-1000-0001	31.5952
0000-0111-1000-0010	25.771
0000-0111-1000-0011	29.6509
0000-0111-1000-0100	26.4279
0000-0111-1000-0101	31.5361
0000-0111-1000-0110	27.947
0000-0111-1000-0111	30.6512
0000-0111-1000-1000	27.0966
0000-0111-1000-1001	31.4081
0000-0111-1000-1010	30.261
0000-0111-1000-1011	31.8902
0000-0111-1000-1100	28.1713
0000-0111-1000-1101	31.2938
0000-0111-1000-1110	29.3735
0000-0111-1000-1111	32.3135
0000-0111-1001-0000	29.7545
0000-0111-1001-0001	32.1314
0000-0111-1001-0010	25.8831
0000-0111-1001-0011	29.296
0000-0111-1001-0100	28.4115
0000-0111-1001-0101	32.4046
0000-0111-1001-0110	28.4563
0000-0111-1001-0111	31.9507
0000-0111-1001-1000	30.5284
0000-0111-1001-1001	30.1358
0000-0111-1001-1010	31.4645
0000-0111-1001-1011	30.3063
0000-0111-1001-1100	29.1983
0000-0111-1001-1101	32.4694
0000-0111-1001-1110	31.5568
0000-0111-1001-1111	31.194
0000-0111-1010-0000	27.6684
0000-0111-1010-0001	32.5017
0000-0111-1010-0010	28.8104
0000-0111-1010-0011	31.2733
0000-0111-1010-0100	26.9093
0000-0111-1010-0101	31.1628
0000-0111-1010-0110	28.4577
0000-0111-1010-0111	30.8282
0000-0111-1010-1000	27.6616
0000-0111-1010-1001	32.0968
0000-0111-1010-1010	30.7366
0000-0111-1010-1011	32.9593
0000-0111-1010-1100	27.8849
0000-0111-1010-1101	31.2404
0000-0111-1010-1110	30.5239
0000-0111-1010-1111	31.9942
0000-0111-1011-0000	29.7508
0000-0111-1011-0001	31.7009
0000-0111-1011-0010	28.8178
0000-0111-1011-0011	31.114
0000-0111-1011-0100	28.6575
0000-0111-1011-0101	31.4645
0000-0111-1011-0110	28.4598
0000-0111-1011-0111	30.3458
0000-0111-1011-1000	30.1748
0000-0111-1011-1001	30.4923
0000-0111-1011-1010	30.6894
0000-0111-1011-1011	30.8625
0000-0111-1011-1100	28.8882
0000-0111-1011-1101	32.2786
0000-0111-1011-1110	29.898
0000-0111-1011-1111	29.5532
0000-0111-1100-0000	26.1601
0000-0111-1100-0001	31.3301
0000-0111-1100-0010	28.7009
0000-0111-1100-0011	30.0084
0000-0111-1100-0100	26.1767
0000-0111-1100-0101	31.5017
0000-0111-1100-0110	27.5983
0000-0111-1100-0111	30.2477
0000-0111-1100-1000	26.7114
0000-0111-1100-1001	32.9872
0000-0111-1100-1010	30.1001
0000-0111-1100-1011	32.1828
0000-0111-1100-1100	27.1325
0000-0111-1100-1101	29.7541
0000-0111-1100-1110	28.8419
0000-0111-1100-1111	31.2247
[truncated: 63,536 more rows]
