# Supplementary material for: Algorithmic Probability-Guided Machine Learning on Non-Differentiable Spaces
Source: Front Artif Intell. 2021 Jan 25;3:567356. doi: 10.3389/frai.2020.567356 (PMC7944352; doi:10.3389/frai.2020.567356)
Supplement: Supplementary file 2 [file datasheet2.zip › code/AlgWeighting/K-10.json]

{
 "(0, 0, 0, 0, 0, 0, 0, 0, 0, 0)": 22.7842255627635,
 "(0, 0, 0, 0, 0, 0, 0, 0, 0, 1)": 23.9328241072974,
 "(0, 0, 0, 0, 0, 0, 0, 0, 1, 0)": 24.4878325599833,
 "(0, 0, 0, 0, 0, 0, 0, 0, 1, 1)": 25.3381935720093,
 "(0, 0, 0, 0, 0, 0, 0, 1, 0, 0)": 25.4055410110118,
 "(0, 0, 0, 0, 0, 0, 0, 1, 0, 1)": 26.2144027808923,
 "(0, 0, 0, 0, 0, 0, 0, 1, 1, 0)": 25.7754768903552,
 "(0, 0, 0, 0, 0, 0, 0, 1, 1, 1)": 26.99642834569,
 "(0, 0, 0, 0, 0, 0, 1, 0, 0, 0)": 24.7008853387644,
 "(0, 0, 0, 0, 0, 0, 1, 0, 0, 1)": 25.8272876916933,
 "(0, 0, 0, 0, 0, 0, 1, 0, 1, 0)": 24.142450826213,
 "(0, 0, 0, 0, 0, 0, 1, 0, 1, 1)": 27.0744495276757,
 "(0, 0, 0, 0, 0, 0, 1, 1, 0, 0)": 26.2673480078707,
 "(0, 0, 0, 0, 0, 0, 1, 1, 0, 1)": 26.9615669142829,
 "(0, 0, 0, 0, 0, 0, 1, 1, 1, 0)": 25.9724328646211,
 "(0, 0, 0, 0, 0, 0, 1, 1, 1, 1)": 27.2540288654732,
 "(0, 0, 0, 0, 0, 1, 0, 0, 0, 0)": 24.5782437419808,
 "(0, 0, 0, 0, 0, 1, 0, 0, 0, 1)": 26.6729552137104,
 "(0, 0, 0, 0, 0, 1, 0, 0, 1, 0)": 26.4239538669155,
 "(0, 0, 0, 0, 0, 1, 0, 0, 1, 1)": 28.2504176119208,
 "(0, 0, 0, 0, 0, 1, 0, 1, 0, 0)": 26.3456659270687,
 "(0, 0, 0, 0, 0, 1, 0, 1, 0, 1)": 25.5081718104132,
 "(0, 0, 0, 0, 0, 1, 0, 1, 1, 0)": 27.72101308769,
 "(0, 0, 0, 0, 0, 1, 0, 1, 1, 1)": 28.4952926486358,
 "(0, 0, 0, 0, 0, 1, 1, 0, 0, 0)": 26.0143502536873,
 "(0, 0, 0, 0, 0, 1, 1, 0, 0, 1)": 27.920177933871,
 "(0, 0, 0, 0, 0, 1, 1, 0, 1, 0)": 24.5200191819814,
 "(0, 0, 0, 0, 0, 1, 1, 0, 1, 1)": 27.5658481952083,
 "(0, 0, 0, 0, 0, 1, 1, 1, 0, 0)": 27.2089409759447,
 "(0, 0, 0, 0, 0, 1, 1, 1, 0, 1)": 27.7193481191949,
 "(0, 0, 0, 0, 0, 1, 1, 1, 1, 0)": 26.7422707082505,
 "(0, 0, 0, 0, 0, 1, 1, 1, 1, 1)": 27.2820196093067,
 "(0, 0, 0, 0, 1, 0, 0, 0, 0, 0)": 24.5782437419808,
 "(0, 0, 0, 0, 1, 0, 0, 0, 0, 1)": 25.5057780898692,
 "(0, 0, 0, 0, 1, 0, 0, 0, 1, 0)": 24.4826451243217,
 "(0, 0, 0, 0, 1, 0, 0, 0, 1, 1)": 26.6759123833752,
 "(0, 0, 0, 0, 1, 0, 0, 1, 0, 0)": 26.1638980168897,
 "(0, 0, 0, 0, 1, 0, 0, 1, 0, 1)": 25.8248986287737,
 "(0, 0, 0, 0, 1, 0, 0, 1, 1, 0)": 26.8341783674322,
 "(0, 0, 0, 0, 1, 0, 0, 1, 1, 1)": 27.8706734426367,
 "(0, 0, 0, 0, 1, 0, 1, 0, 0, 0)": 26.0984145184758,
 "(0, 0, 0, 0, 1, 0, 1, 0, 0, 1)": 27.062087026658,
 "(0, 0, 0, 0, 1, 0, 1, 0, 1, 0)": 25.0475645963011,
 "(0, 0, 0, 0, 1, 0, 1, 0, 1, 1)": 27.7524504881329,
 "(0, 0, 0, 0, 1, 0, 1, 1, 0, 0)": 26.7279712136545,
 "(0, 0, 0, 0, 1, 0, 1, 1, 0, 1)": 26.2368560989038,
 "(0, 0, 0, 0, 1, 0, 1, 1, 1, 0)": 26.983048281866,
 "(0, 0, 0, 0, 1, 0, 1, 1, 1, 1)": 27.7892383309973,
 "(0, 0, 0, 0, 1, 1, 0, 0, 0, 0)": 25.6395076116249,
 "(0, 0, 0, 0, 1, 1, 0, 0, 0, 1)": 27.4981447649668,
 "(0, 0, 0, 0, 1, 1, 0, 0, 1, 0)": 27.3733277938456,
 "(0, 0, 0, 0, 1, 1, 0, 0, 1, 1)": 28.6783364024964,
 "(0, 0, 0, 0, 1, 1, 0, 1, 0, 0)": 26.8955266850056,
 "(0, 0, 0, 0, 1, 1, 0, 1, 0, 1)": 25.6791453147917,
 "(0, 0, 0, 0, 1, 1, 0, 1, 1, 0)": 27.4750158360985,
 "(0, 0, 0, 0, 1, 1, 0, 1, 1, 1)": 28.4302953937894,
 "(0, 0, 0, 0, 1, 1, 1, 0, 0, 0)": 26.8852227917633,
 "(0, 0, 0, 0, 1, 1, 1, 0, 0, 1)": 27.7724525223039,
 "(0, 0, 0, 0, 1, 1, 1, 0, 1, 0)": 26.9119139608313,
 "(0, 0, 0, 0, 1, 1, 1, 0, 1, 1)": 28.069845366279,
 "(0, 0, 0, 0, 1, 1, 1, 1, 0, 0)": 26.970121117466,
 "(0, 0, 0, 0, 1, 1, 1, 1, 0, 1)": 27.8062217445739,
 "(0, 0, 0, 0, 1, 1, 1, 1, 1, 0)": 27.6777973794971,
 "(0, 0, 0, 0, 1, 1, 1, 1, 1, 1)": 27.2540288654732,
 "(0, 0, 0, 1, 0, 0, 0, 0, 0, 0)": 24.7008853387644,
 "(0, 0, 0, 1, 0, 0, 0, 0, 0, 1)": 26.4321123903027,
 "(0, 0, 0, 1, 0, 0, 0, 0, 1, 0)": 26.5296527356779,
 "(0, 0, 0, 1, 0, 0, 0, 0, 1, 1)": 28.3422451903365,
 "(0, 0, 0, 1, 0, 0, 0, 1, 0, 0)": 26.002321372082,
 "(0, 0, 0, 1, 0, 0, 0, 1, 0, 1)": 26.8842897131229,
 "(0, 0, 0, 1, 0, 0, 0, 1, 1, 0)": 27.6924221587999,
 "(0, 0, 0, 1, 0, 0, 0, 1, 1, 1)": 28.2568438810803,
 "(0, 0, 0, 1, 0, 0, 1, 0, 0, 0)": 26.0610322964727,
 "(0, 0, 0, 1, 0, 0, 1, 0, 0, 1)": 26.0573468013891,
 "(0, 0, 0, 1, 0, 0, 1, 0, 1, 0)": 26.4719753817785,
 "(0, 0, 0, 1, 0, 0, 1, 0, 1, 1)": 28.2416279721877,
 "(0, 0, 0, 1, 0, 0, 1, 1, 0, 0)": 28.0634945341266,
 "(0, 0, 0, 1, 0, 0, 1, 1, 0, 1)": 28.4962427277224,
 "(0, 0, 0, 1, 0, 0, 1, 1, 1, 0)": 28.6016965305406,
 "(0, 0, 0, 1, 0, 0, 1, 1, 1, 1)": 28.4302953937894,
 "(0, 0, 0, 1, 0, 1, 0, 0, 0, 0)": 26.0984145184758,
 "(0, 0, 0, 1, 0, 1, 0, 0, 0, 1)": 27.5544237988109,
 "(0, 0, 0, 1, 0, 1, 0, 0, 1, 0)": 26.4910250184514,
 "(0, 0, 0, 1, 0, 1, 0, 0, 1, 1)": 27.8103513181505,
 "(0, 0, 0, 1, 0, 1, 0, 1, 0, 0)": 26.1638980168897,
 "(0, 0, 0, 1, 0, 1, 0, 1, 0, 1)": 25.3451309020149,
 "(0, 0, 0, 1, 0, 1, 0, 1, 1, 0)": 27.7632743121616,
 "(0, 0, 0, 1, 0, 1, 0, 1, 1, 1)": 27.7232360388862,
 "(0, 0, 0, 1, 0, 1, 1, 0, 0, 0)": 27.9569817275465,
 "(0, 0, 0, 1, 0, 1, 1, 0, 0, 1)": 28.9504566370887,
 "(0, 0, 0, 1, 0, 1, 1, 0, 1, 0)": 27.6951467961365,
 "(0, 0, 0, 1, 0, 1, 1, 0, 1, 1)": 27.7360849083042,
 "(0, 0, 0, 1, 0, 1, 1, 1, 0, 0)": 28.6109281691272,
 "(0, 0, 0, 1, 0, 1, 1, 1, 0, 1)": 27.4225985873035,
 "(0, 0, 0, 1, 0, 1, 1, 1, 1, 0)": 28.7221241351387,
 "(0, 0, 0, 1, 0, 1, 1, 1, 1, 1)": 28.4952926486358,
 "(0, 0, 0, 1, 1, 0, 0, 0, 0, 0)": 26.0143502536873,
 "(0, 0, 0, 1, 1, 0, 0, 0, 0, 1)": 27.6622526791613,
 "(0, 0, 0, 1, 1, 0, 0, 0, 1, 0)": 28.116561865186,
 "(0, 0, 0, 1, 1, 0, 0, 0, 1, 1)": 28.8091702333191,
 "(0, 0, 0, 1, 1, 0, 0, 1, 0, 0)": 27.6500421238637,
 "(0, 0, 0, 1, 1, 0, 0, 1, 0, 1)": 28.6946014568592,
 "(0, 0, 0, 1, 1, 0, 0, 1, 1, 0)": 27.8719059886671,
 "(0, 0, 0, 1, 1, 0, 0, 1, 1, 1)": 28.8044555394471,
 "(0, 0, 0, 1, 1, 0, 1, 0, 0, 0)": 27.9569817275465,
 "(0, 0, 0, 1, 1, 0, 1, 0, 0, 1)": 28.7000641481298,
 "(0, 0, 0, 1, 1, 0, 1, 0, 1, 0)": 26.3441683566389,
 "(0, 0, 0, 1, 1, 0, 1, 0, 1, 1)": 27.9668250341476,
 "(0, 0, 0, 1, 1, 0, 1, 1, 0, 0)": 28.4577935904401,
 "(0, 0, 0, 1, 1, 0, 1, 1, 0, 1)": 27.6590573400015,
 "(0, 0, 0, 1, 1, 0, 1, 1, 1, 0)": 28.181555753776,
 "(0, 0, 0, 1, 1, 0, 1, 1, 1, 1)": 27.8706734426367,
 "(0, 0, 0, 1, 1, 1, 0, 0, 0, 0)": 26.8852227917633,
 "(0, 0, 0, 1, 1, 1, 0, 0, 0, 1)": 28.7265769011454,
 "(0, 0, 0, 1, 1, 1, 0, 0, 1, 0)": 28.3672312769036,
 "(0, 0, 0, 1, 1, 1, 0, 0, 1, 1)": 29.1453355658633,
 "(0, 0, 0, 1, 1, 1, 0, 1, 0, 0)": 29.0459986243246,
 "(0, 0, 0, 1, 1, 1, 0, 1, 0, 1)": 27.982049761784,
 "(0, 0, 0, 1, 1, 1, 0, 1, 1, 0)": 28.7811104501139,
 "(0, 0, 0, 1, 1, 1, 0, 1, 1, 1)": 28.2568438810803,
 "(0, 0, 0, 1, 1, 1, 1, 0, 0, 0)": 28.3847187036324,
 "(0, 0, 0, 1, 1, 1, 1, 0, 0, 1)": 29.245616625657,
 "(0, 0, 0, 1, 1, 1, 1, 0, 1, 0)": 28.6140185559731,
 "(0, 0, 0, 1, 1, 1, 1, 0, 1, 1)": 28.2779291754894,
 "(0, 0, 0, 1, 1, 1, 1, 1, 0, 0)": 28.5134520177546,
 "(0, 0, 0, 1, 1, 1, 1, 1, 0, 1)": 28.3235747586485,
 "(0, 0, 0, 1, 1, 1, 1, 1, 1, 0)": 28.1393862995321,
 "(0, 0, 0, 1, 1, 1, 1, 1, 1, 1)": 26.99642834569,
 "(0, 0, 1, 0, 0, 0, 0, 0, 0, 0)": 25.4055410110118,
 "(0, 0, 1, 0, 0, 0, 0, 0, 0, 1)": 26.3288543335989,
 "(0, 0, 1, 0, 0, 0, 0, 0, 1, 0)": 26.877156088798,
 "(0, 0, 1, 0, 0, 0, 0, 0, 1, 1)": 27.8818044497333,
 "(0, 0, 1, 0, 0, 0, 0, 1, 0, 0)": 25.8450302826757,
 "(0, 0, 1, 0, 0, 0, 0, 1, 0, 1)": 26.5877057257963,
 "(0, 0, 1, 0, 0, 0, 0, 1, 1, 0)": 27.9144516836332,
 "(0, 0, 1, 0, 0, 0, 0, 1, 1, 1)": 28.2779291754894,
 "(0, 0, 1, 0, 0, 0, 1, 0, 0, 0)": 26.002321372082,
 "(0, 0, 1, 0, 0, 0, 1, 0, 0, 1)": 26.6775279435003,
 "(0, 0, 1, 0, 0, 0, 1, 0, 1, 0)": 25.8917712944924,
 "(0, 0, 1, 0, 0, 0, 1, 0, 1, 1)": 26.8608508001581,
 "(0, 0, 1, 0, 0, 0, 1, 1, 0, 0)": 27.1393862995321,
 "(0, 0, 1, 0, 0, 0, 1, 1, 0, 1)": 27.069845366279,
 "(0, 0, 1, 0, 0, 0, 1, 1, 1, 0)": 27.8156781981994,
 "(0, 0, 1, 0, 0, 0, 1, 1, 1, 1)": 28.069845366279,
 "(0, 0, 1, 0, 0, 1, 0, 0, 0, 0)": 26.1638980168897,
 "(0, 0, 1, 0, 0, 1, 0, 0, 0, 1)": 26.5448082617899,
 "(0, 0, 1, 0, 0, 1, 0, 0, 1, 0)": 25.7939034766658,
 "(0, 0, 1, 0, 0, 1, 0, 0, 1, 1)": 26.3988628859527,
 "(0, 0, 1, 0, 0, 1, 0, 1, 0, 0)": 26.9924012808537,
 "(0, 0, 1, 0, 0, 1, 0, 1, 0, 1)": 26.4792363024167,
 "(0, 0, 1, 0, 0, 1, 0, 1, 1, 0)": 27.4990967247776,
 "(0, 0, 1, 0, 0, 1, 0, 1, 1, 1)": 27.7360849083042,
 "(0, 0, 1, 0, 0, 1, 1, 0, 0, 0)": 27.6500421238637,
 "(0, 0, 1, 0, 0, 1, 1, 0, 0, 1)": 27.0515742642728,
 "(0, 0, 1, 0, 0, 1, 1, 0, 1, 0)": 27.0905014368325,
 "(0, 0, 1, 0, 0, 1, 1, 0, 1, 1)": 27.2352689754864,
 "(0, 0, 1, 0, 0, 1, 1, 1, 0, 0)": 28.1364208410555,
 "(0, 0, 1, 0, 0, 1, 1, 1, 0, 1)": 27.2500169189476,
 "(0, 0, 1, 0, 0, 1, 1, 1, 1, 0)": 28.1297707625111,
 "(0, 0, 1, 0, 0, 1, 1, 1, 1, 1)": 27.5658481952083,
 "(0, 0, 1, 0, 1, 0, 0, 0, 0, 0)": 26.3456659270687,
 "(0, 0, 1, 0, 1, 0, 0, 0, 0, 1)": 27.5874525991984,
 "(0, 0, 1, 0, 1, 0, 0, 0, 1, 0)": 27.2750727567126,
 "(0, 0, 1, 0, 1, 0, 0, 0, 1, 1)": 28.8793234602296,
 "(0, 0, 1, 0, 1, 0, 0, 1, 0, 0)": 26.9924012808537,
 "(0, 0, 1, 0, 1, 0, 0, 1, 0, 1)": 25.7662794807192,
 "(0, 0, 1, 0, 1, 0, 0, 1, 1, 0)": 28.5086510314908,
 "(0, 0, 1, 0, 1, 0, 0, 1, 1, 1)": 27.9668250341476,
 "(0, 0, 1, 0, 1, 0, 1, 0, 0, 0)": 26.1638980168897,
 "(0, 0, 1, 0, 1, 0, 1, 0, 0, 1)": 27.0218554233442,
 "(0, 0, 1, 0, 1, 0, 1, 0, 1, 0)": 24.3387792866624,
 "(0, 0, 1, 0, 1, 0, 1, 0, 1, 1)": 26.6083578940115,
 "(0, 0, 1, 0, 1, 0, 1, 1, 0, 0)": 27.4298415019999,
 "(0, 0, 1, 0, 1, 0, 1, 1, 0, 1)": 25.8568793766801,
 "(0, 0, 1, 0, 1, 0, 1, 1, 1, 0)": 27.7088477067131,
 "(0, 0, 1, 0, 1, 0, 1, 1, 1, 1)": 27.7524504881329,
 "(0, 0, 1, 0, 1, 1, 0, 0, 0, 0)": 26.8955266850056,
 "(0, 0, 1, 0, 1, 1, 0, 0, 0, 1)": 28.4689413216888,
 "(0, 0, 1, 0, 1, 1, 0, 0, 1, 0)": 27.7793747029132,
 "(0, 0, 1, 0, 1, 1, 0, 0, 1, 1)": 28.9780625781106,
 "(0, 0, 1, 0, 1, 1, 0, 1, 0, 0)": 27.8535274593523,
 "(0, 0, 1, 0, 1, 1, 0, 1, 0, 1)": 26.9090643482801,
 "(0, 0, 1, 0, 1, 1, 0, 1, 1, 0)": 27.0051924079368,
 "(0, 0, 1, 0, 1, 1, 0, 1, 1, 1)": 28.2416279721877,
 "(0, 0, 1, 0, 1, 1, 1, 0, 0, 0)": 29.0459986243246,
 "(0, 0, 1, 0, 1, 1, 1, 0, 0, 1)": 29.237650315847,
 "(0, 0, 1, 0, 1, 1, 1, 0, 1, 0)": 26.6073310647575,
 "(0, 0, 1, 0, 1, 1, 1, 0, 1, 1)": 26.8608508001581,
 "(0, 0, 1, 0, 1, 1, 1, 1, 0, 0)": 29.0102729216068,
 "(0, 0, 1, 0, 1, 1, 1, 1, 0, 1)": 27.7199028952221,
 "(0, 0, 1, 0, 1, 1, 1, 1, 1, 0)": 28.6783364024964,
 "(0, 0, 1, 0, 1, 1, 1, 1, 1, 1)": 27.0744495276757,
 "(0, 0, 1, 1, 0, 0, 0, 0, 0, 0)": 26.2673480078707,
 "(0, 0, 1, 1, 0, 0, 0, 0, 0, 1)": 27.8980357204918,
 "(0, 0, 1, 1, 0, 0, 0, 0, 1, 0)": 27.6804945106638,
 "(0, 0, 1, 1, 0, 0, 0, 0, 1, 1)": 29.1349403945009,
 "(0, 0, 1, 1, 0, 0, 0, 1, 0, 0)": 27.1393862995321,
 "(0, 0, 1, 1, 0, 0, 0, 1, 0, 1)": 27.4577935904401,
 "(0, 0, 1, 1, 0, 0, 0, 1, 1, 0)": 28.5173043432502,
 "(0, 0, 1, 1, 0, 0, 0, 1, 1, 1)": 29.1453355658633,
 "(0, 0, 1, 1, 0, 0, 1, 0, 0, 0)": 28.0634945341266,
 "(0, 0, 1, 1, 0, 0, 1, 0, 0, 1)": 28.0418309901094,
 "(0, 0, 1, 1, 0, 0, 1, 0, 1, 0)": 27.5869464791999,
 "(0, 0, 1, 1, 0, 0, 1, 0, 1, 1)": 28.9780625781106,
 "(0, 0, 1, 1, 0, 0, 1, 1, 0, 0)": 28.1678663992279,
 "(0, 0, 1, 1, 0, 0, 1, 1, 0, 1)": 28.3585664157765,
 "(0, 0, 1, 1, 0, 0, 1, 1, 1, 0)": 28.7221241351387,
 "(0, 0, 1, 1, 0, 0, 1, 1, 1, 1)": 28.6783364024964,
 "(0, 0, 1, 1, 0, 1, 0, 0, 0, 0)": 26.7279712136545,
 "(0, 0, 1, 1, 0, 1, 0, 0, 0, 1)": 28.8596276588887,
 "(0, 0, 1, 1, 0, 1, 0, 0, 1, 0)": 27.1202188887941,
 "(0, 0, 1, 1, 0, 1, 0, 0, 1, 1)": 29.2568438810803,
 "(0, 0, 1, 1, 0, 1, 0, 1, 0, 0)": 27.4298415019999,
 "(0, 0, 1, 1, 0, 1, 0, 1, 0, 1)": 26.3275854724433,
 "(0, 0, 1, 1, 0, 1, 0, 1, 1, 0)": 27.4362090188222,
 "(0, 0, 1, 1, 0, 1, 0, 1, 1, 1)": 27.8103513181505,
 "(0, 0, 1, 1, 0, 1, 1, 0, 0, 0)": 28.4577935904401,
 "(0, 0, 1, 1, 0, 1, 1, 0, 0, 1)": 28.0776456533812,
 "(0, 0, 1, 1, 0, 1, 1, 0, 1, 0)": 26.6526878151258,
 "(0, 0, 1, 1, 0, 1, 1, 0, 1, 1)": 26.3988628859527,
 "(0, 0, 1, 1, 0, 1, 1, 1, 0, 0)": 29.0198046837794,
 "(0, 0, 1, 1, 0, 1, 1, 1, 0, 1)": 26.6831966935869,
 "(0, 0, 1, 1, 0, 1, 1, 1, 1, 0)": 28.9582902945667,
 "(0, 0, 1, 1, 0, 1, 1, 1, 1, 1)": 28.2504176119208,
 "(0, 0, 1, 1, 1, 0, 0, 0, 0, 0)": 27.2089409759447,
 "(0, 0, 1, 1, 1, 0, 0, 0, 0, 1)": 29.0883508351311,
 "(0, 0, 1, 1, 1, 0, 0, 0, 1, 0)": 28.6037429068282,
 "(0, 0, 1, 1, 1, 0, 0, 0, 1, 1)": 29.1543057193678,
 "(0, 0, 1, 1, 1, 0, 0, 1, 0, 0)": 28.1364208410555,
 "(0, 0, 1, 1, 1, 0, 0, 1, 0, 1)": 28.3551149905875,
 "(0, 0, 1, 1, 1, 0, 0, 1, 1, 0)": 29.0211715195433,
 "(0, 0, 1, 1, 1, 0, 0, 1, 1, 1)": 28.8091702333191,
 "(0, 0, 1, 1, 1, 0, 1, 0, 0, 0)": 28.6109281691272,
 "(0, 0, 1, 1, 1, 0, 1, 0, 0, 1)": 29.1364208410555,
 "(0, 0, 1, 1, 1, 0, 1, 0, 1, 0)": 27.0300876570413,
 "(0, 0, 1, 1, 1, 0, 1, 0, 1, 1)": 28.8793234602296,
 "(0, 0, 1, 1, 1, 0, 1, 1, 0, 0)": 29.0198046837794,
 "(0, 0, 1, 1, 1, 0, 1, 1, 0, 1)": 28.0014780359728,
 "(0, 0, 1, 1, 1, 0, 1, 1, 1, 0)": 27.1976925909117,
 "(0, 0, 1, 1, 1, 0, 1, 1, 1, 1)": 26.6759123833752,
 "(0, 0, 1, 1, 1, 1, 0, 0, 0, 0)": 26.970121117466,
 "(0, 0, 1, 1, 1, 1, 0, 0, 0, 1)": 29.4275741825942,
 "(0, 0, 1, 1, 1, 1, 0, 0, 1, 0)": 28.7388933480482,
 "(0, 0, 1, 1, 1, 1, 0, 0, 1, 1)": 29.1349403945009,
 "(0, 0, 1, 1, 1, 1, 0, 1, 0, 0)": 29.0102729216068,
 "(0, 0, 1, 1, 1, 1, 0, 1, 0, 1)": 27.7787965842756,
 "(0, 0, 1, 1, 1, 1, 0, 1, 1, 0)": 28.4293877529662,
 "(0, 0, 1, 1, 1, 1, 0, 1, 1, 1)": 28.3422451903365,
 "(0, 0, 1, 1, 1, 1, 1, 0, 0, 0)": 28.5134520177546,
 "(0, 0, 1, 1, 1, 1, 1, 0, 0, 1)": 29.2392400626093,
 "(0, 0, 1, 1, 1, 1, 1, 0, 1, 0)": 28.3277968718196,
 "(0, 0, 1, 1, 1, 1, 1, 0, 1, 1)": 27.8818044497333,
 "(0, 0, 1, 1, 1, 1, 1, 1, 0, 0)": 28.7649907847506,
 "(0, 0, 1, 1, 1, 1, 1, 1, 0, 1)": 27.8811838022551,
 "(0, 0, 1, 1, 1, 1, 1, 1, 1, 0)": 27.9011781635571,
 "(0, 0, 1, 1, 1, 1, 1, 1, 1, 1)": 25.3381935720093,
 "(0, 1, 0, 0, 0, 0, 0, 0, 0, 0)": 24.4878325599833,
 "(0, 1, 0, 0, 0, 0, 0, 0, 0, 1)": 25.7955106109097,
 "(0, 1, 0, 0, 0, 0, 0, 0, 1, 0)": 26.9947490357101,
 "(0, 1, 0, 0, 0, 0, 0, 0, 1, 1)": 27.8811838022551,
 "(0, 1, 0, 0, 0, 0, 0, 1, 0, 0)": 26.877156088798,
 "(0, 1, 0, 0, 0, 0, 0, 1, 0, 1)": 27.4582563635125,
 "(0, 1, 0, 0, 0, 0, 0, 1, 1, 0)": 28.2368560989038,
 "(0, 1, 0, 0, 0, 0, 0, 1, 1, 1)": 28.3235747586485,
 "(0, 1, 0, 0, 0, 0, 1, 0, 0, 0)": 26.5296527356779,
 "(0, 1, 0, 0, 0, 0, 1, 0, 0, 1)": 27.533304821944,
 "(0, 1, 0, 0, 0, 0, 1, 0, 1, 0)": 27.0031652014568,
 "(0, 1, 0, 0, 0, 0, 1, 0, 1, 1)": 27.7199028952221,
 "(0, 1, 0, 0, 0, 0, 1, 1, 0, 0)": 27.6804945106638,
 "(0, 1, 0, 0, 0, 0, 1, 1, 0, 1)": 27.1520579468422,
 "(0, 1, 0, 0, 0, 0, 1, 1, 1, 0)": 27.7249055029578,
 "(0, 1, 0, 0, 0, 0, 1, 1, 1, 1)": 27.8062217445739,
 "(0, 1, 0, 0, 0, 1, 0, 0, 0, 0)": 24.4826451243217,
 "(0, 1, 0, 0, 0, 1, 0, 0, 0, 1)": 24.5920156869483,
 "(0, 1, 0, 0, 0, 1, 0, 0, 1, 0)": 25.7591345818006,
 "(0, 1, 0, 0, 0, 1, 0, 0, 1, 1)": 26.6831966935869,
 "(0, 1, 0, 0, 0, 1, 0, 1, 0, 0)": 27.2750727567126,
 "(0, 1, 0, 0, 0, 1, 0, 1, 0, 1)": 25.9877172019308,
 "(0, 1, 0, 0, 0, 1, 0, 1, 1, 0)": 26.8504870050322,
 "(0, 1, 0, 0, 0, 1, 0, 1, 1, 1)": 27.4225985873035,
 "(0, 1, 0, 0, 0, 1, 1, 0, 0, 0)": 28.116561865186,
 "(0, 1, 0, 0, 0, 1, 1, 0, 0, 1)": 28.4670773743483,
 "(0, 1, 0, 0, 0, 1, 1, 0, 1, 0)": 27.1819378740381,
 "(0, 1, 0, 0, 0, 1, 1, 0, 1, 1)": 27.2500169189476,
 "(0, 1, 0, 0, 0, 1, 1, 1, 0, 0)": 28.6037429068282,
 "(0, 1, 0, 0, 0, 1, 1, 1, 0, 1)": 26.9214535263863,
 "(0, 1, 0, 0, 0, 1, 1, 1, 1, 0)": 28.4596455740588,
 "(0, 1, 0, 0, 0, 1, 1, 1, 1, 1)": 27.7193481191949,
 "(0, 1, 0, 0, 1, 0, 0, 0, 0, 0)": 26.4239538669155,
 "(0, 1, 0, 0, 1, 0, 0, 0, 0, 1)": 27.5475138538283,
 "(0, 1, 0, 0, 1, 0, 0, 0, 1, 0)": 25.7591345818006,
 "(0, 1, 0, 0, 1, 0, 0, 0, 1, 1)": 28.0014780359728,
 "(0, 1, 0, 0, 1, 0, 0, 1, 0, 0)": 25.7939034766658,
 "(0, 1, 0, 0, 1, 0, 0, 1, 0, 1)": 26.0520980869863,
 "(0, 1, 0, 0, 1, 0, 0, 1, 1, 0)": 27.0345664750937,
 "(0, 1, 0, 0, 1, 0, 0, 1, 1, 1)": 27.6590573400015,
 "(0, 1, 0, 0, 1, 0, 1, 0, 0, 0)": 26.4910250184514,
 "(0, 1, 0, 0, 1, 0, 1, 0, 0, 1)": 26.8568793766801,
 "(0, 1, 0, 0, 1, 0, 1, 0, 1, 0)": 25.9272076910576,
 "(0, 1, 0, 0, 1, 0, 1, 0, 1, 1)": 25.8568793766801,
 "(0, 1, 0, 0, 1, 0, 1, 1, 0, 0)": 27.1202188887941,
 "(0, 1, 0, 0, 1, 0, 1, 1, 0, 1)": 26.5124905415172,
 "(0, 1, 0, 0, 1, 0, 1, 1, 1, 0)": 27.1674879874118,
 "(0, 1, 0, 0, 1, 0, 1, 1, 1, 1)": 26.2368560989038,
 "(0, 1, 0, 0, 1, 1, 0, 0, 0, 0)": 27.3733277938456,
 "(0, 1, 0, 0, 1, 1, 0, 0, 0, 1)": 28.623329635527,
 "(0, 1, 0, 0, 1, 1, 0, 0, 1, 0)": 27.6826558519533,
 "(0, 1, 0, 0, 1, 1, 0, 0, 1, 1)": 28.3585664157765,
 "(0, 1, 0, 0, 1, 1, 0, 1, 0, 0)": 27.7793747029132,
 "(0, 1, 0, 0, 1, 1, 0, 1, 0, 1)": 26.0810270409499,
 "(0, 1, 0, 0, 1, 1, 0, 1, 1, 0)": 27.3975309624475,
 "(0, 1, 0, 0, 1, 1, 0, 1, 1, 1)": 28.4962427277224,
 "(0, 1, 0, 0, 1, 1, 1, 0, 0, 0)": 28.3672312769036,
 "(0, 1, 0, 0, 1, 1, 1, 0, 0, 1)": 28.3768231197004,
 "(0, 1, 0, 0, 1, 1, 1, 0, 1, 0)": 27.9011781635571,
 "(0, 1, 0, 0, 1, 1, 1, 0, 1, 1)": 27.069845366279,
 "(0, 1, 0, 0, 1, 1, 1, 1, 0, 0)": 28.7388933480482,
 "(0, 1, 0, 0, 1, 1, 1, 1, 0, 1)": 27.1520579468422,
 "(0, 1, 0, 0, 1, 1, 1, 1, 1, 0)": 28.0656083733925,
 "(0, 1, 0, 0, 1, 1, 1, 1, 1, 1)": 26.9615669142829,
 "(0, 1, 0, 1, 0, 0, 0, 0, 0, 0)": 24.142450826213,
 "(0, 1, 0, 1, 0, 0, 0, 0, 0, 1)": 27.0582234466375,
 "(0, 1, 0, 1, 0, 0, 0, 0, 1, 0)": 27.0031652014568,
 "(0, 1, 0, 1, 0, 0, 0, 0, 1, 1)": 27.7787965842756,
 "(0, 1, 0, 1, 0, 0, 0, 1, 0, 0)": 25.8917712944924,
 "(0, 1, 0, 1, 0, 0, 0, 1, 0, 1)": 26.6689324532988,
 "(0, 1, 0, 1, 0, 0, 0, 1, 1, 0)": 27.3551149905875,
 "(0, 1, 0, 1, 0, 0, 0, 1, 1, 1)": 27.982049761784,
 "(0, 1, 0, 1, 0, 0, 1, 0, 0, 0)": 26.4719753817785,
 "(0, 1, 0, 1, 0, 0, 1, 0, 0, 1)": 25.9288101515588,
 "(0, 1, 0, 1, 0, 0, 1, 0, 1, 0)": 25.8389913661944,
 "(0, 1, 0, 1, 0, 0, 1, 0, 1, 1)": 26.9090643482801,
 "(0, 1, 0, 1, 0, 0, 1, 1, 0, 0)": 27.5869464791999,
 "(0, 1, 0, 1, 0, 0, 1, 1, 0, 1)": 26.0810270409499,
 "(0, 1, 0, 1, 0, 0, 1, 1, 1, 0)": 27.2628946170889,
 "(0, 1, 0, 1, 0, 0, 1, 1, 1, 1)": 25.6791453147917,
 "(0, 1, 0, 1, 0, 1, 0, 0, 0, 0)": 25.0475645963011,
 "(0, 1, 0, 1, 0, 1, 0, 0, 0, 1)": 26.2044699104595,
 "(0, 1, 0, 1, 0, 1, 0, 0, 1, 0)": 25.9272076910576,
 "(0, 1, 0, 1, 0, 1, 0, 0, 1, 1)": 26.3275854724433,
 "(0, 1, 0, 1, 0, 1, 0, 1, 0, 0)": 24.3387792866624,
 "(0, 1, 0, 1, 0, 1, 0, 1, 0, 1)": 23.9384624737429,
 "(0, 1, 0, 1, 0, 1, 0, 1, 1, 0)": 25.3563004868967,
 "(0, 1, 0, 1, 0, 1, 0, 1, 1, 1)": 25.3451309020149,
 "(0, 1, 0, 1, 0, 1, 1, 0, 0, 0)": 26.3441683566389,
 "(0, 1, 0, 1, 0, 1, 1, 0, 0, 1)": 26.5134520177546,
 "(0, 1, 0, 1, 0, 1, 1, 0, 1, 0)": 26.102206572209,
 "(0, 1, 0, 1, 0, 1, 1, 0, 1, 1)": 26.4792363024167,
 "(0, 1, 0, 1, 0, 1, 1, 1, 0, 0)": 27.0300876570413,
 "(0, 1, 0, 1, 0, 1, 1, 1, 0, 1)": 25.9877172019308,
 "(0, 1, 0, 1, 0, 1, 1, 1, 1, 0)": 27.0335316668909,
 "(0, 1, 0, 1, 0, 1, 1, 1, 1, 1)": 25.5081718104132,
 "(0, 1, 0, 1, 1, 0, 0, 0, 0, 0)": 24.5200191819814,
 "(0, 1, 0, 1, 1, 0, 0, 0, 0, 1)": 27.646346288252,
 "(0, 1, 0, 1, 1, 0, 0, 0, 1, 0)": 27.1819378740381,
 "(0, 1, 0, 1, 1, 0, 0, 0, 1, 1)": 28.3551149905875,
 "(0, 1, 0, 1, 1, 0, 0, 1, 0, 0)": 27.0905014368325,
 "(0, 1, 0, 1, 1, 0, 0, 1, 0, 1)": 27.7787965842756,
 "(0, 1, 0, 1, 1, 0, 0, 1, 1, 0)": 27.55491863505,
 "(0, 1, 0, 1, 1, 0, 0, 1, 1, 1)": 28.6946014568592,
 "(0, 1, 0, 1, 1, 0, 1, 0, 0, 0)": 27.6951467961365,
 "(0, 1, 0, 1, 1, 0, 1, 0, 0, 1)": 27.6918778482706,
 "(0, 1, 0, 1, 1, 0, 1, 0, 1, 0)": 26.102206572209,
 "(0, 1, 0, 1, 1, 0, 1, 0, 1, 1)": 25.7662794807192,
 "(0, 1, 0, 1, 1, 0, 1, 1, 0, 0)": 26.6526878151258,
 "(0, 1, 0, 1, 1, 0, 1, 1, 0, 1)": 26.0520980869863,
 "(0, 1, 0, 1, 1, 0, 1, 1, 1, 0)": 27.3248400957045,
 "(0, 1, 0, 1, 1, 0, 1, 1, 1, 1)": 25.8248986287737,
 "(0, 1, 0, 1, 1, 1, 0, 0, 0, 0)": 26.9119139608313,
 "(0, 1, 0, 1, 1, 1, 0, 0, 0, 1)": 28.530869070832,
 "(0, 1, 0, 1, 1, 1, 0, 0, 1, 0)": 27.9011781635571,
 "(0, 1, 0, 1, 1, 1, 0, 0, 1, 1)": 27.4577935904401,
 "(0, 1, 0, 1, 1, 1, 0, 1, 0, 0)": 26.6073310647575,
 "(0, 1, 0, 1, 1, 1, 0, 1, 0, 1)": 26.6689324532988,
 "(0, 1, 0, 1, 1, 1, 0, 1, 1, 0)": 27.2989127044142,
 "(0, 1, 0, 1, 1, 1, 0, 1, 1, 1)": 26.8842897131229,
 "(0, 1, 0, 1, 1, 1, 1, 0, 0, 0)": 28.6140185559731,
 "(0, 1, 0, 1, 1, 1, 1, 0, 0, 1)": 28.4933943654134,
 "(0, 1, 0, 1, 1, 1, 1, 0, 1, 0)": 27.4221471102099,
 "(0, 1, 0, 1, 1, 1, 1, 0, 1, 1)": 26.5877057257963,
 "(0, 1, 0, 1, 1, 1, 1, 1, 0, 0)": 28.3277968718196,
 "(0, 1, 0, 1, 1, 1, 1, 1, 0, 1)": 27.4582563635125,
 "(0, 1, 0, 1, 1, 1, 1, 1, 1, 0)": 27.6891593717909,
 "(0, 1, 0, 1, 1, 1, 1, 1, 1, 1)": 26.2144027808923,
 "(0, 1, 1, 0, 0, 0, 0, 0, 0, 0)": 25.7754768903552,
 "(0, 1, 1, 0, 0, 0, 0, 0, 0, 1)": 28.0998579353455,
 "(0, 1, 1, 0, 0, 0, 0, 0, 1, 0)": 28.2368560989038,
 "(0, 1, 1, 0, 0, 0, 0, 0, 1, 1)": 29.2392400626093,
 "(0, 1, 1, 0, 0, 0, 0, 1, 0, 0)": 27.9144516836332,
 "(0, 1, 1, 0, 0, 0, 0, 1, 0, 1)": 28.4933943654134,
 "(0, 1, 1, 0, 0, 0, 0, 1, 1, 0)": 28.7022550294026,
 "(0, 1, 1, 0, 0, 0, 0, 1, 1, 1)": 29.245616625657,
 "(0, 1, 1, 0, 0, 0, 1, 0, 0, 0)": 27.6924221587999,
 "(0, 1, 1, 0, 0, 0, 1, 0, 0, 1)": 27.0829883148662,
 "(0, 1, 1, 0, 0, 0, 1, 0, 1, 0)": 27.3551149905875,
 "(0, 1, 1, 0, 0, 0, 1, 0, 1, 1)": 29.237650315847,
 "(0, 1, 1, 0, 0, 0, 1, 1, 0, 0)": 28.5173043432502,
 "(0, 1, 1, 0, 0, 0, 1, 1, 0, 1)": 28.3768231197004,
 "(0, 1, 1, 0, 0, 0, 1, 1, 1, 0)": 29.1876818565729,
 "(0, 1, 1, 0, 0, 0, 1, 1, 1, 1)": 27.7724525223039,
 "(0, 1, 1, 0, 0, 1, 0, 0, 0, 0)": 26.8341783674322,
 "(0, 1, 1, 0, 0, 1, 0, 0, 0, 1)": 28.6410828929908,
 "(0, 1, 1, 0, 0, 1, 0, 0, 1, 0)": 27.0345664750937,
 "(0, 1, 1, 0, 0, 1, 0, 0, 1, 1)": 28.0776456533812,
 "(0, 1, 1, 0, 0, 1, 0, 1, 0, 0)": 28.5086510314908,
 "(0, 1, 1, 0, 0, 1, 0, 1, 0, 1)": 26.5134520177546,
 "(0, 1, 1, 0, 0, 1, 0, 1, 1, 0)": 28.0129898622231,
 "(0, 1, 1, 0, 0, 1, 0, 1, 1, 1)": 28.9504566370887,
 "(0, 1, 1, 0, 0, 1, 1, 0, 0, 0)": 27.8719059886671,
 "(0, 1, 1, 0, 0, 1, 1, 0, 0, 1)": 27.4467313378437,
 "(0, 1, 1, 0, 0, 1, 1, 0, 1, 0)": 27.55491863505,
 "(0, 1, 1, 0, 0, 1, 1, 0, 1, 1)": 27.0515742642728,
 "(0, 1, 1, 0, 0, 1, 1, 1, 0, 0)": 29.0211715195433,
 "(0, 1, 1, 0, 0, 1, 1, 1, 0, 1)": 28.4670773743483,
 "(0, 1, 1, 0, 0, 1, 1, 1, 1, 0)": 28.8103513181505,
 "(0, 1, 1, 0, 0, 1, 1, 1, 1, 1)": 27.920177933871,
 "(0, 1, 1, 0, 1, 0, 0, 0, 0, 0)": 27.72101308769,
 "(0, 1, 1, 0, 1, 0, 0, 0, 0, 1)": 27.2093304198776,
 "(0, 1, 1, 0, 1, 0, 0, 0, 1, 0)": 26.8504870050322,
 "(0, 1, 1, 0, 1, 0, 0, 0, 1, 1)": 29.1364208410555,
 "(0, 1, 1, 0, 1, 0, 0, 1, 0, 0)": 27.4990967247776,
 "(0, 1, 1, 0, 1, 0, 0, 1, 0, 1)": 27.6918778482706,
 "(0, 1, 1, 0, 1, 0, 0, 1, 1, 0)": 28.0129898622231,
 "(0, 1, 1, 0, 1, 0, 0, 1, 1, 1)": 28.7000641481298,
 "(0, 1, 1, 0, 1, 0, 1, 0, 0, 0)": 27.7632743121616,
 "(0, 1, 1, 0, 1, 0, 1, 0, 0, 1)": 26.2077732745123,
 "(0, 1, 1, 0, 1, 0, 1, 0, 1, 0)": 25.3563004868967,
 "(0, 1, 1, 0, 1, 0, 1, 0, 1, 1)": 27.0218554233442,
 "(0, 1, 1, 0, 1, 0, 1, 1, 0, 0)": 27.4362090188222,
 "(0, 1, 1, 0, 1, 0, 1, 1, 0, 1)": 26.8568793766801,
 "(0, 1, 1, 0, 1, 0, 1, 1, 1, 0)": 28.1136429060904,
 "(0, 1, 1, 0, 1, 0, 1, 1, 1, 1)": 27.062087026658,
 "(0, 1, 1, 0, 1, 1, 0, 0, 0, 0)": 27.4750158360985,
 "(0, 1, 1, 0, 1, 1, 0, 0, 0, 1)": 27.1143720923788,
 "(0, 1, 1, 0, 1, 1, 0, 0, 1, 0)": 27.3975309624475,
 "(0, 1, 1, 0, 1, 1, 0, 0, 1, 1)": 28.0418309901094,
 "(0, 1, 1, 0, 1, 1, 0, 1, 0, 0)": 27.0051924079368,
 "(0, 1, 1, 0, 1, 1, 0, 1, 0, 1)": 25.9288101515588,
 "(0, 1, 1, 0, 1, 1, 0, 1, 1, 0)": 25.8038672845803,
 "(0, 1, 1, 0, 1, 1, 0, 1, 1, 1)": 26.0573468013891,
 "(0, 1, 1, 0, 1, 1, 1, 0, 0, 0)": 28.7811104501139,
 "(0, 1, 1, 0, 1, 1, 1, 0, 0, 1)": 27.0829883148662,
 "(0, 1, 1, 0, 1, 1, 1, 0, 1, 0)": 27.2989127044142,
 "(0, 1, 1, 0, 1, 1, 1, 0, 1, 1)": 26.6775279435003,
 "(0, 1, 1, 0, 1, 1, 1, 1, 0, 0)": 28.4293877529662,
 "(0, 1, 1, 0, 1, 1, 1, 1, 0, 1)": 27.533304821944,
 "(0, 1, 1, 0, 1, 1, 1, 1, 1, 0)": 28.0191217512029,
 "(0, 1, 1, 0, 1, 1, 1, 1, 1, 1)": 25.8272876916933,
 "(0, 1, 1, 1, 0, 0, 0, 0, 0, 0)": 25.9724328646211,
 "(0, 1, 1, 1, 0, 0, 0, 0, 0, 1)": 28.5603730651421,
 "(0, 1, 1, 1, 0, 0, 0, 0, 1, 0)": 27.7249055029578,
 "(0, 1, 1, 1, 0, 0, 0, 0, 1, 1)": 29.4275741825942,
 "(0, 1, 1, 1, 0, 0, 0, 1, 0, 0)": 27.8156781981994,
 "(0, 1, 1, 1, 0, 0, 0, 1, 0, 1)": 28.530869070832,
 "(0, 1, 1, 1, 0, 0, 0, 1, 1, 0)": 29.1876818565729,
 "(0, 1, 1, 1, 0, 0, 0, 1, 1, 1)": 28.7265769011454,
 "(0, 1, 1, 1, 0, 0, 1, 0, 0, 0)": 28.6016965305406,
 "(0, 1, 1, 1, 0, 0, 1, 0, 0, 1)": 27.1143720923788,
 "(0, 1, 1, 1, 0, 0, 1, 0, 1, 0)": 27.2628946170889,
 "(0, 1, 1, 1, 0, 0, 1, 0, 1, 1)": 28.4689413216888,
 "(0, 1, 1, 1, 0, 0, 1, 1, 0, 0)": 28.7221241351387,
 "(0, 1, 1, 1, 0, 0, 1, 1, 0, 1)": 28.623329635527,
 "(0, 1, 1, 1, 0, 0, 1, 1, 1, 0)": 28.2649171816159,
 "(0, 1, 1, 1, 0, 0, 1, 1, 1, 1)": 27.4981447649668,
 "(0, 1, 1, 1, 0, 1, 0, 0, 0, 0)": 26.983048281866,
 "(0, 1, 1, 1, 0, 1, 0, 0, 0, 1)": 29.0926552491871,
 "(0, 1, 1, 1, 0, 1, 0, 0, 1, 0)": 27.1674879874118,
 "(0, 1, 1, 1, 0, 1, 0, 0, 1, 1)": 28.8596276588887,
 "(0, 1, 1, 1, 0, 1, 0, 1, 0, 0)": 27.7088477067131,
 "(0, 1, 1, 1, 0, 1, 0, 1, 0, 1)": 26.2044699104595,
 "(0, 1, 1, 1, 0, 1, 0, 1, 1, 0)": 28.1136429060904,
 "(0, 1, 1, 1, 0, 1, 0, 1, 1, 1)": 27.5544237988109,
 "(0, 1, 1, 1, 0, 1, 1, 0, 0, 0)": 28.181555753776,
 "(0, 1, 1, 1, 0, 1, 1, 0, 0, 1)": 28.6410828929908,
 "(0, 1, 1, 1, 0, 1, 1, 0, 1, 0)": 27.3248400957045,
 "(0, 1, 1, 1, 0, 1, 1, 0, 1, 1)": 26.5448082617899,
 "(0, 1, 1, 1, 0, 1, 1, 1, 0, 0)": 27.1976925909117,
 "(0, 1, 1, 1, 0, 1, 1, 1, 0, 1)": 24.5920156869483,
 "(0, 1, 1, 1, 0, 1, 1, 1, 1, 0)": 27.4357532630007,
 "(0, 1, 1, 1, 0, 1, 1, 1, 1, 1)": 26.6729552137104,
 "(0, 1, 1, 1, 1, 0, 0, 0, 0, 0)": 26.7422707082505,
 "(0, 1, 1, 1, 1, 0, 0, 0, 0, 1)": 28.9272076910576,
 "(0, 1, 1, 1, 1, 0, 0, 0, 1, 0)": 28.4596455740588,
 "(0, 1, 1, 1, 1, 0, 0, 0, 1, 1)": 29.0883508351311,
 "(0, 1, 1, 1, 1, 0, 0, 1, 0, 0)": 28.1297707625111,
 "(0, 1, 1, 1, 1, 0, 0, 1, 0, 1)": 27.646346288252,
 "(0, 1, 1, 1, 1, 0, 0, 1, 1, 0)": 28.8103513181505,
 "(0, 1, 1, 1, 1, 0, 0, 1, 1, 1)": 27.6622526791613,
 "(0, 1, 1, 1, 1, 0, 1, 0, 0, 0)": 28.7221241351387,
 "(0, 1, 1, 1, 1, 0, 1, 0, 0, 1)": 27.2093304198776,
 "(0, 1, 1, 1, 1, 0, 1, 0, 1, 0)": 27.0335316668909,
 "(0, 1, 1, 1, 1, 0, 1, 0, 1, 1)": 27.5874525991984,
 "(0, 1, 1, 1, 1, 0, 1, 1, 0, 0)": 28.9582902945667,
 "(0, 1, 1, 1, 1, 0, 1, 1, 0, 1)": 27.5475138538283,
 "(0, 1, 1, 1, 1, 0, 1, 1, 1, 0)": 27.4357532630007,
 "(0, 1, 1, 1, 1, 0, 1, 1, 1, 1)": 25.5057780898692,
 "(0, 1, 1, 1, 1, 1, 0, 0, 0, 0)": 27.6777973794971,
 "(0, 1, 1, 1, 1, 1, 0, 0, 0, 1)": 28.5603730651421,
 "(0, 1, 1, 1, 1, 1, 0, 0, 1, 0)": 28.0656083733925,
 "(0, 1, 1, 1, 1, 1, 0, 0, 1, 1)": 27.8980357204918,
 "(0, 1, 1, 1, 1, 1, 0, 1, 0, 0)": 28.6783364024964,
 "(0, 1, 1, 1, 1, 1, 0, 1, 0, 1)": 27.0582234466375,
 "(0, 1, 1, 1, 1, 1, 0, 1, 1, 0)": 28.0191217512029,
 "(0, 1, 1, 1, 1, 1, 0, 1, 1, 1)": 26.4321123903027,
 "(0, 1, 1, 1, 1, 1, 1, 0, 0, 0)": 28.1393862995321,
 "(0, 1, 1, 1, 1, 1, 1, 0, 0, 1)": 28.0998579353455,
 "(0, 1, 1, 1, 1, 1, 1, 0, 1, 0)": 27.6891593717909,
 "(0, 1, 1, 1, 1, 1, 1, 0, 1, 1)": 26.3288543335989,
 "(0, 1, 1, 1, 1, 1, 1, 1, 0, 0)": 27.9011781635571,
 "(0, 1, 1, 1, 1, 1, 1, 1, 0, 1)": 25.7955106109097,
 "(0, 1, 1, 1, 1, 1, 1, 1, 1, 0)": 26.1938340835545,
 "(0, 1, 1, 1, 1, 1, 1, 1, 1, 1)": 23.9328241072974,
 "(1, 0, 0, 0, 0, 0, 0, 0, 0, 0)": 23.9328241072974,
 "(1, 0, 0, 0, 0, 0, 0, 0, 0, 1)": 26.1938340835545,
 "(1, 0, 0, 0, 0, 0, 0, 0, 1, 0)": 25.7955106109097,
 "(1, 0, 0, 0, 0, 0, 0, 0, 1, 1)": 27.9011781635571,
 "(1, 0, 0, 0, 0, 0, 0, 1, 0, 0)": 26.3288543335989,
 "(1, 0, 0, 0, 0, 0, 0, 1, 0, 1)": 27.6891593717909,
 "(1, 0, 0, 0, 0, 0, 0, 1, 1, 0)": 28.0998579353455,
 "(1, 0, 0, 0, 0, 0, 0, 1, 1, 1)": 28.1393862995321,
 "(1, 0, 0, 0, 0, 0, 1, 0, 0, 0)": 26.4321123903027,
 "(1, 0, 0, 0, 0, 0, 1, 0, 0, 1)": 28.0191217512029,
 "(1, 0, 0, 0, 0, 0, 1, 0, 1, 0)": 27.0582234466375,
 "(1, 0, 0, 0, 0, 0, 1, 0, 1, 1)": 28.6783364024964,
 "(1, 0, 0, 0, 0, 0, 1, 1, 0, 0)": 27.8980357204918,
 "(1, 0, 0, 0, 0, 0, 1, 1, 0, 1)": 28.0656083733925,
 "(1, 0, 0, 0, 0, 0, 1, 1, 1, 0)": 28.5603730651421,
 "(1, 0, 0, 0, 0, 0, 1, 1, 1, 1)": 27.6777973794971,
 "(1, 0, 0, 0, 0, 1, 0, 0, 0, 0)": 25.5057780898692,
 "(1, 0, 0, 0, 0, 1, 0, 0, 0, 1)": 27.4357532630007,
 "(1, 0, 0, 0, 0, 1, 0, 0, 1, 0)": 27.5475138538283,
 "(1, 0, 0, 0, 0, 1, 0, 0, 1, 1)": 28.9582902945667,
 "(1, 0, 0, 0, 0, 1, 0, 1, 0, 0)": 27.5874525991984,
 "(1, 0, 0, 0, 0, 1, 0, 1, 0, 1)": 27.0335316668909,
 "(1, 0, 0, 0, 0, 1, 0, 1, 1, 0)": 27.2093304198776,
 "(1, 0, 0, 0, 0, 1, 0, 1, 1, 1)": 28.7221241351387,
 "(1, 0, 0, 0, 0, 1, 1, 0, 0, 0)": 27.6622526791613,
 "(1, 0, 0, 0, 0, 1, 1, 0, 0, 1)": 28.8103513181505,
 "(1, 0, 0, 0, 0, 1, 1, 0, 1, 0)": 27.646346288252,
 "(1, 0, 0, 0, 0, 1, 1, 0, 1, 1)": 28.1297707625111,
 "(1, 0, 0, 0, 0, 1, 1, 1, 0, 0)": 29.0883508351311,
 "(1, 0, 0, 0, 0, 1, 1, 1, 0, 1)": 28.4596455740588,
 "(1, 0, 0, 0, 0, 1, 1, 1, 1, 0)": 28.9272076910576,
 "(1, 0, 0, 0, 0, 1, 1, 1, 1, 1)": 26.7422707082505,
 "(1, 0, 0, 0, 1, 0, 0, 0, 0, 0)": 26.6729552137104,
 "(1, 0, 0, 0, 1, 0, 0, 0, 0, 1)": 27.4357532630007,
 "(1, 0, 0, 0, 1, 0, 0, 0, 1, 0)": 24.5920156869483,
 "(1, 0, 0, 0, 1, 0, 0, 0, 1, 1)": 27.1976925909117,
 "(1, 0, 0, 0, 1, 0, 0, 1, 0, 0)": 26.5448082617899,
 "(1, 0, 0, 0, 1, 0, 0, 1, 0, 1)": 27.3248400957045,
 "(1, 0, 0, 0, 1, 0, 0, 1, 1, 0)": 28.6410828929908,
 "(1, 0, 0, 0, 1, 0, 0, 1, 1, 1)": 28.181555753776,
 "(1, 0, 0, 0, 1, 0, 1, 0, 0, 0)": 27.5544237988109,
 "(1, 0, 0, 0, 1, 0, 1, 0, 0, 1)": 28.1136429060904,
 "(1, 0, 0, 0, 1, 0, 1, 0, 1, 0)": 26.2044699104595,
 "(1, 0, 0, 0, 1, 0, 1, 0, 1, 1)": 27.7088477067131,
 "(1, 0, 0, 0, 1, 0, 1, 1, 0, 0)": 28.8596276588887,
 "(1, 0, 0, 0, 1, 0, 1, 1, 0, 1)": 27.1674879874118,
 "(1, 0, 0, 0, 1, 0, 1, 1, 1, 0)": 29.0926552491871,
 "(1, 0, 0, 0, 1, 0, 1, 1, 1, 1)": 26.983048281866,
 "(1, 0, 0, 0, 1, 1, 0, 0, 0, 0)": 27.4981447649668,
 "(1, 0, 0, 0, 1, 1, 0, 0, 0, 1)": 28.2649171816159,
 "(1, 0, 0, 0, 1, 1, 0, 0, 1, 0)": 28.623329635527,
 "(1, 0, 0, 0, 1, 1, 0, 0, 1, 1)": 28.7221241351387,
 "(1, 0, 0, 0, 1, 1, 0, 1, 0, 0)": 28.4689413216888,
 "(1, 0, 0, 0, 1, 1, 0, 1, 0, 1)": 27.2628946170889,
 "(1, 0, 0, 0, 1, 1, 0, 1, 1, 0)": 27.1143720923788,
 "(1, 0, 0, 0, 1, 1, 0, 1, 1, 1)": 28.6016965305406,
 "(1, 0, 0, 0, 1, 1, 1, 0, 0, 0)": 28.7265769011454,
 "(1, 0, 0, 0, 1, 1, 1, 0, 0, 1)": 29.1876818565729,
 "(1, 0, 0, 0, 1, 1, 1, 0, 1, 0)": 28.530869070832,
 "(1, 0, 0, 0, 1, 1, 1, 0, 1, 1)": 27.8156781981994,
 "(1, 0, 0, 0, 1, 1, 1, 1, 0, 0)": 29.4275741825942,
 "(1, 0, 0, 0, 1, 1, 1, 1, 0, 1)": 27.7249055029578,
 "(1, 0, 0, 0, 1, 1, 1, 1, 1, 0)": 28.5603730651421,
 "(1, 0, 0, 0, 1, 1, 1, 1, 1, 1)": 25.9724328646211,
 "(1, 0, 0, 1, 0, 0, 0, 0, 0, 0)": 25.8272876916933,
 "(1, 0, 0, 1, 0, 0, 0, 0, 0, 1)": 28.0191217512029,
 "(1, 0, 0, 1, 0, 0, 0, 0, 1, 0)": 27.533304821944,
 "(1, 0, 0, 1, 0, 0, 0, 0, 1, 1)": 28.4293877529662,
 "(1, 0, 0, 1, 0, 0, 0, 1, 0, 0)": 26.6775279435003,
 "(1, 0, 0, 1, 0, 0, 0, 1, 0, 1)": 27.2989127044142,
 "(1, 0, 0, 1, 0, 0, 0, 1, 1, 0)": 27.0829883148662,
 "(1, 0, 0, 1, 0, 0, 0, 1, 1, 1)": 28.7811104501139,
 "(1, 0, 0, 1, 0, 0, 1, 0, 0, 0)": 26.0573468013891,
 "(1, 0, 0, 1, 0, 0, 1, 0, 0, 1)": 25.8038672845803,
 "(1, 0, 0, 1, 0, 0, 1, 0, 1, 0)": 25.9288101515588,
 "(1, 0, 0, 1, 0, 0, 1, 0, 1, 1)": 27.0051924079368,
 "(1, 0, 0, 1, 0, 0, 1, 1, 0, 0)": 28.0418309901094,
 "(1, 0, 0, 1, 0, 0, 1, 1, 0, 1)": 27.3975309624475,
 "(1, 0, 0, 1, 0, 0, 1, 1, 1, 0)": 27.1143720923788,
 "(1, 0, 0, 1, 0, 0, 1, 1, 1, 1)": 27.4750158360985,
 "(1, 0, 0, 1, 0, 1, 0, 0, 0, 0)": 27.062087026658,
 "(1, 0, 0, 1, 0, 1, 0, 0, 0, 1)": 28.1136429060904,
 "(1, 0, 0, 1, 0, 1, 0, 0, 1, 0)": 26.8568793766801,
 "(1, 0, 0, 1, 0, 1, 0, 0, 1, 1)": 27.4362090188222,
 "(1, 0, 0, 1, 0, 1, 0, 1, 0, 0)": 27.0218554233442,
 "(1, 0, 0, 1, 0, 1, 0, 1, 0, 1)": 25.3563004868967,
 "(1, 0, 0, 1, 0, 1, 0, 1, 1, 0)": 26.2077732745123,
 "(1, 0, 0, 1, 0, 1, 0, 1, 1, 1)": 27.7632743121616,
 "(1, 0, 0, 1, 0, 1, 1, 0, 0, 0)": 28.7000641481298,
 "(1, 0, 0, 1, 0, 1, 1, 0, 0, 1)": 28.0129898622231,
 "(1, 0, 0, 1, 0, 1, 1, 0, 1, 0)": 27.6918778482706,
 "(1, 0, 0, 1, 0, 1, 1, 0, 1, 1)": 27.4990967247776,
 "(1, 0, 0, 1, 0, 1, 1, 1, 0, 0)": 29.1364208410555,
 "(1, 0, 0, 1, 0, 1, 1, 1, 0, 1)": 26.8504870050322,
 "(1, 0, 0, 1, 0, 1, 1, 1, 1, 0)": 27.2093304198776,
 "(1, 0, 0, 1, 0, 1, 1, 1, 1, 1)": 27.72101308769,
 "(1, 0, 0, 1, 1, 0, 0, 0, 0, 0)": 27.920177933871,
 "(1, 0, 0, 1, 1, 0, 0, 0, 0, 1)": 28.8103513181505,
 "(1, 0, 0, 1, 1, 0, 0, 0, 1, 0)": 28.4670773743483,
 "(1, 0, 0, 1, 1, 0, 0, 0, 1, 1)": 29.0211715195433,
 "(1, 0, 0, 1, 1, 0, 0, 1, 0, 0)": 27.0515742642728,
 "(1, 0, 0, 1, 1, 0, 0, 1, 0, 1)": 27.55491863505,
 "(1, 0, 0, 1, 1, 0, 0, 1, 1, 0)": 27.4467313378437,
 "(1, 0, 0, 1, 1, 0, 0, 1, 1, 1)": 27.8719059886671,
 "(1, 0, 0, 1, 1, 0, 1, 0, 0, 0)": 28.9504566370887,
 "(1, 0, 0, 1, 1, 0, 1, 0, 0, 1)": 28.0129898622231,
 "(1, 0, 0, 1, 1, 0, 1, 0, 1, 0)": 26.5134520177546,
 "(1, 0, 0, 1, 1, 0, 1, 0, 1, 1)": 28.5086510314908,
 "(1, 0, 0, 1, 1, 0, 1, 1, 0, 0)": 28.0776456533812,
 "(1, 0, 0, 1, 1, 0, 1, 1, 0, 1)": 27.0345664750937,
 "(1, 0, 0, 1, 1, 0, 1, 1, 1, 0)": 28.6410828929908,
 "(1, 0, 0, 1, 1, 0, 1, 1, 1, 1)": 26.8341783674322,
 "(1, 0, 0, 1, 1, 1, 0, 0, 0, 0)": 27.7724525223039,
 "(1, 0, 0, 1, 1, 1, 0, 0, 0, 1)": 29.1876818565729,
 "(1, 0, 0, 1, 1, 1, 0, 0, 1, 0)": 28.3768231197004,
 "(1, 0, 0, 1, 1, 1, 0, 0, 1, 1)": 28.5173043432502,
 "(1, 0, 0, 1, 1, 1, 0, 1, 0, 0)": 29.237650315847,
 "(1, 0, 0, 1, 1, 1, 0, 1, 0, 1)": 27.3551149905875,
 "(1, 0, 0, 1, 1, 1, 0, 1, 1, 0)": 27.0829883148662,
 "(1, 0, 0, 1, 1, 1, 0, 1, 1, 1)": 27.6924221587999,
 "(1, 0, 0, 1, 1, 1, 1, 0, 0, 0)": 29.245616625657,
 "(1, 0, 0, 1, 1, 1, 1, 0, 0, 1)": 28.7022550294026,
 "(1, 0, 0, 1, 1, 1, 1, 0, 1, 0)": 28.4933943654134,
 "(1, 0, 0, 1, 1, 1, 1, 0, 1, 1)": 27.9144516836332,
 "(1, 0, 0, 1, 1, 1, 1, 1, 0, 0)": 29.2392400626093,
 "(1, 0, 0, 1, 1, 1, 1, 1, 0, 1)": 28.2368560989038,
 "(1, 0, 0, 1, 1, 1, 1, 1, 1, 0)": 28.0998579353455,
 "(1, 0, 0, 1, 1, 1, 1, 1, 1, 1)": 25.7754768903552,
 "(1, 0, 1, 0, 0, 0, 0, 0, 0, 0)": 26.2144027808923,
 "(1, 0, 1, 0, 0, 0, 0, 0, 0, 1)": 27.6891593717909,
 "(1, 0, 1, 0, 0, 0, 0, 0, 1, 0)": 27.4582563635125,
 "(1, 0, 1, 0, 0, 0, 0, 0, 1, 1)": 28.3277968718196,
 "(1, 0, 1, 0, 0, 0, 0, 1, 0, 0)": 26.5877057257963,
 "(1, 0, 1, 0, 0, 0, 0, 1, 0, 1)": 27.4221471102099,
 "(1, 0, 1, 0, 0, 0, 0, 1, 1, 0)": 28.4933943654134,
 "(1, 0, 1, 0, 0, 0, 0, 1, 1, 1)": 28.6140185559731,
 "(1, 0, 1, 0, 0, 0, 1, 0, 0, 0)": 26.8842897131229,
 "(1, 0, 1, 0, 0, 0, 1, 0, 0, 1)": 27.2989127044142,
 "(1, 0, 1, 0, 0, 0, 1, 0, 1, 0)": 26.6689324532988,
 "(1, 0, 1, 0, 0, 0, 1, 0, 1, 1)": 26.6073310647575,
 "(1, 0, 1, 0, 0, 0, 1, 1, 0, 0)": 27.4577935904401,
 "(1, 0, 1, 0, 0, 0, 1, 1, 0, 1)": 27.9011781635571,
 "(1, 0, 1, 0, 0, 0, 1, 1, 1, 0)": 28.530869070832,
 "(1, 0, 1, 0, 0, 0, 1, 1, 1, 1)": 26.9119139608313,
 "(1, 0, 1, 0, 0, 1, 0, 0, 0, 0)": 25.8248986287737,
 "(1, 0, 1, 0, 0, 1, 0, 0, 0, 1)": 27.3248400957045,
 "(1, 0, 1, 0, 0, 1, 0, 0, 1, 0)": 26.0520980869863,
 "(1, 0, 1, 0, 0, 1, 0, 0, 1, 1)": 26.6526878151258,
 "(1, 0, 1, 0, 0, 1, 0, 1, 0, 0)": 25.7662794807192,
 "(1, 0, 1, 0, 0, 1, 0, 1, 0, 1)": 26.102206572209,
 "(1, 0, 1, 0, 0, 1, 0, 1, 1, 0)": 27.6918778482706,
 "(1, 0, 1, 0, 0, 1, 0, 1, 1, 1)": 27.6951467961365,
 "(1, 0, 1, 0, 0, 1, 1, 0, 0, 0)": 28.6946014568592,
 "(1, 0, 1, 0, 0, 1, 1, 0, 0, 1)": 27.55491863505,
 "(1, 0, 1, 0, 0, 1, 1, 0, 1, 0)": 27.7787965842756,
 "(1, 0, 1, 0, 0, 1, 1, 0, 1, 1)": 27.0905014368325,
 "(1, 0, 1, 0, 0, 1, 1, 1, 0, 0)": 28.3551149905875,
 "(1, 0, 1, 0, 0, 1, 1, 1, 0, 1)": 27.1819378740381,
 "(1, 0, 1, 0, 0, 1, 1, 1, 1, 0)": 27.646346288252,
 "(1, 0, 1, 0, 0, 1, 1, 1, 1, 1)": 24.5200191819814,
 "(1, 0, 1, 0, 1, 0, 0, 0, 0, 0)": 25.5081718104132,
 "(1, 0, 1, 0, 1, 0, 0, 0, 0, 1)": 27.0335316668909,
 "(1, 0, 1, 0, 1, 0, 0, 0, 1, 0)": 25.9877172019308,
 "(1, 0, 1, 0, 1, 0, 0, 0, 1, 1)": 27.0300876570413,
 "(1, 0, 1, 0, 1, 0, 0, 1, 0, 0)": 26.4792363024167,
 "(1, 0, 1, 0, 1, 0, 0, 1, 0, 1)": 26.102206572209,
 "(1, 0, 1, 0, 1, 0, 0, 1, 1, 0)": 26.5134520177546,
 "(1, 0, 1, 0, 1, 0, 0, 1, 1, 1)": 26.3441683566389,
 "(1, 0, 1, 0, 1, 0, 1, 0, 0, 0)": 25.3451309020149,
 "(1, 0, 1, 0, 1, 0, 1, 0, 0, 1)": 25.3563004868967,
 "(1, 0, 1, 0, 1, 0, 1, 0, 1, 0)": 23.9384624737429,
 "(1, 0, 1, 0, 1, 0, 1, 0, 1, 1)": 24.3387792866624,
 "(1, 0, 1, 0, 1, 0, 1, 1, 0, 0)": 26.3275854724433,
 "(1, 0, 1, 0, 1, 0, 1, 1, 0, 1)": 25.9272076910576,
 "(1, 0, 1, 0, 1, 0, 1, 1, 1, 0)": 26.2044699104595,
 "(1, 0, 1, 0, 1, 0, 1, 1, 1, 1)": 25.0475645963011,
 "(1, 0, 1, 0, 1, 1, 0, 0, 0, 0)": 25.6791453147917,
 "(1, 0, 1, 0, 1, 1, 0, 0, 0, 1)": 27.2628946170889,
 "(1, 0, 1, 0, 1, 1, 0, 0, 1, 0)": 26.0810270409499,
 "(1, 0, 1, 0, 1, 1, 0, 0, 1, 1)": 27.5869464791999,
 "(1, 0, 1, 0, 1, 1, 0, 1, 0, 0)": 26.9090643482801,
 "(1, 0, 1, 0, 1, 1, 0, 1, 0, 1)": 25.8389913661944,
 "(1, 0, 1, 0, 1, 1, 0, 1, 1, 0)": 25.9288101515588,
 "(1, 0, 1, 0, 1, 1, 0, 1, 1, 1)": 26.4719753817785,
 "(1, 0, 1, 0, 1, 1, 1, 0, 0, 0)": 27.982049761784,
 "(1, 0, 1, 0, 1, 1, 1, 0, 0, 1)": 27.3551149905875,
 "(1, 0, 1, 0, 1, 1, 1, 0, 1, 0)": 26.6689324532988,
 "(1, 0, 1, 0, 1, 1, 1, 0, 1, 1)": 25.8917712944924,
 "(1, 0, 1, 0, 1, 1, 1, 1, 0, 0)": 27.7787965842756,
 "(1, 0, 1, 0, 1, 1, 1, 1, 0, 1)": 27.0031652014568,
 "(1, 0, 1, 0, 1, 1, 1, 1, 1, 0)": 27.0582234466375,
 "(1, 0, 1, 0, 1, 1, 1, 1, 1, 1)": 24.142450826213,
 "(1, 0, 1, 1, 0, 0, 0, 0, 0, 0)": 26.9615669142829,
 "(1, 0, 1, 1, 0, 0, 0, 0, 0, 1)": 28.0656083733925,
 "(1, 0, 1, 1, 0, 0, 0, 0, 1, 0)": 27.1520579468422,
 "(1, 0, 1, 1, 0, 0, 0, 0, 1, 1)": 28.7388933480482,
 "(1, 0, 1, 1, 0, 0, 0, 1, 0, 0)": 27.069845366279,
 "(1, 0, 1, 1, 0, 0, 0, 1, 0, 1)": 27.9011781635571,
 "(1, 0, 1, 1, 0, 0, 0, 1, 1, 0)": 28.3768231197004,
 "(1, 0, 1, 1, 0, 0, 0, 1, 1, 1)": 28.3672312769036,
 "(1, 0, 1, 1, 0, 0, 1, 0, 0, 0)": 28.4962427277224,
 "(1, 0, 1, 1, 0, 0, 1, 0, 0, 1)": 27.3975309624475,
 "(1, 0, 1, 1, 0, 0, 1, 0, 1, 0)": 26.0810270409499,
 "(1, 0, 1, 1, 0, 0, 1, 0, 1, 1)": 27.7793747029132,
 "(1, 0, 1, 1, 0, 0, 1, 1, 0, 0)": 28.3585664157765,
 "(1, 0, 1, 1, 0, 0, 1, 1, 0, 1)": 27.6826558519533,
 "(1, 0, 1, 1, 0, 0, 1, 1, 1, 0)": 28.623329635527,
 "(1, 0, 1, 1, 0, 0, 1, 1, 1, 1)": 27.3733277938456,
 "(1, 0, 1, 1, 0, 1, 0, 0, 0, 0)": 26.2368560989038,
 "(1, 0, 1, 1, 0, 1, 0, 0, 0, 1)": 27.1674879874118,
 "(1, 0, 1, 1, 0, 1, 0, 0, 1, 0)": 26.5124905415172,
 "(1, 0, 1, 1, 0, 1, 0, 0, 1, 1)": 27.1202188887941,
 "(1, 0, 1, 1, 0, 1, 0, 1, 0, 0)": 25.8568793766801,
 "(1, 0, 1, 1, 0, 1, 0, 1, 0, 1)": 25.9272076910576,
 "(1, 0, 1, 1, 0, 1, 0, 1, 1, 0)": 26.8568793766801,
 "(1, 0, 1, 1, 0, 1, 0, 1, 1, 1)": 26.4910250184514,
 "(1, 0, 1, 1, 0, 1, 1, 0, 0, 0)": 27.6590573400015,
 "(1, 0, 1, 1, 0, 1, 1, 0, 0, 1)": 27.0345664750937,
 "(1, 0, 1, 1, 0, 1, 1, 0, 1, 0)": 26.0520980869863,
 "(1, 0, 1, 1, 0, 1, 1, 0, 1, 1)": 25.7939034766658,
 "(1, 0, 1, 1, 0, 1, 1, 1, 0, 0)": 28.0014780359728,
 "(1, 0, 1, 1, 0, 1, 1, 1, 0, 1)": 25.7591345818006,
 "(1, 0, 1, 1, 0, 1, 1, 1, 1, 0)": 27.5475138538283,
 "(1, 0, 1, 1, 0, 1, 1, 1, 1, 1)": 26.4239538669155,
 "(1, 0, 1, 1, 1, 0, 0, 0, 0, 0)": 27.7193481191949,
 "(1, 0, 1, 1, 1, 0, 0, 0, 0, 1)": 28.4596455740588,
 "(1, 0, 1, 1, 1, 0, 0, 0, 1, 0)": 26.9214535263863,
 "(1, 0, 1, 1, 1, 0, 0, 0, 1, 1)": 28.6037429068282,
 "(1, 0, 1, 1, 1, 0, 0, 1, 0, 0)": 27.2500169189476,
 "(1, 0, 1, 1, 1, 0, 0, 1, 0, 1)": 27.1819378740381,
 "(1, 0, 1, 1, 1, 0, 0, 1, 1, 0)": 28.4670773743483,
 "(1, 0, 1, 1, 1, 0, 0, 1, 1, 1)": 28.116561865186,
 "(1, 0, 1, 1, 1, 0, 1, 0, 0, 0)": 27.4225985873035,
 "(1, 0, 1, 1, 1, 0, 1, 0, 0, 1)": 26.8504870050322,
 "(1, 0, 1, 1, 1, 0, 1, 0, 1, 0)": 25.9877172019308,
 "(1, 0, 1, 1, 1, 0, 1, 0, 1, 1)": 27.2750727567126,
 "(1, 0, 1, 1, 1, 0, 1, 1, 0, 0)": 26.6831966935869,
 "(1, 0, 1, 1, 1, 0, 1, 1, 0, 1)": 25.7591345818006,
 "(1, 0, 1, 1, 1, 0, 1, 1, 1, 0)": 24.5920156869483,
 "(1, 0, 1, 1, 1, 0, 1, 1, 1, 1)": 24.4826451243217,
 "(1, 0, 1, 1, 1, 1, 0, 0, 0, 0)": 27.8062217445739,
 "(1, 0, 1, 1, 1, 1, 0, 0, 0, 1)": 27.7249055029578,
 "(1, 0, 1, 1, 1, 1, 0, 0, 1, 0)": 27.1520579468422,
 "(1, 0, 1, 1, 1, 1, 0, 0, 1, 1)": 27.6804945106638,
 "(1, 0, 1, 1, 1, 1, 0, 1, 0, 0)": 27.7199028952221,
 "(1, 0, 1, 1, 1, 1, 0, 1, 0, 1)": 27.0031652014568,
 "(1, 0, 1, 1, 1, 1, 0, 1, 1, 0)": 27.533304821944,
 "(1, 0, 1, 1, 1, 1, 0, 1, 1, 1)": 26.5296527356779,
 "(1, 0, 1, 1, 1, 1, 1, 0, 0, 0)": 28.3235747586485,
 "(1, 0, 1, 1, 1, 1, 1, 0, 0, 1)": 28.2368560989038,
 "(1, 0, 1, 1, 1, 1, 1, 0, 1, 0)": 27.4582563635125,
 "(1, 0, 1, 1, 1, 1, 1, 0, 1, 1)": 26.877156088798,
 "(1, 0, 1, 1, 1, 1, 1, 1, 0, 0)": 27.8811838022551,
 "(1, 0, 1, 1, 1, 1, 1, 1, 0, 1)": 26.9947490357101,
 "(1, 0, 1, 1, 1, 1, 1, 1, 1, 0)": 25.7955106109097,
 "(1, 0, 1, 1, 1, 1, 1, 1, 1, 1)": 24.4878325599833,
 "(1, 1, 0, 0, 0, 0, 0, 0, 0, 0)": 25.3381935720093,
 "(1, 1, 0, 0, 0, 0, 0, 0, 0, 1)": 27.9011781635571,
 "(1, 1, 0, 0, 0, 0, 0, 0, 1, 0)": 27.8811838022551,
 "(1, 1, 0, 0, 0, 0, 0, 0, 1, 1)": 28.7649907847506,
 "(1, 1, 0, 0, 0, 0, 0, 1, 0, 0)": 27.8818044497333,
 "(1, 1, 0, 0, 0, 0, 0, 1, 0, 1)": 28.3277968718196,
 "(1, 1, 0, 0, 0, 0, 0, 1, 1, 0)": 29.2392400626093,
 "(1, 1, 0, 0, 0, 0, 0, 1, 1, 1)": 28.5134520177546,
 "(1, 1, 0, 0, 0, 0, 1, 0, 0, 0)": 28.3422451903365,
 "(1, 1, 0, 0, 0, 0, 1, 0, 0, 1)": 28.4293877529662,
 "(1, 1, 0, 0, 0, 0, 1, 0, 1, 0)": 27.7787965842756,
 "(1, 1, 0, 0, 0, 0, 1, 0, 1, 1)": 29.0102729216068,
 "(1, 1, 0, 0, 0, 0, 1, 1, 0, 0)": 29.1349403945009,
 "(1, 1, 0, 0, 0, 0, 1, 1, 0, 1)": 28.7388933480482,
 "(1, 1, 0, 0, 0, 0, 1, 1, 1, 0)": 29.4275741825942,
 "(1, 1, 0, 0, 0, 0, 1, 1, 1, 1)": 26.970121117466,
 "(1, 1, 0, 0, 0, 1, 0, 0, 0, 0)": 26.6759123833752,
 "(1, 1, 0, 0, 0, 1, 0, 0, 0, 1)": 27.1976925909117,
 "(1, 1, 0, 0, 0, 1, 0, 0, 1, 0)": 28.0014780359728,
 "(1, 1, 0, 0, 0, 1, 0, 0, 1, 1)": 29.0198046837794,
 "(1, 1, 0, 0, 0, 1, 0, 1, 0, 0)": 28.8793234602296,
 "(1, 1, 0, 0, 0, 1, 0, 1, 0, 1)": 27.0300876570413,
 "(1, 1, 0, 0, 0, 1, 0, 1, 1, 0)": 29.1364208410555,
 "(1, 1, 0, 0, 0, 1, 0, 1, 1, 1)": 28.6109281691272,
 "(1, 1, 0, 0, 0, 1, 1, 0, 0, 0)": 28.8091702333191,
 "(1, 1, 0, 0, 0, 1, 1, 0, 0, 1)": 29.0211715195433,
 "(1, 1, 0, 0, 0, 1, 1, 0, 1, 0)": 28.3551149905875,
 "(1, 1, 0, 0, 0, 1, 1, 0, 1, 1)": 28.1364208410555,
 "(1, 1, 0, 0, 0, 1, 1, 1, 0, 0)": 29.1543057193678,
 "(1, 1, 0, 0, 0, 1, 1, 1, 0, 1)": 28.6037429068282,
 "(1, 1, 0, 0, 0, 1, 1, 1, 1, 0)": 29.0883508351311,
 "(1, 1, 0, 0, 0, 1, 1, 1, 1, 1)": 27.2089409759447,
 "(1, 1, 0, 0, 1, 0, 0, 0, 0, 0)": 28.2504176119208,
 "(1, 1, 0, 0, 1, 0, 0, 0, 0, 1)": 28.9582902945667,
 "(1, 1, 0, 0, 1, 0, 0, 0, 1, 0)": 26.6831966935869,
 "(1, 1, 0, 0, 1, 0, 0, 0, 1, 1)": 29.0198046837794,
 "(1, 1, 0, 0, 1, 0, 0, 1, 0, 0)": 26.3988628859527,
 "(1, 1, 0, 0, 1, 0, 0, 1, 0, 1)": 26.6526878151258,
 "(1, 1, 0, 0, 1, 0, 0, 1, 1, 0)": 28.0776456533812,
 "(1, 1, 0, 0, 1, 0, 0, 1, 1, 1)": 28.4577935904401,
 "(1, 1, 0, 0, 1, 0, 1, 0, 0, 0)": 27.8103513181505,
 "(1, 1, 0, 0, 1, 0, 1, 0, 0, 1)": 27.4362090188222,
 "(1, 1, 0, 0, 1, 0, 1, 0, 1, 0)": 26.3275854724433,
 "(1, 1, 0, 0, 1, 0, 1, 0, 1, 1)": 27.4298415019999,
 "(1, 1, 0, 0, 1, 0, 1, 1, 0, 0)": 29.2568438810803,
 "(1, 1, 0, 0, 1, 0, 1, 1, 0, 1)": 27.1202188887941,
 "(1, 1, 0, 0, 1, 0, 1, 1, 1, 0)": 28.8596276588887,
 "(1, 1, 0, 0, 1, 0, 1, 1, 1, 1)": 26.7279712136545,
 "(1, 1, 0, 0, 1, 1, 0, 0, 0, 0)": 28.6783364024964,
 "(1, 1, 0, 0, 1, 1, 0, 0, 0, 1)": 28.7221241351387,
 "(1, 1, 0, 0, 1, 1, 0, 0, 1, 0)": 28.3585664157765,
 "(1, 1, 0, 0, 1, 1, 0, 0, 1, 1)": 28.1678663992279,
 "(1, 1, 0, 0, 1, 1, 0, 1, 0, 0)": 28.9780625781106,
 "(1, 1, 0, 0, 1, 1, 0, 1, 0, 1)": 27.5869464791999,
 "(1, 1, 0, 0, 1, 1, 0, 1, 1, 0)": 28.0418309901094,
 "(1, 1, 0, 0, 1, 1, 0, 1, 1, 1)": 28.0634945341266,
 "(1, 1, 0, 0, 1, 1, 1, 0, 0, 0)": 29.1453355658633,
 "(1, 1, 0, 0, 1, 1, 1, 0, 0, 1)": 28.5173043432502,
 "(1, 1, 0, 0, 1, 1, 1, 0, 1, 0)": 27.4577935904401,
 "(1, 1, 0, 0, 1, 1, 1, 0, 1, 1)": 27.1393862995321,
 "(1, 1, 0, 0, 1, 1, 1, 1, 0, 0)": 29.1349403945009,
 "(1, 1, 0, 0, 1, 1, 1, 1, 0, 1)": 27.6804945106638,
 "(1, 1, 0, 0, 1, 1, 1, 1, 1, 0)": 27.8980357204918,
 "(1, 1, 0, 0, 1, 1, 1, 1, 1, 1)": 26.2673480078707,
 "(1, 1, 0, 1, 0, 0, 0, 0, 0, 0)": 27.0744495276757,
 "(1, 1, 0, 1, 0, 0, 0, 0, 0, 1)": 28.6783364024964,
 "(1, 1, 0, 1, 0, 0, 0, 0, 1, 0)": 27.7199028952221,
 "(1, 1, 0, 1, 0, 0, 0, 0, 1, 1)": 29.0102729216068,
 "(1, 1, 0, 1, 0, 0, 0, 1, 0, 0)": 26.8608508001581,
 "(1, 1, 0, 1, 0, 0, 0, 1, 0, 1)": 26.6073310647575,
 "(1, 1, 0, 1, 0, 0, 0, 1, 1, 0)": 29.237650315847,
 "(1, 1, 0, 1, 0, 0, 0, 1, 1, 1)": 29.0459986243246,
 "(1, 1, 0, 1, 0, 0, 1, 0, 0, 0)": 28.2416279721877,
 "(1, 1, 0, 1, 0, 0, 1, 0, 0, 1)": 27.0051924079368,
 "(1, 1, 0, 1, 0, 0, 1, 0, 1, 0)": 26.9090643482801,
 "(1, 1, 0, 1, 0, 0, 1, 0, 1, 1)": 27.8535274593523,
 "(1, 1, 0, 1, 0, 0, 1, 1, 0, 0)": 28.9780625781106,
 "(1, 1, 0, 1, 0, 0, 1, 1, 0, 1)": 27.7793747029132,
 "(1, 1, 0, 1, 0, 0, 1, 1, 1, 0)": 28.4689413216888,
 "(1, 1, 0, 1, 0, 0, 1, 1, 1, 1)": 26.8955266850056,
 "(1, 1, 0, 1, 0, 1, 0, 0, 0, 0)": 27.7524504881329,
 "(1, 1, 0, 1, 0, 1, 0, 0, 0, 1)": 27.7088477067131,
 "(1, 1, 0, 1, 0, 1, 0, 0, 1, 0)": 25.8568793766801,
 "(1, 1, 0, 1, 0, 1, 0, 0, 1, 1)": 27.4298415019999,
 "(1, 1, 0, 1, 0, 1, 0, 1, 0, 0)": 26.6083578940115,
 "(1, 1, 0, 1, 0, 1, 0, 1, 0, 1)": 24.3387792866624,
 "(1, 1, 0, 1, 0, 1, 0, 1, 1, 0)": 27.0218554233442,
 "(1, 1, 0, 1, 0, 1, 0, 1, 1, 1)": 26.1638980168897,
 "(1, 1, 0, 1, 0, 1, 1, 0, 0, 0)": 27.9668250341476,
 "(1, 1, 0, 1, 0, 1, 1, 0, 0, 1)": 28.5086510314908,
 "(1, 1, 0, 1, 0, 1, 1, 0, 1, 0)": 25.7662794807192,
 "(1, 1, 0, 1, 0, 1, 1, 0, 1, 1)": 26.9924012808537,
 "(1, 1, 0, 1, 0, 1, 1, 1, 0, 0)": 28.8793234602296,
 "(1, 1, 0, 1, 0, 1, 1, 1, 0, 1)": 27.2750727567126,
 "(1, 1, 0, 1, 0, 1, 1, 1, 1, 0)": 27.5874525991984,
 "(1, 1, 0, 1, 0, 1, 1, 1, 1, 1)": 26.3456659270687,
 "(1, 1, 0, 1, 1, 0, 0, 0, 0, 0)": 27.5658481952083,
 "(1, 1, 0, 1, 1, 0, 0, 0, 0, 1)": 28.1297707625111,
 "(1, 1, 0, 1, 1, 0, 0, 0, 1, 0)": 27.2500169189476,
 "(1, 1, 0, 1, 1, 0, 0, 0, 1, 1)": 28.1364208410555,
 "(1, 1, 0, 1, 1, 0, 0, 1, 0, 0)": 27.2352689754864,
 "(1, 1, 0, 1, 1, 0, 0, 1, 0, 1)": 27.0905014368325,
 "(1, 1, 0, 1, 1, 0, 0, 1, 1, 0)": 27.0515742642728,
 "(1, 1, 0, 1, 1, 0, 0, 1, 1, 1)": 27.6500421238637,
 "(1, 1, 0, 1, 1, 0, 1, 0, 0, 0)": 27.7360849083042,
 "(1, 1, 0, 1, 1, 0, 1, 0, 0, 1)": 27.4990967247776,
 "(1, 1, 0, 1, 1, 0, 1, 0, 1, 0)": 26.4792363024167,
 "(1, 1, 0, 1, 1, 0, 1, 0, 1, 1)": 26.9924012808537,
 "(1, 1, 0, 1, 1, 0, 1, 1, 0, 0)": 26.3988628859527,
 "(1, 1, 0, 1, 1, 0, 1, 1, 0, 1)": 25.7939034766658,
 "(1, 1, 0, 1, 1, 0, 1, 1, 1, 0)": 26.5448082617899,
 "(1, 1, 0, 1, 1, 0, 1, 1, 1, 1)": 26.1638980168897,
 "(1, 1, 0, 1, 1, 1, 0, 0, 0, 0)": 28.069845366279,
 "(1, 1, 0, 1, 1, 1, 0, 0, 0, 1)": 27.8156781981994,
 "(1, 1, 0, 1, 1, 1, 0, 0, 1, 0)": 27.069845366279,
 "(1, 1, 0, 1, 1, 1, 0, 0, 1, 1)": 27.1393862995321,
 "(1, 1, 0, 1, 1, 1, 0, 1, 0, 0)": 26.8608508001581,
 "(1, 1, 0, 1, 1, 1, 0, 1, 0, 1)": 25.8917712944924,
 "(1, 1, 0, 1, 1, 1, 0, 1, 1, 0)": 26.6775279435003,
 "(1, 1, 0, 1, 1, 1, 0, 1, 1, 1)": 26.002321372082,
 "(1, 1, 0, 1, 1, 1, 1, 0, 0, 0)": 28.2779291754894,
 "(1, 1, 0, 1, 1, 1, 1, 0, 0, 1)": 27.9144516836332,
 "(1, 1, 0, 1, 1, 1, 1, 0, 1, 0)": 26.5877057257963,
 "(1, 1, 0, 1, 1, 1, 1, 0, 1, 1)": 25.8450302826757,
 "(1, 1, 0, 1, 1, 1, 1, 1, 0, 0)": 27.8818044497333,
 "(1, 1, 0, 1, 1, 1, 1, 1, 0, 1)": 26.877156088798,
 "(1, 1, 0, 1, 1, 1, 1, 1, 1, 0)": 26.3288543335989,
 "(1, 1, 0, 1, 1, 1, 1, 1, 1, 1)": 25.4055410110118,
 "(1, 1, 1, 0, 0, 0, 0, 0, 0, 0)": 26.99642834569,
 "(1, 1, 1, 0, 0, 0, 0, 0, 0, 1)": 28.1393862995321,
 "(1, 1, 1, 0, 0, 0, 0, 0, 1, 0)": 28.3235747586485,
 "(1, 1, 1, 0, 0, 0, 0, 0, 1, 1)": 28.5134520177546,
 "(1, 1, 1, 0, 0, 0, 0, 1, 0, 0)": 28.2779291754894,
 "(1, 1, 1, 0, 0, 0, 0, 1, 0, 1)": 28.6140185559731,
 "(1, 1, 1, 0, 0, 0, 0, 1, 1, 0)": 29.245616625657,
 "(1, 1, 1, 0, 0, 0, 0, 1, 1, 1)": 28.3847187036324,
 "(1, 1, 1, 0, 0, 0, 1, 0, 0, 0)": 28.2568438810803,
 "(1, 1, 1, 0, 0, 0, 1, 0, 0, 1)": 28.7811104501139,
 "(1, 1, 1, 0, 0, 0, 1, 0, 1, 0)": 27.982049761784,
 "(1, 1, 1, 0, 0, 0, 1, 0, 1, 1)": 29.0459986243246,
 "(1, 1, 1, 0, 0, 0, 1, 1, 0, 0)": 29.1453355658633,
 "(1, 1, 1, 0, 0, 0, 1, 1, 0, 1)": 28.3672312769036,
 "(1, 1, 1, 0, 0, 0, 1, 1, 1, 0)": 28.7265769011454,
 "(1, 1, 1, 0, 0, 0, 1, 1, 1, 1)": 26.8852227917633,
 "(1, 1, 1, 0, 0, 1, 0, 0, 0, 0)": 27.8706734426367,
 "(1, 1, 1, 0, 0, 1, 0, 0, 0, 1)": 28.181555753776,
 "(1, 1, 1, 0, 0, 1, 0, 0, 1, 0)": 27.6590573400015,
 "(1, 1, 1, 0, 0, 1, 0, 0, 1, 1)": 28.4577935904401,
 "(1, 1, 1, 0, 0, 1, 0, 1, 0, 0)": 27.9668250341476,
 "(1, 1, 1, 0, 0, 1, 0, 1, 0, 1)": 26.3441683566389,
 "(1, 1, 1, 0, 0, 1, 0, 1, 1, 0)": 28.7000641481298,
 "(1, 1, 1, 0, 0, 1, 0, 1, 1, 1)": 27.9569817275465,
 "(1, 1, 1, 0, 0, 1, 1, 0, 0, 0)": 28.8044555394471,
 "(1, 1, 1, 0, 0, 1, 1, 0, 0, 1)": 27.8719059886671,
 "(1, 1, 1, 0, 0, 1, 1, 0, 1, 0)": 28.6946014568592,
 "(1, 1, 1, 0, 0, 1, 1, 0, 1, 1)": 27.6500421238637,
 "(1, 1, 1, 0, 0, 1, 1, 1, 0, 0)": 28.8091702333191,
 "(1, 1, 1, 0, 0, 1, 1, 1, 0, 1)": 28.116561865186,
 "(1, 1, 1, 0, 0, 1, 1, 1, 1, 0)": 27.6622526791613,
 "(1, 1, 1, 0, 0, 1, 1, 1, 1, 1)": 26.0143502536873,
 "(1, 1, 1, 0, 1, 0, 0, 0, 0, 0)": 28.4952926486358,
 "(1, 1, 1, 0, 1, 0, 0, 0, 0, 1)": 28.7221241351387,
 "(1, 1, 1, 0, 1, 0, 0, 0, 1, 0)": 27.4225985873035,
 "(1, 1, 1, 0, 1, 0, 0, 0, 1, 1)": 28.6109281691272,
 "(1, 1, 1, 0, 1, 0, 0, 1, 0, 0)": 27.7360849083042,
 "(1, 1, 1, 0, 1, 0, 0, 1, 0, 1)": 27.6951467961365,
 "(1, 1, 1, 0, 1, 0, 0, 1, 1, 0)": 28.9504566370887,
 "(1, 1, 1, 0, 1, 0, 0, 1, 1, 1)": 27.9569817275465,
 "(1, 1, 1, 0, 1, 0, 1, 0, 0, 0)": 27.7232360388862,
 "(1, 1, 1, 0, 1, 0, 1, 0, 0, 1)": 27.7632743121616,
 "(1, 1, 1, 0, 1, 0, 1, 0, 1, 0)": 25.3451309020149,
 "(1, 1, 1, 0, 1, 0, 1, 0, 1, 1)": 26.1638980168897,
 "(1, 1, 1, 0, 1, 0, 1, 1, 0, 0)": 27.8103513181505,
 "(1, 1, 1, 0, 1, 0, 1, 1, 0, 1)": 26.4910250184514,
 "(1, 1, 1, 0, 1, 0, 1, 1, 1, 0)": 27.5544237988109,
 "(1, 1, 1, 0, 1, 0, 1, 1, 1, 1)": 26.0984145184758,
 "(1, 1, 1, 0, 1, 1, 0, 0, 0, 0)": 28.4302953937894,
 "(1, 1, 1, 0, 1, 1, 0, 0, 0, 1)": 28.6016965305406,
 "(1, 1, 1, 0, 1, 1, 0, 0, 1, 0)": 28.4962427277224,
 "(1, 1, 1, 0, 1, 1, 0, 0, 1, 1)": 28.0634945341266,
 "(1, 1, 1, 0, 1, 1, 0, 1, 0, 0)": 28.2416279721877,
 "(1, 1, 1, 0, 1, 1, 0, 1, 0, 1)": 26.4719753817785,
 "(1, 1, 1, 0, 1, 1, 0, 1, 1, 0)": 26.0573468013891,
 "(1, 1, 1, 0, 1, 1, 0, 1, 1, 1)": 26.0610322964727,
 "(1, 1, 1, 0, 1, 1, 1, 0, 0, 0)": 28.2568438810803,
 "(1, 1, 1, 0, 1, 1, 1, 0, 0, 1)": 27.6924221587999,
 "(1, 1, 1, 0, 1, 1, 1, 0, 1, 0)": 26.8842897131229,
 "(1, 1, 1, 0, 1, 1, 1, 0, 1, 1)": 26.002321372082,
 "(1, 1, 1, 0, 1, 1, 1, 1, 0, 0)": 28.3422451903365,
 "(1, 1, 1, 0, 1, 1, 1, 1, 0, 1)": 26.5296527356779,
 "(1, 1, 1, 0, 1, 1, 1, 1, 1, 0)": 26.4321123903027,
 "(1, 1, 1, 0, 1, 1, 1, 1, 1, 1)": 24.7008853387644,
 "(1, 1, 1, 1, 0, 0, 0, 0, 0, 0)": 27.2540288654732,
 "(1, 1, 1, 1, 0, 0, 0, 0, 0, 1)": 27.6777973794971,
 "(1, 1, 1, 1, 0, 0, 0, 0, 1, 0)": 27.8062217445739,
 "(1, 1, 1, 1, 0, 0, 0, 0, 1, 1)": 26.970121117466,
 "(1, 1, 1, 1, 0, 0, 0, 1, 0, 0)": 28.069845366279,
 "(1, 1, 1, 1, 0, 0, 0, 1, 0, 1)": 26.9119139608313,
 "(1, 1, 1, 1, 0, 0, 0, 1, 1, 0)": 27.7724525223039,
 "(1, 1, 1, 1, 0, 0, 0, 1, 1, 1)": 26.8852227917633,
 "(1, 1, 1, 1, 0, 0, 1, 0, 0, 0)": 28.4302953937894,
 "(1, 1, 1, 1, 0, 0, 1, 0, 0, 1)": 27.4750158360985,
 "(1, 1, 1, 1, 0, 0, 1, 0, 1, 0)": 25.6791453147917,
 "(1, 1, 1, 1, 0, 0, 1, 0, 1, 1)": 26.8955266850056,
 "(1, 1, 1, 1, 0, 0, 1, 1, 0, 0)": 28.6783364024964,
 "(1, 1, 1, 1, 0, 0, 1, 1, 0, 1)": 27.3733277938456,
 "(1, 1, 1, 1, 0, 0, 1, 1, 1, 0)": 27.4981447649668,
 "(1, 1, 1, 1, 0, 0, 1, 1, 1, 1)": 25.6395076116249,
 "(1, 1, 1, 1, 0, 1, 0, 0, 0, 0)": 27.7892383309973,
 "(1, 1, 1, 1, 0, 1, 0, 0, 0, 1)": 26.983048281866,
 "(1, 1, 1, 1, 0, 1, 0, 0, 1, 0)": 26.2368560989038,
 "(1, 1, 1, 1, 0, 1, 0, 0, 1, 1)": 26.7279712136545,
 "(1, 1, 1, 1, 0, 1, 0, 1, 0, 0)": 27.7524504881329,
 "(1, 1, 1, 1, 0, 1, 0, 1, 0, 1)": 25.0475645963011,
 "(1, 1, 1, 1, 0, 1, 0, 1, 1, 0)": 27.062087026658,
 "(1, 1, 1, 1, 0, 1, 0, 1, 1, 1)": 26.0984145184758,
 "(1, 1, 1, 1, 0, 1, 1, 0, 0, 0)": 27.8706734426367,
 "(1, 1, 1, 1, 0, 1, 1, 0, 0, 1)": 26.8341783674322,
 "(1, 1, 1, 1, 0, 1, 1, 0, 1, 0)": 25.8248986287737,
 "(1, 1, 1, 1, 0, 1, 1, 0, 1, 1)": 26.1638980168897,
 "(1, 1, 1, 1, 0, 1, 1, 1, 0, 0)": 26.6759123833752,
 "(1, 1, 1, 1, 0, 1, 1, 1, 0, 1)": 24.4826451243217,
 "(1, 1, 1, 1, 0, 1, 1, 1, 1, 0)": 25.5057780898692,
 "(1, 1, 1, 1, 0, 1, 1, 1, 1, 1)": 24.5782437419808,
 "(1, 1, 1, 1, 1, 0, 0, 0, 0, 0)": 27.2820196093067,
 "(1, 1, 1, 1, 1, 0, 0, 0, 0, 1)": 26.7422707082505,
 "(1, 1, 1, 1, 1, 0, 0, 0, 1, 0)": 27.7193481191949,
 "(1, 1, 1, 1, 1, 0, 0, 0, 1, 1)": 27.2089409759447,
 "(1, 1, 1, 1, 1, 0, 0, 1, 0, 0)": 27.5658481952083,
 "(1, 1, 1, 1, 1, 0, 0, 1, 0, 1)": 24.5200191819814,
 "(1, 1, 1, 1, 1, 0, 0, 1, 1, 0)": 27.920177933871,
 "(1, 1, 1, 1, 1, 0, 0, 1, 1, 1)": 26.0143502536873,
 "(1, 1, 1, 1, 1, 0, 1, 0, 0, 0)": 28.4952926486358,
 "(1, 1, 1, 1, 1, 0, 1, 0, 0, 1)": 27.72101308769,
 "(1, 1, 1, 1, 1, 0, 1, 0, 1, 0)": 25.5081718104132,
 "(1, 1, 1, 1, 1, 0, 1, 0, 1, 1)": 26.3456659270687,
 "(1, 1, 1, 1, 1, 0, 1, 1, 0, 0)": 28.2504176119208,
 "(1, 1, 1, 1, 1, 0, 1, 1, 0, 1)": 26.4239538669155,
 "(1, 1, 1, 1, 1, 0, 1, 1, 1, 0)": 26.6729552137104,
 "(1, 1, 1, 1, 1, 0, 1, 1, 1, 1)": 24.5782437419808,
 "(1, 1, 1, 1, 1, 1, 0, 0, 0, 0)": 27.2540288654732,
 "(1, 1, 1, 1, 1, 1, 0, 0, 0, 1)": 25.9724328646211,
 "(1, 1, 1, 1, 1, 1, 0, 0, 1, 0)": 26.9615669142829,
 "(1, 1, 1, 1, 1, 1, 0, 0, 1, 1)": 26.2673480078707,
 "(1, 1, 1, 1, 1, 1, 0, 1, 0, 0)": 27.0744495276757,
 "(1, 1, 1, 1, 1, 1, 0, 1, 0, 1)": 24.142450826213,
 "(1, 1, 1, 1, 1, 1, 0, 1, 1, 0)": 25.8272876916933,
 "(1, 1, 1, 1, 1, 1, 0, 1, 1, 1)": 24.7008853387644,
 "(1, 1, 1, 1, 1, 1, 1, 0, 0, 0)": 26.99642834569,
 "(1, 1, 1, 1, 1, 1, 1, 0, 0, 1)": 25.7754768903552,
 "(1, 1, 1, 1, 1, 1, 1, 0, 1, 0)": 26.2144027808923,
 "(1, 1, 1, 1, 1, 1, 1, 0, 1, 1)": 25.4055410110118,
 "(1, 1, 1, 1, 1, 1, 1, 1, 0, 0)": 25.3381935720093,
 "(1, 1, 1, 1, 1, 1, 1, 1, 0, 1)": 24.4878325599833,
 "(1, 1, 1, 1, 1, 1, 1, 1, 1, 0)": 23.9328241072974,
 "(1, 1, 1, 1, 1, 1, 1, 1, 1, 1)": 22.7842255627635
}
