# Supplementary material for: Algorithmic Probability-Guided Machine Learning on Non-Differentiable Spaces
Source: Front Artif Intell. 2021 Jan 25;3:567356. doi: 10.3389/frai.2020.567356 (PMC7944352; doi:10.3389/frai.2020.567356)
Supplement: Supplementary file 2 [file datasheet2.zip › code/AlgWeighting/K-12m.json]

{
 "(0, 0, 0, 0, 0, 0, 0, 0, 0, 0, 0, 0)": 25.6104137476417,
 "(0, 0, 0, 0, 0, 0, 0, 0, 0, 0, 0, 1)": 27.0456508612662,
 "(0, 0, 0, 0, 0, 0, 0, 0, 0, 0, 1, 0)": 27.9176301273971,
 "(0, 0, 0, 0, 0, 0, 0, 0, 0, 0, 1, 1)": 29.0557701810673,
 "(0, 0, 0, 0, 0, 0, 0, 0, 0, 1, 0, 0)": 28.0656083733925,
 "(0, 0, 0, 0, 0, 0, 0, 0, 0, 1, 0, 1)": 29.9043274663595,
 "(0, 0, 0, 0, 0, 0, 0, 0, 0, 1, 1, 0)": 29.646346288252,
 "(0, 0, 0, 0, 0, 0, 0, 0, 0, 1, 1, 1)": 30.5406368470809,
 "(0, 0, 0, 0, 0, 0, 0, 0, 1, 0, 0, 0)": 28.3482368128827,
 "(0, 0, 0, 0, 0, 0, 0, 0, 1, 0, 0, 1)": 28.7099494211926,
 "(0, 0, 0, 0, 0, 0, 0, 0, 1, 0, 1, 0)": 29.1158315715532,
 "(0, 0, 0, 0, 0, 0, 0, 0, 1, 0, 1, 1)": 30.4981447649668,
 "(0, 0, 0, 0, 0, 0, 0, 0, 1, 1, 0, 0)": 29.9246474507391,
 "(0, 0, 0, 0, 0, 0, 0, 0, 1, 1, 0, 1)": 31.0812052284436,
 "(0, 0, 0, 0, 0, 0, 0, 0, 1, 1, 1, 0)": 30.2344760680518,
 "(0, 0, 0, 0, 0, 0, 0, 0, 1, 1, 1, 1)": 30.2894117435367,
 "(0, 0, 0, 0, 0, 0, 0, 1, 0, 0, 0, 0)": 28.1475728809266,
 "(0, 0, 0, 0, 0, 0, 0, 1, 0, 0, 0, 1)": 29.9793904153335,
 "(0, 0, 0, 0, 0, 0, 0, 1, 0, 0, 1, 0)": 29.9220917458353,
 "(0, 0, 0, 0, 0, 0, 0, 1, 0, 0, 1, 1)": 32.7604180549608,
 "(0, 0, 0, 0, 0, 0, 0, 1, 0, 1, 0, 0)": 28.5231021877883,
 "(0, 0, 0, 0, 0, 0, 0, 1, 0, 1, 0, 1)": 30.5289234265171,
 "(0, 0, 0, 0, 0, 0, 0, 1, 0, 1, 1, 0)": 32.1938340835545,
 "(0, 0, 0, 0, 0, 0, 0, 1, 0, 1, 1, 1)": 33.133461465575,
 "(0, 0, 0, 0, 0, 0, 0, 1, 1, 0, 0, 0)": 30.2993272124018,
 "(0, 0, 0, 0, 0, 0, 0, 1, 1, 0, 0, 1)": 31.5096099514602,
 "(0, 0, 0, 0, 0, 0, 0, 1, 1, 0, 1, 0)": 29.5211669828826,
 "(0, 0, 0, 0, 0, 0, 0, 1, 1, 0, 1, 1)": 31.2568438810803,
 "(0, 0, 0, 0, 0, 0, 0, 1, 1, 1, 0, 0)": 30.7649907847506,
 "(0, 0, 0, 0, 0, 0, 0, 1, 1, 1, 0, 1)": 32.0307758016004,
 "(0, 0, 0, 0, 0, 0, 0, 1, 1, 1, 1, 0)": 32.1453355658633,
 "(0, 0, 0, 0, 0, 0, 0, 1, 1, 1, 1, 1)": 31.8450302826757,
 "(0, 0, 0, 0, 0, 0, 1, 0, 0, 0, 0, 0)": 27.9420179018781,
 "(0, 0, 0, 0, 0, 0, 1, 0, 0, 0, 0, 1)": 30.1876818565729,
 "(0, 0, 0, 0, 0, 0, 1, 0, 0, 0, 1, 0)": 30.1573082075294,
 "(0, 0, 0, 0, 0, 0, 1, 0, 0, 0, 1, 1)": 31.2249950150409,
 "(0, 0, 0, 0, 0, 0, 1, 0, 0, 1, 0, 0)": 29.4077739398601,
 "(0, 0, 0, 0, 0, 0, 1, 0, 0, 1, 0, 1)": 30.11875496676,
 "(0, 0, 0, 0, 0, 0, 1, 0, 0, 1, 1, 0)": 31.6804945106638,
 "(0, 0, 0, 0, 0, 0, 1, 0, 0, 1, 1, 1)": 31.9246474507391,
 "(0, 0, 0, 0, 0, 0, 1, 0, 1, 0, 0, 0)": 29.9740863834736,
 "(0, 0, 0, 0, 0, 0, 1, 0, 1, 0, 0, 1)": 31.6804945106638,
 "(0, 0, 0, 0, 0, 0, 1, 0, 1, 0, 1, 0)": 29.7044492428155,
 "(0, 0, 0, 0, 0, 0, 1, 0, 1, 0, 1, 1)": 31.5803830258736,
 "(0, 0, 0, 0, 0, 0, 1, 0, 1, 1, 0, 0)": 30.6761815177927,
 "(0, 0, 0, 0, 0, 0, 1, 0, 1, 1, 0, 1)": 30.2568438810803,
 "(0, 0, 0, 0, 0, 0, 1, 0, 1, 1, 1, 0)": 32.1216842977986,
 "(0, 0, 0, 0, 0, 0, 1, 0, 1, 1, 1, 1)": 32.110002492751,
 "(0, 0, 0, 0, 0, 0, 1, 1, 0, 0, 0, 0)": 29.2993272124018,
 "(0, 0, 0, 0, 0, 0, 1, 1, 0, 0, 0, 1)": 32.6718813803591,
 "(0, 0, 0, 0, 0, 0, 1, 1, 0, 0, 1, 0)": 30.8842897131229,
 "(0, 0, 0, 0, 0, 0, 1, 1, 0, 0, 1, 1)": 33.2828390896132,
 "(0, 0, 0, 0, 0, 0, 1, 1, 0, 1, 0, 0)": 30.6088715828333,
 "(0, 0, 0, 0, 0, 0, 1, 1, 0, 1, 0, 1)": 30.6718813803591,
 "(0, 0, 0, 0, 0, 0, 1, 1, 0, 1, 1, 0)": 32.0198046837794,
 "(0, 0, 0, 0, 0, 0, 1, 1, 0, 1, 1, 1)": 33.0418309901094,
 "(0, 0, 0, 0, 0, 0, 1, 1, 1, 0, 0, 0)": 31.2187087521935,
 "(0, 0, 0, 0, 0, 0, 1, 1, 1, 0, 0, 1)": 32.8547454375089,
 "(0, 0, 0, 0, 0, 0, 1, 1, 1, 0, 1, 0)": 30.6088715828333,
 "(0, 0, 0, 0, 0, 0, 1, 1, 1, 0, 1, 1)": 32.2062178080103,
 "(0, 0, 0, 0, 0, 0, 1, 1, 1, 1, 0, 0)": 31.5096099514602,
 "(0, 0, 0, 0, 0, 0, 1, 1, 1, 1, 0, 1)": 32.3499532854717,
 "(0, 0, 0, 0, 0, 0, 1, 1, 1, 1, 1, 0)": 31.797412262443,
 "(0, 0, 0, 0, 0, 0, 1, 1, 1, 1, 1, 1)": 31.4203426133631,
 "(0, 0, 0, 0, 0, 1, 0, 0, 0, 0, 0, 0)": 27.9420179018781,
 "(0, 0, 0, 0, 0, 1, 0, 0, 0, 0, 0, 1)": 29.530869070832,
 "(0, 0, 0, 0, 0, 1, 0, 0, 0, 0, 1, 0)": 30.2861216736025,
 "(0, 0, 0, 0, 0, 1, 0, 0, 0, 0, 1, 1)": 32.4494889590227,
 "(0, 0, 0, 0, 0, 1, 0, 0, 0, 1, 0, 0)": 30.9400774913087,
 "(0, 0, 0, 0, 0, 1, 0, 0, 0, 1, 0, 1)": 31.2187087521935,
 "(0, 0, 0, 0, 0, 1, 0, 0, 0, 1, 1, 0)": 32.5564041629392,
 "(0, 0, 0, 0, 0, 1, 0, 0, 0, 1, 1, 1)": 32.9767359618875,
 "(0, 0, 0, 0, 0, 1, 0, 0, 1, 0, 0, 0)": 30.5367217970775,
 "(0, 0, 0, 0, 0, 1, 0, 0, 1, 0, 0, 1)": 31.086918879638,
 "(0, 0, 0, 0, 0, 1, 0, 0, 1, 0, 1, 0)": 31.3776982759547,
 "(0, 0, 0, 0, 0, 1, 0, 0, 1, 0, 1, 1)": 33.9349157861929,
 "(0, 0, 0, 0, 0, 1, 0, 0, 1, 1, 0, 0)": 33.3637590849968,
 "(0, 0, 0, 0, 0, 1, 0, 0, 1, 1, 0, 1)": 33.9349157861929,
 "(0, 0, 0, 0, 0, 1, 0, 0, 1, 1, 1, 0)": 32.5406368470809,
 "(0, 0, 0, 0, 0, 1, 0, 0, 1, 1, 1, 1)": 33.0198046837794,
 "(0, 0, 0, 0, 0, 1, 0, 1, 0, 0, 0, 0)": 29.987383206087,
 "(0, 0, 0, 0, 0, 1, 0, 1, 0, 0, 0, 1)": 32.4494889590227,
 "(0, 0, 0, 0, 0, 1, 0, 1, 0, 0, 1, 0)": 30.4421469836815,
 "(0, 0, 0, 0, 0, 1, 0, 1, 0, 0, 1, 1)": 32.7066467985198,
 "(0, 0, 0, 0, 0, 1, 0, 1, 0, 1, 0, 0)": 28.2779291754894,
 "(0, 0, 0, 0, 0, 1, 0, 1, 0, 1, 0, 1)": 30.0501783328229,
 "(0, 0, 0, 0, 0, 1, 0, 1, 0, 1, 1, 0)": 31.4348421830583,
 "(0, 0, 0, 0, 0, 1, 0, 1, 0, 1, 1, 1)": 32.7604180549608,
 "(0, 0, 0, 0, 0, 1, 0, 1, 1, 0, 0, 0)": 32.2960144783609,
 "(0, 0, 0, 0, 0, 1, 0, 1, 1, 0, 0, 1)": 33.6047671845006,
 "(0, 0, 0, 0, 0, 1, 0, 1, 1, 0, 1, 0)": 30.9400774913087,
 "(0, 0, 0, 0, 0, 1, 0, 1, 1, 0, 1, 1)": 31.6978765888921,
 "(0, 0, 0, 0, 0, 1, 0, 1, 1, 1, 0, 0)": 33.0418309901094,
 "(0, 0, 0, 0, 0, 1, 0, 1, 1, 1, 0, 1)": 32.8162712896943,
 "(0, 0, 0, 0, 0, 1, 0, 1, 1, 1, 1, 0)": 31.987383206087,
 "(0, 0, 0, 0, 0, 1, 0, 1, 1, 1, 1, 1)": 33.0198046837794,
 "(0, 0, 0, 0, 0, 1, 1, 0, 0, 0, 0, 0)": 30.5096099514602,
 "(0, 0, 0, 0, 0, 1, 1, 0, 0, 0, 0, 1)": 31.5564041629392,
 "(0, 0, 0, 0, 0, 1, 1, 0, 0, 0, 1, 0)": 32.1573082075293,
 "(0, 0, 0, 0, 0, 1, 1, 0, 0, 0, 1, 1)": 33.7787965842756,
 "(0, 0, 0, 0, 0, 1, 1, 0, 0, 1, 0, 0)": 30.8743742442579,
 "(0, 0, 0, 0, 0, 1, 1, 0, 0, 1, 0, 1)": 32.6548078670002,
 "(0, 0, 0, 0, 0, 1, 1, 0, 0, 1, 1, 0)": 32.4203426133631,
 "(0, 0, 0, 0, 0, 1, 1, 0, 0, 1, 1, 1)": 33.2828390896132,
 "(0, 0, 0, 0, 0, 1, 1, 0, 1, 0, 0, 0)": 31.689159371791,
 "(0, 0, 0, 0, 0, 1, 1, 0, 1, 0, 0, 1)": 33.7787965842756,
 "(0, 0, 0, 0, 0, 1, 1, 0, 1, 0, 1, 0)": 30.4792363024167,
 "(0, 0, 0, 0, 0, 1, 1, 0, 1, 0, 1, 1)": 32.2187087521935,
 "(0, 0, 0, 0, 0, 1, 1, 0, 1, 1, 0, 0)": 32.7066467985198,
 "(0, 0, 0, 0, 0, 1, 1, 0, 1, 1, 0, 1)": 32.6212553072891,
 "(0, 0, 0, 0, 0, 1, 1, 0, 1, 1, 1, 0)": 33.6718813803591,
 "(0, 0, 0, 0, 0, 1, 1, 0, 1, 1, 1, 1)": 32.4203426133631,
 "(0, 0, 0, 0, 0, 1, 1, 1, 0, 0, 0, 0)": 30.7927357752335,
 "(0, 0, 0, 0, 0, 1, 1, 1, 0, 0, 0, 1)": 33.5096099514602,
 "(0, 0, 0, 0, 0, 1, 1, 1, 0, 0, 1, 0)": 32.5884653721715,
 "(0, 0, 0, 0, 0, 1, 1, 1, 0, 0, 1, 1)": 32.9981096126801,
 "(0, 0, 0, 0, 0, 1, 1, 1, 0, 1, 0, 0)": 32.2960144783609,
 "(0, 0, 0, 0, 0, 1, 1, 1, 0, 1, 0, 1)": 32.5096099514602,
 "(0, 0, 0, 0, 0, 1, 1, 1, 0, 1, 1, 0)": 31.5643529160547,
 "(0, 0, 0, 0, 0, 1, 1, 1, 0, 1, 1, 1)": 33.3362783485747,
 "(0, 0, 0, 0, 0, 1, 1, 1, 1, 0, 0, 0)": 32.8162712896943,
 "(0, 0, 0, 0, 0, 1, 1, 1, 1, 0, 0, 1)": 33.9349157861929,
 "(0, 0, 0, 0, 0, 1, 1, 1, 1, 0, 1, 0)": 31.689159371791,
 "(0, 0, 0, 0, 0, 1, 1, 1, 1, 0, 1, 1)": 32.9349157861929,
 "(0, 0, 0, 0, 0, 1, 1, 1, 1, 1, 0, 0)": 32.4348421830583,
 "(0, 0, 0, 0, 0, 1, 1, 1, 1, 1, 0, 1)": 33.3362783485747,
 "(0, 0, 0, 0, 0, 1, 1, 1, 1, 1, 1, 0)": 32.0755141163657,
 "(0, 0, 0, 0, 0, 1, 1, 1, 1, 1, 1, 1)": 31.8450302826757,
 "(0, 0, 0, 0, 1, 0, 0, 0, 0, 0, 0, 0)": 28.1475728809266,
 "(0, 0, 0, 0, 1, 0, 0, 0, 0, 0, 0, 1)": 29.8917712944924,
 "(0, 0, 0, 0, 1, 0, 0, 0, 0, 0, 1, 0)": 28.9780625781106,
 "(0, 0, 0, 0, 1, 0, 0, 0, 0, 0, 1, 1)": 30.7695780542462,
 "(0, 0, 0, 0, 1, 0, 0, 0, 0, 1, 0, 0)": 30.0641988031379,
 "(0, 0, 0, 0, 1, 0, 0, 0, 0, 1, 0, 1)": 31.5173043432502,
 "(0, 0, 0, 0, 1, 0, 0, 0, 0, 1, 1, 0)": 31.7422707082505,
 "(0, 0, 0, 0, 1, 0, 0, 0, 0, 1, 1, 1)": 31.3988628859527,
 "(0, 0, 0, 0, 1, 0, 0, 0, 1, 0, 0, 0)": 29.8867792651486,
 "(0, 0, 0, 0, 1, 0, 0, 0, 1, 0, 0, 1)": 30.7110519776398,
 "(0, 0, 0, 0, 1, 0, 0, 0, 1, 0, 1, 0)": 29.0883508351311,
 "(0, 0, 0, 0, 1, 0, 0, 0, 1, 0, 1, 1)": 32.4348421830583,
 "(0, 0, 0, 0, 1, 0, 0, 0, 1, 1, 0, 0)": 31.7332819250233,
 "(0, 0, 0, 0, 1, 0, 0, 0, 1, 1, 0, 1)": 32.8743742442579,
 "(0, 0, 0, 0, 1, 0, 0, 0, 1, 1, 1, 0)": 33.2062178080103,
 "(0, 0, 0, 0, 1, 0, 0, 0, 1, 1, 1, 1)": 31.5564041629392,
 "(0, 0, 0, 0, 1, 0, 0, 1, 0, 0, 0, 0)": 30.0641988031379,
 "(0, 0, 0, 0, 1, 0, 0, 1, 0, 0, 0, 1)": 31.8645264583015,
 "(0, 0, 0, 0, 1, 0, 0, 1, 0, 0, 1, 0)": 29.530869070832,
 "(0, 0, 0, 0, 1, 0, 0, 1, 0, 0, 1, 1)": 31.1513094669079,
 "(0, 0, 0, 0, 1, 0, 0, 1, 0, 1, 0, 0)": 30.7927357752335,
 "(0, 0, 0, 0, 1, 0, 0, 1, 0, 1, 0, 1)": 31.1393862995321,
 "(0, 0, 0, 0, 1, 0, 0, 1, 0, 1, 1, 0)": 33.3093113009744,
 "(0, 0, 0, 0, 1, 0, 0, 1, 0, 1, 1, 1)": 34.4792363024167,
 "(0, 0, 0, 0, 1, 0, 0, 1, 1, 0, 0, 0)": 30.7695780542462,
 "(0, 0, 0, 0, 1, 0, 0, 1, 1, 0, 0, 1)": 31.7243488002532,
 "(0, 0, 0, 0, 1, 0, 0, 1, 1, 0, 1, 0)": 28.3663624451755,
 "(0, 0, 0, 0, 1, 0, 0, 1, 1, 0, 1, 1)": 28.4708076803461,
 "(0, 0, 0, 0, 1, 0, 0, 1, 1, 1, 0, 0)": 33.133461465575,
 "(0, 0, 0, 0, 1, 0, 0, 1, 1, 1, 0, 1)": 34.3637590849968,
 "(0, 0, 0, 0, 1, 0, 0, 1, 1, 1, 1, 0)": 33.6379340484358,
 "(0, 0, 0, 0, 1, 0, 0, 1, 1, 1, 1, 1)": 32.4203426133631,
 "(0, 0, 0, 0, 1, 0, 1, 0, 0, 0, 0, 0)": 29.987383206087,
 "(0, 0, 0, 0, 1, 0, 1, 0, 0, 0, 0, 1)": 32.9556743463597,
 "(0, 0, 0, 0, 1, 0, 1, 0, 0, 0, 1, 0)": 31.2249950150409,
 "(0, 0, 0, 0, 1, 0, 1, 0, 0, 0, 1, 1)": 34.110002492751,
 "(0, 0, 0, 0, 1, 0, 1, 0, 0, 1, 0, 0)": 31.5328173426216,
 "(0, 0, 0, 0, 1, 0, 1, 0, 0, 1, 0, 1)": 31.8068109604452,
 "(0, 0, 0, 0, 1, 0, 1, 0, 0, 1, 1, 0)": 33.5406368470809,
 "(0, 0, 0, 0, 1, 0, 1, 0, 0, 1, 1, 1)": 34.0198046837794,
 "(0, 0, 0, 0, 1, 0, 1, 0, 1, 0, 0, 0)": 28.7265769011454,
 "(0, 0, 0, 0, 1, 0, 1, 0, 1, 0, 0, 1)": 32.2697829367878,
 "(0, 0, 0, 0, 1, 0, 1, 0, 1, 0, 1, 0)": 28.0508761297124,
 "(0, 0, 0, 0, 1, 0, 1, 0, 1, 0, 1, 1)": 31.3430996144307,
 "(0, 0, 0, 0, 1, 0, 1, 0, 1, 1, 0, 0)": 31.6633193668557,
 "(0, 0, 0, 0, 1, 0, 1, 0, 1, 1, 0, 1)": 31.3499532854717,
 "(0, 0, 0, 0, 1, 0, 1, 0, 1, 1, 1, 0)": 32.7604180549608,
 "(0, 0, 0, 0, 1, 0, 1, 0, 1, 1, 1, 1)": 35.0641988031379,
 "(0, 0, 0, 0, 1, 0, 1, 1, 0, 0, 0, 0)": 30.8305791263782,
 "(0, 0, 0, 0, 1, 0, 1, 1, 0, 0, 0, 1)": 33.9349157861929,
 "(0, 0, 0, 0, 1, 0, 1, 1, 0, 0, 1, 0)": 31.4792363024167,
 "(0, 0, 0, 0, 1, 0, 1, 1, 0, 0, 1, 1)": 32.9981096126801,
 "(0, 0, 0, 0, 1, 0, 1, 1, 0, 1, 0, 0)": 32.0869188796379,
 "(0, 0, 0, 0, 1, 0, 1, 1, 0, 1, 0, 1)": 32.0089163676367,
 "(0, 0, 0, 0, 1, 0, 1, 1, 0, 1, 1, 0)": 32.2960144783609,
 "(0, 0, 0, 0, 1, 0, 1, 1, 0, 1, 1, 1)": 33.5723457068082,
 "(0, 0, 0, 0, 1, 0, 1, 1, 1, 0, 0, 0)": 31.4203426133631,
 "(0, 0, 0, 0, 1, 0, 1, 1, 1, 0, 0, 1)": 35.2568438810803,
 "(0, 0, 0, 0, 1, 0, 1, 1, 1, 0, 1, 0)": 31.5803830258736,
 "(0, 0, 0, 0, 1, 0, 1, 1, 1, 0, 1, 1)": 33.5723457068082,
 "(0, 0, 0, 0, 1, 0, 1, 1, 1, 1, 0, 0)": 33.5096099514602,
 "(0, 0, 0, 0, 1, 0, 1, 1, 1, 1, 0, 1)": 34.6047671845006,
 "(0, 0, 0, 0, 1, 0, 1, 1, 1, 1, 1, 0)": 33.086918879638,
 "(0, 0, 0, 0, 1, 0, 1, 1, 1, 1, 1, 1)": 32.110002492751,
 "(0, 0, 0, 0, 1, 1, 0, 0, 0, 0, 0, 0)": 29.2993272124018,
 "(0, 0, 0, 0, 1, 1, 0, 0, 0, 0, 0, 1)": 31.3227318167367,
 "(0, 0, 0, 0, 1, 1, 0, 0, 0, 0, 1, 0)": 31.1393862995321,
 "(0, 0, 0, 0, 1, 1, 0, 0, 0, 0, 1, 1)": 31.9556743463597,
 "(0, 0, 0, 0, 1, 1, 0, 0, 0, 1, 0, 0)": 31.6978765888921,
 "(0, 0, 0, 0, 1, 1, 0, 0, 0, 1, 0, 1)": 33.181555753776,
 "(0, 0, 0, 0, 1, 1, 0, 0, 0, 1, 1, 0)": 32.835380112642,
 "(0, 0, 0, 0, 1, 1, 0, 0, 0, 1, 1, 1)": 33.6047671845006,
 "(0, 0, 0, 0, 1, 1, 0, 0, 1, 0, 0, 0)": 32.0869188796379,
 "(0, 0, 0, 0, 1, 1, 0, 0, 1, 0, 0, 1)": 32.4792363024167,
 "(0, 0, 0, 0, 1, 1, 0, 0, 1, 0, 1, 0)": 32.0198046837794,
 "(0, 0, 0, 0, 1, 1, 0, 0, 1, 0, 1, 1)": 34.4792363024167,
 "(0, 0, 0, 0, 1, 1, 0, 0, 1, 1, 0, 0)": 32.9981096126801,
 "(0, 0, 0, 0, 1, 1, 0, 0, 1, 1, 0, 1)": 33.3637590849968,
 "(0, 0, 0, 0, 1, 1, 0, 0, 1, 1, 1, 0)": 32.8942738016956,
 "(0, 0, 0, 0, 1, 1, 0, 0, 1, 1, 1, 1)": 33.6718813803591,
 "(0, 0, 0, 0, 1, 1, 0, 1, 0, 0, 0, 0)": 30.8305791263782,
 "(0, 0, 0, 0, 1, 1, 0, 1, 0, 0, 0, 1)": 33.4203426133631,
 "(0, 0, 0, 0, 1, 1, 0, 1, 0, 0, 1, 0)": 31.6804945106638,
 "(0, 0, 0, 0, 1, 1, 0, 1, 0, 0, 1, 1)": 34.3637590849968,
 "(0, 0, 0, 0, 1, 1, 0, 1, 0, 1, 0, 0)": 31.2894117435367,
 "(0, 0, 0, 0, 1, 1, 0, 1, 0, 1, 0, 1)": 30.6848204360666,
 "(0, 0, 0, 0, 1, 1, 0, 1, 0, 1, 1, 0)": 31.9767359618875,
 "(0, 0, 0, 0, 1, 1, 0, 1, 0, 1, 1, 1)": 33.6379340484358,
 "(0, 0, 0, 0, 1, 1, 0, 1, 1, 0, 0, 0)": 32.6548078670002,
 "(0, 0, 0, 0, 1, 1, 0, 1, 1, 0, 0, 1)": 33.133461465575,
 "(0, 0, 0, 0, 1, 1, 0, 1, 1, 0, 1, 0)": 30.9609109947258,
 "(0, 0, 0, 0, 1, 1, 0, 1, 1, 0, 1, 1)": 30.8694419487156,
 "(0, 0, 0, 0, 1, 1, 0, 1, 1, 1, 0, 0)": 33.9767359618875,
 "(0, 0, 0, 0, 1, 1, 0, 1, 1, 1, 0, 1)": 33.9767359618875,
 "(0, 0, 0, 0, 1, 1, 0, 1, 1, 1, 1, 0)": 33.3917734611664,
 "(0, 0, 0, 0, 1, 1, 0, 1, 1, 1, 1, 1)": 33.0198046837794,
 "(0, 0, 0, 0, 1, 1, 1, 0, 0, 0, 0, 0)": 30.7927357752335,
 "(0, 0, 0, 0, 1, 1, 1, 0, 0, 0, 0, 1)": 33.7066467985198,
 "(0, 0, 0, 0, 1, 1, 1, 0, 0, 0, 1, 0)": 32.4203426133631,
 "(0, 0, 0, 0, 1, 1, 1, 0, 0, 0, 1, 1)": 34.2568438810803,
 "(0, 0, 0, 0, 1, 1, 1, 0, 0, 1, 0, 0)": 31.9349157861929,
 "(0, 0, 0, 0, 1, 1, 1, 0, 0, 1, 0, 1)": 33.3362783485747,
 "(0, 0, 0, 0, 1, 1, 1, 0, 0, 1, 1, 0)": 34.3093113009744,
 "(0, 0, 0, 0, 1, 1, 1, 0, 0, 1, 1, 1)": 32.7243488002532,
 "(0, 0, 0, 0, 1, 1, 1, 0, 1, 0, 0, 0)": 32.8162712896943,
 "(0, 0, 0, 0, 1, 1, 1, 0, 1, 0, 0, 1)": 33.6047671845006,
 "(0, 0, 0, 0, 1, 1, 1, 0, 1, 0, 1, 0)": 31.2062178080103,
 "(0, 0, 0, 0, 1, 1, 1, 0, 1, 0, 1, 1)": 33.6047671845006,
 "(0, 0, 0, 0, 1, 1, 1, 0, 1, 1, 0, 0)": 33.2313087889731,
 "(0, 0, 0, 0, 1, 1, 1, 0, 1, 1, 0, 1)": 32.797412262443,
 "(0, 0, 0, 0, 1, 1, 1, 0, 1, 1, 1, 0)": 33.133461465575,
 "(0, 0, 0, 0, 1, 1, 1, 0, 1, 1, 1, 1)": 31.5564041629392,
 "(0, 0, 0, 0, 1, 1, 1, 1, 0, 0, 0, 0)": 32.181555753776,
 "(0, 0, 0, 0, 1, 1, 1, 1, 0, 0, 0, 1)": 33.0641988031379,
 "(0, 0, 0, 0, 1, 1, 1, 1, 0, 0, 1, 0)": 33.4494889590227,
 "(0, 0, 0, 0, 1, 1, 1, 1, 0, 0, 1, 1)": 33.0198046837794,
 "(0, 0, 0, 0, 1, 1, 1, 1, 0, 1, 0, 0)": 33.7066467985198,
 "(0, 0, 0, 0, 1, 1, 1, 1, 0, 1, 0, 1)": 33.9349157861929,
 "(0, 0, 0, 0, 1, 1, 1, 1, 0, 1, 1, 0)": 31.9144516836332,
 "(0, 0, 0, 0, 1, 1, 1, 1, 0, 1, 1, 1)": 32.9981096126801,
 "(0, 0, 0, 0, 1, 1, 1, 1, 1, 0, 0, 0)": 33.1573082075293,
 "(0, 0, 0, 0, 1, 1, 1, 1, 1, 0, 0, 1)": 34.110002492751,
 "(0, 0, 0, 0, 1, 1, 1, 1, 1, 0, 1, 0)": 33.086918879638,
 "(0, 0, 0, 0, 1, 1, 1, 1, 1, 0, 1, 1)": 33.7422707082505,
 "(0, 0, 0, 0, 1, 1, 1, 1, 1, 1, 0, 0)": 32.7243488002532,
 "(0, 0, 0, 0, 1, 1, 1, 1, 1, 1, 0, 1)": 33.5096099514602,
 "(0, 0, 0, 0, 1, 1, 1, 1, 1, 1, 1, 0)": 32.2187087521935,
 "(0, 0, 0, 0, 1, 1, 1, 1, 1, 1, 1, 1)": 30.2894117435367,
 "(0, 0, 0, 1, 0, 0, 0, 0, 0, 0, 0, 0)": 28.3482368128827,
 "(0, 0, 0, 1, 0, 0, 0, 0, 0, 0, 0, 1)": 31.2124497617218,
 "(0, 0, 0, 1, 0, 0, 0, 0, 0, 0, 1, 0)": 31.1513094669079,
 "(0, 0, 0, 1, 0, 0, 0, 0, 0, 0, 1, 1)": 32.2960144783609,
 "(0, 0, 0, 1, 0, 0, 0, 0, 0, 1, 0, 0)": 30.2536271683967,
 "(0, 0, 0, 1, 0, 0, 0, 0, 0, 1, 0, 1)": 31.3847187036324,
 "(0, 0, 0, 1, 0, 0, 0, 0, 0, 1, 1, 0)": 32.1453355658633,
 "(0, 0, 0, 1, 0, 0, 0, 0, 0, 1, 1, 1)": 33.5723457068082,
 "(0, 0, 0, 1, 0, 0, 0, 0, 1, 0, 0, 0)": 30.8450302826757,
 "(0, 0, 0, 1, 0, 0, 0, 0, 1, 0, 0, 1)": 31.8547454375089,
 "(0, 0, 0, 1, 0, 0, 0, 0, 1, 0, 1, 0)": 30.7927357752335,
 "(0, 0, 0, 1, 0, 0, 0, 0, 1, 0, 1, 1)": 31.8547454375089,
 "(0, 0, 0, 1, 0, 0, 0, 0, 1, 1, 0, 0)": 32.8942738016956,
 "(0, 0, 0, 1, 0, 0, 0, 0, 1, 1, 0, 1)": 31.9556743463597,
 "(0, 0, 0, 1, 0, 0, 0, 0, 1, 1, 1, 0)": 33.2828390896132,
 "(0, 0, 0, 1, 0, 0, 0, 0, 1, 1, 1, 1)": 32.9981096126801,
 "(0, 0, 0, 1, 0, 0, 0, 1, 0, 0, 0, 0)": 29.8867792651486,
 "(0, 0, 0, 1, 0, 0, 0, 1, 0, 0, 0, 1)": 29.6891593717909,
 "(0, 0, 0, 1, 0, 0, 0, 1, 0, 0, 1, 0)": 30.7513158478535,
 "(0, 0, 0, 1, 0, 0, 0, 1, 0, 0, 1, 1)": 31.9144516836332,
 "(0, 0, 0, 1, 0, 0, 0, 1, 0, 1, 0, 0)": 31.987383206087,
 "(0, 0, 0, 1, 0, 0, 0, 1, 0, 1, 0, 1)": 30.7110519776398,
 "(0, 0, 0, 1, 0, 0, 0, 1, 0, 1, 1, 0)": 32.8162712896943,
 "(0, 0, 0, 1, 0, 0, 0, 1, 0, 1, 1, 1)": 33.2062178080103,
 "(0, 0, 0, 1, 0, 0, 0, 1, 1, 0, 0, 0)": 31.0812052284436,
 "(0, 0, 0, 1, 0, 0, 0, 1, 1, 0, 0, 1)": 32.3917734611664,
 "(0, 0, 0, 1, 0, 0, 0, 1, 1, 0, 1, 0)": 31.6379340484358,
 "(0, 0, 0, 1, 0, 0, 0, 1, 1, 0, 1, 1)": 31.6129876913055,
 "(0, 0, 0, 1, 0, 0, 0, 1, 1, 1, 0, 0)": 33.5096099514602,
 "(0, 0, 0, 1, 0, 0, 0, 1, 1, 1, 0, 1)": 31.8942738016956,
 "(0, 0, 0, 1, 0, 0, 0, 1, 1, 1, 1, 0)": 32.6548078670002,
 "(0, 0, 0, 1, 0, 0, 0, 1, 1, 1, 1, 1)": 33.3362783485747,
 "(0, 0, 0, 1, 0, 0, 1, 0, 0, 0, 0, 0)": 30.5367217970775,
 "(0, 0, 0, 1, 0, 0, 1, 0, 0, 0, 0, 1)": 31.4421469836815,
 "(0, 0, 0, 1, 0, 0, 1, 0, 0, 0, 1, 0)": 29.2746651581675,
 "(0, 0, 0, 1, 0, 0, 1, 0, 0, 0, 1, 1)": 32.133461465575,
 "(0, 0, 0, 1, 0, 0, 1, 0, 0, 1, 0, 0)": 29.2665372772841,
 "(0, 0, 0, 1, 0, 0, 1, 0, 0, 1, 0, 1)": 29.9767359618875,
 "(0, 0, 0, 1, 0, 0, 1, 0, 0, 1, 1, 0)": 31.5643529160547,
 "(0, 0, 0, 1, 0, 0, 1, 0, 0, 1, 1, 1)": 31.3776982759547,
 "(0, 0, 0, 1, 0, 0, 1, 0, 1, 0, 0, 0)": 30.9767359618875,
 "(0, 0, 0, 1, 0, 0, 1, 0, 1, 0, 0, 1)": 31.6129876913055,
 "(0, 0, 0, 1, 0, 0, 1, 0, 1, 0, 1, 0)": 29.8498796823371,
 "(0, 0, 0, 1, 0, 0, 1, 0, 1, 0, 1, 1)": 32.181555753776,
 "(0, 0, 0, 1, 0, 0, 1, 0, 1, 1, 0, 0)": 33.0198046837794,
 "(0, 0, 0, 1, 0, 0, 1, 0, 1, 1, 0, 1)": 32.6718813803591,
 "(0, 0, 0, 1, 0, 0, 1, 0, 1, 1, 1, 0)": 31.9767359618875,
 "(0, 0, 0, 1, 0, 0, 1, 0, 1, 1, 1, 1)": 33.5723457068082,
 "(0, 0, 0, 1, 0, 0, 1, 1, 0, 0, 0, 0)": 32.0869188796379,
 "(0, 0, 0, 1, 0, 0, 1, 1, 0, 0, 0, 1)": 32.3093113009744,
 "(0, 0, 0, 1, 0, 0, 1, 1, 0, 0, 1, 0)": 31.8068109604452,
 "(0, 0, 0, 1, 0, 0, 1, 1, 0, 0, 1, 1)": 34.6047671845006,
 "(0, 0, 0, 1, 0, 0, 1, 1, 0, 1, 0, 0)": 33.8162712896943,
 "(0, 0, 0, 1, 0, 0, 1, 1, 0, 1, 0, 1)": 32.3093113009744,
 "(0, 0, 0, 1, 0, 0, 1, 1, 0, 1, 1, 0)": 33.4792363024167,
 "(0, 0, 0, 1, 0, 0, 1, 1, 0, 1, 1, 1)": 36.0641988031379,
 "(0, 0, 0, 1, 0, 0, 1, 1, 1, 0, 0, 0)": 32.3637590849968,
 "(0, 0, 0, 1, 0, 0, 1, 1, 1, 0, 0, 1)": 33.5406368470809,
 "(0, 0, 0, 1, 0, 0, 1, 1, 1, 0, 1, 0)": 33.0641988031379,
 "(0, 0, 0, 1, 0, 0, 1, 1, 1, 0, 1, 1)": 30.5406368470809,
 "(0, 0, 0, 1, 0, 0, 1, 1, 1, 1, 0, 0)": 33.5406368470809,
 "(0, 0, 0, 1, 0, 0, 1, 1, 1, 1, 0, 1)": 34.110002492751,
 "(0, 0, 0, 1, 0, 0, 1, 1, 1, 1, 1, 0)": 33.2828390896132,
 "(0, 0, 0, 1, 0, 0, 1, 1, 1, 1, 1, 1)": 33.0418309901094,
 "(0, 0, 0, 1, 0, 1, 0, 0, 0, 0, 0, 0)": 29.9740863834736,
 "(0, 0, 0, 1, 0, 1, 0, 0, 0, 0, 0, 1)": 29.304310619916,
 "(0, 0, 0, 1, 0, 1, 0, 0, 0, 0, 1, 0)": 32.6047671845006,
 "(0, 0, 0, 1, 0, 1, 0, 0, 0, 0, 1, 1)": 34.8162712896943,
 "(0, 0, 0, 1, 0, 1, 0, 0, 0, 1, 0, 0)": 30.7834280330073,
 "(0, 0, 0, 1, 0, 1, 0, 0, 0, 1, 0, 1)": 31.9144516836332,
 "(0, 0, 0, 1, 0, 1, 0, 0, 0, 1, 1, 0)": 33.4203426133631,
 "(0, 0, 0, 1, 0, 1, 0, 0, 0, 1, 1, 1)": 34.5406368470809,
 "(0, 0, 0, 1, 0, 1, 0, 0, 1, 0, 0, 0)": 30.9767359618875,
 "(0, 0, 0, 1, 0, 1, 0, 0, 1, 0, 0, 1)": 29.2828390896132,
 "(0, 0, 0, 1, 0, 1, 0, 0, 1, 0, 1, 0)": 30.982049761784,
 "(0, 0, 0, 1, 0, 1, 0, 0, 1, 0, 1, 1)": 34.6718813803591,
 "(0, 0, 0, 1, 0, 1, 0, 0, 1, 1, 0, 0)": 32.2697829367878,
 "(0, 0, 0, 1, 0, 1, 0, 0, 1, 1, 0, 1)": 33.181555753776,
 "(0, 0, 0, 1, 0, 1, 0, 0, 1, 1, 1, 0)": 33.8547454375089,
 "(0, 0, 0, 1, 0, 1, 0, 0, 1, 1, 1, 1)": 33.6379340484358,
 "(0, 0, 0, 1, 0, 1, 0, 1, 0, 0, 0, 0)": 28.7265769011454,
 "(0, 0, 0, 1, 0, 1, 0, 1, 0, 0, 0, 1)": 31.2894117435367,
 "(0, 0, 0, 1, 0, 1, 0, 1, 0, 0, 1, 0)": 29.2392400626093,
 "(0, 0, 0, 1, 0, 1, 0, 1, 0, 0, 1, 1)": 32.6548078670002,
 "(0, 0, 0, 1, 0, 1, 0, 1, 0, 1, 0, 0)": 27.7695780542462,
 "(0, 0, 0, 1, 0, 1, 0, 1, 0, 1, 0, 1)": 29.2714085088368,
 "(0, 0, 0, 1, 0, 1, 0, 1, 0, 1, 1, 0)": 30.8162712896943,
 "(0, 0, 0, 1, 0, 1, 0, 1, 0, 1, 1, 1)": 34.7422707082505,
 "(0, 0, 0, 1, 0, 1, 0, 1, 1, 0, 0, 0)": 32.3776982759547,
 "(0, 0, 0, 1, 0, 1, 0, 1, 1, 0, 0, 1)": 32.9981096126801,
 "(0, 0, 0, 1, 0, 1, 0, 1, 1, 0, 1, 0)": 31.5484989648538,
 "(0, 0, 0, 1, 0, 1, 0, 1, 1, 0, 1, 1)": 33.8942738016956,
 "(0, 0, 0, 1, 0, 1, 0, 1, 1, 1, 0, 0)": 33.2062178080103,
 "(0, 0, 0, 1, 0, 1, 0, 1, 1, 1, 0, 1)": 33.8942738016956,
 "(0, 0, 0, 1, 0, 1, 0, 1, 1, 1, 1, 0)": 32.7066467985198,
 "(0, 0, 0, 1, 0, 1, 0, 1, 1, 1, 1, 1)": 32.7604180549608,
 "(0, 0, 0, 1, 0, 1, 1, 0, 0, 0, 0, 0)": 31.689159371791,
 "(0, 0, 0, 1, 0, 1, 1, 0, 0, 0, 0, 1)": 34.8162712896943,
 "(0, 0, 0, 1, 0, 1, 1, 0, 0, 0, 1, 0)": 32.9349157861929,
 "(0, 0, 0, 1, 0, 1, 1, 0, 0, 0, 1, 1)": 34.3637590849968,
 "(0, 0, 0, 1, 0, 1, 1, 0, 0, 1, 0, 0)": 32.9556743463597,
 "(0, 0, 0, 1, 0, 1, 1, 0, 0, 1, 0, 1)": 32.4792363024167,
 "(0, 0, 0, 1, 0, 1, 1, 0, 0, 1, 1, 0)": 33.7066467985198,
 "(0, 0, 0, 1, 0, 1, 1, 0, 0, 1, 1, 1)": 33.7066467985198,
 "(0, 0, 0, 1, 0, 1, 1, 0, 1, 0, 0, 0)": 33.5406368470809,
 "(0, 0, 0, 1, 0, 1, 1, 0, 1, 0, 0, 1)": 33.9767359618875,
 "(0, 0, 0, 1, 0, 1, 1, 0, 1, 0, 1, 0)": 30.4642859609507,
 "(0, 0, 0, 1, 0, 1, 1, 0, 1, 0, 1, 1)": 33.6047671845006,
 "(0, 0, 0, 1, 0, 1, 1, 0, 1, 1, 0, 0)": 32.0755141163657,
 "(0, 0, 0, 1, 0, 1, 1, 0, 1, 1, 0, 1)": 32.835380112642,
 "(0, 0, 0, 1, 0, 1, 1, 0, 1, 1, 1, 0)": 34.110002492751,
 "(0, 0, 0, 1, 0, 1, 1, 0, 1, 1, 1, 1)": 34.4792363024167,
 "(0, 0, 0, 1, 0, 1, 1, 1, 0, 0, 0, 0)": 32.8162712896943,
 "(0, 0, 0, 1, 0, 1, 1, 1, 0, 0, 0, 1)": 34.5406368470809,
 "(0, 0, 0, 1, 0, 1, 1, 1, 0, 0, 1, 0)": 34.110002492751,
 "(0, 0, 0, 1, 0, 1, 1, 1, 0, 0, 1, 1)": 35.3637590849968,
 "(0, 0, 0, 1, 0, 1, 1, 1, 0, 1, 0, 0)": 35.1573082075293,
 "(0, 0, 0, 1, 0, 1, 1, 1, 0, 1, 0, 1)": 31.5965932530549,
 "(0, 0, 0, 1, 0, 1, 1, 1, 0, 1, 1, 0)": 32.0755141163657,
 "(0, 0, 0, 1, 0, 1, 1, 1, 0, 1, 1, 1)": 33.2062178080103,
 "(0, 0, 0, 1, 0, 1, 1, 1, 1, 0, 0, 0)": 35.1573082075293,
 "(0, 0, 0, 1, 0, 1, 1, 1, 1, 0, 0, 1)": 35.4792363024167,
 "(0, 0, 0, 1, 0, 1, 1, 1, 1, 0, 1, 0)": 33.6379340484358,
 "(0, 0, 0, 1, 0, 1, 1, 1, 1, 0, 1, 1)": 30.9246474507391,
 "(0, 0, 0, 1, 0, 1, 1, 1, 1, 1, 0, 0)": 34.3093113009744,
 "(0, 0, 0, 1, 0, 1, 1, 1, 1, 1, 0, 1)": 34.5406368470809,
 "(0, 0, 0, 1, 0, 1, 1, 1, 1, 1, 1, 0)": 35.0641988031379,
 "(0, 0, 0, 1, 0, 1, 1, 1, 1, 1, 1, 1)": 33.133461465575,
 "(0, 0, 0, 1, 1, 0, 0, 0, 0, 0, 0, 0)": 30.2993272124018,
 "(0, 0, 0, 1, 1, 0, 0, 0, 0, 0, 0, 1)": 31.6379340484358,
 "(0, 0, 0, 1, 1, 0, 0, 0, 0, 0, 1, 0)": 32.0089163676367,
 "(0, 0, 0, 1, 1, 0, 0, 0, 0, 0, 1, 1)": 33.6379340484358,
 "(0, 0, 0, 1, 1, 0, 0, 0, 0, 1, 0, 0)": 29.3794501827162,
 "(0, 0, 0, 1, 1, 0, 0, 0, 0, 1, 0, 1)": 32.6548078670002,
 "(0, 0, 0, 1, 1, 0, 0, 0, 0, 1, 1, 0)": 32.8162712896943,
 "(0, 0, 0, 1, 1, 0, 0, 0, 0, 1, 1, 1)": 34.2568438810803,
 "(0, 0, 0, 1, 1, 0, 0, 0, 1, 0, 0, 0)": 31.0812052284436,
 "(0, 0, 0, 1, 1, 0, 0, 0, 1, 0, 0, 1)": 32.0418309901094,
 "(0, 0, 0, 1, 1, 0, 0, 0, 1, 0, 1, 0)": 33.6379340484358,
 "(0, 0, 0, 1, 1, 0, 0, 0, 1, 0, 1, 1)": 34.6718813803591,
 "(0, 0, 0, 1, 1, 0, 0, 0, 1, 1, 0, 0)": 32.2568438810803,
 "(0, 0, 0, 1, 1, 0, 0, 0, 1, 1, 0, 1)": 33.8942738016956,
 "(0, 0, 0, 1, 1, 0, 0, 0, 1, 1, 1, 0)": 32.3637590849968,
 "(0, 0, 0, 1, 1, 0, 0, 0, 1, 1, 1, 1)": 32.7243488002532,
 "(0, 0, 0, 1, 1, 0, 0, 1, 0, 0, 0, 0)": 30.7695780542462,
 "(0, 0, 0, 1, 1, 0, 0, 1, 0, 0, 0, 1)": 29.4587192850762,
 "(0, 0, 0, 1, 1, 0, 0, 1, 0, 0, 1, 0)": 31.7154706489068,
 "(0, 0, 0, 1, 1, 0, 0, 1, 0, 0, 1, 1)": 33.4203426133631,
 "(0, 0, 0, 1, 1, 0, 0, 1, 0, 1, 0, 0)": 29.4239538669155,
 "(0, 0, 0, 1, 1, 0, 0, 1, 0, 1, 0, 1)": 29.5192343703486,
 "(0, 0, 0, 1, 1, 0, 0, 1, 0, 1, 1, 0)": 33.2062178080103,
 "(0, 0, 0, 1, 1, 0, 0, 1, 0, 1, 1, 1)": 33.7066467985198,
 "(0, 0, 0, 1, 1, 0, 0, 1, 1, 0, 0, 0)": 30.1275608641353,
 "(0, 0, 0, 1, 1, 0, 0, 1, 1, 0, 0, 1)": 30.8694419487156,
 "(0, 0, 0, 1, 1, 0, 0, 1, 1, 0, 1, 0)": 33.181555753776,
 "(0, 0, 0, 1, 1, 0, 0, 1, 1, 0, 1, 1)": 33.0641988031379,
 "(0, 0, 0, 1, 1, 0, 0, 1, 1, 1, 0, 0)": 33.7066467985198,
 "(0, 0, 0, 1, 1, 0, 0, 1, 1, 1, 0, 1)": 33.3093113009744,
 "(0, 0, 0, 1, 1, 0, 0, 1, 1, 1, 1, 0)": 34.7422707082505,
 "(0, 0, 0, 1, 1, 0, 0, 1, 1, 1, 1, 1)": 33.2828390896132,
 "(0, 0, 0, 1, 1, 0, 1, 0, 0, 0, 0, 0)": 32.2960144783609,
 "(0, 0, 0, 1, 1, 0, 1, 0, 0, 0, 0, 1)": 34.5406368470809,
 "(0, 0, 0, 1, 1, 0, 1, 0, 0, 0, 1, 0)": 31.4059873203861,
 "(0, 0, 0, 1, 1, 0, 1, 0, 0, 0, 1, 1)": 34.9767359618875,
 "(0, 0, 0, 1, 1, 0, 1, 0, 0, 1, 0, 0)": 32.5884653721715,
 "(0, 0, 0, 1, 1, 0, 1, 0, 0, 1, 0, 1)": 33.4203426133631,
 "(0, 0, 0, 1, 1, 0, 1, 0, 0, 1, 1, 0)": 34.0198046837794,
 "(0, 0, 0, 1, 1, 0, 1, 0, 0, 1, 1, 1)": 33.18,
 "(0, 0, 0, 1, 1, 0, 1, 0, 1, 0, 0, 0)": 32.3776982759547,
 "(0, 0, 0, 1, 1, 0, 1, 0, 1, 0, 0, 1)": 33.181555753776,
 "(0, 0, 0, 1, 1, 0, 1, 0, 1, 0, 1, 0)": 30.1785024297985,
 "(0, 0, 0, 1, 1, 0, 1, 0, 1, 0, 1, 1)": 32.689159371791,
 "(0, 0, 0, 1, 1, 0, 1, 0, 1, 1, 0, 0)": 34.0641988031379,
 "(0, 0, 0, 1, 1, 0, 1, 0, 1, 1, 0, 1)": 32.5250399920298,
 "(0, 0, 0, 1, 1, 0, 1, 0, 1, 1, 1, 0)": 33.5406368470809,
 "(0, 0, 0, 1, 1, 0, 1, 0, 1, 1, 1, 1)": 34.0198046837794,
 "(0, 0, 0, 1, 1, 0, 1, 1, 0, 0, 0, 0)": 32.6548078670002,
 "(0, 0, 0, 1, 1, 0, 1, 1, 0, 0, 0, 1)": 34.7422707082505,
 "(0, 0, 0, 1, 1, 0, 1, 1, 0, 0, 1, 0)": 33.5406368470809,
 "(0, 0, 0, 1, 1, 0, 1, 1, 0, 0, 1, 1)": 34.8942738016956,
 "(0, 0, 0, 1, 1, 0, 1, 1, 0, 1, 0, 0)": 32.110002492751,
 "(0, 0, 0, 1, 1, 0, 1, 1, 0, 1, 0, 1)": 32.9556743463597,
 "(0, 0, 0, 1, 1, 0, 1, 1, 0, 1, 1, 0)": 29.8892731206372,
 "(0, 0, 0, 1, 1, 0, 1, 1, 0, 1, 1, 1)": 31.3776982759547,
 "(0, 0, 0, 1, 1, 0, 1, 1, 1, 0, 0, 0)": 32.9767359618875,
 "(0, 0, 0, 1, 1, 0, 1, 1, 1, 0, 0, 1)": 33.7787965842756,
 "(0, 0, 0, 1, 1, 0, 1, 1, 1, 0, 1, 0)": 33.1573082075293,
 "(0, 0, 0, 1, 1, 0, 1, 1, 1, 0, 1, 1)": 32.835380112642,
 "(0, 0, 0, 1, 1, 0, 1, 1, 1, 1, 0, 0)": 33.7422707082505,
 "(0, 0, 0, 1, 1, 0, 1, 1, 1, 1, 0, 1)": 34.7422707082505,
 "(0, 0, 0, 1, 1, 0, 1, 1, 1, 1, 1, 0)": 34.6718813803591,
 "(0, 0, 0, 1, 1, 0, 1, 1, 1, 1, 1, 1)": 31.9246474507391,
 "(0, 0, 0, 1, 1, 1, 0, 0, 0, 0, 0, 0)": 31.2187087521935,
 "(0, 0, 0, 1, 1, 1, 0, 0, 0, 0, 0, 1)": 33.0198046837794,
 "(0, 0, 0, 1, 1, 1, 0, 0, 0, 0, 1, 0)": 33.181555753776,
 "(0, 0, 0, 1, 1, 1, 0, 0, 0, 0, 1, 1)": 34.8942738016956,
 "(0, 0, 0, 1, 1, 1, 0, 0, 0, 1, 0, 0)": 31.9452577304144,
 "(0, 0, 0, 1, 1, 1, 0, 0, 0, 1, 0, 1)": 34.8942738016956,
 "(0, 0, 0, 1, 1, 1, 0, 0, 0, 1, 1, 0)": 32.4059873203861,
 "(0, 0, 0, 1, 1, 1, 0, 0, 0, 1, 1, 1)": 33.1573082075293,
 "(0, 0, 0, 1, 1, 1, 0, 0, 1, 0, 0, 0)": 32.3637590849968,
 "(0, 0, 0, 1, 1, 1, 0, 0, 1, 0, 0, 1)": 32.4943431948069,
 "(0, 0, 0, 1, 1, 1, 0, 0, 1, 0, 1, 0)": 33.5723457068082,
 "(0, 0, 0, 1, 1, 1, 0, 0, 1, 0, 1, 1)": 36.2568438810803,
 "(0, 0, 0, 1, 1, 1, 0, 0, 1, 1, 0, 0)": 32.5564041629392,
 "(0, 0, 0, 1, 1, 1, 0, 0, 1, 1, 0, 1)": 34.7422707082505,
 "(0, 0, 0, 1, 1, 1, 0, 0, 1, 1, 1, 0)": 33.7787965842756,
 "(0, 0, 0, 1, 1, 1, 0, 0, 1, 1, 1, 1)": 33.6047671845006,
 "(0, 0, 0, 1, 1, 1, 0, 1, 0, 0, 0, 0)": 31.4203426133631,
 "(0, 0, 0, 1, 1, 1, 0, 1, 0, 0, 0, 1)": 34.8942738016956,
 "(0, 0, 0, 1, 1, 1, 0, 1, 0, 0, 1, 0)": 32.4059873203861,
 "(0, 0, 0, 1, 1, 1, 0, 1, 0, 0, 1, 1)": 35.7422707082505,
 "(0, 0, 0, 1, 1, 1, 0, 1, 0, 1, 0, 0)": 31.3988628859527,
 "(0, 0, 0, 1, 1, 1, 0, 1, 0, 1, 0, 1)": 32.7243488002532,
 "(0, 0, 0, 1, 1, 1, 0, 1, 0, 1, 1, 0)": 32.4348421830583,
 "(0, 0, 0, 1, 1, 1, 0, 1, 0, 1, 1, 1)": 34.5406368470809,
 "(0, 0, 0, 1, 1, 1, 0, 1, 1, 0, 0, 0)": 32.9767359618875,
 "(0, 0, 0, 1, 1, 1, 0, 1, 1, 0, 0, 1)": 33.2313087889731,
 "(0, 0, 0, 1, 1, 1, 0, 1, 1, 0, 1, 0)": 32.2960144783609,
 "(0, 0, 0, 1, 1, 1, 0, 1, 1, 0, 1, 1)": 32.4494889590227,
 "(0, 0, 0, 1, 1, 1, 0, 1, 1, 1, 0, 0)": 34.8942738016956,
 "(0, 0, 0, 1, 1, 1, 0, 1, 1, 1, 0, 1)": 32.4943431948069,
 "(0, 0, 0, 1, 1, 1, 0, 1, 1, 1, 1, 0)": 34.9767359618875,
 "(0, 0, 0, 1, 1, 1, 0, 1, 1, 1, 1, 1)": 32.9767359618875,
 "(0, 0, 0, 1, 1, 1, 1, 0, 0, 0, 0, 0)": 32.8162712896943,
 "(0, 0, 0, 1, 1, 1, 1, 0, 0, 0, 0, 1)": 34.2062178080103,
 "(0, 0, 0, 1, 1, 1, 1, 0, 0, 0, 1, 0)": 34.3093113009744,
 "(0, 0, 0, 1, 1, 1, 1, 0, 0, 0, 1, 1)": 34.8162712896943,
 "(0, 0, 0, 1, 1, 1, 1, 0, 0, 1, 0, 0)": 32.5723457068082,
 "(0, 0, 0, 1, 1, 1, 1, 0, 0, 1, 0, 1)": 35.4792363024167,
 "(0, 0, 0, 1, 1, 1, 1, 0, 0, 1, 1, 0)": 34.0641988031379,
 "(0, 0, 0, 1, 1, 1, 1, 0, 0, 1, 1, 1)": 34.2568438810803,
 "(0, 0, 0, 1, 1, 1, 1, 0, 1, 0, 0, 0)": 35.1573082075293,
 "(0, 0, 0, 1, 1, 1, 1, 0, 1, 0, 0, 1)": 35.1573082075293,
 "(0, 0, 0, 1, 1, 1, 1, 0, 1, 0, 1, 0)": 32.5884653721715,
 "(0, 0, 0, 1, 1, 1, 1, 0, 1, 0, 1, 1)": 34.2568438810803,
 "(0, 0, 0, 1, 1, 1, 1, 0, 1, 1, 0, 0)": 33.0198046837794,
 "(0, 0, 0, 1, 1, 1, 1, 0, 1, 1, 0, 1)": 33.7422707082505,
 "(0, 0, 0, 1, 1, 1, 1, 0, 1, 1, 1, 0)": 32.7787965842756,
 "(0, 0, 0, 1, 1, 1, 1, 0, 1, 1, 1, 1)": 31.3988628859527,
 "(0, 0, 0, 1, 1, 1, 1, 1, 0, 0, 0, 0)": 33.1573082075293,
 "(0, 0, 0, 1, 1, 1, 1, 1, 0, 0, 0, 1)": 33.3637590849968,
 "(0, 0, 0, 1, 1, 1, 1, 1, 0, 0, 1, 0)": 34.7422707082505,
 "(0, 0, 0, 1, 1, 1, 1, 1, 0, 0, 1, 1)": 34.9767359618875,
 "(0, 0, 0, 1, 1, 1, 1, 1, 0, 1, 0, 0)": 34.1573082075294,
 "(0, 0, 0, 1, 1, 1, 1, 1, 0, 1, 0, 1)": 34.7422707082505,
 "(0, 0, 0, 1, 1, 1, 1, 1, 0, 1, 1, 0)": 32.6047671845006,
 "(0, 0, 0, 1, 1, 1, 1, 1, 0, 1, 1, 1)": 33.5723457068082,
 "(0, 0, 0, 1, 1, 1, 1, 1, 1, 0, 0, 0)": 34.6047671845006,
 "(0, 0, 0, 1, 1, 1, 1, 1, 1, 0, 0, 1)": 34.3637590849968,
 "(0, 0, 0, 1, 1, 1, 1, 1, 1, 0, 1, 0)": 34.3093113009744,
 "(0, 0, 0, 1, 1, 1, 1, 1, 1, 0, 1, 1)": 33.5723457068082,
 "(0, 0, 0, 1, 1, 1, 1, 1, 1, 1, 0, 0)": 32.4059873203861,
 "(0, 0, 0, 1, 1, 1, 1, 1, 1, 1, 0, 1)": 33.5096099514602,
 "(0, 0, 0, 1, 1, 1, 1, 1, 1, 1, 1, 0)": 32.2960144783609,
 "(0, 0, 0, 1, 1, 1, 1, 1, 1, 1, 1, 1)": 30.5406368470809,
 "(0, 0, 1, 0, 0, 0, 0, 0, 0, 0, 0, 0)": 28.0656083733925,
 "(0, 0, 1, 0, 0, 0, 0, 0, 0, 0, 0, 1)": 30.7377693160156,
 "(0, 0, 1, 0, 0, 0, 0, 0, 0, 0, 1, 0)": 31.0252798138456,
 "(0, 0, 1, 0, 0, 0, 0, 0, 0, 0, 1, 1)": 33.3093113009744,
 "(0, 0, 1, 0, 0, 0, 0, 0, 0, 1, 0, 0)": 31.3917734611664,
 "(0, 0, 1, 0, 0, 0, 0, 0, 0, 1, 0, 1)": 32.4792363024167,
 "(0, 0, 1, 0, 0, 0, 0, 0, 0, 1, 1, 0)": 32.835380112642,
 "(0, 0, 1, 0, 0, 0, 0, 0, 0, 1, 1, 1)": 33.5723457068082,
 "(0, 0, 1, 0, 0, 0, 0, 0, 1, 0, 0, 0)": 30.2536271683967,
 "(0, 0, 1, 0, 0, 0, 0, 0, 1, 0, 0, 1)": 32.4792363024167,
 "(0, 0, 1, 0, 0, 0, 0, 0, 1, 0, 1, 0)": 31.0641988031379,
 "(0, 0, 1, 0, 0, 0, 0, 0, 1, 0, 1, 1)": 32.797412262443,
 "(0, 0, 1, 0, 0, 0, 0, 0, 1, 1, 0, 0)": 31.797412262443,
 "(0, 0, 1, 0, 0, 0, 0, 0, 1, 1, 0, 1)": 31.2187087521935,
 "(0, 0, 1, 0, 0, 0, 0, 0, 1, 1, 1, 0)": 32.5406368470809,
 "(0, 0, 1, 0, 0, 0, 0, 0, 1, 1, 1, 1)": 33.7422707082505,
 "(0, 0, 1, 0, 0, 0, 0, 1, 0, 0, 0, 0)": 30.0641988031379,
 "(0, 0, 1, 0, 0, 0, 0, 1, 0, 0, 0, 1)": 31.8068109604452,
 "(0, 0, 1, 0, 0, 0, 0, 1, 0, 0, 1, 0)": 30.9556743463597,
 "(0, 0, 1, 0, 0, 0, 0, 1, 0, 0, 1, 1)": 32.110002492751,
 "(0, 0, 1, 0, 0, 0, 0, 1, 0, 1, 0, 0)": 31.4203426133631,
 "(0, 0, 1, 0, 0, 0, 0, 1, 0, 1, 0, 1)": 31.4348421830583,
 "(0, 0, 1, 0, 0, 0, 0, 1, 0, 1, 1, 0)": 33.1573082075293,
 "(0, 0, 1, 0, 0, 0, 0, 1, 0, 1, 1, 1)": 30.9246474507391,
 "(0, 0, 1, 0, 0, 0, 0, 1, 1, 0, 0, 0)": 29.3794501827162,
 "(0, 0, 1, 0, 0, 0, 0, 1, 1, 0, 0, 1)": 34.0198046837794,
 "(0, 0, 1, 0, 0, 0, 0, 1, 1, 0, 1, 0)": 31.3917734611664,
 "(0, 0, 1, 0, 0, 0, 0, 1, 1, 0, 1, 1)": 33.110002492751,
 "(0, 0, 1, 0, 0, 0, 0, 1, 1, 1, 0, 0)": 32.181555753776,
 "(0, 0, 1, 0, 0, 0, 0, 1, 1, 1, 0, 1)": 31.6548078670002,
 "(0, 0, 1, 0, 0, 0, 0, 1, 1, 1, 1, 0)": 32.1938340835545,
 "(0, 0, 1, 0, 0, 0, 0, 1, 1, 1, 1, 1)": 32.9349157861929,
 "(0, 0, 1, 0, 0, 0, 1, 0, 0, 0, 0, 0)": 30.9400774913087,
 "(0, 0, 1, 0, 0, 0, 1, 0, 0, 0, 0, 1)": 32.0984145184758,
 "(0, 0, 1, 0, 0, 0, 1, 0, 0, 0, 1, 0)": 30.646346288252,
 "(0, 0, 1, 0, 0, 0, 1, 0, 0, 0, 1, 1)": 32.3362783485747,
 "(0, 0, 1, 0, 0, 0, 1, 0, 0, 1, 0, 0)": 31.2313087889731,
 "(0, 0, 1, 0, 0, 0, 1, 0, 0, 1, 0, 1)": 31.3776982759547,
 "(0, 0, 1, 0, 0, 0, 1, 0, 0, 1, 1, 0)": 31.133461465575,
 "(0, 0, 1, 0, 0, 0, 1, 0, 0, 1, 1, 1)": 32.835380112642,
 "(0, 0, 1, 0, 0, 0, 1, 0, 1, 0, 0, 0)": 30.7834280330073,
 "(0, 0, 1, 0, 0, 0, 1, 0, 1, 0, 0, 1)": 31.356839671057,
 "(0, 0, 1, 0, 0, 0, 1, 0, 1, 0, 1, 0)": 30.0252798138456,
 "(0, 0, 1, 0, 0, 0, 1, 0, 1, 0, 1, 1)": 31.5884653721715,
 "(0, 0, 1, 0, 0, 0, 1, 0, 1, 1, 0, 0)": 31.5484989648538,
 "(0, 0, 1, 0, 0, 0, 1, 0, 1, 1, 0, 1)": 31.3847187036324,
 "(0, 0, 1, 0, 0, 0, 1, 0, 1, 1, 1, 0)": 32.6379340484358,
 "(0, 0, 1, 0, 0, 0, 1, 0, 1, 1, 1, 1)": 33.5723457068082,
 "(0, 0, 1, 0, 0, 0, 1, 1, 0, 0, 0, 0)": 31.6978765888921,
 "(0, 0, 1, 0, 0, 0, 1, 1, 0, 0, 0, 1)": 31.7604180549608,
 "(0, 0, 1, 0, 0, 0, 1, 1, 0, 0, 1, 0)": 32.6548078670002,
 "(0, 0, 1, 0, 0, 0, 1, 1, 0, 0, 1, 1)": 34.2568438810803,
 "(0, 0, 1, 0, 0, 0, 1, 1, 0, 1, 0, 0)": 32.8547454375089,
 "(0, 0, 1, 0, 0, 0, 1, 1, 0, 1, 0, 1)": 31.5406368470809,
 "(0, 0, 1, 0, 0, 0, 1, 1, 0, 1, 1, 0)": 32.8743742442579,
 "(0, 0, 1, 0, 0, 0, 1, 1, 0, 1, 1, 1)": 30.5406368470809,
 "(0, 0, 1, 0, 0, 0, 1, 1, 1, 0, 0, 0)": 31.9452577304144,
 "(0, 0, 1, 0, 0, 0, 1, 1, 1, 0, 0, 1)": 34.4792363024167,
 "(0, 0, 1, 0, 0, 0, 1, 1, 1, 0, 1, 0)": 31.5484989648538,
 "(0, 0, 1, 0, 0, 0, 1, 1, 1, 0, 1, 1)": 33.110002492751,
 "(0, 0, 1, 0, 0, 0, 1, 1, 1, 1, 0, 0)": 32.9767359618875,
 "(0, 0, 1, 0, 0, 0, 1, 1, 1, 1, 0, 1)": 32.4943431948069,
 "(0, 0, 1, 0, 0, 0, 1, 1, 1, 1, 1, 0)": 33.2828390896132,
 "(0, 0, 1, 0, 0, 0, 1, 1, 1, 1, 1, 1)": 32.2062178080103,
 "(0, 0, 1, 0, 0, 1, 0, 0, 0, 0, 0, 0)": 29.4077739398601,
 "(0, 0, 1, 0, 0, 1, 0, 0, 0, 0, 0, 1)": 31.3917734611664,
 "(0, 0, 1, 0, 0, 1, 0, 0, 0, 0, 1, 0)": 31.6129876913055,
 "(0, 0, 1, 0, 0, 1, 0, 0, 0, 0, 1, 1)": 32.3637590849968,
 "(0, 0, 1, 0, 0, 1, 0, 0, 0, 1, 0, 0)": 31.2313087889731,
 "(0, 0, 1, 0, 0, 1, 0, 0, 0, 1, 0, 1)": 32.0984145184758,
 "(0, 0, 1, 0, 0, 1, 0, 0, 0, 1, 1, 0)": 32.1938340835545,
 "(0, 0, 1, 0, 0, 1, 0, 0, 0, 1, 1, 1)": 32.4494889590227,
 "(0, 0, 1, 0, 0, 1, 0, 0, 1, 0, 0, 0)": 29.2665372772841,
 "(0, 0, 1, 0, 0, 1, 0, 0, 1, 0, 0, 1)": 27.6837377380489,
 "(0, 0, 1, 0, 0, 1, 0, 0, 1, 0, 1, 0)": 30.8645264583015,
 "(0, 0, 1, 0, 0, 1, 0, 0, 1, 0, 1, 1)": 31.8547454375089,
 "(0, 0, 1, 0, 0, 1, 0, 0, 1, 1, 0, 0)": 31.9349157861929,
 "(0, 0, 1, 0, 0, 1, 0, 0, 1, 1, 0, 1)": 31.797412262443,
 "(0, 0, 1, 0, 0, 1, 0, 0, 1, 1, 1, 0)": 32.0307758016004,
 "(0, 0, 1, 0, 0, 1, 0, 0, 1, 1, 1, 1)": 30.8694419487156,
 "(0, 0, 1, 0, 0, 1, 0, 1, 0, 0, 0, 0)": 31.5328173426216,
 "(0, 0, 1, 0, 0, 1, 0, 1, 0, 0, 0, 1)": 32.2062178080103,
 "(0, 0, 1, 0, 0, 1, 0, 1, 0, 0, 1, 0)": 30.7154706489068,
 "(0, 0, 1, 0, 0, 1, 0, 1, 0, 0, 1, 1)": 32.7787965842756,
 "(0, 0, 1, 0, 0, 1, 0, 1, 0, 1, 0, 0)": 30.9144516836332,
 "(0, 0, 1, 0, 0, 1, 0, 1, 0, 1, 0, 1)": 30.133461465575,
 "(0, 0, 1, 0, 0, 1, 0, 1, 0, 1, 1, 0)": 32.2828390896132,
 "(0, 0, 1, 0, 0, 1, 0, 1, 0, 1, 1, 1)": 33.8942738016956,
 "(0, 0, 1, 0, 0, 1, 0, 1, 1, 0, 0, 0)": 32.5884653721715,
 "(0, 0, 1, 0, 0, 1, 0, 1, 1, 0, 0, 1)": 33.4203426133631,
 "(0, 0, 1, 0, 0, 1, 0, 1, 1, 0, 1, 0)": 31.4203426133631,
 "(0, 0, 1, 0, 0, 1, 0, 1, 1, 0, 1, 1)": 32.5723457068082,
 "(0, 0, 1, 0, 0, 1, 0, 1, 1, 1, 0, 0)": 32.9556743463597,
 "(0, 0, 1, 0, 0, 1, 0, 1, 1, 1, 0, 1)": 32.835380112642,
 "(0, 0, 1, 0, 0, 1, 0, 1, 1, 1, 1, 0)": 32.5884653721715,
 "(0, 0, 1, 0, 0, 1, 0, 1, 1, 1, 1, 1)": 31.6978765888921,
 "(0, 0, 1, 0, 0, 1, 1, 0, 0, 0, 0, 0)": 30.8743742442579,
 "(0, 0, 1, 0, 0, 1, 1, 0, 0, 0, 0, 1)": 33.3637590849968,
 "(0, 0, 1, 0, 0, 1, 1, 0, 0, 0, 1, 0)": 32.6379340484358,
 "(0, 0, 1, 0, 0, 1, 1, 0, 0, 0, 1, 1)": 34.6047671845006,
 "(0, 0, 1, 0, 0, 1, 1, 0, 0, 1, 0, 0)": 32.2062178080103,
 "(0, 0, 1, 0, 0, 1, 1, 0, 0, 1, 0, 1)": 33.5723457068082,
 "(0, 0, 1, 0, 0, 1, 1, 0, 0, 1, 1, 0)": 31.6129876913055,
 "(0, 0, 1, 0, 0, 1, 1, 0, 0, 1, 1, 1)": 33.0641988031379,
 "(0, 0, 1, 0, 0, 1, 1, 0, 1, 0, 0, 0)": 32.9556743463597,
 "(0, 0, 1, 0, 0, 1, 1, 0, 1, 0, 0, 1)": 32.689159371791,
 "(0, 0, 1, 0, 0, 1, 1, 0, 1, 0, 1, 0)": 30.6978765888921,
 "(0, 0, 1, 0, 0, 1, 1, 0, 1, 0, 1, 1)": 32.2828390896132,
 "(0, 0, 1, 0, 0, 1, 1, 0, 1, 1, 0, 0)": 32.4792363024167,
 "(0, 0, 1, 0, 0, 1, 1, 0, 1, 1, 0, 1)": 30.9144516836332,
 "(0, 0, 1, 0, 0, 1, 1, 0, 1, 1, 1, 0)": 33.8547454375089,
 "(0, 0, 1, 0, 0, 1, 1, 0, 1, 1, 1, 1)": 28.4708076803461,
 "(0, 0, 1, 0, 0, 1, 1, 1, 0, 0, 0, 0)": 31.9349157861929,
 "(0, 0, 1, 0, 0, 1, 1, 1, 0, 0, 0, 1)": 33.5723457068082,
 "(0, 0, 1, 0, 0, 1, 1, 1, 0, 0, 1, 0)": 31.987383206087,
 "(0, 0, 1, 0, 0, 1, 1, 1, 0, 0, 1, 1)": 33.2828390896132,
 "(0, 0, 1, 0, 0, 1, 1, 1, 0, 1, 0, 0)": 33.086918879638,
 "(0, 0, 1, 0, 0, 1, 1, 1, 0, 1, 0, 1)": 32.1693810398299,
 "(0, 0, 1, 0, 0, 1, 1, 1, 0, 1, 1, 0)": 33.0198046837794,
 "(0, 0, 1, 0, 0, 1, 1, 1, 0, 1, 1, 1)": 31.6129876913055,
 "(0, 0, 1, 0, 0, 1, 1, 1, 1, 0, 0, 0)": 32.5723457068082,
 "(0, 0, 1, 0, 0, 1, 1, 1, 1, 0, 0, 1)": 33.5723457068082,
 "(0, 0, 1, 0, 0, 1, 1, 1, 1, 0, 1, 0)": 32.0984145184758,
 "(0, 0, 1, 0, 0, 1, 1, 1, 1, 0, 1, 1)": 33.110002492751,
 "(0, 0, 1, 0, 0, 1, 1, 1, 1, 1, 0, 0)": 33.3637590849968,
 "(0, 0, 1, 0, 0, 1, 1, 1, 1, 1, 0, 1)": 34.0641988031379,
 "(0, 0, 1, 0, 0, 1, 1, 1, 1, 1, 1, 0)": 33.4494889590227,
 "(0, 0, 1, 0, 0, 1, 1, 1, 1, 1, 1, 1)": 31.2568438810803,
 "(0, 0, 1, 0, 1, 0, 0, 0, 0, 0, 0, 0)": 28.5231021877883,
 "(0, 0, 1, 0, 1, 0, 0, 0, 0, 0, 0, 1)": 32.9556743463597,
 "(0, 0, 1, 0, 1, 0, 0, 0, 0, 0, 1, 0)": 31.5965932530549,
 "(0, 0, 1, 0, 1, 0, 0, 0, 0, 0, 1, 1)": 34.7422707082505,
 "(0, 0, 1, 0, 1, 0, 0, 0, 0, 1, 0, 0)": 31.4203426133631,
 "(0, 0, 1, 0, 1, 0, 0, 0, 0, 1, 0, 1)": 32.5406368470809,
 "(0, 0, 1, 0, 1, 0, 0, 0, 0, 1, 1, 0)": 34.6718813803591,
 "(0, 0, 1, 0, 1, 0, 0, 0, 0, 1, 1, 1)": 34.2568438810803,
 "(0, 0, 1, 0, 1, 0, 0, 0, 1, 0, 0, 0)": 31.987383206087,
 "(0, 0, 1, 0, 1, 0, 0, 0, 1, 0, 0, 1)": 32.5564041629392,
 "(0, 0, 1, 0, 1, 0, 0, 0, 1, 0, 1, 0)": 31.3160059535484,
 "(0, 0, 1, 0, 1, 0, 0, 0, 1, 0, 1, 1)": 33.0198046837794,
 "(0, 0, 1, 0, 1, 0, 0, 0, 1, 1, 0, 0)": 32.5250399920298,
 "(0, 0, 1, 0, 1, 0, 0, 0, 1, 1, 0, 1)": 33.110002492751,
 "(0, 0, 1, 0, 1, 0, 0, 0, 1, 1, 1, 0)": 34.3637590849968,
 "(0, 0, 1, 0, 1, 0, 0, 0, 1, 1, 1, 1)": 33.6047671845006,
 "(0, 0, 1, 0, 1, 0, 0, 1, 0, 0, 0, 0)": 30.7927357752335,
 "(0, 0, 1, 0, 1, 0, 0, 1, 0, 0, 0, 1)": 32.4059873203861,
 "(0, 0, 1, 0, 1, 0, 0, 1, 0, 0, 1, 0)": 30.987383206087,
 "(0, 0, 1, 0, 1, 0, 0, 1, 0, 0, 1, 1)": 33.0418309901094,
 "(0, 0, 1, 0, 1, 0, 0, 1, 0, 1, 0, 0)": 31.3362783485747,
 "(0, 0, 1, 0, 1, 0, 0, 1, 0, 1, 0, 1)": 30.1754555542396,
 "(0, 0, 1, 0, 1, 0, 0, 1, 0, 1, 1, 0)": 32.9767359618875,
 "(0, 0, 1, 0, 1, 0, 0, 1, 0, 1, 1, 1)": 33.6047671845006,
 "(0, 0, 1, 0, 1, 0, 0, 1, 1, 0, 0, 0)": 29.4239538669155,
 "(0, 0, 1, 0, 1, 0, 0, 1, 1, 0, 0, 1)": 33.6718813803591,
 "(0, 0, 1, 0, 1, 0, 0, 1, 1, 0, 1, 0)": 32.9981096126801,
 "(0, 0, 1, 0, 1, 0, 0, 1, 1, 0, 1, 1)": 32.2828390896132,
 "(0, 0, 1, 0, 1, 0, 0, 1, 1, 1, 0, 0)": 33.9349157861929,
 "(0, 0, 1, 0, 1, 0, 0, 1, 1, 1, 0, 1)": 33.4792363024167,
 "(0, 0, 1, 0, 1, 0, 0, 1, 1, 1, 1, 0)": 33.5723457068082,
 "(0, 0, 1, 0, 1, 0, 0, 1, 1, 1, 1, 1)": 32.2187087521935,
 "(0, 0, 1, 0, 1, 0, 1, 0, 0, 0, 0, 0)": 28.2779291754894,
 "(0, 0, 1, 0, 1, 0, 1, 0, 0, 0, 0, 1)": 32.1573082075293,
 "(0, 0, 1, 0, 1, 0, 1, 0, 0, 0, 1, 0)": 32.0089163676367,
 "(0, 0, 1, 0, 1, 0, 1, 0, 0, 0, 1, 1)": 34.2062178080103,
 "(0, 0, 1, 0, 1, 0, 1, 0, 0, 1, 0, 0)": 30.9144516836332,
 "(0, 0, 1, 0, 1, 0, 1, 0, 0, 1, 0, 1)": 31.2762962437464,
 "(0, 0, 1, 0, 1, 0, 1, 0, 0, 1, 1, 0)": 31.5803830258736,
 "(0, 0, 1, 0, 1, 0, 1, 0, 0, 1, 1, 1)": 32.689159371791,
 "(0, 0, 1, 0, 1, 0, 1, 0, 1, 0, 0, 0)": 27.7695780542462,
 "(0, 0, 1, 0, 1, 0, 1, 0, 1, 0, 0, 1)": 30.8450302826757,
 "(0, 0, 1, 0, 1, 0, 1, 0, 1, 0, 1, 0)": 27.224207732598,
 "(0, 0, 1, 0, 1, 0, 1, 0, 1, 0, 1, 1)": 29.9297724829169,
 "(0, 0, 1, 0, 1, 0, 1, 0, 1, 1, 0, 0)": 29.2568438810803,
 "(0, 0, 1, 0, 1, 0, 1, 0, 1, 1, 0, 1)": 30.3126547440488,
 "(0, 0, 1, 0, 1, 0, 1, 0, 1, 1, 1, 0)": 31.8842897131229,
 "(0, 0, 1, 0, 1, 0, 1, 0, 1, 1, 1, 1)": 31.3430996144307,
 "(0, 0, 1, 0, 1, 0, 1, 1, 0, 0, 0, 0)": 31.2894117435367,
 "(0, 0, 1, 0, 1, 0, 1, 1, 0, 0, 0, 1)": 32.689159371791,
 "(0, 0, 1, 0, 1, 0, 1, 1, 0, 0, 1, 0)": 33.3637590849968,
 "(0, 0, 1, 0, 1, 0, 1, 1, 0, 0, 1, 1)": 34.6718813803591,
 "(0, 0, 1, 0, 1, 0, 1, 1, 0, 1, 0, 0)": 31.5484989648538,
 "(0, 0, 1, 0, 1, 0, 1, 1, 0, 1, 0, 1)": 30.9043274663595,
 "(0, 0, 1, 0, 1, 0, 1, 1, 0, 1, 1, 0)": 31.8942738016956,
 "(0, 0, 1, 0, 1, 0, 1, 1, 0, 1, 1, 1)": 32.181555753776,
 "(0, 0, 1, 0, 1, 0, 1, 1, 1, 0, 0, 0)": 31.3988628859527,
 "(0, 0, 1, 0, 1, 0, 1, 1, 1, 0, 0, 1)": 32.8743742442579,
 "(0, 0, 1, 0, 1, 0, 1, 1, 1, 0, 1, 0)": 31.3160059535484,
 "(0, 0, 1, 0, 1, 0, 1, 1, 1, 0, 1, 1)": 31.5884653721715,
 "(0, 0, 1, 0, 1, 0, 1, 1, 1, 1, 0, 0)": 33.5723457068082,
 "(0, 0, 1, 0, 1, 0, 1, 1, 1, 1, 0, 1)": 30.971441662218,
 "(0, 0, 1, 0, 1, 0, 1, 1, 1, 1, 1, 0)": 33.6718813803591,
 "(0, 0, 1, 0, 1, 0, 1, 1, 1, 1, 1, 1)": 31.5803830258736,
 "(0, 0, 1, 0, 1, 1, 0, 0, 0, 0, 0, 0)": 30.6088715828333,
 "(0, 0, 1, 0, 1, 1, 0, 0, 0, 0, 0, 1)": 33.4494889590227,
 "(0, 0, 1, 0, 1, 1, 0, 0, 0, 0, 1, 0)": 33.5406368470809,
 "(0, 0, 1, 0, 1, 1, 0, 0, 0, 0, 1, 1)": 34.7422707082505,
 "(0, 0, 1, 0, 1, 1, 0, 0, 0, 1, 0, 0)": 32.8547454375089,
 "(0, 0, 1, 0, 1, 1, 0, 0, 0, 1, 0, 1)": 32.835380112642,
 "(0, 0, 1, 0, 1, 1, 0, 0, 0, 1, 1, 0)": 34.4203426133631,
 "(0, 0, 1, 0, 1, 1, 0, 0, 0, 1, 1, 1)": 36.2568438810803,
 "(0, 0, 1, 0, 1, 1, 0, 0, 1, 0, 0, 0)": 33.8162712896943,
 "(0, 0, 1, 0, 1, 1, 0, 0, 1, 0, 0, 1)": 33.0198046837794,
 "(0, 0, 1, 0, 1, 1, 0, 0, 1, 0, 1, 0)": 31.8450302826757,
 "(0, 0, 1, 0, 1, 1, 0, 0, 1, 0, 1, 1)": 35.2568438810803,
 "(0, 0, 1, 0, 1, 1, 0, 0, 1, 1, 0, 0)": 33.4494889590227,
 "(0, 0, 1, 0, 1, 1, 0, 0, 1, 1, 0, 1)": 33.5406368470809,
 "(0, 0, 1, 0, 1, 1, 0, 0, 1, 1, 1, 0)": 33.5406368470809,
 "(0, 0, 1, 0, 1, 1, 0, 0, 1, 1, 1, 1)": 34.4792363024167,
 "(0, 0, 1, 0, 1, 1, 0, 1, 0, 0, 0, 0)": 32.0869188796379,
 "(0, 0, 1, 0, 1, 1, 0, 1, 0, 0, 0, 1)": 33.086918879638,
 "(0, 0, 1, 0, 1, 1, 0, 1, 0, 0, 1, 0)": 32.3093113009744,
 "(0, 0, 1, 0, 1, 1, 0, 1, 0, 0, 1, 1)": 33.9767359618875,
 "(0, 0, 1, 0, 1, 1, 0, 1, 0, 1, 0, 0)": 31.5484989648538,
 "(0, 0, 1, 0, 1, 1, 0, 1, 0, 1, 0, 1)": 30.7880743978636,
 "(0, 0, 1, 0, 1, 1, 0, 1, 0, 1, 1, 0)": 31.4943431948069,
 "(0, 0, 1, 0, 1, 1, 0, 1, 0, 1, 1, 1)": 34.6718813803591,
 "(0, 0, 1, 0, 1, 1, 0, 1, 1, 0, 0, 0)": 32.110002492751,
 "(0, 0, 1, 0, 1, 1, 0, 1, 1, 0, 0, 1)": 34.0198046837794,
 "(0, 0, 1, 0, 1, 1, 0, 1, 1, 0, 1, 0)": 31.3776982759547,
 "(0, 0, 1, 0, 1, 1, 0, 1, 1, 0, 1, 1)": 31.8547454375089,
 "(0, 0, 1, 0, 1, 1, 0, 1, 1, 1, 0, 0)": 34.8942738016956,
 "(0, 0, 1, 0, 1, 1, 0, 1, 1, 1, 0, 1)": 32.3776982759547,
 "(0, 0, 1, 0, 1, 1, 0, 1, 1, 1, 1, 0)": 33.1573082075293,
 "(0, 0, 1, 0, 1, 1, 0, 1, 1, 1, 1, 1)": 33.9349157861929,
 "(0, 0, 1, 0, 1, 1, 1, 0, 0, 0, 0, 0)": 32.2960144783609,
 "(0, 0, 1, 0, 1, 1, 1, 0, 0, 0, 0, 1)": 34.8942738016956,
 "(0, 0, 1, 0, 1, 1, 1, 0, 0, 0, 1, 0)": 34.6718813803591,
 "(0, 0, 1, 0, 1, 1, 1, 0, 0, 0, 1, 1)": 36.7422707082505,
 "(0, 0, 1, 0, 1, 1, 1, 0, 0, 1, 0, 0)": 33.086918879638,
 "(0, 0, 1, 0, 1, 1, 1, 0, 0, 1, 0, 1)": 35.4792363024167,
 "(0, 0, 1, 0, 1, 1, 1, 0, 0, 1, 1, 0)": 33.0198046837794,
 "(0, 0, 1, 0, 1, 1, 1, 0, 0, 1, 1, 1)": 34.6718813803591,
 "(0, 0, 1, 0, 1, 1, 1, 0, 1, 0, 0, 0)": 35.1573082075293,
 "(0, 0, 1, 0, 1, 1, 1, 0, 1, 0, 0, 1)": 34.1573082075294,
 "(0, 0, 1, 0, 1, 1, 1, 0, 1, 0, 1, 0)": 28.4670773743483,
 "(0, 0, 1, 0, 1, 1, 1, 0, 1, 0, 1, 1)": 33.0198046837794,
 "(0, 0, 1, 0, 1, 1, 1, 0, 1, 1, 0, 0)": 33.3093113009744,
 "(0, 0, 1, 0, 1, 1, 1, 0, 1, 1, 0, 1)": 31.4348421830583,
 "(0, 0, 1, 0, 1, 1, 1, 0, 1, 1, 1, 0)": 32.7422707082505,
 "(0, 0, 1, 0, 1, 1, 1, 0, 1, 1, 1, 1)": 32.4348421830583,
 "(0, 0, 1, 0, 1, 1, 1, 1, 0, 0, 0, 0)": 33.7066467985198,
 "(0, 0, 1, 0, 1, 1, 1, 1, 0, 0, 0, 1)": 35.7422707082505,
 "(0, 0, 1, 0, 1, 1, 1, 1, 0, 0, 1, 0)": 34.4203426133631,
 "(0, 0, 1, 0, 1, 1, 1, 1, 0, 0, 1, 1)": 34.9767359618875,
 "(0, 0, 1, 0, 1, 1, 1, 1, 0, 1, 0, 0)": 32.110002492751,
 "(0, 0, 1, 0, 1, 1, 1, 1, 0, 1, 0, 1)": 33.086918879638,
 "(0, 0, 1, 0, 1, 1, 1, 1, 0, 1, 1, 0)": 34.0198046837794,
 "(0, 0, 1, 0, 1, 1, 1, 1, 0, 1, 1, 1)": 31.8547454375089,
 "(0, 0, 1, 0, 1, 1, 1, 1, 1, 0, 0, 0)": 34.1573082075294,
 "(0, 0, 1, 0, 1, 1, 1, 1, 1, 0, 0, 1)": 34.9767359618875,
 "(0, 0, 1, 0, 1, 1, 1, 1, 1, 0, 1, 0)": 33.1573082075293,
 "(0, 0, 1, 0, 1, 1, 1, 1, 1, 0, 1, 1)": 32.797412262443,
 "(0, 0, 1, 0, 1, 1, 1, 1, 1, 1, 0, 0)": 33.9767359618875,
 "(0, 0, 1, 0, 1, 1, 1, 1, 1, 1, 0, 1)": 33.4494889590227,
 "(0, 0, 1, 0, 1, 1, 1, 1, 1, 1, 1, 0)": 33.2062178080103,
 "(0, 0, 1, 0, 1, 1, 1, 1, 1, 1, 1, 1)": 30.4981447649668,
 "(0, 0, 1, 1, 0, 0, 0, 0, 0, 0, 0, 0)": 29.9246474507391,
 "(0, 0, 1, 1, 0, 0, 0, 0, 0, 0, 0, 1)": 32.3776982759547,
 "(0, 0, 1, 1, 0, 0, 0, 0, 0, 0, 1, 0)": 31.8547454375089,
 "(0, 0, 1, 1, 0, 0, 0, 0, 0, 0, 1, 1)": 34.9767359618875,
 "(0, 0, 1, 1, 0, 0, 0, 0, 0, 1, 0, 0)": 31.797412262443,
 "(0, 0, 1, 1, 0, 0, 0, 0, 0, 1, 0, 1)": 34.110002492751,
 "(0, 0, 1, 1, 0, 0, 0, 0, 0, 1, 1, 0)": 33.7066467985198,
 "(0, 0, 1, 1, 0, 0, 0, 0, 0, 1, 1, 1)": 34.9767359618875,
 "(0, 0, 1, 1, 0, 0, 0, 0, 1, 0, 0, 0)": 32.8942738016956,
 "(0, 0, 1, 1, 0, 0, 0, 0, 1, 0, 0, 1)": 33.4494889590227,
 "(0, 0, 1, 1, 0, 0, 0, 0, 1, 0, 1, 0)": 32.8942738016956,
 "(0, 0, 1, 1, 0, 0, 0, 0, 1, 0, 1, 1)": 34.9767359618875,
 "(0, 0, 1, 1, 0, 0, 0, 0, 1, 1, 0, 0)": 32.8547454375089,
 "(0, 0, 1, 1, 0, 0, 0, 0, 1, 1, 0, 1)": 33.7066467985198,
 "(0, 0, 1, 1, 0, 0, 0, 0, 1, 1, 1, 0)": 33.086918879638,
 "(0, 0, 1, 1, 0, 0, 0, 0, 1, 1, 1, 1)": 33.0198046837794,
 "(0, 0, 1, 1, 0, 0, 0, 1, 0, 0, 0, 0)": 31.7332819250233,
 "(0, 0, 1, 1, 0, 0, 0, 1, 0, 0, 0, 1)": 32.8942738016956,
 "(0, 0, 1, 1, 0, 0, 0, 1, 0, 0, 1, 0)": 32.110002492751,
 "(0, 0, 1, 1, 0, 0, 0, 1, 0, 0, 1, 1)": 33.2313087889731,
 "(0, 0, 1, 1, 0, 0, 0, 1, 0, 1, 0, 0)": 32.5250399920298,
 "(0, 0, 1, 1, 0, 0, 0, 1, 0, 1, 0, 1)": 32.9556743463597,
 "(0, 0, 1, 1, 0, 0, 0, 1, 0, 1, 1, 0)": 34.3637590849968,
 "(0, 0, 1, 1, 0, 0, 0, 1, 0, 1, 1, 1)": 35.3637590849968,
 "(0, 0, 1, 1, 0, 0, 0, 1, 1, 0, 0, 0)": 32.2568438810803,
 "(0, 0, 1, 1, 0, 0, 0, 1, 1, 0, 0, 1)": 33.6047671845006,
 "(0, 0, 1, 1, 0, 0, 0, 1, 1, 0, 1, 0)": 32.4348421830583,
 "(0, 0, 1, 1, 0, 0, 0, 1, 1, 0, 1, 1)": 33.2828390896132,
 "(0, 0, 1, 1, 0, 0, 0, 1, 1, 1, 0, 0)": 32.8547454375089,
 "(0, 0, 1, 1, 0, 0, 0, 1, 1, 1, 0, 1)": 34.1573082075294,
 "(0, 0, 1, 1, 0, 0, 0, 1, 1, 1, 1, 0)": 32.8162712896943,
 "(0, 0, 1, 1, 0, 0, 0, 1, 1, 1, 1, 1)": 32.9981096126801,
 "(0, 0, 1, 1, 0, 0, 1, 0, 0, 0, 0, 0)": 33.3637590849968,
 "(0, 0, 1, 1, 0, 0, 1, 0, 0, 0, 0, 1)": 33.9349157861929,
 "(0, 0, 1, 1, 0, 0, 1, 0, 0, 0, 1, 0)": 31.5723457068082,
 "(0, 0, 1, 1, 0, 0, 1, 0, 0, 0, 1, 1)": 34.8942738016956,
 "(0, 0, 1, 1, 0, 0, 1, 0, 0, 1, 0, 0)": 31.9349157861929,
 "(0, 0, 1, 1, 0, 0, 1, 0, 0, 1, 0, 1)": 32.7066467985198,
 "(0, 0, 1, 1, 0, 0, 1, 0, 0, 1, 1, 0)": 33.3637590849968,
 "(0, 0, 1, 1, 0, 0, 1, 0, 0, 1, 1, 1)": 34.8942738016956,
 "(0, 0, 1, 1, 0, 0, 1, 0, 1, 0, 0, 0)": 32.2697829367878,
 "(0, 0, 1, 1, 0, 0, 1, 0, 1, 0, 0, 1)": 33.133461465575,
 "(0, 0, 1, 1, 0, 0, 1, 0, 1, 0, 1, 0)": 31.6718813803591,
 "(0, 0, 1, 1, 0, 0, 1, 0, 1, 0, 1, 1)": 34.6718813803591,
 "(0, 0, 1, 1, 0, 0, 1, 0, 1, 1, 0, 0)": 33.4792363024167,
 "(0, 0, 1, 1, 0, 0, 1, 0, 1, 1, 0, 1)": 32.9144516836332,
 "(0, 0, 1, 1, 0, 0, 1, 0, 1, 1, 1, 0)": 34.4792363024167,
 "(0, 0, 1, 1, 0, 0, 1, 0, 1, 1, 1, 1)": 32.9981096126801,
 "(0, 0, 1, 1, 0, 0, 1, 1, 0, 0, 0, 0)": 32.9981096126801,
 "(0, 0, 1, 1, 0, 0, 1, 1, 0, 0, 0, 1)": 32.3499532854717,
 "(0, 0, 1, 1, 0, 0, 1, 1, 0, 0, 1, 0)": 32.2187087521935,
 "(0, 0, 1, 1, 0, 0, 1, 1, 0, 0, 1, 1)": 32.110002492751,
 "(0, 0, 1, 1, 0, 0, 1, 1, 0, 1, 0, 0)": 33.4494889590227,
 "(0, 0, 1, 1, 0, 0, 1, 1, 0, 1, 0, 1)": 32.689159371791,
 "(0, 0, 1, 1, 0, 0, 1, 1, 0, 1, 1, 0)": 32.6718813803591,
 "(0, 0, 1, 1, 0, 0, 1, 1, 0, 1, 1, 1)": 34.6047671845006,
 "(0, 0, 1, 1, 0, 0, 1, 1, 1, 0, 0, 0)": 32.5564041629392,
 "(0, 0, 1, 1, 0, 0, 1, 1, 1, 0, 0, 1)": 34.6718813803591,
 "(0, 0, 1, 1, 0, 0, 1, 1, 1, 0, 1, 0)": 33.5723457068082,
 "(0, 0, 1, 1, 0, 0, 1, 1, 1, 0, 1, 1)": 34.2568438810803,
 "(0, 0, 1, 1, 0, 0, 1, 1, 1, 1, 0, 0)": 34.9767359618875,
 "(0, 0, 1, 1, 0, 0, 1, 1, 1, 1, 0, 1)": 34.3093113009744,
 "(0, 0, 1, 1, 0, 0, 1, 1, 1, 1, 1, 0)": 34.3637590849968,
 "(0, 0, 1, 1, 0, 0, 1, 1, 1, 1, 1, 1)": 33.2828390896132,
 "(0, 0, 1, 1, 0, 1, 0, 0, 0, 0, 0, 0)": 30.6761815177927,
 "(0, 0, 1, 1, 0, 1, 0, 0, 0, 0, 0, 1)": 32.689159371791,
 "(0, 0, 1, 1, 0, 1, 0, 0, 0, 0, 1, 0)": 33.3637590849968,
 "(0, 0, 1, 1, 0, 1, 0, 0, 0, 0, 1, 1)": 32.6047671845006,
 "(0, 0, 1, 1, 0, 1, 0, 0, 0, 1, 0, 0)": 31.5484989648538,
 "(0, 0, 1, 1, 0, 1, 0, 0, 0, 1, 0, 1)": 33.2062178080103,
 "(0, 0, 1, 1, 0, 1, 0, 0, 0, 1, 1, 0)": 34.8162712896943,
 "(0, 0, 1, 1, 0, 1, 0, 0, 0, 1, 1, 1)": 35.7422707082505,
 "(0, 0, 1, 1, 0, 1, 0, 0, 1, 0, 0, 0)": 33.0198046837794,
 "(0, 0, 1, 1, 0, 1, 0, 0, 1, 0, 0, 1)": 32.2568438810803,
 "(0, 0, 1, 1, 0, 1, 0, 0, 1, 0, 1, 0)": 32.3499532854717,
 "(0, 0, 1, 1, 0, 1, 0, 0, 1, 0, 1, 1)": 33.9767359618875,
 "(0, 0, 1, 1, 0, 1, 0, 0, 1, 1, 0, 0)": 33.4792363024167,
 "(0, 0, 1, 1, 0, 1, 0, 0, 1, 1, 0, 1)": 33.9767359618875,
 "(0, 0, 1, 1, 0, 1, 0, 0, 1, 1, 1, 0)": 34.5406368470809,
 "(0, 0, 1, 1, 0, 1, 0, 0, 1, 1, 1, 1)": 34.3637590849968,
 "(0, 0, 1, 1, 0, 1, 0, 1, 0, 0, 0, 0)": 31.6633193668557,
 "(0, 0, 1, 1, 0, 1, 0, 1, 0, 0, 0, 1)": 33.6718813803591,
 "(0, 0, 1, 1, 0, 1, 0, 1, 0, 0, 1, 0)": 31.4642859609507,
 "(0, 0, 1, 1, 0, 1, 0, 1, 0, 0, 1, 1)": 32.6379340484358,
 "(0, 0, 1, 1, 0, 1, 0, 1, 0, 1, 0, 0)": 29.2568438810803,
 "(0, 0, 1, 1, 0, 1, 0, 1, 0, 1, 0, 1)": 29.8450302826757,
 "(0, 0, 1, 1, 0, 1, 0, 1, 0, 1, 1, 0)": 32.7787965842756,
 "(0, 0, 1, 1, 0, 1, 0, 1, 0, 1, 1, 1)": 32.6548078670002,
 "(0, 0, 1, 1, 0, 1, 0, 1, 1, 0, 0, 0)": 34.0641988031379,
 "(0, 0, 1, 1, 0, 1, 0, 1, 1, 0, 0, 1)": 34.3637590849968,
 "(0, 0, 1, 1, 0, 1, 0, 1, 1, 0, 1, 0)": 31.5803830258736,
 "(0, 0, 1, 1, 0, 1, 0, 1, 1, 0, 1, 1)": 32.7787965842756,
 "(0, 0, 1, 1, 0, 1, 0, 1, 1, 1, 0, 0)": 34.7422707082505,
 "(0, 0, 1, 1, 0, 1, 0, 1, 1, 1, 0, 1)": 32.7422707082505,
 "(0, 0, 1, 1, 0, 1, 0, 1, 1, 1, 1, 0)": 34.1573082075294,
 "(0, 0, 1, 1, 0, 1, 0, 1, 1, 1, 1, 1)": 32.7066467985198,
 "(0, 0, 1, 1, 0, 1, 1, 0, 0, 0, 0, 0)": 32.7066467985198,
 "(0, 0, 1, 1, 0, 1, 1, 0, 0, 0, 0, 1)": 33.8942738016956,
 "(0, 0, 1, 1, 0, 1, 1, 0, 0, 0, 1, 0)": 33.2313087889731,
 "(0, 0, 1, 1, 0, 1, 1, 0, 0, 0, 1, 1)": 32.7604180549608,
 "(0, 0, 1, 1, 0, 1, 1, 0, 0, 1, 0, 0)": 32.4792363024167,
 "(0, 0, 1, 1, 0, 1, 1, 0, 0, 1, 0, 1)": 32.8942738016956,
 "(0, 0, 1, 1, 0, 1, 1, 0, 0, 1, 1, 0)": 33.0198046837794,
 "(0, 0, 1, 1, 0, 1, 1, 0, 0, 1, 1, 1)": 33.4203426133631,
 "(0, 0, 1, 1, 0, 1, 1, 0, 1, 0, 0, 0)": 32.0755141163657,
 "(0, 0, 1, 1, 0, 1, 1, 0, 1, 0, 0, 1)": 32.5723457068082,
 "(0, 0, 1, 1, 0, 1, 1, 0, 1, 0, 1, 0)": 31.8942738016956,
 "(0, 0, 1, 1, 0, 1, 1, 0, 1, 0, 1, 1)": 33.0418309901094,
 "(0, 0, 1, 1, 0, 1, 1, 0, 1, 1, 0, 0)": 30.5643529160547,
 "(0, 0, 1, 1, 0, 1, 1, 0, 1, 1, 0, 1)": 28.796241718735,
 "(0, 0, 1, 1, 0, 1, 1, 0, 1, 1, 1, 0)": 32.7604180549608,
 "(0, 0, 1, 1, 0, 1, 1, 0, 1, 1, 1, 1)": 31.1513094669079,
 "(0, 0, 1, 1, 0, 1, 1, 1, 0, 0, 0, 0)": 33.2313087889731,
 "(0, 0, 1, 1, 0, 1, 1, 1, 0, 0, 0, 1)": 33.7787965842756,
 "(0, 0, 1, 1, 0, 1, 1, 1, 0, 0, 1, 0)": 32.4642859609507,
 "(0, 0, 1, 1, 0, 1, 1, 1, 0, 0, 1, 1)": 33.2313087889731,
 "(0, 0, 1, 1, 0, 1, 1, 1, 0, 1, 0, 0)": 33.3093113009744,
 "(0, 0, 1, 1, 0, 1, 1, 1, 0, 1, 0, 1)": 32.9556743463597,
 "(0, 0, 1, 1, 0, 1, 1, 1, 0, 1, 1, 0)": 33.3093113009744,
 "(0, 0, 1, 1, 0, 1, 1, 1, 0, 1, 1, 1)": 31.9144516836332,
 "(0, 0, 1, 1, 0, 1, 1, 1, 1, 0, 0, 0)": 33.0198046837794,
 "(0, 0, 1, 1, 0, 1, 1, 1, 1, 0, 0, 1)": 34.6047671845006,
 "(0, 0, 1, 1, 0, 1, 1, 1, 1, 0, 1, 0)": 32.9767359618875,
 "(0, 0, 1, 1, 0, 1, 1, 1, 1, 0, 1, 1)": 32.110002492751,
 "(0, 0, 1, 1, 0, 1, 1, 1, 1, 1, 0, 0)": 34.4792363024167,
 "(0, 0, 1, 1, 0, 1, 1, 1, 1, 1, 0, 1)": 34.110002492751,
 "(0, 0, 1, 1, 0, 1, 1, 1, 1, 1, 1, 0)": 34.1573082075294,
 "(0, 0, 1, 1, 0, 1, 1, 1, 1, 1, 1, 1)": 32.7604180549608,
 "(0, 0, 1, 1, 1, 0, 0, 0, 0, 0, 0, 0)": 30.7649907847506,
 "(0, 0, 1, 1, 1, 0, 0, 0, 0, 0, 0, 1)": 33.0418309901094,
 "(0, 0, 1, 1, 1, 0, 0, 0, 0, 0, 1, 0)": 32.3093113009744,
 "(0, 0, 1, 1, 1, 0, 0, 0, 0, 0, 1, 1)": 35.2568438810803,
 "(0, 0, 1, 1, 1, 0, 0, 0, 0, 1, 0, 0)": 32.181555753776,
 "(0, 0, 1, 1, 1, 0, 0, 0, 0, 1, 0, 1)": 34.1573082075294,
 "(0, 0, 1, 1, 1, 0, 0, 0, 0, 1, 1, 0)": 35.4792363024167,
 "(0, 0, 1, 1, 1, 0, 0, 0, 0, 1, 1, 1)": 34.8162712896943,
 "(0, 0, 1, 1, 1, 0, 0, 0, 1, 0, 0, 0)": 33.5096099514602,
 "(0, 0, 1, 1, 1, 0, 0, 0, 1, 0, 0, 1)": 34.4792363024167,
 "(0, 0, 1, 1, 1, 0, 0, 0, 1, 0, 1, 0)": 31.8743742442579,
 "(0, 0, 1, 1, 1, 0, 0, 0, 1, 0, 1, 1)": 36.7422707082505,
 "(0, 0, 1, 1, 1, 0, 0, 0, 1, 1, 0, 0)": 32.8547454375089,
 "(0, 0, 1, 1, 1, 0, 0, 0, 1, 1, 0, 1)": 35.4792363024167,
 "(0, 0, 1, 1, 1, 0, 0, 0, 1, 1, 1, 0)": 34.8162712896943,
 "(0, 0, 1, 1, 1, 0, 0, 0, 1, 1, 1, 1)": 34.2568438810803,
 "(0, 0, 1, 1, 1, 0, 0, 1, 0, 0, 0, 0)": 33.133461465575,
 "(0, 0, 1, 1, 1, 0, 0, 1, 0, 0, 0, 1)": 34.0198046837794,
 "(0, 0, 1, 1, 1, 0, 0, 1, 0, 0, 1, 0)": 31.9767359618875,
 "(0, 0, 1, 1, 1, 0, 0, 1, 0, 0, 1, 1)": 32.7604180549608,
 "(0, 0, 1, 1, 1, 0, 0, 1, 0, 1, 0, 0)": 33.9349157861929,
 "(0, 0, 1, 1, 1, 0, 0, 1, 0, 1, 0, 1)": 33.5406368470809,
 "(0, 0, 1, 1, 1, 0, 0, 1, 0, 1, 1, 0)": 34.2062178080103,
 "(0, 0, 1, 1, 1, 0, 0, 1, 0, 1, 1, 1)": 34.3637590849968,
 "(0, 0, 1, 1, 1, 0, 0, 1, 1, 0, 0, 0)": 33.7066467985198,
 "(0, 0, 1, 1, 1, 0, 0, 1, 1, 0, 0, 1)": 33.7787965842756,
 "(0, 0, 1, 1, 1, 0, 0, 1, 1, 0, 1, 0)": 31.7880743978636,
 "(0, 0, 1, 1, 1, 0, 0, 1, 1, 0, 1, 1)": 34.6047671845006,
 "(0, 0, 1, 1, 1, 0, 0, 1, 1, 1, 0, 0)": 33.9767359618875,
 "(0, 0, 1, 1, 1, 0, 0, 1, 1, 1, 0, 1)": 34.3637590849968,
 "(0, 0, 1, 1, 1, 0, 0, 1, 1, 1, 1, 0)": 34.0198046837794,
 "(0, 0, 1, 1, 1, 0, 0, 1, 1, 1, 1, 1)": 33.7787965842756,
 "(0, 0, 1, 1, 1, 0, 1, 0, 0, 0, 0, 0)": 33.0418309901094,
 "(0, 0, 1, 1, 1, 0, 1, 0, 0, 0, 0, 1)": 34.4792363024167,
 "(0, 0, 1, 1, 1, 0, 1, 0, 0, 0, 1, 0)": 32.7243488002532,
 "(0, 0, 1, 1, 1, 0, 1, 0, 0, 0, 1, 1)": 34.2568438810803,
 "(0, 0, 1, 1, 1, 0, 1, 0, 0, 1, 0, 0)": 32.9556743463597,
 "(0, 0, 1, 1, 1, 0, 1, 0, 0, 1, 0, 1)": 33.8162712896943,
 "(0, 0, 1, 1, 1, 0, 1, 0, 0, 1, 1, 0)": 33.7787965842756,
 "(0, 0, 1, 1, 1, 0, 1, 0, 0, 1, 1, 1)": 34.9767359618875,
 "(0, 0, 1, 1, 1, 0, 1, 0, 1, 0, 0, 0)": 33.2062178080103,
 "(0, 0, 1, 1, 1, 0, 1, 0, 1, 0, 0, 1)": 34.4792363024167,
 "(0, 0, 1, 1, 1, 0, 1, 0, 1, 0, 1, 0)": 30.4024207053659,
 "(0, 0, 1, 1, 1, 0, 1, 0, 1, 0, 1, 1)": 34.2062178080103,
 "(0, 0, 1, 1, 1, 0, 1, 0, 1, 1, 0, 0)": 34.7422707082505,
 "(0, 0, 1, 1, 1, 0, 1, 0, 1, 1, 0, 1)": 33.5096099514602,
 "(0, 0, 1, 1, 1, 0, 1, 0, 1, 1, 1, 0)": 33.5406368470809,
 "(0, 0, 1, 1, 1, 0, 1, 0, 1, 1, 1, 1)": 34.110002492751,
 "(0, 0, 1, 1, 1, 0, 1, 1, 0, 0, 0, 0)": 33.9767359618875,
 "(0, 0, 1, 1, 1, 0, 1, 1, 0, 0, 0, 1)": 34.6047671845006,
 "(0, 0, 1, 1, 1, 0, 1, 1, 0, 0, 1, 0)": 35.7422707082505,
 "(0, 0, 1, 1, 1, 0, 1, 1, 0, 0, 1, 1)": 34.8942738016956,
 "(0, 0, 1, 1, 1, 0, 1, 1, 0, 1, 0, 0)": 34.8942738016956,
 "(0, 0, 1, 1, 1, 0, 1, 1, 0, 1, 0, 1)": 32.1216842977986,
 "(0, 0, 1, 1, 1, 0, 1, 1, 0, 1, 1, 0)": 31.7422707082505,
 "(0, 0, 1, 1, 1, 0, 1, 1, 0, 1, 1, 1)": 32.133461465575,
 "(0, 0, 1, 1, 1, 0, 1, 1, 1, 0, 0, 0)": 34.8942738016956,
 "(0, 0, 1, 1, 1, 0, 1, 1, 1, 0, 0, 1)": 35.4792363024167,
 "(0, 0, 1, 1, 1, 0, 1, 1, 1, 0, 1, 0)": 31.6379340484358,
 "(0, 0, 1, 1, 1, 0, 1, 1, 1, 0, 1, 1)": 32.3362783485747,
 "(0, 0, 1, 1, 1, 0, 1, 1, 1, 1, 0, 0)": 33.9349157861929,
 "(0, 0, 1, 1, 1, 0, 1, 1, 1, 1, 0, 1)": 33.133461465575,
 "(0, 0, 1, 1, 1, 0, 1, 1, 1, 1, 1, 0)": 34.110002492751,
 "(0, 0, 1, 1, 1, 0, 1, 1, 1, 1, 1, 1)": 31.2249950150409,
 "(0, 0, 1, 1, 1, 1, 0, 0, 0, 0, 0, 0)": 31.5096099514602,
 "(0, 0, 1, 1, 1, 1, 0, 0, 0, 0, 0, 1)": 33.2062178080103,
 "(0, 0, 1, 1, 1, 1, 0, 0, 0, 0, 1, 0)": 33.6718813803591,
 "(0, 0, 1, 1, 1, 1, 0, 0, 0, 0, 1, 1)": 37.0641988031379,
 "(0, 0, 1, 1, 1, 1, 0, 0, 0, 1, 0, 0)": 32.9767359618875,
 "(0, 0, 1, 1, 1, 1, 0, 0, 0, 1, 0, 1)": 33.7787965842756,
 "(0, 0, 1, 1, 1, 1, 0, 0, 0, 1, 1, 0)": 35.1573082075293,
 "(0, 0, 1, 1, 1, 1, 0, 0, 0, 1, 1, 1)": 34.8942738016956,
 "(0, 0, 1, 1, 1, 1, 0, 0, 1, 0, 0, 0)": 33.5406368470809,
 "(0, 0, 1, 1, 1, 1, 0, 0, 1, 0, 0, 1)": 33.8547454375089,
 "(0, 0, 1, 1, 1, 1, 0, 0, 1, 0, 1, 0)": 32.8547454375089,
 "(0, 0, 1, 1, 1, 1, 0, 0, 1, 0, 1, 1)": 34.7422707082505,
 "(0, 0, 1, 1, 1, 1, 0, 0, 1, 1, 0, 0)": 34.9767359618875,
 "(0, 0, 1, 1, 1, 1, 0, 0, 1, 1, 0, 1)": 35.2568438810803,
 "(0, 0, 1, 1, 1, 1, 0, 0, 1, 1, 1, 0)": 35.1573082075293,
 "(0, 0, 1, 1, 1, 1, 0, 0, 1, 1, 1, 1)": 31.9556743463597,
 "(0, 0, 1, 1, 1, 1, 0, 1, 0, 0, 0, 0)": 33.5096099514602,
 "(0, 0, 1, 1, 1, 1, 0, 1, 0, 0, 0, 1)": 34.8162712896943,
 "(0, 0, 1, 1, 1, 1, 0, 1, 0, 0, 1, 0)": 32.8162712896943,
 "(0, 0, 1, 1, 1, 1, 0, 1, 0, 0, 1, 1)": 32.6047671845006,
 "(0, 0, 1, 1, 1, 1, 0, 1, 0, 1, 0, 0)": 33.5723457068082,
 "(0, 0, 1, 1, 1, 1, 0, 1, 0, 1, 0, 1)": 31.8743742442579,
 "(0, 0, 1, 1, 1, 1, 0, 1, 0, 1, 1, 0)": 35.4792363024167,
 "(0, 0, 1, 1, 1, 1, 0, 1, 0, 1, 1, 1)": 34.8162712896943,
 "(0, 0, 1, 1, 1, 1, 0, 1, 1, 0, 0, 0)": 33.7422707082505,
 "(0, 0, 1, 1, 1, 1, 0, 1, 1, 0, 0, 1)": 34.5406368470809,
 "(0, 0, 1, 1, 1, 1, 0, 1, 1, 0, 1, 0)": 32.797412262443,
 "(0, 0, 1, 1, 1, 1, 0, 1, 1, 0, 1, 1)": 32.3637590849968,
 "(0, 0, 1, 1, 1, 1, 0, 1, 1, 1, 0, 0)": 33.9349157861929,
 "(0, 0, 1, 1, 1, 1, 0, 1, 1, 1, 0, 1)": 32.8743742442579,
 "(0, 0, 1, 1, 1, 1, 0, 1, 1, 1, 1, 0)": 33.6047671845006,
 "(0, 0, 1, 1, 1, 1, 0, 1, 1, 1, 1, 1)": 32.4494889590227,
 "(0, 0, 1, 1, 1, 1, 1, 0, 0, 0, 0, 0)": 32.4348421830583,
 "(0, 0, 1, 1, 1, 1, 1, 0, 0, 0, 0, 1)": 34.0198046837794,
 "(0, 0, 1, 1, 1, 1, 1, 0, 0, 0, 1, 0)": 34.9767359618875,
 "(0, 0, 1, 1, 1, 1, 1, 0, 0, 0, 1, 1)": 35.2568438810803,
 "(0, 0, 1, 1, 1, 1, 1, 0, 0, 1, 0, 0)": 33.3637590849968,
 "(0, 0, 1, 1, 1, 1, 1, 0, 0, 1, 0, 1)": 31.7422707082505,
 "(0, 0, 1, 1, 1, 1, 1, 0, 0, 1, 1, 0)": 34.9767359618875,
 "(0, 0, 1, 1, 1, 1, 1, 0, 0, 1, 1, 1)": 33.6379340484358,
 "(0, 0, 1, 1, 1, 1, 1, 0, 1, 0, 0, 0)": 34.3093113009744,
 "(0, 0, 1, 1, 1, 1, 1, 0, 1, 0, 0, 1)": 33.7422707082505,
 "(0, 0, 1, 1, 1, 1, 1, 0, 1, 0, 1, 0)": 32.3227318167367,
 "(0, 0, 1, 1, 1, 1, 1, 0, 1, 0, 1, 1)": 34.7422707082505,
 "(0, 0, 1, 1, 1, 1, 1, 0, 1, 1, 0, 0)": 34.4792363024167,
 "(0, 0, 1, 1, 1, 1, 1, 0, 1, 1, 0, 1)": 32.1453355658633,
 "(0, 0, 1, 1, 1, 1, 1, 0, 1, 1, 1, 0)": 32.3917734611664,
 "(0, 0, 1, 1, 1, 1, 1, 0, 1, 1, 1, 1)": 30.7695780542462,
 "(0, 0, 1, 1, 1, 1, 1, 1, 0, 0, 0, 0)": 32.7243488002532,
 "(0, 0, 1, 1, 1, 1, 1, 1, 0, 0, 0, 1)": 34.5406368470809,
 "(0, 0, 1, 1, 1, 1, 1, 1, 0, 0, 1, 0)": 34.0198046837794,
 "(0, 0, 1, 1, 1, 1, 1, 1, 0, 0, 1, 1)": 34.9767359618875,
 "(0, 0, 1, 1, 1, 1, 1, 1, 0, 1, 0, 0)": 33.9767359618875,
 "(0, 0, 1, 1, 1, 1, 1, 1, 0, 1, 0, 1)": 31.8450302826757,
 "(0, 0, 1, 1, 1, 1, 1, 1, 0, 1, 1, 0)": 34.6718813803591,
 "(0, 0, 1, 1, 1, 1, 1, 1, 0, 1, 1, 1)": 32.2960144783609,
 "(0, 0, 1, 1, 1, 1, 1, 1, 1, 0, 0, 0)": 32.4059873203861,
 "(0, 0, 1, 1, 1, 1, 1, 1, 1, 0, 0, 1)": 32.1693810398299,
 "(0, 0, 1, 1, 1, 1, 1, 1, 1, 0, 1, 0)": 32.5250399920298,
 "(0, 0, 1, 1, 1, 1, 1, 1, 1, 0, 1, 1)": 33.3093113009744,
 "(0, 0, 1, 1, 1, 1, 1, 1, 1, 1, 0, 0)": 32.2062178080103,
 "(0, 0, 1, 1, 1, 1, 1, 1, 1, 1, 0, 1)": 31.4943431948069,
 "(0, 0, 1, 1, 1, 1, 1, 1, 1, 1, 1, 0)": 31.5723457068082,
 "(0, 0, 1, 1, 1, 1, 1, 1, 1, 1, 1, 1)": 29.0557701810673,
 "(0, 1, 0, 0, 0, 0, 0, 0, 0, 0, 0, 0)": 27.9176301273971,
 "(0, 1, 0, 0, 0, 0, 0, 0, 0, 0, 0, 1)": 29.5925235887458,
 "(0, 1, 0, 0, 0, 0, 0, 0, 0, 0, 1, 0)": 31.0307758016004,
 "(0, 1, 0, 0, 0, 0, 0, 0, 0, 0, 1, 1)": 31.4943431948069,
 "(0, 1, 0, 0, 0, 0, 0, 0, 0, 1, 0, 0)": 31.0252798138456,
 "(0, 1, 0, 0, 0, 0, 0, 0, 0, 1, 0, 1)": 31.3776982759547,
 "(0, 1, 0, 0, 0, 0, 0, 0, 0, 1, 1, 0)": 32.6718813803591,
 "(0, 1, 0, 0, 0, 0, 0, 0, 0, 1, 1, 1)": 33.5096099514602,
 "(0, 1, 0, 0, 0, 0, 0, 0, 1, 0, 0, 0)": 31.1513094669079,
 "(0, 1, 0, 0, 0, 0, 0, 0, 1, 0, 0, 1)": 32.181555753776,
 "(0, 1, 0, 0, 0, 0, 0, 0, 1, 0, 1, 0)": 31.181555753776,
 "(0, 1, 0, 0, 0, 0, 0, 0, 1, 0, 1, 1)": 33.4494889590227,
 "(0, 1, 0, 0, 0, 0, 0, 0, 1, 1, 0, 0)": 31.8547454375089,
 "(0, 1, 0, 0, 0, 0, 0, 0, 1, 1, 0, 1)": 33.0418309901094,
 "(0, 1, 0, 0, 0, 0, 0, 0, 1, 1, 1, 0)": 33.5096099514602,
 "(0, 1, 0, 0, 0, 0, 0, 0, 1, 1, 1, 1)": 33.5096099514602,
 "(0, 1, 0, 0, 0, 0, 0, 1, 0, 0, 0, 0)": 28.9780625781106,
 "(0, 1, 0, 0, 0, 0, 0, 1, 0, 0, 0, 1)": 31.2249950150409,
 "(0, 1, 0, 0, 0, 0, 0, 1, 0, 0, 1, 0)": 32.5406368470809,
 "(0, 1, 0, 0, 0, 0, 0, 1, 0, 0, 1, 1)": 34.110002492751,
 "(0, 1, 0, 0, 0, 0, 0, 1, 0, 1, 0, 0)": 31.5965932530549,
 "(0, 1, 0, 0, 0, 0, 0, 1, 0, 1, 0, 1)": 30.7154706489068,
 "(0, 1, 0, 0, 0, 0, 0, 1, 0, 1, 1, 0)": 33.6047671845006,
 "(0, 1, 0, 0, 0, 0, 0, 1, 0, 1, 1, 1)": 34.5406368470809,
 "(0, 1, 0, 0, 0, 0, 0, 1, 1, 0, 0, 0)": 32.0089163676367,
 "(0, 1, 0, 0, 0, 0, 0, 1, 1, 0, 0, 1)": 32.6047671845006,
 "(0, 1, 0, 0, 0, 0, 0, 1, 1, 0, 1, 0)": 31.5803830258736,
 "(0, 1, 0, 0, 0, 0, 0, 1, 1, 0, 1, 1)": 34.0641988031379,
 "(0, 1, 0, 0, 0, 0, 0, 1, 1, 1, 0, 0)": 32.3093113009744,
 "(0, 1, 0, 0, 0, 0, 0, 1, 1, 1, 0, 1)": 31.4867699751021,
 "(0, 1, 0, 0, 0, 0, 0, 1, 1, 1, 1, 0)": 33.7066467985198,
 "(0, 1, 0, 0, 0, 0, 0, 1, 1, 1, 1, 1)": 33.3362783485747,
 "(0, 1, 0, 0, 0, 0, 1, 0, 0, 0, 0, 0)": 30.2861216736025,
 "(0, 1, 0, 0, 0, 0, 1, 0, 0, 0, 0, 1)": 30.8498796823371,
 "(0, 1, 0, 0, 0, 0, 1, 0, 0, 0, 1, 0)": 31.7332819250233,
 "(0, 1, 0, 0, 0, 0, 1, 0, 0, 0, 1, 1)": 33.133461465575,
 "(0, 1, 0, 0, 0, 0, 1, 0, 0, 1, 0, 0)": 31.6129876913055,
 "(0, 1, 0, 0, 0, 0, 1, 0, 0, 1, 0, 1)": 30.9981096126801,
 "(0, 1, 0, 0, 0, 0, 1, 0, 0, 1, 1, 0)": 32.2960144783609,
 "(0, 1, 0, 0, 0, 0, 1, 0, 0, 1, 1, 1)": 34.7422707082505,
 "(0, 1, 0, 0, 0, 0, 1, 0, 1, 0, 0, 0)": 32.6047671845006,
 "(0, 1, 0, 0, 0, 0, 1, 0, 1, 0, 0, 1)": 32.7787965842756,
 "(0, 1, 0, 0, 0, 0, 1, 0, 1, 0, 1, 0)": 30.4568684893883,
 "(0, 1, 0, 0, 0, 0, 1, 0, 1, 0, 1, 1)": 30.971441662218,
 "(0, 1, 0, 0, 0, 0, 1, 0, 1, 1, 0, 0)": 33.3637590849968,
 "(0, 1, 0, 0, 0, 0, 1, 0, 1, 1, 0, 1)": 31.3430996144307,
 "(0, 1, 0, 0, 0, 0, 1, 0, 1, 1, 1, 0)": 32.4494889590227,
 "(0, 1, 0, 0, 0, 0, 1, 0, 1, 1, 1, 1)": 34.6047671845006,
 "(0, 1, 0, 0, 0, 0, 1, 1, 0, 0, 0, 0)": 31.1393862995321,
 "(0, 1, 0, 0, 0, 0, 1, 1, 0, 0, 0, 1)": 34.2568438810803,
 "(0, 1, 0, 0, 0, 0, 1, 1, 0, 0, 1, 0)": 33.6047671845006,
 "(0, 1, 0, 0, 0, 0, 1, 1, 0, 0, 1, 1)": 34.3093113009744,
 "(0, 1, 0, 0, 0, 0, 1, 1, 0, 1, 0, 0)": 33.5406368470809,
 "(0, 1, 0, 0, 0, 0, 1, 1, 0, 1, 0, 1)": 31.9661667201773,
 "(0, 1, 0, 0, 0, 0, 1, 1, 0, 1, 1, 0)": 31.6295705755011,
 "(0, 1, 0, 0, 0, 0, 1, 1, 0, 1, 1, 1)": 34.110002492751,
 "(0, 1, 0, 0, 0, 0, 1, 1, 1, 0, 0, 0)": 33.181555753776,
 "(0, 1, 0, 0, 0, 0, 1, 1, 1, 0, 0, 1)": 32.835380112642,
 "(0, 1, 0, 0, 0, 0, 1, 1, 1, 0, 1, 0)": 33.4792363024167,
 "(0, 1, 0, 0, 0, 0, 1, 1, 1, 0, 1, 1)": 32.4943431948069,
 "(0, 1, 0, 0, 0, 0, 1, 1, 1, 1, 0, 0)": 33.6718813803591,
 "(0, 1, 0, 0, 0, 0, 1, 1, 1, 1, 0, 1)": 31.2697829367878,
 "(0, 1, 0, 0, 0, 0, 1, 1, 1, 1, 1, 0)": 33.5406368470809,
 "(0, 1, 0, 0, 0, 0, 1, 1, 1, 1, 1, 1)": 32.3499532854717,
 "(0, 1, 0, 0, 0, 1, 0, 0, 0, 0, 0, 0)": 30.1573082075294,
 "(0, 1, 0, 0, 0, 1, 0, 0, 0, 0, 0, 1)": 31.4348421830583,
 "(0, 1, 0, 0, 0, 1, 0, 0, 0, 0, 1, 0)": 31.7332819250233,
 "(0, 1, 0, 0, 0, 1, 0, 0, 0, 0, 1, 1)": 32.8743742442579,
 "(0, 1, 0, 0, 0, 1, 0, 0, 0, 1, 0, 0)": 30.646346288252,
 "(0, 1, 0, 0, 0, 1, 0, 0, 0, 1, 0, 1)": 30.6421340369651,
 "(0, 1, 0, 0, 0, 1, 0, 0, 0, 1, 1, 0)": 32.3776982759547,
 "(0, 1, 0, 0, 0, 1, 0, 0, 0, 1, 1, 1)": 32.4943431948069,
 "(0, 1, 0, 0, 0, 1, 0, 0, 1, 0, 0, 0)": 29.2746651581675,
 "(0, 1, 0, 0, 0, 1, 0, 0, 1, 0, 0, 1)": 29.3176844819994,
 "(0, 1, 0, 0, 0, 1, 0, 0, 1, 0, 1, 0)": 31.2062178080103,
 "(0, 1, 0, 0, 0, 1, 0, 0, 1, 0, 1, 1)": 32.3776982759547,
 "(0, 1, 0, 0, 0, 1, 0, 0, 1, 1, 0, 0)": 31.5723457068082,
 "(0, 1, 0, 0, 0, 1, 0, 0, 1, 1, 0, 1)": 32.7422707082505,
 "(0, 1, 0, 0, 0, 1, 0, 0, 1, 1, 1, 0)": 32.8547454375089,
 "(0, 1, 0, 0, 0, 1, 0, 0, 1, 1, 1, 1)": 33.9767359618875,
 "(0, 1, 0, 0, 0, 1, 0, 1, 0, 0, 0, 0)": 31.2249950150409,
 "(0, 1, 0, 0, 0, 1, 0, 1, 0, 0, 0, 1)": 32.4642859609507,
 "(0, 1, 0, 0, 0, 1, 0, 1, 0, 0, 1, 0)": 31.5965932530549,
 "(0, 1, 0, 0, 0, 1, 0, 1, 0, 0, 1, 1)": 32.7422707082505,
 "(0, 1, 0, 0, 0, 1, 0, 1, 0, 1, 0, 0)": 32.0089163676367,
 "(0, 1, 0, 0, 0, 1, 0, 1, 0, 1, 0, 1)": 29.8474529449426,
 "(0, 1, 0, 0, 0, 1, 0, 1, 0, 1, 1, 0)": 32.8162712896943,
 "(0, 1, 0, 0, 0, 1, 0, 1, 0, 1, 1, 1)": 33.8942738016956,
 "(0, 1, 0, 0, 0, 1, 0, 1, 1, 0, 0, 0)": 31.4059873203861,
 "(0, 1, 0, 0, 0, 1, 0, 1, 1, 0, 0, 1)": 33.8162712896943,
 "(0, 1, 0, 0, 0, 1, 0, 1, 1, 0, 1, 0)": 32.3227318167367,
 "(0, 1, 0, 0, 0, 1, 0, 1, 1, 0, 1, 1)": 32.835380112642,
 "(0, 1, 0, 0, 0, 1, 0, 1, 1, 1, 0, 0)": 32.7243488002532,
 "(0, 1, 0, 0, 0, 1, 0, 1, 1, 1, 0, 1)": 32.6379340484358,
 "(0, 1, 0, 0, 0, 1, 0, 1, 1, 1, 1, 0)": 33.133461465575,
 "(0, 1, 0, 0, 0, 1, 0, 1, 1, 1, 1, 1)": 32.8162712896943,
 "(0, 1, 0, 0, 0, 1, 1, 0, 0, 0, 0, 0)": 32.1573082075293,
 "(0, 1, 0, 0, 0, 1, 1, 0, 0, 0, 0, 1)": 33.9349157861929,
 "(0, 1, 0, 0, 0, 1, 1, 0, 0, 0, 1, 0)": 33.3093113009744,
 "(0, 1, 0, 0, 0, 1, 1, 0, 0, 0, 1, 1)": 34.3637590849968,
 "(0, 1, 0, 0, 0, 1, 1, 0, 0, 1, 0, 0)": 32.6379340484358,
 "(0, 1, 0, 0, 0, 1, 1, 0, 0, 1, 0, 1)": 33.5096099514602,
 "(0, 1, 0, 0, 0, 1, 1, 0, 0, 1, 1, 0)": 31.4059873203861,
 "(0, 1, 0, 0, 0, 1, 1, 0, 0, 1, 1, 1)": 33.3093113009744,
 "(0, 1, 0, 0, 0, 1, 1, 0, 1, 0, 0, 0)": 32.9349157861929,
 "(0, 1, 0, 0, 0, 1, 1, 0, 1, 0, 0, 1)": 33.9349157861929,
 "(0, 1, 0, 0, 0, 1, 1, 0, 1, 0, 1, 0)": 31.6718813803591,
 "(0, 1, 0, 0, 0, 1, 1, 0, 1, 0, 1, 1)": 33.4792363024167,
 "(0, 1, 0, 0, 0, 1, 1, 0, 1, 1, 0, 0)": 33.2313087889731,
 "(0, 1, 0, 0, 0, 1, 1, 0, 1, 1, 0, 1)": 31.181555753776,
 "(0, 1, 0, 0, 0, 1, 1, 0, 1, 1, 1, 0)": 32.9981096126801,
 "(0, 1, 0, 0, 0, 1, 1, 0, 1, 1, 1, 1)": 34.3637590849968,
 "(0, 1, 0, 0, 0, 1, 1, 1, 0, 0, 0, 0)": 32.4203426133631,
 "(0, 1, 0, 0, 0, 1, 1, 1, 0, 0, 0, 1)": 33.4494889590227,
 "(0, 1, 0, 0, 0, 1, 1, 1, 0, 0, 1, 0)": 33.8547454375089,
 "(0, 1, 0, 0, 0, 1, 1, 1, 0, 0, 1, 1)": 34.1573082075294,
 "(0, 1, 0, 0, 0, 1, 1, 1, 0, 1, 0, 0)": 34.6718813803591,
 "(0, 1, 0, 0, 0, 1, 1, 1, 0, 1, 0, 1)": 31.1158315715532,
 "(0, 1, 0, 0, 0, 1, 1, 1, 0, 1, 1, 0)": 32.3227318167367,
 "(0, 1, 0, 0, 0, 1, 1, 1, 0, 1, 1, 1)": 31.8942738016956,
 "(0, 1, 0, 0, 0, 1, 1, 1, 1, 0, 0, 0)": 34.3093113009744,
 "(0, 1, 0, 0, 0, 1, 1, 1, 1, 0, 0, 1)": 34.3637590849968,
 "(0, 1, 0, 0, 0, 1, 1, 1, 1, 0, 1, 0)": 32.181555753776,
 "(0, 1, 0, 0, 0, 1, 1, 1, 1, 0, 1, 1)": 31.6548078670002,
 "(0, 1, 0, 0, 0, 1, 1, 1, 1, 1, 0, 0)": 34.9767359618875,
 "(0, 1, 0, 0, 0, 1, 1, 1, 1, 1, 0, 1)": 31.4867699751021,
 "(0, 1, 0, 0, 0, 1, 1, 1, 1, 1, 1, 0)": 33.086918879638,
 "(0, 1, 0, 0, 0, 1, 1, 1, 1, 1, 1, 1)": 32.0307758016004,
 "(0, 1, 0, 0, 1, 0, 0, 0, 0, 0, 0, 0)": 29.9220917458353,
 "(0, 1, 0, 0, 1, 0, 0, 0, 0, 0, 0, 1)": 30.7695780542462,
 "(0, 1, 0, 0, 1, 0, 0, 0, 0, 0, 1, 0)": 32.5406368470809,
 "(0, 1, 0, 0, 1, 0, 0, 0, 0, 0, 1, 1)": 32.1453355658633,
 "(0, 1, 0, 0, 1, 0, 0, 0, 0, 1, 0, 0)": 30.9556743463597,
 "(0, 1, 0, 0, 1, 0, 0, 0, 0, 1, 0, 1)": 31.9144516836332,
 "(0, 1, 0, 0, 1, 0, 0, 0, 0, 1, 1, 0)": 33.110002492751,
 "(0, 1, 0, 0, 1, 0, 0, 0, 0, 1, 1, 1)": 33.7422707082505,
 "(0, 1, 0, 0, 1, 0, 0, 0, 1, 0, 0, 0)": 30.7513158478535,
 "(0, 1, 0, 0, 1, 0, 0, 0, 1, 0, 0, 1)": 31.4494889590227,
 "(0, 1, 0, 0, 1, 0, 0, 0, 1, 0, 1, 0)": 31.4642859609507,
 "(0, 1, 0, 0, 1, 0, 0, 0, 1, 0, 1, 1)": 31.4348421830583,
 "(0, 1, 0, 0, 1, 0, 0, 0, 1, 1, 0, 0)": 32.110002492751,
 "(0, 1, 0, 0, 1, 0, 0, 0, 1, 1, 0, 1)": 31.4275741825942,
 "(0, 1, 0, 0, 1, 0, 0, 0, 1, 1, 1, 0)": 32.6379340484358,
 "(0, 1, 0, 0, 1, 0, 0, 0, 1, 1, 1, 1)": 32.797412262443,
 "(0, 1, 0, 0, 1, 0, 0, 1, 0, 0, 0, 0)": 29.530869070832,
 "(0, 1, 0, 0, 1, 0, 0, 1, 0, 0, 0, 1)": 30.3602952296932,
 "(0, 1, 0, 0, 1, 0, 0, 1, 0, 0, 1, 0)": 27.7132596215914,
 "(0, 1, 0, 0, 1, 0, 0, 1, 0, 0, 1, 1)": 28.796241718735,
 "(0, 1, 0, 0, 1, 0, 0, 1, 0, 1, 0, 0)": 30.987383206087,
 "(0, 1, 0, 0, 1, 0, 0, 1, 0, 1, 0, 1)": 29.5115297056236,
 "(0, 1, 0, 0, 1, 0, 0, 1, 0, 1, 1, 0)": 31.1633319951571,
 "(0, 1, 0, 0, 1, 0, 0, 1, 0, 1, 1, 1)": 32.835380112642,
 "(0, 1, 0, 0, 1, 0, 0, 1, 1, 0, 0, 0)": 31.7154706489068,
 "(0, 1, 0, 0, 1, 0, 0, 1, 1, 0, 0, 1)": 31.0984145184758,
 "(0, 1, 0, 0, 1, 0, 0, 1, 1, 0, 1, 0)": 32.0641988031379,
 "(0, 1, 0, 0, 1, 0, 0, 1, 1, 0, 1, 1)": 30.9144516836332,
 "(0, 1, 0, 0, 1, 0, 0, 1, 1, 1, 0, 0)": 31.9767359618875,
 "(0, 1, 0, 0, 1, 0, 0, 1, 1, 1, 0, 1)": 31.181555753776,
 "(0, 1, 0, 0, 1, 0, 0, 1, 1, 1, 1, 0)": 32.7787965842756,
 "(0, 1, 0, 0, 1, 0, 0, 1, 1, 1, 1, 1)": 32.6212553072891,
 "(0, 1, 0, 0, 1, 0, 1, 0, 0, 0, 0, 0)": 30.4421469836815,
 "(0, 1, 0, 0, 1, 0, 1, 0, 0, 0, 0, 1)": 32.689159371791,
 "(0, 1, 0, 0, 1, 0, 1, 0, 0, 0, 1, 0)": 31.5965932530549,
 "(0, 1, 0, 0, 1, 0, 1, 0, 0, 0, 1, 1)": 33.5096099514602,
 "(0, 1, 0, 0, 1, 0, 1, 0, 0, 1, 0, 0)": 30.7154706489068,
 "(0, 1, 0, 0, 1, 0, 1, 0, 0, 1, 0, 1)": 30.4348421830583,
 "(0, 1, 0, 0, 1, 0, 1, 0, 0, 1, 1, 0)": 31.2960144783609,
 "(0, 1, 0, 0, 1, 0, 1, 0, 0, 1, 1, 1)": 32.5250399920298,
 "(0, 1, 0, 0, 1, 0, 1, 0, 1, 0, 0, 0)": 29.2392400626093,
 "(0, 1, 0, 0, 1, 0, 1, 0, 1, 0, 0, 1)": 31.5173043432502,
 "(0, 1, 0, 0, 1, 0, 1, 0, 1, 0, 1, 0)": 28.8780845635962,
 "(0, 1, 0, 0, 1, 0, 1, 0, 1, 0, 1, 1)": 30.3126547440488,
 "(0, 1, 0, 0, 1, 0, 1, 0, 1, 1, 0, 0)": 31.4642859609507,
 "(0, 1, 0, 0, 1, 0, 1, 0, 1, 1, 0, 1)": 30.8645264583015,
 "(0, 1, 0, 0, 1, 0, 1, 0, 1, 1, 1, 0)": 31.8162712896943,
 "(0, 1, 0, 0, 1, 0, 1, 0, 1, 1, 1, 1)": 31.3499532854717,
 "(0, 1, 0, 0, 1, 0, 1, 1, 0, 0, 0, 0)": 31.6804945106638,
 "(0, 1, 0, 0, 1, 0, 1, 1, 0, 0, 0, 1)": 33.5406368470809,
 "(0, 1, 0, 0, 1, 0, 1, 1, 0, 0, 1, 0)": 31.1275608641353,
 "(0, 1, 0, 0, 1, 0, 1, 1, 0, 0, 1, 1)": 32.9144516836332,
 "(0, 1, 0, 0, 1, 0, 1, 1, 0, 1, 0, 0)": 32.3093113009744,
 "(0, 1, 0, 0, 1, 0, 1, 1, 0, 1, 0, 1)": 30.8115333706876,
 "(0, 1, 0, 0, 1, 0, 1, 1, 0, 1, 1, 0)": 28.2722219822392,
 "(0, 1, 0, 0, 1, 0, 1, 1, 0, 1, 1, 1)": 32.6718813803591,
 "(0, 1, 0, 0, 1, 0, 1, 1, 1, 0, 0, 0)": 32.4059873203861,
 "(0, 1, 0, 0, 1, 0, 1, 1, 1, 0, 0, 1)": 33.3093113009744,
 "(0, 1, 0, 0, 1, 0, 1, 1, 1, 0, 1, 0)": 32.0984145184758,
 "(0, 1, 0, 0, 1, 0, 1, 1, 1, 0, 1, 1)": 31.3847187036324,
 "(0, 1, 0, 0, 1, 0, 1, 1, 1, 1, 0, 0)": 32.8162712896943,
 "(0, 1, 0, 0, 1, 0, 1, 1, 1, 1, 0, 1)": 31.3430996144307,
 "(0, 1, 0, 0, 1, 0, 1, 1, 1, 1, 1, 0)": 32.8743742442579,
 "(0, 1, 0, 0, 1, 0, 1, 1, 1, 1, 1, 1)": 30.2568438810803,
 "(0, 1, 0, 0, 1, 1, 0, 0, 0, 0, 0, 0)": 30.8842897131229,
 "(0, 1, 0, 0, 1, 1, 0, 0, 0, 0, 0, 1)": 33.5406368470809,
 "(0, 1, 0, 0, 1, 1, 0, 0, 0, 0, 1, 0)": 33.6047671845006,
 "(0, 1, 0, 0, 1, 1, 0, 0, 0, 0, 1, 1)": 35.2568438810803,
 "(0, 1, 0, 0, 1, 1, 0, 0, 0, 1, 0, 0)": 32.6548078670002,
 "(0, 1, 0, 0, 1, 1, 0, 0, 0, 1, 0, 1)": 33.3362783485747,
 "(0, 1, 0, 0, 1, 1, 0, 0, 0, 1, 1, 0)": 33.4792363024167,
 "(0, 1, 0, 0, 1, 1, 0, 0, 0, 1, 1, 1)": 34.7422707082505,
 "(0, 1, 0, 0, 1, 1, 0, 0, 1, 0, 0, 0)": 31.8068109604452,
 "(0, 1, 0, 0, 1, 1, 0, 0, 1, 0, 0, 1)": 31.835380112642,
 "(0, 1, 0, 0, 1, 1, 0, 0, 1, 0, 1, 0)": 31.9767359618875,
 "(0, 1, 0, 0, 1, 1, 0, 0, 1, 0, 1, 1)": 33.5406368470809,
 "(0, 1, 0, 0, 1, 1, 0, 0, 1, 1, 0, 0)": 32.2187087521935,
 "(0, 1, 0, 0, 1, 1, 0, 0, 1, 1, 0, 1)": 32.3637590849968,
 "(0, 1, 0, 0, 1, 1, 0, 0, 1, 1, 1, 0)": 32.6047671845006,
 "(0, 1, 0, 0, 1, 1, 0, 0, 1, 1, 1, 1)": 33.3637590849968,
 "(0, 1, 0, 0, 1, 1, 0, 1, 0, 0, 0, 0)": 31.4792363024167,
 "(0, 1, 0, 0, 1, 1, 0, 1, 0, 0, 0, 1)": 34.110002492751,
 "(0, 1, 0, 0, 1, 1, 0, 1, 0, 0, 1, 0)": 31.1275608641353,
 "(0, 1, 0, 0, 1, 1, 0, 1, 0, 0, 1, 1)": 33.9767359618875,
 "(0, 1, 0, 0, 1, 1, 0, 1, 0, 1, 0, 0)": 33.3637590849968,
 "(0, 1, 0, 0, 1, 1, 0, 1, 0, 1, 0, 1)": 30.3776982759547,
 "(0, 1, 0, 0, 1, 1, 0, 1, 0, 1, 1, 0)": 32.110002492751,
 "(0, 1, 0, 0, 1, 1, 0, 1, 0, 1, 1, 1)": 33.181555753776,
 "(0, 1, 0, 0, 1, 1, 0, 1, 1, 0, 0, 0)": 33.5406368470809,
 "(0, 1, 0, 0, 1, 1, 0, 1, 1, 0, 0, 1)": 31.8842897131229,
 "(0, 1, 0, 0, 1, 1, 0, 1, 1, 0, 1, 0)": 32.5250399920298,
 "(0, 1, 0, 0, 1, 1, 0, 1, 1, 0, 1, 1)": 31.797412262443,
 "(0, 1, 0, 0, 1, 1, 0, 1, 1, 1, 0, 0)": 35.7422707082505,
 "(0, 1, 0, 0, 1, 1, 0, 1, 1, 1, 0, 1)": 32.7422707082505,
 "(0, 1, 0, 0, 1, 1, 0, 1, 1, 1, 1, 0)": 33.8162712896943,
 "(0, 1, 0, 0, 1, 1, 0, 1, 1, 1, 1, 1)": 33.9349157861929,
 "(0, 1, 0, 0, 1, 1, 1, 0, 0, 0, 0, 0)": 32.5884653721715,
 "(0, 1, 0, 0, 1, 1, 1, 0, 0, 0, 0, 1)": 34.1573082075294,
 "(0, 1, 0, 0, 1, 1, 1, 0, 0, 0, 1, 0)": 33.8547454375089,
 "(0, 1, 0, 0, 1, 1, 1, 0, 0, 0, 1, 1)": 35.4792363024167,
 "(0, 1, 0, 0, 1, 1, 1, 0, 0, 1, 0, 0)": 31.987383206087,
 "(0, 1, 0, 0, 1, 1, 1, 0, 0, 1, 0, 1)": 32.4494889590227,
 "(0, 1, 0, 0, 1, 1, 1, 0, 0, 1, 1, 0)": 31.5884653721715,
 "(0, 1, 0, 0, 1, 1, 1, 0, 0, 1, 1, 1)": 33.8942738016956,
 "(0, 1, 0, 0, 1, 1, 1, 0, 1, 0, 0, 0)": 34.110002492751,
 "(0, 1, 0, 0, 1, 1, 1, 0, 1, 0, 0, 1)": 32.3637590849968,
 "(0, 1, 0, 0, 1, 1, 1, 0, 1, 0, 1, 0)": 31.7695780542462,
 "(0, 1, 0, 0, 1, 1, 1, 0, 1, 0, 1, 1)": 33.110002492751,
 "(0, 1, 0, 0, 1, 1, 1, 0, 1, 1, 0, 0)": 32.4642859609507,
 "(0, 1, 0, 0, 1, 1, 1, 0, 1, 1, 0, 1)": 31.4275741825942,
 "(0, 1, 0, 0, 1, 1, 1, 0, 1, 1, 1, 0)": 31.2632989032176,
 "(0, 1, 0, 0, 1, 1, 1, 0, 1, 1, 1, 1)": 32.8743742442579,
 "(0, 1, 0, 0, 1, 1, 1, 1, 0, 0, 0, 0)": 33.4494889590227,
 "(0, 1, 0, 0, 1, 1, 1, 1, 0, 0, 0, 1)": 34.8162712896943,
 "(0, 1, 0, 0, 1, 1, 1, 1, 0, 0, 1, 0)": 32.7066467985198,
 "(0, 1, 0, 0, 1, 1, 1, 1, 0, 0, 1, 1)": 33.7066467985198,
 "(0, 1, 0, 0, 1, 1, 1, 1, 0, 1, 0, 0)": 34.4203426133631,
 "(0, 1, 0, 0, 1, 1, 1, 1, 0, 1, 0, 1)": 31.329489182912,
 "(0, 1, 0, 0, 1, 1, 1, 1, 0, 1, 1, 0)": 28.4006406989206,
 "(0, 1, 0, 0, 1, 1, 1, 1, 0, 1, 1, 1)": 31.9556743463597,
 "(0, 1, 0, 0, 1, 1, 1, 1, 1, 0, 0, 0)": 34.7422707082505,
 "(0, 1, 0, 0, 1, 1, 1, 1, 1, 0, 0, 1)": 33.5723457068082,
 "(0, 1, 0, 0, 1, 1, 1, 1, 1, 0, 1, 0)": 31.5250399920298,
 "(0, 1, 0, 0, 1, 1, 1, 1, 1, 0, 1, 1)": 31.2187087521935,
 "(0, 1, 0, 0, 1, 1, 1, 1, 1, 1, 0, 0)": 34.0198046837794,
 "(0, 1, 0, 0, 1, 1, 1, 1, 1, 1, 0, 1)": 33.0418309901094,
 "(0, 1, 0, 0, 1, 1, 1, 1, 1, 1, 1, 0)": 32.7066467985198,
 "(0, 1, 0, 0, 1, 1, 1, 1, 1, 1, 1, 1)": 31.0812052284436,
 "(0, 1, 0, 1, 0, 0, 0, 0, 0, 0, 0, 0)": 29.1158315715532,
 "(0, 1, 0, 1, 0, 0, 0, 0, 0, 0, 0, 1)": 31.9556743463597,
 "(0, 1, 0, 1, 0, 0, 0, 0, 0, 0, 1, 0)": 31.181555753776,
 "(0, 1, 0, 1, 0, 0, 0, 0, 0, 0, 1, 1)": 31.8450302826757,
 "(0, 1, 0, 1, 0, 0, 0, 0, 0, 1, 0, 0)": 31.0641988031379,
 "(0, 1, 0, 1, 0, 0, 0, 0, 0, 1, 0, 1)": 32.0089163676367,
 "(0, 1, 0, 1, 0, 0, 0, 0, 0, 1, 1, 0)": 32.3499532854717,
 "(0, 1, 0, 1, 0, 0, 0, 0, 0, 1, 1, 1)": 34.7422707082505,
 "(0, 1, 0, 1, 0, 0, 0, 0, 1, 0, 0, 0)": 30.7927357752335,
 "(0, 1, 0, 1, 0, 0, 0, 0, 1, 0, 0, 1)": 31.3430996144307,
 "(0, 1, 0, 1, 0, 0, 0, 0, 1, 0, 1, 0)": 30.8068109604452,
 "(0, 1, 0, 1, 0, 0, 0, 0, 1, 0, 1, 1)": 33.086918879638,
 "(0, 1, 0, 1, 0, 0, 0, 0, 1, 1, 0, 0)": 32.8942738016956,
 "(0, 1, 0, 1, 0, 0, 0, 0, 1, 1, 0, 1)": 31.329489182912,
 "(0, 1, 0, 1, 0, 0, 0, 0, 1, 1, 1, 0)": 33.7066467985198,
 "(0, 1, 0, 1, 0, 0, 0, 0, 1, 1, 1, 1)": 33.9349157861929,
 "(0, 1, 0, 1, 0, 0, 0, 1, 0, 0, 0, 0)": 29.0883508351311,
 "(0, 1, 0, 1, 0, 0, 0, 1, 0, 0, 0, 1)": 31.1275608641353,
 "(0, 1, 0, 1, 0, 0, 0, 1, 0, 0, 1, 0)": 31.4642859609507,
 "(0, 1, 0, 1, 0, 0, 0, 1, 0, 0, 1, 1)": 32.9556743463597,
 "(0, 1, 0, 1, 0, 0, 0, 1, 0, 1, 0, 0)": 31.3160059535484,
 "(0, 1, 0, 1, 0, 0, 0, 1, 0, 1, 0, 1)": 29.5965932530549,
 "(0, 1, 0, 1, 0, 0, 0, 1, 0, 1, 1, 0)": 30.5057780898692,
 "(0, 1, 0, 1, 0, 0, 0, 1, 0, 1, 1, 1)": 31.5965932530549,
 "(0, 1, 0, 1, 0, 0, 0, 1, 1, 0, 0, 0)": 33.6379340484358,
 "(0, 1, 0, 1, 0, 0, 0, 1, 1, 0, 0, 1)": 32.9556743463597,
 "(0, 1, 0, 1, 0, 0, 0, 1, 1, 0, 1, 0)": 33.2062178080103,
 "(0, 1, 0, 1, 0, 0, 0, 1, 1, 0, 1, 1)": 32.1693810398299,
 "(0, 1, 0, 1, 0, 0, 0, 1, 1, 1, 0, 0)": 31.8743742442579,
 "(0, 1, 0, 1, 0, 0, 0, 1, 1, 1, 0, 1)": 31.1158315715532,
 "(0, 1, 0, 1, 0, 0, 0, 1, 1, 1, 1, 0)": 32.6212553072891,
 "(0, 1, 0, 1, 0, 0, 0, 1, 1, 1, 1, 1)": 32.5096099514602,
 "(0, 1, 0, 1, 0, 0, 1, 0, 0, 0, 0, 0)": 31.3776982759547,
 "(0, 1, 0, 1, 0, 0, 1, 0, 0, 0, 0, 1)": 32.1453355658633,
 "(0, 1, 0, 1, 0, 0, 1, 0, 0, 0, 1, 0)": 31.2062178080103,
 "(0, 1, 0, 1, 0, 0, 1, 0, 0, 0, 1, 1)": 32.1216842977986,
 "(0, 1, 0, 1, 0, 0, 1, 0, 0, 1, 0, 0)": 30.8645264583015,
 "(0, 1, 0, 1, 0, 0, 1, 0, 0, 1, 0, 1)": 30.9504566370887,
 "(0, 1, 0, 1, 0, 0, 1, 0, 0, 1, 1, 0)": 30.9767359618875,
 "(0, 1, 0, 1, 0, 0, 1, 0, 0, 1, 1, 1)": 32.9556743463597,
 "(0, 1, 0, 1, 0, 0, 1, 0, 1, 0, 0, 0)": 30.982049761784,
 "(0, 1, 0, 1, 0, 0, 1, 0, 1, 0, 0, 1)": 30.5211669828826,
 "(0, 1, 0, 1, 0, 0, 1, 0, 1, 0, 1, 0)": 29.6006744298667,
 "(0, 1, 0, 1, 0, 0, 1, 0, 1, 0, 1, 1)": 30.9043274663595,
 "(0, 1, 0, 1, 0, 0, 1, 0, 1, 1, 0, 0)": 32.3499532854717,
 "(0, 1, 0, 1, 0, 0, 1, 0, 1, 1, 0, 1)": 30.8115333706876,
 "(0, 1, 0, 1, 0, 0, 1, 0, 1, 1, 1, 0)": 32.5250399920298,
 "(0, 1, 0, 1, 0, 0, 1, 0, 1, 1, 1, 1)": 32.0089163676367,
 "(0, 1, 0, 1, 0, 0, 1, 1, 0, 0, 0, 0)": 32.0198046837794,
 "(0, 1, 0, 1, 0, 0, 1, 1, 0, 0, 0, 1)": 33.5096099514602,
 "(0, 1, 0, 1, 0, 0, 1, 1, 0, 0, 1, 0)": 31.9767359618875,
 "(0, 1, 0, 1, 0, 0, 1, 1, 0, 0, 1, 1)": 32.689159371791,
 "(0, 1, 0, 1, 0, 0, 1, 1, 0, 1, 0, 0)": 31.8450302826757,
 "(0, 1, 0, 1, 0, 0, 1, 1, 0, 1, 0, 1)": 30.7880743978636,
 "(0, 1, 0, 1, 0, 0, 1, 1, 0, 1, 1, 0)": 28.4614999381199,
 "(0, 1, 0, 1, 0, 0, 1, 1, 0, 1, 1, 1)": 32.3093113009744,
 "(0, 1, 0, 1, 0, 0, 1, 1, 1, 0, 0, 0)": 33.5723457068082,
 "(0, 1, 0, 1, 0, 0, 1, 1, 1, 0, 0, 1)": 33.2568438810803,
 "(0, 1, 0, 1, 0, 0, 1, 1, 1, 0, 1, 0)": 32.9981096126801,
 "(0, 1, 0, 1, 0, 0, 1, 1, 1, 0, 1, 1)": 31.5406368470809,
 "(0, 1, 0, 1, 0, 0, 1, 1, 1, 1, 0, 0)": 32.8547454375089,
 "(0, 1, 0, 1, 0, 0, 1, 1, 1, 1, 0, 1)": 31.9661667201773,
 "(0, 1, 0, 1, 0, 0, 1, 1, 1, 1, 1, 0)": 32.3499532854717,
 "(0, 1, 0, 1, 0, 0, 1, 1, 1, 1, 1, 1)": 30.6718813803591,
 "(0, 1, 0, 1, 0, 1, 0, 0, 0, 0, 0, 0)": 29.7044492428155,
 "(0, 1, 0, 1, 0, 1, 0, 0, 0, 0, 0, 1)": 31.4203426133631,
 "(0, 1, 0, 1, 0, 1, 0, 0, 0, 0, 1, 0)": 30.4568684893883,
 "(0, 1, 0, 1, 0, 1, 0, 0, 0, 0, 1, 1)": 31.8743742442579,
 "(0, 1, 0, 1, 0, 1, 0, 0, 0, 1, 0, 0)": 30.0252798138456,
 "(0, 1, 0, 1, 0, 1, 0, 0, 0, 1, 0, 1)": 30.7066467985198,
 "(0, 1, 0, 1, 0, 1, 0, 0, 0, 1, 1, 0)": 30.0783568661345,
 "(0, 1, 0, 1, 0, 1, 0, 0, 0, 1, 1, 1)": 32.7243488002532,
 "(0, 1, 0, 1, 0, 1, 0, 0, 1, 0, 0, 0)": 29.8498796823371,
 "(0, 1, 0, 1, 0, 1, 0, 0, 1, 0, 0, 1)": 30.237650315847,
 "(0, 1, 0, 1, 0, 1, 0, 0, 1, 0, 1, 0)": 29.6006744298667,
 "(0, 1, 0, 1, 0, 1, 0, 0, 1, 0, 1, 1)": 30.7880743978636,
 "(0, 1, 0, 1, 0, 1, 0, 0, 1, 1, 0, 0)": 31.6718813803591,
 "(0, 1, 0, 1, 0, 1, 0, 0, 1, 1, 0, 1)": 30.3776982759547,
 "(0, 1, 0, 1, 0, 1, 0, 0, 1, 1, 1, 0)": 32.3776982759547,
 "(0, 1, 0, 1, 0, 1, 0, 0, 1, 1, 1, 1)": 30.6848204360666,
 "(0, 1, 0, 1, 0, 1, 0, 1, 0, 0, 0, 0)": 28.0508761297124,
 "(0, 1, 0, 1, 0, 1, 0, 1, 0, 0, 0, 1)": 29.7377693160156,
 "(0, 1, 0, 1, 0, 1, 0, 1, 0, 0, 1, 0)": 28.8780845635962,
 "(0, 1, 0, 1, 0, 1, 0, 1, 0, 0, 1, 1)": 29.8450302826757,
 "(0, 1, 0, 1, 0, 1, 0, 1, 0, 1, 0, 0)": 27.224207732598,
 "(0, 1, 0, 1, 0, 1, 0, 1, 0, 1, 0, 1)": 26.9907266491614,
 "(0, 1, 0, 1, 0, 1, 0, 1, 0, 1, 1, 0)": 28.696784051891,
 "(0, 1, 0, 1, 0, 1, 0, 1, 0, 1, 1, 1)": 29.2714085088368,
 "(0, 1, 0, 1, 0, 1, 0, 1, 1, 0, 0, 0)": 30.1785024297985,
 "(0, 1, 0, 1, 0, 1, 0, 1, 1, 0, 0, 1)": 30.8645264583015,
 "(0, 1, 0, 1, 0, 1, 0, 1, 1, 0, 1, 0)": 29.8547454375089,
 "(0, 1, 0, 1, 0, 1, 0, 1, 1, 0, 1, 1)": 30.133461465575,
 "(0, 1, 0, 1, 0, 1, 0, 1, 1, 1, 0, 0)": 30.4024207053659,
 "(0, 1, 0, 1, 0, 1, 0, 1, 1, 1, 0, 1)": 29.8474529449426,
 "(0, 1, 0, 1, 0, 1, 0, 1, 1, 1, 1, 0)": 30.982049761784,
 "(0, 1, 0, 1, 0, 1, 0, 1, 1, 1, 1, 1)": 30.0501783328229,
 "(0, 1, 0, 1, 0, 1, 1, 0, 0, 0, 0, 0)": 30.4792363024167,
 "(0, 1, 0, 1, 0, 1, 1, 0, 0, 0, 0, 1)": 32.8743742442579,
 "(0, 1, 0, 1, 0, 1, 1, 0, 0, 0, 1, 0)": 31.6718813803591,
 "(0, 1, 0, 1, 0, 1, 1, 0, 0, 0, 1, 1)": 33.5406368470809,
 "(0, 1, 0, 1, 0, 1, 1, 0, 0, 1, 0, 0)": 30.6978765888921,
 "(0, 1, 0, 1, 0, 1, 1, 0, 0, 1, 0, 1)": 32.3227318167367,
 "(0, 1, 0, 1, 0, 1, 1, 0, 0, 1, 1, 0)": 30.4348421830583,
 "(0, 1, 0, 1, 0, 1, 1, 0, 0, 1, 1, 1)": 29.5192343703486,
 "(0, 1, 0, 1, 0, 1, 1, 0, 1, 0, 0, 0)": 30.4642859609507,
 "(0, 1, 0, 1, 0, 1, 1, 0, 1, 0, 0, 1)": 31.0473905154513,
 "(0, 1, 0, 1, 0, 1, 1, 0, 1, 0, 1, 0)": 29.0926552491871,
 "(0, 1, 0, 1, 0, 1, 1, 0, 1, 0, 1, 1)": 30.1754555542396,
 "(0, 1, 0, 1, 0, 1, 1, 0, 1, 1, 0, 0)": 31.8942738016956,
 "(0, 1, 0, 1, 0, 1, 1, 0, 1, 1, 0, 1)": 29.5115297056236,
 "(0, 1, 0, 1, 0, 1, 1, 0, 1, 1, 1, 0)": 32.5723457068082,
 "(0, 1, 0, 1, 0, 1, 1, 0, 1, 1, 1, 1)": 31.1393862995321,
 "(0, 1, 0, 1, 0, 1, 1, 1, 0, 0, 0, 0)": 31.2062178080103,
 "(0, 1, 0, 1, 0, 1, 1, 1, 0, 0, 0, 1)": 33.5723457068082,
 "(0, 1, 0, 1, 0, 1, 1, 1, 0, 0, 1, 0)": 31.7695780542462,
 "(0, 1, 0, 1, 0, 1, 1, 1, 0, 0, 1, 1)": 32.9556743463597,
 "(0, 1, 0, 1, 0, 1, 1, 1, 0, 1, 0, 0)": 28.4670773743483,
 "(0, 1, 0, 1, 0, 1, 1, 1, 0, 1, 0, 1)": 29.5965932530549,
 "(0, 1, 0, 1, 0, 1, 1, 1, 0, 1, 1, 0)": 28.4820568214791,
 "(0, 1, 0, 1, 0, 1, 1, 1, 0, 1, 1, 1)": 30.7110519776398,
 "(0, 1, 0, 1, 0, 1, 1, 1, 1, 0, 0, 0)": 32.5884653721715,
 "(0, 1, 0, 1, 0, 1, 1, 1, 1, 0, 0, 1)": 33.6379340484358,
 "(0, 1, 0, 1, 0, 1, 1, 1, 1, 0, 1, 0)": 31.9246474507391,
 "(0, 1, 0, 1, 0, 1, 1, 1, 1, 0, 1, 1)": 31.4348421830583,
 "(0, 1, 0, 1, 0, 1, 1, 1, 1, 1, 0, 0)": 32.3227318167367,
 "(0, 1, 0, 1, 0, 1, 1, 1, 1, 1, 0, 1)": 30.7154706489068,
 "(0, 1, 0, 1, 0, 1, 1, 1, 1, 1, 1, 0)": 32.7604180549608,
 "(0, 1, 0, 1, 0, 1, 1, 1, 1, 1, 1, 1)": 30.5289234265171,
 "(0, 1, 0, 1, 1, 0, 0, 0, 0, 0, 0, 0)": 29.5211669828826,
 "(0, 1, 0, 1, 1, 0, 0, 0, 0, 0, 0, 1)": 32.2440198407227,
 "(0, 1, 0, 1, 1, 0, 0, 0, 0, 0, 1, 0)": 31.5803830258736,
 "(0, 1, 0, 1, 1, 0, 0, 0, 0, 0, 1, 1)": 31.7422707082505,
 "(0, 1, 0, 1, 1, 0, 0, 0, 0, 1, 0, 0)": 31.3917734611664,
 "(0, 1, 0, 1, 1, 0, 0, 0, 0, 1, 0, 1)": 33.8547454375089,
 "(0, 1, 0, 1, 1, 0, 0, 0, 0, 1, 1, 0)": 33.5096099514602,
 "(0, 1, 0, 1, 1, 0, 0, 0, 0, 1, 1, 1)": 35.4792363024167,
 "(0, 1, 0, 1, 1, 0, 0, 0, 1, 0, 0, 0)": 31.6379340484358,
 "(0, 1, 0, 1, 1, 0, 0, 0, 1, 0, 0, 1)": 33.133461465575,
 "(0, 1, 0, 1, 1, 0, 0, 0, 1, 0, 1, 0)": 33.2062178080103,
 "(0, 1, 0, 1, 1, 0, 0, 0, 1, 0, 1, 1)": 35.4792363024167,
 "(0, 1, 0, 1, 1, 0, 0, 0, 1, 1, 0, 0)": 32.4348421830583,
 "(0, 1, 0, 1, 1, 0, 0, 0, 1, 1, 0, 1)": 32.4494889590227,
 "(0, 1, 0, 1, 1, 0, 0, 0, 1, 1, 1, 0)": 34.3093113009744,
 "(0, 1, 0, 1, 1, 0, 0, 0, 1, 1, 1, 1)": 33.3362783485747,
 "(0, 1, 0, 1, 1, 0, 0, 1, 0, 0, 0, 0)": 28.3663624451755,
 "(0, 1, 0, 1, 1, 0, 0, 1, 0, 0, 0, 1)": 32.689159371791,
 "(0, 1, 0, 1, 1, 0, 0, 1, 0, 0, 1, 0)": 32.0641988031379,
 "(0, 1, 0, 1, 1, 0, 0, 1, 0, 0, 1, 1)": 32.8942738016956,
 "(0, 1, 0, 1, 1, 0, 0, 1, 0, 1, 0, 0)": 32.9981096126801,
 "(0, 1, 0, 1, 1, 0, 0, 1, 0, 1, 0, 1)": 32.3227318167367,
 "(0, 1, 0, 1, 1, 0, 0, 1, 0, 1, 1, 0)": 31.9767359618875,
 "(0, 1, 0, 1, 1, 0, 0, 1, 0, 1, 1, 1)": 32.4792363024167,
 "(0, 1, 0, 1, 1, 0, 0, 1, 1, 0, 0, 0)": 33.181555753776,
 "(0, 1, 0, 1, 1, 0, 0, 1, 1, 0, 0, 1)": 32.4792363024167,
 "(0, 1, 0, 1, 1, 0, 0, 1, 1, 0, 1, 0)": 33.7422707082505,
 "(0, 1, 0, 1, 1, 0, 0, 1, 1, 0, 1, 1)": 33.5723457068082,
 "(0, 1, 0, 1, 1, 0, 0, 1, 1, 1, 0, 0)": 31.7880743978636,
 "(0, 1, 0, 1, 1, 0, 0, 1, 1, 1, 0, 1)": 33.5096099514602,
 "(0, 1, 0, 1, 1, 0, 0, 1, 1, 1, 1, 0)": 34.8162712896943,
 "(0, 1, 0, 1, 1, 0, 0, 1, 1, 1, 1, 1)": 32.6548078670002,
 "(0, 1, 0, 1, 1, 0, 1, 0, 0, 0, 0, 0)": 30.9400774913087,
 "(0, 1, 0, 1, 1, 0, 1, 0, 0, 0, 0, 1)": 32.3637590849968,
 "(0, 1, 0, 1, 1, 0, 1, 0, 0, 0, 1, 0)": 32.3227318167367,
 "(0, 1, 0, 1, 1, 0, 1, 0, 0, 0, 1, 1)": 33.8162712896943,
 "(0, 1, 0, 1, 1, 0, 1, 0, 0, 1, 0, 0)": 31.4203426133631,
 "(0, 1, 0, 1, 1, 0, 1, 0, 0, 1, 0, 1)": 32.3917734611664,
 "(0, 1, 0, 1, 1, 0, 1, 0, 0, 1, 1, 0)": 33.0641988031379,
 "(0, 1, 0, 1, 1, 0, 1, 0, 0, 1, 1, 1)": 33.4203426133631,
 "(0, 1, 0, 1, 1, 0, 1, 0, 1, 0, 0, 0)": 31.5484989648538,
 "(0, 1, 0, 1, 1, 0, 1, 0, 1, 0, 0, 1)": 32.133461465575,
 "(0, 1, 0, 1, 1, 0, 1, 0, 1, 0, 1, 0)": 29.8547454375089,
 "(0, 1, 0, 1, 1, 0, 1, 0, 1, 0, 1, 1)": 31.2762962437464,
 "(0, 1, 0, 1, 1, 0, 1, 0, 1, 1, 0, 0)": 31.5803830258736,
 "(0, 1, 0, 1, 1, 0, 1, 0, 1, 1, 0, 1)": 30.4348421830583,
 "(0, 1, 0, 1, 1, 0, 1, 0, 1, 1, 1, 0)": 32.8547454375089,
 "(0, 1, 0, 1, 1, 0, 1, 0, 1, 1, 1, 1)": 31.8068109604452,
 "(0, 1, 0, 1, 1, 0, 1, 1, 0, 0, 0, 0)": 30.9609109947258,
 "(0, 1, 0, 1, 1, 0, 1, 1, 0, 0, 0, 1)": 33.0641988031379,
 "(0, 1, 0, 1, 1, 0, 1, 1, 0, 0, 1, 0)": 32.5250399920298,
 "(0, 1, 0, 1, 1, 0, 1, 1, 0, 0, 1, 1)": 32.7066467985198,
 "(0, 1, 0, 1, 1, 0, 1, 1, 0, 1, 0, 0)": 31.3776982759547,
 "(0, 1, 0, 1, 1, 0, 1, 1, 0, 1, 0, 1)": 30.9504566370887,
 "(0, 1, 0, 1, 1, 0, 1, 1, 0, 1, 1, 0)": 27.7445266821909,
 "(0, 1, 0, 1, 1, 0, 1, 1, 0, 1, 1, 1)": 29.9767359618875,
 "(0, 1, 0, 1, 1, 0, 1, 1, 1, 0, 0, 0)": 32.2960144783609,
 "(0, 1, 0, 1, 1, 0, 1, 1, 1, 0, 0, 1)": 32.9981096126801,
 "(0, 1, 0, 1, 1, 0, 1, 1, 1, 0, 1, 0)": 32.5564041629392,
 "(0, 1, 0, 1, 1, 0, 1, 1, 1, 0, 1, 1)": 31.3776982759547,
 "(0, 1, 0, 1, 1, 0, 1, 1, 1, 1, 0, 0)": 32.797412262443,
 "(0, 1, 0, 1, 1, 0, 1, 1, 1, 1, 0, 1)": 30.9981096126801,
 "(0, 1, 0, 1, 1, 0, 1, 1, 1, 1, 1, 0)": 33.110002492751,
 "(0, 1, 0, 1, 1, 0, 1, 1, 1, 1, 1, 1)": 30.11875496676,
 "(0, 1, 0, 1, 1, 1, 0, 0, 0, 0, 0, 0)": 30.6088715828333,
 "(0, 1, 0, 1, 1, 1, 0, 0, 0, 0, 0, 1)": 33.133461465575,
 "(0, 1, 0, 1, 1, 1, 0, 0, 0, 0, 1, 0)": 33.4792363024167,
 "(0, 1, 0, 1, 1, 1, 0, 0, 0, 0, 1, 1)": 33.7787965842756,
 "(0, 1, 0, 1, 1, 1, 0, 0, 0, 1, 0, 0)": 31.5484989648538,
 "(0, 1, 0, 1, 1, 1, 0, 0, 0, 1, 0, 1)": 34.3637590849968,
 "(0, 1, 0, 1, 1, 1, 0, 0, 0, 1, 1, 0)": 33.6718813803591,
 "(0, 1, 0, 1, 1, 1, 0, 0, 0, 1, 1, 1)": 34.8942738016956,
 "(0, 1, 0, 1, 1, 1, 0, 0, 1, 0, 0, 0)": 33.0641988031379,
 "(0, 1, 0, 1, 1, 1, 0, 0, 1, 0, 0, 1)": 32.9556743463597,
 "(0, 1, 0, 1, 1, 1, 0, 0, 1, 0, 1, 0)": 32.9981096126801,
 "(0, 1, 0, 1, 1, 1, 0, 0, 1, 0, 1, 1)": 32.835380112642,
 "(0, 1, 0, 1, 1, 1, 0, 0, 1, 1, 0, 0)": 33.5723457068082,
 "(0, 1, 0, 1, 1, 1, 0, 0, 1, 1, 0, 1)": 33.3362783485747,
 "(0, 1, 0, 1, 1, 1, 0, 0, 1, 1, 1, 0)": 33.5723457068082,
 "(0, 1, 0, 1, 1, 1, 0, 0, 1, 1, 1, 1)": 33.181555753776,
 "(0, 1, 0, 1, 1, 1, 0, 1, 0, 0, 0, 0)": 31.5803830258736,
 "(0, 1, 0, 1, 1, 1, 0, 1, 0, 0, 0, 1)": 33.7066467985198,
 "(0, 1, 0, 1, 1, 1, 0, 1, 0, 0, 1, 0)": 32.0984145184758,
 "(0, 1, 0, 1, 1, 1, 0, 1, 0, 0, 1, 1)": 33.2062178080103,
 "(0, 1, 0, 1, 1, 1, 0, 1, 0, 1, 0, 0)": 31.3160059535484,
 "(0, 1, 0, 1, 1, 1, 0, 1, 0, 1, 0, 1)": 30.7066467985198,
 "(0, 1, 0, 1, 1, 1, 0, 1, 0, 1, 1, 0)": 31.7513158478535,
 "(0, 1, 0, 1, 1, 1, 0, 1, 0, 1, 1, 1)": 31.9144516836332,
 "(0, 1, 0, 1, 1, 1, 0, 1, 1, 0, 0, 0)": 33.1573082075293,
 "(0, 1, 0, 1, 1, 1, 0, 1, 1, 0, 0, 1)": 33.5096099514602,
 "(0, 1, 0, 1, 1, 1, 0, 1, 1, 0, 1, 0)": 32.5564041629392,
 "(0, 1, 0, 1, 1, 1, 0, 1, 1, 0, 1, 1)": 32.0984145184758,
 "(0, 1, 0, 1, 1, 1, 0, 1, 1, 1, 0, 0)": 31.6379340484358,
 "(0, 1, 0, 1, 1, 1, 0, 1, 1, 1, 0, 1)": 30.6421340369651,
 "(0, 1, 0, 1, 1, 1, 0, 1, 1, 1, 1, 0)": 31.6295705755011,
 "(0, 1, 0, 1, 1, 1, 0, 1, 1, 1, 1, 1)": 31.2187087521935,
 "(0, 1, 0, 1, 1, 1, 1, 0, 0, 0, 0, 0)": 31.689159371791,
 "(0, 1, 0, 1, 1, 1, 1, 0, 0, 0, 0, 1)": 33.7787965842756,
 "(0, 1, 0, 1, 1, 1, 1, 0, 0, 0, 1, 0)": 32.181555753776,
 "(0, 1, 0, 1, 1, 1, 1, 0, 0, 0, 1, 1)": 34.1573082075294,
 "(0, 1, 0, 1, 1, 1, 1, 0, 0, 1, 0, 0)": 32.0984145184758,
 "(0, 1, 0, 1, 1, 1, 1, 0, 0, 1, 0, 1)": 33.8547454375089,
 "(0, 1, 0, 1, 1, 1, 1, 0, 0, 1, 1, 0)": 32.3362783485747,
 "(0, 1, 0, 1, 1, 1, 1, 0, 0, 1, 1, 1)": 32.6548078670002,
 "(0, 1, 0, 1, 1, 1, 1, 0, 1, 0, 0, 0)": 33.6379340484358,
 "(0, 1, 0, 1, 1, 1, 1, 0, 1, 0, 0, 1)": 33.4494889590227,
 "(0, 1, 0, 1, 1, 1, 1, 0, 1, 0, 1, 0)": 31.9246474507391,
 "(0, 1, 0, 1, 1, 1, 1, 0, 1, 0, 1, 1)": 32.5406368470809,
 "(0, 1, 0, 1, 1, 1, 1, 0, 1, 1, 0, 0)": 32.9767359618875,
 "(0, 1, 0, 1, 1, 1, 1, 0, 1, 1, 0, 1)": 31.9144516836332,
 "(0, 1, 0, 1, 1, 1, 1, 0, 1, 1, 1, 0)": 31.6718813803591,
 "(0, 1, 0, 1, 1, 1, 1, 0, 1, 1, 1, 1)": 31.5173043432502,
 "(0, 1, 0, 1, 1, 1, 1, 1, 0, 0, 0, 0)": 33.086918879638,
 "(0, 1, 0, 1, 1, 1, 1, 1, 0, 0, 0, 1)": 34.0641988031379,
 "(0, 1, 0, 1, 1, 1, 1, 1, 0, 0, 1, 0)": 31.5250399920298,
 "(0, 1, 0, 1, 1, 1, 1, 1, 0, 0, 1, 1)": 34.110002492751,
 "(0, 1, 0, 1, 1, 1, 1, 1, 0, 1, 0, 0)": 33.1573082075293,
 "(0, 1, 0, 1, 1, 1, 1, 1, 0, 1, 0, 1)": 32.0089163676367,
 "(0, 1, 0, 1, 1, 1, 1, 1, 0, 1, 1, 0)": 31.3093113009744,
 "(0, 1, 0, 1, 1, 1, 1, 1, 0, 1, 1, 1)": 31.3847187036324,
 "(0, 1, 0, 1, 1, 1, 1, 1, 1, 0, 0, 0)": 34.3093113009744,
 "(0, 1, 0, 1, 1, 1, 1, 1, 1, 0, 0, 1)": 33.5723457068082,
 "(0, 1, 0, 1, 1, 1, 1, 1, 1, 0, 1, 0)": 32.0198046837794,
 "(0, 1, 0, 1, 1, 1, 1, 1, 1, 0, 1, 1)": 32.4792363024167,
 "(0, 1, 0, 1, 1, 1, 1, 1, 1, 1, 0, 0)": 32.5250399920298,
 "(0, 1, 0, 1, 1, 1, 1, 1, 1, 1, 0, 1)": 31.3776982759547,
 "(0, 1, 0, 1, 1, 1, 1, 1, 1, 1, 1, 0)": 31.987383206087,
 "(0, 1, 0, 1, 1, 1, 1, 1, 1, 1, 1, 1)": 29.9043274663595,
 "(0, 1, 1, 0, 0, 0, 0, 0, 0, 0, 0, 0)": 29.646346288252,
 "(0, 1, 1, 0, 0, 0, 0, 0, 0, 0, 0, 1)": 32.9144516836332,
 "(0, 1, 1, 0, 0, 0, 0, 0, 0, 0, 1, 0)": 32.6718813803591,
 "(0, 1, 1, 0, 0, 0, 0, 0, 0, 0, 1, 1)": 32.1693810398299,
 "(0, 1, 1, 0, 0, 0, 0, 0, 0, 1, 0, 0)": 32.835380112642,
 "(0, 1, 1, 0, 0, 0, 0, 0, 0, 1, 0, 1)": 33.5723457068082,
 "(0, 1, 1, 0, 0, 0, 0, 0, 0, 1, 1, 0)": 34.3637590849968,
 "(0, 1, 1, 0, 0, 0, 0, 0, 0, 1, 1, 1)": 34.3637590849968,
 "(0, 1, 1, 0, 0, 0, 0, 0, 1, 0, 0, 0)": 32.1453355658633,
 "(0, 1, 1, 0, 0, 0, 0, 0, 1, 0, 0, 1)": 33.8942738016956,
 "(0, 1, 1, 0, 0, 0, 0, 0, 1, 0, 1, 0)": 32.3499532854717,
 "(0, 1, 1, 0, 0, 0, 0, 0, 1, 0, 1, 1)": 34.9767359618875,
 "(0, 1, 1, 0, 0, 0, 0, 0, 1, 1, 0, 0)": 33.7066467985198,
 "(0, 1, 1, 0, 0, 0, 0, 0, 1, 1, 0, 1)": 33.5723457068082,
 "(0, 1, 1, 0, 0, 0, 0, 0, 1, 1, 1, 0)": 34.9767359618875,
 "(0, 1, 1, 0, 0, 0, 0, 0, 1, 1, 1, 1)": 34.110002492751,
 "(0, 1, 1, 0, 0, 0, 0, 1, 0, 0, 0, 0)": 31.7422707082505,
 "(0, 1, 1, 0, 0, 0, 0, 1, 0, 0, 0, 1)": 33.9349157861929,
 "(0, 1, 1, 0, 0, 0, 0, 1, 0, 0, 1, 0)": 33.110002492751,
 "(0, 1, 1, 0, 0, 0, 0, 1, 0, 0, 1, 1)": 34.6047671845006,
 "(0, 1, 1, 0, 0, 0, 0, 1, 0, 1, 0, 0)": 34.6718813803591,
 "(0, 1, 1, 0, 0, 0, 0, 1, 0, 1, 0, 1)": 33.6379340484358,
 "(0, 1, 1, 0, 0, 0, 0, 1, 0, 1, 1, 0)": 33.8942738016956,
 "(0, 1, 1, 0, 0, 0, 0, 1, 0, 1, 1, 1)": 35.4792363024167,
 "(0, 1, 1, 0, 0, 0, 0, 1, 1, 0, 0, 0)": 32.8162712896943,
 "(0, 1, 1, 0, 0, 0, 0, 1, 1, 0, 0, 1)": 33.3362783485747,
 "(0, 1, 1, 0, 0, 0, 0, 1, 1, 0, 1, 0)": 33.5096099514602,
 "(0, 1, 1, 0, 0, 0, 0, 1, 1, 0, 1, 1)": 33.5723457068082,
 "(0, 1, 1, 0, 0, 0, 0, 1, 1, 1, 0, 0)": 35.4792363024167,
 "(0, 1, 1, 0, 0, 0, 0, 1, 1, 1, 0, 1)": 34.3637590849968,
 "(0, 1, 1, 0, 0, 0, 0, 1, 1, 1, 1, 0)": 34.6047671845006,
 "(0, 1, 1, 0, 0, 0, 0, 1, 1, 1, 1, 1)": 33.9349157861929,
 "(0, 1, 1, 0, 0, 0, 1, 0, 0, 0, 0, 0)": 32.5564041629392,
 "(0, 1, 1, 0, 0, 0, 1, 0, 0, 0, 0, 1)": 33.7066467985198,
 "(0, 1, 1, 0, 0, 0, 1, 0, 0, 0, 1, 0)": 32.3776982759547,
 "(0, 1, 1, 0, 0, 0, 1, 0, 0, 0, 1, 1)": 35.4792363024167,
 "(0, 1, 1, 0, 0, 0, 1, 0, 0, 1, 0, 0)": 32.1938340835545,
 "(0, 1, 1, 0, 0, 0, 1, 0, 0, 1, 0, 1)": 32.9981096126801,
 "(0, 1, 1, 0, 0, 0, 1, 0, 0, 1, 1, 0)": 32.797412262443,
 "(0, 1, 1, 0, 0, 0, 1, 0, 0, 1, 1, 1)": 33.7787965842756,
 "(0, 1, 1, 0, 0, 0, 1, 0, 1, 0, 0, 0)": 33.4203426133631,
 "(0, 1, 1, 0, 0, 0, 1, 0, 1, 0, 0, 1)": 34.0641988031379,
 "(0, 1, 1, 0, 0, 0, 1, 0, 1, 0, 1, 0)": 30.0783568661345,
 "(0, 1, 1, 0, 0, 0, 1, 0, 1, 0, 1, 1)": 32.8743742442579,
 "(0, 1, 1, 0, 0, 0, 1, 0, 1, 1, 0, 0)": 34.8162712896943,
 "(0, 1, 1, 0, 0, 0, 1, 0, 1, 1, 0, 1)": 33.3093113009744,
 "(0, 1, 1, 0, 0, 0, 1, 0, 1, 1, 1, 0)": 34.3637590849968,
 "(0, 1, 1, 0, 0, 0, 1, 0, 1, 1, 1, 1)": 35.2568438810803,
 "(0, 1, 1, 0, 0, 0, 1, 1, 0, 0, 0, 0)": 32.835380112642,
 "(0, 1, 1, 0, 0, 0, 1, 1, 0, 0, 0, 1)": 33.2062178080103,
 "(0, 1, 1, 0, 0, 0, 1, 1, 0, 0, 1, 0)": 33.4792363024167,
 "(0, 1, 1, 0, 0, 0, 1, 1, 0, 0, 1, 1)": 34.6718813803591,
 "(0, 1, 1, 0, 0, 0, 1, 1, 0, 1, 0, 0)": 34.4203426133631,
 "(0, 1, 1, 0, 0, 0, 1, 1, 0, 1, 0, 1)": 33.2568438810803,
 "(0, 1, 1, 0, 0, 0, 1, 1, 0, 1, 1, 0)": 33.0641988031379,
 "(0, 1, 1, 0, 0, 0, 1, 1, 0, 1, 1, 1)": 33.5406368470809,
 "(0, 1, 1, 0, 0, 0, 1, 1, 1, 0, 0, 0)": 32.4059873203861,
 "(0, 1, 1, 0, 0, 0, 1, 1, 1, 0, 0, 1)": 36.0641988031379,
 "(0, 1, 1, 0, 0, 0, 1, 1, 1, 0, 1, 0)": 33.6718813803591,
 "(0, 1, 1, 0, 0, 0, 1, 1, 1, 0, 1, 1)": 34.4792363024167,
 "(0, 1, 1, 0, 0, 0, 1, 1, 1, 1, 0, 0)": 35.1573082075293,
 "(0, 1, 1, 0, 0, 0, 1, 1, 1, 1, 0, 1)": 32.835380112642,
 "(0, 1, 1, 0, 0, 0, 1, 1, 1, 1, 1, 0)": 34.6718813803591,
 "(0, 1, 1, 0, 0, 0, 1, 1, 1, 1, 1, 1)": 32.8547454375089,
 "(0, 1, 1, 0, 0, 1, 0, 0, 0, 0, 0, 0)": 31.6804945106638,
 "(0, 1, 1, 0, 0, 1, 0, 0, 0, 0, 0, 1)": 34.2062178080103,
 "(0, 1, 1, 0, 0, 1, 0, 0, 0, 0, 1, 0)": 32.2960144783609,
 "(0, 1, 1, 0, 0, 1, 0, 0, 0, 0, 1, 1)": 34.5406368470809,
 "(0, 1, 1, 0, 0, 1, 0, 0, 0, 1, 0, 0)": 31.133461465575,
 "(0, 1, 1, 0, 0, 1, 0, 0, 0, 1, 0, 1)": 33.5096099514602,
 "(0, 1, 1, 0, 0, 1, 0, 0, 0, 1, 1, 0)": 32.797412262443,
 "(0, 1, 1, 0, 0, 1, 0, 0, 0, 1, 1, 1)": 33.2313087889731,
 "(0, 1, 1, 0, 0, 1, 0, 0, 1, 0, 0, 0)": 31.5643529160547,
 "(0, 1, 1, 0, 0, 1, 0, 0, 1, 0, 0, 1)": 29.7000641481298,
 "(0, 1, 1, 0, 0, 1, 0, 0, 1, 0, 1, 0)": 30.9767359618875,
 "(0, 1, 1, 0, 0, 1, 0, 0, 1, 0, 1, 1)": 34.0198046837794,
 "(0, 1, 1, 0, 0, 1, 0, 0, 1, 1, 0, 0)": 33.3637590849968,
 "(0, 1, 1, 0, 0, 1, 0, 0, 1, 1, 0, 1)": 31.8842897131229,
 "(0, 1, 1, 0, 0, 1, 0, 0, 1, 1, 1, 0)": 33.2828390896132,
 "(0, 1, 1, 0, 0, 1, 0, 0, 1, 1, 1, 1)": 33.133461465575,
 "(0, 1, 1, 0, 0, 1, 0, 1, 0, 0, 0, 0)": 33.5406368470809,
 "(0, 1, 1, 0, 0, 1, 0, 1, 0, 0, 0, 1)": 34.9767359618875,
 "(0, 1, 1, 0, 0, 1, 0, 1, 0, 0, 1, 0)": 31.2960144783609,
 "(0, 1, 1, 0, 0, 1, 0, 1, 0, 0, 1, 1)": 34.3637590849968,
 "(0, 1, 1, 0, 0, 1, 0, 1, 0, 1, 0, 0)": 31.5803830258736,
 "(0, 1, 1, 0, 0, 1, 0, 1, 0, 1, 0, 1)": 30.8645264583015,
 "(0, 1, 1, 0, 0, 1, 0, 1, 0, 1, 1, 0)": 32.8942738016956,
 "(0, 1, 1, 0, 0, 1, 0, 1, 0, 1, 1, 1)": 32.9981096126801,
 "(0, 1, 1, 0, 0, 1, 0, 1, 1, 0, 0, 0)": 34.0198046837794,
 "(0, 1, 1, 0, 0, 1, 0, 1, 1, 0, 0, 1)": 31.4203426133631,
 "(0, 1, 1, 0, 0, 1, 0, 1, 1, 0, 1, 0)": 33.0641988031379,
 "(0, 1, 1, 0, 0, 1, 0, 1, 1, 0, 1, 1)": 33.4203426133631,
 "(0, 1, 1, 0, 0, 1, 0, 1, 1, 1, 0, 0)": 33.7787965842756,
 "(0, 1, 1, 0, 0, 1, 0, 1, 1, 1, 0, 1)": 33.8162712896943,
 "(0, 1, 1, 0, 0, 1, 0, 1, 1, 1, 1, 0)": 34.2062178080103,
 "(0, 1, 1, 0, 0, 1, 0, 1, 1, 1, 1, 1)": 33.6047671845006,
 "(0, 1, 1, 0, 0, 1, 1, 0, 0, 0, 0, 0)": 32.4203426133631,
 "(0, 1, 1, 0, 0, 1, 1, 0, 0, 0, 0, 1)": 33.7066467985198,
 "(0, 1, 1, 0, 0, 1, 1, 0, 0, 0, 1, 0)": 31.4059873203861,
 "(0, 1, 1, 0, 0, 1, 1, 0, 0, 0, 1, 1)": 33.7787965842756,
 "(0, 1, 1, 0, 0, 1, 1, 0, 0, 1, 0, 0)": 31.6129876913055,
 "(0, 1, 1, 0, 0, 1, 1, 0, 0, 1, 0, 1)": 32.4792363024167,
 "(0, 1, 1, 0, 0, 1, 1, 0, 0, 1, 1, 0)": 30.9246474507391,
 "(0, 1, 1, 0, 0, 1, 1, 0, 0, 1, 1, 1)": 30.8694419487156,
 "(0, 1, 1, 0, 0, 1, 1, 0, 1, 0, 0, 0)": 33.7066467985198,
 "(0, 1, 1, 0, 0, 1, 1, 0, 1, 0, 0, 1)": 33.133461465575,
 "(0, 1, 1, 0, 0, 1, 1, 0, 1, 0, 1, 0)": 30.4348421830583,
 "(0, 1, 1, 0, 0, 1, 1, 0, 1, 0, 1, 1)": 33.6718813803591,
 "(0, 1, 1, 0, 0, 1, 1, 0, 1, 1, 0, 0)": 33.0198046837794,
 "(0, 1, 1, 0, 0, 1, 1, 0, 1, 1, 0, 1)": 31.0984145184758,
 "(0, 1, 1, 0, 0, 1, 1, 0, 1, 1, 1, 0)": 32.4348421830583,
 "(0, 1, 1, 0, 0, 1, 1, 0, 1, 1, 1, 1)": 31.7243488002532,
 "(0, 1, 1, 0, 0, 1, 1, 1, 0, 0, 0, 0)": 34.3093113009744,
 "(0, 1, 1, 0, 0, 1, 1, 1, 0, 0, 0, 1)": 34.7422707082505,
 "(0, 1, 1, 0, 0, 1, 1, 1, 0, 0, 1, 0)": 31.5884653721715,
 "(0, 1, 1, 0, 0, 1, 1, 1, 0, 0, 1, 1)": 33.6047671845006,
 "(0, 1, 1, 0, 0, 1, 1, 1, 0, 1, 0, 0)": 33.0198046837794,
 "(0, 1, 1, 0, 0, 1, 1, 1, 0, 1, 0, 1)": 32.9556743463597,
 "(0, 1, 1, 0, 0, 1, 1, 1, 0, 1, 1, 0)": 32.6212553072891,
 "(0, 1, 1, 0, 0, 1, 1, 1, 0, 1, 1, 1)": 32.3917734611664,
 "(0, 1, 1, 0, 0, 1, 1, 1, 1, 0, 0, 0)": 34.0641988031379,
 "(0, 1, 1, 0, 0, 1, 1, 1, 1, 0, 0, 1)": 33.3362783485747,
 "(0, 1, 1, 0, 0, 1, 1, 1, 1, 0, 1, 0)": 32.3362783485747,
 "(0, 1, 1, 0, 0, 1, 1, 1, 1, 0, 1, 1)": 34.0198046837794,
 "(0, 1, 1, 0, 0, 1, 1, 1, 1, 1, 0, 0)": 34.9767359618875,
 "(0, 1, 1, 0, 0, 1, 1, 1, 1, 1, 0, 1)": 32.6047671845006,
 "(0, 1, 1, 0, 0, 1, 1, 1, 1, 1, 1, 0)": 33.181555753776,
 "(0, 1, 1, 0, 0, 1, 1, 1, 1, 1, 1, 1)": 31.5096099514602,
 "(0, 1, 1, 0, 1, 0, 0, 0, 0, 0, 0, 0)": 32.1938340835545,
 "(0, 1, 1, 0, 1, 0, 0, 0, 0, 0, 0, 1)": 34.1573082075294,
 "(0, 1, 1, 0, 1, 0, 0, 0, 0, 0, 1, 0)": 33.6047671845006,
 "(0, 1, 1, 0, 1, 0, 0, 0, 0, 0, 1, 1)": 33.7422707082505,
 "(0, 1, 1, 0, 1, 0, 0, 0, 0, 1, 0, 0)": 33.1573082075293,
 "(0, 1, 1, 0, 1, 0, 0, 0, 0, 1, 0, 1)": 33.4494889590227,
 "(0, 1, 1, 0, 1, 0, 0, 0, 0, 1, 1, 0)": 33.8942738016956,
 "(0, 1, 1, 0, 1, 0, 0, 0, 0, 1, 1, 1)": 35.1573082075293,
 "(0, 1, 1, 0, 1, 0, 0, 0, 1, 0, 0, 0)": 32.8162712896943,
 "(0, 1, 1, 0, 1, 0, 0, 0, 1, 0, 0, 1)": 32.0089163676367,
 "(0, 1, 1, 0, 1, 0, 0, 0, 1, 0, 1, 0)": 30.5057780898692,
 "(0, 1, 1, 0, 1, 0, 0, 0, 1, 0, 1, 1)": 34.1573082075294,
 "(0, 1, 1, 0, 1, 0, 0, 0, 1, 1, 0, 0)": 34.3637590849968,
 "(0, 1, 1, 0, 1, 0, 0, 0, 1, 1, 0, 1)": 32.3637590849968,
 "(0, 1, 1, 0, 1, 0, 0, 0, 1, 1, 1, 0)": 36.0641988031379,
 "(0, 1, 1, 0, 1, 0, 0, 0, 1, 1, 1, 1)": 33.6047671845006,
 "(0, 1, 1, 0, 1, 0, 0, 1, 0, 0, 0, 0)": 33.3093113009744,
 "(0, 1, 1, 0, 1, 0, 0, 1, 0, 0, 0, 1)": 33.6379340484358,
 "(0, 1, 1, 0, 1, 0, 0, 1, 0, 0, 1, 0)": 31.1633319951571,
 "(0, 1, 1, 0, 1, 0, 0, 1, 0, 0, 1, 1)": 32.5723457068082,
 "(0, 1, 1, 0, 1, 0, 0, 1, 0, 1, 0, 0)": 32.9767359618875,
 "(0, 1, 1, 0, 1, 0, 0, 1, 0, 1, 0, 1)": 31.0473905154513,
 "(0, 1, 1, 0, 1, 0, 0, 1, 0, 1, 1, 0)": 32.6718813803591,
 "(0, 1, 1, 0, 1, 0, 0, 1, 0, 1, 1, 1)": 33.9767359618875,
 "(0, 1, 1, 0, 1, 0, 0, 1, 1, 0, 0, 0)": 33.2062178080103,
 "(0, 1, 1, 0, 1, 0, 0, 1, 1, 0, 0, 1)": 33.133461465575,
 "(0, 1, 1, 0, 1, 0, 0, 1, 1, 0, 1, 0)": 31.9767359618875,
 "(0, 1, 1, 0, 1, 0, 0, 1, 1, 0, 1, 1)": 32.689159371791,
 "(0, 1, 1, 0, 1, 0, 0, 1, 1, 1, 0, 0)": 34.2062178080103,
 "(0, 1, 1, 0, 1, 0, 0, 1, 1, 1, 0, 1)": 33.9349157861929,
 "(0, 1, 1, 0, 1, 0, 0, 1, 1, 1, 1, 0)": 33.7066467985198,
 "(0, 1, 1, 0, 1, 0, 0, 1, 1, 1, 1, 1)": 33.7787965842756,
 "(0, 1, 1, 0, 1, 0, 1, 0, 0, 0, 0, 0)": 31.4348421830583,
 "(0, 1, 1, 0, 1, 0, 1, 0, 0, 0, 0, 1)": 32.1573082075293,
 "(0, 1, 1, 0, 1, 0, 1, 0, 0, 0, 1, 0)": 32.8162712896943,
 "(0, 1, 1, 0, 1, 0, 1, 0, 0, 0, 1, 1)": 34.4792363024167,
 "(0, 1, 1, 0, 1, 0, 1, 0, 0, 1, 0, 0)": 32.2828390896132,
 "(0, 1, 1, 0, 1, 0, 1, 0, 0, 1, 0, 1)": 32.133461465575,
 "(0, 1, 1, 0, 1, 0, 1, 0, 0, 1, 1, 0)": 32.8942738016956,
 "(0, 1, 1, 0, 1, 0, 1, 0, 0, 1, 1, 1)": 33.181555753776,
 "(0, 1, 1, 0, 1, 0, 1, 0, 1, 0, 0, 0)": 30.8162712896943,
 "(0, 1, 1, 0, 1, 0, 1, 0, 1, 0, 0, 1)": 31.5250399920298,
 "(0, 1, 1, 0, 1, 0, 1, 0, 1, 0, 1, 0)": 28.696784051891,
 "(0, 1, 1, 0, 1, 0, 1, 0, 1, 0, 1, 1)": 30.8450302826757,
 "(0, 1, 1, 0, 1, 0, 1, 0, 1, 1, 0, 0)": 32.7787965842756,
 "(0, 1, 1, 0, 1, 0, 1, 0, 1, 1, 0, 1)": 31.5173043432502,
 "(0, 1, 1, 0, 1, 0, 1, 0, 1, 1, 1, 0)": 33.2568438810803,
 "(0, 1, 1, 0, 1, 0, 1, 0, 1, 1, 1, 1)": 32.2697829367878,
 "(0, 1, 1, 0, 1, 0, 1, 1, 0, 0, 0, 0)": 31.9767359618875,
 "(0, 1, 1, 0, 1, 0, 1, 1, 0, 0, 0, 1)": 33.8942738016956,
 "(0, 1, 1, 0, 1, 0, 1, 1, 0, 0, 1, 0)": 32.110002492751,
 "(0, 1, 1, 0, 1, 0, 1, 1, 0, 0, 1, 1)": 33.133461465575,
 "(0, 1, 1, 0, 1, 0, 1, 1, 0, 1, 0, 0)": 31.4943431948069,
 "(0, 1, 1, 0, 1, 0, 1, 1, 0, 1, 0, 1)": 30.5211669828826,
 "(0, 1, 1, 0, 1, 0, 1, 1, 0, 1, 1, 0)": 31.2504176119208,
 "(0, 1, 1, 0, 1, 0, 1, 1, 0, 1, 1, 1)": 31.6129876913055,
 "(0, 1, 1, 0, 1, 0, 1, 1, 1, 0, 0, 0)": 32.4348421830583,
 "(0, 1, 1, 0, 1, 0, 1, 1, 1, 0, 0, 1)": 34.0641988031379,
 "(0, 1, 1, 0, 1, 0, 1, 1, 1, 0, 1, 0)": 31.7513158478535,
 "(0, 1, 1, 0, 1, 0, 1, 1, 1, 0, 1, 1)": 31.356839671057,
 "(0, 1, 1, 0, 1, 0, 1, 1, 1, 1, 0, 0)": 35.4792363024167,
 "(0, 1, 1, 0, 1, 0, 1, 1, 1, 1, 0, 1)": 32.7787965842756,
 "(0, 1, 1, 0, 1, 0, 1, 1, 1, 1, 1, 0)": 34.1573082075294,
 "(0, 1, 1, 0, 1, 0, 1, 1, 1, 1, 1, 1)": 31.6804945106638,
 "(0, 1, 1, 0, 1, 1, 0, 0, 0, 0, 0, 0)": 32.0198046837794,
 "(0, 1, 1, 0, 1, 1, 0, 0, 0, 0, 0, 1)": 33.6379340484358,
 "(0, 1, 1, 0, 1, 1, 0, 0, 0, 0, 1, 0)": 31.6295705755011,
 "(0, 1, 1, 0, 1, 1, 0, 0, 0, 0, 1, 1)": 33.8547454375089,
 "(0, 1, 1, 0, 1, 1, 0, 0, 0, 1, 0, 0)": 32.8743742442579,
 "(0, 1, 1, 0, 1, 1, 0, 0, 0, 1, 0, 1)": 32.9556743463597,
 "(0, 1, 1, 0, 1, 1, 0, 0, 0, 1, 1, 0)": 33.0641988031379,
 "(0, 1, 1, 0, 1, 1, 0, 0, 0, 1, 1, 1)": 32.4943431948069,
 "(0, 1, 1, 0, 1, 1, 0, 0, 1, 0, 0, 0)": 33.4792363024167,
 "(0, 1, 1, 0, 1, 1, 0, 0, 1, 0, 0, 1)": 33.4203426133631,
 "(0, 1, 1, 0, 1, 1, 0, 0, 1, 0, 1, 0)": 28.4614999381199,
 "(0, 1, 1, 0, 1, 1, 0, 0, 1, 0, 1, 1)": 33.0198046837794,
 "(0, 1, 1, 0, 1, 1, 0, 0, 1, 1, 0, 0)": 32.6718813803591,
 "(0, 1, 1, 0, 1, 1, 0, 0, 1, 1, 0, 1)": 31.835380112642,
 "(0, 1, 1, 0, 1, 1, 0, 0, 1, 1, 1, 0)": 32.8162712896943,
 "(0, 1, 1, 0, 1, 1, 0, 0, 1, 1, 1, 1)": 32.4792363024167,
 "(0, 1, 1, 0, 1, 1, 0, 1, 0, 0, 0, 0)": 32.2960144783609,
 "(0, 1, 1, 0, 1, 1, 0, 1, 0, 0, 0, 1)": 31.8068109604452,
 "(0, 1, 1, 0, 1, 1, 0, 1, 0, 0, 1, 0)": 28.2722219822392,
 "(0, 1, 1, 0, 1, 1, 0, 1, 0, 0, 1, 1)": 32.2568438810803,
 "(0, 1, 1, 0, 1, 1, 0, 1, 0, 1, 0, 0)": 31.8942738016956,
 "(0, 1, 1, 0, 1, 1, 0, 1, 0, 1, 0, 1)": 30.237650315847,
 "(0, 1, 1, 0, 1, 1, 0, 1, 0, 1, 1, 0)": 31.2504176119208,
 "(0, 1, 1, 0, 1, 1, 0, 1, 0, 1, 1, 1)": 29.2828390896132,
 "(0, 1, 1, 0, 1, 1, 0, 1, 1, 0, 0, 0)": 29.8892731206372,
 "(0, 1, 1, 0, 1, 1, 0, 1, 1, 0, 0, 1)": 29.7000641481298,
 "(0, 1, 1, 0, 1, 1, 0, 1, 1, 0, 1, 0)": 27.7445266821909,
 "(0, 1, 1, 0, 1, 1, 0, 1, 1, 0, 1, 1)": 27.6837377380489,
 "(0, 1, 1, 0, 1, 1, 0, 1, 1, 1, 0, 0)": 31.7422707082505,
 "(0, 1, 1, 0, 1, 1, 0, 1, 1, 1, 0, 1)": 29.3176844819994,
 "(0, 1, 1, 0, 1, 1, 0, 1, 1, 1, 1, 0)": 30.8842897131229,
 "(0, 1, 1, 0, 1, 1, 0, 1, 1, 1, 1, 1)": 31.086918879638,
 "(0, 1, 1, 0, 1, 1, 1, 0, 0, 0, 0, 0)": 31.5643529160547,
 "(0, 1, 1, 0, 1, 1, 1, 0, 0, 0, 0, 1)": 33.8942738016956,
 "(0, 1, 1, 0, 1, 1, 1, 0, 0, 0, 1, 0)": 32.3227318167367,
 "(0, 1, 1, 0, 1, 1, 1, 0, 0, 0, 1, 1)": 34.4792363024167,
 "(0, 1, 1, 0, 1, 1, 1, 0, 0, 1, 0, 0)": 33.0198046837794,
 "(0, 1, 1, 0, 1, 1, 1, 0, 0, 1, 0, 1)": 33.133461465575,
 "(0, 1, 1, 0, 1, 1, 1, 0, 0, 1, 1, 0)": 32.6212553072891,
 "(0, 1, 1, 0, 1, 1, 1, 0, 0, 1, 1, 1)": 32.0418309901094,
 "(0, 1, 1, 0, 1, 1, 1, 0, 1, 0, 0, 0)": 32.0755141163657,
 "(0, 1, 1, 0, 1, 1, 1, 0, 1, 0, 0, 1)": 32.0089163676367,
 "(0, 1, 1, 0, 1, 1, 1, 0, 1, 0, 1, 0)": 28.4820568214791,
 "(0, 1, 1, 0, 1, 1, 1, 0, 1, 0, 1, 1)": 32.5564041629392,
 "(0, 1, 1, 0, 1, 1, 1, 0, 1, 1, 0, 0)": 33.3093113009744,
 "(0, 1, 1, 0, 1, 1, 1, 0, 1, 1, 0, 1)": 31.4494889590227,
 "(0, 1, 1, 0, 1, 1, 1, 0, 1, 1, 1, 0)": 30.4203426133631,
 "(0, 1, 1, 0, 1, 1, 1, 0, 1, 1, 1, 1)": 30.7110519776398,
 "(0, 1, 1, 0, 1, 1, 1, 1, 0, 0, 0, 0)": 31.9144516836332,
 "(0, 1, 1, 0, 1, 1, 1, 1, 0, 0, 0, 1)": 34.6718813803591,
 "(0, 1, 1, 0, 1, 1, 1, 1, 0, 0, 1, 0)": 28.4006406989206,
 "(0, 1, 1, 0, 1, 1, 1, 1, 0, 0, 1, 1)": 33.4494889590227,
 "(0, 1, 1, 0, 1, 1, 1, 1, 0, 1, 0, 0)": 34.0198046837794,
 "(0, 1, 1, 0, 1, 1, 1, 1, 0, 1, 0, 1)": 31.3430996144307,
 "(0, 1, 1, 0, 1, 1, 1, 1, 0, 1, 1, 0)": 32.5406368470809,
 "(0, 1, 1, 0, 1, 1, 1, 1, 0, 1, 1, 1)": 31.8547454375089,
 "(0, 1, 1, 0, 1, 1, 1, 1, 1, 0, 0, 0)": 32.6047671845006,
 "(0, 1, 1, 0, 1, 1, 1, 1, 1, 0, 0, 1)": 33.8942738016956,
 "(0, 1, 1, 0, 1, 1, 1, 1, 1, 0, 1, 0)": 31.3093113009744,
 "(0, 1, 1, 0, 1, 1, 1, 1, 1, 0, 1, 1)": 32.4792363024167,
 "(0, 1, 1, 0, 1, 1, 1, 1, 1, 1, 0, 0)": 34.6718813803591,
 "(0, 1, 1, 0, 1, 1, 1, 1, 1, 1, 0, 1)": 32.181555753776,
 "(0, 1, 1, 0, 1, 1, 1, 1, 1, 1, 1, 0)": 33.2313087889731,
 "(0, 1, 1, 0, 1, 1, 1, 1, 1, 1, 1, 1)": 28.7099494211926,
 "(0, 1, 1, 1, 0, 0, 0, 0, 0, 0, 0, 0)": 30.2344760680518,
 "(0, 1, 1, 1, 0, 0, 0, 0, 0, 0, 0, 1)": 33.3917734611664,
 "(0, 1, 1, 1, 0, 0, 0, 0, 0, 0, 1, 0)": 33.5096099514602,
 "(0, 1, 1, 1, 0, 0, 0, 0, 0, 0, 1, 1)": 34.5406368470809,
 "(0, 1, 1, 1, 0, 0, 0, 0, 0, 1, 0, 0)": 32.5406368470809,
 "(0, 1, 1, 1, 0, 0, 0, 0, 0, 1, 0, 1)": 34.0641988031379,
 "(0, 1, 1, 1, 0, 0, 0, 0, 0, 1, 1, 0)": 34.9767359618875,
 "(0, 1, 1, 1, 0, 0, 0, 0, 0, 1, 1, 1)": 33.3637590849968,
 "(0, 1, 1, 1, 0, 0, 0, 0, 1, 0, 0, 0)": 33.2828390896132,
 "(0, 1, 1, 1, 0, 0, 0, 0, 1, 0, 0, 1)": 34.6718813803591,
 "(0, 1, 1, 1, 0, 0, 0, 0, 1, 0, 1, 0)": 33.7066467985198,
 "(0, 1, 1, 1, 0, 0, 0, 0, 1, 0, 1, 1)": 35.7422707082505,
 "(0, 1, 1, 1, 0, 0, 0, 0, 1, 1, 0, 0)": 33.086918879638,
 "(0, 1, 1, 1, 0, 0, 0, 0, 1, 1, 0, 1)": 34.8162712896943,
 "(0, 1, 1, 1, 0, 0, 0, 0, 1, 1, 1, 0)": 34.8942738016956,
 "(0, 1, 1, 1, 0, 0, 0, 0, 1, 1, 1, 1)": 33.0641988031379,
 "(0, 1, 1, 1, 0, 0, 0, 1, 0, 0, 0, 0)": 33.2062178080103,
 "(0, 1, 1, 1, 0, 0, 0, 1, 0, 0, 0, 1)": 33.8547454375089,
 "(0, 1, 1, 1, 0, 0, 0, 1, 0, 0, 1, 0)": 32.6379340484358,
 "(0, 1, 1, 1, 0, 0, 0, 1, 0, 0, 1, 1)": 33.7787965842756,
 "(0, 1, 1, 1, 0, 0, 0, 1, 0, 1, 0, 0)": 34.3637590849968,
 "(0, 1, 1, 1, 0, 0, 0, 1, 0, 1, 0, 1)": 33.5723457068082,
 "(0, 1, 1, 1, 0, 0, 0, 1, 0, 1, 1, 0)": 36.0641988031379,
 "(0, 1, 1, 1, 0, 0, 0, 1, 0, 1, 1, 1)": 34.5406368470809,
 "(0, 1, 1, 1, 0, 0, 0, 1, 1, 0, 0, 0)": 32.3637590849968,
 "(0, 1, 1, 1, 0, 0, 0, 1, 1, 0, 0, 1)": 34.7422707082505,
 "(0, 1, 1, 1, 0, 0, 0, 1, 1, 0, 1, 0)": 34.3093113009744,
 "(0, 1, 1, 1, 0, 0, 0, 1, 1, 0, 1, 1)": 33.5723457068082,
 "(0, 1, 1, 1, 0, 0, 0, 1, 1, 1, 0, 0)": 34.8162712896943,
 "(0, 1, 1, 1, 0, 0, 0, 1, 1, 1, 0, 1)": 33.4494889590227,
 "(0, 1, 1, 1, 0, 0, 0, 1, 1, 1, 1, 0)": 36.0641988031379,
 "(0, 1, 1, 1, 0, 0, 0, 1, 1, 1, 1, 1)": 33.5096099514602,
 "(0, 1, 1, 1, 0, 0, 1, 0, 0, 0, 0, 0)": 32.5406368470809,
 "(0, 1, 1, 1, 0, 0, 1, 0, 0, 0, 0, 1)": 34.1573082075294,
 "(0, 1, 1, 1, 0, 0, 1, 0, 0, 0, 1, 0)": 32.8547454375089,
 "(0, 1, 1, 1, 0, 0, 1, 0, 0, 0, 1, 1)": 34.6047671845006,
 "(0, 1, 1, 1, 0, 0, 1, 0, 0, 1, 0, 0)": 32.0307758016004,
 "(0, 1, 1, 1, 0, 0, 1, 0, 0, 1, 0, 1)": 33.0641988031379,
 "(0, 1, 1, 1, 0, 0, 1, 0, 0, 1, 1, 0)": 33.2828390896132,
 "(0, 1, 1, 1, 0, 0, 1, 0, 0, 1, 1, 1)": 34.7422707082505,
 "(0, 1, 1, 1, 0, 0, 1, 0, 1, 0, 0, 0)": 33.8547454375089,
 "(0, 1, 1, 1, 0, 0, 1, 0, 1, 0, 0, 1)": 33.8942738016956,
 "(0, 1, 1, 1, 0, 0, 1, 0, 1, 0, 1, 0)": 32.3776982759547,
 "(0, 1, 1, 1, 0, 0, 1, 0, 1, 0, 1, 1)": 32.689159371791,
 "(0, 1, 1, 1, 0, 0, 1, 0, 1, 1, 0, 0)": 34.5406368470809,
 "(0, 1, 1, 1, 0, 0, 1, 0, 1, 1, 0, 1)": 33.5406368470809,
 "(0, 1, 1, 1, 0, 0, 1, 0, 1, 1, 1, 0)": 33.7787965842756,
 "(0, 1, 1, 1, 0, 0, 1, 0, 1, 1, 1, 1)": 33.9349157861929,
 "(0, 1, 1, 1, 0, 0, 1, 1, 0, 0, 0, 0)": 32.8942738016956,
 "(0, 1, 1, 1, 0, 0, 1, 1, 0, 0, 0, 1)": 34.1573082075294,
 "(0, 1, 1, 1, 0, 0, 1, 1, 0, 0, 1, 0)": 32.6047671845006,
 "(0, 1, 1, 1, 0, 0, 1, 1, 0, 0, 1, 1)": 32.3499532854717,
 "(0, 1, 1, 1, 0, 0, 1, 1, 0, 1, 0, 0)": 33.5406368470809,
 "(0, 1, 1, 1, 0, 0, 1, 1, 0, 1, 0, 1)": 33.5096099514602,
 "(0, 1, 1, 1, 0, 0, 1, 1, 0, 1, 1, 0)": 32.8162712896943,
 "(0, 1, 1, 1, 0, 0, 1, 1, 0, 1, 1, 1)": 32.3093113009744,
 "(0, 1, 1, 1, 0, 0, 1, 1, 1, 0, 0, 0)": 33.7787965842756,
 "(0, 1, 1, 1, 0, 0, 1, 1, 1, 0, 0, 1)": 33.2062178080103,
 "(0, 1, 1, 1, 0, 0, 1, 1, 1, 0, 1, 0)": 33.5723457068082,
 "(0, 1, 1, 1, 0, 0, 1, 1, 1, 0, 1, 1)": 31.7604180549608,
 "(0, 1, 1, 1, 0, 0, 1, 1, 1, 1, 0, 0)": 35.1573082075293,
 "(0, 1, 1, 1, 0, 0, 1, 1, 1, 1, 0, 1)": 34.2568438810803,
 "(0, 1, 1, 1, 0, 0, 1, 1, 1, 1, 1, 0)": 33.6718813803591,
 "(0, 1, 1, 1, 0, 0, 1, 1, 1, 1, 1, 1)": 32.6718813803591,
 "(0, 1, 1, 1, 0, 1, 0, 0, 0, 0, 0, 0)": 32.1216842977986,
 "(0, 1, 1, 1, 0, 1, 0, 0, 0, 0, 0, 1)": 31.8257940638128,
 "(0, 1, 1, 1, 0, 1, 0, 0, 0, 0, 1, 0)": 32.4494889590227,
 "(0, 1, 1, 1, 0, 1, 0, 0, 0, 0, 1, 1)": 34.8162712896943,
 "(0, 1, 1, 1, 0, 1, 0, 0, 0, 1, 0, 0)": 32.6379340484358,
 "(0, 1, 1, 1, 0, 1, 0, 0, 0, 1, 0, 1)": 33.7066467985198,
 "(0, 1, 1, 1, 0, 1, 0, 0, 0, 1, 1, 0)": 34.3637590849968,
 "(0, 1, 1, 1, 0, 1, 0, 0, 0, 1, 1, 1)": 34.8942738016956,
 "(0, 1, 1, 1, 0, 1, 0, 0, 1, 0, 0, 0)": 31.9767359618875,
 "(0, 1, 1, 1, 0, 1, 0, 0, 1, 0, 0, 1)": 31.8068109604452,
 "(0, 1, 1, 1, 0, 1, 0, 0, 1, 0, 1, 0)": 32.5250399920298,
 "(0, 1, 1, 1, 0, 1, 0, 0, 1, 0, 1, 1)": 33.086918879638,
 "(0, 1, 1, 1, 0, 1, 0, 0, 1, 1, 0, 0)": 34.4792363024167,
 "(0, 1, 1, 1, 0, 1, 0, 0, 1, 1, 0, 1)": 34.110002492751,
 "(0, 1, 1, 1, 0, 1, 0, 0, 1, 1, 1, 0)": 33.7787965842756,
 "(0, 1, 1, 1, 0, 1, 0, 0, 1, 1, 1, 1)": 33.4203426133631,
 "(0, 1, 1, 1, 0, 1, 0, 1, 0, 0, 0, 0)": 32.7604180549608,
 "(0, 1, 1, 1, 0, 1, 0, 1, 0, 0, 0, 1)": 32.9349157861929,
 "(0, 1, 1, 1, 0, 1, 0, 1, 0, 0, 1, 0)": 31.8162712896943,
 "(0, 1, 1, 1, 0, 1, 0, 1, 0, 0, 1, 1)": 33.6718813803591,
 "(0, 1, 1, 1, 0, 1, 0, 1, 0, 1, 0, 0)": 31.8842897131229,
 "(0, 1, 1, 1, 0, 1, 0, 1, 0, 1, 0, 1)": 29.7377693160156,
 "(0, 1, 1, 1, 0, 1, 0, 1, 0, 1, 1, 0)": 33.2568438810803,
 "(0, 1, 1, 1, 0, 1, 0, 1, 0, 1, 1, 1)": 31.2894117435367,
 "(0, 1, 1, 1, 0, 1, 0, 1, 1, 0, 0, 0)": 33.5406368470809,
 "(0, 1, 1, 1, 0, 1, 0, 1, 1, 0, 0, 1)": 34.9767359618875,
 "(0, 1, 1, 1, 0, 1, 0, 1, 1, 0, 1, 0)": 32.8547454375089,
 "(0, 1, 1, 1, 0, 1, 0, 1, 1, 0, 1, 1)": 32.2062178080103,
 "(0, 1, 1, 1, 0, 1, 0, 1, 1, 1, 0, 0)": 33.5406368470809,
 "(0, 1, 1, 1, 0, 1, 0, 1, 1, 1, 0, 1)": 32.4642859609507,
 "(0, 1, 1, 1, 0, 1, 0, 1, 1, 1, 1, 0)": 34.1573082075294,
 "(0, 1, 1, 1, 0, 1, 0, 1, 1, 1, 1, 1)": 32.4494889590227,
 "(0, 1, 1, 1, 0, 1, 1, 0, 0, 0, 0, 0)": 33.6718813803591,
 "(0, 1, 1, 1, 0, 1, 1, 0, 0, 0, 0, 1)": 32.8942738016956,
 "(0, 1, 1, 1, 0, 1, 1, 0, 0, 0, 1, 0)": 32.9981096126801,
 "(0, 1, 1, 1, 0, 1, 1, 0, 0, 0, 1, 1)": 34.0198046837794,
 "(0, 1, 1, 1, 0, 1, 1, 0, 0, 1, 0, 0)": 33.8547454375089,
 "(0, 1, 1, 1, 0, 1, 1, 0, 0, 1, 0, 1)": 32.689159371791,
 "(0, 1, 1, 1, 0, 1, 1, 0, 0, 1, 1, 0)": 32.4348421830583,
 "(0, 1, 1, 1, 0, 1, 1, 0, 0, 1, 1, 1)": 29.4587192850762,
 "(0, 1, 1, 1, 0, 1, 1, 0, 1, 0, 0, 0)": 34.110002492751,
 "(0, 1, 1, 1, 0, 1, 1, 0, 1, 0, 0, 1)": 33.6379340484358,
 "(0, 1, 1, 1, 0, 1, 1, 0, 1, 0, 1, 0)": 32.5723457068082,
 "(0, 1, 1, 1, 0, 1, 1, 0, 1, 0, 1, 1)": 32.4059873203861,
 "(0, 1, 1, 1, 0, 1, 1, 0, 1, 1, 0, 0)": 32.7604180549608,
 "(0, 1, 1, 1, 0, 1, 1, 0, 1, 1, 0, 1)": 30.3602952296932,
 "(0, 1, 1, 1, 0, 1, 1, 0, 1, 1, 1, 0)": 33.2568438810803,
 "(0, 1, 1, 1, 0, 1, 1, 0, 1, 1, 1, 1)": 31.8645264583015,
 "(0, 1, 1, 1, 0, 1, 1, 1, 0, 0, 0, 0)": 33.133461465575,
 "(0, 1, 1, 1, 0, 1, 1, 1, 0, 0, 0, 1)": 33.8547454375089,
 "(0, 1, 1, 1, 0, 1, 1, 1, 0, 0, 1, 0)": 31.2632989032176,
 "(0, 1, 1, 1, 0, 1, 1, 1, 0, 0, 1, 1)": 32.8942738016956,
 "(0, 1, 1, 1, 0, 1, 1, 1, 0, 1, 0, 0)": 32.7422707082505,
 "(0, 1, 1, 1, 0, 1, 1, 1, 0, 1, 0, 1)": 31.1275608641353,
 "(0, 1, 1, 1, 0, 1, 1, 1, 0, 1, 1, 0)": 30.4203426133631,
 "(0, 1, 1, 1, 0, 1, 1, 1, 0, 1, 1, 1)": 29.6891593717909,
 "(0, 1, 1, 1, 0, 1, 1, 1, 1, 0, 0, 0)": 32.7787965842756,
 "(0, 1, 1, 1, 0, 1, 1, 1, 1, 0, 0, 1)": 33.9349157861929,
 "(0, 1, 1, 1, 0, 1, 1, 1, 1, 0, 1, 0)": 31.6718813803591,
 "(0, 1, 1, 1, 0, 1, 1, 1, 1, 0, 1, 1)": 31.8068109604452,
 "(0, 1, 1, 1, 0, 1, 1, 1, 1, 1, 0, 0)": 32.3917734611664,
 "(0, 1, 1, 1, 0, 1, 1, 1, 1, 1, 0, 1)": 31.2249950150409,
 "(0, 1, 1, 1, 0, 1, 1, 1, 1, 1, 1, 0)": 31.9981096126801,
 "(0, 1, 1, 1, 0, 1, 1, 1, 1, 1, 1, 1)": 29.9793904153335,
 "(0, 1, 1, 1, 1, 0, 0, 0, 0, 0, 0, 0)": 32.1453355658633,
 "(0, 1, 1, 1, 1, 0, 0, 0, 0, 0, 0, 1)": 34.110002492751,
 "(0, 1, 1, 1, 1, 0, 0, 0, 0, 0, 1, 0)": 33.7066467985198,
 "(0, 1, 1, 1, 1, 0, 0, 0, 0, 0, 1, 1)": 34.0198046837794,
 "(0, 1, 1, 1, 1, 0, 0, 0, 0, 1, 0, 0)": 32.1938340835545,
 "(0, 1, 1, 1, 1, 0, 0, 0, 0, 1, 0, 1)": 33.7787965842756,
 "(0, 1, 1, 1, 1, 0, 0, 0, 0, 1, 1, 0)": 34.6047671845006,
 "(0, 1, 1, 1, 1, 0, 0, 0, 0, 1, 1, 1)": 34.2062178080103,
 "(0, 1, 1, 1, 1, 0, 0, 0, 1, 0, 0, 0)": 32.6548078670002,
 "(0, 1, 1, 1, 1, 0, 0, 0, 1, 0, 0, 1)": 33.8942738016956,
 "(0, 1, 1, 1, 1, 0, 0, 0, 1, 0, 1, 0)": 32.6212553072891,
 "(0, 1, 1, 1, 1, 0, 0, 0, 1, 0, 1, 1)": 34.8942738016956,
 "(0, 1, 1, 1, 1, 0, 0, 0, 1, 1, 0, 0)": 32.8162712896943,
 "(0, 1, 1, 1, 1, 0, 0, 0, 1, 1, 0, 1)": 34.1573082075294,
 "(0, 1, 1, 1, 1, 0, 0, 0, 1, 1, 1, 0)": 36.0641988031379,
 "(0, 1, 1, 1, 1, 0, 0, 0, 1, 1, 1, 1)": 33.7066467985198,
 "(0, 1, 1, 1, 1, 0, 0, 1, 0, 0, 0, 0)": 33.6379340484358,
 "(0, 1, 1, 1, 1, 0, 0, 1, 0, 0, 0, 1)": 32.8942738016956,
 "(0, 1, 1, 1, 1, 0, 0, 1, 0, 0, 1, 0)": 32.7787965842756,
 "(0, 1, 1, 1, 1, 0, 0, 1, 0, 0, 1, 1)": 33.8942738016956,
 "(0, 1, 1, 1, 1, 0, 0, 1, 0, 1, 0, 0)": 33.5723457068082,
 "(0, 1, 1, 1, 1, 0, 0, 1, 0, 1, 0, 1)": 32.8743742442579,
 "(0, 1, 1, 1, 1, 0, 0, 1, 0, 1, 1, 0)": 33.7066467985198,
 "(0, 1, 1, 1, 1, 0, 0, 1, 0, 1, 1, 1)": 34.8162712896943,
 "(0, 1, 1, 1, 1, 0, 0, 1, 1, 0, 0, 0)": 34.7422707082505,
 "(0, 1, 1, 1, 1, 0, 0, 1, 1, 0, 0, 1)": 33.7066467985198,
 "(0, 1, 1, 1, 1, 0, 0, 1, 1, 0, 1, 0)": 34.8162712896943,
 "(0, 1, 1, 1, 1, 0, 0, 1, 1, 0, 1, 1)": 33.3637590849968,
 "(0, 1, 1, 1, 1, 0, 0, 1, 1, 1, 0, 0)": 34.0198046837794,
 "(0, 1, 1, 1, 1, 0, 0, 1, 1, 1, 0, 1)": 33.9349157861929,
 "(0, 1, 1, 1, 1, 0, 0, 1, 1, 1, 1, 0)": 34.3637590849968,
 "(0, 1, 1, 1, 1, 0, 0, 1, 1, 1, 1, 1)": 31.5564041629392,
 "(0, 1, 1, 1, 1, 0, 1, 0, 0, 0, 0, 0)": 31.987383206087,
 "(0, 1, 1, 1, 1, 0, 1, 0, 0, 0, 0, 1)": 35.7422707082505,
 "(0, 1, 1, 1, 1, 0, 1, 0, 0, 0, 1, 0)": 33.133461465575,
 "(0, 1, 1, 1, 1, 0, 1, 0, 0, 0, 1, 1)": 34.4792363024167,
 "(0, 1, 1, 1, 1, 0, 1, 0, 0, 1, 0, 0)": 32.5884653721715,
 "(0, 1, 1, 1, 1, 0, 1, 0, 0, 1, 0, 1)": 32.3637590849968,
 "(0, 1, 1, 1, 1, 0, 1, 0, 0, 1, 1, 0)": 34.2062178080103,
 "(0, 1, 1, 1, 1, 0, 1, 0, 0, 1, 1, 1)": 34.5406368470809,
 "(0, 1, 1, 1, 1, 0, 1, 0, 1, 0, 0, 0)": 32.7066467985198,
 "(0, 1, 1, 1, 1, 0, 1, 0, 1, 0, 0, 1)": 32.1573082075293,
 "(0, 1, 1, 1, 1, 0, 1, 0, 1, 0, 1, 0)": 30.982049761784,
 "(0, 1, 1, 1, 1, 0, 1, 0, 1, 0, 1, 1)": 32.1573082075293,
 "(0, 1, 1, 1, 1, 0, 1, 0, 1, 1, 0, 0)": 34.1573082075294,
 "(0, 1, 1, 1, 1, 0, 1, 0, 1, 1, 0, 1)": 32.689159371791,
 "(0, 1, 1, 1, 1, 0, 1, 0, 1, 1, 1, 0)": 34.1573082075294,
 "(0, 1, 1, 1, 1, 0, 1, 0, 1, 1, 1, 1)": 32.9556743463597,
 "(0, 1, 1, 1, 1, 0, 1, 1, 0, 0, 0, 0)": 33.3917734611664,
 "(0, 1, 1, 1, 1, 0, 1, 1, 0, 0, 0, 1)": 34.1573082075294,
 "(0, 1, 1, 1, 1, 0, 1, 1, 0, 0, 1, 0)": 33.8162712896943,
 "(0, 1, 1, 1, 1, 0, 1, 1, 0, 0, 1, 1)": 33.9349157861929,
 "(0, 1, 1, 1, 1, 0, 1, 1, 0, 1, 0, 0)": 33.1573082075293,
 "(0, 1, 1, 1, 1, 0, 1, 1, 0, 1, 0, 1)": 32.1453355658633,
 "(0, 1, 1, 1, 1, 0, 1, 1, 0, 1, 1, 0)": 30.8842897131229,
 "(0, 1, 1, 1, 1, 0, 1, 1, 0, 1, 1, 1)": 31.4421469836815,
 "(0, 1, 1, 1, 1, 0, 1, 1, 1, 0, 0, 0)": 34.9767359618875,
 "(0, 1, 1, 1, 1, 0, 1, 1, 1, 0, 0, 1)": 33.7066467985198,
 "(0, 1, 1, 1, 1, 0, 1, 1, 1, 0, 1, 0)": 31.6295705755011,
 "(0, 1, 1, 1, 1, 0, 1, 1, 1, 0, 1, 1)": 32.0984145184758,
 "(0, 1, 1, 1, 1, 0, 1, 1, 1, 1, 0, 0)": 33.6047671845006,
 "(0, 1, 1, 1, 1, 0, 1, 1, 1, 1, 0, 1)": 30.8498796823371,
 "(0, 1, 1, 1, 1, 0, 1, 1, 1, 1, 1, 0)": 30.9504566370887,
 "(0, 1, 1, 1, 1, 0, 1, 1, 1, 1, 1, 1)": 30.1876818565729,
 "(0, 1, 1, 1, 1, 1, 0, 0, 0, 0, 0, 0)": 31.797412262443,
 "(0, 1, 1, 1, 1, 1, 0, 0, 0, 0, 0, 1)": 33.4792363024167,
 "(0, 1, 1, 1, 1, 1, 0, 0, 0, 0, 1, 0)": 33.5406368470809,
 "(0, 1, 1, 1, 1, 1, 0, 0, 0, 0, 1, 1)": 33.2062178080103,
 "(0, 1, 1, 1, 1, 1, 0, 0, 0, 1, 0, 0)": 33.2828390896132,
 "(0, 1, 1, 1, 1, 1, 0, 0, 0, 1, 0, 1)": 33.133461465575,
 "(0, 1, 1, 1, 1, 1, 0, 0, 0, 1, 1, 0)": 34.6718813803591,
 "(0, 1, 1, 1, 1, 1, 0, 0, 0, 1, 1, 1)": 33.0198046837794,
 "(0, 1, 1, 1, 1, 1, 0, 0, 1, 0, 0, 0)": 33.2828390896132,
 "(0, 1, 1, 1, 1, 1, 0, 0, 1, 0, 0, 1)": 33.6379340484358,
 "(0, 1, 1, 1, 1, 1, 0, 0, 1, 0, 1, 0)": 32.3499532854717,
 "(0, 1, 1, 1, 1, 1, 0, 0, 1, 0, 1, 1)": 33.4494889590227,
 "(0, 1, 1, 1, 1, 1, 0, 0, 1, 1, 0, 0)": 34.3637590849968,
 "(0, 1, 1, 1, 1, 1, 0, 0, 1, 1, 0, 1)": 33.5406368470809,
 "(0, 1, 1, 1, 1, 1, 0, 0, 1, 1, 1, 0)": 33.6718813803591,
 "(0, 1, 1, 1, 1, 1, 0, 0, 1, 1, 1, 1)": 31.3227318167367,
 "(0, 1, 1, 1, 1, 1, 0, 1, 0, 0, 0, 0)": 33.086918879638,
 "(0, 1, 1, 1, 1, 1, 0, 1, 0, 0, 0, 1)": 31.8257940638128,
 "(0, 1, 1, 1, 1, 1, 0, 1, 0, 0, 1, 0)": 32.8743742442579,
 "(0, 1, 1, 1, 1, 1, 0, 1, 0, 0, 1, 1)": 32.689159371791,
 "(0, 1, 1, 1, 1, 1, 0, 1, 0, 1, 0, 0)": 33.6718813803591,
 "(0, 1, 1, 1, 1, 1, 0, 1, 0, 1, 0, 1)": 31.4203426133631,
 "(0, 1, 1, 1, 1, 1, 0, 1, 0, 1, 1, 0)": 34.1573082075294,
 "(0, 1, 1, 1, 1, 1, 0, 1, 0, 1, 1, 1)": 29.304310619916,
 "(0, 1, 1, 1, 1, 1, 0, 1, 1, 0, 0, 0)": 34.6718813803591,
 "(0, 1, 1, 1, 1, 1, 0, 1, 1, 0, 0, 1)": 34.2062178080103,
 "(0, 1, 1, 1, 1, 1, 0, 1, 1, 0, 1, 0)": 33.110002492751,
 "(0, 1, 1, 1, 1, 1, 0, 1, 1, 0, 1, 1)": 31.3917734611664,
 "(0, 1, 1, 1, 1, 1, 0, 1, 1, 1, 0, 0)": 34.110002492751,
 "(0, 1, 1, 1, 1, 1, 0, 1, 1, 1, 0, 1)": 31.4348421830583,
 "(0, 1, 1, 1, 1, 1, 0, 1, 1, 1, 1, 0)": 30.9504566370887,
 "(0, 1, 1, 1, 1, 1, 0, 1, 1, 1, 1, 1)": 29.530869070832,
 "(0, 1, 1, 1, 1, 1, 1, 0, 0, 0, 0, 0)": 32.0755141163657,
 "(0, 1, 1, 1, 1, 1, 1, 0, 0, 0, 0, 1)": 34.110002492751,
 "(0, 1, 1, 1, 1, 1, 1, 0, 0, 0, 1, 0)": 33.086918879638,
 "(0, 1, 1, 1, 1, 1, 1, 0, 0, 0, 1, 1)": 33.0418309901094,
 "(0, 1, 1, 1, 1, 1, 1, 0, 0, 1, 0, 0)": 33.4494889590227,
 "(0, 1, 1, 1, 1, 1, 1, 0, 0, 1, 0, 1)": 32.2440198407227,
 "(0, 1, 1, 1, 1, 1, 1, 0, 0, 1, 1, 0)": 33.181555753776,
 "(0, 1, 1, 1, 1, 1, 1, 0, 0, 1, 1, 1)": 31.6379340484358,
 "(0, 1, 1, 1, 1, 1, 1, 0, 1, 0, 0, 0)": 35.0641988031379,
 "(0, 1, 1, 1, 1, 1, 1, 0, 1, 0, 0, 1)": 34.1573082075294,
 "(0, 1, 1, 1, 1, 1, 1, 0, 1, 0, 1, 0)": 32.7604180549608,
 "(0, 1, 1, 1, 1, 1, 1, 0, 1, 0, 1, 1)": 32.9556743463597,
 "(0, 1, 1, 1, 1, 1, 1, 0, 1, 1, 0, 0)": 34.1573082075294,
 "(0, 1, 1, 1, 1, 1, 1, 0, 1, 1, 0, 1)": 30.7695780542462,
 "(0, 1, 1, 1, 1, 1, 1, 0, 1, 1, 1, 0)": 31.9981096126801,
 "(0, 1, 1, 1, 1, 1, 1, 0, 1, 1, 1, 1)": 29.8917712944924,
 "(0, 1, 1, 1, 1, 1, 1, 1, 0, 0, 0, 0)": 32.2187087521935,
 "(0, 1, 1, 1, 1, 1, 1, 1, 0, 0, 0, 1)": 33.3917734611664,
 "(0, 1, 1, 1, 1, 1, 1, 1, 0, 0, 1, 0)": 32.7066467985198,
 "(0, 1, 1, 1, 1, 1, 1, 1, 0, 0, 1, 1)": 32.3776982759547,
 "(0, 1, 1, 1, 1, 1, 1, 1, 0, 1, 0, 0)": 33.2062178080103,
 "(0, 1, 1, 1, 1, 1, 1, 1, 0, 1, 0, 1)": 31.9556743463597,
 "(0, 1, 1, 1, 1, 1, 1, 1, 0, 1, 1, 0)": 33.2313087889731,
 "(0, 1, 1, 1, 1, 1, 1, 1, 0, 1, 1, 1)": 31.2124497617218,
 "(0, 1, 1, 1, 1, 1, 1, 1, 1, 0, 0, 0)": 32.2960144783609,
 "(0, 1, 1, 1, 1, 1, 1, 1, 1, 0, 0, 1)": 32.9144516836332,
 "(0, 1, 1, 1, 1, 1, 1, 1, 1, 0, 1, 0)": 31.987383206087,
 "(0, 1, 1, 1, 1, 1, 1, 1, 1, 0, 1, 1)": 30.7377693160156,
 "(0, 1, 1, 1, 1, 1, 1, 1, 1, 1, 0, 0)": 31.5723457068082,
 "(0, 1, 1, 1, 1, 1, 1, 1, 1, 1, 0, 1)": 29.5925235887458,
 "(0, 1, 1, 1, 1, 1, 1, 1, 1, 1, 1, 0)": 30.1216842977986,
 "(0, 1, 1, 1, 1, 1, 1, 1, 1, 1, 1, 1)": 27.0456508612662,
 "(1, 0, 0, 0, 0, 0, 0, 0, 0, 0, 0, 0)": 27.0456508612662,
 "(1, 0, 0, 0, 0, 0, 0, 0, 0, 0, 0, 1)": 30.1216842977986,
 "(1, 0, 0, 0, 0, 0, 0, 0, 0, 0, 1, 0)": 29.5925235887458,
 "(1, 0, 0, 0, 0, 0, 0, 0, 0, 0, 1, 1)": 31.5723457068082,
 "(1, 0, 0, 0, 0, 0, 0, 0, 0, 1, 0, 0)": 30.7377693160156,
 "(1, 0, 0, 0, 0, 0, 0, 0, 0, 1, 0, 1)": 31.987383206087,
 "(1, 0, 0, 0, 0, 0, 0, 0, 0, 1, 1, 0)": 32.9144516836332,
 "(1, 0, 0, 0, 0, 0, 0, 0, 0, 1, 1, 1)": 32.2960144783609,
 "(1, 0, 0, 0, 0, 0, 0, 0, 1, 0, 0, 0)": 31.2124497617218,
 "(1, 0, 0, 0, 0, 0, 0, 0, 1, 0, 0, 1)": 33.2313087889731,
 "(1, 0, 0, 0, 0, 0, 0, 0, 1, 0, 1, 0)": 31.9556743463597,
 "(1, 0, 0, 0, 0, 0, 0, 0, 1, 0, 1, 1)": 33.2062178080103,
 "(1, 0, 0, 0, 0, 0, 0, 0, 1, 1, 0, 0)": 32.3776982759547,
 "(1, 0, 0, 0, 0, 0, 0, 0, 1, 1, 0, 1)": 32.7066467985198,
 "(1, 0, 0, 0, 0, 0, 0, 0, 1, 1, 1, 0)": 33.3917734611664,
 "(1, 0, 0, 0, 0, 0, 0, 0, 1, 1, 1, 1)": 32.2187087521935,
 "(1, 0, 0, 0, 0, 0, 0, 1, 0, 0, 0, 0)": 29.8917712944924,
 "(1, 0, 0, 0, 0, 0, 0, 1, 0, 0, 0, 1)": 31.9981096126801,
 "(1, 0, 0, 0, 0, 0, 0, 1, 0, 0, 1, 0)": 30.7695780542462,
 "(1, 0, 0, 0, 0, 0, 0, 1, 0, 0, 1, 1)": 34.1573082075294,
 "(1, 0, 0, 0, 0, 0, 0, 1, 0, 1, 0, 0)": 32.9556743463597,
 "(1, 0, 0, 0, 0, 0, 0, 1, 0, 1, 0, 1)": 32.7604180549608,
 "(1, 0, 0, 0, 0, 0, 0, 1, 0, 1, 1, 0)": 34.1573082075294,
 "(1, 0, 0, 0, 0, 0, 0, 1, 0, 1, 1, 1)": 35.0641988031379,
 "(1, 0, 0, 0, 0, 0, 0, 1, 1, 0, 0, 0)": 31.6379340484358,
 "(1, 0, 0, 0, 0, 0, 0, 1, 1, 0, 0, 1)": 33.181555753776,
 "(1, 0, 0, 0, 0, 0, 0, 1, 1, 0, 1, 0)": 32.2440198407227,
 "(1, 0, 0, 0, 0, 0, 0, 1, 1, 0, 1, 1)": 33.4494889590227,
 "(1, 0, 0, 0, 0, 0, 0, 1, 1, 1, 0, 0)": 33.0418309901094,
 "(1, 0, 0, 0, 0, 0, 0, 1, 1, 1, 0, 1)": 33.086918879638,
 "(1, 0, 0, 0, 0, 0, 0, 1, 1, 1, 1, 0)": 34.110002492751,
 "(1, 0, 0, 0, 0, 0, 0, 1, 1, 1, 1, 1)": 32.0755141163657,
 "(1, 0, 0, 0, 0, 0, 1, 0, 0, 0, 0, 0)": 29.530869070832,
 "(1, 0, 0, 0, 0, 0, 1, 0, 0, 0, 0, 1)": 30.9504566370887,
 "(1, 0, 0, 0, 0, 0, 1, 0, 0, 0, 1, 0)": 31.4348421830583,
 "(1, 0, 0, 0, 0, 0, 1, 0, 0, 0, 1, 1)": 34.110002492751,
 "(1, 0, 0, 0, 0, 0, 1, 0, 0, 1, 0, 0)": 31.3917734611664,
 "(1, 0, 0, 0, 0, 0, 1, 0, 0, 1, 0, 1)": 33.110002492751,
 "(1, 0, 0, 0, 0, 0, 1, 0, 0, 1, 1, 0)": 34.2062178080103,
 "(1, 0, 0, 0, 0, 0, 1, 0, 0, 1, 1, 1)": 34.6718813803591,
 "(1, 0, 0, 0, 0, 0, 1, 0, 1, 0, 0, 0)": 29.304310619916,
 "(1, 0, 0, 0, 0, 0, 1, 0, 1, 0, 0, 1)": 34.1573082075294,
 "(1, 0, 0, 0, 0, 0, 1, 0, 1, 0, 1, 0)": 31.4203426133631,
 "(1, 0, 0, 0, 0, 0, 1, 0, 1, 0, 1, 1)": 33.6718813803591,
 "(1, 0, 0, 0, 0, 0, 1, 0, 1, 1, 0, 0)": 32.689159371791,
 "(1, 0, 0, 0, 0, 0, 1, 0, 1, 1, 0, 1)": 32.8743742442579,
 "(1, 0, 0, 0, 0, 0, 1, 0, 1, 1, 1, 0)": 31.8257940638128,
 "(1, 0, 0, 0, 0, 0, 1, 0, 1, 1, 1, 1)": 33.086918879638,
 "(1, 0, 0, 0, 0, 0, 1, 1, 0, 0, 0, 0)": 31.3227318167367,
 "(1, 0, 0, 0, 0, 0, 1, 1, 0, 0, 0, 1)": 33.6718813803591,
 "(1, 0, 0, 0, 0, 0, 1, 1, 0, 0, 1, 0)": 33.5406368470809,
 "(1, 0, 0, 0, 0, 0, 1, 1, 0, 0, 1, 1)": 34.3637590849968,
 "(1, 0, 0, 0, 0, 0, 1, 1, 0, 1, 0, 0)": 33.4494889590227,
 "(1, 0, 0, 0, 0, 0, 1, 1, 0, 1, 0, 1)": 32.3499532854717,
 "(1, 0, 0, 0, 0, 0, 1, 1, 0, 1, 1, 0)": 33.6379340484358,
 "(1, 0, 0, 0, 0, 0, 1, 1, 0, 1, 1, 1)": 33.2828390896132,
 "(1, 0, 0, 0, 0, 0, 1, 1, 1, 0, 0, 0)": 33.0198046837794,
 "(1, 0, 0, 0, 0, 0, 1, 1, 1, 0, 0, 1)": 34.6718813803591,
 "(1, 0, 0, 0, 0, 0, 1, 1, 1, 0, 1, 0)": 33.133461465575,
 "(1, 0, 0, 0, 0, 0, 1, 1, 1, 0, 1, 1)": 33.2828390896132,
 "(1, 0, 0, 0, 0, 0, 1, 1, 1, 1, 0, 0)": 33.2062178080103,
 "(1, 0, 0, 0, 0, 0, 1, 1, 1, 1, 0, 1)": 33.5406368470809,
 "(1, 0, 0, 0, 0, 0, 1, 1, 1, 1, 1, 0)": 33.4792363024167,
 "(1, 0, 0, 0, 0, 0, 1, 1, 1, 1, 1, 1)": 31.797412262443,
 "(1, 0, 0, 0, 0, 1, 0, 0, 0, 0, 0, 0)": 30.1876818565729,
 "(1, 0, 0, 0, 0, 1, 0, 0, 0, 0, 0, 1)": 30.9504566370887,
 "(1, 0, 0, 0, 0, 1, 0, 0, 0, 0, 1, 0)": 30.8498796823371,
 "(1, 0, 0, 0, 0, 1, 0, 0, 0, 0, 1, 1)": 33.6047671845006,
 "(1, 0, 0, 0, 0, 1, 0, 0, 0, 1, 0, 0)": 32.0984145184758,
 "(1, 0, 0, 0, 0, 1, 0, 0, 0, 1, 0, 1)": 31.6295705755011,
 "(1, 0, 0, 0, 0, 1, 0, 0, 0, 1, 1, 0)": 33.7066467985198,
 "(1, 0, 0, 0, 0, 1, 0, 0, 0, 1, 1, 1)": 34.9767359618875,
 "(1, 0, 0, 0, 0, 1, 0, 0, 1, 0, 0, 0)": 31.4421469836815,
 "(1, 0, 0, 0, 0, 1, 0, 0, 1, 0, 0, 1)": 30.8842897131229,
 "(1, 0, 0, 0, 0, 1, 0, 0, 1, 0, 1, 0)": 32.1453355658633,
 "(1, 0, 0, 0, 0, 1, 0, 0, 1, 0, 1, 1)": 33.1573082075293,
 "(1, 0, 0, 0, 0, 1, 0, 0, 1, 1, 0, 0)": 33.9349157861929,
 "(1, 0, 0, 0, 0, 1, 0, 0, 1, 1, 0, 1)": 33.8162712896943,
 "(1, 0, 0, 0, 0, 1, 0, 0, 1, 1, 1, 0)": 34.1573082075294,
 "(1, 0, 0, 0, 0, 1, 0, 0, 1, 1, 1, 1)": 33.3917734611664,
 "(1, 0, 0, 0, 0, 1, 0, 1, 0, 0, 0, 0)": 32.9556743463597,
 "(1, 0, 0, 0, 0, 1, 0, 1, 0, 0, 0, 1)": 34.1573082075294,
 "(1, 0, 0, 0, 0, 1, 0, 1, 0, 0, 1, 0)": 32.689159371791,
 "(1, 0, 0, 0, 0, 1, 0, 1, 0, 0, 1, 1)": 34.1573082075294,
 "(1, 0, 0, 0, 0, 1, 0, 1, 0, 1, 0, 0)": 32.1573082075293,
 "(1, 0, 0, 0, 0, 1, 0, 1, 0, 1, 0, 1)": 30.982049761784,
 "(1, 0, 0, 0, 0, 1, 0, 1, 0, 1, 1, 0)": 32.1573082075293,
 "(1, 0, 0, 0, 0, 1, 0, 1, 0, 1, 1, 1)": 32.7066467985198,
 "(1, 0, 0, 0, 0, 1, 0, 1, 1, 0, 0, 0)": 34.5406368470809,
 "(1, 0, 0, 0, 0, 1, 0, 1, 1, 0, 0, 1)": 34.2062178080103,
 "(1, 0, 0, 0, 0, 1, 0, 1, 1, 0, 1, 0)": 32.3637590849968,
 "(1, 0, 0, 0, 0, 1, 0, 1, 1, 0, 1, 1)": 32.5884653721715,
 "(1, 0, 0, 0, 0, 1, 0, 1, 1, 1, 0, 0)": 34.4792363024167,
 "(1, 0, 0, 0, 0, 1, 0, 1, 1, 1, 0, 1)": 33.133461465575,
 "(1, 0, 0, 0, 0, 1, 0, 1, 1, 1, 1, 0)": 35.7422707082505,
 "(1, 0, 0, 0, 0, 1, 0, 1, 1, 1, 1, 1)": 31.987383206087,
 "(1, 0, 0, 0, 0, 1, 1, 0, 0, 0, 0, 0)": 31.5564041629392,
 "(1, 0, 0, 0, 0, 1, 1, 0, 0, 0, 0, 1)": 34.3637590849968,
 "(1, 0, 0, 0, 0, 1, 1, 0, 0, 0, 1, 0)": 33.9349157861929,
 "(1, 0, 0, 0, 0, 1, 1, 0, 0, 0, 1, 1)": 34.0198046837794,
 "(1, 0, 0, 0, 0, 1, 1, 0, 0, 1, 0, 0)": 33.3637590849968,
 "(1, 0, 0, 0, 0, 1, 1, 0, 0, 1, 0, 1)": 34.8162712896943,
 "(1, 0, 0, 0, 0, 1, 1, 0, 0, 1, 1, 0)": 33.7066467985198,
 "(1, 0, 0, 0, 0, 1, 1, 0, 0, 1, 1, 1)": 34.7422707082505,
 "(1, 0, 0, 0, 0, 1, 1, 0, 1, 0, 0, 0)": 34.8162712896943,
 "(1, 0, 0, 0, 0, 1, 1, 0, 1, 0, 0, 1)": 33.7066467985198,
 "(1, 0, 0, 0, 0, 1, 1, 0, 1, 0, 1, 0)": 32.8743742442579,
 "(1, 0, 0, 0, 0, 1, 1, 0, 1, 0, 1, 1)": 33.5723457068082,
 "(1, 0, 0, 0, 0, 1, 1, 0, 1, 1, 0, 0)": 33.8942738016956,
 "(1, 0, 0, 0, 0, 1, 1, 0, 1, 1, 0, 1)": 32.7787965842756,
 "(1, 0, 0, 0, 0, 1, 1, 0, 1, 1, 1, 0)": 32.8942738016956,
 "(1, 0, 0, 0, 0, 1, 1, 0, 1, 1, 1, 1)": 33.6379340484358,
 "(1, 0, 0, 0, 0, 1, 1, 1, 0, 0, 0, 0)": 33.7066467985198,
 "(1, 0, 0, 0, 0, 1, 1, 1, 0, 0, 0, 1)": 36.0641988031379,
 "(1, 0, 0, 0, 0, 1, 1, 1, 0, 0, 1, 0)": 34.1573082075294,
 "(1, 0, 0, 0, 0, 1, 1, 1, 0, 0, 1, 1)": 32.8162712896943,
 "(1, 0, 0, 0, 0, 1, 1, 1, 0, 1, 0, 0)": 34.8942738016956,
 "(1, 0, 0, 0, 0, 1, 1, 1, 0, 1, 0, 1)": 32.6212553072891,
 "(1, 0, 0, 0, 0, 1, 1, 1, 0, 1, 1, 0)": 33.8942738016956,
 "(1, 0, 0, 0, 0, 1, 1, 1, 0, 1, 1, 1)": 32.6548078670002,
 "(1, 0, 0, 0, 0, 1, 1, 1, 1, 0, 0, 0)": 34.2062178080103,
 "(1, 0, 0, 0, 0, 1, 1, 1, 1, 0, 0, 1)": 34.6047671845006,
 "(1, 0, 0, 0, 0, 1, 1, 1, 1, 0, 1, 0)": 33.7787965842756,
 "(1, 0, 0, 0, 0, 1, 1, 1, 1, 0, 1, 1)": 32.1938340835545,
 "(1, 0, 0, 0, 0, 1, 1, 1, 1, 1, 0, 0)": 34.0198046837794,
 "(1, 0, 0, 0, 0, 1, 1, 1, 1, 1, 0, 1)": 33.7066467985198,
 "(1, 0, 0, 0, 0, 1, 1, 1, 1, 1, 1, 0)": 34.110002492751,
 "(1, 0, 0, 0, 0, 1, 1, 1, 1, 1, 1, 1)": 32.1453355658633,
 "(1, 0, 0, 0, 1, 0, 0, 0, 0, 0, 0, 0)": 29.9793904153335,
 "(1, 0, 0, 0, 1, 0, 0, 0, 0, 0, 0, 1)": 31.9981096126801,
 "(1, 0, 0, 0, 1, 0, 0, 0, 0, 0, 1, 0)": 31.2249950150409,
 "(1, 0, 0, 0, 1, 0, 0, 0, 0, 0, 1, 1)": 32.3917734611664,
 "(1, 0, 0, 0, 1, 0, 0, 0, 0, 1, 0, 0)": 31.8068109604452,
 "(1, 0, 0, 0, 1, 0, 0, 0, 0, 1, 0, 1)": 31.6718813803591,
 "(1, 0, 0, 0, 1, 0, 0, 0, 0, 1, 1, 0)": 33.9349157861929,
 "(1, 0, 0, 0, 1, 0, 0, 0, 0, 1, 1, 1)": 32.7787965842756,
 "(1, 0, 0, 0, 1, 0, 0, 0, 1, 0, 0, 0)": 29.6891593717909,
 "(1, 0, 0, 0, 1, 0, 0, 0, 1, 0, 0, 1)": 30.4203426133631,
 "(1, 0, 0, 0, 1, 0, 0, 0, 1, 0, 1, 0)": 31.1275608641353,
 "(1, 0, 0, 0, 1, 0, 0, 0, 1, 0, 1, 1)": 32.7422707082505,
 "(1, 0, 0, 0, 1, 0, 0, 0, 1, 1, 0, 0)": 32.8942738016956,
 "(1, 0, 0, 0, 1, 0, 0, 0, 1, 1, 0, 1)": 31.2632989032176,
 "(1, 0, 0, 0, 1, 0, 0, 0, 1, 1, 1, 0)": 33.8547454375089,
 "(1, 0, 0, 0, 1, 0, 0, 0, 1, 1, 1, 1)": 33.133461465575,
 "(1, 0, 0, 0, 1, 0, 0, 1, 0, 0, 0, 0)": 31.8645264583015,
 "(1, 0, 0, 0, 1, 0, 0, 1, 0, 0, 0, 1)": 33.2568438810803,
 "(1, 0, 0, 0, 1, 0, 0, 1, 0, 0, 1, 0)": 30.3602952296932,
 "(1, 0, 0, 0, 1, 0, 0, 1, 0, 0, 1, 1)": 32.7604180549608,
 "(1, 0, 0, 0, 1, 0, 0, 1, 0, 1, 0, 0)": 32.4059873203861,
 "(1, 0, 0, 0, 1, 0, 0, 1, 0, 1, 0, 1)": 32.5723457068082,
 "(1, 0, 0, 0, 1, 0, 0, 1, 0, 1, 1, 0)": 33.6379340484358,
 "(1, 0, 0, 0, 1, 0, 0, 1, 0, 1, 1, 1)": 34.110002492751,
 "(1, 0, 0, 0, 1, 0, 0, 1, 1, 0, 0, 0)": 29.4587192850762,
 "(1, 0, 0, 0, 1, 0, 0, 1, 1, 0, 0, 1)": 32.4348421830583,
 "(1, 0, 0, 0, 1, 0, 0, 1, 1, 0, 1, 0)": 32.689159371791,
 "(1, 0, 0, 0, 1, 0, 0, 1, 1, 0, 1, 1)": 33.8547454375089,
 "(1, 0, 0, 0, 1, 0, 0, 1, 1, 1, 0, 0)": 34.0198046837794,
 "(1, 0, 0, 0, 1, 0, 0, 1, 1, 1, 0, 1)": 32.9981096126801,
 "(1, 0, 0, 0, 1, 0, 0, 1, 1, 1, 1, 0)": 32.8942738016956,
 "(1, 0, 0, 0, 1, 0, 0, 1, 1, 1, 1, 1)": 33.6718813803591,
 "(1, 0, 0, 0, 1, 0, 1, 0, 0, 0, 0, 0)": 32.4494889590227,
 "(1, 0, 0, 0, 1, 0, 1, 0, 0, 0, 0, 1)": 34.1573082075294,
 "(1, 0, 0, 0, 1, 0, 1, 0, 0, 0, 1, 0)": 32.4642859609507,
 "(1, 0, 0, 0, 1, 0, 1, 0, 0, 0, 1, 1)": 33.5406368470809,
 "(1, 0, 0, 0, 1, 0, 1, 0, 0, 1, 0, 0)": 32.2062178080103,
 "(1, 0, 0, 0, 1, 0, 1, 0, 0, 1, 0, 1)": 32.8547454375089,
 "(1, 0, 0, 0, 1, 0, 1, 0, 0, 1, 1, 0)": 34.9767359618875,
 "(1, 0, 0, 0, 1, 0, 1, 0, 0, 1, 1, 1)": 33.5406368470809,
 "(1, 0, 0, 0, 1, 0, 1, 0, 1, 0, 0, 0)": 31.2894117435367,
 "(1, 0, 0, 0, 1, 0, 1, 0, 1, 0, 0, 1)": 33.2568438810803,
 "(1, 0, 0, 0, 1, 0, 1, 0, 1, 0, 1, 0)": 29.7377693160156,
 "(1, 0, 0, 0, 1, 0, 1, 0, 1, 0, 1, 1)": 31.8842897131229,
 "(1, 0, 0, 0, 1, 0, 1, 0, 1, 1, 0, 0)": 33.6718813803591,
 "(1, 0, 0, 0, 1, 0, 1, 0, 1, 1, 0, 1)": 31.8162712896943,
 "(1, 0, 0, 0, 1, 0, 1, 0, 1, 1, 1, 0)": 32.9349157861929,
 "(1, 0, 0, 0, 1, 0, 1, 0, 1, 1, 1, 1)": 32.7604180549608,
 "(1, 0, 0, 0, 1, 0, 1, 1, 0, 0, 0, 0)": 33.4203426133631,
 "(1, 0, 0, 0, 1, 0, 1, 1, 0, 0, 0, 1)": 33.7787965842756,
 "(1, 0, 0, 0, 1, 0, 1, 1, 0, 0, 1, 0)": 34.110002492751,
 "(1, 0, 0, 0, 1, 0, 1, 1, 0, 0, 1, 1)": 34.4792363024167,
 "(1, 0, 0, 0, 1, 0, 1, 1, 0, 1, 0, 0)": 33.086918879638,
 "(1, 0, 0, 0, 1, 0, 1, 1, 0, 1, 0, 1)": 32.5250399920298,
 "(1, 0, 0, 0, 1, 0, 1, 1, 0, 1, 1, 0)": 31.8068109604452,
 "(1, 0, 0, 0, 1, 0, 1, 1, 0, 1, 1, 1)": 31.9767359618875,
 "(1, 0, 0, 0, 1, 0, 1, 1, 1, 0, 0, 0)": 34.8942738016956,
 "(1, 0, 0, 0, 1, 0, 1, 1, 1, 0, 0, 1)": 34.3637590849968,
 "(1, 0, 0, 0, 1, 0, 1, 1, 1, 0, 1, 0)": 33.7066467985198,
 "(1, 0, 0, 0, 1, 0, 1, 1, 1, 0, 1, 1)": 32.6379340484358,
 "(1, 0, 0, 0, 1, 0, 1, 1, 1, 1, 0, 0)": 34.8162712896943,
 "(1, 0, 0, 0, 1, 0, 1, 1, 1, 1, 0, 1)": 32.4494889590227,
 "(1, 0, 0, 0, 1, 0, 1, 1, 1, 1, 1, 0)": 31.8257940638128,
 "(1, 0, 0, 0, 1, 0, 1, 1, 1, 1, 1, 1)": 32.1216842977986,
 "(1, 0, 0, 0, 1, 1, 0, 0, 0, 0, 0, 0)": 32.6718813803591,
 "(1, 0, 0, 0, 1, 1, 0, 0, 0, 0, 0, 1)": 33.6718813803591,
 "(1, 0, 0, 0, 1, 1, 0, 0, 0, 0, 1, 0)": 34.2568438810803,
 "(1, 0, 0, 0, 1, 1, 0, 0, 0, 0, 1, 1)": 35.1573082075293,
 "(1, 0, 0, 0, 1, 1, 0, 0, 0, 1, 0, 0)": 31.7604180549608,
 "(1, 0, 0, 0, 1, 1, 0, 0, 0, 1, 0, 1)": 33.5723457068082,
 "(1, 0, 0, 0, 1, 1, 0, 0, 0, 1, 1, 0)": 33.2062178080103,
 "(1, 0, 0, 0, 1, 1, 0, 0, 0, 1, 1, 1)": 33.7787965842756,
 "(1, 0, 0, 0, 1, 1, 0, 0, 1, 0, 0, 0)": 32.3093113009744,
 "(1, 0, 0, 0, 1, 1, 0, 0, 1, 0, 0, 1)": 32.8162712896943,
 "(1, 0, 0, 0, 1, 1, 0, 0, 1, 0, 1, 0)": 33.5096099514602,
 "(1, 0, 0, 0, 1, 1, 0, 0, 1, 0, 1, 1)": 33.5406368470809,
 "(1, 0, 0, 0, 1, 1, 0, 0, 1, 1, 0, 0)": 32.3499532854717,
 "(1, 0, 0, 0, 1, 1, 0, 0, 1, 1, 0, 1)": 32.6047671845006,
 "(1, 0, 0, 0, 1, 1, 0, 0, 1, 1, 1, 0)": 34.1573082075294,
 "(1, 0, 0, 0, 1, 1, 0, 0, 1, 1, 1, 1)": 32.8942738016956,
 "(1, 0, 0, 0, 1, 1, 0, 1, 0, 0, 0, 0)": 33.9349157861929,
 "(1, 0, 0, 0, 1, 1, 0, 1, 0, 0, 0, 1)": 33.7787965842756,
 "(1, 0, 0, 0, 1, 1, 0, 1, 0, 0, 1, 0)": 33.5406368470809,
 "(1, 0, 0, 0, 1, 1, 0, 1, 0, 0, 1, 1)": 34.5406368470809,
 "(1, 0, 0, 0, 1, 1, 0, 1, 0, 1, 0, 0)": 32.689159371791,
 "(1, 0, 0, 0, 1, 1, 0, 1, 0, 1, 0, 1)": 32.3776982759547,
 "(1, 0, 0, 0, 1, 1, 0, 1, 0, 1, 1, 0)": 33.8942738016956,
 "(1, 0, 0, 0, 1, 1, 0, 1, 0, 1, 1, 1)": 33.8547454375089,
 "(1, 0, 0, 0, 1, 1, 0, 1, 1, 0, 0, 0)": 34.7422707082505,
 "(1, 0, 0, 0, 1, 1, 0, 1, 1, 0, 0, 1)": 33.2828390896132,
 "(1, 0, 0, 0, 1, 1, 0, 1, 1, 0, 1, 0)": 33.0641988031379,
 "(1, 0, 0, 0, 1, 1, 0, 1, 1, 0, 1, 1)": 32.0307758016004,
 "(1, 0, 0, 0, 1, 1, 0, 1, 1, 1, 0, 0)": 34.6047671845006,
 "(1, 0, 0, 0, 1, 1, 0, 1, 1, 1, 0, 1)": 32.8547454375089,
 "(1, 0, 0, 0, 1, 1, 0, 1, 1, 1, 1, 0)": 34.1573082075294,
 "(1, 0, 0, 0, 1, 1, 0, 1, 1, 1, 1, 1)": 32.5406368470809,
 "(1, 0, 0, 0, 1, 1, 1, 0, 0, 0, 0, 0)": 33.5096099514602,
 "(1, 0, 0, 0, 1, 1, 1, 0, 0, 0, 0, 1)": 36.0641988031379,
 "(1, 0, 0, 0, 1, 1, 1, 0, 0, 0, 1, 0)": 33.4494889590227,
 "(1, 0, 0, 0, 1, 1, 1, 0, 0, 0, 1, 1)": 34.8162712896943,
 "(1, 0, 0, 0, 1, 1, 1, 0, 0, 1, 0, 0)": 33.5723457068082,
 "(1, 0, 0, 0, 1, 1, 1, 0, 0, 1, 0, 1)": 34.3093113009744,
 "(1, 0, 0, 0, 1, 1, 1, 0, 0, 1, 1, 0)": 34.7422707082505,
 "(1, 0, 0, 0, 1, 1, 1, 0, 0, 1, 1, 1)": 32.3637590849968,
 "(1, 0, 0, 0, 1, 1, 1, 0, 1, 0, 0, 0)": 34.5406368470809,
 "(1, 0, 0, 0, 1, 1, 1, 0, 1, 0, 0, 1)": 36.0641988031379,
 "(1, 0, 0, 0, 1, 1, 1, 0, 1, 0, 1, 0)": 33.5723457068082,
 "(1, 0, 0, 0, 1, 1, 1, 0, 1, 0, 1, 1)": 34.3637590849968,
 "(1, 0, 0, 0, 1, 1, 1, 0, 1, 1, 0, 0)": 33.7787965842756,
 "(1, 0, 0, 0, 1, 1, 1, 0, 1, 1, 0, 1)": 32.6379340484358,
 "(1, 0, 0, 0, 1, 1, 1, 0, 1, 1, 1, 0)": 33.8547454375089,
 "(1, 0, 0, 0, 1, 1, 1, 0, 1, 1, 1, 1)": 33.2062178080103,
 "(1, 0, 0, 0, 1, 1, 1, 1, 0, 0, 0, 0)": 33.0641988031379,
 "(1, 0, 0, 0, 1, 1, 1, 1, 0, 0, 0, 1)": 34.8942738016956,
 "(1, 0, 0, 0, 1, 1, 1, 1, 0, 0, 1, 0)": 34.8162712896943,
 "(1, 0, 0, 0, 1, 1, 1, 1, 0, 0, 1, 1)": 33.086918879638,
 "(1, 0, 0, 0, 1, 1, 1, 1, 0, 1, 0, 0)": 35.7422707082505,
 "(1, 0, 0, 0, 1, 1, 1, 1, 0, 1, 0, 1)": 33.7066467985198,
 "(1, 0, 0, 0, 1, 1, 1, 1, 0, 1, 1, 0)": 34.6718813803591,
 "(1, 0, 0, 0, 1, 1, 1, 1, 0, 1, 1, 1)": 33.2828390896132,
 "(1, 0, 0, 0, 1, 1, 1, 1, 1, 0, 0, 0)": 33.3637590849968,
 "(1, 0, 0, 0, 1, 1, 1, 1, 1, 0, 0, 1)": 34.9767359618875,
 "(1, 0, 0, 0, 1, 1, 1, 1, 1, 0, 1, 0)": 34.0641988031379,
 "(1, 0, 0, 0, 1, 1, 1, 1, 1, 0, 1, 1)": 32.5406368470809,
 "(1, 0, 0, 0, 1, 1, 1, 1, 1, 1, 0, 0)": 34.5406368470809,
 "(1, 0, 0, 0, 1, 1, 1, 1, 1, 1, 0, 1)": 33.5096099514602,
 "(1, 0, 0, 0, 1, 1, 1, 1, 1, 1, 1, 0)": 33.3917734611664,
 "(1, 0, 0, 0, 1, 1, 1, 1, 1, 1, 1, 1)": 30.2344760680518,
 "(1, 0, 0, 1, 0, 0, 0, 0, 0, 0, 0, 0)": 28.7099494211926,
 "(1, 0, 0, 1, 0, 0, 0, 0, 0, 0, 0, 1)": 33.2313087889731,
 "(1, 0, 0, 1, 0, 0, 0, 0, 0, 0, 1, 0)": 32.181555753776,
 "(1, 0, 0, 1, 0, 0, 0, 0, 0, 0, 1, 1)": 34.6718813803591,
 "(1, 0, 0, 1, 0, 0, 0, 0, 0, 1, 0, 0)": 32.4792363024167,
 "(1, 0, 0, 1, 0, 0, 0, 0, 0, 1, 0, 1)": 31.3093113009744,
 "(1, 0, 0, 1, 0, 0, 0, 0, 0, 1, 1, 0)": 33.8942738016956,
 "(1, 0, 0, 1, 0, 0, 0, 0, 0, 1, 1, 1)": 32.6047671845006,
 "(1, 0, 0, 1, 0, 0, 0, 0, 1, 0, 0, 0)": 31.8547454375089,
 "(1, 0, 0, 1, 0, 0, 0, 0, 1, 0, 0, 1)": 32.5406368470809,
 "(1, 0, 0, 1, 0, 0, 0, 0, 1, 0, 1, 0)": 31.3430996144307,
 "(1, 0, 0, 1, 0, 0, 0, 0, 1, 0, 1, 1)": 34.0198046837794,
 "(1, 0, 0, 1, 0, 0, 0, 0, 1, 1, 0, 0)": 33.4494889590227,
 "(1, 0, 0, 1, 0, 0, 0, 0, 1, 1, 0, 1)": 28.4006406989206,
 "(1, 0, 0, 1, 0, 0, 0, 0, 1, 1, 1, 0)": 34.6718813803591,
 "(1, 0, 0, 1, 0, 0, 0, 0, 1, 1, 1, 1)": 31.9144516836332,
 "(1, 0, 0, 1, 0, 0, 0, 1, 0, 0, 0, 0)": 30.7110519776398,
 "(1, 0, 0, 1, 0, 0, 0, 1, 0, 0, 0, 1)": 30.4203426133631,
 "(1, 0, 0, 1, 0, 0, 0, 1, 0, 0, 1, 0)": 31.4494889590227,
 "(1, 0, 0, 1, 0, 0, 0, 1, 0, 0, 1, 1)": 33.3093113009744,
 "(1, 0, 0, 1, 0, 0, 0, 1, 0, 1, 0, 0)": 32.5564041629392,
 "(1, 0, 0, 1, 0, 0, 0, 1, 0, 1, 0, 1)": 28.4820568214791,
 "(1, 0, 0, 1, 0, 0, 0, 1, 0, 1, 1, 0)": 32.0089163676367,
 "(1, 0, 0, 1, 0, 0, 0, 1, 0, 1, 1, 1)": 32.0755141163657,
 "(1, 0, 0, 1, 0, 0, 0, 1, 1, 0, 0, 0)": 32.0418309901094,
 "(1, 0, 0, 1, 0, 0, 0, 1, 1, 0, 0, 1)": 32.6212553072891,
 "(1, 0, 0, 1, 0, 0, 0, 1, 1, 0, 1, 0)": 33.133461465575,
 "(1, 0, 0, 1, 0, 0, 0, 1, 1, 0, 1, 1)": 33.0198046837794,
 "(1, 0, 0, 1, 0, 0, 0, 1, 1, 1, 0, 0)": 34.4792363024167,
 "(1, 0, 0, 1, 0, 0, 0, 1, 1, 1, 0, 1)": 32.3227318167367,
 "(1, 0, 0, 1, 0, 0, 0, 1, 1, 1, 1, 0)": 33.8942738016956,
 "(1, 0, 0, 1, 0, 0, 0, 1, 1, 1, 1, 1)": 31.5643529160547,
 "(1, 0, 0, 1, 0, 0, 1, 0, 0, 0, 0, 0)": 31.086918879638,
 "(1, 0, 0, 1, 0, 0, 1, 0, 0, 0, 0, 1)": 30.8842897131229,
 "(1, 0, 0, 1, 0, 0, 1, 0, 0, 0, 1, 0)": 29.3176844819994,
 "(1, 0, 0, 1, 0, 0, 1, 0, 0, 0, 1, 1)": 31.7422707082505,
 "(1, 0, 0, 1, 0, 0, 1, 0, 0, 1, 0, 0)": 27.6837377380489,
 "(1, 0, 0, 1, 0, 0, 1, 0, 0, 1, 0, 1)": 27.7445266821909,
 "(1, 0, 0, 1, 0, 0, 1, 0, 0, 1, 1, 0)": 29.7000641481298,
 "(1, 0, 0, 1, 0, 0, 1, 0, 0, 1, 1, 1)": 29.8892731206372,
 "(1, 0, 0, 1, 0, 0, 1, 0, 1, 0, 0, 0)": 29.2828390896132,
 "(1, 0, 0, 1, 0, 0, 1, 0, 1, 0, 0, 1)": 31.2504176119208,
 "(1, 0, 0, 1, 0, 0, 1, 0, 1, 0, 1, 0)": 30.237650315847,
 "(1, 0, 0, 1, 0, 0, 1, 0, 1, 0, 1, 1)": 31.8942738016956,
 "(1, 0, 0, 1, 0, 0, 1, 0, 1, 1, 0, 0)": 32.2568438810803,
 "(1, 0, 0, 1, 0, 0, 1, 0, 1, 1, 0, 1)": 28.2722219822392,
 "(1, 0, 0, 1, 0, 0, 1, 0, 1, 1, 1, 0)": 31.8068109604452,
 "(1, 0, 0, 1, 0, 0, 1, 0, 1, 1, 1, 1)": 32.2960144783609,
 "(1, 0, 0, 1, 0, 0, 1, 1, 0, 0, 0, 0)": 32.4792363024167,
 "(1, 0, 0, 1, 0, 0, 1, 1, 0, 0, 0, 1)": 32.8162712896943,
 "(1, 0, 0, 1, 0, 0, 1, 1, 0, 0, 1, 0)": 31.835380112642,
 "(1, 0, 0, 1, 0, 0, 1, 1, 0, 0, 1, 1)": 32.6718813803591,
 "(1, 0, 0, 1, 0, 0, 1, 1, 0, 1, 0, 0)": 33.0198046837794,
 "(1, 0, 0, 1, 0, 0, 1, 1, 0, 1, 0, 1)": 28.4614999381199,
 "(1, 0, 0, 1, 0, 0, 1, 1, 0, 1, 1, 0)": 33.4203426133631,
 "(1, 0, 0, 1, 0, 0, 1, 1, 0, 1, 1, 1)": 33.4792363024167,
 "(1, 0, 0, 1, 0, 0, 1, 1, 1, 0, 0, 0)": 32.4943431948069,
 "(1, 0, 0, 1, 0, 0, 1, 1, 1, 0, 0, 1)": 33.0641988031379,
 "(1, 0, 0, 1, 0, 0, 1, 1, 1, 0, 1, 0)": 32.9556743463597,
 "(1, 0, 0, 1, 0, 0, 1, 1, 1, 0, 1, 1)": 32.8743742442579,
 "(1, 0, 0, 1, 0, 0, 1, 1, 1, 1, 0, 0)": 33.8547454375089,
 "(1, 0, 0, 1, 0, 0, 1, 1, 1, 1, 0, 1)": 31.6295705755011,
 "(1, 0, 0, 1, 0, 0, 1, 1, 1, 1, 1, 0)": 33.6379340484358,
 "(1, 0, 0, 1, 0, 0, 1, 1, 1, 1, 1, 1)": 32.0198046837794,
 "(1, 0, 0, 1, 0, 1, 0, 0, 0, 0, 0, 0)": 31.6804945106638,
 "(1, 0, 0, 1, 0, 1, 0, 0, 0, 0, 0, 1)": 34.1573082075294,
 "(1, 0, 0, 1, 0, 1, 0, 0, 0, 0, 1, 0)": 32.7787965842756,
 "(1, 0, 0, 1, 0, 1, 0, 0, 0, 0, 1, 1)": 35.4792363024167,
 "(1, 0, 0, 1, 0, 1, 0, 0, 0, 1, 0, 0)": 31.356839671057,
 "(1, 0, 0, 1, 0, 1, 0, 0, 0, 1, 0, 1)": 31.7513158478535,
 "(1, 0, 0, 1, 0, 1, 0, 0, 0, 1, 1, 0)": 34.0641988031379,
 "(1, 0, 0, 1, 0, 1, 0, 0, 0, 1, 1, 1)": 32.4348421830583,
 "(1, 0, 0, 1, 0, 1, 0, 0, 1, 0, 0, 0)": 31.6129876913055,
 "(1, 0, 0, 1, 0, 1, 0, 0, 1, 0, 0, 1)": 31.2504176119208,
 "(1, 0, 0, 1, 0, 1, 0, 0, 1, 0, 1, 0)": 30.5211669828826,
 "(1, 0, 0, 1, 0, 1, 0, 0, 1, 0, 1, 1)": 31.4943431948069,
 "(1, 0, 0, 1, 0, 1, 0, 0, 1, 1, 0, 0)": 33.133461465575,
 "(1, 0, 0, 1, 0, 1, 0, 0, 1, 1, 0, 1)": 32.110002492751,
 "(1, 0, 0, 1, 0, 1, 0, 0, 1, 1, 1, 0)": 33.8942738016956,
 "(1, 0, 0, 1, 0, 1, 0, 0, 1, 1, 1, 1)": 31.9767359618875,
 "(1, 0, 0, 1, 0, 1, 0, 1, 0, 0, 0, 0)": 32.2697829367878,
 "(1, 0, 0, 1, 0, 1, 0, 1, 0, 0, 0, 1)": 33.2568438810803,
 "(1, 0, 0, 1, 0, 1, 0, 1, 0, 0, 1, 0)": 31.5173043432502,
 "(1, 0, 0, 1, 0, 1, 0, 1, 0, 0, 1, 1)": 32.7787965842756,
 "(1, 0, 0, 1, 0, 1, 0, 1, 0, 1, 0, 0)": 30.8450302826757,
 "(1, 0, 0, 1, 0, 1, 0, 1, 0, 1, 0, 1)": 28.696784051891,
 "(1, 0, 0, 1, 0, 1, 0, 1, 0, 1, 1, 0)": 31.5250399920298,
 "(1, 0, 0, 1, 0, 1, 0, 1, 0, 1, 1, 1)": 30.8162712896943,
 "(1, 0, 0, 1, 0, 1, 0, 1, 1, 0, 0, 0)": 33.181555753776,
 "(1, 0, 0, 1, 0, 1, 0, 1, 1, 0, 0, 1)": 32.8942738016956,
 "(1, 0, 0, 1, 0, 1, 0, 1, 1, 0, 1, 0)": 32.133461465575,
 "(1, 0, 0, 1, 0, 1, 0, 1, 1, 0, 1, 1)": 32.2828390896132,
 "(1, 0, 0, 1, 0, 1, 0, 1, 1, 1, 0, 0)": 34.4792363024167,
 "(1, 0, 0, 1, 0, 1, 0, 1, 1, 1, 0, 1)": 32.8162712896943,
 "(1, 0, 0, 1, 0, 1, 0, 1, 1, 1, 1, 0)": 32.1573082075293,
 "(1, 0, 0, 1, 0, 1, 0, 1, 1, 1, 1, 1)": 31.4348421830583,
 "(1, 0, 0, 1, 0, 1, 1, 0, 0, 0, 0, 0)": 33.7787965842756,
 "(1, 0, 0, 1, 0, 1, 1, 0, 0, 0, 0, 1)": 33.7066467985198,
 "(1, 0, 0, 1, 0, 1, 1, 0, 0, 0, 1, 0)": 33.9349157861929,
 "(1, 0, 0, 1, 0, 1, 1, 0, 0, 0, 1, 1)": 34.2062178080103,
 "(1, 0, 0, 1, 0, 1, 1, 0, 0, 1, 0, 0)": 32.689159371791,
 "(1, 0, 0, 1, 0, 1, 1, 0, 0, 1, 0, 1)": 31.9767359618875,
 "(1, 0, 0, 1, 0, 1, 1, 0, 0, 1, 1, 0)": 33.133461465575,
 "(1, 0, 0, 1, 0, 1, 1, 0, 0, 1, 1, 1)": 33.2062178080103,
 "(1, 0, 0, 1, 0, 1, 1, 0, 1, 0, 0, 0)": 33.9767359618875,
 "(1, 0, 0, 1, 0, 1, 1, 0, 1, 0, 0, 1)": 32.6718813803591,
 "(1, 0, 0, 1, 0, 1, 1, 0, 1, 0, 1, 0)": 31.0473905154513,
 "(1, 0, 0, 1, 0, 1, 1, 0, 1, 0, 1, 1)": 32.9767359618875,
 "(1, 0, 0, 1, 0, 1, 1, 0, 1, 1, 0, 0)": 32.5723457068082,
 "(1, 0, 0, 1, 0, 1, 1, 0, 1, 1, 0, 1)": 31.1633319951571,
 "(1, 0, 0, 1, 0, 1, 1, 0, 1, 1, 1, 0)": 33.6379340484358,
 "(1, 0, 0, 1, 0, 1, 1, 0, 1, 1, 1, 1)": 33.3093113009744,
 "(1, 0, 0, 1, 0, 1, 1, 1, 0, 0, 0, 0)": 33.6047671845006,
 "(1, 0, 0, 1, 0, 1, 1, 1, 0, 0, 0, 1)": 36.0641988031379,
 "(1, 0, 0, 1, 0, 1, 1, 1, 0, 0, 1, 0)": 32.3637590849968,
 "(1, 0, 0, 1, 0, 1, 1, 1, 0, 0, 1, 1)": 34.3637590849968,
 "(1, 0, 0, 1, 0, 1, 1, 1, 0, 1, 0, 0)": 34.1573082075294,
 "(1, 0, 0, 1, 0, 1, 1, 1, 0, 1, 0, 1)": 30.5057780898692,
 "(1, 0, 0, 1, 0, 1, 1, 1, 0, 1, 1, 0)": 32.0089163676367,
 "(1, 0, 0, 1, 0, 1, 1, 1, 0, 1, 1, 1)": 32.8162712896943,
 "(1, 0, 0, 1, 0, 1, 1, 1, 1, 0, 0, 0)": 35.1573082075293,
 "(1, 0, 0, 1, 0, 1, 1, 1, 1, 0, 0, 1)": 33.8942738016956,
 "(1, 0, 0, 1, 0, 1, 1, 1, 1, 0, 1, 0)": 33.4494889590227,
 "(1, 0, 0, 1, 0, 1, 1, 1, 1, 0, 1, 1)": 33.1573082075293,
 "(1, 0, 0, 1, 0, 1, 1, 1, 1, 1, 0, 0)": 33.7422707082505,
 "(1, 0, 0, 1, 0, 1, 1, 1, 1, 1, 0, 1)": 33.6047671845006,
 "(1, 0, 0, 1, 0, 1, 1, 1, 1, 1, 1, 0)": 34.1573082075294,
 "(1, 0, 0, 1, 0, 1, 1, 1, 1, 1, 1, 1)": 32.1938340835545,
 "(1, 0, 0, 1, 1, 0, 0, 0, 0, 0, 0, 0)": 31.5096099514602,
 "(1, 0, 0, 1, 1, 0, 0, 0, 0, 0, 0, 1)": 33.181555753776,
 "(1, 0, 0, 1, 1, 0, 0, 0, 0, 0, 1, 0)": 32.6047671845006,
 "(1, 0, 0, 1, 1, 0, 0, 0, 0, 0, 1, 1)": 34.9767359618875,
 "(1, 0, 0, 1, 1, 0, 0, 0, 0, 1, 0, 0)": 34.0198046837794,
 "(1, 0, 0, 1, 1, 0, 0, 0, 0, 1, 0, 1)": 32.3362783485747,
 "(1, 0, 0, 1, 1, 0, 0, 0, 0, 1, 1, 0)": 33.3362783485747,
 "(1, 0, 0, 1, 1, 0, 0, 0, 0, 1, 1, 1)": 34.0641988031379,
 "(1, 0, 0, 1, 1, 0, 0, 0, 1, 0, 0, 0)": 32.3917734611664,
 "(1, 0, 0, 1, 1, 0, 0, 0, 1, 0, 0, 1)": 32.6212553072891,
 "(1, 0, 0, 1, 1, 0, 0, 0, 1, 0, 1, 0)": 32.9556743463597,
 "(1, 0, 0, 1, 1, 0, 0, 0, 1, 0, 1, 1)": 33.0198046837794,
 "(1, 0, 0, 1, 1, 0, 0, 0, 1, 1, 0, 0)": 33.6047671845006,
 "(1, 0, 0, 1, 1, 0, 0, 0, 1, 1, 0, 1)": 31.5884653721715,
 "(1, 0, 0, 1, 1, 0, 0, 0, 1, 1, 1, 0)": 34.7422707082505,
 "(1, 0, 0, 1, 1, 0, 0, 0, 1, 1, 1, 1)": 34.3093113009744,
 "(1, 0, 0, 1, 1, 0, 0, 1, 0, 0, 0, 0)": 31.7243488002532,
 "(1, 0, 0, 1, 1, 0, 0, 1, 0, 0, 0, 1)": 32.4348421830583,
 "(1, 0, 0, 1, 1, 0, 0, 1, 0, 0, 1, 0)": 31.0984145184758,
 "(1, 0, 0, 1, 1, 0, 0, 1, 0, 0, 1, 1)": 33.0198046837794,
 "(1, 0, 0, 1, 1, 0, 0, 1, 0, 1, 0, 0)": 33.6718813803591,
 "(1, 0, 0, 1, 1, 0, 0, 1, 0, 1, 0, 1)": 30.4348421830583,
 "(1, 0, 0, 1, 1, 0, 0, 1, 0, 1, 1, 0)": 33.133461465575,
 "(1, 0, 0, 1, 1, 0, 0, 1, 0, 1, 1, 1)": 33.7066467985198,
 "(1, 0, 0, 1, 1, 0, 0, 1, 1, 0, 0, 0)": 30.8694419487156,
 "(1, 0, 0, 1, 1, 0, 0, 1, 1, 0, 0, 1)": 30.9246474507391,
 "(1, 0, 0, 1, 1, 0, 0, 1, 1, 0, 1, 0)": 32.4792363024167,
 "(1, 0, 0, 1, 1, 0, 0, 1, 1, 0, 1, 1)": 31.6129876913055,
 "(1, 0, 0, 1, 1, 0, 0, 1, 1, 1, 0, 0)": 33.7787965842756,
 "(1, 0, 0, 1, 1, 0, 0, 1, 1, 1, 0, 1)": 31.4059873203861,
 "(1, 0, 0, 1, 1, 0, 0, 1, 1, 1, 1, 0)": 33.7066467985198,
 "(1, 0, 0, 1, 1, 0, 0, 1, 1, 1, 1, 1)": 32.4203426133631,
 "(1, 0, 0, 1, 1, 0, 1, 0, 0, 0, 0, 0)": 33.6047671845006,
 "(1, 0, 0, 1, 1, 0, 1, 0, 0, 0, 0, 1)": 34.2062178080103,
 "(1, 0, 0, 1, 1, 0, 1, 0, 0, 0, 1, 0)": 33.8162712896943,
 "(1, 0, 0, 1, 1, 0, 1, 0, 0, 0, 1, 1)": 33.7787965842756,
 "(1, 0, 0, 1, 1, 0, 1, 0, 0, 1, 0, 0)": 33.4203426133631,
 "(1, 0, 0, 1, 1, 0, 1, 0, 0, 1, 0, 1)": 33.0641988031379,
 "(1, 0, 0, 1, 1, 0, 1, 0, 0, 1, 1, 0)": 31.4203426133631,
 "(1, 0, 0, 1, 1, 0, 1, 0, 0, 1, 1, 1)": 34.0198046837794,
 "(1, 0, 0, 1, 1, 0, 1, 0, 1, 0, 0, 0)": 32.9981096126801,
 "(1, 0, 0, 1, 1, 0, 1, 0, 1, 0, 0, 1)": 32.8942738016956,
 "(1, 0, 0, 1, 1, 0, 1, 0, 1, 0, 1, 0)": 30.8645264583015,
 "(1, 0, 0, 1, 1, 0, 1, 0, 1, 0, 1, 1)": 31.5803830258736,
 "(1, 0, 0, 1, 1, 0, 1, 0, 1, 1, 0, 0)": 34.3637590849968,
 "(1, 0, 0, 1, 1, 0, 1, 0, 1, 1, 0, 1)": 31.2960144783609,
 "(1, 0, 0, 1, 1, 0, 1, 0, 1, 1, 1, 0)": 34.9767359618875,
 "(1, 0, 0, 1, 1, 0, 1, 0, 1, 1, 1, 1)": 33.5406368470809,
 "(1, 0, 0, 1, 1, 0, 1, 1, 0, 0, 0, 0)": 33.133461465575,
 "(1, 0, 0, 1, 1, 0, 1, 1, 0, 0, 0, 1)": 33.2828390896132,
 "(1, 0, 0, 1, 1, 0, 1, 1, 0, 0, 1, 0)": 31.8842897131229,
 "(1, 0, 0, 1, 1, 0, 1, 1, 0, 0, 1, 1)": 33.3637590849968,
 "(1, 0, 0, 1, 1, 0, 1, 1, 0, 1, 0, 0)": 34.0198046837794,
 "(1, 0, 0, 1, 1, 0, 1, 1, 0, 1, 0, 1)": 30.9767359618875,
 "(1, 0, 0, 1, 1, 0, 1, 1, 0, 1, 1, 0)": 29.7000641481298,
 "(1, 0, 0, 1, 1, 0, 1, 1, 0, 1, 1, 1)": 31.5643529160547,
 "(1, 0, 0, 1, 1, 0, 1, 1, 1, 0, 0, 0)": 33.2313087889731,
 "(1, 0, 0, 1, 1, 0, 1, 1, 1, 0, 0, 1)": 32.797412262443,
 "(1, 0, 0, 1, 1, 0, 1, 1, 1, 0, 1, 0)": 33.5096099514602,
 "(1, 0, 0, 1, 1, 0, 1, 1, 1, 0, 1, 1)": 31.133461465575,
 "(1, 0, 0, 1, 1, 0, 1, 1, 1, 1, 0, 0)": 34.5406368470809,
 "(1, 0, 0, 1, 1, 0, 1, 1, 1, 1, 0, 1)": 32.2960144783609,
 "(1, 0, 0, 1, 1, 0, 1, 1, 1, 1, 1, 0)": 34.2062178080103,
 "(1, 0, 0, 1, 1, 0, 1, 1, 1, 1, 1, 1)": 31.6804945106638,
 "(1, 0, 0, 1, 1, 1, 0, 0, 0, 0, 0, 0)": 32.8547454375089,
 "(1, 0, 0, 1, 1, 1, 0, 0, 0, 0, 0, 1)": 34.6718813803591,
 "(1, 0, 0, 1, 1, 1, 0, 0, 0, 0, 1, 0)": 32.835380112642,
 "(1, 0, 0, 1, 1, 1, 0, 0, 0, 0, 1, 1)": 35.1573082075293,
 "(1, 0, 0, 1, 1, 1, 0, 0, 0, 1, 0, 0)": 34.4792363024167,
 "(1, 0, 0, 1, 1, 1, 0, 0, 0, 1, 0, 1)": 33.6718813803591,
 "(1, 0, 0, 1, 1, 1, 0, 0, 0, 1, 1, 0)": 36.0641988031379,
 "(1, 0, 0, 1, 1, 1, 0, 0, 0, 1, 1, 1)": 32.4059873203861,
 "(1, 0, 0, 1, 1, 1, 0, 0, 1, 0, 0, 0)": 33.5406368470809,
 "(1, 0, 0, 1, 1, 1, 0, 0, 1, 0, 0, 1)": 33.0641988031379,
 "(1, 0, 0, 1, 1, 1, 0, 0, 1, 0, 1, 0)": 33.2568438810803,
 "(1, 0, 0, 1, 1, 1, 0, 0, 1, 0, 1, 1)": 34.4203426133631,
 "(1, 0, 0, 1, 1, 1, 0, 0, 1, 1, 0, 0)": 34.6718813803591,
 "(1, 0, 0, 1, 1, 1, 0, 0, 1, 1, 0, 1)": 33.4792363024167,
 "(1, 0, 0, 1, 1, 1, 0, 0, 1, 1, 1, 0)": 33.2062178080103,
 "(1, 0, 0, 1, 1, 1, 0, 0, 1, 1, 1, 1)": 32.835380112642,
 "(1, 0, 0, 1, 1, 1, 0, 1, 0, 0, 0, 0)": 35.2568438810803,
 "(1, 0, 0, 1, 1, 1, 0, 1, 0, 0, 0, 1)": 34.3637590849968,
 "(1, 0, 0, 1, 1, 1, 0, 1, 0, 0, 1, 0)": 33.3093113009744,
 "(1, 0, 0, 1, 1, 1, 0, 1, 0, 0, 1, 1)": 34.8162712896943,
 "(1, 0, 0, 1, 1, 1, 0, 1, 0, 1, 0, 0)": 32.8743742442579,
 "(1, 0, 0, 1, 1, 1, 0, 1, 0, 1, 0, 1)": 30.0783568661345,
 "(1, 0, 0, 1, 1, 1, 0, 1, 0, 1, 1, 0)": 34.0641988031379,
 "(1, 0, 0, 1, 1, 1, 0, 1, 0, 1, 1, 1)": 33.4203426133631,
 "(1, 0, 0, 1, 1, 1, 0, 1, 1, 0, 0, 0)": 33.7787965842756,
 "(1, 0, 0, 1, 1, 1, 0, 1, 1, 0, 0, 1)": 32.797412262443,
 "(1, 0, 0, 1, 1, 1, 0, 1, 1, 0, 1, 0)": 32.9981096126801,
 "(1, 0, 0, 1, 1, 1, 0, 1, 1, 0, 1, 1)": 32.1938340835545,
 "(1, 0, 0, 1, 1, 1, 0, 1, 1, 1, 0, 0)": 35.4792363024167,
 "(1, 0, 0, 1, 1, 1, 0, 1, 1, 1, 0, 1)": 32.3776982759547,
 "(1, 0, 0, 1, 1, 1, 0, 1, 1, 1, 1, 0)": 33.7066467985198,
 "(1, 0, 0, 1, 1, 1, 0, 1, 1, 1, 1, 1)": 32.5564041629392,
 "(1, 0, 0, 1, 1, 1, 1, 0, 0, 0, 0, 0)": 33.9349157861929,
 "(1, 0, 0, 1, 1, 1, 1, 0, 0, 0, 0, 1)": 34.6047671845006,
 "(1, 0, 0, 1, 1, 1, 1, 0, 0, 0, 1, 0)": 34.3637590849968,
 "(1, 0, 0, 1, 1, 1, 1, 0, 0, 0, 1, 1)": 35.4792363024167,
 "(1, 0, 0, 1, 1, 1, 1, 0, 0, 1, 0, 0)": 33.5723457068082,
 "(1, 0, 0, 1, 1, 1, 1, 0, 0, 1, 0, 1)": 33.5096099514602,
 "(1, 0, 0, 1, 1, 1, 1, 0, 0, 1, 1, 0)": 33.3362783485747,
 "(1, 0, 0, 1, 1, 1, 1, 0, 0, 1, 1, 1)": 32.8162712896943,
 "(1, 0, 0, 1, 1, 1, 1, 0, 1, 0, 0, 0)": 35.4792363024167,
 "(1, 0, 0, 1, 1, 1, 1, 0, 1, 0, 0, 1)": 33.8942738016956,
 "(1, 0, 0, 1, 1, 1, 1, 0, 1, 0, 1, 0)": 33.6379340484358,
 "(1, 0, 0, 1, 1, 1, 1, 0, 1, 0, 1, 1)": 34.6718813803591,
 "(1, 0, 0, 1, 1, 1, 1, 0, 1, 1, 0, 0)": 34.6047671845006,
 "(1, 0, 0, 1, 1, 1, 1, 0, 1, 1, 0, 1)": 33.110002492751,
 "(1, 0, 0, 1, 1, 1, 1, 0, 1, 1, 1, 0)": 33.9349157861929,
 "(1, 0, 0, 1, 1, 1, 1, 0, 1, 1, 1, 1)": 31.7422707082505,
 "(1, 0, 0, 1, 1, 1, 1, 1, 0, 0, 0, 0)": 34.110002492751,
 "(1, 0, 0, 1, 1, 1, 1, 1, 0, 0, 0, 1)": 34.9767359618875,
 "(1, 0, 0, 1, 1, 1, 1, 1, 0, 0, 1, 0)": 33.5723457068082,
 "(1, 0, 0, 1, 1, 1, 1, 1, 0, 0, 1, 1)": 33.7066467985198,
 "(1, 0, 0, 1, 1, 1, 1, 1, 0, 1, 0, 0)": 34.9767359618875,
 "(1, 0, 0, 1, 1, 1, 1, 1, 0, 1, 0, 1)": 32.3499532854717,
 "(1, 0, 0, 1, 1, 1, 1, 1, 0, 1, 1, 0)": 33.8942738016956,
 "(1, 0, 0, 1, 1, 1, 1, 1, 0, 1, 1, 1)": 32.1453355658633,
 "(1, 0, 0, 1, 1, 1, 1, 1, 1, 0, 0, 0)": 34.3637590849968,
 "(1, 0, 0, 1, 1, 1, 1, 1, 1, 0, 0, 1)": 34.3637590849968,
 "(1, 0, 0, 1, 1, 1, 1, 1, 1, 0, 1, 0)": 33.5723457068082,
 "(1, 0, 0, 1, 1, 1, 1, 1, 1, 0, 1, 1)": 32.835380112642,
 "(1, 0, 0, 1, 1, 1, 1, 1, 1, 1, 0, 0)": 32.1693810398299,
 "(1, 0, 0, 1, 1, 1, 1, 1, 1, 1, 0, 1)": 32.6718813803591,
 "(1, 0, 0, 1, 1, 1, 1, 1, 1, 1, 1, 0)": 32.9144516836332,
 "(1, 0, 0, 1, 1, 1, 1, 1, 1, 1, 1, 1)": 29.646346288252,
 "(1, 0, 1, 0, 0, 0, 0, 0, 0, 0, 0, 0)": 29.9043274663595,
 "(1, 0, 1, 0, 0, 0, 0, 0, 0, 0, 0, 1)": 31.987383206087,
 "(1, 0, 1, 0, 0, 0, 0, 0, 0, 0, 1, 0)": 31.3776982759547,
 "(1, 0, 1, 0, 0, 0, 0, 0, 0, 0, 1, 1)": 32.5250399920298,
 "(1, 0, 1, 0, 0, 0, 0, 0, 0, 1, 0, 0)": 32.4792363024167,
 "(1, 0, 1, 0, 0, 0, 0, 0, 0, 1, 0, 1)": 32.0198046837794,
 "(1, 0, 1, 0, 0, 0, 0, 0, 0, 1, 1, 0)": 33.5723457068082,
 "(1, 0, 1, 0, 0, 0, 0, 0, 0, 1, 1, 1)": 34.3093113009744,
 "(1, 0, 1, 0, 0, 0, 0, 0, 1, 0, 0, 0)": 31.3847187036324,
 "(1, 0, 1, 0, 0, 0, 0, 0, 1, 0, 0, 1)": 31.3093113009744,
 "(1, 0, 1, 0, 0, 0, 0, 0, 1, 0, 1, 0)": 32.0089163676367,
 "(1, 0, 1, 0, 0, 0, 0, 0, 1, 0, 1, 1)": 33.1573082075293,
 "(1, 0, 1, 0, 0, 0, 0, 0, 1, 1, 0, 0)": 34.110002492751,
 "(1, 0, 1, 0, 0, 0, 0, 0, 1, 1, 0, 1)": 31.5250399920298,
 "(1, 0, 1, 0, 0, 0, 0, 0, 1, 1, 1, 0)": 34.0641988031379,
 "(1, 0, 1, 0, 0, 0, 0, 0, 1, 1, 1, 1)": 33.086918879638,
 "(1, 0, 1, 0, 0, 0, 0, 1, 0, 0, 0, 0)": 31.5173043432502,
 "(1, 0, 1, 0, 0, 0, 0, 1, 0, 0, 0, 1)": 31.6718813803591,
 "(1, 0, 1, 0, 0, 0, 0, 1, 0, 0, 1, 0)": 31.9144516836332,
 "(1, 0, 1, 0, 0, 0, 0, 1, 0, 0, 1, 1)": 32.9767359618875,
 "(1, 0, 1, 0, 0, 0, 0, 1, 0, 1, 0, 0)": 32.5406368470809,
 "(1, 0, 1, 0, 0, 0, 0, 1, 0, 1, 0, 1)": 31.9246474507391,
 "(1, 0, 1, 0, 0, 0, 0, 1, 0, 1, 1, 0)": 33.4494889590227,
 "(1, 0, 1, 0, 0, 0, 0, 1, 0, 1, 1, 1)": 33.6379340484358,
 "(1, 0, 1, 0, 0, 0, 0, 1, 1, 0, 0, 0)": 32.6548078670002,
 "(1, 0, 1, 0, 0, 0, 0, 1, 1, 0, 0, 1)": 32.3362783485747,
 "(1, 0, 1, 0, 0, 0, 0, 1, 1, 0, 1, 0)": 33.8547454375089,
 "(1, 0, 1, 0, 0, 0, 0, 1, 1, 0, 1, 1)": 32.0984145184758,
 "(1, 0, 1, 0, 0, 0, 0, 1, 1, 1, 0, 0)": 34.1573082075294,
 "(1, 0, 1, 0, 0, 0, 0, 1, 1, 1, 0, 1)": 32.181555753776,
 "(1, 0, 1, 0, 0, 0, 0, 1, 1, 1, 1, 0)": 33.7787965842756,
 "(1, 0, 1, 0, 0, 0, 0, 1, 1, 1, 1, 1)": 31.689159371791,
 "(1, 0, 1, 0, 0, 0, 1, 0, 0, 0, 0, 0)": 31.2187087521935,
 "(1, 0, 1, 0, 0, 0, 1, 0, 0, 0, 0, 1)": 31.6295705755011,
 "(1, 0, 1, 0, 0, 0, 1, 0, 0, 0, 1, 0)": 30.6421340369651,
 "(1, 0, 1, 0, 0, 0, 1, 0, 0, 0, 1, 1)": 31.6379340484358,
 "(1, 0, 1, 0, 0, 0, 1, 0, 0, 1, 0, 0)": 32.0984145184758,
 "(1, 0, 1, 0, 0, 0, 1, 0, 0, 1, 0, 1)": 32.5564041629392,
 "(1, 0, 1, 0, 0, 0, 1, 0, 0, 1, 1, 0)": 33.5096099514602,
 "(1, 0, 1, 0, 0, 0, 1, 0, 0, 1, 1, 1)": 33.1573082075293,
 "(1, 0, 1, 0, 0, 0, 1, 0, 1, 0, 0, 0)": 31.9144516836332,
 "(1, 0, 1, 0, 0, 0, 1, 0, 1, 0, 0, 1)": 31.7513158478535,
 "(1, 0, 1, 0, 0, 0, 1, 0, 1, 0, 1, 0)": 30.7066467985198,
 "(1, 0, 1, 0, 0, 0, 1, 0, 1, 0, 1, 1)": 31.3160059535484,
 "(1, 0, 1, 0, 0, 0, 1, 0, 1, 1, 0, 0)": 33.2062178080103,
 "(1, 0, 1, 0, 0, 0, 1, 0, 1, 1, 0, 1)": 32.0984145184758,
 "(1, 0, 1, 0, 0, 0, 1, 0, 1, 1, 1, 0)": 33.7066467985198,
 "(1, 0, 1, 0, 0, 0, 1, 0, 1, 1, 1, 1)": 31.5803830258736,
 "(1, 0, 1, 0, 0, 0, 1, 1, 0, 0, 0, 0)": 33.181555753776,
 "(1, 0, 1, 0, 0, 0, 1, 1, 0, 0, 0, 1)": 33.5723457068082,
 "(1, 0, 1, 0, 0, 0, 1, 1, 0, 0, 1, 0)": 33.3362783485747,
 "(1, 0, 1, 0, 0, 0, 1, 1, 0, 0, 1, 1)": 33.5723457068082,
 "(1, 0, 1, 0, 0, 0, 1, 1, 0, 1, 0, 0)": 32.835380112642,
 "(1, 0, 1, 0, 0, 0, 1, 1, 0, 1, 0, 1)": 32.9981096126801,
 "(1, 0, 1, 0, 0, 0, 1, 1, 0, 1, 1, 0)": 32.9556743463597,
 "(1, 0, 1, 0, 0, 0, 1, 1, 0, 1, 1, 1)": 33.0641988031379,
 "(1, 0, 1, 0, 0, 0, 1, 1, 1, 0, 0, 0)": 34.8942738016956,
 "(1, 0, 1, 0, 0, 0, 1, 1, 1, 0, 0, 1)": 33.6718813803591,
 "(1, 0, 1, 0, 0, 0, 1, 1, 1, 0, 1, 0)": 34.3637590849968,
 "(1, 0, 1, 0, 0, 0, 1, 1, 1, 0, 1, 1)": 31.5484989648538,
 "(1, 0, 1, 0, 0, 0, 1, 1, 1, 1, 0, 0)": 33.7787965842756,
 "(1, 0, 1, 0, 0, 0, 1, 1, 1, 1, 0, 1)": 33.4792363024167,
 "(1, 0, 1, 0, 0, 0, 1, 1, 1, 1, 1, 0)": 33.133461465575,
 "(1, 0, 1, 0, 0, 0, 1, 1, 1, 1, 1, 1)": 30.6088715828333,
 "(1, 0, 1, 0, 0, 1, 0, 0, 0, 0, 0, 0)": 30.11875496676,
 "(1, 0, 1, 0, 0, 1, 0, 0, 0, 0, 0, 1)": 33.110002492751,
 "(1, 0, 1, 0, 0, 1, 0, 0, 0, 0, 1, 0)": 30.9981096126801,
 "(1, 0, 1, 0, 0, 1, 0, 0, 0, 0, 1, 1)": 32.797412262443,
 "(1, 0, 1, 0, 0, 1, 0, 0, 0, 1, 0, 0)": 31.3776982759547,
 "(1, 0, 1, 0, 0, 1, 0, 0, 0, 1, 0, 1)": 32.5564041629392,
 "(1, 0, 1, 0, 0, 1, 0, 0, 0, 1, 1, 0)": 32.9981096126801,
 "(1, 0, 1, 0, 0, 1, 0, 0, 0, 1, 1, 1)": 32.2960144783609,
 "(1, 0, 1, 0, 0, 1, 0, 0, 1, 0, 0, 0)": 29.9767359618875,
 "(1, 0, 1, 0, 0, 1, 0, 0, 1, 0, 0, 1)": 27.7445266821909,
 "(1, 0, 1, 0, 0, 1, 0, 0, 1, 0, 1, 0)": 30.9504566370887,
 "(1, 0, 1, 0, 0, 1, 0, 0, 1, 0, 1, 1)": 31.3776982759547,
 "(1, 0, 1, 0, 0, 1, 0, 0, 1, 1, 0, 0)": 32.7066467985198,
 "(1, 0, 1, 0, 0, 1, 0, 0, 1, 1, 0, 1)": 32.5250399920298,
 "(1, 0, 1, 0, 0, 1, 0, 0, 1, 1, 1, 0)": 33.0641988031379,
 "(1, 0, 1, 0, 0, 1, 0, 0, 1, 1, 1, 1)": 30.9609109947258,
 "(1, 0, 1, 0, 0, 1, 0, 1, 0, 0, 0, 0)": 31.8068109604452,
 "(1, 0, 1, 0, 0, 1, 0, 1, 0, 0, 0, 1)": 32.8547454375089,
 "(1, 0, 1, 0, 0, 1, 0, 1, 0, 0, 1, 0)": 30.4348421830583,
 "(1, 0, 1, 0, 0, 1, 0, 1, 0, 0, 1, 1)": 31.5803830258736,
 "(1, 0, 1, 0, 0, 1, 0, 1, 0, 1, 0, 0)": 31.2762962437464,
 "(1, 0, 1, 0, 0, 1, 0, 1, 0, 1, 0, 1)": 29.8547454375089,
 "(1, 0, 1, 0, 0, 1, 0, 1, 0, 1, 1, 0)": 32.133461465575,
 "(1, 0, 1, 0, 0, 1, 0, 1, 0, 1, 1, 1)": 31.5484989648538,
 "(1, 0, 1, 0, 0, 1, 0, 1, 1, 0, 0, 0)": 33.4203426133631,
 "(1, 0, 1, 0, 0, 1, 0, 1, 1, 0, 0, 1)": 33.0641988031379,
 "(1, 0, 1, 0, 0, 1, 0, 1, 1, 0, 1, 0)": 32.3917734611664,
 "(1, 0, 1, 0, 0, 1, 0, 1, 1, 0, 1, 1)": 31.4203426133631,
 "(1, 0, 1, 0, 0, 1, 0, 1, 1, 1, 0, 0)": 33.8162712896943,
 "(1, 0, 1, 0, 0, 1, 0, 1, 1, 1, 0, 1)": 32.3227318167367,
 "(1, 0, 1, 0, 0, 1, 0, 1, 1, 1, 1, 0)": 32.3637590849968,
 "(1, 0, 1, 0, 0, 1, 0, 1, 1, 1, 1, 1)": 30.9400774913087,
 "(1, 0, 1, 0, 0, 1, 1, 0, 0, 0, 0, 0)": 32.6548078670002,
 "(1, 0, 1, 0, 0, 1, 1, 0, 0, 0, 0, 1)": 34.8162712896943,
 "(1, 0, 1, 0, 0, 1, 1, 0, 0, 0, 1, 0)": 33.5096099514602,
 "(1, 0, 1, 0, 0, 1, 1, 0, 0, 0, 1, 1)": 31.7880743978636,
 "(1, 0, 1, 0, 0, 1, 1, 0, 0, 1, 0, 0)": 33.5723457068082,
 "(1, 0, 1, 0, 0, 1, 1, 0, 0, 1, 0, 1)": 33.7422707082505,
 "(1, 0, 1, 0, 0, 1, 1, 0, 0, 1, 1, 0)": 32.4792363024167,
 "(1, 0, 1, 0, 0, 1, 1, 0, 0, 1, 1, 1)": 33.181555753776,
 "(1, 0, 1, 0, 0, 1, 1, 0, 1, 0, 0, 0)": 32.4792363024167,
 "(1, 0, 1, 0, 0, 1, 1, 0, 1, 0, 0, 1)": 31.9767359618875,
 "(1, 0, 1, 0, 0, 1, 1, 0, 1, 0, 1, 0)": 32.3227318167367,
 "(1, 0, 1, 0, 0, 1, 1, 0, 1, 0, 1, 1)": 32.9981096126801,
 "(1, 0, 1, 0, 0, 1, 1, 0, 1, 1, 0, 0)": 32.8942738016956,
 "(1, 0, 1, 0, 0, 1, 1, 0, 1, 1, 0, 1)": 32.0641988031379,
 "(1, 0, 1, 0, 0, 1, 1, 0, 1, 1, 1, 0)": 32.689159371791,
 "(1, 0, 1, 0, 0, 1, 1, 0, 1, 1, 1, 1)": 28.3663624451755,
 "(1, 0, 1, 0, 0, 1, 1, 1, 0, 0, 0, 0)": 33.3362783485747,
 "(1, 0, 1, 0, 0, 1, 1, 1, 0, 0, 0, 1)": 34.3093113009744,
 "(1, 0, 1, 0, 0, 1, 1, 1, 0, 0, 1, 0)": 32.4494889590227,
 "(1, 0, 1, 0, 0, 1, 1, 1, 0, 0, 1, 1)": 32.4348421830583,
 "(1, 0, 1, 0, 0, 1, 1, 1, 0, 1, 0, 0)": 35.4792363024167,
 "(1, 0, 1, 0, 0, 1, 1, 1, 0, 1, 0, 1)": 33.2062178080103,
 "(1, 0, 1, 0, 0, 1, 1, 1, 0, 1, 1, 0)": 33.133461465575,
 "(1, 0, 1, 0, 0, 1, 1, 1, 0, 1, 1, 1)": 31.6379340484358,
 "(1, 0, 1, 0, 0, 1, 1, 1, 1, 0, 0, 0)": 35.4792363024167,
 "(1, 0, 1, 0, 0, 1, 1, 1, 1, 0, 0, 1)": 33.5096099514602,
 "(1, 0, 1, 0, 0, 1, 1, 1, 1, 0, 1, 0)": 33.8547454375089,
 "(1, 0, 1, 0, 0, 1, 1, 1, 1, 0, 1, 1)": 31.3917734611664,
 "(1, 0, 1, 0, 0, 1, 1, 1, 1, 1, 0, 0)": 31.7422707082505,
 "(1, 0, 1, 0, 0, 1, 1, 1, 1, 1, 0, 1)": 31.5803830258736,
 "(1, 0, 1, 0, 0, 1, 1, 1, 1, 1, 1, 0)": 32.2440198407227,
 "(1, 0, 1, 0, 0, 1, 1, 1, 1, 1, 1, 1)": 29.5211669828826,
 "(1, 0, 1, 0, 1, 0, 0, 0, 0, 0, 0, 0)": 30.5289234265171,
 "(1, 0, 1, 0, 1, 0, 0, 0, 0, 0, 0, 1)": 32.7604180549608,
 "(1, 0, 1, 0, 1, 0, 0, 0, 0, 0, 1, 0)": 30.7154706489068,
 "(1, 0, 1, 0, 1, 0, 0, 0, 0, 0, 1, 1)": 32.3227318167367,
 "(1, 0, 1, 0, 1, 0, 0, 0, 0, 1, 0, 0)": 31.4348421830583,
 "(1, 0, 1, 0, 1, 0, 0, 0, 0, 1, 0, 1)": 31.9246474507391,
 "(1, 0, 1, 0, 1, 0, 0, 0, 0, 1, 1, 0)": 33.6379340484358,
 "(1, 0, 1, 0, 1, 0, 0, 0, 0, 1, 1, 1)": 32.5884653721715,
 "(1, 0, 1, 0, 1, 0, 0, 0, 1, 0, 0, 0)": 30.7110519776398,
 "(1, 0, 1, 0, 1, 0, 0, 0, 1, 0, 0, 1)": 28.4820568214791,
 "(1, 0, 1, 0, 1, 0, 0, 0, 1, 0, 1, 0)": 29.5965932530549,
 "(1, 0, 1, 0, 1, 0, 0, 0, 1, 0, 1, 1)": 28.4670773743483,
 "(1, 0, 1, 0, 1, 0, 0, 0, 1, 1, 0, 0)": 32.9556743463597,
 "(1, 0, 1, 0, 1, 0, 0, 0, 1, 1, 0, 1)": 31.7695780542462,
 "(1, 0, 1, 0, 1, 0, 0, 0, 1, 1, 1, 0)": 33.5723457068082,
 "(1, 0, 1, 0, 1, 0, 0, 0, 1, 1, 1, 1)": 31.2062178080103,
 "(1, 0, 1, 0, 1, 0, 0, 1, 0, 0, 0, 0)": 31.1393862995321,
 "(1, 0, 1, 0, 1, 0, 0, 1, 0, 0, 0, 1)": 32.5723457068082,
 "(1, 0, 1, 0, 1, 0, 0, 1, 0, 0, 1, 0)": 29.5115297056236,
 "(1, 0, 1, 0, 1, 0, 0, 1, 0, 0, 1, 1)": 31.8942738016956,
 "(1, 0, 1, 0, 1, 0, 0, 1, 0, 1, 0, 0)": 30.1754555542396,
 "(1, 0, 1, 0, 1, 0, 0, 1, 0, 1, 0, 1)": 29.0926552491871,
 "(1, 0, 1, 0, 1, 0, 0, 1, 0, 1, 1, 0)": 31.0473905154513,
 "(1, 0, 1, 0, 1, 0, 0, 1, 0, 1, 1, 1)": 30.4642859609507,
 "(1, 0, 1, 0, 1, 0, 0, 1, 1, 0, 0, 0)": 29.5192343703486,
 "(1, 0, 1, 0, 1, 0, 0, 1, 1, 0, 0, 1)": 30.4348421830583,
 "(1, 0, 1, 0, 1, 0, 0, 1, 1, 0, 1, 0)": 32.3227318167367,
 "(1, 0, 1, 0, 1, 0, 0, 1, 1, 0, 1, 1)": 30.6978765888921,
 "(1, 0, 1, 0, 1, 0, 0, 1, 1, 1, 0, 0)": 33.5406368470809,
 "(1, 0, 1, 0, 1, 0, 0, 1, 1, 1, 0, 1)": 31.6718813803591,
 "(1, 0, 1, 0, 1, 0, 0, 1, 1, 1, 1, 0)": 32.8743742442579,
 "(1, 0, 1, 0, 1, 0, 0, 1, 1, 1, 1, 1)": 30.4792363024167,
 "(1, 0, 1, 0, 1, 0, 1, 0, 0, 0, 0, 0)": 30.0501783328229,
 "(1, 0, 1, 0, 1, 0, 1, 0, 0, 0, 0, 1)": 30.982049761784,
 "(1, 0, 1, 0, 1, 0, 1, 0, 0, 0, 1, 0)": 29.8474529449426,
 "(1, 0, 1, 0, 1, 0, 1, 0, 0, 0, 1, 1)": 30.4024207053659,
 "(1, 0, 1, 0, 1, 0, 1, 0, 0, 1, 0, 0)": 30.133461465575,
 "(1, 0, 1, 0, 1, 0, 1, 0, 0, 1, 0, 1)": 29.8547454375089,
 "(1, 0, 1, 0, 1, 0, 1, 0, 0, 1, 1, 0)": 30.8645264583015,
 "(1, 0, 1, 0, 1, 0, 1, 0, 0, 1, 1, 1)": 30.1785024297985,
 "(1, 0, 1, 0, 1, 0, 1, 0, 1, 0, 0, 0)": 29.2714085088368,
 "(1, 0, 1, 0, 1, 0, 1, 0, 1, 0, 0, 1)": 28.696784051891,
 "(1, 0, 1, 0, 1, 0, 1, 0, 1, 0, 1, 0)": 26.9907266491614,
 "(1, 0, 1, 0, 1, 0, 1, 0, 1, 0, 1, 1)": 27.224207732598,
 "(1, 0, 1, 0, 1, 0, 1, 0, 1, 1, 0, 0)": 29.8450302826757,
 "(1, 0, 1, 0, 1, 0, 1, 0, 1, 1, 0, 1)": 28.8780845635962,
 "(1, 0, 1, 0, 1, 0, 1, 0, 1, 1, 1, 0)": 29.7377693160156,
 "(1, 0, 1, 0, 1, 0, 1, 0, 1, 1, 1, 1)": 28.0508761297124,
 "(1, 0, 1, 0, 1, 0, 1, 1, 0, 0, 0, 0)": 30.6848204360666,
 "(1, 0, 1, 0, 1, 0, 1, 1, 0, 0, 0, 1)": 32.3776982759547,
 "(1, 0, 1, 0, 1, 0, 1, 1, 0, 0, 1, 0)": 30.3776982759547,
 "(1, 0, 1, 0, 1, 0, 1, 1, 0, 0, 1, 1)": 31.6718813803591,
 "(1, 0, 1, 0, 1, 0, 1, 1, 0, 1, 0, 0)": 30.7880743978636,
 "(1, 0, 1, 0, 1, 0, 1, 1, 0, 1, 0, 1)": 29.6006744298667,
 "(1, 0, 1, 0, 1, 0, 1, 1, 0, 1, 1, 0)": 30.237650315847,
 "(1, 0, 1, 0, 1, 0, 1, 1, 0, 1, 1, 1)": 29.8498796823371,
 "(1, 0, 1, 0, 1, 0, 1, 1, 1, 0, 0, 0)": 32.7243488002532,
 "(1, 0, 1, 0, 1, 0, 1, 1, 1, 0, 0, 1)": 30.0783568661345,
 "(1, 0, 1, 0, 1, 0, 1, 1, 1, 0, 1, 0)": 30.7066467985198,
 "(1, 0, 1, 0, 1, 0, 1, 1, 1, 0, 1, 1)": 30.0252798138456,
 "(1, 0, 1, 0, 1, 0, 1, 1, 1, 1, 0, 0)": 31.8743742442579,
 "(1, 0, 1, 0, 1, 0, 1, 1, 1, 1, 0, 1)": 30.4568684893883,
 "(1, 0, 1, 0, 1, 0, 1, 1, 1, 1, 1, 0)": 31.4203426133631,
 "(1, 0, 1, 0, 1, 0, 1, 1, 1, 1, 1, 1)": 29.7044492428155,
 "(1, 0, 1, 0, 1, 1, 0, 0, 0, 0, 0, 0)": 30.6718813803591,
 "(1, 0, 1, 0, 1, 1, 0, 0, 0, 0, 0, 1)": 32.3499532854717,
 "(1, 0, 1, 0, 1, 1, 0, 0, 0, 0, 1, 0)": 31.9661667201773,
 "(1, 0, 1, 0, 1, 1, 0, 0, 0, 0, 1, 1)": 32.8547454375089,
 "(1, 0, 1, 0, 1, 1, 0, 0, 0, 1, 0, 0)": 31.5406368470809,
 "(1, 0, 1, 0, 1, 1, 0, 0, 0, 1, 0, 1)": 32.9981096126801,
 "(1, 0, 1, 0, 1, 1, 0, 0, 0, 1, 1, 0)": 33.2568438810803,
 "(1, 0, 1, 0, 1, 1, 0, 0, 0, 1, 1, 1)": 33.5723457068082,
 "(1, 0, 1, 0, 1, 1, 0, 0, 1, 0, 0, 0)": 32.3093113009744,
 "(1, 0, 1, 0, 1, 1, 0, 0, 1, 0, 0, 1)": 28.4614999381199,
 "(1, 0, 1, 0, 1, 1, 0, 0, 1, 0, 1, 0)": 30.7880743978636,
 "(1, 0, 1, 0, 1, 1, 0, 0, 1, 0, 1, 1)": 31.8450302826757,
 "(1, 0, 1, 0, 1, 1, 0, 0, 1, 1, 0, 0)": 32.689159371791,
 "(1, 0, 1, 0, 1, 1, 0, 0, 1, 1, 0, 1)": 31.9767359618875,
 "(1, 0, 1, 0, 1, 1, 0, 0, 1, 1, 1, 0)": 33.5096099514602,
 "(1, 0, 1, 0, 1, 1, 0, 0, 1, 1, 1, 1)": 32.0198046837794,
 "(1, 0, 1, 0, 1, 1, 0, 1, 0, 0, 0, 0)": 32.0089163676367,
 "(1, 0, 1, 0, 1, 1, 0, 1, 0, 0, 0, 1)": 32.5250399920298,
 "(1, 0, 1, 0, 1, 1, 0, 1, 0, 0, 1, 0)": 30.8115333706876,
 "(1, 0, 1, 0, 1, 1, 0, 1, 0, 0, 1, 1)": 32.3499532854717,
 "(1, 0, 1, 0, 1, 1, 0, 1, 0, 1, 0, 0)": 30.9043274663595,
 "(1, 0, 1, 0, 1, 1, 0, 1, 0, 1, 0, 1)": 29.6006744298667,
 "(1, 0, 1, 0, 1, 1, 0, 1, 0, 1, 1, 0)": 30.5211669828826,
 "(1, 0, 1, 0, 1, 1, 0, 1, 0, 1, 1, 1)": 30.982049761784,
 "(1, 0, 1, 0, 1, 1, 0, 1, 1, 0, 0, 0)": 32.9556743463597,
 "(1, 0, 1, 0, 1, 1, 0, 1, 1, 0, 0, 1)": 30.9767359618875,
 "(1, 0, 1, 0, 1, 1, 0, 1, 1, 0, 1, 0)": 30.9504566370887,
 "(1, 0, 1, 0, 1, 1, 0, 1, 1, 0, 1, 1)": 30.8645264583015,
 "(1, 0, 1, 0, 1, 1, 0, 1, 1, 1, 0, 0)": 32.1216842977986,
 "(1, 0, 1, 0, 1, 1, 0, 1, 1, 1, 0, 1)": 31.2062178080103,
 "(1, 0, 1, 0, 1, 1, 0, 1, 1, 1, 1, 0)": 32.1453355658633,
 "(1, 0, 1, 0, 1, 1, 0, 1, 1, 1, 1, 1)": 31.3776982759547,
 "(1, 0, 1, 0, 1, 1, 1, 0, 0, 0, 0, 0)": 32.5096099514602,
 "(1, 0, 1, 0, 1, 1, 1, 0, 0, 0, 0, 1)": 32.6212553072891,
 "(1, 0, 1, 0, 1, 1, 1, 0, 0, 0, 1, 0)": 31.1158315715532,
 "(1, 0, 1, 0, 1, 1, 1, 0, 0, 0, 1, 1)": 31.8743742442579,
 "(1, 0, 1, 0, 1, 1, 1, 0, 0, 1, 0, 0)": 32.1693810398299,
 "(1, 0, 1, 0, 1, 1, 1, 0, 0, 1, 0, 1)": 33.2062178080103,
 "(1, 0, 1, 0, 1, 1, 1, 0, 0, 1, 1, 0)": 32.9556743463597,
 "(1, 0, 1, 0, 1, 1, 1, 0, 0, 1, 1, 1)": 33.6379340484358,
 "(1, 0, 1, 0, 1, 1, 1, 0, 1, 0, 0, 0)": 31.5965932530549,
 "(1, 0, 1, 0, 1, 1, 1, 0, 1, 0, 0, 1)": 30.5057780898692,
 "(1, 0, 1, 0, 1, 1, 1, 0, 1, 0, 1, 0)": 29.5965932530549,
 "(1, 0, 1, 0, 1, 1, 1, 0, 1, 0, 1, 1)": 31.3160059535484,
 "(1, 0, 1, 0, 1, 1, 1, 0, 1, 1, 0, 0)": 32.9556743463597,
 "(1, 0, 1, 0, 1, 1, 1, 0, 1, 1, 0, 1)": 31.4642859609507,
 "(1, 0, 1, 0, 1, 1, 1, 0, 1, 1, 1, 0)": 31.1275608641353,
 "(1, 0, 1, 0, 1, 1, 1, 0, 1, 1, 1, 1)": 29.0883508351311,
 "(1, 0, 1, 0, 1, 1, 1, 1, 0, 0, 0, 0)": 33.9349157861929,
 "(1, 0, 1, 0, 1, 1, 1, 1, 0, 0, 0, 1)": 33.7066467985198,
 "(1, 0, 1, 0, 1, 1, 1, 1, 0, 0, 1, 0)": 31.329489182912,
 "(1, 0, 1, 0, 1, 1, 1, 1, 0, 0, 1, 1)": 32.8942738016956,
 "(1, 0, 1, 0, 1, 1, 1, 1, 0, 1, 0, 0)": 33.086918879638,
 "(1, 0, 1, 0, 1, 1, 1, 1, 0, 1, 0, 1)": 30.8068109604452,
 "(1, 0, 1, 0, 1, 1, 1, 1, 0, 1, 1, 0)": 31.3430996144307,
 "(1, 0, 1, 0, 1, 1, 1, 1, 0, 1, 1, 1)": 30.7927357752335,
 "(1, 0, 1, 0, 1, 1, 1, 1, 1, 0, 0, 0)": 34.7422707082505,
 "(1, 0, 1, 0, 1, 1, 1, 1, 1, 0, 0, 1)": 32.3499532854717,
 "(1, 0, 1, 0, 1, 1, 1, 1, 1, 0, 1, 0)": 32.0089163676367,
 "(1, 0, 1, 0, 1, 1, 1, 1, 1, 0, 1, 1)": 31.0641988031379,
 "(1, 0, 1, 0, 1, 1, 1, 1, 1, 1, 0, 0)": 31.8450302826757,
 "(1, 0, 1, 0, 1, 1, 1, 1, 1, 1, 0, 1)": 31.181555753776,
 "(1, 0, 1, 0, 1, 1, 1, 1, 1, 1, 1, 0)": 31.9556743463597,
 "(1, 0, 1, 0, 1, 1, 1, 1, 1, 1, 1, 1)": 29.1158315715532,
 "(1, 0, 1, 1, 0, 0, 0, 0, 0, 0, 0, 0)": 31.0812052284436,
 "(1, 0, 1, 1, 0, 0, 0, 0, 0, 0, 0, 1)": 32.7066467985198,
 "(1, 0, 1, 1, 0, 0, 0, 0, 0, 0, 1, 0)": 33.0418309901094,
 "(1, 0, 1, 1, 0, 0, 0, 0, 0, 0, 1, 1)": 34.0198046837794,
 "(1, 0, 1, 1, 0, 0, 0, 0, 0, 1, 0, 0)": 31.2187087521935,
 "(1, 0, 1, 1, 0, 0, 0, 0, 0, 1, 0, 1)": 31.5250399920298,
 "(1, 0, 1, 1, 0, 0, 0, 0, 0, 1, 1, 0)": 33.5723457068082,
 "(1, 0, 1, 1, 0, 0, 0, 0, 0, 1, 1, 1)": 34.7422707082505,
 "(1, 0, 1, 1, 0, 0, 0, 0, 1, 0, 0, 0)": 31.9556743463597,
 "(1, 0, 1, 1, 0, 0, 0, 0, 1, 0, 0, 1)": 28.4006406989206,
 "(1, 0, 1, 1, 0, 0, 0, 0, 1, 0, 1, 0)": 31.329489182912,
 "(1, 0, 1, 1, 0, 0, 0, 0, 1, 0, 1, 1)": 34.4203426133631,
 "(1, 0, 1, 1, 0, 0, 0, 0, 1, 1, 0, 0)": 33.7066467985198,
 "(1, 0, 1, 1, 0, 0, 0, 0, 1, 1, 0, 1)": 32.7066467985198,
 "(1, 0, 1, 1, 0, 0, 0, 0, 1, 1, 1, 0)": 34.8162712896943,
 "(1, 0, 1, 1, 0, 0, 0, 0, 1, 1, 1, 1)": 33.4494889590227,
 "(1, 0, 1, 1, 0, 0, 0, 1, 0, 0, 0, 0)": 32.8743742442579,
 "(1, 0, 1, 1, 0, 0, 0, 1, 0, 0, 0, 1)": 31.2632989032176,
 "(1, 0, 1, 1, 0, 0, 0, 1, 0, 0, 1, 0)": 31.4275741825942,
 "(1, 0, 1, 1, 0, 0, 0, 1, 0, 0, 1, 1)": 32.4642859609507,
 "(1, 0, 1, 1, 0, 0, 0, 1, 0, 1, 0, 0)": 33.110002492751,
 "(1, 0, 1, 1, 0, 0, 0, 1, 0, 1, 0, 1)": 31.7695780542462,
 "(1, 0, 1, 1, 0, 0, 0, 1, 0, 1, 1, 0)": 32.3637590849968,
 "(1, 0, 1, 1, 0, 0, 0, 1, 0, 1, 1, 1)": 34.110002492751,
 "(1, 0, 1, 1, 0, 0, 0, 1, 1, 0, 0, 0)": 33.8942738016956,
 "(1, 0, 1, 1, 0, 0, 0, 1, 1, 0, 0, 1)": 31.5884653721715,
 "(1, 0, 1, 1, 0, 0, 0, 1, 1, 0, 1, 0)": 32.4494889590227,
 "(1, 0, 1, 1, 0, 0, 0, 1, 1, 0, 1, 1)": 31.987383206087,
 "(1, 0, 1, 1, 0, 0, 0, 1, 1, 1, 0, 0)": 35.4792363024167,
 "(1, 0, 1, 1, 0, 0, 0, 1, 1, 1, 0, 1)": 33.8547454375089,
 "(1, 0, 1, 1, 0, 0, 0, 1, 1, 1, 1, 0)": 34.1573082075294,
 "(1, 0, 1, 1, 0, 0, 0, 1, 1, 1, 1, 1)": 32.5884653721715,
 "(1, 0, 1, 1, 0, 0, 1, 0, 0, 0, 0, 0)": 33.9349157861929,
 "(1, 0, 1, 1, 0, 0, 1, 0, 0, 0, 0, 1)": 33.8162712896943,
 "(1, 0, 1, 1, 0, 0, 1, 0, 0, 0, 1, 0)": 32.7422707082505,
 "(1, 0, 1, 1, 0, 0, 1, 0, 0, 0, 1, 1)": 35.7422707082505,
 "(1, 0, 1, 1, 0, 0, 1, 0, 0, 1, 0, 0)": 31.797412262443,
 "(1, 0, 1, 1, 0, 0, 1, 0, 0, 1, 0, 1)": 32.5250399920298,
 "(1, 0, 1, 1, 0, 0, 1, 0, 0, 1, 1, 0)": 31.8842897131229,
 "(1, 0, 1, 1, 0, 0, 1, 0, 0, 1, 1, 1)": 33.5406368470809,
 "(1, 0, 1, 1, 0, 0, 1, 0, 1, 0, 0, 0)": 33.181555753776,
 "(1, 0, 1, 1, 0, 0, 1, 0, 1, 0, 0, 1)": 32.110002492751,
 "(1, 0, 1, 1, 0, 0, 1, 0, 1, 0, 1, 0)": 30.3776982759547,
 "(1, 0, 1, 1, 0, 0, 1, 0, 1, 0, 1, 1)": 33.3637590849968,
 "(1, 0, 1, 1, 0, 0, 1, 0, 1, 1, 0, 0)": 33.9767359618875,
 "(1, 0, 1, 1, 0, 0, 1, 0, 1, 1, 0, 1)": 31.1275608641353,
 "(1, 0, 1, 1, 0, 0, 1, 0, 1, 1, 1, 0)": 34.110002492751,
 "(1, 0, 1, 1, 0, 0, 1, 0, 1, 1, 1, 1)": 31.4792363024167,
 "(1, 0, 1, 1, 0, 0, 1, 1, 0, 0, 0, 0)": 33.3637590849968,
 "(1, 0, 1, 1, 0, 0, 1, 1, 0, 0, 0, 1)": 32.6047671845006,
 "(1, 0, 1, 1, 0, 0, 1, 1, 0, 0, 1, 0)": 32.3637590849968,
 "(1, 0, 1, 1, 0, 0, 1, 1, 0, 0, 1, 1)": 32.2187087521935,
 "(1, 0, 1, 1, 0, 0, 1, 1, 0, 1, 0, 0)": 33.5406368470809,
 "(1, 0, 1, 1, 0, 0, 1, 1, 0, 1, 0, 1)": 31.9767359618875,
 "(1, 0, 1, 1, 0, 0, 1, 1, 0, 1, 1, 0)": 31.835380112642,
 "(1, 0, 1, 1, 0, 0, 1, 1, 0, 1, 1, 1)": 31.8068109604452,
 "(1, 0, 1, 1, 0, 0, 1, 1, 1, 0, 0, 0)": 34.7422707082505,
 "(1, 0, 1, 1, 0, 0, 1, 1, 1, 0, 0, 1)": 33.4792363024167,
 "(1, 0, 1, 1, 0, 0, 1, 1, 1, 0, 1, 0)": 33.3362783485747,
 "(1, 0, 1, 1, 0, 0, 1, 1, 1, 0, 1, 1)": 32.6548078670002,
 "(1, 0, 1, 1, 0, 0, 1, 1, 1, 1, 0, 0)": 35.2568438810803,
 "(1, 0, 1, 1, 0, 0, 1, 1, 1, 1, 0, 1)": 33.6047671845006,
 "(1, 0, 1, 1, 0, 0, 1, 1, 1, 1, 1, 0)": 33.5406368470809,
 "(1, 0, 1, 1, 0, 0, 1, 1, 1, 1, 1, 1)": 30.8842897131229,
 "(1, 0, 1, 1, 0, 1, 0, 0, 0, 0, 0, 0)": 30.2568438810803,
 "(1, 0, 1, 1, 0, 1, 0, 0, 0, 0, 0, 1)": 32.8743742442579,
 "(1, 0, 1, 1, 0, 1, 0, 0, 0, 0, 1, 0)": 31.3430996144307,
 "(1, 0, 1, 1, 0, 1, 0, 0, 0, 0, 1, 1)": 32.8162712896943,
 "(1, 0, 1, 1, 0, 1, 0, 0, 0, 1, 0, 0)": 31.3847187036324,
 "(1, 0, 1, 1, 0, 1, 0, 0, 0, 1, 0, 1)": 32.0984145184758,
 "(1, 0, 1, 1, 0, 1, 0, 0, 0, 1, 1, 0)": 33.3093113009744,
 "(1, 0, 1, 1, 0, 1, 0, 0, 0, 1, 1, 1)": 32.4059873203861,
 "(1, 0, 1, 1, 0, 1, 0, 0, 1, 0, 0, 0)": 32.6718813803591,
 "(1, 0, 1, 1, 0, 1, 0, 0, 1, 0, 0, 1)": 28.2722219822392,
 "(1, 0, 1, 1, 0, 1, 0, 0, 1, 0, 1, 0)": 30.8115333706876,
 "(1, 0, 1, 1, 0, 1, 0, 0, 1, 0, 1, 1)": 32.3093113009744,
 "(1, 0, 1, 1, 0, 1, 0, 0, 1, 1, 0, 0)": 32.9144516836332,
 "(1, 0, 1, 1, 0, 1, 0, 0, 1, 1, 0, 1)": 31.1275608641353,
 "(1, 0, 1, 1, 0, 1, 0, 0, 1, 1, 1, 0)": 33.5406368470809,
 "(1, 0, 1, 1, 0, 1, 0, 0, 1, 1, 1, 1)": 31.6804945106638,
 "(1, 0, 1, 1, 0, 1, 0, 1, 0, 0, 0, 0)": 31.3499532854717,
 "(1, 0, 1, 1, 0, 1, 0, 1, 0, 0, 0, 1)": 31.8162712896943,
 "(1, 0, 1, 1, 0, 1, 0, 1, 0, 0, 1, 0)": 30.8645264583015,
 "(1, 0, 1, 1, 0, 1, 0, 1, 0, 0, 1, 1)": 31.4642859609507,
 "(1, 0, 1, 1, 0, 1, 0, 1, 0, 1, 0, 0)": 30.3126547440488,
 "(1, 0, 1, 1, 0, 1, 0, 1, 0, 1, 0, 1)": 28.8780845635962,
 "(1, 0, 1, 1, 0, 1, 0, 1, 0, 1, 1, 0)": 31.5173043432502,
 "(1, 0, 1, 1, 0, 1, 0, 1, 0, 1, 1, 1)": 29.2392400626093,
 "(1, 0, 1, 1, 0, 1, 0, 1, 1, 0, 0, 0)": 32.5250399920298,
 "(1, 0, 1, 1, 0, 1, 0, 1, 1, 0, 0, 1)": 31.2960144783609,
 "(1, 0, 1, 1, 0, 1, 0, 1, 1, 0, 1, 0)": 30.4348421830583,
 "(1, 0, 1, 1, 0, 1, 0, 1, 1, 0, 1, 1)": 30.7154706489068,
 "(1, 0, 1, 1, 0, 1, 0, 1, 1, 1, 0, 0)": 33.5096099514602,
 "(1, 0, 1, 1, 0, 1, 0, 1, 1, 1, 0, 1)": 31.5965932530549,
 "(1, 0, 1, 1, 0, 1, 0, 1, 1, 1, 1, 0)": 32.689159371791,
 "(1, 0, 1, 1, 0, 1, 0, 1, 1, 1, 1, 1)": 30.4421469836815,
 "(1, 0, 1, 1, 0, 1, 1, 0, 0, 0, 0, 0)": 32.6212553072891,
 "(1, 0, 1, 1, 0, 1, 1, 0, 0, 0, 0, 1)": 32.7787965842756,
 "(1, 0, 1, 1, 0, 1, 1, 0, 0, 0, 1, 0)": 31.181555753776,
 "(1, 0, 1, 1, 0, 1, 1, 0, 0, 0, 1, 1)": 31.9767359618875,
 "(1, 0, 1, 1, 0, 1, 1, 0, 0, 1, 0, 0)": 30.9144516836332,
 "(1, 0, 1, 1, 0, 1, 1, 0, 0, 1, 0, 1)": 32.0641988031379,
 "(1, 0, 1, 1, 0, 1, 1, 0, 0, 1, 1, 0)": 31.0984145184758,
 "(1, 0, 1, 1, 0, 1, 1, 0, 0, 1, 1, 1)": 31.7154706489068,
 "(1, 0, 1, 1, 0, 1, 1, 0, 1, 0, 0, 0)": 32.835380112642,
 "(1, 0, 1, 1, 0, 1, 1, 0, 1, 0, 0, 1)": 31.1633319951571,
 "(1, 0, 1, 1, 0, 1, 1, 0, 1, 0, 1, 0)": 29.5115297056236,
 "(1, 0, 1, 1, 0, 1, 1, 0, 1, 0, 1, 1)": 30.987383206087,
 "(1, 0, 1, 1, 0, 1, 1, 0, 1, 1, 0, 0)": 28.796241718735,
 "(1, 0, 1, 1, 0, 1, 1, 0, 1, 1, 0, 1)": 27.7132596215914,
 "(1, 0, 1, 1, 0, 1, 1, 0, 1, 1, 1, 0)": 30.3602952296932,
 "(1, 0, 1, 1, 0, 1, 1, 0, 1, 1, 1, 1)": 29.530869070832,
 "(1, 0, 1, 1, 0, 1, 1, 1, 0, 0, 0, 0)": 32.797412262443,
 "(1, 0, 1, 1, 0, 1, 1, 1, 0, 0, 0, 1)": 32.6379340484358,
 "(1, 0, 1, 1, 0, 1, 1, 1, 0, 0, 1, 0)": 31.4275741825942,
 "(1, 0, 1, 1, 0, 1, 1, 1, 0, 0, 1, 1)": 32.110002492751,
 "(1, 0, 1, 1, 0, 1, 1, 1, 0, 1, 0, 0)": 31.4348421830583,
 "(1, 0, 1, 1, 0, 1, 1, 1, 0, 1, 0, 1)": 31.4642859609507,
 "(1, 0, 1, 1, 0, 1, 1, 1, 0, 1, 1, 0)": 31.4494889590227,
 "(1, 0, 1, 1, 0, 1, 1, 1, 0, 1, 1, 1)": 30.7513158478535,
 "(1, 0, 1, 1, 0, 1, 1, 1, 1, 0, 0, 0)": 33.7422707082505,
 "(1, 0, 1, 1, 0, 1, 1, 1, 1, 0, 0, 1)": 33.110002492751,
 "(1, 0, 1, 1, 0, 1, 1, 1, 1, 0, 1, 0)": 31.9144516836332,
 "(1, 0, 1, 1, 0, 1, 1, 1, 1, 0, 1, 1)": 30.9556743463597,
 "(1, 0, 1, 1, 0, 1, 1, 1, 1, 1, 0, 0)": 32.1453355658633,
 "(1, 0, 1, 1, 0, 1, 1, 1, 1, 1, 0, 1)": 32.5406368470809,
 "(1, 0, 1, 1, 0, 1, 1, 1, 1, 1, 1, 0)": 30.7695780542462,
 "(1, 0, 1, 1, 0, 1, 1, 1, 1, 1, 1, 1)": 29.9220917458353,
 "(1, 0, 1, 1, 1, 0, 0, 0, 0, 0, 0, 0)": 32.0307758016004,
 "(1, 0, 1, 1, 1, 0, 0, 0, 0, 0, 0, 1)": 33.086918879638,
 "(1, 0, 1, 1, 1, 0, 0, 0, 0, 0, 1, 0)": 31.4867699751021,
 "(1, 0, 1, 1, 1, 0, 0, 0, 0, 0, 1, 1)": 34.9767359618875,
 "(1, 0, 1, 1, 1, 0, 0, 0, 0, 1, 0, 0)": 31.6548078670002,
 "(1, 0, 1, 1, 1, 0, 0, 0, 0, 1, 0, 1)": 32.181555753776,
 "(1, 0, 1, 1, 1, 0, 0, 0, 0, 1, 1, 0)": 34.3637590849968,
 "(1, 0, 1, 1, 1, 0, 0, 0, 0, 1, 1, 1)": 34.3093113009744,
 "(1, 0, 1, 1, 1, 0, 0, 0, 1, 0, 0, 0)": 31.8942738016956,
 "(1, 0, 1, 1, 1, 0, 0, 0, 1, 0, 0, 1)": 32.3227318167367,
 "(1, 0, 1, 1, 1, 0, 0, 0, 1, 0, 1, 0)": 31.1158315715532,
 "(1, 0, 1, 1, 1, 0, 0, 0, 1, 0, 1, 1)": 34.6718813803591,
 "(1, 0, 1, 1, 1, 0, 0, 0, 1, 1, 0, 0)": 34.1573082075294,
 "(1, 0, 1, 1, 1, 0, 0, 0, 1, 1, 0, 1)": 33.8547454375089,
 "(1, 0, 1, 1, 1, 0, 0, 0, 1, 1, 1, 0)": 33.4494889590227,
 "(1, 0, 1, 1, 1, 0, 0, 0, 1, 1, 1, 1)": 32.4203426133631,
 "(1, 0, 1, 1, 1, 0, 0, 1, 0, 0, 0, 0)": 34.3637590849968,
 "(1, 0, 1, 1, 1, 0, 0, 1, 0, 0, 0, 1)": 32.9981096126801,
 "(1, 0, 1, 1, 1, 0, 0, 1, 0, 0, 1, 0)": 31.181555753776,
 "(1, 0, 1, 1, 1, 0, 0, 1, 0, 0, 1, 1)": 33.2313087889731,
 "(1, 0, 1, 1, 1, 0, 0, 1, 0, 1, 0, 0)": 33.4792363024167,
 "(1, 0, 1, 1, 1, 0, 0, 1, 0, 1, 0, 1)": 31.6718813803591,
 "(1, 0, 1, 1, 1, 0, 0, 1, 0, 1, 1, 0)": 33.9349157861929,
 "(1, 0, 1, 1, 1, 0, 0, 1, 0, 1, 1, 1)": 32.9349157861929,
 "(1, 0, 1, 1, 1, 0, 0, 1, 1, 0, 0, 0)": 33.3093113009744,
 "(1, 0, 1, 1, 1, 0, 0, 1, 1, 0, 0, 1)": 31.4059873203861,
 "(1, 0, 1, 1, 1, 0, 0, 1, 1, 0, 1, 0)": 33.5096099514602,
 "(1, 0, 1, 1, 1, 0, 0, 1, 1, 0, 1, 1)": 32.6379340484358,
 "(1, 0, 1, 1, 1, 0, 0, 1, 1, 1, 0, 0)": 34.3637590849968,
 "(1, 0, 1, 1, 1, 0, 0, 1, 1, 1, 0, 1)": 33.3093113009744,
 "(1, 0, 1, 1, 1, 0, 0, 1, 1, 1, 1, 0)": 33.9349157861929,
 "(1, 0, 1, 1, 1, 0, 0, 1, 1, 1, 1, 1)": 32.1573082075293,
 "(1, 0, 1, 1, 1, 0, 1, 0, 0, 0, 0, 0)": 32.8162712896943,
 "(1, 0, 1, 1, 1, 0, 1, 0, 0, 0, 0, 1)": 33.133461465575,
 "(1, 0, 1, 1, 1, 0, 1, 0, 0, 0, 1, 0)": 32.6379340484358,
 "(1, 0, 1, 1, 1, 0, 1, 0, 0, 0, 1, 1)": 32.7243488002532,
 "(1, 0, 1, 1, 1, 0, 1, 0, 0, 1, 0, 0)": 32.835380112642,
 "(1, 0, 1, 1, 1, 0, 1, 0, 0, 1, 0, 1)": 32.3227318167367,
 "(1, 0, 1, 1, 1, 0, 1, 0, 0, 1, 1, 0)": 33.8162712896943,
 "(1, 0, 1, 1, 1, 0, 1, 0, 0, 1, 1, 1)": 31.4059873203861,
 "(1, 0, 1, 1, 1, 0, 1, 0, 1, 0, 0, 0)": 33.8942738016956,
 "(1, 0, 1, 1, 1, 0, 1, 0, 1, 0, 0, 1)": 32.8162712896943,
 "(1, 0, 1, 1, 1, 0, 1, 0, 1, 0, 1, 0)": 29.8474529449426,
 "(1, 0, 1, 1, 1, 0, 1, 0, 1, 0, 1, 1)": 32.0089163676367,
 "(1, 0, 1, 1, 1, 0, 1, 0, 1, 1, 0, 0)": 32.7422707082505,
 "(1, 0, 1, 1, 1, 0, 1, 0, 1, 1, 0, 1)": 31.5965932530549,
 "(1, 0, 1, 1, 1, 0, 1, 0, 1, 1, 1, 0)": 32.4642859609507,
 "(1, 0, 1, 1, 1, 0, 1, 0, 1, 1, 1, 1)": 31.2249950150409,
 "(1, 0, 1, 1, 1, 0, 1, 1, 0, 0, 0, 0)": 33.9767359618875,
 "(1, 0, 1, 1, 1, 0, 1, 1, 0, 0, 0, 1)": 32.8547454375089,
 "(1, 0, 1, 1, 1, 0, 1, 1, 0, 0, 1, 0)": 32.7422707082505,
 "(1, 0, 1, 1, 1, 0, 1, 1, 0, 0, 1, 1)": 31.5723457068082,
 "(1, 0, 1, 1, 1, 0, 1, 1, 0, 1, 0, 0)": 32.3776982759547,
 "(1, 0, 1, 1, 1, 0, 1, 1, 0, 1, 0, 1)": 31.2062178080103,
 "(1, 0, 1, 1, 1, 0, 1, 1, 0, 1, 1, 0)": 29.3176844819994,
 "(1, 0, 1, 1, 1, 0, 1, 1, 0, 1, 1, 1)": 29.2746651581675,
 "(1, 0, 1, 1, 1, 0, 1, 1, 1, 0, 0, 0)": 32.4943431948069,
 "(1, 0, 1, 1, 1, 0, 1, 1, 1, 0, 0, 1)": 32.3776982759547,
 "(1, 0, 1, 1, 1, 0, 1, 1, 1, 0, 1, 0)": 30.6421340369651,
 "(1, 0, 1, 1, 1, 0, 1, 1, 1, 0, 1, 1)": 30.646346288252,
 "(1, 0, 1, 1, 1, 0, 1, 1, 1, 1, 0, 0)": 32.8743742442579,
 "(1, 0, 1, 1, 1, 0, 1, 1, 1, 1, 0, 1)": 31.7332819250233,
 "(1, 0, 1, 1, 1, 0, 1, 1, 1, 1, 1, 0)": 31.4348421830583,
 "(1, 0, 1, 1, 1, 0, 1, 1, 1, 1, 1, 1)": 30.1573082075294,
 "(1, 0, 1, 1, 1, 1, 0, 0, 0, 0, 0, 0)": 32.3499532854717,
 "(1, 0, 1, 1, 1, 1, 0, 0, 0, 0, 0, 1)": 33.5406368470809,
 "(1, 0, 1, 1, 1, 1, 0, 0, 0, 0, 1, 0)": 31.2697829367878,
 "(1, 0, 1, 1, 1, 1, 0, 0, 0, 0, 1, 1)": 33.6718813803591,
 "(1, 0, 1, 1, 1, 1, 0, 0, 0, 1, 0, 0)": 32.4943431948069,
 "(1, 0, 1, 1, 1, 1, 0, 0, 0, 1, 0, 1)": 33.4792363024167,
 "(1, 0, 1, 1, 1, 1, 0, 0, 0, 1, 1, 0)": 32.835380112642,
 "(1, 0, 1, 1, 1, 1, 0, 0, 0, 1, 1, 1)": 33.181555753776,
 "(1, 0, 1, 1, 1, 1, 0, 0, 1, 0, 0, 0)": 34.110002492751,
 "(1, 0, 1, 1, 1, 1, 0, 0, 1, 0, 0, 1)": 31.6295705755011,
 "(1, 0, 1, 1, 1, 1, 0, 0, 1, 0, 1, 0)": 31.9661667201773,
 "(1, 0, 1, 1, 1, 1, 0, 0, 1, 0, 1, 1)": 33.5406368470809,
 "(1, 0, 1, 1, 1, 1, 0, 0, 1, 1, 0, 0)": 34.3093113009744,
 "(1, 0, 1, 1, 1, 1, 0, 0, 1, 1, 0, 1)": 33.6047671845006,
 "(1, 0, 1, 1, 1, 1, 0, 0, 1, 1, 1, 0)": 34.2568438810803,
 "(1, 0, 1, 1, 1, 1, 0, 0, 1, 1, 1, 1)": 31.1393862995321,
 "(1, 0, 1, 1, 1, 1, 0, 1, 0, 0, 0, 0)": 34.6047671845006,
 "(1, 0, 1, 1, 1, 1, 0, 1, 0, 0, 0, 1)": 32.4494889590227,
 "(1, 0, 1, 1, 1, 1, 0, 1, 0, 0, 1, 0)": 31.3430996144307,
 "(1, 0, 1, 1, 1, 1, 0, 1, 0, 0, 1, 1)": 33.3637590849968,
 "(1, 0, 1, 1, 1, 1, 0, 1, 0, 1, 0, 0)": 30.971441662218,
 "(1, 0, 1, 1, 1, 1, 0, 1, 0, 1, 0, 1)": 30.4568684893883,
 "(1, 0, 1, 1, 1, 1, 0, 1, 0, 1, 1, 0)": 32.7787965842756,
 "(1, 0, 1, 1, 1, 1, 0, 1, 0, 1, 1, 1)": 32.6047671845006,
 "(1, 0, 1, 1, 1, 1, 0, 1, 1, 0, 0, 0)": 34.7422707082505,
 "(1, 0, 1, 1, 1, 1, 0, 1, 1, 0, 0, 1)": 32.2960144783609,
 "(1, 0, 1, 1, 1, 1, 0, 1, 1, 0, 1, 0)": 30.9981096126801,
 "(1, 0, 1, 1, 1, 1, 0, 1, 1, 0, 1, 1)": 31.6129876913055,
 "(1, 0, 1, 1, 1, 1, 0, 1, 1, 1, 0, 0)": 33.133461465575,
 "(1, 0, 1, 1, 1, 1, 0, 1, 1, 1, 0, 1)": 31.7332819250233,
 "(1, 0, 1, 1, 1, 1, 0, 1, 1, 1, 1, 0)": 30.8498796823371,
 "(1, 0, 1, 1, 1, 1, 0, 1, 1, 1, 1, 1)": 30.2861216736025,
 "(1, 0, 1, 1, 1, 1, 1, 0, 0, 0, 0, 0)": 33.3362783485747,
 "(1, 0, 1, 1, 1, 1, 1, 0, 0, 0, 0, 1)": 33.7066467985198,
 "(1, 0, 1, 1, 1, 1, 1, 0, 0, 0, 1, 0)": 31.4867699751021,
 "(1, 0, 1, 1, 1, 1, 1, 0, 0, 0, 1, 1)": 32.3093113009744,
 "(1, 0, 1, 1, 1, 1, 1, 0, 0, 1, 0, 0)": 34.0641988031379,
 "(1, 0, 1, 1, 1, 1, 1, 0, 0, 1, 0, 1)": 31.5803830258736,
 "(1, 0, 1, 1, 1, 1, 1, 0, 0, 1, 1, 0)": 32.6047671845006,
 "(1, 0, 1, 1, 1, 1, 1, 0, 0, 1, 1, 1)": 32.0089163676367,
 "(1, 0, 1, 1, 1, 1, 1, 0, 1, 0, 0, 0)": 34.5406368470809,
 "(1, 0, 1, 1, 1, 1, 1, 0, 1, 0, 0, 1)": 33.6047671845006,
 "(1, 0, 1, 1, 1, 1, 1, 0, 1, 0, 1, 0)": 30.7154706489068,
 "(1, 0, 1, 1, 1, 1, 1, 0, 1, 0, 1, 1)": 31.5965932530549,
 "(1, 0, 1, 1, 1, 1, 1, 0, 1, 1, 0, 0)": 34.110002492751,
 "(1, 0, 1, 1, 1, 1, 1, 0, 1, 1, 0, 1)": 32.5406368470809,
 "(1, 0, 1, 1, 1, 1, 1, 0, 1, 1, 1, 0)": 31.2249950150409,
 "(1, 0, 1, 1, 1, 1, 1, 0, 1, 1, 1, 1)": 28.9780625781106,
 "(1, 0, 1, 1, 1, 1, 1, 1, 0, 0, 0, 0)": 33.5096099514602,
 "(1, 0, 1, 1, 1, 1, 1, 1, 0, 0, 0, 1)": 33.5096099514602,
 "(1, 0, 1, 1, 1, 1, 1, 1, 0, 0, 1, 0)": 33.0418309901094,
 "(1, 0, 1, 1, 1, 1, 1, 1, 0, 0, 1, 1)": 31.8547454375089,
 "(1, 0, 1, 1, 1, 1, 1, 1, 0, 1, 0, 0)": 33.4494889590227,
 "(1, 0, 1, 1, 1, 1, 1, 1, 0, 1, 0, 1)": 31.181555753776,
 "(1, 0, 1, 1, 1, 1, 1, 1, 0, 1, 1, 0)": 32.181555753776,
 "(1, 0, 1, 1, 1, 1, 1, 1, 0, 1, 1, 1)": 31.1513094669079,
 "(1, 0, 1, 1, 1, 1, 1, 1, 1, 0, 0, 0)": 33.5096099514602,
 "(1, 0, 1, 1, 1, 1, 1, 1, 1, 0, 0, 1)": 32.6718813803591,
 "(1, 0, 1, 1, 1, 1, 1, 1, 1, 0, 1, 0)": 31.3776982759547,
 "(1, 0, 1, 1, 1, 1, 1, 1, 1, 0, 1, 1)": 31.0252798138456,
 "(1, 0, 1, 1, 1, 1, 1, 1, 1, 1, 0, 0)": 31.4943431948069,
 "(1, 0, 1, 1, 1, 1, 1, 1, 1, 1, 0, 1)": 31.0307758016004,
 "(1, 0, 1, 1, 1, 1, 1, 1, 1, 1, 1, 0)": 29.5925235887458,
 "(1, 0, 1, 1, 1, 1, 1, 1, 1, 1, 1, 1)": 27.9176301273971,
 "(1, 1, 0, 0, 0, 0, 0, 0, 0, 0, 0, 0)": 29.0557701810673,
 "(1, 1, 0, 0, 0, 0, 0, 0, 0, 0, 0, 1)": 31.5723457068082,
 "(1, 1, 0, 0, 0, 0, 0, 0, 0, 0, 1, 0)": 31.4943431948069,
 "(1, 1, 0, 0, 0, 0, 0, 0, 0, 0, 1, 1)": 32.2062178080103,
 "(1, 1, 0, 0, 0, 0, 0, 0, 0, 1, 0, 0)": 33.3093113009744,
 "(1, 1, 0, 0, 0, 0, 0, 0, 0, 1, 0, 1)": 32.5250399920298,
 "(1, 1, 0, 0, 0, 0, 0, 0, 0, 1, 1, 0)": 32.1693810398299,
 "(1, 1, 0, 0, 0, 0, 0, 0, 0, 1, 1, 1)": 32.4059873203861,
 "(1, 1, 0, 0, 0, 0, 0, 0, 1, 0, 0, 0)": 32.2960144783609,
 "(1, 1, 0, 0, 0, 0, 0, 0, 1, 0, 0, 1)": 34.6718813803591,
 "(1, 1, 0, 0, 0, 0, 0, 0, 1, 0, 1, 0)": 31.8450302826757,
 "(1, 1, 0, 0, 0, 0, 0, 0, 1, 0, 1, 1)": 33.9767359618875,
 "(1, 1, 0, 0, 0, 0, 0, 0, 1, 1, 0, 0)": 34.9767359618875,
 "(1, 1, 0, 0, 0, 0, 0, 0, 1, 1, 0, 1)": 34.0198046837794,
 "(1, 1, 0, 0, 0, 0, 0, 0, 1, 1, 1, 0)": 34.5406368470809,
 "(1, 1, 0, 0, 0, 0, 0, 0, 1, 1, 1, 1)": 32.7243488002532,
 "(1, 1, 0, 0, 0, 0, 0, 1, 0, 0, 0, 0)": 30.7695780542462,
 "(1, 1, 0, 0, 0, 0, 0, 1, 0, 0, 0, 1)": 32.3917734611664,
 "(1, 1, 0, 0, 0, 0, 0, 1, 0, 0, 1, 0)": 32.1453355658633,
 "(1, 1, 0, 0, 0, 0, 0, 1, 0, 0, 1, 1)": 34.4792363024167,
 "(1, 1, 0, 0, 0, 0, 0, 1, 0, 1, 0, 0)": 34.7422707082505,
 "(1, 1, 0, 0, 0, 0, 0, 1, 0, 1, 0, 1)": 32.3227318167367,
 "(1, 1, 0, 0, 0, 0, 0, 1, 0, 1, 1, 0)": 33.7422707082505,
 "(1, 1, 0, 0, 0, 0, 0, 1, 0, 1, 1, 1)": 34.3093113009744,
 "(1, 1, 0, 0, 0, 0, 0, 1, 1, 0, 0, 0)": 33.6379340484358,
 "(1, 1, 0, 0, 0, 0, 0, 1, 1, 0, 0, 1)": 34.9767359618875,
 "(1, 1, 0, 0, 0, 0, 0, 1, 1, 0, 1, 0)": 31.7422707082505,
 "(1, 1, 0, 0, 0, 0, 0, 1, 1, 0, 1, 1)": 33.3637590849968,
 "(1, 1, 0, 0, 0, 0, 0, 1, 1, 1, 0, 0)": 35.2568438810803,
 "(1, 1, 0, 0, 0, 0, 0, 1, 1, 1, 0, 1)": 34.9767359618875,
 "(1, 1, 0, 0, 0, 0, 0, 1, 1, 1, 1, 0)": 34.0198046837794,
 "(1, 1, 0, 0, 0, 0, 0, 1, 1, 1, 1, 1)": 32.4348421830583,
 "(1, 1, 0, 0, 0, 0, 1, 0, 0, 0, 0, 0)": 32.4494889590227,
 "(1, 1, 0, 0, 0, 0, 1, 0, 0, 0, 0, 1)": 33.6047671845006,
 "(1, 1, 0, 0, 0, 0, 1, 0, 0, 0, 1, 0)": 32.8743742442579,
 "(1, 1, 0, 0, 0, 0, 1, 0, 0, 0, 1, 1)": 33.9349157861929,
 "(1, 1, 0, 0, 0, 0, 1, 0, 0, 1, 0, 0)": 32.3637590849968,
 "(1, 1, 0, 0, 0, 0, 1, 0, 0, 1, 0, 1)": 32.797412262443,
 "(1, 1, 0, 0, 0, 0, 1, 0, 0, 1, 1, 0)": 34.5406368470809,
 "(1, 1, 0, 0, 0, 0, 1, 0, 0, 1, 1, 1)": 33.7422707082505,
 "(1, 1, 0, 0, 0, 0, 1, 0, 1, 0, 0, 0)": 34.8162712896943,
 "(1, 1, 0, 0, 0, 0, 1, 0, 1, 0, 0, 1)": 35.4792363024167,
 "(1, 1, 0, 0, 0, 0, 1, 0, 1, 0, 1, 0)": 31.8743742442579,
 "(1, 1, 0, 0, 0, 0, 1, 0, 1, 0, 1, 1)": 33.5723457068082,
 "(1, 1, 0, 0, 0, 0, 1, 0, 1, 1, 0, 0)": 32.6047671845006,
 "(1, 1, 0, 0, 0, 0, 1, 0, 1, 1, 0, 1)": 32.8162712896943,
 "(1, 1, 0, 0, 0, 0, 1, 0, 1, 1, 1, 0)": 34.8162712896943,
 "(1, 1, 0, 0, 0, 0, 1, 0, 1, 1, 1, 1)": 33.5096099514602,
 "(1, 1, 0, 0, 0, 0, 1, 1, 0, 0, 0, 0)": 31.9556743463597,
 "(1, 1, 0, 0, 0, 0, 1, 1, 0, 0, 0, 1)": 35.1573082075293,
 "(1, 1, 0, 0, 0, 0, 1, 1, 0, 0, 1, 0)": 35.2568438810803,
 "(1, 1, 0, 0, 0, 0, 1, 1, 0, 0, 1, 1)": 34.9767359618875,
 "(1, 1, 0, 0, 0, 0, 1, 1, 0, 1, 0, 0)": 34.7422707082505,
 "(1, 1, 0, 0, 0, 0, 1, 1, 0, 1, 0, 1)": 32.8547454375089,
 "(1, 1, 0, 0, 0, 0, 1, 1, 0, 1, 1, 0)": 33.8547454375089,
 "(1, 1, 0, 0, 0, 0, 1, 1, 0, 1, 1, 1)": 33.5406368470809,
 "(1, 1, 0, 0, 0, 0, 1, 1, 1, 0, 0, 0)": 34.8942738016956,
 "(1, 1, 0, 0, 0, 0, 1, 1, 1, 0, 0, 1)": 35.1573082075293,
 "(1, 1, 0, 0, 0, 0, 1, 1, 1, 0, 1, 0)": 33.7787965842756,
 "(1, 1, 0, 0, 0, 0, 1, 1, 1, 0, 1, 1)": 32.9767359618875,
 "(1, 1, 0, 0, 0, 0, 1, 1, 1, 1, 0, 0)": 37.0641988031379,
 "(1, 1, 0, 0, 0, 0, 1, 1, 1, 1, 0, 1)": 33.6718813803591,
 "(1, 1, 0, 0, 0, 0, 1, 1, 1, 1, 1, 0)": 33.2062178080103,
 "(1, 1, 0, 0, 0, 0, 1, 1, 1, 1, 1, 1)": 31.5096099514602,
 "(1, 1, 0, 0, 0, 1, 0, 0, 0, 0, 0, 0)": 31.2249950150409,
 "(1, 1, 0, 0, 0, 1, 0, 0, 0, 0, 0, 1)": 34.110002492751,
 "(1, 1, 0, 0, 0, 1, 0, 0, 0, 0, 1, 0)": 33.133461465575,
 "(1, 1, 0, 0, 0, 1, 0, 0, 0, 0, 1, 1)": 33.9349157861929,
 "(1, 1, 0, 0, 0, 1, 0, 0, 0, 1, 0, 0)": 32.3362783485747,
 "(1, 1, 0, 0, 0, 1, 0, 0, 0, 1, 0, 1)": 31.6379340484358,
 "(1, 1, 0, 0, 0, 1, 0, 0, 0, 1, 1, 0)": 35.4792363024167,
 "(1, 1, 0, 0, 0, 1, 0, 0, 0, 1, 1, 1)": 34.8942738016956,
 "(1, 1, 0, 0, 0, 1, 0, 0, 1, 0, 0, 0)": 32.133461465575,
 "(1, 1, 0, 0, 0, 1, 0, 0, 1, 0, 0, 1)": 31.7422707082505,
 "(1, 1, 0, 0, 0, 1, 0, 0, 1, 0, 1, 0)": 32.1216842977986,
 "(1, 1, 0, 0, 0, 1, 0, 0, 1, 0, 1, 1)": 34.8942738016956,
 "(1, 1, 0, 0, 0, 1, 0, 0, 1, 1, 0, 0)": 34.8942738016956,
 "(1, 1, 0, 0, 0, 1, 0, 0, 1, 1, 0, 1)": 35.7422707082505,
 "(1, 1, 0, 0, 0, 1, 0, 0, 1, 1, 1, 0)": 34.6047671845006,
 "(1, 1, 0, 0, 0, 1, 0, 0, 1, 1, 1, 1)": 33.9767359618875,
 "(1, 1, 0, 0, 0, 1, 0, 1, 0, 0, 0, 0)": 34.110002492751,
 "(1, 1, 0, 0, 0, 1, 0, 1, 0, 0, 0, 1)": 33.5406368470809,
 "(1, 1, 0, 0, 0, 1, 0, 1, 0, 0, 1, 0)": 33.5096099514602,
 "(1, 1, 0, 0, 0, 1, 0, 1, 0, 0, 1, 1)": 34.7422707082505,
 "(1, 1, 0, 0, 0, 1, 0, 1, 0, 1, 0, 0)": 34.2062178080103,
 "(1, 1, 0, 0, 0, 1, 0, 1, 0, 1, 0, 1)": 30.4024207053659,
 "(1, 1, 0, 0, 0, 1, 0, 1, 0, 1, 1, 0)": 34.4792363024167,
 "(1, 1, 0, 0, 0, 1, 0, 1, 0, 1, 1, 1)": 33.2062178080103,
 "(1, 1, 0, 0, 0, 1, 0, 1, 1, 0, 0, 0)": 34.9767359618875,
 "(1, 1, 0, 0, 0, 1, 0, 1, 1, 0, 0, 1)": 33.7787965842756,
 "(1, 1, 0, 0, 0, 1, 0, 1, 1, 0, 1, 0)": 33.8162712896943,
 "(1, 1, 0, 0, 0, 1, 0, 1, 1, 0, 1, 1)": 32.9556743463597,
 "(1, 1, 0, 0, 0, 1, 0, 1, 1, 1, 0, 0)": 34.2568438810803,
 "(1, 1, 0, 0, 0, 1, 0, 1, 1, 1, 0, 1)": 32.7243488002532,
 "(1, 1, 0, 0, 0, 1, 0, 1, 1, 1, 1, 0)": 34.4792363024167,
 "(1, 1, 0, 0, 0, 1, 0, 1, 1, 1, 1, 1)": 33.0418309901094,
 "(1, 1, 0, 0, 0, 1, 1, 0, 0, 0, 0, 0)": 33.7787965842756,
 "(1, 1, 0, 0, 0, 1, 1, 0, 0, 0, 0, 1)": 34.0198046837794,
 "(1, 1, 0, 0, 0, 1, 1, 0, 0, 0, 1, 0)": 34.3637590849968,
 "(1, 1, 0, 0, 0, 1, 1, 0, 0, 0, 1, 1)": 33.9767359618875,
 "(1, 1, 0, 0, 0, 1, 1, 0, 0, 1, 0, 0)": 34.6047671845006,
 "(1, 1, 0, 0, 0, 1, 1, 0, 0, 1, 0, 1)": 31.7880743978636,
 "(1, 1, 0, 0, 0, 1, 1, 0, 0, 1, 1, 0)": 33.7787965842756,
 "(1, 1, 0, 0, 0, 1, 1, 0, 0, 1, 1, 1)": 33.7066467985198,
 "(1, 1, 0, 0, 0, 1, 1, 0, 1, 0, 0, 0)": 34.3637590849968,
 "(1, 1, 0, 0, 0, 1, 1, 0, 1, 0, 0, 1)": 34.2062178080103,
 "(1, 1, 0, 0, 0, 1, 1, 0, 1, 0, 1, 0)": 33.5406368470809,
 "(1, 1, 0, 0, 0, 1, 1, 0, 1, 0, 1, 1)": 33.9349157861929,
 "(1, 1, 0, 0, 0, 1, 1, 0, 1, 1, 0, 0)": 32.7604180549608,
 "(1, 1, 0, 0, 0, 1, 1, 0, 1, 1, 0, 1)": 31.9767359618875,
 "(1, 1, 0, 0, 0, 1, 1, 0, 1, 1, 1, 0)": 34.0198046837794,
 "(1, 1, 0, 0, 0, 1, 1, 0, 1, 1, 1, 1)": 33.133461465575,
 "(1, 1, 0, 0, 0, 1, 1, 1, 0, 0, 0, 0)": 34.2568438810803,
 "(1, 1, 0, 0, 0, 1, 1, 1, 0, 0, 0, 1)": 34.8162712896943,
 "(1, 1, 0, 0, 0, 1, 1, 1, 0, 0, 1, 0)": 35.4792363024167,
 "(1, 1, 0, 0, 0, 1, 1, 1, 0, 0, 1, 1)": 32.8547454375089,
 "(1, 1, 0, 0, 0, 1, 1, 1, 0, 1, 0, 0)": 36.7422707082505,
 "(1, 1, 0, 0, 0, 1, 1, 1, 0, 1, 0, 1)": 31.8743742442579,
 "(1, 1, 0, 0, 0, 1, 1, 1, 0, 1, 1, 0)": 34.4792363024167,
 "(1, 1, 0, 0, 0, 1, 1, 1, 0, 1, 1, 1)": 33.5096099514602,
 "(1, 1, 0, 0, 0, 1, 1, 1, 1, 0, 0, 0)": 34.8162712896943,
 "(1, 1, 0, 0, 0, 1, 1, 1, 1, 0, 0, 1)": 35.4792363024167,
 "(1, 1, 0, 0, 0, 1, 1, 1, 1, 0, 1, 0)": 34.1573082075294,
 "(1, 1, 0, 0, 0, 1, 1, 1, 1, 0, 1, 1)": 32.181555753776,
 "(1, 1, 0, 0, 0, 1, 1, 1, 1, 1, 0, 0)": 35.2568438810803,
 "(1, 1, 0, 0, 0, 1, 1, 1, 1, 1, 0, 1)": 32.3093113009744,
 "(1, 1, 0, 0, 0, 1, 1, 1, 1, 1, 1, 0)": 33.0418309901094,
 "(1, 1, 0, 0, 0, 1, 1, 1, 1, 1, 1, 1)": 30.7649907847506,
 "(1, 1, 0, 0, 1, 0, 0, 0, 0, 0, 0, 0)": 32.7604180549608,
 "(1, 1, 0, 0, 1, 0, 0, 0, 0, 0, 0, 1)": 34.1573082075294,
 "(1, 1, 0, 0, 1, 0, 0, 0, 0, 0, 1, 0)": 34.110002492751,
 "(1, 1, 0, 0, 1, 0, 0, 0, 0, 0, 1, 1)": 34.4792363024167,
 "(1, 1, 0, 0, 1, 0, 0, 0, 0, 1, 0, 0)": 32.110002492751,
 "(1, 1, 0, 0, 1, 0, 0, 0, 0, 1, 0, 1)": 32.9767359618875,
 "(1, 1, 0, 0, 1, 0, 0, 0, 0, 1, 1, 0)": 34.6047671845006,
 "(1, 1, 0, 0, 1, 0, 0, 0, 0, 1, 1, 1)": 33.0198046837794,
 "(1, 1, 0, 0, 1, 0, 0, 0, 1, 0, 0, 0)": 31.9144516836332,
 "(1, 1, 0, 0, 1, 0, 0, 0, 1, 0, 0, 1)": 33.3093113009744,
 "(1, 1, 0, 0, 1, 0, 0, 0, 1, 0, 1, 0)": 32.9556743463597,
 "(1, 1, 0, 0, 1, 0, 0, 0, 1, 0, 1, 1)": 33.3093113009744,
 "(1, 1, 0, 0, 1, 0, 0, 0, 1, 1, 0, 0)": 33.2313087889731,
 "(1, 1, 0, 0, 1, 0, 0, 0, 1, 1, 0, 1)": 32.4642859609507,
 "(1, 1, 0, 0, 1, 0, 0, 0, 1, 1, 1, 0)": 33.7787965842756,
 "(1, 1, 0, 0, 1, 0, 0, 0, 1, 1, 1, 1)": 33.2313087889731,
 "(1, 1, 0, 0, 1, 0, 0, 1, 0, 0, 0, 0)": 31.1513094669079,
 "(1, 1, 0, 0, 1, 0, 0, 1, 0, 0, 0, 1)": 32.7604180549608,
 "(1, 1, 0, 0, 1, 0, 0, 1, 0, 0, 1, 0)": 28.796241718735,
 "(1, 1, 0, 0, 1, 0, 0, 1, 0, 0, 1, 1)": 30.5643529160547,
 "(1, 1, 0, 0, 1, 0, 0, 1, 0, 1, 0, 0)": 33.0418309901094,
 "(1, 1, 0, 0, 1, 0, 0, 1, 0, 1, 0, 1)": 31.8942738016956,
 "(1, 1, 0, 0, 1, 0, 0, 1, 0, 1, 1, 0)": 32.5723457068082,
 "(1, 1, 0, 0, 1, 0, 0, 1, 0, 1, 1, 1)": 32.0755141163657,
 "(1, 1, 0, 0, 1, 0, 0, 1, 1, 0, 0, 0)": 33.4203426133631,
 "(1, 1, 0, 0, 1, 0, 0, 1, 1, 0, 0, 1)": 33.0198046837794,
 "(1, 1, 0, 0, 1, 0, 0, 1, 1, 0, 1, 0)": 32.8942738016956,
 "(1, 1, 0, 0, 1, 0, 0, 1, 1, 0, 1, 1)": 32.4792363024167,
 "(1, 1, 0, 0, 1, 0, 0, 1, 1, 1, 0, 0)": 32.7604180549608,
 "(1, 1, 0, 0, 1, 0, 0, 1, 1, 1, 0, 1)": 33.2313087889731,
 "(1, 1, 0, 0, 1, 0, 0, 1, 1, 1, 1, 0)": 33.8942738016956,
 "(1, 1, 0, 0, 1, 0, 0, 1, 1, 1, 1, 1)": 32.7066467985198,
 "(1, 1, 0, 0, 1, 0, 1, 0, 0, 0, 0, 0)": 32.7066467985198,
 "(1, 1, 0, 0, 1, 0, 1, 0, 0, 0, 0, 1)": 34.1573082075294,
 "(1, 1, 0, 0, 1, 0, 1, 0, 0, 0, 1, 0)": 32.7422707082505,
 "(1, 1, 0, 0, 1, 0, 1, 0, 0, 0, 1, 1)": 34.7422707082505,
 "(1, 1, 0, 0, 1, 0, 1, 0, 0, 1, 0, 0)": 32.7787965842756,
 "(1, 1, 0, 0, 1, 0, 1, 0, 0, 1, 0, 1)": 31.5803830258736,
 "(1, 1, 0, 0, 1, 0, 1, 0, 0, 1, 1, 0)": 34.3637590849968,
 "(1, 1, 0, 0, 1, 0, 1, 0, 0, 1, 1, 1)": 34.0641988031379,
 "(1, 1, 0, 0, 1, 0, 1, 0, 1, 0, 0, 0)": 32.6548078670002,
 "(1, 1, 0, 0, 1, 0, 1, 0, 1, 0, 0, 1)": 32.7787965842756,
 "(1, 1, 0, 0, 1, 0, 1, 0, 1, 0, 1, 0)": 29.8450302826757,
 "(1, 1, 0, 0, 1, 0, 1, 0, 1, 0, 1, 1)": 29.2568438810803,
 "(1, 1, 0, 0, 1, 0, 1, 0, 1, 1, 0, 0)": 32.6379340484358,
 "(1, 1, 0, 0, 1, 0, 1, 0, 1, 1, 0, 1)": 31.4642859609507,
 "(1, 1, 0, 0, 1, 0, 1, 0, 1, 1, 1, 0)": 33.6718813803591,
 "(1, 1, 0, 0, 1, 0, 1, 0, 1, 1, 1, 1)": 31.6633193668557,
 "(1, 1, 0, 0, 1, 0, 1, 1, 0, 0, 0, 0)": 34.3637590849968,
 "(1, 1, 0, 0, 1, 0, 1, 1, 0, 0, 0, 1)": 34.5406368470809,
 "(1, 1, 0, 0, 1, 0, 1, 1, 0, 0, 1, 0)": 33.9767359618875,
 "(1, 1, 0, 0, 1, 0, 1, 1, 0, 0, 1, 1)": 33.4792363024167,
 "(1, 1, 0, 0, 1, 0, 1, 1, 0, 1, 0, 0)": 33.9767359618875,
 "(1, 1, 0, 0, 1, 0, 1, 1, 0, 1, 0, 1)": 32.3499532854717,
 "(1, 1, 0, 0, 1, 0, 1, 1, 0, 1, 1, 0)": 32.2568438810803,
 "(1, 1, 0, 0, 1, 0, 1, 1, 0, 1, 1, 1)": 33.0198046837794,
 "(1, 1, 0, 0, 1, 0, 1, 1, 1, 0, 0, 0)": 35.7422707082505,
 "(1, 1, 0, 0, 1, 0, 1, 1, 1, 0, 0, 1)": 34.8162712896943,
 "(1, 1, 0, 0, 1, 0, 1, 1, 1, 0, 1, 0)": 33.2062178080103,
 "(1, 1, 0, 0, 1, 0, 1, 1, 1, 0, 1, 1)": 31.5484989648538,
 "(1, 1, 0, 0, 1, 0, 1, 1, 1, 1, 0, 0)": 32.6047671845006,
 "(1, 1, 0, 0, 1, 0, 1, 1, 1, 1, 0, 1)": 33.3637590849968,
 "(1, 1, 0, 0, 1, 0, 1, 1, 1, 1, 1, 0)": 32.689159371791,
 "(1, 1, 0, 0, 1, 0, 1, 1, 1, 1, 1, 1)": 30.6761815177927,
 "(1, 1, 0, 0, 1, 1, 0, 0, 0, 0, 0, 0)": 33.2828390896132,
 "(1, 1, 0, 0, 1, 1, 0, 0, 0, 0, 0, 1)": 34.3637590849968,
 "(1, 1, 0, 0, 1, 1, 0, 0, 0, 0, 1, 0)": 34.3093113009744,
 "(1, 1, 0, 0, 1, 1, 0, 0, 0, 0, 1, 1)": 34.9767359618875,
 "(1, 1, 0, 0, 1, 1, 0, 0, 0, 1, 0, 0)": 34.2568438810803,
 "(1, 1, 0, 0, 1, 1, 0, 0, 0, 1, 0, 1)": 33.5723457068082,
 "(1, 1, 0, 0, 1, 1, 0, 0, 0, 1, 1, 0)": 34.6718813803591,
 "(1, 1, 0, 0, 1, 1, 0, 0, 0, 1, 1, 1)": 32.5564041629392,
 "(1, 1, 0, 0, 1, 1, 0, 0, 1, 0, 0, 0)": 34.6047671845006,
 "(1, 1, 0, 0, 1, 1, 0, 0, 1, 0, 0, 1)": 32.6718813803591,
 "(1, 1, 0, 0, 1, 1, 0, 0, 1, 0, 1, 0)": 32.689159371791,
 "(1, 1, 0, 0, 1, 1, 0, 0, 1, 0, 1, 1)": 33.4494889590227,
 "(1, 1, 0, 0, 1, 1, 0, 0, 1, 1, 0, 0)": 32.110002492751,
 "(1, 1, 0, 0, 1, 1, 0, 0, 1, 1, 0, 1)": 32.2187087521935,
 "(1, 1, 0, 0, 1, 1, 0, 0, 1, 1, 1, 0)": 32.3499532854717,
 "(1, 1, 0, 0, 1, 1, 0, 0, 1, 1, 1, 1)": 32.9981096126801,
 "(1, 1, 0, 0, 1, 1, 0, 1, 0, 0, 0, 0)": 32.9981096126801,
 "(1, 1, 0, 0, 1, 1, 0, 1, 0, 0, 0, 1)": 34.4792363024167,
 "(1, 1, 0, 0, 1, 1, 0, 1, 0, 0, 1, 0)": 32.9144516836332,
 "(1, 1, 0, 0, 1, 1, 0, 1, 0, 0, 1, 1)": 33.4792363024167,
 "(1, 1, 0, 0, 1, 1, 0, 1, 0, 1, 0, 0)": 34.6718813803591,
 "(1, 1, 0, 0, 1, 1, 0, 1, 0, 1, 0, 1)": 31.6718813803591,
 "(1, 1, 0, 0, 1, 1, 0, 1, 0, 1, 1, 0)": 33.133461465575,
 "(1, 1, 0, 0, 1, 1, 0, 1, 0, 1, 1, 1)": 32.2697829367878,
 "(1, 1, 0, 0, 1, 1, 0, 1, 1, 0, 0, 0)": 34.8942738016956,
 "(1, 1, 0, 0, 1, 1, 0, 1, 1, 0, 0, 1)": 33.3637590849968,
 "(1, 1, 0, 0, 1, 1, 0, 1, 1, 0, 1, 0)": 32.7066467985198,
 "(1, 1, 0, 0, 1, 1, 0, 1, 1, 0, 1, 1)": 31.9349157861929,
 "(1, 1, 0, 0, 1, 1, 0, 1, 1, 1, 0, 0)": 34.8942738016956,
 "(1, 1, 0, 0, 1, 1, 0, 1, 1, 1, 0, 1)": 31.5723457068082,
 "(1, 1, 0, 0, 1, 1, 0, 1, 1, 1, 1, 0)": 33.9349157861929,
 "(1, 1, 0, 0, 1, 1, 0, 1, 1, 1, 1, 1)": 33.3637590849968,
 "(1, 1, 0, 0, 1, 1, 1, 0, 0, 0, 0, 0)": 32.9981096126801,
 "(1, 1, 0, 0, 1, 1, 1, 0, 0, 0, 0, 1)": 32.8162712896943,
 "(1, 1, 0, 0, 1, 1, 1, 0, 0, 0, 1, 0)": 34.1573082075294,
 "(1, 1, 0, 0, 1, 1, 1, 0, 0, 0, 1, 1)": 32.8547454375089,
 "(1, 1, 0, 0, 1, 1, 1, 0, 0, 1, 0, 0)": 33.2828390896132,
 "(1, 1, 0, 0, 1, 1, 1, 0, 0, 1, 0, 1)": 32.4348421830583,
 "(1, 1, 0, 0, 1, 1, 1, 0, 0, 1, 1, 0)": 33.6047671845006,
 "(1, 1, 0, 0, 1, 1, 1, 0, 0, 1, 1, 1)": 32.2568438810803,
 "(1, 1, 0, 0, 1, 1, 1, 0, 1, 0, 0, 0)": 35.3637590849968,
 "(1, 1, 0, 0, 1, 1, 1, 0, 1, 0, 0, 1)": 34.3637590849968,
 "(1, 1, 0, 0, 1, 1, 1, 0, 1, 0, 1, 0)": 32.9556743463597,
 "(1, 1, 0, 0, 1, 1, 1, 0, 1, 0, 1, 1)": 32.5250399920298,
 "(1, 1, 0, 0, 1, 1, 1, 0, 1, 1, 0, 0)": 33.2313087889731,
 "(1, 1, 0, 0, 1, 1, 1, 0, 1, 1, 0, 1)": 32.110002492751,
 "(1, 1, 0, 0, 1, 1, 1, 0, 1, 1, 1, 0)": 32.8942738016956,
 "(1, 1, 0, 0, 1, 1, 1, 0, 1, 1, 1, 1)": 31.7332819250233,
 "(1, 1, 0, 0, 1, 1, 1, 1, 0, 0, 0, 0)": 33.0198046837794,
 "(1, 1, 0, 0, 1, 1, 1, 1, 0, 0, 0, 1)": 33.086918879638,
 "(1, 1, 0, 0, 1, 1, 1, 1, 0, 0, 1, 0)": 33.7066467985198,
 "(1, 1, 0, 0, 1, 1, 1, 1, 0, 0, 1, 1)": 32.8547454375089,
 "(1, 1, 0, 0, 1, 1, 1, 1, 0, 1, 0, 0)": 34.9767359618875,
 "(1, 1, 0, 0, 1, 1, 1, 1, 0, 1, 0, 1)": 32.8942738016956,
 "(1, 1, 0, 0, 1, 1, 1, 1, 0, 1, 1, 0)": 33.4494889590227,
 "(1, 1, 0, 0, 1, 1, 1, 1, 0, 1, 1, 1)": 32.8942738016956,
 "(1, 1, 0, 0, 1, 1, 1, 1, 1, 0, 0, 0)": 34.9767359618875,
 "(1, 1, 0, 0, 1, 1, 1, 1, 1, 0, 0, 1)": 33.7066467985198,
 "(1, 1, 0, 0, 1, 1, 1, 1, 1, 0, 1, 0)": 34.110002492751,
 "(1, 1, 0, 0, 1, 1, 1, 1, 1, 0, 1, 1)": 31.797412262443,
 "(1, 1, 0, 0, 1, 1, 1, 1, 1, 1, 0, 0)": 34.9767359618875,
 "(1, 1, 0, 0, 1, 1, 1, 1, 1, 1, 0, 1)": 31.8547454375089,
 "(1, 1, 0, 0, 1, 1, 1, 1, 1, 1, 1, 0)": 32.3776982759547,
 "(1, 1, 0, 0, 1, 1, 1, 1, 1, 1, 1, 1)": 29.9246474507391,
 "(1, 1, 0, 1, 0, 0, 0, 0, 0, 0, 0, 0)": 30.4981447649668,
 "(1, 1, 0, 1, 0, 0, 0, 0, 0, 0, 0, 1)": 33.2062178080103,
 "(1, 1, 0, 1, 0, 0, 0, 0, 0, 0, 1, 0)": 33.4494889590227,
 "(1, 1, 0, 1, 0, 0, 0, 0, 0, 0, 1, 1)": 33.9767359618875,
 "(1, 1, 0, 1, 0, 0, 0, 0, 0, 1, 0, 0)": 32.797412262443,
 "(1, 1, 0, 1, 0, 0, 0, 0, 0, 1, 0, 1)": 33.1573082075293,
 "(1, 1, 0, 1, 0, 0, 0, 0, 0, 1, 1, 0)": 34.9767359618875,
 "(1, 1, 0, 1, 0, 0, 0, 0, 0, 1, 1, 1)": 34.1573082075294,
 "(1, 1, 0, 1, 0, 0, 0, 0, 1, 0, 0, 0)": 31.8547454375089,
 "(1, 1, 0, 1, 0, 0, 0, 0, 1, 0, 0, 1)": 34.0198046837794,
 "(1, 1, 0, 1, 0, 0, 0, 0, 1, 0, 1, 0)": 33.086918879638,
 "(1, 1, 0, 1, 0, 0, 0, 0, 1, 0, 1, 1)": 32.110002492751,
 "(1, 1, 0, 1, 0, 0, 0, 0, 1, 1, 0, 0)": 34.9767359618875,
 "(1, 1, 0, 1, 0, 0, 0, 0, 1, 1, 0, 1)": 34.4203426133631,
 "(1, 1, 0, 1, 0, 0, 0, 0, 1, 1, 1, 0)": 35.7422707082505,
 "(1, 1, 0, 1, 0, 0, 0, 0, 1, 1, 1, 1)": 33.7066467985198,
 "(1, 1, 0, 1, 0, 0, 0, 1, 0, 0, 0, 0)": 32.4348421830583,
 "(1, 1, 0, 1, 0, 0, 0, 1, 0, 0, 0, 1)": 32.7422707082505,
 "(1, 1, 0, 1, 0, 0, 0, 1, 0, 0, 1, 0)": 31.4348421830583,
 "(1, 1, 0, 1, 0, 0, 0, 1, 0, 0, 1, 1)": 33.3093113009744,
 "(1, 1, 0, 1, 0, 0, 0, 1, 0, 1, 0, 0)": 33.0198046837794,
 "(1, 1, 0, 1, 0, 0, 0, 1, 0, 1, 0, 1)": 28.4670773743483,
 "(1, 1, 0, 1, 0, 0, 0, 1, 0, 1, 1, 0)": 34.1573082075294,
 "(1, 1, 0, 1, 0, 0, 0, 1, 0, 1, 1, 1)": 35.1573082075293,
 "(1, 1, 0, 1, 0, 0, 0, 1, 1, 0, 0, 0)": 34.6718813803591,
 "(1, 1, 0, 1, 0, 0, 0, 1, 1, 0, 0, 1)": 33.0198046837794,
 "(1, 1, 0, 1, 0, 0, 0, 1, 1, 0, 1, 0)": 35.4792363024167,
 "(1, 1, 0, 1, 0, 0, 0, 1, 1, 0, 1, 1)": 33.086918879638,
 "(1, 1, 0, 1, 0, 0, 0, 1, 1, 1, 0, 0)": 36.7422707082505,
 "(1, 1, 0, 1, 0, 0, 0, 1, 1, 1, 0, 1)": 34.6718813803591,
 "(1, 1, 0, 1, 0, 0, 0, 1, 1, 1, 1, 0)": 34.8942738016956,
 "(1, 1, 0, 1, 0, 0, 0, 1, 1, 1, 1, 1)": 32.2960144783609,
 "(1, 1, 0, 1, 0, 0, 1, 0, 0, 0, 0, 0)": 33.9349157861929,
 "(1, 1, 0, 1, 0, 0, 1, 0, 0, 0, 0, 1)": 33.1573082075293,
 "(1, 1, 0, 1, 0, 0, 1, 0, 0, 0, 1, 0)": 32.3776982759547,
 "(1, 1, 0, 1, 0, 0, 1, 0, 0, 0, 1, 1)": 34.8942738016956,
 "(1, 1, 0, 1, 0, 0, 1, 0, 0, 1, 0, 0)": 31.8547454375089,
 "(1, 1, 0, 1, 0, 0, 1, 0, 0, 1, 0, 1)": 31.3776982759547,
 "(1, 1, 0, 1, 0, 0, 1, 0, 0, 1, 1, 0)": 34.0198046837794,
 "(1, 1, 0, 1, 0, 0, 1, 0, 0, 1, 1, 1)": 32.110002492751,
 "(1, 1, 0, 1, 0, 0, 1, 0, 1, 0, 0, 0)": 34.6718813803591,
 "(1, 1, 0, 1, 0, 0, 1, 0, 1, 0, 0, 1)": 31.4943431948069,
 "(1, 1, 0, 1, 0, 0, 1, 0, 1, 0, 1, 0)": 30.7880743978636,
 "(1, 1, 0, 1, 0, 0, 1, 0, 1, 0, 1, 1)": 31.5484989648538,
 "(1, 1, 0, 1, 0, 0, 1, 0, 1, 1, 0, 0)": 33.9767359618875,
 "(1, 1, 0, 1, 0, 0, 1, 0, 1, 1, 0, 1)": 32.3093113009744,
 "(1, 1, 0, 1, 0, 0, 1, 0, 1, 1, 1, 0)": 33.086918879638,
 "(1, 1, 0, 1, 0, 0, 1, 0, 1, 1, 1, 1)": 32.0869188796379,
 "(1, 1, 0, 1, 0, 0, 1, 1, 0, 0, 0, 0)": 34.4792363024167,
 "(1, 1, 0, 1, 0, 0, 1, 1, 0, 0, 0, 1)": 33.5406368470809,
 "(1, 1, 0, 1, 0, 0, 1, 1, 0, 0, 1, 0)": 33.5406368470809,
 "(1, 1, 0, 1, 0, 0, 1, 1, 0, 0, 1, 1)": 33.4494889590227,
 "(1, 1, 0, 1, 0, 0, 1, 1, 0, 1, 0, 0)": 35.2568438810803,
 "(1, 1, 0, 1, 0, 0, 1, 1, 0, 1, 0, 1)": 31.8450302826757,
 "(1, 1, 0, 1, 0, 0, 1, 1, 0, 1, 1, 0)": 33.0198046837794,
 "(1, 1, 0, 1, 0, 0, 1, 1, 0, 1, 1, 1)": 33.8162712896943,
 "(1, 1, 0, 1, 0, 0, 1, 1, 1, 0, 0, 0)": 36.2568438810803,
 "(1, 1, 0, 1, 0, 0, 1, 1, 1, 0, 0, 1)": 34.4203426133631,
 "(1, 1, 0, 1, 0, 0, 1, 1, 1, 0, 1, 0)": 32.835380112642,
 "(1, 1, 0, 1, 0, 0, 1, 1, 1, 0, 1, 1)": 32.8547454375089,
 "(1, 1, 0, 1, 0, 0, 1, 1, 1, 1, 0, 0)": 34.7422707082505,
 "(1, 1, 0, 1, 0, 0, 1, 1, 1, 1, 0, 1)": 33.5406368470809,
 "(1, 1, 0, 1, 0, 0, 1, 1, 1, 1, 1, 0)": 33.4494889590227,
 "(1, 1, 0, 1, 0, 0, 1, 1, 1, 1, 1, 1)": 30.6088715828333,
 "(1, 1, 0, 1, 0, 1, 0, 0, 0, 0, 0, 0)": 31.5803830258736,
 "(1, 1, 0, 1, 0, 1, 0, 0, 0, 0, 0, 1)": 33.6718813803591,
 "(1, 1, 0, 1, 0, 1, 0, 0, 0, 0, 1, 0)": 30.971441662218,
 "(1, 1, 0, 1, 0, 1, 0, 0, 0, 0, 1, 1)": 33.5723457068082,
 "(1, 1, 0, 1, 0, 1, 0, 0, 0, 1, 0, 0)": 31.5884653721715,
 "(1, 1, 0, 1, 0, 1, 0, 0, 0, 1, 0, 1)": 31.3160059535484,
 "(1, 1, 0, 1, 0, 1, 0, 0, 0, 1, 1, 0)": 32.8743742442579,
 "(1, 1, 0, 1, 0, 1, 0, 0, 0, 1, 1, 1)": 31.3988628859527,
 "(1, 1, 0, 1, 0, 1, 0, 0, 1, 0, 0, 0)": 32.181555753776,
 "(1, 1, 0, 1, 0, 1, 0, 0, 1, 0, 0, 1)": 31.8942738016956,
 "(1, 1, 0, 1, 0, 1, 0, 0, 1, 0, 1, 0)": 30.9043274663595,
 "(1, 1, 0, 1, 0, 1, 0, 0, 1, 0, 1, 1)": 31.5484989648538,
 "(1, 1, 0, 1, 0, 1, 0, 0, 1, 1, 0, 0)": 34.6718813803591,
 "(1, 1, 0, 1, 0, 1, 0, 0, 1, 1, 0, 1)": 33.3637590849968,
 "(1, 1, 0, 1, 0, 1, 0, 0, 1, 1, 1, 0)": 32.689159371791,
 "(1, 1, 0, 1, 0, 1, 0, 0, 1, 1, 1, 1)": 31.2894117435367,
 "(1, 1, 0, 1, 0, 1, 0, 1, 0, 0, 0, 0)": 31.3430996144307,
 "(1, 1, 0, 1, 0, 1, 0, 1, 0, 0, 0, 1)": 31.8842897131229,
 "(1, 1, 0, 1, 0, 1, 0, 1, 0, 0, 1, 0)": 30.3126547440488,
 "(1, 1, 0, 1, 0, 1, 0, 1, 0, 0, 1, 1)": 29.2568438810803,
 "(1, 1, 0, 1, 0, 1, 0, 1, 0, 1, 0, 0)": 29.9297724829169,
 "(1, 1, 0, 1, 0, 1, 0, 1, 0, 1, 0, 1)": 27.224207732598,
 "(1, 1, 0, 1, 0, 1, 0, 1, 0, 1, 1, 0)": 30.8450302826757,
 "(1, 1, 0, 1, 0, 1, 0, 1, 0, 1, 1, 1)": 27.7695780542462,
 "(1, 1, 0, 1, 0, 1, 0, 1, 1, 0, 0, 0)": 32.689159371791,
 "(1, 1, 0, 1, 0, 1, 0, 1, 1, 0, 0, 1)": 31.5803830258736,
 "(1, 1, 0, 1, 0, 1, 0, 1, 1, 0, 1, 0)": 31.2762962437464,
 "(1, 1, 0, 1, 0, 1, 0, 1, 1, 0, 1, 1)": 30.9144516836332,
 "(1, 1, 0, 1, 0, 1, 0, 1, 1, 1, 0, 0)": 34.2062178080103,
 "(1, 1, 0, 1, 0, 1, 0, 1, 1, 1, 0, 1)": 32.0089163676367,
 "(1, 1, 0, 1, 0, 1, 0, 1, 1, 1, 1, 0)": 32.1573082075293,
 "(1, 1, 0, 1, 0, 1, 0, 1, 1, 1, 1, 1)": 28.2779291754894,
 "(1, 1, 0, 1, 0, 1, 1, 0, 0, 0, 0, 0)": 32.2187087521935,
 "(1, 1, 0, 1, 0, 1, 1, 0, 0, 0, 0, 1)": 33.5723457068082,
 "(1, 1, 0, 1, 0, 1, 1, 0, 0, 0, 1, 0)": 33.4792363024167,
 "(1, 1, 0, 1, 0, 1, 1, 0, 0, 0, 1, 1)": 33.9349157861929,
 "(1, 1, 0, 1, 0, 1, 1, 0, 0, 1, 0, 0)": 32.2828390896132,
 "(1, 1, 0, 1, 0, 1, 1, 0, 0, 1, 0, 1)": 32.9981096126801,
 "(1, 1, 0, 1, 0, 1, 1, 0, 0, 1, 1, 0)": 33.6718813803591,
 "(1, 1, 0, 1, 0, 1, 1, 0, 0, 1, 1, 1)": 29.4239538669155,
 "(1, 1, 0, 1, 0, 1, 1, 0, 1, 0, 0, 0)": 33.6047671845006,
 "(1, 1, 0, 1, 0, 1, 1, 0, 1, 0, 0, 1)": 32.9767359618875,
 "(1, 1, 0, 1, 0, 1, 1, 0, 1, 0, 1, 0)": 30.1754555542396,
 "(1, 1, 0, 1, 0, 1, 1, 0, 1, 0, 1, 1)": 31.3362783485747,
 "(1, 1, 0, 1, 0, 1, 1, 0, 1, 1, 0, 0)": 33.0418309901094,
 "(1, 1, 0, 1, 0, 1, 1, 0, 1, 1, 0, 1)": 30.987383206087,
 "(1, 1, 0, 1, 0, 1, 1, 0, 1, 1, 1, 0)": 32.4059873203861,
 "(1, 1, 0, 1, 0, 1, 1, 0, 1, 1, 1, 1)": 30.7927357752335,
 "(1, 1, 0, 1, 0, 1, 1, 1, 0, 0, 0, 0)": 33.6047671845006,
 "(1, 1, 0, 1, 0, 1, 1, 1, 0, 0, 0, 1)": 34.3637590849968,
 "(1, 1, 0, 1, 0, 1, 1, 1, 0, 0, 1, 0)": 33.110002492751,
 "(1, 1, 0, 1, 0, 1, 1, 1, 0, 0, 1, 1)": 32.5250399920298,
 "(1, 1, 0, 1, 0, 1, 1, 1, 0, 1, 0, 0)": 33.0198046837794,
 "(1, 1, 0, 1, 0, 1, 1, 1, 0, 1, 0, 1)": 31.3160059535484,
 "(1, 1, 0, 1, 0, 1, 1, 1, 0, 1, 1, 0)": 32.5564041629392,
 "(1, 1, 0, 1, 0, 1, 1, 1, 0, 1, 1, 1)": 31.987383206087,
 "(1, 1, 0, 1, 0, 1, 1, 1, 1, 0, 0, 0)": 34.2568438810803,
 "(1, 1, 0, 1, 0, 1, 1, 1, 1, 0, 0, 1)": 34.6718813803591,
 "(1, 1, 0, 1, 0, 1, 1, 1, 1, 0, 1, 0)": 32.5406368470809,
 "(1, 1, 0, 1, 0, 1, 1, 1, 1, 0, 1, 1)": 31.4203426133631,
 "(1, 1, 0, 1, 0, 1, 1, 1, 1, 1, 0, 0)": 34.7422707082505,
 "(1, 1, 0, 1, 0, 1, 1, 1, 1, 1, 0, 1)": 31.5965932530549,
 "(1, 1, 0, 1, 0, 1, 1, 1, 1, 1, 1, 0)": 32.9556743463597,
 "(1, 1, 0, 1, 0, 1, 1, 1, 1, 1, 1, 1)": 28.5231021877883,
 "(1, 1, 0, 1, 1, 0, 0, 0, 0, 0, 0, 0)": 31.2568438810803,
 "(1, 1, 0, 1, 1, 0, 0, 0, 0, 0, 0, 1)": 33.4494889590227,
 "(1, 1, 0, 1, 1, 0, 0, 0, 0, 0, 1, 0)": 34.0641988031379,
 "(1, 1, 0, 1, 1, 0, 0, 0, 0, 0, 1, 1)": 33.3637590849968,
 "(1, 1, 0, 1, 1, 0, 0, 0, 0, 1, 0, 0)": 33.110002492751,
 "(1, 1, 0, 1, 1, 0, 0, 0, 0, 1, 0, 1)": 32.0984145184758,
 "(1, 1, 0, 1, 1, 0, 0, 0, 0, 1, 1, 0)": 33.5723457068082,
 "(1, 1, 0, 1, 1, 0, 0, 0, 0, 1, 1, 1)": 32.5723457068082,
 "(1, 1, 0, 1, 1, 0, 0, 0, 1, 0, 0, 0)": 31.6129876913055,
 "(1, 1, 0, 1, 1, 0, 0, 0, 1, 0, 0, 1)": 33.0198046837794,
 "(1, 1, 0, 1, 1, 0, 0, 0, 1, 0, 1, 0)": 32.1693810398299,
 "(1, 1, 0, 1, 1, 0, 0, 0, 1, 0, 1, 1)": 33.086918879638,
 "(1, 1, 0, 1, 1, 0, 0, 0, 1, 1, 0, 0)": 33.2828390896132,
 "(1, 1, 0, 1, 1, 0, 0, 0, 1, 1, 0, 1)": 31.987383206087,
 "(1, 1, 0, 1, 1, 0, 0, 0, 1, 1, 1, 0)": 33.5723457068082,
 "(1, 1, 0, 1, 1, 0, 0, 0, 1, 1, 1, 1)": 31.9349157861929,
 "(1, 1, 0, 1, 1, 0, 0, 1, 0, 0, 0, 0)": 28.4708076803461,
 "(1, 1, 0, 1, 1, 0, 0, 1, 0, 0, 0, 1)": 33.8547454375089,
 "(1, 1, 0, 1, 1, 0, 0, 1, 0, 0, 1, 0)": 30.9144516836332,
 "(1, 1, 0, 1, 1, 0, 0, 1, 0, 0, 1, 1)": 32.4792363024167,
 "(1, 1, 0, 1, 1, 0, 0, 1, 0, 1, 0, 0)": 32.2828390896132,
 "(1, 1, 0, 1, 1, 0, 0, 1, 0, 1, 0, 1)": 30.6978765888921,
 "(1, 1, 0, 1, 1, 0, 0, 1, 0, 1, 1, 0)": 32.689159371791,
 "(1, 1, 0, 1, 1, 0, 0, 1, 0, 1, 1, 1)": 32.9556743463597,
 "(1, 1, 0, 1, 1, 0, 0, 1, 1, 0, 0, 0)": 33.0641988031379,
 "(1, 1, 0, 1, 1, 0, 0, 1, 1, 0, 0, 1)": 31.6129876913055,
 "(1, 1, 0, 1, 1, 0, 0, 1, 1, 0, 1, 0)": 33.5723457068082,
 "(1, 1, 0, 1, 1, 0, 0, 1, 1, 0, 1, 1)": 32.2062178080103,
 "(1, 1, 0, 1, 1, 0, 0, 1, 1, 1, 0, 0)": 34.6047671845006,
 "(1, 1, 0, 1, 1, 0, 0, 1, 1, 1, 0, 1)": 32.6379340484358,
 "(1, 1, 0, 1, 1, 0, 0, 1, 1, 1, 1, 0)": 33.3637590849968,
 "(1, 1, 0, 1, 1, 0, 0, 1, 1, 1, 1, 1)": 30.8743742442579,
 "(1, 1, 0, 1, 1, 0, 1, 0, 0, 0, 0, 0)": 31.6978765888921,
 "(1, 1, 0, 1, 1, 0, 1, 0, 0, 0, 0, 1)": 32.5884653721715,
 "(1, 1, 0, 1, 1, 0, 1, 0, 0, 0, 1, 0)": 32.835380112642,
 "(1, 1, 0, 1, 1, 0, 1, 0, 0, 0, 1, 1)": 32.9556743463597,
 "(1, 1, 0, 1, 1, 0, 1, 0, 0, 1, 0, 0)": 32.5723457068082,
 "(1, 1, 0, 1, 1, 0, 1, 0, 0, 1, 0, 1)": 31.4203426133631,
 "(1, 1, 0, 1, 1, 0, 1, 0, 0, 1, 1, 0)": 33.4203426133631,
 "(1, 1, 0, 1, 1, 0, 1, 0, 0, 1, 1, 1)": 32.5884653721715,
 "(1, 1, 0, 1, 1, 0, 1, 0, 1, 0, 0, 0)": 33.8942738016956,
 "(1, 1, 0, 1, 1, 0, 1, 0, 1, 0, 0, 1)": 32.2828390896132,
 "(1, 1, 0, 1, 1, 0, 1, 0, 1, 0, 1, 0)": 30.133461465575,
 "(1, 1, 0, 1, 1, 0, 1, 0, 1, 0, 1, 1)": 30.9144516836332,
 "(1, 1, 0, 1, 1, 0, 1, 0, 1, 1, 0, 0)": 32.7787965842756,
 "(1, 1, 0, 1, 1, 0, 1, 0, 1, 1, 0, 1)": 30.7154706489068,
 "(1, 1, 0, 1, 1, 0, 1, 0, 1, 1, 1, 0)": 32.2062178080103,
 "(1, 1, 0, 1, 1, 0, 1, 0, 1, 1, 1, 1)": 31.5328173426216,
 "(1, 1, 0, 1, 1, 0, 1, 1, 0, 0, 0, 0)": 30.8694419487156,
 "(1, 1, 0, 1, 1, 0, 1, 1, 0, 0, 0, 1)": 32.0307758016004,
 "(1, 1, 0, 1, 1, 0, 1, 1, 0, 0, 1, 0)": 31.797412262443,
 "(1, 1, 0, 1, 1, 0, 1, 1, 0, 0, 1, 1)": 31.9349157861929,
 "(1, 1, 0, 1, 1, 0, 1, 1, 0, 1, 0, 0)": 31.8547454375089,
 "(1, 1, 0, 1, 1, 0, 1, 1, 0, 1, 0, 1)": 30.8645264583015,
 "(1, 1, 0, 1, 1, 0, 1, 1, 0, 1, 1, 0)": 27.6837377380489,
 "(1, 1, 0, 1, 1, 0, 1, 1, 0, 1, 1, 1)": 29.2665372772841,
 "(1, 1, 0, 1, 1, 0, 1, 1, 1, 0, 0, 0)": 32.4494889590227,
 "(1, 1, 0, 1, 1, 0, 1, 1, 1, 0, 0, 1)": 32.1938340835545,
 "(1, 1, 0, 1, 1, 0, 1, 1, 1, 0, 1, 0)": 32.0984145184758,
 "(1, 1, 0, 1, 1, 0, 1, 1, 1, 0, 1, 1)": 31.2313087889731,
 "(1, 1, 0, 1, 1, 0, 1, 1, 1, 1, 0, 0)": 32.3637590849968,
 "(1, 1, 0, 1, 1, 0, 1, 1, 1, 1, 0, 1)": 31.6129876913055,
 "(1, 1, 0, 1, 1, 0, 1, 1, 1, 1, 1, 0)": 31.3917734611664,
 "(1, 1, 0, 1, 1, 0, 1, 1, 1, 1, 1, 1)": 29.4077739398601,
 "(1, 1, 0, 1, 1, 1, 0, 0, 0, 0, 0, 0)": 32.2062178080103,
 "(1, 1, 0, 1, 1, 1, 0, 0, 0, 0, 0, 1)": 33.2828390896132,
 "(1, 1, 0, 1, 1, 1, 0, 0, 0, 0, 1, 0)": 32.4943431948069,
 "(1, 1, 0, 1, 1, 1, 0, 0, 0, 0, 1, 1)": 32.9767359618875,
 "(1, 1, 0, 1, 1, 1, 0, 0, 0, 1, 0, 0)": 33.110002492751,
 "(1, 1, 0, 1, 1, 1, 0, 0, 0, 1, 0, 1)": 31.5484989648538,
 "(1, 1, 0, 1, 1, 1, 0, 0, 0, 1, 1, 0)": 34.4792363024167,
 "(1, 1, 0, 1, 1, 1, 0, 0, 0, 1, 1, 1)": 31.9452577304144,
 "(1, 1, 0, 1, 1, 1, 0, 0, 1, 0, 0, 0)": 30.5406368470809,
 "(1, 1, 0, 1, 1, 1, 0, 0, 1, 0, 0, 1)": 32.8743742442579,
 "(1, 1, 0, 1, 1, 1, 0, 0, 1, 0, 1, 0)": 31.5406368470809,
 "(1, 1, 0, 1, 1, 1, 0, 0, 1, 0, 1, 1)": 32.8547454375089,
 "(1, 1, 0, 1, 1, 1, 0, 0, 1, 1, 0, 0)": 34.2568438810803,
 "(1, 1, 0, 1, 1, 1, 0, 0, 1, 1, 0, 1)": 32.6548078670002,
 "(1, 1, 0, 1, 1, 1, 0, 0, 1, 1, 1, 0)": 31.7604180549608,
 "(1, 1, 0, 1, 1, 1, 0, 0, 1, 1, 1, 1)": 31.6978765888921,
 "(1, 1, 0, 1, 1, 1, 0, 1, 0, 0, 0, 0)": 33.5723457068082,
 "(1, 1, 0, 1, 1, 1, 0, 1, 0, 0, 0, 1)": 32.6379340484358,
 "(1, 1, 0, 1, 1, 1, 0, 1, 0, 0, 1, 0)": 31.3847187036324,
 "(1, 1, 0, 1, 1, 1, 0, 1, 0, 0, 1, 1)": 31.5484989648538,
 "(1, 1, 0, 1, 1, 1, 0, 1, 0, 1, 0, 0)": 31.5884653721715,
 "(1, 1, 0, 1, 1, 1, 0, 1, 0, 1, 0, 1)": 30.0252798138456,
 "(1, 1, 0, 1, 1, 1, 0, 1, 0, 1, 1, 0)": 31.356839671057,
 "(1, 1, 0, 1, 1, 1, 0, 1, 0, 1, 1, 1)": 30.7834280330073,
 "(1, 1, 0, 1, 1, 1, 0, 1, 1, 0, 0, 0)": 32.835380112642,
 "(1, 1, 0, 1, 1, 1, 0, 1, 1, 0, 0, 1)": 31.133461465575,
 "(1, 1, 0, 1, 1, 1, 0, 1, 1, 0, 1, 0)": 31.3776982759547,
 "(1, 1, 0, 1, 1, 1, 0, 1, 1, 0, 1, 1)": 31.2313087889731,
 "(1, 1, 0, 1, 1, 1, 0, 1, 1, 1, 0, 0)": 32.3362783485747,
 "(1, 1, 0, 1, 1, 1, 0, 1, 1, 1, 0, 1)": 30.646346288252,
 "(1, 1, 0, 1, 1, 1, 0, 1, 1, 1, 1, 0)": 32.0984145184758,
 "(1, 1, 0, 1, 1, 1, 0, 1, 1, 1, 1, 1)": 30.9400774913087,
 "(1, 1, 0, 1, 1, 1, 1, 0, 0, 0, 0, 0)": 32.9349157861929,
 "(1, 1, 0, 1, 1, 1, 1, 0, 0, 0, 0, 1)": 32.1938340835545,
 "(1, 1, 0, 1, 1, 1, 1, 0, 0, 0, 1, 0)": 31.6548078670002,
 "(1, 1, 0, 1, 1, 1, 1, 0, 0, 0, 1, 1)": 32.181555753776,
 "(1, 1, 0, 1, 1, 1, 1, 0, 0, 1, 0, 0)": 33.110002492751,
 "(1, 1, 0, 1, 1, 1, 1, 0, 0, 1, 0, 1)": 31.3917734611664,
 "(1, 1, 0, 1, 1, 1, 1, 0, 0, 1, 1, 0)": 34.0198046837794,
 "(1, 1, 0, 1, 1, 1, 1, 0, 0, 1, 1, 1)": 29.3794501827162,
 "(1, 1, 0, 1, 1, 1, 1, 0, 1, 0, 0, 0)": 30.9246474507391,
 "(1, 1, 0, 1, 1, 1, 1, 0, 1, 0, 0, 1)": 33.1573082075293,
 "(1, 1, 0, 1, 1, 1, 1, 0, 1, 0, 1, 0)": 31.4348421830583,
 "(1, 1, 0, 1, 1, 1, 1, 0, 1, 0, 1, 1)": 31.4203426133631,
 "(1, 1, 0, 1, 1, 1, 1, 0, 1, 1, 0, 0)": 32.110002492751,
 "(1, 1, 0, 1, 1, 1, 1, 0, 1, 1, 0, 1)": 30.9556743463597,
 "(1, 1, 0, 1, 1, 1, 1, 0, 1, 1, 1, 0)": 31.8068109604452,
 "(1, 1, 0, 1, 1, 1, 1, 0, 1, 1, 1, 1)": 30.0641988031379,
 "(1, 1, 0, 1, 1, 1, 1, 1, 0, 0, 0, 0)": 33.7422707082505,
 "(1, 1, 0, 1, 1, 1, 1, 1, 0, 0, 0, 1)": 32.5406368470809,
 "(1, 1, 0, 1, 1, 1, 1, 1, 0, 0, 1, 0)": 31.2187087521935,
 "(1, 1, 0, 1, 1, 1, 1, 1, 0, 0, 1, 1)": 31.797412262443,
 "(1, 1, 0, 1, 1, 1, 1, 1, 0, 1, 0, 0)": 32.797412262443,
 "(1, 1, 0, 1, 1, 1, 1, 1, 0, 1, 0, 1)": 31.0641988031379,
 "(1, 1, 0, 1, 1, 1, 1, 1, 0, 1, 1, 0)": 32.4792363024167,
 "(1, 1, 0, 1, 1, 1, 1, 1, 0, 1, 1, 1)": 30.2536271683967,
 "(1, 1, 0, 1, 1, 1, 1, 1, 1, 0, 0, 0)": 33.5723457068082,
 "(1, 1, 0, 1, 1, 1, 1, 1, 1, 0, 0, 1)": 32.835380112642,
 "(1, 1, 0, 1, 1, 1, 1, 1, 1, 0, 1, 0)": 32.4792363024167,
 "(1, 1, 0, 1, 1, 1, 1, 1, 1, 0, 1, 1)": 31.3917734611664,
 "(1, 1, 0, 1, 1, 1, 1, 1, 1, 1, 0, 0)": 33.3093113009744,
 "(1, 1, 0, 1, 1, 1, 1, 1, 1, 1, 0, 1)": 31.0252798138456,
 "(1, 1, 0, 1, 1, 1, 1, 1, 1, 1, 1, 0)": 30.7377693160156,
 "(1, 1, 0, 1, 1, 1, 1, 1, 1, 1, 1, 1)": 28.0656083733925,
 "(1, 1, 1, 0, 0, 0, 0, 0, 0, 0, 0, 0)": 30.5406368470809,
 "(1, 1, 1, 0, 0, 0, 0, 0, 0, 0, 0, 1)": 32.2960144783609,
 "(1, 1, 1, 0, 0, 0, 0, 0, 0, 0, 1, 0)": 33.5096099514602,
 "(1, 1, 1, 0, 0, 0, 0, 0, 0, 0, 1, 1)": 32.4059873203861,
 "(1, 1, 1, 0, 0, 0, 0, 0, 0, 1, 0, 0)": 33.5723457068082,
 "(1, 1, 1, 0, 0, 0, 0, 0, 0, 1, 0, 1)": 34.3093113009744,
 "(1, 1, 1, 0, 0, 0, 0, 0, 0, 1, 1, 0)": 34.3637590849968,
 "(1, 1, 1, 0, 0, 0, 0, 0, 0, 1, 1, 1)": 34.6047671845006,
 "(1, 1, 1, 0, 0, 0, 0, 0, 1, 0, 0, 0)": 33.5723457068082,
 "(1, 1, 1, 0, 0, 0, 0, 0, 1, 0, 0, 1)": 32.6047671845006,
 "(1, 1, 1, 0, 0, 0, 0, 0, 1, 0, 1, 0)": 34.7422707082505,
 "(1, 1, 1, 0, 0, 0, 0, 0, 1, 0, 1, 1)": 34.1573082075294,
 "(1, 1, 1, 0, 0, 0, 0, 0, 1, 1, 0, 0)": 34.9767359618875,
 "(1, 1, 1, 0, 0, 0, 0, 0, 1, 1, 0, 1)": 34.7422707082505,
 "(1, 1, 1, 0, 0, 0, 0, 0, 1, 1, 1, 0)": 33.3637590849968,
 "(1, 1, 1, 0, 0, 0, 0, 0, 1, 1, 1, 1)": 33.1573082075293,
 "(1, 1, 1, 0, 0, 0, 0, 1, 0, 0, 0, 0)": 31.3988628859527,
 "(1, 1, 1, 0, 0, 0, 0, 1, 0, 0, 0, 1)": 32.7787965842756,
 "(1, 1, 1, 0, 0, 0, 0, 1, 0, 0, 1, 0)": 33.7422707082505,
 "(1, 1, 1, 0, 0, 0, 0, 1, 0, 0, 1, 1)": 33.0198046837794,
 "(1, 1, 1, 0, 0, 0, 0, 1, 0, 1, 0, 0)": 34.2568438810803,
 "(1, 1, 1, 0, 0, 0, 0, 1, 0, 1, 0, 1)": 32.5884653721715,
 "(1, 1, 1, 0, 0, 0, 0, 1, 0, 1, 1, 0)": 35.1573082075293,
 "(1, 1, 1, 0, 0, 0, 0, 1, 0, 1, 1, 1)": 35.1573082075293,
 "(1, 1, 1, 0, 0, 0, 0, 1, 1, 0, 0, 0)": 34.2568438810803,
 "(1, 1, 1, 0, 0, 0, 0, 1, 1, 0, 0, 1)": 34.0641988031379,
 "(1, 1, 1, 0, 0, 0, 0, 1, 1, 0, 1, 0)": 35.4792363024167,
 "(1, 1, 1, 0, 0, 0, 0, 1, 1, 0, 1, 1)": 32.5723457068082,
 "(1, 1, 1, 0, 0, 0, 0, 1, 1, 1, 0, 0)": 34.8162712896943,
 "(1, 1, 1, 0, 0, 0, 0, 1, 1, 1, 0, 1)": 34.3093113009744,
 "(1, 1, 1, 0, 0, 0, 0, 1, 1, 1, 1, 0)": 34.2062178080103,
 "(1, 1, 1, 0, 0, 0, 0, 1, 1, 1, 1, 1)": 32.8162712896943,
 "(1, 1, 1, 0, 0, 0, 1, 0, 0, 0, 0, 0)": 32.9767359618875,
 "(1, 1, 1, 0, 0, 0, 1, 0, 0, 0, 0, 1)": 34.9767359618875,
 "(1, 1, 1, 0, 0, 0, 1, 0, 0, 0, 1, 0)": 32.4943431948069,
 "(1, 1, 1, 0, 0, 0, 1, 0, 0, 0, 1, 1)": 34.8942738016956,
 "(1, 1, 1, 0, 0, 0, 1, 0, 0, 1, 0, 0)": 32.4494889590227,
 "(1, 1, 1, 0, 0, 0, 1, 0, 0, 1, 0, 1)": 32.2960144783609,
 "(1, 1, 1, 0, 0, 0, 1, 0, 0, 1, 1, 0)": 33.2313087889731,
 "(1, 1, 1, 0, 0, 0, 1, 0, 0, 1, 1, 1)": 32.9767359618875,
 "(1, 1, 1, 0, 0, 0, 1, 0, 1, 0, 0, 0)": 34.5406368470809,
 "(1, 1, 1, 0, 0, 0, 1, 0, 1, 0, 0, 1)": 32.4348421830583,
 "(1, 1, 1, 0, 0, 0, 1, 0, 1, 0, 1, 0)": 32.7243488002532,
 "(1, 1, 1, 0, 0, 0, 1, 0, 1, 0, 1, 1)": 31.3988628859527,
 "(1, 1, 1, 0, 0, 0, 1, 0, 1, 1, 0, 0)": 35.7422707082505,
 "(1, 1, 1, 0, 0, 0, 1, 0, 1, 1, 0, 1)": 32.4059873203861,
 "(1, 1, 1, 0, 0, 0, 1, 0, 1, 1, 1, 0)": 34.8942738016956,
 "(1, 1, 1, 0, 0, 0, 1, 0, 1, 1, 1, 1)": 31.4203426133631,
 "(1, 1, 1, 0, 0, 0, 1, 1, 0, 0, 0, 0)": 33.6047671845006,
 "(1, 1, 1, 0, 0, 0, 1, 1, 0, 0, 0, 1)": 33.7787965842756,
 "(1, 1, 1, 0, 0, 0, 1, 1, 0, 0, 1, 0)": 34.7422707082505,
 "(1, 1, 1, 0, 0, 0, 1, 1, 0, 0, 1, 1)": 32.5564041629392,
 "(1, 1, 1, 0, 0, 0, 1, 1, 0, 1, 0, 0)": 36.2568438810803,
 "(1, 1, 1, 0, 0, 0, 1, 1, 0, 1, 0, 1)": 33.5723457068082,
 "(1, 1, 1, 0, 0, 0, 1, 1, 0, 1, 1, 0)": 32.4943431948069,
 "(1, 1, 1, 0, 0, 0, 1, 1, 0, 1, 1, 1)": 32.3637590849968,
 "(1, 1, 1, 0, 0, 0, 1, 1, 1, 0, 0, 0)": 33.1573082075293,
 "(1, 1, 1, 0, 0, 0, 1, 1, 1, 0, 0, 1)": 32.4059873203861,
 "(1, 1, 1, 0, 0, 0, 1, 1, 1, 0, 1, 0)": 34.8942738016956,
 "(1, 1, 1, 0, 0, 0, 1, 1, 1, 0, 1, 1)": 31.9452577304144,
 "(1, 1, 1, 0, 0, 0, 1, 1, 1, 1, 0, 0)": 34.8942738016956,
 "(1, 1, 1, 0, 0, 0, 1, 1, 1, 1, 0, 1)": 33.181555753776,
 "(1, 1, 1, 0, 0, 0, 1, 1, 1, 1, 1, 0)": 33.0198046837794,
 "(1, 1, 1, 0, 0, 0, 1, 1, 1, 1, 1, 1)": 31.2187087521935,
 "(1, 1, 1, 0, 0, 1, 0, 0, 0, 0, 0, 0)": 31.9246474507391,
 "(1, 1, 1, 0, 0, 1, 0, 0, 0, 0, 0, 1)": 34.6718813803591,
 "(1, 1, 1, 0, 0, 1, 0, 0, 0, 0, 1, 0)": 34.7422707082505,
 "(1, 1, 1, 0, 0, 1, 0, 0, 0, 0, 1, 1)": 33.7422707082505,
 "(1, 1, 1, 0, 0, 1, 0, 0, 0, 1, 0, 0)": 32.835380112642,
 "(1, 1, 1, 0, 0, 1, 0, 0, 0, 1, 0, 1)": 33.1573082075293,
 "(1, 1, 1, 0, 0, 1, 0, 0, 0, 1, 1, 0)": 33.7787965842756,
 "(1, 1, 1, 0, 0, 1, 0, 0, 0, 1, 1, 1)": 32.9767359618875,
 "(1, 1, 1, 0, 0, 1, 0, 0, 1, 0, 0, 0)": 31.3776982759547,
 "(1, 1, 1, 0, 0, 1, 0, 0, 1, 0, 0, 1)": 29.8892731206372,
 "(1, 1, 1, 0, 0, 1, 0, 0, 1, 0, 1, 0)": 32.9556743463597,
 "(1, 1, 1, 0, 0, 1, 0, 0, 1, 0, 1, 1)": 32.110002492751,
 "(1, 1, 1, 0, 0, 1, 0, 0, 1, 1, 0, 0)": 34.8942738016956,
 "(1, 1, 1, 0, 0, 1, 0, 0, 1, 1, 0, 1)": 33.5406368470809,
 "(1, 1, 1, 0, 0, 1, 0, 0, 1, 1, 1, 0)": 34.7422707082505,
 "(1, 1, 1, 0, 0, 1, 0, 0, 1, 1, 1, 1)": 32.6548078670002,
 "(1, 1, 1, 0, 0, 1, 0, 1, 0, 0, 0, 0)": 34.0198046837794,
 "(1, 1, 1, 0, 0, 1, 0, 1, 0, 0, 0, 1)": 33.5406368470809,
 "(1, 1, 1, 0, 0, 1, 0, 1, 0, 0, 1, 0)": 32.5250399920298,
 "(1, 1, 1, 0, 0, 1, 0, 1, 0, 0, 1, 1)": 34.0641988031379,
 "(1, 1, 1, 0, 0, 1, 0, 1, 0, 1, 0, 0)": 32.689159371791,
 "(1, 1, 1, 0, 0, 1, 0, 1, 0, 1, 0, 1)": 30.1785024297985,
 "(1, 1, 1, 0, 0, 1, 0, 1, 0, 1, 1, 0)": 33.181555753776,
 "(1, 1, 1, 0, 0, 1, 0, 1, 0, 1, 1, 1)": 32.3776982759547,
 "(1, 1, 1, 0, 0, 1, 0, 1, 1, 0, 0, 0)": 33.18,
 "(1, 1, 1, 0, 0, 1, 0, 1, 1, 0, 0, 1)": 34.0198046837794,
 "(1, 1, 1, 0, 0, 1, 0, 1, 1, 0, 1, 0)": 33.4203426133631,
 "(1, 1, 1, 0, 0, 1, 0, 1, 1, 0, 1, 1)": 32.5884653721715,
 "(1, 1, 1, 0, 0, 1, 0, 1, 1, 1, 0, 0)": 34.9767359618875,
 "(1, 1, 1, 0, 0, 1, 0, 1, 1, 1, 0, 1)": 31.4059873203861,
 "(1, 1, 1, 0, 0, 1, 0, 1, 1, 1, 1, 0)": 34.5406368470809,
 "(1, 1, 1, 0, 0, 1, 0, 1, 1, 1, 1, 1)": 32.2960144783609,
 "(1, 1, 1, 0, 0, 1, 1, 0, 0, 0, 0, 0)": 33.2828390896132,
 "(1, 1, 1, 0, 0, 1, 1, 0, 0, 0, 0, 1)": 34.7422707082505,
 "(1, 1, 1, 0, 0, 1, 1, 0, 0, 0, 1, 0)": 33.3093113009744,
 "(1, 1, 1, 0, 0, 1, 1, 0, 0, 0, 1, 1)": 33.7066467985198,
 "(1, 1, 1, 0, 0, 1, 1, 0, 0, 1, 0, 0)": 33.0641988031379,
 "(1, 1, 1, 0, 0, 1, 1, 0, 0, 1, 0, 1)": 33.181555753776,
 "(1, 1, 1, 0, 0, 1, 1, 0, 0, 1, 1, 0)": 30.8694419487156,
 "(1, 1, 1, 0, 0, 1, 1, 0, 0, 1, 1, 1)": 30.1275608641353,
 "(1, 1, 1, 0, 0, 1, 1, 0, 1, 0, 0, 0)": 33.7066467985198,
 "(1, 1, 1, 0, 0, 1, 1, 0, 1, 0, 0, 1)": 33.2062178080103,
 "(1, 1, 1, 0, 0, 1, 1, 0, 1, 0, 1, 0)": 29.5192343703486,
 "(1, 1, 1, 0, 0, 1, 1, 0, 1, 0, 1, 1)": 29.4239538669155,
 "(1, 1, 1, 0, 0, 1, 1, 0, 1, 1, 0, 0)": 33.4203426133631,
 "(1, 1, 1, 0, 0, 1, 1, 0, 1, 1, 0, 1)": 31.7154706489068,
 "(1, 1, 1, 0, 0, 1, 1, 0, 1, 1, 1, 0)": 29.4587192850762,
 "(1, 1, 1, 0, 0, 1, 1, 0, 1, 1, 1, 1)": 30.7695780542462,
 "(1, 1, 1, 0, 0, 1, 1, 1, 0, 0, 0, 0)": 32.7243488002532,
 "(1, 1, 1, 0, 0, 1, 1, 1, 0, 0, 0, 1)": 32.3637590849968,
 "(1, 1, 1, 0, 0, 1, 1, 1, 0, 0, 1, 0)": 33.8942738016956,
 "(1, 1, 1, 0, 0, 1, 1, 1, 0, 0, 1, 1)": 32.2568438810803,
 "(1, 1, 1, 0, 0, 1, 1, 1, 0, 1, 0, 0)": 34.6718813803591,
 "(1, 1, 1, 0, 0, 1, 1, 1, 0, 1, 0, 1)": 33.6379340484358,
 "(1, 1, 1, 0, 0, 1, 1, 1, 0, 1, 1, 0)": 32.0418309901094,
 "(1, 1, 1, 0, 0, 1, 1, 1, 0, 1, 1, 1)": 31.0812052284436,
 "(1, 1, 1, 0, 0, 1, 1, 1, 1, 0, 0, 0)": 34.2568438810803,
 "(1, 1, 1, 0, 0, 1, 1, 1, 1, 0, 0, 1)": 32.8162712896943,
 "(1, 1, 1, 0, 0, 1, 1, 1, 1, 0, 1, 0)": 32.6548078670002,
 "(1, 1, 1, 0, 0, 1, 1, 1, 1, 0, 1, 1)": 29.3794501827162,
 "(1, 1, 1, 0, 0, 1, 1, 1, 1, 1, 0, 0)": 33.6379340484358,
 "(1, 1, 1, 0, 0, 1, 1, 1, 1, 1, 0, 1)": 32.0089163676367,
 "(1, 1, 1, 0, 0, 1, 1, 1, 1, 1, 1, 0)": 31.6379340484358,
 "(1, 1, 1, 0, 0, 1, 1, 1, 1, 1, 1, 1)": 30.2993272124018,
 "(1, 1, 1, 0, 1, 0, 0, 0, 0, 0, 0, 0)": 33.133461465575,
 "(1, 1, 1, 0, 1, 0, 0, 0, 0, 0, 0, 1)": 35.0641988031379,
 "(1, 1, 1, 0, 1, 0, 0, 0, 0, 0, 1, 0)": 34.5406368470809,
 "(1, 1, 1, 0, 1, 0, 0, 0, 0, 0, 1, 1)": 34.3093113009744,
 "(1, 1, 1, 0, 1, 0, 0, 0, 0, 1, 0, 0)": 30.9246474507391,
 "(1, 1, 1, 0, 1, 0, 0, 0, 0, 1, 0, 1)": 33.6379340484358,
 "(1, 1, 1, 0, 1, 0, 0, 0, 0, 1, 1, 0)": 35.4792363024167,
 "(1, 1, 1, 0, 1, 0, 0, 0, 0, 1, 1, 1)": 35.1573082075293,
 "(1, 1, 1, 0, 1, 0, 0, 0, 1, 0, 0, 0)": 33.2062178080103,
 "(1, 1, 1, 0, 1, 0, 0, 0, 1, 0, 0, 1)": 32.0755141163657,
 "(1, 1, 1, 0, 1, 0, 0, 0, 1, 0, 1, 0)": 31.5965932530549,
 "(1, 1, 1, 0, 1, 0, 0, 0, 1, 0, 1, 1)": 35.1573082075293,
 "(1, 1, 1, 0, 1, 0, 0, 0, 1, 1, 0, 0)": 35.3637590849968,
 "(1, 1, 1, 0, 1, 0, 0, 0, 1, 1, 0, 1)": 34.110002492751,
 "(1, 1, 1, 0, 1, 0, 0, 0, 1, 1, 1, 0)": 34.5406368470809,
 "(1, 1, 1, 0, 1, 0, 0, 0, 1, 1, 1, 1)": 32.8162712896943,
 "(1, 1, 1, 0, 1, 0, 0, 1, 0, 0, 0, 0)": 34.4792363024167,
 "(1, 1, 1, 0, 1, 0, 0, 1, 0, 0, 0, 1)": 34.110002492751,
 "(1, 1, 1, 0, 1, 0, 0, 1, 0, 0, 1, 0)": 32.835380112642,
 "(1, 1, 1, 0, 1, 0, 0, 1, 0, 0, 1, 1)": 32.0755141163657,
 "(1, 1, 1, 0, 1, 0, 0, 1, 0, 1, 0, 0)": 33.6047671845006,
 "(1, 1, 1, 0, 1, 0, 0, 1, 0, 1, 0, 1)": 30.4642859609507,
 "(1, 1, 1, 0, 1, 0, 0, 1, 0, 1, 1, 0)": 33.9767359618875,
 "(1, 1, 1, 0, 1, 0, 0, 1, 0, 1, 1, 1)": 33.5406368470809,
 "(1, 1, 1, 0, 1, 0, 0, 1, 1, 0, 0, 0)": 33.7066467985198,
 "(1, 1, 1, 0, 1, 0, 0, 1, 1, 0, 0, 1)": 33.7066467985198,
 "(1, 1, 1, 0, 1, 0, 0, 1, 1, 0, 1, 0)": 32.4792363024167,
 "(1, 1, 1, 0, 1, 0, 0, 1, 1, 0, 1, 1)": 32.9556743463597,
 "(1, 1, 1, 0, 1, 0, 0, 1, 1, 1, 0, 0)": 34.3637590849968,
 "(1, 1, 1, 0, 1, 0, 0, 1, 1, 1, 0, 1)": 32.9349157861929,
 "(1, 1, 1, 0, 1, 0, 0, 1, 1, 1, 1, 0)": 34.8162712896943,
 "(1, 1, 1, 0, 1, 0, 0, 1, 1, 1, 1, 1)": 31.689159371791,
 "(1, 1, 1, 0, 1, 0, 1, 0, 0, 0, 0, 0)": 32.7604180549608,
 "(1, 1, 1, 0, 1, 0, 1, 0, 0, 0, 0, 1)": 32.7066467985198,
 "(1, 1, 1, 0, 1, 0, 1, 0, 0, 0, 1, 0)": 33.8942738016956,
 "(1, 1, 1, 0, 1, 0, 1, 0, 0, 0, 1, 1)": 33.2062178080103,
 "(1, 1, 1, 0, 1, 0, 1, 0, 0, 1, 0, 0)": 33.8942738016956,
 "(1, 1, 1, 0, 1, 0, 1, 0, 0, 1, 0, 1)": 31.5484989648538,
 "(1, 1, 1, 0, 1, 0, 1, 0, 0, 1, 1, 0)": 32.9981096126801,
 "(1, 1, 1, 0, 1, 0, 1, 0, 0, 1, 1, 1)": 32.3776982759547,
 "(1, 1, 1, 0, 1, 0, 1, 0, 1, 0, 0, 0)": 34.7422707082505,
 "(1, 1, 1, 0, 1, 0, 1, 0, 1, 0, 0, 1)": 30.8162712896943,
 "(1, 1, 1, 0, 1, 0, 1, 0, 1, 0, 1, 0)": 29.2714085088368,
 "(1, 1, 1, 0, 1, 0, 1, 0, 1, 0, 1, 1)": 27.7695780542462,
 "(1, 1, 1, 0, 1, 0, 1, 0, 1, 1, 0, 0)": 32.6548078670002,
 "(1, 1, 1, 0, 1, 0, 1, 0, 1, 1, 0, 1)": 29.2392400626093,
 "(1, 1, 1, 0, 1, 0, 1, 0, 1, 1, 1, 0)": 31.2894117435367,
 "(1, 1, 1, 0, 1, 0, 1, 0, 1, 1, 1, 1)": 28.7265769011454,
 "(1, 1, 1, 0, 1, 0, 1, 1, 0, 0, 0, 0)": 33.6379340484358,
 "(1, 1, 1, 0, 1, 0, 1, 1, 0, 0, 0, 1)": 33.8547454375089,
 "(1, 1, 1, 0, 1, 0, 1, 1, 0, 0, 1, 0)": 33.181555753776,
 "(1, 1, 1, 0, 1, 0, 1, 1, 0, 0, 1, 1)": 32.2697829367878,
 "(1, 1, 1, 0, 1, 0, 1, 1, 0, 1, 0, 0)": 34.6718813803591,
 "(1, 1, 1, 0, 1, 0, 1, 1, 0, 1, 0, 1)": 30.982049761784,
 "(1, 1, 1, 0, 1, 0, 1, 1, 0, 1, 1, 0)": 29.2828390896132,
 "(1, 1, 1, 0, 1, 0, 1, 1, 0, 1, 1, 1)": 30.9767359618875,
 "(1, 1, 1, 0, 1, 0, 1, 1, 1, 0, 0, 0)": 34.5406368470809,
 "(1, 1, 1, 0, 1, 0, 1, 1, 1, 0, 0, 1)": 33.4203426133631,
 "(1, 1, 1, 0, 1, 0, 1, 1, 1, 0, 1, 0)": 31.9144516836332,
 "(1, 1, 1, 0, 1, 0, 1, 1, 1, 0, 1, 1)": 30.7834280330073,
 "(1, 1, 1, 0, 1, 0, 1, 1, 1, 1, 0, 0)": 34.8162712896943,
 "(1, 1, 1, 0, 1, 0, 1, 1, 1, 1, 0, 1)": 32.6047671845006,
 "(1, 1, 1, 0, 1, 0, 1, 1, 1, 1, 1, 0)": 29.304310619916,
 "(1, 1, 1, 0, 1, 0, 1, 1, 1, 1, 1, 1)": 29.9740863834736,
 "(1, 1, 1, 0, 1, 1, 0, 0, 0, 0, 0, 0)": 33.0418309901094,
 "(1, 1, 1, 0, 1, 1, 0, 0, 0, 0, 0, 1)": 33.2828390896132,
 "(1, 1, 1, 0, 1, 1, 0, 0, 0, 0, 1, 0)": 34.110002492751,
 "(1, 1, 1, 0, 1, 1, 0, 0, 0, 0, 1, 1)": 33.5406368470809,
 "(1, 1, 1, 0, 1, 1, 0, 0, 0, 1, 0, 0)": 30.5406368470809,
 "(1, 1, 1, 0, 1, 1, 0, 0, 0, 1, 0, 1)": 33.0641988031379,
 "(1, 1, 1, 0, 1, 1, 0, 0, 0, 1, 1, 0)": 33.5406368470809,
 "(1, 1, 1, 0, 1, 1, 0, 0, 0, 1, 1, 1)": 32.3637590849968,
 "(1, 1, 1, 0, 1, 1, 0, 0, 1, 0, 0, 0)": 36.0641988031379,
 "(1, 1, 1, 0, 1, 1, 0, 0, 1, 0, 0, 1)": 33.4792363024167,
 "(1, 1, 1, 0, 1, 1, 0, 0, 1, 0, 1, 0)": 32.3093113009744,
 "(1, 1, 1, 0, 1, 1, 0, 0, 1, 0, 1, 1)": 33.8162712896943,
 "(1, 1, 1, 0, 1, 1, 0, 0, 1, 1, 0, 0)": 34.6047671845006,
 "(1, 1, 1, 0, 1, 1, 0, 0, 1, 1, 0, 1)": 31.8068109604452,
 "(1, 1, 1, 0, 1, 1, 0, 0, 1, 1, 1, 0)": 32.3093113009744,
 "(1, 1, 1, 0, 1, 1, 0, 0, 1, 1, 1, 1)": 32.0869188796379,
 "(1, 1, 1, 0, 1, 1, 0, 1, 0, 0, 0, 0)": 33.5723457068082,
 "(1, 1, 1, 0, 1, 1, 0, 1, 0, 0, 0, 1)": 31.9767359618875,
 "(1, 1, 1, 0, 1, 1, 0, 1, 0, 0, 1, 0)": 32.6718813803591,
 "(1, 1, 1, 0, 1, 1, 0, 1, 0, 0, 1, 1)": 33.0198046837794,
 "(1, 1, 1, 0, 1, 1, 0, 1, 0, 1, 0, 0)": 32.181555753776,
 "(1, 1, 1, 0, 1, 1, 0, 1, 0, 1, 0, 1)": 29.8498796823371,
 "(1, 1, 1, 0, 1, 1, 0, 1, 0, 1, 1, 0)": 31.6129876913055,
 "(1, 1, 1, 0, 1, 1, 0, 1, 0, 1, 1, 1)": 30.9767359618875,
 "(1, 1, 1, 0, 1, 1, 0, 1, 1, 0, 0, 0)": 31.3776982759547,
 "(1, 1, 1, 0, 1, 1, 0, 1, 1, 0, 0, 1)": 31.5643529160547,
 "(1, 1, 1, 0, 1, 1, 0, 1, 1, 0, 1, 0)": 29.9767359618875,
 "(1, 1, 1, 0, 1, 1, 0, 1, 1, 0, 1, 1)": 29.2665372772841,
 "(1, 1, 1, 0, 1, 1, 0, 1, 1, 1, 0, 0)": 32.133461465575,
 "(1, 1, 1, 0, 1, 1, 0, 1, 1, 1, 0, 1)": 29.2746651581675,
 "(1, 1, 1, 0, 1, 1, 0, 1, 1, 1, 1, 0)": 31.4421469836815,
 "(1, 1, 1, 0, 1, 1, 0, 1, 1, 1, 1, 1)": 30.5367217970775,
 "(1, 1, 1, 0, 1, 1, 1, 0, 0, 0, 0, 0)": 33.3362783485747,
 "(1, 1, 1, 0, 1, 1, 1, 0, 0, 0, 0, 1)": 32.6548078670002,
 "(1, 1, 1, 0, 1, 1, 1, 0, 0, 0, 1, 0)": 31.8942738016956,
 "(1, 1, 1, 0, 1, 1, 1, 0, 0, 0, 1, 1)": 33.5096099514602,
 "(1, 1, 1, 0, 1, 1, 1, 0, 0, 1, 0, 0)": 31.6129876913055,
 "(1, 1, 1, 0, 1, 1, 1, 0, 0, 1, 0, 1)": 31.6379340484358,
 "(1, 1, 1, 0, 1, 1, 1, 0, 0, 1, 1, 0)": 32.3917734611664,
 "(1, 1, 1, 0, 1, 1, 1, 0, 0, 1, 1, 1)": 31.0812052284436,
 "(1, 1, 1, 0, 1, 1, 1, 0, 1, 0, 0, 0)": 33.2062178080103,
 "(1, 1, 1, 0, 1, 1, 1, 0, 1, 0, 0, 1)": 32.8162712896943,
 "(1, 1, 1, 0, 1, 1, 1, 0, 1, 0, 1, 0)": 30.7110519776398,
 "(1, 1, 1, 0, 1, 1, 1, 0, 1, 0, 1, 1)": 31.987383206087,
 "(1, 1, 1, 0, 1, 1, 1, 0, 1, 1, 0, 0)": 31.9144516836332,
 "(1, 1, 1, 0, 1, 1, 1, 0, 1, 1, 0, 1)": 30.7513158478535,
 "(1, 1, 1, 0, 1, 1, 1, 0, 1, 1, 1, 0)": 29.6891593717909,
 "(1, 1, 1, 0, 1, 1, 1, 0, 1, 1, 1, 1)": 29.8867792651486,
 "(1, 1, 1, 0, 1, 1, 1, 1, 0, 0, 0, 0)": 32.9981096126801,
 "(1, 1, 1, 0, 1, 1, 1, 1, 0, 0, 0, 1)": 33.2828390896132,
 "(1, 1, 1, 0, 1, 1, 1, 1, 0, 0, 1, 0)": 31.9556743463597,
 "(1, 1, 1, 0, 1, 1, 1, 1, 0, 0, 1, 1)": 32.8942738016956,
 "(1, 1, 1, 0, 1, 1, 1, 1, 0, 1, 0, 0)": 31.8547454375089,
 "(1, 1, 1, 0, 1, 1, 1, 1, 0, 1, 0, 1)": 30.7927357752335,
 "(1, 1, 1, 0, 1, 1, 1, 1, 0, 1, 1, 0)": 31.8547454375089,
 "(1, 1, 1, 0, 1, 1, 1, 1, 0, 1, 1, 1)": 30.8450302826757,
 "(1, 1, 1, 0, 1, 1, 1, 1, 1, 0, 0, 0)": 33.5723457068082,
 "(1, 1, 1, 0, 1, 1, 1, 1, 1, 0, 0, 1)": 32.1453355658633,
 "(1, 1, 1, 0, 1, 1, 1, 1, 1, 0, 1, 0)": 31.3847187036324,
 "(1, 1, 1, 0, 1, 1, 1, 1, 1, 0, 1, 1)": 30.2536271683967,
 "(1, 1, 1, 0, 1, 1, 1, 1, 1, 1, 0, 0)": 32.2960144783609,
 "(1, 1, 1, 0, 1, 1, 1, 1, 1, 1, 0, 1)": 31.1513094669079,
 "(1, 1, 1, 0, 1, 1, 1, 1, 1, 1, 1, 0)": 31.2124497617218,
 "(1, 1, 1, 0, 1, 1, 1, 1, 1, 1, 1, 1)": 28.3482368128827,
 "(1, 1, 1, 1, 0, 0, 0, 0, 0, 0, 0, 0)": 30.2894117435367,
 "(1, 1, 1, 1, 0, 0, 0, 0, 0, 0, 0, 1)": 32.2187087521935,
 "(1, 1, 1, 1, 0, 0, 0, 0, 0, 0, 1, 0)": 33.5096099514602,
 "(1, 1, 1, 1, 0, 0, 0, 0, 0, 0, 1, 1)": 32.7243488002532,
 "(1, 1, 1, 1, 0, 0, 0, 0, 0, 1, 0, 0)": 33.7422707082505,
 "(1, 1, 1, 1, 0, 0, 0, 0, 0, 1, 0, 1)": 33.086918879638,
 "(1, 1, 1, 1, 0, 0, 0, 0, 0, 1, 1, 0)": 34.110002492751,
 "(1, 1, 1, 1, 0, 0, 0, 0, 0, 1, 1, 1)": 33.1573082075293,
 "(1, 1, 1, 1, 0, 0, 0, 0, 1, 0, 0, 0)": 32.9981096126801,
 "(1, 1, 1, 1, 0, 0, 0, 0, 1, 0, 0, 1)": 31.9144516836332,
 "(1, 1, 1, 1, 0, 0, 0, 0, 1, 0, 1, 0)": 33.9349157861929,
 "(1, 1, 1, 1, 0, 0, 0, 0, 1, 0, 1, 1)": 33.7066467985198,
 "(1, 1, 1, 1, 0, 0, 0, 0, 1, 1, 0, 0)": 33.0198046837794,
 "(1, 1, 1, 1, 0, 0, 0, 0, 1, 1, 0, 1)": 33.4494889590227,
 "(1, 1, 1, 1, 0, 0, 0, 0, 1, 1, 1, 0)": 33.0641988031379,
 "(1, 1, 1, 1, 0, 0, 0, 0, 1, 1, 1, 1)": 32.181555753776,
 "(1, 1, 1, 1, 0, 0, 0, 1, 0, 0, 0, 0)": 31.5564041629392,
 "(1, 1, 1, 1, 0, 0, 0, 1, 0, 0, 0, 1)": 33.133461465575,
 "(1, 1, 1, 1, 0, 0, 0, 1, 0, 0, 1, 0)": 32.797412262443,
 "(1, 1, 1, 1, 0, 0, 0, 1, 0, 0, 1, 1)": 33.2313087889731,
 "(1, 1, 1, 1, 0, 0, 0, 1, 0, 1, 0, 0)": 33.6047671845006,
 "(1, 1, 1, 1, 0, 0, 0, 1, 0, 1, 0, 1)": 31.2062178080103,
 "(1, 1, 1, 1, 0, 0, 0, 1, 0, 1, 1, 0)": 33.6047671845006,
 "(1, 1, 1, 1, 0, 0, 0, 1, 0, 1, 1, 1)": 32.8162712896943,
 "(1, 1, 1, 1, 0, 0, 0, 1, 1, 0, 0, 0)": 32.7243488002532,
 "(1, 1, 1, 1, 0, 0, 0, 1, 1, 0, 0, 1)": 34.3093113009744,
 "(1, 1, 1, 1, 0, 0, 0, 1, 1, 0, 1, 0)": 33.3362783485747,
 "(1, 1, 1, 1, 0, 0, 0, 1, 1, 0, 1, 1)": 31.9349157861929,
 "(1, 1, 1, 1, 0, 0, 0, 1, 1, 1, 0, 0)": 34.2568438810803,
 "(1, 1, 1, 1, 0, 0, 0, 1, 1, 1, 0, 1)": 32.4203426133631,
 "(1, 1, 1, 1, 0, 0, 0, 1, 1, 1, 1, 0)": 33.7066467985198,
 "(1, 1, 1, 1, 0, 0, 0, 1, 1, 1, 1, 1)": 30.7927357752335,
 "(1, 1, 1, 1, 0, 0, 1, 0, 0, 0, 0, 0)": 33.0198046837794,
 "(1, 1, 1, 1, 0, 0, 1, 0, 0, 0, 0, 1)": 33.3917734611664,
 "(1, 1, 1, 1, 0, 0, 1, 0, 0, 0, 1, 0)": 33.9767359618875,
 "(1, 1, 1, 1, 0, 0, 1, 0, 0, 0, 1, 1)": 33.9767359618875,
 "(1, 1, 1, 1, 0, 0, 1, 0, 0, 1, 0, 0)": 30.8694419487156,
 "(1, 1, 1, 1, 0, 0, 1, 0, 0, 1, 0, 1)": 30.9609109947258,
 "(1, 1, 1, 1, 0, 0, 1, 0, 0, 1, 1, 0)": 33.133461465575,
 "(1, 1, 1, 1, 0, 0, 1, 0, 0, 1, 1, 1)": 32.6548078670002,
 "(1, 1, 1, 1, 0, 0, 1, 0, 1, 0, 0, 0)": 33.6379340484358,
 "(1, 1, 1, 1, 0, 0, 1, 0, 1, 0, 0, 1)": 31.9767359618875,
 "(1, 1, 1, 1, 0, 0, 1, 0, 1, 0, 1, 0)": 30.6848204360666,
 "(1, 1, 1, 1, 0, 0, 1, 0, 1, 0, 1, 1)": 31.2894117435367,
 "(1, 1, 1, 1, 0, 0, 1, 0, 1, 1, 0, 0)": 34.3637590849968,
 "(1, 1, 1, 1, 0, 0, 1, 0, 1, 1, 0, 1)": 31.6804945106638,
 "(1, 1, 1, 1, 0, 0, 1, 0, 1, 1, 1, 0)": 33.4203426133631,
 "(1, 1, 1, 1, 0, 0, 1, 0, 1, 1, 1, 1)": 30.8305791263782,
 "(1, 1, 1, 1, 0, 0, 1, 1, 0, 0, 0, 0)": 33.6718813803591,
 "(1, 1, 1, 1, 0, 0, 1, 1, 0, 0, 0, 1)": 32.8942738016956,
 "(1, 1, 1, 1, 0, 0, 1, 1, 0, 0, 1, 0)": 33.3637590849968,
 "(1, 1, 1, 1, 0, 0, 1, 1, 0, 0, 1, 1)": 32.9981096126801,
 "(1, 1, 1, 1, 0, 0, 1, 1, 0, 1, 0, 0)": 34.4792363024167,
 "(1, 1, 1, 1, 0, 0, 1, 1, 0, 1, 0, 1)": 32.0198046837794,
 "(1, 1, 1, 1, 0, 0, 1, 1, 0, 1, 1, 0)": 32.4792363024167,
 "(1, 1, 1, 1, 0, 0, 1, 1, 0, 1, 1, 1)": 32.0869188796379,
 "(1, 1, 1, 1, 0, 0, 1, 1, 1, 0, 0, 0)": 33.6047671845006,
 "(1, 1, 1, 1, 0, 0, 1, 1, 1, 0, 0, 1)": 32.835380112642,
 "(1, 1, 1, 1, 0, 0, 1, 1, 1, 0, 1, 0)": 33.181555753776,
 "(1, 1, 1, 1, 0, 0, 1, 1, 1, 0, 1, 1)": 31.6978765888921,
 "(1, 1, 1, 1, 0, 0, 1, 1, 1, 1, 0, 0)": 31.9556743463597,
 "(1, 1, 1, 1, 0, 0, 1, 1, 1, 1, 0, 1)": 31.1393862995321,
 "(1, 1, 1, 1, 0, 0, 1, 1, 1, 1, 1, 0)": 31.3227318167367,
 "(1, 1, 1, 1, 0, 0, 1, 1, 1, 1, 1, 1)": 29.2993272124018,
 "(1, 1, 1, 1, 0, 1, 0, 0, 0, 0, 0, 0)": 32.110002492751,
 "(1, 1, 1, 1, 0, 1, 0, 0, 0, 0, 0, 1)": 33.086918879638,
 "(1, 1, 1, 1, 0, 1, 0, 0, 0, 0, 1, 0)": 34.6047671845006,
 "(1, 1, 1, 1, 0, 1, 0, 0, 0, 0, 1, 1)": 33.5096099514602,
 "(1, 1, 1, 1, 0, 1, 0, 0, 0, 1, 0, 0)": 33.5723457068082,
 "(1, 1, 1, 1, 0, 1, 0, 0, 0, 1, 0, 1)": 31.5803830258736,
 "(1, 1, 1, 1, 0, 1, 0, 0, 0, 1, 1, 0)": 35.2568438810803,
 "(1, 1, 1, 1, 0, 1, 0, 0, 0, 1, 1, 1)": 31.4203426133631,
 "(1, 1, 1, 1, 0, 1, 0, 0, 1, 0, 0, 0)": 33.5723457068082,
 "(1, 1, 1, 1, 0, 1, 0, 0, 1, 0, 0, 1)": 32.2960144783609,
 "(1, 1, 1, 1, 0, 1, 0, 0, 1, 0, 1, 0)": 32.0089163676367,
 "(1, 1, 1, 1, 0, 1, 0, 0, 1, 0, 1, 1)": 32.0869188796379,
 "(1, 1, 1, 1, 0, 1, 0, 0, 1, 1, 0, 0)": 32.9981096126801,
 "(1, 1, 1, 1, 0, 1, 0, 0, 1, 1, 0, 1)": 31.4792363024167,
 "(1, 1, 1, 1, 0, 1, 0, 0, 1, 1, 1, 0)": 33.9349157861929,
 "(1, 1, 1, 1, 0, 1, 0, 0, 1, 1, 1, 1)": 30.8305791263782,
 "(1, 1, 1, 1, 0, 1, 0, 1, 0, 0, 0, 0)": 35.0641988031379,
 "(1, 1, 1, 1, 0, 1, 0, 1, 0, 0, 0, 1)": 32.7604180549608,
 "(1, 1, 1, 1, 0, 1, 0, 1, 0, 0, 1, 0)": 31.3499532854717,
 "(1, 1, 1, 1, 0, 1, 0, 1, 0, 0, 1, 1)": 31.6633193668557,
 "(1, 1, 1, 1, 0, 1, 0, 1, 0, 1, 0, 0)": 31.3430996144307,
 "(1, 1, 1, 1, 0, 1, 0, 1, 0, 1, 0, 1)": 28.0508761297124,
 "(1, 1, 1, 1, 0, 1, 0, 1, 0, 1, 1, 0)": 32.2697829367878,
 "(1, 1, 1, 1, 0, 1, 0, 1, 0, 1, 1, 1)": 28.7265769011454,
 "(1, 1, 1, 1, 0, 1, 0, 1, 1, 0, 0, 0)": 34.0198046837794,
 "(1, 1, 1, 1, 0, 1, 0, 1, 1, 0, 0, 1)": 33.5406368470809,
 "(1, 1, 1, 1, 0, 1, 0, 1, 1, 0, 1, 0)": 31.8068109604452,
 "(1, 1, 1, 1, 0, 1, 0, 1, 1, 0, 1, 1)": 31.5328173426216,
 "(1, 1, 1, 1, 0, 1, 0, 1, 1, 1, 0, 0)": 34.110002492751,
 "(1, 1, 1, 1, 0, 1, 0, 1, 1, 1, 0, 1)": 31.2249950150409,
 "(1, 1, 1, 1, 0, 1, 0, 1, 1, 1, 1, 0)": 32.9556743463597,
 "(1, 1, 1, 1, 0, 1, 0, 1, 1, 1, 1, 1)": 29.987383206087,
 "(1, 1, 1, 1, 0, 1, 1, 0, 0, 0, 0, 0)": 32.4203426133631,
 "(1, 1, 1, 1, 0, 1, 1, 0, 0, 0, 0, 1)": 33.6379340484358,
 "(1, 1, 1, 1, 0, 1, 1, 0, 0, 0, 1, 0)": 34.3637590849968,
 "(1, 1, 1, 1, 0, 1, 1, 0, 0, 0, 1, 1)": 33.133461465575,
 "(1, 1, 1, 1, 0, 1, 1, 0, 0, 1, 0, 0)": 28.4708076803461,
 "(1, 1, 1, 1, 0, 1, 1, 0, 0, 1, 0, 1)": 28.3663624451755,
 "(1, 1, 1, 1, 0, 1, 1, 0, 0, 1, 1, 0)": 31.7243488002532,
 "(1, 1, 1, 1, 0, 1, 1, 0, 0, 1, 1, 1)": 30.7695780542462,
 "(1, 1, 1, 1, 0, 1, 1, 0, 1, 0, 0, 0)": 34.4792363024167,
 "(1, 1, 1, 1, 0, 1, 1, 0, 1, 0, 0, 1)": 33.3093113009744,
 "(1, 1, 1, 1, 0, 1, 1, 0, 1, 0, 1, 0)": 31.1393862995321,
 "(1, 1, 1, 1, 0, 1, 1, 0, 1, 0, 1, 1)": 30.7927357752335,
 "(1, 1, 1, 1, 0, 1, 1, 0, 1, 1, 0, 0)": 31.1513094669079,
 "(1, 1, 1, 1, 0, 1, 1, 0, 1, 1, 0, 1)": 29.530869070832,
 "(1, 1, 1, 1, 0, 1, 1, 0, 1, 1, 1, 0)": 31.8645264583015,
 "(1, 1, 1, 1, 0, 1, 1, 0, 1, 1, 1, 1)": 30.0641988031379,
 "(1, 1, 1, 1, 0, 1, 1, 1, 0, 0, 0, 0)": 31.5564041629392,
 "(1, 1, 1, 1, 0, 1, 1, 1, 0, 0, 0, 1)": 33.2062178080103,
 "(1, 1, 1, 1, 0, 1, 1, 1, 0, 0, 1, 0)": 32.8743742442579,
 "(1, 1, 1, 1, 0, 1, 1, 1, 0, 0, 1, 1)": 31.7332819250233,
 "(1, 1, 1, 1, 0, 1, 1, 1, 0, 1, 0, 0)": 32.4348421830583,
 "(1, 1, 1, 1, 0, 1, 1, 1, 0, 1, 0, 1)": 29.0883508351311,
 "(1, 1, 1, 1, 0, 1, 1, 1, 0, 1, 1, 0)": 30.7110519776398,
 "(1, 1, 1, 1, 0, 1, 1, 1, 0, 1, 1, 1)": 29.8867792651486,
 "(1, 1, 1, 1, 0, 1, 1, 1, 1, 0, 0, 0)": 31.3988628859527,
 "(1, 1, 1, 1, 0, 1, 1, 1, 1, 0, 0, 1)": 31.7422707082505,
 "(1, 1, 1, 1, 0, 1, 1, 1, 1, 0, 1, 0)": 31.5173043432502,
 "(1, 1, 1, 1, 0, 1, 1, 1, 1, 0, 1, 1)": 30.0641988031379,
 "(1, 1, 1, 1, 0, 1, 1, 1, 1, 1, 0, 0)": 30.7695780542462,
 "(1, 1, 1, 1, 0, 1, 1, 1, 1, 1, 0, 1)": 28.9780625781106,
 "(1, 1, 1, 1, 0, 1, 1, 1, 1, 1, 1, 0)": 29.8917712944924,
 "(1, 1, 1, 1, 0, 1, 1, 1, 1, 1, 1, 1)": 28.1475728809266,
 "(1, 1, 1, 1, 1, 0, 0, 0, 0, 0, 0, 0)": 31.8450302826757,
 "(1, 1, 1, 1, 1, 0, 0, 0, 0, 0, 0, 1)": 32.0755141163657,
 "(1, 1, 1, 1, 1, 0, 0, 0, 0, 0, 1, 0)": 33.3362783485747,
 "(1, 1, 1, 1, 1, 0, 0, 0, 0, 0, 1, 1)": 32.4348421830583,
 "(1, 1, 1, 1, 1, 0, 0, 0, 0, 1, 0, 0)": 32.9349157861929,
 "(1, 1, 1, 1, 1, 0, 0, 0, 0, 1, 0, 1)": 31.689159371791,
 "(1, 1, 1, 1, 1, 0, 0, 0, 0, 1, 1, 0)": 33.9349157861929,
 "(1, 1, 1, 1, 1, 0, 0, 0, 0, 1, 1, 1)": 32.8162712896943,
 "(1, 1, 1, 1, 1, 0, 0, 0, 1, 0, 0, 0)": 33.3362783485747,
 "(1, 1, 1, 1, 1, 0, 0, 0, 1, 0, 0, 1)": 31.5643529160547,
 "(1, 1, 1, 1, 1, 0, 0, 0, 1, 0, 1, 0)": 32.5096099514602,
 "(1, 1, 1, 1, 1, 0, 0, 0, 1, 0, 1, 1)": 32.2960144783609,
 "(1, 1, 1, 1, 1, 0, 0, 0, 1, 1, 0, 0)": 32.9981096126801,
 "(1, 1, 1, 1, 1, 0, 0, 0, 1, 1, 0, 1)": 32.5884653721715,
 "(1, 1, 1, 1, 1, 0, 0, 0, 1, 1, 1, 0)": 33.5096099514602,
 "(1, 1, 1, 1, 1, 0, 0, 0, 1, 1, 1, 1)": 30.7927357752335,
 "(1, 1, 1, 1, 1, 0, 0, 1, 0, 0, 0, 0)": 32.4203426133631,
 "(1, 1, 1, 1, 1, 0, 0, 1, 0, 0, 0, 1)": 33.6718813803591,
 "(1, 1, 1, 1, 1, 0, 0, 1, 0, 0, 1, 0)": 32.6212553072891,
 "(1, 1, 1, 1, 1, 0, 0, 1, 0, 0, 1, 1)": 32.7066467985198,
 "(1, 1, 1, 1, 1, 0, 0, 1, 0, 1, 0, 0)": 32.2187087521935,
 "(1, 1, 1, 1, 1, 0, 0, 1, 0, 1, 0, 1)": 30.4792363024167,
 "(1, 1, 1, 1, 1, 0, 0, 1, 0, 1, 1, 0)": 33.7787965842756,
 "(1, 1, 1, 1, 1, 0, 0, 1, 0, 1, 1, 1)": 31.689159371791,
 "(1, 1, 1, 1, 1, 0, 0, 1, 1, 0, 0, 0)": 33.2828390896132,
 "(1, 1, 1, 1, 1, 0, 0, 1, 1, 0, 0, 1)": 32.4203426133631,
 "(1, 1, 1, 1, 1, 0, 0, 1, 1, 0, 1, 0)": 32.6548078670002,
 "(1, 1, 1, 1, 1, 0, 0, 1, 1, 0, 1, 1)": 30.8743742442579,
 "(1, 1, 1, 1, 1, 0, 0, 1, 1, 1, 0, 0)": 33.7787965842756,
 "(1, 1, 1, 1, 1, 0, 0, 1, 1, 1, 0, 1)": 32.1573082075293,
 "(1, 1, 1, 1, 1, 0, 0, 1, 1, 1, 1, 0)": 31.5564041629392,
 "(1, 1, 1, 1, 1, 0, 0, 1, 1, 1, 1, 1)": 30.5096099514602,
 "(1, 1, 1, 1, 1, 0, 1, 0, 0, 0, 0, 0)": 33.0198046837794,
 "(1, 1, 1, 1, 1, 0, 1, 0, 0, 0, 0, 1)": 31.987383206087,
 "(1, 1, 1, 1, 1, 0, 1, 0, 0, 0, 1, 0)": 32.8162712896943,
 "(1, 1, 1, 1, 1, 0, 1, 0, 0, 0, 1, 1)": 33.0418309901094,
 "(1, 1, 1, 1, 1, 0, 1, 0, 0, 1, 0, 0)": 31.6978765888921,
 "(1, 1, 1, 1, 1, 0, 1, 0, 0, 1, 0, 1)": 30.9400774913087,
 "(1, 1, 1, 1, 1, 0, 1, 0, 0, 1, 1, 0)": 33.6047671845006,
 "(1, 1, 1, 1, 1, 0, 1, 0, 0, 1, 1, 1)": 32.2960144783609,
 "(1, 1, 1, 1, 1, 0, 1, 0, 1, 0, 0, 0)": 32.7604180549608,
 "(1, 1, 1, 1, 1, 0, 1, 0, 1, 0, 0, 1)": 31.4348421830583,
 "(1, 1, 1, 1, 1, 0, 1, 0, 1, 0, 1, 0)": 30.0501783328229,
 "(1, 1, 1, 1, 1, 0, 1, 0, 1, 0, 1, 1)": 28.2779291754894,
 "(1, 1, 1, 1, 1, 0, 1, 0, 1, 1, 0, 0)": 32.7066467985198,
 "(1, 1, 1, 1, 1, 0, 1, 0, 1, 1, 0, 1)": 30.4421469836815,
 "(1, 1, 1, 1, 1, 0, 1, 0, 1, 1, 1, 0)": 32.4494889590227,
 "(1, 1, 1, 1, 1, 0, 1, 0, 1, 1, 1, 1)": 29.987383206087,
 "(1, 1, 1, 1, 1, 0, 1, 1, 0, 0, 0, 0)": 33.0198046837794,
 "(1, 1, 1, 1, 1, 0, 1, 1, 0, 0, 0, 1)": 32.5406368470809,
 "(1, 1, 1, 1, 1, 0, 1, 1, 0, 0, 1, 0)": 33.9349157861929,
 "(1, 1, 1, 1, 1, 0, 1, 1, 0, 0, 1, 1)": 33.3637590849968,
 "(1, 1, 1, 1, 1, 0, 1, 1, 0, 1, 0, 0)": 33.9349157861929,
 "(1, 1, 1, 1, 1, 0, 1, 1, 0, 1, 0, 1)": 31.3776982759547,
 "(1, 1, 1, 1, 1, 0, 1, 1, 0, 1, 1, 0)": 31.086918879638,
 "(1, 1, 1, 1, 1, 0, 1, 1, 0, 1, 1, 1)": 30.5367217970775,
 "(1, 1, 1, 1, 1, 0, 1, 1, 1, 0, 0, 0)": 32.9767359618875,
 "(1, 1, 1, 1, 1, 0, 1, 1, 1, 0, 0, 1)": 32.5564041629392,
 "(1, 1, 1, 1, 1, 0, 1, 1, 1, 0, 1, 0)": 31.2187087521935,
 "(1, 1, 1, 1, 1, 0, 1, 1, 1, 0, 1, 1)": 30.9400774913087,
 "(1, 1, 1, 1, 1, 0, 1, 1, 1, 1, 0, 0)": 32.4494889590227,
 "(1, 1, 1, 1, 1, 0, 1, 1, 1, 1, 0, 1)": 30.2861216736025,
 "(1, 1, 1, 1, 1, 0, 1, 1, 1, 1, 1, 0)": 29.530869070832,
 "(1, 1, 1, 1, 1, 0, 1, 1, 1, 1, 1, 1)": 27.9420179018781,
 "(1, 1, 1, 1, 1, 1, 0, 0, 0, 0, 0, 0)": 31.4203426133631,
 "(1, 1, 1, 1, 1, 1, 0, 0, 0, 0, 0, 1)": 31.797412262443,
 "(1, 1, 1, 1, 1, 1, 0, 0, 0, 0, 1, 0)": 32.3499532854717,
 "(1, 1, 1, 1, 1, 1, 0, 0, 0, 0, 1, 1)": 31.5096099514602,
 "(1, 1, 1, 1, 1, 1, 0, 0, 0, 1, 0, 0)": 32.2062178080103,
 "(1, 1, 1, 1, 1, 1, 0, 0, 0, 1, 0, 1)": 30.6088715828333,
 "(1, 1, 1, 1, 1, 1, 0, 0, 0, 1, 1, 0)": 32.8547454375089,
 "(1, 1, 1, 1, 1, 1, 0, 0, 0, 1, 1, 1)": 31.2187087521935,
 "(1, 1, 1, 1, 1, 1, 0, 0, 1, 0, 0, 0)": 33.0418309901094,
 "(1, 1, 1, 1, 1, 1, 0, 0, 1, 0, 0, 1)": 32.0198046837794,
 "(1, 1, 1, 1, 1, 1, 0, 0, 1, 0, 1, 0)": 30.6718813803591,
 "(1, 1, 1, 1, 1, 1, 0, 0, 1, 0, 1, 1)": 30.6088715828333,
 "(1, 1, 1, 1, 1, 1, 0, 0, 1, 1, 0, 0)": 33.2828390896132,
 "(1, 1, 1, 1, 1, 1, 0, 0, 1, 1, 0, 1)": 30.8842897131229,
 "(1, 1, 1, 1, 1, 1, 0, 0, 1, 1, 1, 0)": 32.6718813803591,
 "(1, 1, 1, 1, 1, 1, 0, 0, 1, 1, 1, 1)": 29.2993272124018,
 "(1, 1, 1, 1, 1, 1, 0, 1, 0, 0, 0, 0)": 32.110002492751,
 "(1, 1, 1, 1, 1, 1, 0, 1, 0, 0, 0, 1)": 32.1216842977986,
 "(1, 1, 1, 1, 1, 1, 0, 1, 0, 0, 1, 0)": 30.2568438810803,
 "(1, 1, 1, 1, 1, 1, 0, 1, 0, 0, 1, 1)": 30.6761815177927,
 "(1, 1, 1, 1, 1, 1, 0, 1, 0, 1, 0, 0)": 31.5803830258736,
 "(1, 1, 1, 1, 1, 1, 0, 1, 0, 1, 0, 1)": 29.7044492428155,
 "(1, 1, 1, 1, 1, 1, 0, 1, 0, 1, 1, 0)": 31.6804945106638,
 "(1, 1, 1, 1, 1, 1, 0, 1, 0, 1, 1, 1)": 29.9740863834736,
 "(1, 1, 1, 1, 1, 1, 0, 1, 1, 0, 0, 0)": 31.9246474507391,
 "(1, 1, 1, 1, 1, 1, 0, 1, 1, 0, 0, 1)": 31.6804945106638,
 "(1, 1, 1, 1, 1, 1, 0, 1, 1, 0, 1, 0)": 30.11875496676,
 "(1, 1, 1, 1, 1, 1, 0, 1, 1, 0, 1, 1)": 29.4077739398601,
 "(1, 1, 1, 1, 1, 1, 0, 1, 1, 1, 0, 0)": 31.2249950150409,
 "(1, 1, 1, 1, 1, 1, 0, 1, 1, 1, 0, 1)": 30.1573082075294,
 "(1, 1, 1, 1, 1, 1, 0, 1, 1, 1, 1, 0)": 30.1876818565729,
 "(1, 1, 1, 1, 1, 1, 0, 1, 1, 1, 1, 1)": 27.9420179018781,
 "(1, 1, 1, 1, 1, 1, 1, 0, 0, 0, 0, 0)": 31.8450302826757,
 "(1, 1, 1, 1, 1, 1, 1, 0, 0, 0, 0, 1)": 32.1453355658633,
 "(1, 1, 1, 1, 1, 1, 1, 0, 0, 0, 1, 0)": 32.0307758016004,
 "(1, 1, 1, 1, 1, 1, 1, 0, 0, 0, 1, 1)": 30.7649907847506,
 "(1, 1, 1, 1, 1, 1, 1, 0, 0, 1, 0, 0)": 31.2568438810803,
 "(1, 1, 1, 1, 1, 1, 1, 0, 0, 1, 0, 1)": 29.5211669828826,
 "(1, 1, 1, 1, 1, 1, 1, 0, 0, 1, 1, 0)": 31.5096099514602,
 "(1, 1, 1, 1, 1, 1, 1, 0, 0, 1, 1, 1)": 30.2993272124018,
 "(1, 1, 1, 1, 1, 1, 1, 0, 1, 0, 0, 0)": 33.133461465575,
 "(1, 1, 1, 1, 1, 1, 1, 0, 1, 0, 0, 1)": 32.1938340835545,
 "(1, 1, 1, 1, 1, 1, 1, 0, 1, 0, 1, 0)": 30.5289234265171,
 "(1, 1, 1, 1, 1, 1, 1, 0, 1, 0, 1, 1)": 28.5231021877883,
 "(1, 1, 1, 1, 1, 1, 1, 0, 1, 1, 0, 0)": 32.7604180549608,
 "(1, 1, 1, 1, 1, 1, 1, 0, 1, 1, 0, 1)": 29.9220917458353,
 "(1, 1, 1, 1, 1, 1, 1, 0, 1, 1, 1, 0)": 29.9793904153335,
 "(1, 1, 1, 1, 1, 1, 1, 0, 1, 1, 1, 1)": 28.1475728809266,
 "(1, 1, 1, 1, 1, 1, 1, 1, 0, 0, 0, 0)": 30.2894117435367,
 "(1, 1, 1, 1, 1, 1, 1, 1, 0, 0, 0, 1)": 30.2344760680518,
 "(1, 1, 1, 1, 1, 1, 1, 1, 0, 0, 1, 0)": 31.0812052284436,
 "(1, 1, 1, 1, 1, 1, 1, 1, 0, 0, 1, 1)": 29.9246474507391,
 "(1, 1, 1, 1, 1, 1, 1, 1, 0, 1, 0, 0)": 30.4981447649668,
 "(1, 1, 1, 1, 1, 1, 1, 1, 0, 1, 0, 1)": 29.1158315715532,
 "(1, 1, 1, 1, 1, 1, 1, 1, 0, 1, 1, 0)": 28.7099494211926,
 "(1, 1, 1, 1, 1, 1, 1, 1, 0, 1, 1, 1)": 28.3482368128827,
 "(1, 1, 1, 1, 1, 1, 1, 1, 1, 0, 0, 0)": 30.5406368470809,
 "(1, 1, 1, 1, 1, 1, 1, 1, 1, 0, 0, 1)": 29.646346288252,
 "(1, 1, 1, 1, 1, 1, 1, 1, 1, 0, 1, 0)": 29.9043274663595,
 "(1, 1, 1, 1, 1, 1, 1, 1, 1, 0, 1, 1)": 28.0656083733925,
 "(1, 1, 1, 1, 1, 1, 1, 1, 1, 1, 0, 0)": 29.0557701810673,
 "(1, 1, 1, 1, 1, 1, 1, 1, 1, 1, 0, 1)": 27.9176301273971,
 "(1, 1, 1, 1, 1, 1, 1, 1, 1, 1, 1, 0)": 27.0456508612662,
 "(1, 1, 1, 1, 1, 1, 1, 1, 1, 1, 1, 1)": 25.6104137476417
}
