# Supplementary material for: Algorithmic Probability-Guided Machine Learning on Non-Differentiable Spaces
Source: Front Artif Intell. 2021 Jan 25;3:567356. doi: 10.3389/frai.2020.567356 (PMC7944352; doi:10.3389/frai.2020.567356)
Supplement: Supplementary file 2 [file datasheet2.zip › code/AlgWeighting/K-3.json]

{
 "(0, 0, 0)": 5.39619297923884,
 "(0, 0, 1)": 5.44577572315945,
 "(0, 1, 0)": 5.50538283520429,
 "(0, 1, 1)": 5.44577572315945,
 "(1, 0, 0)": 5.44577572315945,
 "(1, 0, 1)": 5.50538283520429,
 "(1, 1, 0)": 5.44577572315945,
 "(1, 1, 1)": 5.39619297923884
}
