# Supplementary material for: Algorithmic Probability-Guided Machine Learning on Non-Differentiable Spaces
Source: Front Artif Intell. 2021 Jan 25;3:567356. doi: 10.3389/frai.2020.567356 (PMC7944352; doi:10.3389/frai.2020.567356)
Supplement: Supplementary file 2 [file datasheet2.zip › code/AlgWeighting/K-4x4.json]

{
 "((0, 0, 0, 0), (0, 0, 0, 0), (0, 0, 0, 0), (0, 0, 0, 0))": 22.0067,
 "((0, 0, 0, 0), (0, 0, 0, 0), (0, 0, 0, 0), (0, 0, 0, 1))": 23.3479,
 "((0, 0, 0, 0), (0, 0, 0, 0), (0, 0, 0, 0), (0, 0, 1, 0))": 24.3257,
 "((0, 0, 0, 0), (0, 0, 0, 0), (0, 0, 0, 0), (0, 0, 1, 1))": 24.6046,
 "((0, 0, 0, 0), (0, 0, 0, 0), (0, 0, 0, 0), (0, 1, 0, 0))": 24.3257,
 "((0, 0, 0, 0), (0, 0, 0, 0), (0, 0, 0, 0), (0, 1, 0, 1))": 26.6933,
 "((0, 0, 0, 0), (0, 0, 0, 0), (0, 0, 0, 0), (0, 1, 1, 0))": 26.1677,
 "((0, 0, 0, 0), (0, 0, 0, 0), (0, 0, 0, 0), (0, 1, 1, 1))": 27.2644,
 "((0, 0, 0, 0), (0, 0, 0, 0), (0, 0, 0, 0), (1, 0, 0, 0))": 23.3479,
 "((0, 0, 0, 0), (0, 0, 0, 0), (0, 0, 0, 0), (1, 0, 0, 1))": 27.1985,
 "((0, 0, 0, 0), (0, 0, 0, 0), (0, 0, 0, 0), (1, 0, 1, 0))": 26.6933,
 "((0, 0, 0, 0), (0, 0, 0, 0), (0, 0, 0, 0), (1, 0, 1, 1))": 27.1252,
 "((0, 0, 0, 0), (0, 0, 0, 0), (0, 0, 0, 0), (1, 1, 0, 0))": 24.6046,
 "((0, 0, 0, 0), (0, 0, 0, 0), (0, 0, 0, 0), (1, 1, 0, 1))": 27.1252,
 "((0, 0, 0, 0), (0, 0, 0, 0), (0, 0, 0, 0), (1, 1, 1, 0))": 27.2644,
 "((0, 0, 0, 0), (0, 0, 0, 0), (0, 0, 0, 0), (1, 1, 1, 1))": 26.9786,
 "((0, 0, 0, 0), (0, 0, 0, 0), (0, 0, 0, 1), (0, 0, 0, 0))": 24.3257,
 "((0, 0, 0, 0), (0, 0, 0, 0), (0, 0, 0, 1), (0, 0, 0, 1))": 24.6046,
 "((0, 0, 0, 0), (0, 0, 0, 0), (0, 0, 0, 1), (0, 0, 1, 0))": 25.3961,
 "((0, 0, 0, 0), (0, 0, 0, 0), (0, 0, 0, 1), (0, 0, 1, 1))": 26.6605,
 "((0, 0, 0, 0), (0, 0, 0, 0), (0, 0, 0, 1), (0, 1, 0, 0))": 25.2545,
 "((0, 0, 0, 0), (0, 0, 0, 0), (0, 0, 0, 1), (0, 1, 0, 1))": 28.9145,
 "((0, 0, 0, 0), (0, 0, 0, 0), (0, 0, 0, 1), (0, 1, 1, 0))": 26.3779,
 "((0, 0, 0, 0), (0, 0, 0, 0), (0, 0, 0, 1), (0, 1, 1, 1))": 28.8655,
 "((0, 0, 0, 0), (0, 0, 0, 0), (0, 0, 0, 1), (1, 0, 0, 0))": 26.64,
 "((0, 0, 0, 0), (0, 0, 0, 0), (0, 0, 0, 1), (1, 0, 0, 1))": 29.269,
 "((0, 0, 0, 0), (0, 0, 0, 0), (0, 0, 0, 1), (1, 0, 1, 0))": 26.6345,
 "((0, 0, 0, 0), (0, 0, 0, 0), (0, 0, 0, 1), (1, 0, 1, 1))": 27.5241,
 "((0, 0, 0, 0), (0, 0, 0, 0), (0, 0, 0, 1), (1, 1, 0, 0))": 26.0829,
 "((0, 0, 0, 0), (0, 0, 0, 0), (0, 0, 0, 1), (1, 1, 0, 1))": 30.1044,
 "((0, 0, 0, 0), (0, 0, 0, 0), (0, 0, 0, 1), (1, 1, 1, 0))": 26.4742,
 "((0, 0, 0, 0), (0, 0, 0, 0), (0, 0, 0, 1), (1, 1, 1, 1))": 28.551,
 "((0, 0, 0, 0), (0, 0, 0, 0), (0, 0, 1, 0), (0, 0, 0, 0))": 23.5603,
 "((0, 0, 0, 0), (0, 0, 0, 0), (0, 0, 1, 0), (0, 0, 0, 1))": 24.8577,
 "((0, 0, 0, 0), (0, 0, 0, 0), (0, 0, 1, 0), (0, 0, 1, 0))": 25.0659,
 "((0, 0, 0, 0), (0, 0, 0, 0), (0, 0, 1, 0), (0, 0, 1, 1))": 25.6414,
 "((0, 0, 0, 0), (0, 0, 0, 0), (0, 0, 1, 0), (0, 1, 0, 0))": 25.2543,
 "((0, 0, 0, 0), (0, 0, 0, 0), (0, 0, 1, 0), (0, 1, 0, 1))": 27.9833,
 "((0, 0, 0, 0), (0, 0, 0, 0), (0, 0, 1, 0), (0, 1, 1, 0))": 27.1102,
 "((0, 0, 0, 0), (0, 0, 0, 0), (0, 0, 1, 0), (0, 1, 1, 1))": 27.1175,
 "((0, 0, 0, 0), (0, 0, 0, 0), (0, 0, 1, 0), (1, 0, 0, 0))": 25.0473,
 "((0, 0, 0, 0), (0, 0, 0, 0), (0, 0, 1, 0), (1, 0, 0, 1))": 28.8621,
 "((0, 0, 0, 0), (0, 0, 0, 0), (0, 0, 1, 0), (1, 0, 1, 0))": 28.6061,
 "((0, 0, 0, 0), (0, 0, 0, 0), (0, 0, 1, 0), (1, 0, 1, 1))": 28.5475,
 "((0, 0, 0, 0), (0, 0, 0, 0), (0, 0, 1, 0), (1, 1, 0, 0))": 26.2593,
 "((0, 0, 0, 0), (0, 0, 0, 0), (0, 0, 1, 0), (1, 1, 0, 1))": 28.6638,
 "((0, 0, 0, 0), (0, 0, 0, 0), (0, 0, 1, 0), (1, 1, 1, 0))": 28.5711,
 "((0, 0, 0, 0), (0, 0, 0, 0), (0, 0, 1, 0), (1, 1, 1, 1))": 27.9109,
 "((0, 0, 0, 0), (0, 0, 0, 0), (0, 0, 1, 1), (0, 0, 0, 0))": 25.0659,
 "((0, 0, 0, 0), (0, 0, 0, 0), (0, 0, 1, 1), (0, 0, 0, 1))": 25.6414,
 "((0, 0, 0, 0), (0, 0, 0, 0), (0, 0, 1, 1), (0, 0, 1, 0))": 25.8597,
 "((0, 0, 0, 0), (0, 0, 0, 0), (0, 0, 1, 1), (0, 0, 1, 1))": 26.7914,
 "((0, 0, 0, 0), (0, 0, 0, 0), (0, 0, 1, 1), (0, 1, 0, 0))": 25.9519,
 "((0, 0, 0, 0), (0, 0, 0, 0), (0, 0, 1, 1), (0, 1, 0, 1))": 28.9364,
 "((0, 0, 0, 0), (0, 0, 0, 0), (0, 0, 1, 1), (0, 1, 1, 0))": 27.1623,
 "((0, 0, 0, 0), (0, 0, 0, 0), (0, 0, 1, 1), (0, 1, 1, 1))": 28.9151,
 "((0, 0, 0, 0), (0, 0, 0, 0), (0, 0, 1, 1), (1, 0, 0, 0))": 26.549,
 "((0, 0, 0, 0), (0, 0, 0, 0), (0, 0, 1, 1), (1, 0, 0, 1))": 30.873,
 "((0, 0, 0, 0), (0, 0, 0, 0), (0, 0, 1, 1), (1, 0, 1, 0))": 27.8197,
 "((0, 0, 0, 0), (0, 0, 0, 0), (0, 0, 1, 1), (1, 0, 1, 1))": 28.8079,
 "((0, 0, 0, 0), (0, 0, 0, 0), (0, 0, 1, 1), (1, 1, 0, 0))": 25.9649,
 "((0, 0, 0, 0), (0, 0, 0, 0), (0, 0, 1, 1), (1, 1, 0, 1))": 31.2113,
 "((0, 0, 0, 0), (0, 0, 0, 0), (0, 0, 1, 1), (1, 1, 1, 0))": 27.4213,
 "((0, 0, 0, 0), (0, 0, 0, 0), (0, 0, 1, 1), (1, 1, 1, 1))": 28.7922,
 "((0, 0, 0, 0), (0, 0, 0, 0), (0, 1, 0, 0), (0, 0, 0, 0))": 23.5603,
 "((0, 0, 0, 0), (0, 0, 0, 0), (0, 1, 0, 0), (0, 0, 0, 1))": 25.0473,
 "((0, 0, 0, 0), (0, 0, 0, 0), (0, 1, 0, 0), (0, 0, 1, 0))": 25.2543,
 "((0, 0, 0, 0), (0, 0, 0, 0), (0, 1, 0, 0), (0, 0, 1, 1))": 26.2593,
 "((0, 0, 0, 0), (0, 0, 0, 0), (0, 1, 0, 0), (0, 1, 0, 0))": 25.0659,
 "((0, 0, 0, 0), (0, 0, 0, 0), (0, 1, 0, 0), (0, 1, 0, 1))": 28.6061,
 "((0, 0, 0, 0), (0, 0, 0, 0), (0, 1, 0, 0), (0, 1, 1, 0))": 27.1102,
 "((0, 0, 0, 0), (0, 0, 0, 0), (0, 1, 0, 0), (0, 1, 1, 1))": 28.5711,
 "((0, 0, 0, 0), (0, 0, 0, 0), (0, 1, 0, 0), (1, 0, 0, 0))": 24.8577,
 "((0, 0, 0, 0), (0, 0, 0, 0), (0, 1, 0, 0), (1, 0, 0, 1))": 28.8621,
 "((0, 0, 0, 0), (0, 0, 0, 0), (0, 1, 0, 0), (1, 0, 1, 0))": 27.9833,
 "((0, 0, 0, 0), (0, 0, 0, 0), (0, 1, 0, 0), (1, 0, 1, 1))": 28.6638,
 "((0, 0, 0, 0), (0, 0, 0, 0), (0, 1, 0, 0), (1, 1, 0, 0))": 25.6414,
 "((0, 0, 0, 0), (0, 0, 0, 0), (0, 1, 0, 0), (1, 1, 0, 1))": 28.5475,
 "((0, 0, 0, 0), (0, 0, 0, 0), (0, 1, 0, 0), (1, 1, 1, 0))": 27.1175,
 "((0, 0, 0, 0), (0, 0, 0, 0), (0, 1, 0, 0), (1, 1, 1, 1))": 27.9109,
 "((0, 0, 0, 0), (0, 0, 0, 0), (0, 1, 0, 1), (0, 0, 0, 0))": 25.8499,
 "((0, 0, 0, 0), (0, 0, 0, 0), (0, 1, 0, 1), (0, 0, 0, 1))": 26.8319,
 "((0, 0, 0, 0), (0, 0, 0, 0), (0, 1, 0, 1), (0, 0, 1, 0))": 26.5731,
 "((0, 0, 0, 0), (0, 0, 0, 0), (0, 1, 0, 1), (0, 0, 1, 1))": 27.9519,
 "((0, 0, 0, 0), (0, 0, 0, 0), (0, 1, 0, 1), (0, 1, 0, 0))": 26.7852,
 "((0, 0, 0, 0), (0, 0, 0, 0), (0, 1, 0, 1), (0, 1, 0, 1))": 29.1788,
 "((0, 0, 0, 0), (0, 0, 0, 0), (0, 1, 0, 1), (0, 1, 1, 0))": 28.1748,
 "((0, 0, 0, 0), (0, 0, 0, 0), (0, 1, 0, 1), (0, 1, 1, 1))": 29.9537,
 "((0, 0, 0, 0), (0, 0, 0, 0), (0, 1, 0, 1), (1, 0, 0, 0))": 27.246,
 "((0, 0, 0, 0), (0, 0, 0, 0), (0, 1, 0, 1), (1, 0, 0, 1))": 30.3993,
 "((0, 0, 0, 0), (0, 0, 0, 0), (0, 1, 0, 1), (1, 0, 1, 0))": 27.1903,
 "((0, 0, 0, 0), (0, 0, 0, 0), (0, 1, 0, 1), (1, 0, 1, 1))": 30.2878,
 "((0, 0, 0, 0), (0, 0, 0, 0), (0, 1, 0, 1), (1, 1, 0, 0))": 27.0425,
 "((0, 0, 0, 0), (0, 0, 0, 0), (0, 1, 0, 1), (1, 1, 0, 1))": 30.3726,
 "((0, 0, 0, 0), (0, 0, 0, 0), (0, 1, 0, 1), (1, 1, 1, 0))": 27.0537,
 "((0, 0, 0, 0), (0, 0, 0, 0), (0, 1, 0, 1), (1, 1, 1, 1))": 30.0719,
 "((0, 0, 0, 0), (0, 0, 0, 0), (0, 1, 1, 0), (0, 0, 0, 0))": 25.0865,
 "((0, 0, 0, 0), (0, 0, 0, 0), (0, 1, 1, 0), (0, 0, 0, 1))": 26.4295,
 "((0, 0, 0, 0), (0, 0, 0, 0), (0, 1, 1, 0), (0, 0, 1, 0))": 26.0589,
 "((0, 0, 0, 0), (0, 0, 0, 0), (0, 1, 1, 0), (0, 0, 1, 1))": 26.1967,
 "((0, 0, 0, 0), (0, 0, 0, 0), (0, 1, 1, 0), (0, 1, 0, 0))": 26.0589,
 "((0, 0, 0, 0), (0, 0, 0, 0), (0, 1, 1, 0), (0, 1, 0, 1))": 29.177,
 "((0, 0, 0, 0), (0, 0, 0, 0), (0, 1, 1, 0), (0, 1, 1, 0))": 28.2862,
 "((0, 0, 0, 0), (0, 0, 0, 0), (0, 1, 1, 0), (0, 1, 1, 1))": 27.8584,
 "((0, 0, 0, 0), (0, 0, 0, 0), (0, 1, 1, 0), (1, 0, 0, 0))": 26.4295,
 "((0, 0, 0, 0), (0, 0, 0, 0), (0, 1, 1, 0), (1, 0, 0, 1))": 31.03,
 "((0, 0, 0, 0), (0, 0, 0, 0), (0, 1, 1, 0), (1, 0, 1, 0))": 29.177,
 "((0, 0, 0, 0), (0, 0, 0, 0), (0, 1, 1, 0), (1, 0, 1, 1))": 30.564,
 "((0, 0, 0, 0), (0, 0, 0, 0), (0, 1, 1, 0), (1, 1, 0, 0))": 26.1967,
 "((0, 0, 0, 0), (0, 0, 0, 0), (0, 1, 1, 0), (1, 1, 0, 1))": 30.564,
 "((0, 0, 0, 0), (0, 0, 0, 0), (0, 1, 1, 0), (1, 1, 1, 0))": 27.8584,
 "((0, 0, 0, 0), (0, 0, 0, 0), (0, 1, 1, 0), (1, 1, 1, 1))": 29.7023,
 "((0, 0, 0, 0), (0, 0, 0, 0), (0, 1, 1, 1), (0, 0, 0, 0))": 26.054,
 "((0, 0, 0, 0), (0, 0, 0, 0), (0, 1, 1, 1), (0, 0, 0, 1))": 27.3146,
 "((0, 0, 0, 0), (0, 0, 0, 0), (0, 1, 1, 1), (0, 0, 1, 0))": 26.8894,
 "((0, 0, 0, 0), (0, 0, 0, 0), (0, 1, 1, 1), (0, 0, 1, 1))": 27.1496,
 "((0, 0, 0, 0), (0, 0, 0, 0), (0, 1, 1, 1), (0, 1, 0, 0))": 27.4795,
 "((0, 0, 0, 0), (0, 0, 0, 0), (0, 1, 1, 1), (0, 1, 0, 1))": 29.6117,
 "((0, 0, 0, 0), (0, 0, 0, 0), (0, 1, 1, 1), (0, 1, 1, 0))": 27.9484,
 "((0, 0, 0, 0), (0, 0, 0, 0), (0, 1, 1, 1), (0, 1, 1, 1))": 29.6405,
 "((0, 0, 0, 0), (0, 0, 0, 0), (0, 1, 1, 1), (1, 0, 0, 0))": 26.9713,
 "((0, 0, 0, 0), (0, 0, 0, 0), (0, 1, 1, 1), (1, 0, 0, 1))": 31.1828,
 "((0, 0, 0, 0), (0, 0, 0, 0), (0, 1, 1, 1), (1, 0, 1, 0))": 27.9558,
 "((0, 0, 0, 0), (0, 0, 0, 0), (0, 1, 1, 1), (1, 0, 1, 1))": 30.8577,
 "((0, 0, 0, 0), (0, 0, 0, 0), (0, 1, 1, 1), (1, 1, 0, 0))": 26.556,
 "((0, 0, 0, 0), (0, 0, 0, 0), (0, 1, 1, 1), (1, 1, 0, 1))": 30.9671,
 "((0, 0, 0, 0), (0, 0, 0, 0), (0, 1, 1, 1), (1, 1, 1, 0))": 27.1618,
 "((0, 0, 0, 0), (0, 0, 0, 0), (0, 1, 1, 1), (1, 1, 1, 1))": 29.7564,
 "((0, 0, 0, 0), (0, 0, 0, 0), (1, 0, 0, 0), (0, 0, 0, 0))": 24.3257,
 "((0, 0, 0, 0), (0, 0, 0, 0), (1, 0, 0, 0), (0, 0, 0, 1))": 26.64,
 "((0, 0, 0, 0), (0, 0, 0, 0), (1, 0, 0, 0), (0, 0, 1, 0))": 25.2545,
 "((0, 0, 0, 0), (0, 0, 0, 0), (1, 0, 0, 0), (0, 0, 1, 1))": 26.0829,
 "((0, 0, 0, 0), (0, 0, 0, 0), (1, 0, 0, 0), (0, 1, 0, 0))": 25.3961,
 "((0, 0, 0, 0), (0, 0, 0, 0), (1, 0, 0, 0), (0, 1, 0, 1))": 26.6345,
 "((0, 0, 0, 0), (0, 0, 0, 0), (1, 0, 0, 0), (0, 1, 1, 0))": 26.3779,
 "((0, 0, 0, 0), (0, 0, 0, 0), (1, 0, 0, 0), (0, 1, 1, 1))": 26.4742,
 "((0, 0, 0, 0), (0, 0, 0, 0), (1, 0, 0, 0), (1, 0, 0, 0))": 24.6046,
 "((0, 0, 0, 0), (0, 0, 0, 0), (1, 0, 0, 0), (1, 0, 0, 1))": 29.269,
 "((0, 0, 0, 0), (0, 0, 0, 0), (1, 0, 0, 0), (1, 0, 1, 0))": 28.9145,
 "((0, 0, 0, 0), (0, 0, 0, 0), (1, 0, 0, 0), (1, 0, 1, 1))": 30.1044,
 "((0, 0, 0, 0), (0, 0, 0, 0), (1, 0, 0, 0), (1, 1, 0, 0))": 26.6605,
 "((0, 0, 0, 0), (0, 0, 0, 0), (1, 0, 0, 0), (1, 1, 0, 1))": 27.5241,
 "((0, 0, 0, 0), (0, 0, 0, 0), (1, 0, 0, 0), (1, 1, 1, 0))": 28.8655,
 "((0, 0, 0, 0), (0, 0, 0, 0), (1, 0, 0, 0), (1, 1, 1, 1))": 28.551,
 "((0, 0, 0, 0), (0, 0, 0, 0), (1, 0, 0, 1), (0, 0, 0, 0))": 25.971,
 "((0, 0, 0, 0), (0, 0, 0, 0), (1, 0, 0, 1), (0, 0, 0, 1))": 29.0398,
 "((0, 0, 0, 0), (0, 0, 0, 0), (1, 0, 0, 1), (0, 0, 1, 0))": 26.3295,
 "((0, 0, 0, 0), (0, 0, 0, 0), (1, 0, 0, 1), (0, 0, 1, 1))": 28.0741,
 "((0, 0, 0, 0), (0, 0, 0, 0), (1, 0, 0, 1), (0, 1, 0, 0))": 26.3295,
 "((0, 0, 0, 0), (0, 0, 0, 0), (1, 0, 0, 1), (0, 1, 0, 1))": 28.7974,
 "((0, 0, 0, 0), (0, 0, 0, 0), (1, 0, 0, 1), (0, 1, 1, 0))": 27.7703,
 "((0, 0, 0, 0), (0, 0, 0, 0), (1, 0, 0, 1), (0, 1, 1, 1))": 29.5516,
 "((0, 0, 0, 0), (0, 0, 0, 0), (1, 0, 0, 1), (1, 0, 0, 0))": 29.0398,
 "((0, 0, 0, 0), (0, 0, 0, 0), (1, 0, 0, 1), (1, 0, 0, 1))": 26.8731,
 "((0, 0, 0, 0), (0, 0, 0, 0), (1, 0, 0, 1), (1, 0, 1, 0))": 28.7974,
 "((0, 0, 0, 0), (0, 0, 0, 0), (1, 0, 0, 1), (1, 0, 1, 1))": 27.9932,
 "((0, 0, 0, 0), (0, 0, 0, 0), (1, 0, 0, 1), (1, 1, 0, 0))": 28.0741,
 "((0, 0, 0, 0), (0, 0, 0, 0), (1, 0, 0, 1), (1, 1, 0, 1))": 27.9932,
 "((0, 0, 0, 0), (0, 0, 0, 0), (1, 0, 0, 1), (1, 1, 1, 0))": 29.5516,
 "((0, 0, 0, 0), (0, 0, 0, 0), (1, 0, 0, 1), (1, 1, 1, 1))": 28.9477,
 "((0, 0, 0, 0), (0, 0, 0, 0), (1, 0, 1, 0), (0, 0, 0, 0))": 25.8499,
 "((0, 0, 0, 0), (0, 0, 0, 0), (1, 0, 1, 0), (0, 0, 0, 1))": 27.246,
 "((0, 0, 0, 0), (0, 0, 0, 0), (1, 0, 1, 0), (0, 0, 1, 0))": 26.7852,
 "((0, 0, 0, 0), (0, 0, 0, 0), (1, 0, 1, 0), (0, 0, 1, 1))": 27.0425,
 "((0, 0, 0, 0), (0, 0, 0, 0), (1, 0, 1, 0), (0, 1, 0, 0))": 26.5731,
 "((0, 0, 0, 0), (0, 0, 0, 0), (1, 0, 1, 0), (0, 1, 0, 1))": 27.1903,
 "((0, 0, 0, 0), (0, 0, 0, 0), (1, 0, 1, 0), (0, 1, 1, 0))": 28.1748,
 "((0, 0, 0, 0), (0, 0, 0, 0), (1, 0, 1, 0), (0, 1, 1, 1))": 27.0537,
 "((0, 0, 0, 0), (0, 0, 0, 0), (1, 0, 1, 0), (1, 0, 0, 0))": 26.8319,
 "((0, 0, 0, 0), (0, 0, 0, 0), (1, 0, 1, 0), (1, 0, 0, 1))": 30.3993,
 "((0, 0, 0, 0), (0, 0, 0, 0), (1, 0, 1, 0), (1, 0, 1, 0))": 29.1788,
 "((0, 0, 0, 0), (0, 0, 0, 0), (1, 0, 1, 0), (1, 0, 1, 1))": 30.3726,
 "((0, 0, 0, 0), (0, 0, 0, 0), (1, 0, 1, 0), (1, 1, 0, 0))": 27.9519,
 "((0, 0, 0, 0), (0, 0, 0, 0), (1, 0, 1, 0), (1, 1, 0, 1))": 30.2878,
 "((0, 0, 0, 0), (0, 0, 0, 0), (1, 0, 1, 0), (1, 1, 1, 0))": 29.9537,
 "((0, 0, 0, 0), (0, 0, 0, 0), (1, 0, 1, 0), (1, 1, 1, 1))": 30.0719,
 "((0, 0, 0, 0), (0, 0, 0, 0), (1, 0, 1, 1), (0, 0, 0, 0))": 25.755,
 "((0, 0, 0, 0), (0, 0, 0, 0), (1, 0, 1, 1), (0, 0, 0, 1))": 29.1998,
 "((0, 0, 0, 0), (0, 0, 0, 0), (1, 0, 1, 1), (0, 0, 1, 0))": 27.215,
 "((0, 0, 0, 0), (0, 0, 0, 0), (1, 0, 1, 1), (0, 0, 1, 1))": 28.5598,
 "((0, 0, 0, 0), (0, 0, 0, 0), (1, 0, 1, 1), (0, 1, 0, 0))": 26.5141,
 "((0, 0, 0, 0), (0, 0, 0, 0), (1, 0, 1, 1), (0, 1, 0, 1))": 29.1942,
 "((0, 0, 0, 0), (0, 0, 0, 0), (1, 0, 1, 1), (0, 1, 1, 0))": 27.5317,
 "((0, 0, 0, 0), (0, 0, 0, 0), (1, 0, 1, 1), (0, 1, 1, 1))": 29.4713,
 "((0, 0, 0, 0), (0, 0, 0, 0), (1, 0, 1, 1), (1, 0, 0, 0))": 29.1229,
 "((0, 0, 0, 0), (0, 0, 0, 0), (1, 0, 1, 1), (1, 0, 0, 1))": 27.9677,
 "((0, 0, 0, 0), (0, 0, 0, 0), (1, 0, 1, 1), (1, 0, 1, 0))": 28.6027,
 "((0, 0, 0, 0), (0, 0, 0, 0), (1, 0, 1, 1), (1, 0, 1, 1))": 29.4657,
 "((0, 0, 0, 0), (0, 0, 0, 0), (1, 0, 1, 1), (1, 1, 0, 0))": 27.6686,
 "((0, 0, 0, 0), (0, 0, 0, 0), (1, 0, 1, 1), (1, 1, 0, 1))": 30.4229,
 "((0, 0, 0, 0), (0, 0, 0, 0), (1, 0, 1, 1), (1, 1, 1, 0))": 29.9324,
 "((0, 0, 0, 0), (0, 0, 0, 0), (1, 0, 1, 1), (1, 1, 1, 1))": 29.3821,
 "((0, 0, 0, 0), (0, 0, 0, 0), (1, 1, 0, 0), (0, 0, 0, 0))": 25.0659,
 "((0, 0, 0, 0), (0, 0, 0, 0), (1, 1, 0, 0), (0, 0, 0, 1))": 26.549,
 "((0, 0, 0, 0), (0, 0, 0, 0), (1, 1, 0, 0), (0, 0, 1, 0))": 25.9519,
 "((0, 0, 0, 0), (0, 0, 0, 0), (1, 1, 0, 0), (0, 0, 1, 1))": 25.9649,
 "((0, 0, 0, 0), (0, 0, 0, 0), (1, 1, 0, 0), (0, 1, 0, 0))": 25.8597,
 "((0, 0, 0, 0), (0, 0, 0, 0), (1, 1, 0, 0), (0, 1, 0, 1))": 27.8197,
 "((0, 0, 0, 0), (0, 0, 0, 0), (1, 1, 0, 0), (0, 1, 1, 0))": 27.1623,
 "((0, 0, 0, 0), (0, 0, 0, 0), (1, 1, 0, 0), (0, 1, 1, 1))": 27.4213,
 "((0, 0, 0, 0), (0, 0, 0, 0), (1, 1, 0, 0), (1, 0, 0, 0))": 25.6414,
 "((0, 0, 0, 0), (0, 0, 0, 0), (1, 1, 0, 0), (1, 0, 0, 1))": 30.873,
 "((0, 0, 0, 0), (0, 0, 0, 0), (1, 1, 0, 0), (1, 0, 1, 0))": 28.9364,
 "((0, 0, 0, 0), (0, 0, 0, 0), (1, 1, 0, 0), (1, 0, 1, 1))": 31.2113,
 "((0, 0, 0, 0), (0, 0, 0, 0), (1, 1, 0, 0), (1, 1, 0, 0))": 26.7914,
 "((0, 0, 0, 0), (0, 0, 0, 0), (1, 1, 0, 0), (1, 1, 0, 1))": 28.8079,
 "((0, 0, 0, 0), (0, 0, 0, 0), (1, 1, 0, 0), (1, 1, 1, 0))": 28.9151,
 "((0, 0, 0, 0), (0, 0, 0, 0), (1, 1, 0, 0), (1, 1, 1, 1))": 28.7922,
 "((0, 0, 0, 0), (0, 0, 0, 0), (1, 1, 0, 1), (0, 0, 0, 0))": 25.755,
 "((0, 0, 0, 0), (0, 0, 0, 0), (1, 1, 0, 1), (0, 0, 0, 1))": 29.1229,
 "((0, 0, 0, 0), (0, 0, 0, 0), (1, 1, 0, 1), (0, 0, 1, 0))": 26.5141,
 "((0, 0, 0, 0), (0, 0, 0, 0), (1, 1, 0, 1), (0, 0, 1, 1))": 27.6686,
 "((0, 0, 0, 0), (0, 0, 0, 0), (1, 1, 0, 1), (0, 1, 0, 0))": 27.215,
 "((0, 0, 0, 0), (0, 0, 0, 0), (1, 1, 0, 1), (0, 1, 0, 1))": 28.6027,
 "((0, 0, 0, 0), (0, 0, 0, 0), (1, 1, 0, 1), (0, 1, 1, 0))": 27.5317,
 "((0, 0, 0, 0), (0, 0, 0, 0), (1, 1, 0, 1), (0, 1, 1, 1))": 29.9324,
 "((0, 0, 0, 0), (0, 0, 0, 0), (1, 1, 0, 1), (1, 0, 0, 0))": 29.1998,
 "((0, 0, 0, 0), (0, 0, 0, 0), (1, 1, 0, 1), (1, 0, 0, 1))": 27.9677,
 "((0, 0, 0, 0), (0, 0, 0, 0), (1, 1, 0, 1), (1, 0, 1, 0))": 29.1942,
 "((0, 0, 0, 0), (0, 0, 0, 0), (1, 1, 0, 1), (1, 0, 1, 1))": 30.4229,
 "((0, 0, 0, 0), (0, 0, 0, 0), (1, 1, 0, 1), (1, 1, 0, 0))": 28.5598,
 "((0, 0, 0, 0), (0, 0, 0, 0), (1, 1, 0, 1), (1, 1, 0, 1))": 29.4657,
 "((0, 0, 0, 0), (0, 0, 0, 0), (1, 1, 0, 1), (1, 1, 1, 0))": 29.4713,
 "((0, 0, 0, 0), (0, 0, 0, 0), (1, 1, 0, 1), (1, 1, 1, 1))": 29.3821,
 "((0, 0, 0, 0), (0, 0, 0, 0), (1, 1, 1, 0), (0, 0, 0, 0))": 26.054,
 "((0, 0, 0, 0), (0, 0, 0, 0), (1, 1, 1, 0), (0, 0, 0, 1))": 26.9713,
 "((0, 0, 0, 0), (0, 0, 0, 0), (1, 1, 1, 0), (0, 0, 1, 0))": 27.4795,
 "((0, 0, 0, 0), (0, 0, 0, 0), (1, 1, 1, 0), (0, 0, 1, 1))": 26.556,
 "((0, 0, 0, 0), (0, 0, 0, 0), (1, 1, 1, 0), (0, 1, 0, 0))": 26.8894,
 "((0, 0, 0, 0), (0, 0, 0, 0), (1, 1, 1, 0), (0, 1, 0, 1))": 27.9558,
 "((0, 0, 0, 0), (0, 0, 0, 0), (1, 1, 1, 0), (0, 1, 1, 0))": 27.9484,
 "((0, 0, 0, 0), (0, 0, 0, 0), (1, 1, 1, 0), (0, 1, 1, 1))": 27.1618,
 "((0, 0, 0, 0), (0, 0, 0, 0), (1, 1, 1, 0), (1, 0, 0, 0))": 27.3146,
 "((0, 0, 0, 0), (0, 0, 0, 0), (1, 1, 1, 0), (1, 0, 0, 1))": 31.1828,
 "((0, 0, 0, 0), (0, 0, 0, 0), (1, 1, 1, 0), (1, 0, 1, 0))": 29.6117,
 "((0, 0, 0, 0), (0, 0, 0, 0), (1, 1, 1, 0), (1, 0, 1, 1))": 30.9671,
 "((0, 0, 0, 0), (0, 0, 0, 0), (1, 1, 1, 0), (1, 1, 0, 0))": 27.1496,
 "((0, 0, 0, 0), (0, 0, 0, 0), (1, 1, 1, 0), (1, 1, 0, 1))": 30.8577,
 "((0, 0, 0, 0), (0, 0, 0, 0), (1, 1, 1, 0), (1, 1, 1, 0))": 29.6405,
 "((0, 0, 0, 0), (0, 0, 0, 0), (1, 1, 1, 0), (1, 1, 1, 1))": 29.7564,
 "((0, 0, 0, 0), (0, 0, 0, 0), (1, 1, 1, 1), (0, 0, 0, 0))": 25.5341,
 "((0, 0, 0, 0), (0, 0, 0, 0), (1, 1, 1, 1), (0, 0, 0, 1))": 28.6853,
 "((0, 0, 0, 0), (0, 0, 0, 0), (1, 1, 1, 1), (0, 0, 1, 0))": 27.0504,
 "((0, 0, 0, 0), (0, 0, 0, 0), (1, 1, 1, 1), (0, 0, 1, 1))": 27.8485,
 "((0, 0, 0, 0), (0, 0, 0, 0), (1, 1, 1, 1), (0, 1, 0, 0))": 27.0504,
 "((0, 0, 0, 0), (0, 0, 0, 0), (1, 1, 1, 1), (0, 1, 0, 1))": 28.4399,
 "((0, 0, 0, 0), (0, 0, 0, 0), (1, 1, 1, 1), (0, 1, 1, 0))": 27.3846,
 "((0, 0, 0, 0), (0, 0, 0, 0), (1, 1, 1, 1), (0, 1, 1, 1))": 29.1302,
 "((0, 0, 0, 0), (0, 0, 0, 0), (1, 1, 1, 1), (1, 0, 0, 0))": 28.6853,
 "((0, 0, 0, 0), (0, 0, 0, 0), (1, 1, 1, 1), (1, 0, 0, 1))": 30.1658,
 "((0, 0, 0, 0), (0, 0, 0, 0), (1, 1, 1, 1), (1, 0, 1, 0))": 28.4399,
 "((0, 0, 0, 0), (0, 0, 0, 0), (1, 1, 1, 1), (1, 0, 1, 1))": 30.4366,
 "((0, 0, 0, 0), (0, 0, 0, 0), (1, 1, 1, 1), (1, 1, 0, 0))": 27.8485,
 "((0, 0, 0, 0), (0, 0, 0, 0), (1, 1, 1, 1), (1, 1, 0, 1))": 30.4366,
 "((0, 0, 0, 0), (0, 0, 0, 0), (1, 1, 1, 1), (1, 1, 1, 0))": 29.1302,
 "((0, 0, 0, 0), (0, 0, 0, 0), (1, 1, 1, 1), (1, 1, 1, 1))": 29.4917,
 "((0, 0, 0, 0), (0, 0, 0, 1), (0, 0, 0, 0), (0, 0, 0, 0))": 24.3257,
 "((0, 0, 0, 0), (0, 0, 0, 1), (0, 0, 0, 0), (0, 0, 0, 1))": 26.6933,
 "((0, 0, 0, 0), (0, 0, 0, 1), (0, 0, 0, 0), (0, 0, 1, 0))": 25.2545,
 "((0, 0, 0, 0), (0, 0, 0, 1), (0, 0, 0, 0), (0, 0, 1, 1))": 28.9145,
 "((0, 0, 0, 0), (0, 0, 0, 1), (0, 0, 0, 0), (0, 1, 0, 0))": 24.3705,
 "((0, 0, 0, 0), (0, 0, 0, 1), (0, 0, 0, 0), (0, 1, 0, 1))": 29.5348,
 "((0, 0, 0, 0), (0, 0, 0, 1), (0, 0, 0, 0), (0, 1, 1, 0))": 26.164,
 "((0, 0, 0, 0), (0, 0, 0, 1), (0, 0, 0, 0), (0, 1, 1, 1))": 30.253,
 "((0, 0, 0, 0), (0, 0, 0, 1), (0, 0, 0, 0), (1, 0, 0, 0))": 24.6894,
 "((0, 0, 0, 0), (0, 0, 0, 1), (0, 0, 0, 0), (1, 0, 0, 1))": 29.6467,
 "((0, 0, 0, 0), (0, 0, 0, 1), (0, 0, 0, 0), (1, 0, 1, 0))": 26.2417,
 "((0, 0, 0, 0), (0, 0, 0, 1), (0, 0, 0, 0), (1, 0, 1, 1))": 30.3841,
 "((0, 0, 0, 0), (0, 0, 0, 1), (0, 0, 0, 0), (1, 1, 0, 0))": 24.7625,
 "((0, 0, 0, 0), (0, 0, 0, 1), (0, 0, 0, 0), (1, 1, 0, 1))": 29.8063,
 "((0, 0, 0, 0), (0, 0, 0, 1), (0, 0, 0, 0), (1, 1, 1, 0))": 26.2201,
 "((0, 0, 0, 0), (0, 0, 0, 1), (0, 0, 0, 0), (1, 1, 1, 1))": 30.0183,
 "((0, 0, 0, 0), (0, 0, 0, 1), (0, 0, 0, 1), (0, 0, 0, 0))": 26.1677,
 "((0, 0, 0, 0), (0, 0, 0, 1), (0, 0, 0, 1), (0, 0, 0, 1))": 27.2644,
 "((0, 0, 0, 0), (0, 0, 0, 1), (0, 0, 0, 1), (0, 0, 1, 0))": 26.3779,
 "((0, 0, 0, 0), (0, 0, 0, 1), (0, 0, 0, 1), (0, 0, 1, 1))": 28.8655,
 "((0, 0, 0, 0), (0, 0, 0, 1), (0, 0, 0, 1), (0, 1, 0, 0))": 26.164,
 "((0, 0, 0, 0), (0, 0, 0, 1), (0, 0, 0, 1), (0, 1, 0, 1))": 30.253,
 "((0, 0, 0, 0), (0, 0, 0, 1), (0, 0, 0, 1), (0, 1, 1, 0))": 26.558,
 "((0, 0, 0, 0), (0, 0, 0, 1), (0, 0, 0, 1), (0, 1, 1, 1))": 30.0864,
 "((0, 0, 0, 0), (0, 0, 0, 1), (0, 0, 0, 1), (1, 0, 0, 0))": 28.3499,
 "((0, 0, 0, 0), (0, 0, 0, 1), (0, 0, 0, 1), (1, 0, 0, 1))": 31.4163,
 "((0, 0, 0, 0), (0, 0, 0, 1), (0, 0, 0, 1), (1, 0, 1, 0))": 28.3506,
 "((0, 0, 0, 0), (0, 0, 0, 1), (0, 0, 0, 1), (1, 0, 1, 1))": 29.6073,
 "((0, 0, 0, 0), (0, 0, 0, 1), (0, 0, 0, 1), (1, 1, 0, 0))": 27.4199,
 "((0, 0, 0, 0), (0, 0, 0, 1), (0, 0, 0, 1), (1, 1, 0, 1))": 31.3766,
 "((0, 0, 0, 0), (0, 0, 0, 1), (0, 0, 0, 1), (1, 1, 1, 0))": 28.4272,
 "((0, 0, 0, 0), (0, 0, 0, 1), (0, 0, 0, 1), (1, 1, 1, 1))": 30.4475,
 "((0, 0, 0, 0), (0, 0, 0, 1), (0, 0, 1, 0), (0, 0, 0, 0))": 25.2543,
 "((0, 0, 0, 0), (0, 0, 0, 1), (0, 0, 1, 0), (0, 0, 0, 1))": 27.9833,
 "((0, 0, 0, 0), (0, 0, 0, 1), (0, 0, 1, 0), (0, 0, 1, 0))": 25.9519,
 "((0, 0, 0, 0), (0, 0, 0, 1), (0, 0, 1, 0), (0, 0, 1, 1))": 28.9364,
 "((0, 0, 0, 0), (0, 0, 0, 1), (0, 0, 1, 0), (0, 1, 0, 0))": 24.5937,
 "((0, 0, 0, 0), (0, 0, 0, 1), (0, 0, 1, 0), (0, 1, 0, 1))": 29.4158,
 "((0, 0, 0, 0), (0, 0, 0, 1), (0, 0, 1, 0), (0, 1, 1, 0))": 26.9991,
 "((0, 0, 0, 0), (0, 0, 0, 1), (0, 0, 1, 0), (0, 1, 1, 1))": 29.2962,
 "((0, 0, 0, 0), (0, 0, 0, 1), (0, 0, 1, 0), (1, 0, 0, 0))": 24.5885,
 "((0, 0, 0, 0), (0, 0, 0, 1), (0, 0, 1, 0), (1, 0, 0, 1))": 31.296,
 "((0, 0, 0, 0), (0, 0, 0, 1), (0, 0, 1, 0), (1, 0, 1, 0))": 27.6853,
 "((0, 0, 0, 0), (0, 0, 0, 1), (0, 0, 1, 0), (1, 0, 1, 1))": 30.9925,
 "((0, 0, 0, 0), (0, 0, 0, 1), (0, 0, 1, 0), (1, 1, 0, 0))": 24.8255,
 "((0, 0, 0, 0), (0, 0, 0, 1), (0, 0, 1, 0), (1, 1, 0, 1))": 30.5542,
 "((0, 0, 0, 0), (0, 0, 0, 1), (0, 0, 1, 0), (1, 1, 1, 0))": 27.3746,
 "((0, 0, 0, 0), (0, 0, 0, 1), (0, 0, 1, 0), (1, 1, 1, 1))": 30.368,
 "((0, 0, 0, 0), (0, 0, 0, 1), (0, 0, 1, 1), (0, 0, 0, 0))": 27.1102,
 "((0, 0, 0, 0), (0, 0, 0, 1), (0, 0, 1, 1), (0, 0, 0, 1))": 27.1175,
 "((0, 0, 0, 0), (0, 0, 0, 1), (0, 0, 1, 1), (0, 0, 1, 0))": 27.1623,
 "((0, 0, 0, 0), (0, 0, 0, 1), (0, 0, 1, 1), (0, 0, 1, 1))": 28.9151,
 "((0, 0, 0, 0), (0, 0, 0, 1), (0, 0, 1, 1), (0, 1, 0, 0))": 26.9991,
 "((0, 0, 0, 0), (0, 0, 0, 1), (0, 0, 1, 1), (0, 1, 0, 1))": 29.2962,
 "((0, 0, 0, 0), (0, 0, 0, 1), (0, 0, 1, 1), (0, 1, 1, 0))": 27.6382,
 "((0, 0, 0, 0), (0, 0, 0, 1), (0, 0, 1, 1), (0, 1, 1, 1))": 28.1321,
 "((0, 0, 0, 0), (0, 0, 0, 1), (0, 0, 1, 1), (1, 0, 0, 0))": 28.1101,
 "((0, 0, 0, 0), (0, 0, 0, 1), (0, 0, 1, 1), (1, 0, 0, 1))": 32.0228,
 "((0, 0, 0, 0), (0, 0, 0, 1), (0, 0, 1, 1), (1, 0, 1, 0))": 27.7416,
 "((0, 0, 0, 0), (0, 0, 0, 1), (0, 0, 1, 1), (1, 0, 1, 1))": 29.9593,
 "((0, 0, 0, 0), (0, 0, 0, 1), (0, 0, 1, 1), (1, 1, 0, 0))": 26.6925,
 "((0, 0, 0, 0), (0, 0, 0, 1), (0, 0, 1, 1), (1, 1, 0, 1))": 31.7886,
 "((0, 0, 0, 0), (0, 0, 0, 1), (0, 0, 1, 1), (1, 1, 1, 0))": 27.387,
 "((0, 0, 0, 0), (0, 0, 0, 1), (0, 0, 1, 1), (1, 1, 1, 1))": 29.4351,
 "((0, 0, 0, 0), (0, 0, 0, 1), (0, 1, 0, 0), (0, 0, 0, 0))": 25.0337,
 "((0, 0, 0, 0), (0, 0, 0, 1), (0, 1, 0, 0), (0, 0, 0, 1))": 28.2529,
 "((0, 0, 0, 0), (0, 0, 0, 1), (0, 1, 0, 0), (0, 0, 1, 0))": 26.5208,
 "((0, 0, 0, 0), (0, 0, 0, 1), (0, 1, 0, 0), (0, 0, 1, 1))": 29.6783,
 "((0, 0, 0, 0), (0, 0, 0, 1), (0, 1, 0, 0), (0, 1, 0, 0))": 24.8471,
 "((0, 0, 0, 0), (0, 0, 0, 1), (0, 1, 0, 0), (0, 1, 0, 1))": 30.9438,
 "((0, 0, 0, 0), (0, 0, 0, 1), (0, 1, 0, 0), (0, 1, 1, 0))": 27.5083,
 "((0, 0, 0, 0), (0, 0, 0, 1), (0, 1, 0, 0), (0, 1, 1, 1))": 32.0373,
 "((0, 0, 0, 0), (0, 0, 0, 1), (0, 1, 0, 0), (1, 0, 0, 0))": 24.5805,
 "((0, 0, 0, 0), (0, 0, 0, 1), (0, 1, 0, 0), (1, 0, 0, 1))": 31.3413,
 "((0, 0, 0, 0), (0, 0, 0, 1), (0, 1, 0, 0), (1, 0, 1, 0))": 27.5217,
 "((0, 0, 0, 0), (0, 0, 0, 1), (0, 1, 0, 0), (1, 0, 1, 1))": 31.2562,
 "((0, 0, 0, 0), (0, 0, 0, 1), (0, 1, 0, 0), (1, 1, 0, 0))": 25.4612,
 "((0, 0, 0, 0), (0, 0, 0, 1), (0, 1, 0, 0), (1, 1, 0, 1))": 30.6666,
 "((0, 0, 0, 0), (0, 0, 0, 1), (0, 1, 0, 0), (1, 1, 1, 0))": 28.0954,
 "((0, 0, 0, 0), (0, 0, 0, 1), (0, 1, 0, 0), (1, 1, 1, 1))": 31.4657,
 "((0, 0, 0, 0), (0, 0, 0, 1), (0, 1, 0, 1), (0, 0, 0, 0))": 28.3367,
 "((0, 0, 0, 0), (0, 0, 0, 1), (0, 1, 0, 1), (0, 0, 0, 1))": 28.9218,
 "((0, 0, 0, 0), (0, 0, 0, 1), (0, 1, 0, 1), (0, 0, 1, 0))": 27.7258,
 "((0, 0, 0, 0), (0, 0, 0, 1), (0, 1, 0, 1), (0, 0, 1, 1))": 29.5686,
 "((0, 0, 0, 0), (0, 0, 0, 1), (0, 1, 0, 1), (0, 1, 0, 0))": 26.057,
 "((0, 0, 0, 0), (0, 0, 0, 1), (0, 1, 0, 1), (0, 1, 0, 1))": 30.5175,
 "((0, 0, 0, 0), (0, 0, 0, 1), (0, 1, 0, 1), (0, 1, 1, 0))": 27.6784,
 "((0, 0, 0, 0), (0, 0, 0, 1), (0, 1, 0, 1), (0, 1, 1, 1))": 31.2123,
 "((0, 0, 0, 0), (0, 0, 0, 1), (0, 1, 0, 1), (1, 0, 0, 0))": 28.2904,
 "((0, 0, 0, 0), (0, 0, 0, 1), (0, 1, 0, 1), (1, 0, 0, 1))": 31.9837,
 "((0, 0, 0, 0), (0, 0, 0, 1), (0, 1, 0, 1), (1, 0, 1, 0))": 27.7599,
 "((0, 0, 0, 0), (0, 0, 0, 1), (0, 1, 0, 1), (1, 0, 1, 1))": 30.9697,
 "((0, 0, 0, 0), (0, 0, 0, 1), (0, 1, 0, 1), (1, 1, 0, 0))": 27.6591,
 "((0, 0, 0, 0), (0, 0, 0, 1), (0, 1, 0, 1), (1, 1, 0, 1))": 31.8433,
 "((0, 0, 0, 0), (0, 0, 0, 1), (0, 1, 0, 1), (1, 1, 1, 0))": 27.2658,
 "((0, 0, 0, 0), (0, 0, 0, 1), (0, 1, 0, 1), (1, 1, 1, 1))": 31.1708,
 "((0, 0, 0, 0), (0, 0, 0, 1), (0, 1, 1, 0), (0, 0, 0, 0))": 26.0926,
 "((0, 0, 0, 0), (0, 0, 0, 1), (0, 1, 1, 0), (0, 0, 0, 1))": 29.3072,
 "((0, 0, 0, 0), (0, 0, 0, 1), (0, 1, 1, 0), (0, 0, 1, 0))": 26.8403,
 "((0, 0, 0, 0), (0, 0, 0, 1), (0, 1, 1, 0), (0, 0, 1, 1))": 29.3262,
 "((0, 0, 0, 0), (0, 0, 0, 1), (0, 1, 1, 0), (0, 1, 0, 0))": 25.5169,
 "((0, 0, 0, 0), (0, 0, 0, 1), (0, 1, 1, 0), (0, 1, 0, 1))": 31.6723,
 "((0, 0, 0, 0), (0, 0, 0, 1), (0, 1, 1, 0), (0, 1, 1, 0))": 27.8884,
 "((0, 0, 0, 0), (0, 0, 0, 1), (0, 1, 1, 0), (0, 1, 1, 1))": 31.9455,
 "((0, 0, 0, 0), (0, 0, 0, 1), (0, 1, 1, 0), (1, 0, 0, 0))": 24.6347,
 "((0, 0, 0, 0), (0, 0, 0, 1), (0, 1, 1, 0), (1, 0, 0, 1))": 31.8804,
 "((0, 0, 0, 0), (0, 0, 0, 1), (0, 1, 1, 0), (1, 0, 1, 0))": 28.8104,
 "((0, 0, 0, 0), (0, 0, 0, 1), (0, 1, 1, 0), (1, 0, 1, 1))": 31.7095,
 "((0, 0, 0, 0), (0, 0, 0, 1), (0, 1, 1, 0), (1, 1, 0, 0))": 24.9719,
 "((0, 0, 0, 0), (0, 0, 0, 1), (0, 1, 1, 0), (1, 1, 0, 1))": 31.3975,
 "((0, 0, 0, 0), (0, 0, 0, 1), (0, 1, 1, 0), (1, 1, 1, 0))": 27.7056,
 "((0, 0, 0, 0), (0, 0, 0, 1), (0, 1, 1, 0), (1, 1, 1, 1))": 31.0183,
 "((0, 0, 0, 0), (0, 0, 0, 1), (0, 1, 1, 1), (0, 0, 0, 0))": 28.1309,
 "((0, 0, 0, 0), (0, 0, 0, 1), (0, 1, 1, 1), (0, 0, 0, 1))": 29.7523,
 "((0, 0, 0, 0), (0, 0, 0, 1), (0, 1, 1, 1), (0, 0, 1, 0))": 27.5766,
 "((0, 0, 0, 0), (0, 0, 0, 1), (0, 1, 1, 1), (0, 0, 1, 1))": 29.5848,
 "((0, 0, 0, 0), (0, 0, 0, 1), (0, 1, 1, 1), (0, 1, 0, 0))": 27.351,
 "((0, 0, 0, 0), (0, 0, 0, 1), (0, 1, 1, 1), (0, 1, 0, 1))": 31.3201,
 "((0, 0, 0, 0), (0, 0, 0, 1), (0, 1, 1, 1), (0, 1, 1, 0))": 27.2655,
 "((0, 0, 0, 0), (0, 0, 0, 1), (0, 1, 1, 1), (0, 1, 1, 1))": 29.8322,
 "((0, 0, 0, 0), (0, 0, 0, 1), (0, 1, 1, 1), (1, 0, 0, 0))": 27.7366,
 "((0, 0, 0, 0), (0, 0, 0, 1), (0, 1, 1, 1), (1, 0, 0, 1))": 32.1549,
 "((0, 0, 0, 0), (0, 0, 0, 1), (0, 1, 1, 1), (1, 0, 1, 0))": 27.1522,
 "((0, 0, 0, 0), (0, 0, 0, 1), (0, 1, 1, 1), (1, 0, 1, 1))": 31.4366,
 "((0, 0, 0, 0), (0, 0, 0, 1), (0, 1, 1, 1), (1, 1, 0, 0))": 26.6165,
 "((0, 0, 0, 0), (0, 0, 0, 1), (0, 1, 1, 1), (1, 1, 0, 1))": 31.3212,
 "((0, 0, 0, 0), (0, 0, 0, 1), (0, 1, 1, 1), (1, 1, 1, 0))": 26.4803,
 "((0, 0, 0, 0), (0, 0, 0, 1), (0, 1, 1, 1), (1, 1, 1, 1))": 29.937,
 "((0, 0, 0, 0), (0, 0, 0, 1), (1, 0, 0, 0), (0, 0, 0, 0))": 25.5837,
 "((0, 0, 0, 0), (0, 0, 0, 1), (1, 0, 0, 0), (0, 0, 0, 1))": 29.2057,
 "((0, 0, 0, 0), (0, 0, 0, 1), (1, 0, 0, 0), (0, 0, 1, 0))": 27.0857,
 "((0, 0, 0, 0), (0, 0, 0, 1), (1, 0, 0, 0), (0, 0, 1, 1))": 30.4028,
 "((0, 0, 0, 0), (0, 0, 0, 1), (1, 0, 0, 0), (0, 1, 0, 0))": 25.9823,
 "((0, 0, 0, 0), (0, 0, 0, 1), (1, 0, 0, 0), (0, 1, 0, 1))": 30.1145,
 "((0, 0, 0, 0), (0, 0, 0, 1), (1, 0, 0, 0), (0, 1, 1, 0))": 27.3945,
 "((0, 0, 0, 0), (0, 0, 0, 1), (1, 0, 0, 0), (0, 1, 1, 1))": 30.703,
 "((0, 0, 0, 0), (0, 0, 0, 1), (1, 0, 0, 0), (1, 0, 0, 0))": 26.3953,
 "((0, 0, 0, 0), (0, 0, 0, 1), (1, 0, 0, 0), (1, 0, 0, 1))": 29.5539,
 "((0, 0, 0, 0), (0, 0, 0, 1), (1, 0, 0, 0), (1, 0, 1, 0))": 29.7452,
 "((0, 0, 0, 0), (0, 0, 0, 1), (1, 0, 0, 0), (1, 0, 1, 1))": 31.8755,
 "((0, 0, 0, 0), (0, 0, 0, 1), (1, 0, 0, 0), (1, 1, 0, 0))": 27.4994,
 "((0, 0, 0, 0), (0, 0, 0, 1), (1, 0, 0, 0), (1, 1, 0, 1))": 28.1358,
 "((0, 0, 0, 0), (0, 0, 0, 1), (1, 0, 0, 0), (1, 1, 1, 0))": 29.6049,
 "((0, 0, 0, 0), (0, 0, 0, 1), (1, 0, 0, 0), (1, 1, 1, 1))": 30.9515,
 "((0, 0, 0, 0), (0, 0, 0, 1), (1, 0, 0, 1), (0, 0, 0, 0))": 29.5233,
 "((0, 0, 0, 0), (0, 0, 0, 1), (1, 0, 0, 1), (0, 0, 0, 1))": 30.8079,
 "((0, 0, 0, 0), (0, 0, 0, 1), (1, 0, 0, 1), (0, 0, 1, 0))": 28.585,
 "((0, 0, 0, 0), (0, 0, 0, 1), (1, 0, 0, 1), (0, 0, 1, 1))": 30.7234,
 "((0, 0, 0, 0), (0, 0, 0, 1), (1, 0, 0, 1), (0, 1, 0, 0))": 27.4988,
 "((0, 0, 0, 0), (0, 0, 0, 1), (1, 0, 0, 1), (0, 1, 0, 1))": 31.1648,
 "((0, 0, 0, 0), (0, 0, 0, 1), (1, 0, 0, 1), (0, 1, 1, 0))": 28.4897,
 "((0, 0, 0, 0), (0, 0, 0, 1), (1, 0, 0, 1), (0, 1, 1, 1))": 31.6305,
 "((0, 0, 0, 0), (0, 0, 0, 1), (1, 0, 0, 1), (1, 0, 0, 0))": 29.8079,
 "((0, 0, 0, 0), (0, 0, 0, 1), (1, 0, 0, 1), (1, 0, 0, 1))": 29.4787,
 "((0, 0, 0, 0), (0, 0, 0, 1), (1, 0, 0, 1), (1, 0, 1, 0))": 29.1436,
 "((0, 0, 0, 0), (0, 0, 0, 1), (1, 0, 0, 1), (1, 0, 1, 1))": 29.4366,
 "((0, 0, 0, 0), (0, 0, 0, 1), (1, 0, 0, 1), (1, 1, 0, 0))": 29.4025,
 "((0, 0, 0, 0), (0, 0, 0, 1), (1, 0, 0, 1), (1, 1, 0, 1))": 29.9589,
 "((0, 0, 0, 0), (0, 0, 0, 1), (1, 0, 0, 1), (1, 1, 1, 0))": 30.0451,
 "((0, 0, 0, 0), (0, 0, 0, 1), (1, 0, 0, 1), (1, 1, 1, 1))": 29.8613,
 "((0, 0, 0, 0), (0, 0, 0, 1), (1, 0, 1, 0), (0, 0, 0, 0))": 26.2353,
 "((0, 0, 0, 0), (0, 0, 0, 1), (1, 0, 1, 0), (0, 0, 0, 1))": 29.128,
 "((0, 0, 0, 0), (0, 0, 0, 1), (1, 0, 1, 0), (0, 0, 1, 0))": 27.4331,
 "((0, 0, 0, 0), (0, 0, 0, 1), (1, 0, 1, 0), (0, 0, 1, 1))": 30.3218,
 "((0, 0, 0, 0), (0, 0, 0, 1), (1, 0, 1, 0), (0, 1, 0, 0))": 25.8982,
 "((0, 0, 0, 0), (0, 0, 0, 1), (1, 0, 1, 0), (0, 1, 0, 1))": 29.9164,
 "((0, 0, 0, 0), (0, 0, 0, 1), (1, 0, 1, 0), (0, 1, 1, 0))": 27.9375,
 "((0, 0, 0, 0), (0, 0, 0, 1), (1, 0, 1, 0), (0, 1, 1, 1))": 30.4063,
 "((0, 0, 0, 0), (0, 0, 0, 1), (1, 0, 1, 0), (1, 0, 0, 0))": 26.3863,
 "((0, 0, 0, 0), (0, 0, 0, 1), (1, 0, 1, 0), (1, 0, 0, 1))": 30.8943,
 "((0, 0, 0, 0), (0, 0, 0, 1), (1, 0, 1, 0), (1, 0, 1, 0))": 29.243,
 "((0, 0, 0, 0), (0, 0, 0, 1), (1, 0, 1, 0), (1, 0, 1, 1))": 32.2011,
 "((0, 0, 0, 0), (0, 0, 0, 1), (1, 0, 1, 0), (1, 1, 0, 0))": 27.2943,
 "((0, 0, 0, 0), (0, 0, 0, 1), (1, 0, 1, 0), (1, 1, 0, 1))": 29.6325,
 "((0, 0, 0, 0), (0, 0, 0, 1), (1, 0, 1, 0), (1, 1, 1, 0))": 30.4892,
 "((0, 0, 0, 0), (0, 0, 0, 1), (1, 0, 1, 0), (1, 1, 1, 1))": 31.4645,
 "((0, 0, 0, 0), (0, 0, 0, 1), (1, 0, 1, 1), (0, 0, 0, 0))": 29.5772,
 "((0, 0, 0, 0), (0, 0, 0, 1), (1, 0, 1, 1), (0, 0, 0, 1))": 30.0205,
 "((0, 0, 0, 0), (0, 0, 0, 1), (1, 0, 1, 1), (0, 0, 1, 0))": 28.6056,
 "((0, 0, 0, 0), (0, 0, 0, 1), (1, 0, 1, 1), (0, 0, 1, 1))": 30.6915,
 "((0, 0, 0, 0), (0, 0, 0, 1), (1, 0, 1, 1), (0, 1, 0, 0))": 27.7115,
 "((0, 0, 0, 0), (0, 0, 0, 1), (1, 0, 1, 1), (0, 1, 0, 1))": 31.2711,
 "((0, 0, 0, 0), (0, 0, 0, 1), (1, 0, 1, 1), (0, 1, 1, 0))": 28.7747,
 "((0, 0, 0, 0), (0, 0, 0, 1), (1, 0, 1, 1), (0, 1, 1, 1))": 30.7249,
 "((0, 0, 0, 0), (0, 0, 0, 1), (1, 0, 1, 1), (1, 0, 0, 0))": 30.0278,
 "((0, 0, 0, 0), (0, 0, 0, 1), (1, 0, 1, 1), (1, 0, 0, 1))": 30.1323,
 "((0, 0, 0, 0), (0, 0, 0, 1), (1, 0, 1, 1), (1, 0, 1, 0))": 29.0554,
 "((0, 0, 0, 0), (0, 0, 0, 1), (1, 0, 1, 1), (1, 0, 1, 1))": 29.7775,
 "((0, 0, 0, 0), (0, 0, 0, 1), (1, 0, 1, 1), (1, 1, 0, 0))": 28.9708,
 "((0, 0, 0, 0), (0, 0, 0, 1), (1, 0, 1, 1), (1, 1, 0, 1))": 31.6837,
 "((0, 0, 0, 0), (0, 0, 0, 1), (1, 0, 1, 1), (1, 1, 1, 0))": 30.3515,
 "((0, 0, 0, 0), (0, 0, 0, 1), (1, 0, 1, 1), (1, 1, 1, 1))": 28.1234,
 "((0, 0, 0, 0), (0, 0, 0, 1), (1, 1, 0, 0), (0, 0, 0, 0))": 25.3972,
 "((0, 0, 0, 0), (0, 0, 0, 1), (1, 1, 0, 0), (0, 0, 0, 1))": 29.1859,
 "((0, 0, 0, 0), (0, 0, 0, 1), (1, 1, 0, 0), (0, 0, 1, 0))": 27.1866,
 "((0, 0, 0, 0), (0, 0, 0, 1), (1, 1, 0, 0), (0, 0, 1, 1))": 30.0026,
 "((0, 0, 0, 0), (0, 0, 0, 1), (1, 1, 0, 0), (0, 1, 0, 0))": 26.0355,
 "((0, 0, 0, 0), (0, 0, 0, 1), (1, 1, 0, 0), (0, 1, 0, 1))": 30.7074,
 "((0, 0, 0, 0), (0, 0, 0, 1), (1, 1, 0, 0), (0, 1, 1, 0))": 27.5273,
 "((0, 0, 0, 0), (0, 0, 0, 1), (1, 1, 0, 0), (0, 1, 1, 1))": 31.3124,
 "((0, 0, 0, 0), (0, 0, 0, 1), (1, 1, 0, 0), (1, 0, 0, 0))": 26.3186,
 "((0, 0, 0, 0), (0, 0, 0, 1), (1, 1, 0, 0), (1, 0, 0, 1))": 31.6765,
 "((0, 0, 0, 0), (0, 0, 0, 1), (1, 1, 0, 0), (1, 0, 1, 0))": 29.9662,
 "((0, 0, 0, 0), (0, 0, 0, 1), (1, 1, 0, 0), (1, 0, 1, 1))": 33.2113,
 "((0, 0, 0, 0), (0, 0, 0, 1), (1, 1, 0, 0), (1, 1, 0, 0))": 27.4737,
 "((0, 0, 0, 0), (0, 0, 0, 1), (1, 1, 0, 0), (1, 1, 0, 1))": 29.8666,
 "((0, 0, 0, 0), (0, 0, 0, 1), (1, 1, 0, 0), (1, 1, 1, 0))": 29.4731,
 "((0, 0, 0, 0), (0, 0, 0, 1), (1, 1, 0, 0), (1, 1, 1, 1))": 30.5555,
 "((0, 0, 0, 0), (0, 0, 0, 1), (1, 1, 0, 1), (0, 0, 0, 0))": 29.4327,
 "((0, 0, 0, 0), (0, 0, 0, 1), (1, 1, 0, 1), (0, 0, 0, 1))": 30.6554,
 "((0, 0, 0, 0), (0, 0, 0, 1), (1, 1, 0, 1), (0, 0, 1, 0))": 28.949,
 "((0, 0, 0, 0), (0, 0, 0, 1), (1, 1, 0, 1), (0, 0, 1, 1))": 30.6737,
 "((0, 0, 0, 0), (0, 0, 0, 1), (1, 1, 0, 1), (0, 1, 0, 0))": 26.9073,
 "((0, 0, 0, 0), (0, 0, 0, 1), (1, 1, 0, 1), (0, 1, 0, 1))": 31.4596,
 "((0, 0, 0, 0), (0, 0, 0, 1), (1, 1, 0, 1), (0, 1, 1, 0))": 28.4103,
 "((0, 0, 0, 0), (0, 0, 0, 1), (1, 1, 0, 1), (0, 1, 1, 1))": 32.1708,
 "((0, 0, 0, 0), (0, 0, 0, 1), (1, 1, 0, 1), (1, 0, 0, 0))": 29.8118,
 "((0, 0, 0, 0), (0, 0, 0, 1), (1, 1, 0, 1), (1, 0, 0, 1))": 31.4855,
 "((0, 0, 0, 0), (0, 0, 0, 1), (1, 1, 0, 1), (1, 0, 1, 0))": 29.0533,
 "((0, 0, 0, 0), (0, 0, 0, 1), (1, 1, 0, 1), (1, 0, 1, 1))": 30.8489,
 "((0, 0, 0, 0), (0, 0, 0, 1), (1, 1, 0, 1), (1, 1, 0, 0))": 28.9812,
 "((0, 0, 0, 0), (0, 0, 0, 1), (1, 1, 0, 1), (1, 1, 0, 1))": 31.1688,
 "((0, 0, 0, 0), (0, 0, 0, 1), (1, 1, 0, 1), (1, 1, 1, 0))": 28.6942,
 "((0, 0, 0, 0), (0, 0, 0, 1), (1, 1, 0, 1), (1, 1, 1, 1))": 30.5354,
 "((0, 0, 0, 0), (0, 0, 0, 1), (1, 1, 1, 0), (0, 0, 0, 0))": 26.0525,
 "((0, 0, 0, 0), (0, 0, 0, 1), (1, 1, 1, 0), (0, 0, 0, 1))": 28.9896,
 "((0, 0, 0, 0), (0, 0, 0, 1), (1, 1, 1, 0), (0, 0, 1, 0))": 27.6462,
 "((0, 0, 0, 0), (0, 0, 0, 1), (1, 1, 1, 0), (0, 0, 1, 1))": 29.8841,
 "((0, 0, 0, 0), (0, 0, 0, 1), (1, 1, 1, 0), (0, 1, 0, 0))": 26.3384,
 "((0, 0, 0, 0), (0, 0, 0, 1), (1, 1, 1, 0), (0, 1, 0, 1))": 30.7052,
 "((0, 0, 0, 0), (0, 0, 0, 1), (1, 1, 1, 0), (0, 1, 1, 0))": 27.9683,
 "((0, 0, 0, 0), (0, 0, 0, 1), (1, 1, 1, 0), (0, 1, 1, 1))": 30.8812,
 "((0, 0, 0, 0), (0, 0, 0, 1), (1, 1, 1, 0), (1, 0, 0, 0))": 26.3452,
 "((0, 0, 0, 0), (0, 0, 0, 1), (1, 1, 1, 0), (1, 0, 0, 1))": 32.6837,
 "((0, 0, 0, 0), (0, 0, 0, 1), (1, 1, 1, 0), (1, 0, 1, 0))": 29.3338,
 "((0, 0, 0, 0), (0, 0, 0, 1), (1, 1, 1, 0), (1, 0, 1, 1))": 32.1909,
 "((0, 0, 0, 0), (0, 0, 0, 1), (1, 1, 1, 0), (1, 1, 0, 0))": 27.3967,
 "((0, 0, 0, 0), (0, 0, 0, 1), (1, 1, 1, 0), (1, 1, 0, 1))": 30.7059,
 "((0, 0, 0, 0), (0, 0, 0, 1), (1, 1, 1, 0), (1, 1, 1, 0))": 29.8025,
 "((0, 0, 0, 0), (0, 0, 0, 1), (1, 1, 1, 0), (1, 1, 1, 1))": 31.4621,
 "((0, 0, 0, 0), (0, 0, 0, 1), (1, 1, 1, 1), (0, 0, 0, 0))": 28.9662,
 "((0, 0, 0, 0), (0, 0, 0, 1), (1, 1, 1, 1), (0, 0, 0, 1))": 29.6533,
 "((0, 0, 0, 0), (0, 0, 0, 1), (1, 1, 1, 1), (0, 0, 1, 0))": 28.3557,
 "((0, 0, 0, 0), (0, 0, 0, 1), (1, 1, 1, 1), (0, 0, 1, 1))": 30.4818,
 "((0, 0, 0, 0), (0, 0, 0, 1), (1, 1, 1, 1), (0, 1, 0, 0))": 27.5277,
 "((0, 0, 0, 0), (0, 0, 0, 1), (1, 1, 1, 1), (0, 1, 0, 1))": 30.636,
 "((0, 0, 0, 0), (0, 0, 0, 1), (1, 1, 1, 1), (0, 1, 1, 0))": 28.3186,
 "((0, 0, 0, 0), (0, 0, 0, 1), (1, 1, 1, 1), (0, 1, 1, 1))": 30.6526,
 "((0, 0, 0, 0), (0, 0, 0, 1), (1, 1, 1, 1), (1, 0, 0, 0))": 29.381,
 "((0, 0, 0, 0), (0, 0, 0, 1), (1, 1, 1, 1), (1, 0, 0, 1))": 32.6223,
 "((0, 0, 0, 0), (0, 0, 0, 1), (1, 1, 1, 1), (1, 0, 1, 0))": 28.7309,
 "((0, 0, 0, 0), (0, 0, 0, 1), (1, 1, 1, 1), (1, 0, 1, 1))": 31.0264,
 "((0, 0, 0, 0), (0, 0, 0, 1), (1, 1, 1, 1), (1, 1, 0, 0))": 28.0239,
 "((0, 0, 0, 0), (0, 0, 0, 1), (1, 1, 1, 1), (1, 1, 0, 1))": 31.8804,
 "((0, 0, 0, 0), (0, 0, 0, 1), (1, 1, 1, 1), (1, 1, 1, 0))": 29.2615,
 "((0, 0, 0, 0), (0, 0, 0, 1), (1, 1, 1, 1), (1, 1, 1, 1))": 29.7564,
 "((0, 0, 0, 0), (0, 0, 1, 0), (0, 0, 0, 0), (0, 0, 0, 0))": 23.5603,
 "((0, 0, 0, 0), (0, 0, 1, 0), (0, 0, 0, 0), (0, 0, 0, 1))": 25.0473,
 "((0, 0, 0, 0), (0, 0, 1, 0), (0, 0, 0, 0), (0, 0, 1, 0))": 25.8499,
 "((0, 0, 0, 0), (0, 0, 1, 0), (0, 0, 0, 0), (0, 0, 1, 1))": 26.8319,
 "((0, 0, 0, 0), (0, 0, 1, 0), (0, 0, 0, 0), (0, 1, 0, 0))": 25.0337,
 "((0, 0, 0, 0), (0, 0, 1, 0), (0, 0, 0, 0), (0, 1, 0, 1))": 28.2529,
 "((0, 0, 0, 0), (0, 0, 1, 0), (0, 0, 0, 0), (0, 1, 1, 0))": 28.3367,
 "((0, 0, 0, 0), (0, 0, 1, 0), (0, 0, 0, 0), (0, 1, 1, 1))": 28.9218,
 "((0, 0, 0, 0), (0, 0, 1, 0), (0, 0, 0, 0), (1, 0, 0, 0))": 23.8608,
 "((0, 0, 0, 0), (0, 0, 1, 0), (0, 0, 0, 0), (1, 0, 0, 1))": 28.6358,
 "((0, 0, 0, 0), (0, 0, 1, 0), (0, 0, 0, 0), (1, 0, 1, 0))": 27.5589,
 "((0, 0, 0, 0), (0, 0, 1, 0), (0, 0, 0, 0), (1, 0, 1, 1))": 28.9885,
 "((0, 0, 0, 0), (0, 0, 1, 0), (0, 0, 0, 0), (1, 1, 0, 0))": 25.195,
 "((0, 0, 0, 0), (0, 0, 1, 0), (0, 0, 0, 0), (1, 1, 0, 1))": 28.5212,
 "((0, 0, 0, 0), (0, 0, 1, 0), (0, 0, 0, 0), (1, 1, 1, 0))": 28.8083,
 "((0, 0, 0, 0), (0, 0, 1, 0), (0, 0, 0, 0), (1, 1, 1, 1))": 28.4127,
 "((0, 0, 0, 0), (0, 0, 1, 0), (0, 0, 0, 1), (0, 0, 0, 0))": 25.2543,
 "((0, 0, 0, 0), (0, 0, 1, 0), (0, 0, 0, 1), (0, 0, 0, 1))": 26.2593,
 "((0, 0, 0, 0), (0, 0, 1, 0), (0, 0, 0, 1), (0, 0, 1, 0))": 26.5731,
 "((0, 0, 0, 0), (0, 0, 1, 0), (0, 0, 0, 1), (0, 0, 1, 1))": 27.9519,
 "((0, 0, 0, 0), (0, 0, 1, 0), (0, 0, 0, 1), (0, 1, 0, 0))": 26.5208,
 "((0, 0, 0, 0), (0, 0, 1, 0), (0, 0, 0, 1), (0, 1, 0, 1))": 29.6783,
 "((0, 0, 0, 0), (0, 0, 1, 0), (0, 0, 0, 1), (0, 1, 1, 0))": 27.7258,
 "((0, 0, 0, 0), (0, 0, 1, 0), (0, 0, 0, 1), (0, 1, 1, 1))": 29.5686,
 "((0, 0, 0, 0), (0, 0, 1, 0), (0, 0, 0, 1), (1, 0, 0, 0))": 27.1128,
 "((0, 0, 0, 0), (0, 0, 1, 0), (0, 0, 0, 1), (1, 0, 0, 1))": 30.0196,
 "((0, 0, 0, 0), (0, 0, 1, 0), (0, 0, 0, 1), (1, 0, 1, 0))": 27.6669,
 "((0, 0, 0, 0), (0, 0, 1, 0), (0, 0, 0, 1), (1, 0, 1, 1))": 28.8884,
 "((0, 0, 0, 0), (0, 0, 1, 0), (0, 0, 0, 1), (1, 1, 0, 0))": 26.5977,
 "((0, 0, 0, 0), (0, 0, 1, 0), (0, 0, 0, 1), (1, 1, 0, 1))": 30.6695,
 "((0, 0, 0, 0), (0, 0, 1, 0), (0, 0, 0, 1), (1, 1, 1, 0))": 27.8991,
 "((0, 0, 0, 0), (0, 0, 1, 0), (0, 0, 0, 1), (1, 1, 1, 1))": 29.5532,
 "((0, 0, 0, 0), (0, 0, 1, 0), (0, 0, 1, 0), (0, 0, 0, 0))": 25.0865,
 "((0, 0, 0, 0), (0, 0, 1, 0), (0, 0, 1, 0), (0, 0, 0, 1))": 26.4295,
 "((0, 0, 0, 0), (0, 0, 1, 0), (0, 0, 1, 0), (0, 0, 1, 0))": 26.054,
 "((0, 0, 0, 0), (0, 0, 1, 0), (0, 0, 1, 0), (0, 0, 1, 1))": 27.3146,
 "((0, 0, 0, 0), (0, 0, 1, 0), (0, 0, 1, 0), (0, 1, 0, 0))": 26.0926,
 "((0, 0, 0, 0), (0, 0, 1, 0), (0, 0, 1, 0), (0, 1, 0, 1))": 29.3072,
 "((0, 0, 0, 0), (0, 0, 1, 0), (0, 0, 1, 0), (0, 1, 1, 0))": 28.1309,
 "((0, 0, 0, 0), (0, 0, 1, 0), (0, 0, 1, 0), (0, 1, 1, 1))": 29.7523,
 "((0, 0, 0, 0), (0, 0, 1, 0), (0, 0, 1, 0), (1, 0, 0, 0))": 25.4984,
 "((0, 0, 0, 0), (0, 0, 1, 0), (0, 0, 1, 0), (1, 0, 0, 1))": 29.4493,
 "((0, 0, 0, 0), (0, 0, 1, 0), (0, 0, 1, 0), (1, 0, 1, 0))": 28.8814,
 "((0, 0, 0, 0), (0, 0, 1, 0), (0, 0, 1, 0), (1, 0, 1, 1))": 29.2018,
 "((0, 0, 0, 0), (0, 0, 1, 0), (0, 0, 1, 0), (1, 1, 0, 0))": 26.5189,
 "((0, 0, 0, 0), (0, 0, 1, 0), (0, 0, 1, 0), (1, 1, 0, 1))": 29.2687,
 "((0, 0, 0, 0), (0, 0, 1, 0), (0, 0, 1, 0), (1, 1, 1, 0))": 29.4098,
 "((0, 0, 0, 0), (0, 0, 1, 0), (0, 0, 1, 0), (1, 1, 1, 1))": 29.0348,
 "((0, 0, 0, 0), (0, 0, 1, 0), (0, 0, 1, 1), (0, 0, 0, 0))": 26.0589,
 "((0, 0, 0, 0), (0, 0, 1, 0), (0, 0, 1, 1), (0, 0, 0, 1))": 26.1967,
 "((0, 0, 0, 0), (0, 0, 1, 0), (0, 0, 1, 1), (0, 0, 1, 0))": 26.8894,
 "((0, 0, 0, 0), (0, 0, 1, 0), (0, 0, 1, 1), (0, 0, 1, 1))": 27.1496,
 "((0, 0, 0, 0), (0, 0, 1, 0), (0, 0, 1, 1), (0, 1, 0, 0))": 26.8403,
 "((0, 0, 0, 0), (0, 0, 1, 0), (0, 0, 1, 1), (0, 1, 0, 1))": 29.3262,
 "((0, 0, 0, 0), (0, 0, 1, 0), (0, 0, 1, 1), (0, 1, 1, 0))": 27.5766,
 "((0, 0, 0, 0), (0, 0, 1, 0), (0, 0, 1, 1), (0, 1, 1, 1))": 29.5848,
 "((0, 0, 0, 0), (0, 0, 1, 0), (0, 0, 1, 1), (1, 0, 0, 0))": 27.0325,
 "((0, 0, 0, 0), (0, 0, 1, 0), (0, 0, 1, 1), (1, 0, 0, 1))": 31.2289,
 "((0, 0, 0, 0), (0, 0, 1, 0), (0, 0, 1, 1), (1, 0, 1, 0))": 28.1246,
 "((0, 0, 0, 0), (0, 0, 1, 0), (0, 0, 1, 1), (1, 0, 1, 1))": 30.2232,
 "((0, 0, 0, 0), (0, 0, 1, 0), (0, 0, 1, 1), (1, 1, 0, 0))": 26.2858,
 "((0, 0, 0, 0), (0, 0, 1, 0), (0, 0, 1, 1), (1, 1, 0, 1))": 31.252,
 "((0, 0, 0, 0), (0, 0, 1, 0), (0, 0, 1, 1), (1, 1, 1, 0))": 27.8278,
 "((0, 0, 0, 0), (0, 0, 1, 0), (0, 0, 1, 1), (1, 1, 1, 1))": 29.3902,
 "((0, 0, 0, 0), (0, 0, 1, 0), (0, 1, 0, 0), (0, 0, 0, 0))": 25.5265,
 "((0, 0, 0, 0), (0, 0, 1, 0), (0, 1, 0, 0), (0, 0, 0, 1))": 26.8501,
 "((0, 0, 0, 0), (0, 0, 1, 0), (0, 1, 0, 0), (0, 0, 1, 0))": 27.2137,
 "((0, 0, 0, 0), (0, 0, 1, 0), (0, 1, 0, 0), (0, 0, 1, 1))": 28.044,
 "((0, 0, 0, 0), (0, 0, 1, 0), (0, 1, 0, 0), (0, 1, 0, 0))": 25.1715,
 "((0, 0, 0, 0), (0, 0, 1, 0), (0, 1, 0, 0), (0, 1, 0, 1))": 29.7165,
 "((0, 0, 0, 0), (0, 0, 1, 0), (0, 1, 0, 0), (0, 1, 1, 0))": 28.2831,
 "((0, 0, 0, 0), (0, 0, 1, 0), (0, 1, 0, 0), (0, 1, 1, 1))": 30.2514,
 "((0, 0, 0, 0), (0, 0, 1, 0), (0, 1, 0, 0), (1, 0, 0, 0))": 24.6693,
 "((0, 0, 0, 0), (0, 0, 1, 0), (0, 1, 0, 0), (1, 0, 0, 1))": 30.9118,
 "((0, 0, 0, 0), (0, 0, 1, 0), (0, 1, 0, 0), (1, 0, 1, 0))": 28.9005,
 "((0, 0, 0, 0), (0, 0, 1, 0), (0, 1, 0, 0), (1, 0, 1, 1))": 30.9328,
 "((0, 0, 0, 0), (0, 0, 1, 0), (0, 1, 0, 0), (1, 1, 0, 0))": 25.945,
 "((0, 0, 0, 0), (0, 0, 1, 0), (0, 1, 0, 0), (1, 1, 0, 1))": 30.2981,
 "((0, 0, 0, 0), (0, 0, 1, 0), (0, 1, 0, 0), (1, 1, 1, 0))": 29.1983,
 "((0, 0, 0, 0), (0, 0, 1, 0), (0, 1, 0, 0), (1, 1, 1, 1))": 30.1509,
 "((0, 0, 0, 0), (0, 0, 1, 0), (0, 1, 0, 1), (0, 0, 0, 0))": 27.2137,
 "((0, 0, 0, 0), (0, 0, 1, 0), (0, 1, 0, 1), (0, 0, 0, 1))": 28.044,
 "((0, 0, 0, 0), (0, 0, 1, 0), (0, 1, 0, 1), (0, 0, 1, 0))": 26.8381,
 "((0, 0, 0, 0), (0, 0, 1, 0), (0, 1, 0, 1), (0, 0, 1, 1))": 28.0765,
 "((0, 0, 0, 0), (0, 0, 1, 0), (0, 1, 0, 1), (0, 1, 0, 0))": 27.3805,
 "((0, 0, 0, 0), (0, 0, 1, 0), (0, 1, 0, 1), (0, 1, 0, 1))": 28.9372,
 "((0, 0, 0, 0), (0, 0, 1, 0), (0, 1, 0, 1), (0, 1, 1, 0))": 27.6973,
 "((0, 0, 0, 0), (0, 0, 1, 0), (0, 1, 0, 1), (0, 1, 1, 1))": 29.8231,
 "((0, 0, 0, 0), (0, 0, 1, 0), (0, 1, 0, 1), (1, 0, 0, 0))": 27.1293,
 "((0, 0, 0, 0), (0, 0, 1, 0), (0, 1, 0, 1), (1, 0, 0, 1))": 30.2905,
 "((0, 0, 0, 0), (0, 0, 1, 0), (0, 1, 0, 1), (1, 0, 1, 0))": 27.9176,
 "((0, 0, 0, 0), (0, 0, 1, 0), (0, 1, 0, 1), (1, 0, 1, 1))": 30.1169,
 "((0, 0, 0, 0), (0, 0, 1, 0), (0, 1, 0, 1), (1, 1, 0, 0))": 26.814,
 "((0, 0, 0, 0), (0, 0, 1, 0), (0, 1, 0, 1), (1, 1, 0, 1))": 30.562,
 "((0, 0, 0, 0), (0, 0, 1, 0), (0, 1, 0, 1), (1, 1, 1, 0))": 27.9996,
 "((0, 0, 0, 0), (0, 0, 1, 0), (0, 1, 0, 1), (1, 1, 1, 1))": 29.5627,
 "((0, 0, 0, 0), (0, 0, 1, 0), (0, 1, 1, 0), (0, 0, 0, 0))": 27.3084,
 "((0, 0, 0, 0), (0, 0, 1, 0), (0, 1, 1, 0), (0, 0, 0, 1))": 27.7558,
 "((0, 0, 0, 0), (0, 0, 1, 0), (0, 1, 1, 0), (0, 0, 1, 0))": 27.2231,
 "((0, 0, 0, 0), (0, 0, 1, 0), (0, 1, 1, 0), (0, 0, 1, 1))": 28.0772,
 "((0, 0, 0, 0), (0, 0, 1, 0), (0, 1, 1, 0), (0, 1, 0, 0))": 25.5303,
 "((0, 0, 0, 0), (0, 0, 1, 0), (0, 1, 1, 0), (0, 1, 0, 1))": 30.3224,
 "((0, 0, 0, 0), (0, 0, 1, 0), (0, 1, 1, 0), (0, 1, 1, 0))": 27.4256,
 "((0, 0, 0, 0), (0, 0, 1, 0), (0, 1, 1, 0), (0, 1, 1, 1))": 30.232,
 "((0, 0, 0, 0), (0, 0, 1, 0), (0, 1, 1, 0), (1, 0, 0, 0))": 26.5929,
 "((0, 0, 0, 0), (0, 0, 1, 0), (0, 1, 1, 0), (1, 0, 0, 1))": 31.9218,
 "((0, 0, 0, 0), (0, 0, 1, 0), (0, 1, 1, 0), (1, 0, 1, 0))": 29.273,
 "((0, 0, 0, 0), (0, 0, 1, 0), (0, 1, 1, 0), (1, 0, 1, 1))": 31.3766,
 "((0, 0, 0, 0), (0, 0, 1, 0), (0, 1, 1, 0), (1, 1, 0, 0))": 25.6334,
 "((0, 0, 0, 0), (0, 0, 1, 0), (0, 1, 1, 0), (1, 1, 0, 1))": 31.1688,
 "((0, 0, 0, 0), (0, 0, 1, 0), (0, 1, 1, 0), (1, 1, 1, 0))": 28.6308,
 "((0, 0, 0, 0), (0, 0, 1, 0), (0, 1, 1, 0), (1, 1, 1, 1))": 30.2738,
 "((0, 0, 0, 0), (0, 0, 1, 0), (0, 1, 1, 1), (0, 0, 0, 0))": 27.2231,
 "((0, 0, 0, 0), (0, 0, 1, 0), (0, 1, 1, 1), (0, 0, 0, 1))": 28.0772,
 "((0, 0, 0, 0), (0, 0, 1, 0), (0, 1, 1, 1), (0, 0, 1, 0))": 27.5314,
 "((0, 0, 0, 0), (0, 0, 1, 0), (0, 1, 1, 1), (0, 0, 1, 1))": 26.9304,
 "((0, 0, 0, 0), (0, 0, 1, 0), (0, 1, 1, 1), (0, 1, 0, 0))": 27.3901,
 "((0, 0, 0, 0), (0, 0, 1, 0), (0, 1, 1, 1), (0, 1, 0, 1))": 28.9736,
 "((0, 0, 0, 0), (0, 0, 1, 0), (0, 1, 1, 1), (0, 1, 1, 0))": 27.2238,
 "((0, 0, 0, 0), (0, 0, 1, 0), (0, 1, 1, 1), (0, 1, 1, 1))": 28.4032,
 "((0, 0, 0, 0), (0, 0, 1, 0), (0, 1, 1, 1), (1, 0, 0, 0))": 27.0391,
 "((0, 0, 0, 0), (0, 0, 1, 0), (0, 1, 1, 1), (1, 0, 0, 1))": 29.8212,
 "((0, 0, 0, 0), (0, 0, 1, 0), (0, 1, 1, 1), (1, 0, 1, 0))": 28.7534,
 "((0, 0, 0, 0), (0, 0, 1, 0), (0, 1, 1, 1), (1, 0, 1, 1))": 30.1653,
 "((0, 0, 0, 0), (0, 0, 1, 0), (0, 1, 1, 1), (1, 1, 0, 0))": 26.5194,
 "((0, 0, 0, 0), (0, 0, 1, 0), (0, 1, 1, 1), (1, 1, 0, 1))": 29.5039,
 "((0, 0, 0, 0), (0, 0, 1, 0), (0, 1, 1, 1), (1, 1, 1, 0))": 27.3059,
 "((0, 0, 0, 0), (0, 0, 1, 0), (0, 1, 1, 1), (1, 1, 1, 1))": 28.1234,
 "((0, 0, 0, 0), (0, 0, 1, 0), (1, 0, 0, 0), (0, 0, 0, 0))": 25.0337,
 "((0, 0, 0, 0), (0, 0, 1, 0), (1, 0, 0, 0), (0, 0, 0, 1))": 28.5479,
 "((0, 0, 0, 0), (0, 0, 1, 0), (1, 0, 0, 0), (0, 0, 1, 0))": 27.4054,
 "((0, 0, 0, 0), (0, 0, 1, 0), (1, 0, 0, 0), (0, 0, 1, 1))": 28.9277,
 "((0, 0, 0, 0), (0, 0, 1, 0), (1, 0, 0, 0), (0, 1, 0, 0))": 25.919,
 "((0, 0, 0, 0), (0, 0, 1, 0), (1, 0, 0, 0), (0, 1, 0, 1))": 29.4529,
 "((0, 0, 0, 0), (0, 0, 1, 0), (1, 0, 0, 0), (0, 1, 1, 0))": 28.696,
 "((0, 0, 0, 0), (0, 0, 1, 0), (1, 0, 0, 0), (0, 1, 1, 1))": 30.077,
 "((0, 0, 0, 0), (0, 0, 1, 0), (1, 0, 0, 0), (1, 0, 0, 0))": 25.195,
 "((0, 0, 0, 0), (0, 0, 1, 0), (1, 0, 0, 0), (1, 0, 0, 1))": 30.1343,
 "((0, 0, 0, 0), (0, 0, 1, 0), (1, 0, 0, 0), (1, 0, 1, 0))": 29.8763,
 "((0, 0, 0, 0), (0, 0, 1, 0), (1, 0, 0, 0), (1, 0, 1, 1))": 31.4463,
 "((0, 0, 0, 0), (0, 0, 1, 0), (1, 0, 0, 0), (1, 1, 0, 0))": 27.5269,
 "((0, 0, 0, 0), (0, 0, 1, 0), (1, 0, 0, 0), (1, 1, 0, 1))": 29.6199,
 "((0, 0, 0, 0), (0, 0, 1, 0), (1, 0, 0, 0), (1, 1, 1, 0))": 29.946,
 "((0, 0, 0, 0), (0, 0, 1, 0), (1, 0, 0, 0), (1, 1, 1, 1))": 30.673,
 "((0, 0, 0, 0), (0, 0, 1, 0), (1, 0, 0, 1), (0, 0, 0, 0))": 27.3037,
 "((0, 0, 0, 0), (0, 0, 1, 0), (1, 0, 0, 1), (0, 0, 0, 1))": 29.7909,
 "((0, 0, 0, 0), (0, 0, 1, 0), (1, 0, 0, 1), (0, 0, 1, 0))": 27.109,
 "((0, 0, 0, 0), (0, 0, 1, 0), (1, 0, 0, 1), (0, 0, 1, 1))": 29.5377,
 "((0, 0, 0, 0), (0, 0, 1, 0), (1, 0, 0, 1), (0, 1, 0, 0))": 26.7079,
 "((0, 0, 0, 0), (0, 0, 1, 0), (1, 0, 0, 1), (0, 1, 0, 1))": 29.1889,
 "((0, 0, 0, 0), (0, 0, 1, 0), (1, 0, 0, 1), (0, 1, 1, 0))": 27.8879,
 "((0, 0, 0, 0), (0, 0, 1, 0), (1, 0, 0, 1), (0, 1, 1, 1))": 30.4235,
 "((0, 0, 0, 0), (0, 0, 1, 0), (1, 0, 0, 1), (1, 0, 0, 0))": 28.7126,
 "((0, 0, 0, 0), (0, 0, 1, 0), (1, 0, 0, 1), (1, 0, 0, 1))": 27.1922,
 "((0, 0, 0, 0), (0, 0, 1, 0), (1, 0, 0, 1), (1, 0, 1, 0))": 28.7489,
 "((0, 0, 0, 0), (0, 0, 1, 0), (1, 0, 0, 1), (1, 0, 1, 1))": 30.0483,
 "((0, 0, 0, 0), (0, 0, 1, 0), (1, 0, 0, 1), (1, 1, 0, 0))": 28.4531,
 "((0, 0, 0, 0), (0, 0, 1, 0), (1, 0, 0, 1), (1, 1, 0, 1))": 29.0107,
 "((0, 0, 0, 0), (0, 0, 1, 0), (1, 0, 0, 1), (1, 1, 1, 0))": 29.5634,
 "((0, 0, 0, 0), (0, 0, 1, 0), (1, 0, 0, 1), (1, 1, 1, 1))": 29.6994,
 "((0, 0, 0, 0), (0, 0, 1, 0), (1, 0, 1, 0), (0, 0, 0, 0))": 27.3101,
 "((0, 0, 0, 0), (0, 0, 1, 0), (1, 0, 1, 0), (0, 0, 0, 1))": 28.5527,
 "((0, 0, 0, 0), (0, 0, 1, 0), (1, 0, 1, 0), (0, 0, 1, 0))": 28.0541,
 "((0, 0, 0, 0), (0, 0, 1, 0), (1, 0, 1, 0), (0, 0, 1, 1))": 29.2962,
 "((0, 0, 0, 0), (0, 0, 1, 0), (1, 0, 1, 0), (0, 1, 0, 0))": 26.6191,
 "((0, 0, 0, 0), (0, 0, 1, 0), (1, 0, 1, 0), (0, 1, 0, 1))": 29.6457,
 "((0, 0, 0, 0), (0, 0, 1, 0), (1, 0, 1, 0), (0, 1, 1, 0))": 28.799,
 "((0, 0, 0, 0), (0, 0, 1, 0), (1, 0, 1, 0), (0, 1, 1, 1))": 30.1593,
 "((0, 0, 0, 0), (0, 0, 1, 0), (1, 0, 1, 0), (1, 0, 0, 0))": 26.1503,
 "((0, 0, 0, 0), (0, 0, 1, 0), (1, 0, 1, 0), (1, 0, 0, 1))": 30.9404,
 "((0, 0, 0, 0), (0, 0, 1, 0), (1, 0, 1, 0), (1, 0, 1, 0))": 29.9197,
 "((0, 0, 0, 0), (0, 0, 1, 0), (1, 0, 1, 0), (1, 0, 1, 1))": 31.1728,
 "((0, 0, 0, 0), (0, 0, 1, 0), (1, 0, 1, 0), (1, 1, 0, 0))": 28.007,
 "((0, 0, 0, 0), (0, 0, 1, 0), (1, 0, 1, 0), (1, 1, 0, 1))": 31.195,
 "((0, 0, 0, 0), (0, 0, 1, 0), (1, 0, 1, 0), (1, 1, 1, 0))": 29.9084,
 "((0, 0, 0, 0), (0, 0, 1, 0), (1, 0, 1, 0), (1, 1, 1, 1))": 30.7212,
 "((0, 0, 0, 0), (0, 0, 1, 0), (1, 0, 1, 1), (0, 0, 0, 0))": 27.6798,
 "((0, 0, 0, 0), (0, 0, 1, 0), (1, 0, 1, 1), (0, 0, 0, 1))": 29.5835,
 "((0, 0, 0, 0), (0, 0, 1, 0), (1, 0, 1, 1), (0, 0, 1, 0))": 27.9381,
 "((0, 0, 0, 0), (0, 0, 1, 0), (1, 0, 1, 1), (0, 0, 1, 1))": 28.7844,
 "((0, 0, 0, 0), (0, 0, 1, 0), (1, 0, 1, 1), (0, 1, 0, 0))": 27.3616,
 "((0, 0, 0, 0), (0, 0, 1, 0), (1, 0, 1, 1), (0, 1, 0, 1))": 29.0013,
 "((0, 0, 0, 0), (0, 0, 1, 0), (1, 0, 1, 1), (0, 1, 1, 0))": 27.6833,
 "((0, 0, 0, 0), (0, 0, 1, 0), (1, 0, 1, 1), (0, 1, 1, 1))": 29.3498,
 "((0, 0, 0, 0), (0, 0, 1, 0), (1, 0, 1, 1), (1, 0, 0, 0))": 28.5082,
 "((0, 0, 0, 0), (0, 0, 1, 0), (1, 0, 1, 1), (1, 0, 0, 1))": 28.0789,
 "((0, 0, 0, 0), (0, 0, 1, 0), (1, 0, 1, 1), (1, 0, 1, 0))": 28.8198,
 "((0, 0, 0, 0), (0, 0, 1, 0), (1, 0, 1, 1), (1, 0, 1, 1))": 30.2026,
 "((0, 0, 0, 0), (0, 0, 1, 0), (1, 0, 1, 1), (1, 1, 0, 0))": 27.8695,
 "((0, 0, 0, 0), (0, 0, 1, 0), (1, 0, 1, 1), (1, 1, 0, 1))": 31.1738,
 "((0, 0, 0, 0), (0, 0, 1, 0), (1, 0, 1, 1), (1, 1, 1, 0))": 29.6168,
 "((0, 0, 0, 0), (0, 0, 1, 0), (1, 0, 1, 1), (1, 1, 1, 1))": 29.6291,
 "((0, 0, 0, 0), (0, 0, 1, 0), (1, 1, 0, 0), (0, 0, 0, 0))": 25.1715,
 "((0, 0, 0, 0), (0, 0, 1, 0), (1, 1, 0, 0), (0, 0, 0, 1))": 28.1393,
 "((0, 0, 0, 0), (0, 0, 1, 0), (1, 1, 0, 0), (0, 0, 1, 0))": 28.2686,
 "((0, 0, 0, 0), (0, 0, 1, 0), (1, 1, 0, 0), (0, 0, 1, 1))": 28.539,
 "((0, 0, 0, 0), (0, 0, 1, 0), (1, 1, 0, 0), (0, 1, 0, 0))": 25.9951,
 "((0, 0, 0, 0), (0, 0, 1, 0), (1, 1, 0, 0), (0, 1, 0, 1))": 29.4372,
 "((0, 0, 0, 0), (0, 0, 1, 0), (1, 1, 0, 0), (0, 1, 1, 0))": 28.609,
 "((0, 0, 0, 0), (0, 0, 1, 0), (1, 1, 0, 0), (0, 1, 1, 1))": 29.6901,
 "((0, 0, 0, 0), (0, 0, 1, 0), (1, 1, 0, 0), (1, 0, 0, 0))": 25.945,
 "((0, 0, 0, 0), (0, 0, 1, 0), (1, 1, 0, 0), (1, 0, 0, 1))": 31.7523,
 "((0, 0, 0, 0), (0, 0, 1, 0), (1, 1, 0, 0), (1, 0, 1, 0))": 29.564,
 "((0, 0, 0, 0), (0, 0, 1, 0), (1, 1, 0, 0), (1, 0, 1, 1))": 31.5005,
 "((0, 0, 0, 0), (0, 0, 1, 0), (1, 1, 0, 0), (1, 1, 0, 0))": 26.9379,
 "((0, 0, 0, 0), (0, 0, 1, 0), (1, 1, 0, 0), (1, 1, 0, 1))": 31.0022,
 "((0, 0, 0, 0), (0, 0, 1, 0), (1, 1, 0, 0), (1, 1, 1, 0))": 29.2784,
 "((0, 0, 0, 0), (0, 0, 1, 0), (1, 1, 0, 0), (1, 1, 1, 1))": 30.3999,
 "((0, 0, 0, 0), (0, 0, 1, 0), (1, 1, 0, 1), (0, 0, 0, 0))": 27.0157,
 "((0, 0, 0, 0), (0, 0, 1, 0), (1, 1, 0, 1), (0, 0, 0, 1))": 29.4318,
 "((0, 0, 0, 0), (0, 0, 1, 0), (1, 1, 0, 1), (0, 0, 1, 0))": 26.5921,
 "((0, 0, 0, 0), (0, 0, 1, 0), (1, 1, 0, 1), (0, 0, 1, 1))": 28.7756,
 "((0, 0, 0, 0), (0, 0, 1, 0), (1, 1, 0, 1), (0, 1, 0, 0))": 27.2357,
 "((0, 0, 0, 0), (0, 0, 1, 0), (1, 1, 0, 1), (0, 1, 0, 1))": 28.6085,
 "((0, 0, 0, 0), (0, 0, 1, 0), (1, 1, 0, 1), (0, 1, 1, 0))": 27.6887,
 "((0, 0, 0, 0), (0, 0, 1, 0), (1, 1, 0, 1), (0, 1, 1, 1))": 29.679,
 "((0, 0, 0, 0), (0, 0, 1, 0), (1, 1, 0, 1), (1, 0, 0, 0))": 28.6434,
 "((0, 0, 0, 0), (0, 0, 1, 0), (1, 1, 0, 1), (1, 0, 0, 1))": 28.0569,
 "((0, 0, 0, 0), (0, 0, 1, 0), (1, 1, 0, 1), (1, 0, 1, 0))": 28.1978,
 "((0, 0, 0, 0), (0, 0, 1, 0), (1, 1, 0, 1), (1, 0, 1, 1))": 30.8353,
 "((0, 0, 0, 0), (0, 0, 1, 0), (1, 1, 0, 1), (1, 1, 0, 0))": 28.5236,
 "((0, 0, 0, 0), (0, 0, 1, 0), (1, 1, 0, 1), (1, 1, 0, 1))": 30.1173,
 "((0, 0, 0, 0), (0, 0, 1, 0), (1, 1, 0, 1), (1, 1, 1, 0))": 28.964,
 "((0, 0, 0, 0), (0, 0, 1, 0), (1, 1, 0, 1), (1, 1, 1, 1))": 29.9925,
 "((0, 0, 0, 0), (0, 0, 1, 0), (1, 1, 1, 0), (0, 0, 0, 0))": 27.4966,
 "((0, 0, 0, 0), (0, 0, 1, 0), (1, 1, 1, 0), (0, 0, 0, 1))": 28.3017,
 "((0, 0, 0, 0), (0, 0, 1, 0), (1, 1, 1, 0), (0, 0, 1, 0))": 28.3743,
 "((0, 0, 0, 0), (0, 0, 1, 0), (1, 1, 1, 0), (0, 0, 1, 1))": 28.7134,
 "((0, 0, 0, 0), (0, 0, 1, 0), (1, 1, 1, 0), (0, 1, 0, 0))": 26.5499,
 "((0, 0, 0, 0), (0, 0, 1, 0), (1, 1, 1, 0), (0, 1, 0, 1))": 29.7271,
 "((0, 0, 0, 0), (0, 0, 1, 0), (1, 1, 1, 0), (0, 1, 1, 0))": 28.3814,
 "((0, 0, 0, 0), (0, 0, 1, 0), (1, 1, 1, 0), (0, 1, 1, 1))": 29.3439,
 "((0, 0, 0, 0), (0, 0, 1, 0), (1, 1, 1, 0), (1, 0, 0, 0))": 26.6899,
 "((0, 0, 0, 0), (0, 0, 1, 0), (1, 1, 1, 0), (1, 0, 0, 1))": 31.6695,
 "((0, 0, 0, 0), (0, 0, 1, 0), (1, 1, 1, 0), (1, 0, 1, 0))": 29.8549,
 "((0, 0, 0, 0), (0, 0, 1, 0), (1, 1, 1, 0), (1, 0, 1, 1))": 31.8674,
 "((0, 0, 0, 0), (0, 0, 1, 0), (1, 1, 1, 0), (1, 1, 0, 0))": 26.7294,
 "((0, 0, 0, 0), (0, 0, 1, 0), (1, 1, 1, 0), (1, 1, 0, 1))": 31.8149,
 "((0, 0, 0, 0), (0, 0, 1, 0), (1, 1, 1, 0), (1, 1, 1, 0))": 29.3154,
 "((0, 0, 0, 0), (0, 0, 1, 0), (1, 1, 1, 0), (1, 1, 1, 1))": 30.5354,
 "((0, 0, 0, 0), (0, 0, 1, 0), (1, 1, 1, 1), (0, 0, 0, 0))": 27.0144,
 "((0, 0, 0, 0), (0, 0, 1, 0), (1, 1, 1, 1), (0, 0, 0, 1))": 29.2276,
 "((0, 0, 0, 0), (0, 0, 1, 0), (1, 1, 1, 1), (0, 0, 1, 0))": 27.6257,
 "((0, 0, 0, 0), (0, 0, 1, 0), (1, 1, 1, 1), (0, 0, 1, 1))": 28.1979,
 "((0, 0, 0, 0), (0, 0, 1, 0), (1, 1, 1, 1), (0, 1, 0, 0))": 27.4194,
 "((0, 0, 0, 0), (0, 0, 1, 0), (1, 1, 1, 1), (0, 1, 0, 1))": 28.6985,
 "((0, 0, 0, 0), (0, 0, 1, 0), (1, 1, 1, 1), (0, 1, 1, 0))": 27.2251,
 "((0, 0, 0, 0), (0, 0, 1, 0), (1, 1, 1, 1), (0, 1, 1, 1))": 28.5977,
 "((0, 0, 0, 0), (0, 0, 1, 0), (1, 1, 1, 1), (1, 0, 0, 0))": 28.3878,
 "((0, 0, 0, 0), (0, 0, 1, 0), (1, 1, 1, 1), (1, 0, 0, 1))": 30.2462,
 "((0, 0, 0, 0), (0, 0, 1, 0), (1, 1, 1, 1), (1, 0, 1, 0))": 27.9195,
 "((0, 0, 0, 0), (0, 0, 1, 0), (1, 1, 1, 1), (1, 0, 1, 1))": 30.5752,
 "((0, 0, 0, 0), (0, 0, 1, 0), (1, 1, 1, 1), (1, 1, 0, 0))": 27.4931,
 "((0, 0, 0, 0), (0, 0, 1, 0), (1, 1, 1, 1), (1, 1, 0, 1))": 30.7711,
 "((0, 0, 0, 0), (0, 0, 1, 0), (1, 1, 1, 1), (1, 1, 1, 0))": 28.0437,
 "((0, 0, 0, 0), (0, 0, 1, 0), (1, 1, 1, 1), (1, 1, 1, 1))": 29.3821,
 "((0, 0, 0, 0), (0, 0, 1, 1), (0, 0, 0, 0), (0, 0, 0, 0))": 25.0659,
 "((0, 0, 0, 0), (0, 0, 1, 1), (0, 0, 0, 0), (0, 0, 0, 1))": 28.6061,
 "((0, 0, 0, 0), (0, 0, 1, 1), (0, 0, 0, 0), (0, 0, 1, 0))": 26.7852,
 "((0, 0, 0, 0), (0, 0, 1, 1), (0, 0, 0, 0), (0, 0, 1, 1))": 29.1788,
 "((0, 0, 0, 0), (0, 0, 1, 1), (0, 0, 0, 0), (0, 1, 0, 0))": 24.8471,
 "((0, 0, 0, 0), (0, 0, 1, 1), (0, 0, 0, 0), (0, 1, 0, 1))": 30.9438,
 "((0, 0, 0, 0), (0, 0, 1, 1), (0, 0, 0, 0), (0, 1, 1, 0))": 26.057,
 "((0, 0, 0, 0), (0, 0, 1, 1), (0, 0, 0, 0), (0, 1, 1, 1))": 30.5175,
 "((0, 0, 0, 0), (0, 0, 1, 1), (0, 0, 0, 0), (1, 0, 0, 0))": 24.8153,
 "((0, 0, 0, 0), (0, 0, 1, 1), (0, 0, 0, 0), (1, 0, 0, 1))": 30.3296,
 "((0, 0, 0, 0), (0, 0, 1, 1), (0, 0, 0, 0), (1, 0, 1, 0))": 26.6949,
 "((0, 0, 0, 0), (0, 0, 1, 1), (0, 0, 0, 0), (1, 0, 1, 1))": 30.5693,
 "((0, 0, 0, 0), (0, 0, 1, 1), (0, 0, 0, 0), (1, 1, 0, 0))": 24.7711,
 "((0, 0, 0, 0), (0, 0, 1, 1), (0, 0, 0, 0), (1, 1, 0, 1))": 31.6401,
 "((0, 0, 0, 0), (0, 0, 1, 1), (0, 0, 0, 0), (1, 1, 1, 0))": 26.2051,
 "((0, 0, 0, 0), (0, 0, 1, 1), (0, 0, 0, 0), (1, 1, 1, 1))": 30.2253,
 "((0, 0, 0, 0), (0, 0, 1, 1), (0, 0, 0, 1), (0, 0, 0, 0))": 27.1102,
 "((0, 0, 0, 0), (0, 0, 1, 1), (0, 0, 0, 1), (0, 0, 0, 1))": 28.5711,
 "((0, 0, 0, 0), (0, 0, 1, 1), (0, 0, 0, 1), (0, 0, 1, 0))": 28.1748,
 "((0, 0, 0, 0), (0, 0, 1, 1), (0, 0, 0, 1), (0, 0, 1, 1))": 29.9537,
 "((0, 0, 0, 0), (0, 0, 1, 1), (0, 0, 0, 1), (0, 1, 0, 0))": 27.5083,
 "((0, 0, 0, 0), (0, 0, 1, 1), (0, 0, 0, 1), (0, 1, 0, 1))": 32.0373,
 "((0, 0, 0, 0), (0, 0, 1, 1), (0, 0, 0, 1), (0, 1, 1, 0))": 27.6784,
 "((0, 0, 0, 0), (0, 0, 1, 1), (0, 0, 0, 1), (0, 1, 1, 1))": 31.2123,
 "((0, 0, 0, 0), (0, 0, 1, 1), (0, 0, 0, 1), (1, 0, 0, 0))": 28.7775,
 "((0, 0, 0, 0), (0, 0, 1, 1), (0, 0, 0, 1), (1, 0, 0, 1))": 30.5399,
 "((0, 0, 0, 0), (0, 0, 1, 1), (0, 0, 0, 1), (1, 0, 1, 0))": 30.1475,
 "((0, 0, 0, 0), (0, 0, 1, 1), (0, 0, 0, 1), (1, 0, 1, 1))": 29.6951,
 "((0, 0, 0, 0), (0, 0, 1, 1), (0, 0, 0, 1), (1, 1, 0, 0))": 28.4341,
 "((0, 0, 0, 0), (0, 0, 1, 1), (0, 0, 0, 1), (1, 1, 0, 1))": 32.9942,
 "((0, 0, 0, 0), (0, 0, 1, 1), (0, 0, 0, 1), (1, 1, 1, 0))": 29.7639,
 "((0, 0, 0, 0), (0, 0, 1, 1), (0, 0, 0, 1), (1, 1, 1, 1))": 31.4104,
 "((0, 0, 0, 0), (0, 0, 1, 1), (0, 0, 1, 0), (0, 0, 0, 0))": 26.0589,
 "((0, 0, 0, 0), (0, 0, 1, 1), (0, 0, 1, 0), (0, 0, 0, 1))": 29.177,
 "((0, 0, 0, 0), (0, 0, 1, 1), (0, 0, 1, 0), (0, 0, 1, 0))": 27.4795,
 "((0, 0, 0, 0), (0, 0, 1, 1), (0, 0, 1, 0), (0, 0, 1, 1))": 29.6117,
 "((0, 0, 0, 0), (0, 0, 1, 1), (0, 0, 1, 0), (0, 1, 0, 0))": 25.5169,
 "((0, 0, 0, 0), (0, 0, 1, 1), (0, 0, 1, 0), (0, 1, 0, 1))": 31.6723,
 "((0, 0, 0, 0), (0, 0, 1, 1), (0, 0, 1, 0), (0, 1, 1, 0))": 27.351,
 "((0, 0, 0, 0), (0, 0, 1, 1), (0, 0, 1, 0), (0, 1, 1, 1))": 31.3201,
 "((0, 0, 0, 0), (0, 0, 1, 1), (0, 0, 1, 0), (1, 0, 0, 0))": 25.2813,
 "((0, 0, 0, 0), (0, 0, 1, 1), (0, 0, 1, 0), (1, 0, 0, 1))": 32.2299,
 "((0, 0, 0, 0), (0, 0, 1, 1), (0, 0, 1, 0), (1, 0, 1, 0))": 28.0472,
 "((0, 0, 0, 0), (0, 0, 1, 1), (0, 0, 1, 0), (1, 0, 1, 1))": 31.2894,
 "((0, 0, 0, 0), (0, 0, 1, 1), (0, 0, 1, 0), (1, 1, 0, 0))": 25.3549,
 "((0, 0, 0, 0), (0, 0, 1, 1), (0, 0, 1, 0), (1, 1, 0, 1))": 32.1372,
 "((0, 0, 0, 0), (0, 0, 1, 1), (0, 0, 1, 0), (1, 1, 1, 0))": 27.5413,
 "((0, 0, 0, 0), (0, 0, 1, 1), (0, 0, 1, 0), (1, 1, 1, 1))": 30.7455,
 "((0, 0, 0, 0), (0, 0, 1, 1), (0, 0, 1, 1), (0, 0, 0, 0))": 28.2862,
 "((0, 0, 0, 0), (0, 0, 1, 1), (0, 0, 1, 1), (0, 0, 0, 1))": 27.8584,
 "((0, 0, 0, 0), (0, 0, 1, 1), (0, 0, 1, 1), (0, 0, 1, 0))": 27.9484,
 "((0, 0, 0, 0), (0, 0, 1, 1), (0, 0, 1, 1), (0, 0, 1, 1))": 29.6405,
 "((0, 0, 0, 0), (0, 0, 1, 1), (0, 0, 1, 1), (0, 1, 0, 0))": 27.8884,
 "((0, 0, 0, 0), (0, 0, 1, 1), (0, 0, 1, 1), (0, 1, 0, 1))": 31.9455,
 "((0, 0, 0, 0), (0, 0, 1, 1), (0, 0, 1, 1), (0, 1, 1, 0))": 27.2655,
 "((0, 0, 0, 0), (0, 0, 1, 1), (0, 0, 1, 1), (0, 1, 1, 1))": 29.8322,
 "((0, 0, 0, 0), (0, 0, 1, 1), (0, 0, 1, 1), (1, 0, 0, 0))": 28.2185,
 "((0, 0, 0, 0), (0, 0, 1, 1), (0, 0, 1, 1), (1, 0, 0, 1))": 32.4917,
 "((0, 0, 0, 0), (0, 0, 1, 1), (0, 0, 1, 1), (1, 0, 1, 0))": 29.5341,
 "((0, 0, 0, 0), (0, 0, 1, 1), (0, 0, 1, 1), (1, 0, 1, 1))": 30.9749,
 "((0, 0, 0, 0), (0, 0, 1, 1), (0, 0, 1, 1), (1, 1, 0, 0))": 26.6726,
 "((0, 0, 0, 0), (0, 0, 1, 1), (0, 0, 1, 1), (1, 1, 0, 1))": 33.063,
 "((0, 0, 0, 0), (0, 0, 1, 1), (0, 0, 1, 1), (1, 1, 1, 0))": 28.7038,
 "((0, 0, 0, 0), (0, 0, 1, 1), (0, 0, 1, 1), (1, 1, 1, 1))": 30.5464,
 "((0, 0, 0, 0), (0, 0, 1, 1), (0, 1, 0, 0), (0, 0, 0, 0))": 25.1715,
 "((0, 0, 0, 0), (0, 0, 1, 1), (0, 1, 0, 0), (0, 0, 0, 1))": 29.7165,
 "((0, 0, 0, 0), (0, 0, 1, 1), (0, 1, 0, 0), (0, 0, 1, 0))": 27.3805,
 "((0, 0, 0, 0), (0, 0, 1, 1), (0, 1, 0, 0), (0, 0, 1, 1))": 28.9372,
 "((0, 0, 0, 0), (0, 0, 1, 1), (0, 1, 0, 0), (0, 1, 0, 0))": 25.4304,
 "((0, 0, 0, 0), (0, 0, 1, 1), (0, 1, 0, 0), (0, 1, 0, 1))": 30.9995,
 "((0, 0, 0, 0), (0, 0, 1, 1), (0, 1, 0, 0), (0, 1, 1, 0))": 26.9477,
 "((0, 0, 0, 0), (0, 0, 1, 1), (0, 1, 0, 0), (0, 1, 1, 1))": 31.1658,
 "((0, 0, 0, 0), (0, 0, 1, 1), (0, 1, 0, 0), (1, 0, 0, 0))": 24.213,
 "((0, 0, 0, 0), (0, 0, 1, 1), (0, 1, 0, 0), (1, 0, 0, 1))": 31.8886,
 "((0, 0, 0, 0), (0, 0, 1, 1), (0, 1, 0, 0), (1, 0, 1, 0))": 27.6911,
 "((0, 0, 0, 0), (0, 0, 1, 1), (0, 1, 0, 0), (1, 0, 1, 1))": 30.7066,
 "((0, 0, 0, 0), (0, 0, 1, 1), (0, 1, 0, 0), (1, 1, 0, 0))": 25.0689,
 "((0, 0, 0, 0), (0, 0, 1, 1), (0, 1, 0, 0), (1, 1, 0, 1))": 31.5516,
 "((0, 0, 0, 0), (0, 0, 1, 1), (0, 1, 0, 0), (1, 1, 1, 0))": 28.0693,
 "((0, 0, 0, 0), (0, 0, 1, 1), (0, 1, 0, 0), (1, 1, 1, 1))": 30.6702,
 "((0, 0, 0, 0), (0, 0, 1, 1), (0, 1, 0, 1), (0, 0, 0, 0))": 28.2831,
 "((0, 0, 0, 0), (0, 0, 1, 1), (0, 1, 0, 1), (0, 0, 0, 1))": 30.2514,
 "((0, 0, 0, 0), (0, 0, 1, 1), (0, 1, 0, 1), (0, 0, 1, 0))": 27.6973,
 "((0, 0, 0, 0), (0, 0, 1, 1), (0, 1, 0, 1), (0, 0, 1, 1))": 29.8231,
 "((0, 0, 0, 0), (0, 0, 1, 1), (0, 1, 0, 1), (0, 1, 0, 0))": 26.9477,
 "((0, 0, 0, 0), (0, 0, 1, 1), (0, 1, 0, 1), (0, 1, 0, 1))": 31.1658,
 "((0, 0, 0, 0), (0, 0, 1, 1), (0, 1, 0, 1), (0, 1, 1, 0))": 28.2385,
 "((0, 0, 0, 0), (0, 0, 1, 1), (0, 1, 0, 1), (0, 1, 1, 1))": 31.6387,
 "((0, 0, 0, 0), (0, 0, 1, 1), (0, 1, 0, 1), (1, 0, 0, 0))": 27.9573,
 "((0, 0, 0, 0), (0, 0, 1, 1), (0, 1, 0, 1), (1, 0, 0, 1))": 32.4548,
 "((0, 0, 0, 0), (0, 0, 1, 1), (0, 1, 0, 1), (1, 0, 1, 0))": 28.3106,
 "((0, 0, 0, 0), (0, 0, 1, 1), (0, 1, 0, 1), (1, 0, 1, 1))": 31.1015,
 "((0, 0, 0, 0), (0, 0, 1, 1), (0, 1, 0, 1), (1, 1, 0, 0))": 27.6344,
 "((0, 0, 0, 0), (0, 0, 1, 1), (0, 1, 0, 1), (1, 1, 0, 1))": 32.3652,
 "((0, 0, 0, 0), (0, 0, 1, 1), (0, 1, 0, 1), (1, 1, 1, 0))": 28.2185,
 "((0, 0, 0, 0), (0, 0, 1, 1), (0, 1, 0, 1), (1, 1, 1, 1))": 31.2583,
 "((0, 0, 0, 0), (0, 0, 1, 1), (0, 1, 1, 0), (0, 0, 0, 0))": 25.5303,
 "((0, 0, 0, 0), (0, 0, 1, 1), (0, 1, 1, 0), (0, 0, 0, 1))": 30.3224,
 "((0, 0, 0, 0), (0, 0, 1, 1), (0, 1, 1, 0), (0, 0, 1, 0))": 27.3901,
 "((0, 0, 0, 0), (0, 0, 1, 1), (0, 1, 1, 0), (0, 0, 1, 1))": 28.9736,
 "((0, 0, 0, 0), (0, 0, 1, 1), (0, 1, 1, 0), (0, 1, 0, 0))": 25.4179,
 "((0, 0, 0, 0), (0, 0, 1, 1), (0, 1, 1, 0), (0, 1, 0, 1))": 31.2509,
 "((0, 0, 0, 0), (0, 0, 1, 1), (0, 1, 1, 0), (0, 1, 1, 0))": 26.5982,
 "((0, 0, 0, 0), (0, 0, 1, 1), (0, 1, 1, 0), (0, 1, 1, 1))": 30.7168,
 "((0, 0, 0, 0), (0, 0, 1, 1), (0, 1, 1, 0), (1, 0, 0, 0))": 24.6875,
 "((0, 0, 0, 0), (0, 0, 1, 1), (0, 1, 1, 0), (1, 0, 0, 1))": 32.3091,
 "((0, 0, 0, 0), (0, 0, 1, 1), (0, 1, 1, 0), (1, 0, 1, 0))": 28.5377,
 "((0, 0, 0, 0), (0, 0, 1, 1), (0, 1, 1, 0), (1, 0, 1, 1))": 31.1598,
 "((0, 0, 0, 0), (0, 0, 1, 1), (0, 1, 1, 0), (1, 1, 0, 0))": 24.6019,
 "((0, 0, 0, 0), (0, 0, 1, 1), (0, 1, 1, 0), (1, 1, 0, 1))": 31.2743,
 "((0, 0, 0, 0), (0, 0, 1, 1), (0, 1, 1, 0), (1, 1, 1, 0))": 26.9158,
 "((0, 0, 0, 0), (0, 0, 1, 1), (0, 1, 1, 0), (1, 1, 1, 1))": 29.8657,
 "((0, 0, 0, 0), (0, 0, 1, 1), (0, 1, 1, 1), (0, 0, 0, 0))": 27.4256,
 "((0, 0, 0, 0), (0, 0, 1, 1), (0, 1, 1, 1), (0, 0, 0, 1))": 30.232,
 "((0, 0, 0, 0), (0, 0, 1, 1), (0, 1, 1, 1), (0, 0, 1, 0))": 27.2238,
 "((0, 0, 0, 0), (0, 0, 1, 1), (0, 1, 1, 1), (0, 0, 1, 1))": 28.4032,
 "((0, 0, 0, 0), (0, 0, 1, 1), (0, 1, 1, 1), (0, 1, 0, 0))": 26.5982,
 "((0, 0, 0, 0), (0, 0, 1, 1), (0, 1, 1, 1), (0, 1, 0, 1))": 30.7168,
 "((0, 0, 0, 0), (0, 0, 1, 1), (0, 1, 1, 1), (0, 1, 1, 0))": 26.7688,
 "((0, 0, 0, 0), (0, 0, 1, 1), (0, 1, 1, 1), (0, 1, 1, 1))": 29.8219,
 "((0, 0, 0, 0), (0, 0, 1, 1), (0, 1, 1, 1), (1, 0, 0, 0))": 25.0062,
 "((0, 0, 0, 0), (0, 0, 1, 1), (0, 1, 1, 1), (1, 0, 0, 1))": 32.5872,
 "((0, 0, 0, 0), (0, 0, 1, 1), (0, 1, 1, 1), (1, 0, 1, 0))": 27.362,
 "((0, 0, 0, 0), (0, 0, 1, 1), (0, 1, 1, 1), (1, 0, 1, 1))": 30.8886,
 "((0, 0, 0, 0), (0, 0, 1, 1), (0, 1, 1, 1), (1, 1, 0, 0))": 24.702,
 "((0, 0, 0, 0), (0, 0, 1, 1), (0, 1, 1, 1), (1, 1, 0, 1))": 31.4756,
 "((0, 0, 0, 0), (0, 0, 1, 1), (0, 1, 1, 1), (1, 1, 1, 0))": 26.6028,
 "((0, 0, 0, 0), (0, 0, 1, 1), (0, 1, 1, 1), (1, 1, 1, 1))": 29.4351,
 "((0, 0, 0, 0), (0, 0, 1, 1), (1, 0, 0, 0), (0, 0, 0, 0))": 25.3972,
 "((0, 0, 0, 0), (0, 0, 1, 1), (1, 0, 0, 0), (0, 0, 0, 1))": 31.1658,
 "((0, 0, 0, 0), (0, 0, 1, 1), (1, 0, 0, 0), (0, 0, 1, 0))": 27.8856,
 "((0, 0, 0, 0), (0, 0, 1, 1), (1, 0, 0, 0), (0, 0, 1, 1))": 29.0002,
 "((0, 0, 0, 0), (0, 0, 1, 1), (1, 0, 0, 0), (0, 1, 0, 0))": 25.8281,
 "((0, 0, 0, 0), (0, 0, 1, 1), (1, 0, 0, 0), (0, 1, 0, 1))": 31.2776,
 "((0, 0, 0, 0), (0, 0, 1, 1), (1, 0, 0, 0), (0, 1, 1, 0))": 26.9623,
 "((0, 0, 0, 0), (0, 0, 1, 1), (1, 0, 0, 0), (0, 1, 1, 1))": 30.7598,
 "((0, 0, 0, 0), (0, 0, 1, 1), (1, 0, 0, 0), (1, 0, 0, 0))": 26.3789,
 "((0, 0, 0, 0), (0, 0, 1, 1), (1, 0, 0, 0), (1, 0, 0, 1))": 30.6922,
 "((0, 0, 0, 0), (0, 0, 1, 1), (1, 0, 0, 0), (1, 0, 1, 0))": 29.2636,
 "((0, 0, 0, 0), (0, 0, 1, 1), (1, 0, 0, 0), (1, 0, 1, 1))": 31.8722,
 "((0, 0, 0, 0), (0, 0, 1, 1), (1, 0, 0, 0), (1, 1, 0, 0))": 27.0793,
 "((0, 0, 0, 0), (0, 0, 1, 1), (1, 0, 0, 0), (1, 1, 0, 1))": 30.5341,
 "((0, 0, 0, 0), (0, 0, 1, 1), (1, 0, 0, 0), (1, 1, 1, 0))": 29.3022,
 "((0, 0, 0, 0), (0, 0, 1, 1), (1, 0, 0, 0), (1, 1, 1, 1))": 31.2247,
 "((0, 0, 0, 0), (0, 0, 1, 1), (1, 0, 0, 1), (0, 0, 0, 0))": 29.0928,
 "((0, 0, 0, 0), (0, 0, 1, 1), (1, 0, 0, 1), (0, 0, 0, 1))": 31.9151,
 "((0, 0, 0, 0), (0, 0, 1, 1), (1, 0, 0, 1), (0, 0, 1, 0))": 29.5354,
 "((0, 0, 0, 0), (0, 0, 1, 1), (1, 0, 0, 1), (0, 0, 1, 1))": 31.0705,
 "((0, 0, 0, 0), (0, 0, 1, 1), (1, 0, 0, 1), (0, 1, 0, 0))": 27.3776,
 "((0, 0, 0, 0), (0, 0, 1, 1), (1, 0, 0, 1), (0, 1, 0, 1))": 31.9524,
 "((0, 0, 0, 0), (0, 0, 1, 1), (1, 0, 0, 1), (0, 1, 1, 0))": 29.5367,
 "((0, 0, 0, 0), (0, 0, 1, 1), (1, 0, 0, 1), (0, 1, 1, 1))": 32.0067,
 "((0, 0, 0, 0), (0, 0, 1, 1), (1, 0, 0, 1), (1, 0, 0, 0))": 29.9749,
 "((0, 0, 0, 0), (0, 0, 1, 1), (1, 0, 0, 1), (1, 0, 0, 1))": 31.2446,
 "((0, 0, 0, 0), (0, 0, 1, 1), (1, 0, 0, 1), (1, 0, 1, 0))": 30.0327,
 "((0, 0, 0, 0), (0, 0, 1, 1), (1, 0, 0, 1), (1, 0, 1, 1))": 29.9649,
 "((0, 0, 0, 0), (0, 0, 1, 1), (1, 0, 0, 1), (1, 1, 0, 0))": 28.8126,
 "((0, 0, 0, 0), (0, 0, 1, 1), (1, 0, 0, 1), (1, 1, 0, 1))": 31.1768,
 "((0, 0, 0, 0), (0, 0, 1, 1), (1, 0, 0, 1), (1, 1, 1, 0))": 30.4276,
 "((0, 0, 0, 0), (0, 0, 1, 1), (1, 0, 0, 1), (1, 1, 1, 1))": 30.0291,
 "((0, 0, 0, 0), (0, 0, 1, 1), (1, 0, 1, 0), (0, 0, 0, 0))": 26.9622,
 "((0, 0, 0, 0), (0, 0, 1, 1), (1, 0, 1, 0), (0, 0, 0, 1))": 31.6765,
 "((0, 0, 0, 0), (0, 0, 1, 1), (1, 0, 1, 0), (0, 0, 1, 0))": 28.255,
 "((0, 0, 0, 0), (0, 0, 1, 1), (1, 0, 1, 0), (0, 0, 1, 1))": 29.3444,
 "((0, 0, 0, 0), (0, 0, 1, 1), (1, 0, 1, 0), (0, 1, 0, 0))": 26.3699,
 "((0, 0, 0, 0), (0, 0, 1, 1), (1, 0, 1, 0), (0, 1, 0, 1))": 31.3964,
 "((0, 0, 0, 0), (0, 0, 1, 1), (1, 0, 1, 0), (0, 1, 1, 0))": 27.4547,
 "((0, 0, 0, 0), (0, 0, 1, 1), (1, 0, 1, 0), (0, 1, 1, 1))": 31.4022,
 "((0, 0, 0, 0), (0, 0, 1, 1), (1, 0, 1, 0), (1, 0, 0, 0))": 26.308,
 "((0, 0, 0, 0), (0, 0, 1, 1), (1, 0, 1, 0), (1, 0, 0, 1))": 31.1509,
 "((0, 0, 0, 0), (0, 0, 1, 1), (1, 0, 1, 0), (1, 0, 1, 0))": 29.8106,
 "((0, 0, 0, 0), (0, 0, 1, 1), (1, 0, 1, 0), (1, 0, 1, 1))": 32.197,
 "((0, 0, 0, 0), (0, 0, 1, 1), (1, 0, 1, 0), (1, 1, 0, 0))": 27.3221,
 "((0, 0, 0, 0), (0, 0, 1, 1), (1, 0, 1, 0), (1, 1, 0, 1))": 31.5938,
 "((0, 0, 0, 0), (0, 0, 1, 1), (1, 0, 1, 0), (1, 1, 1, 0))": 29.8792,
 "((0, 0, 0, 0), (0, 0, 1, 1), (1, 0, 1, 0), (1, 1, 1, 1))": 31.2905,
 "((0, 0, 0, 0), (0, 0, 1, 1), (1, 0, 1, 1), (0, 0, 0, 0))": 29.0831,
 "((0, 0, 0, 0), (0, 0, 1, 1), (1, 0, 1, 1), (0, 0, 0, 1))": 31.3999,
 "((0, 0, 0, 0), (0, 0, 1, 1), (1, 0, 1, 1), (0, 0, 1, 0))": 28.9614,
 "((0, 0, 0, 0), (0, 0, 1, 1), (1, 0, 1, 1), (0, 0, 1, 1))": 30.4812,
 "((0, 0, 0, 0), (0, 0, 1, 1), (1, 0, 1, 1), (0, 1, 0, 0))": 28.2773,
 "((0, 0, 0, 0), (0, 0, 1, 1), (1, 0, 1, 1), (0, 1, 0, 1))": 31.5858,
 "((0, 0, 0, 0), (0, 0, 1, 1), (1, 0, 1, 1), (0, 1, 1, 0))": 28.1932,
 "((0, 0, 0, 0), (0, 0, 1, 1), (1, 0, 1, 1), (0, 1, 1, 1))": 31.1648,
 "((0, 0, 0, 0), (0, 0, 1, 1), (1, 0, 1, 1), (1, 0, 0, 0))": 29.381,
 "((0, 0, 0, 0), (0, 0, 1, 1), (1, 0, 1, 1), (1, 0, 0, 1))": 32.2383,
 "((0, 0, 0, 0), (0, 0, 1, 1), (1, 0, 1, 1), (1, 0, 1, 0))": 29.8397,
 "((0, 0, 0, 0), (0, 0, 1, 1), (1, 0, 1, 1), (1, 0, 1, 1))": 30.1929,
 "((0, 0, 0, 0), (0, 0, 1, 1), (1, 0, 1, 1), (1, 1, 0, 0))": 27.8339,
 "((0, 0, 0, 0), (0, 0, 1, 1), (1, 0, 1, 1), (1, 1, 0, 1))": 32.3583,
 "((0, 0, 0, 0), (0, 0, 1, 1), (1, 0, 1, 1), (1, 1, 1, 0))": 29.5198,
 "((0, 0, 0, 0), (0, 0, 1, 1), (1, 0, 1, 1), (1, 1, 1, 1))": 29.3902,
 "((0, 0, 0, 0), (0, 0, 1, 1), (1, 1, 0, 0), (0, 0, 0, 0))": 24.9798,
 "((0, 0, 0, 0), (0, 0, 1, 1), (1, 1, 0, 0), (0, 0, 0, 1))": 30.6631,
 "((0, 0, 0, 0), (0, 0, 1, 1), (1, 1, 0, 0), (0, 0, 1, 0))": 27.788,
 "((0, 0, 0, 0), (0, 0, 1, 1), (1, 1, 0, 0), (0, 0, 1, 1))": 28.6505,
 "((0, 0, 0, 0), (0, 0, 1, 1), (1, 1, 0, 0), (0, 1, 0, 0))": 25.6248,
 "((0, 0, 0, 0), (0, 0, 1, 1), (1, 1, 0, 0), (0, 1, 0, 1))": 30.5061,
 "((0, 0, 0, 0), (0, 0, 1, 1), (1, 1, 0, 0), (0, 1, 1, 0))": 26.6924,
 "((0, 0, 0, 0), (0, 0, 1, 1), (1, 1, 0, 0), (0, 1, 1, 1))": 30.1087,
 "((0, 0, 0, 0), (0, 0, 1, 1), (1, 1, 0, 0), (1, 0, 0, 0))": 26.0023,
 "((0, 0, 0, 0), (0, 0, 1, 1), (1, 1, 0, 0), (1, 0, 0, 1))": 32.636,
 "((0, 0, 0, 0), (0, 0, 1, 1), (1, 1, 0, 0), (1, 0, 1, 0))": 28.7389,
 "((0, 0, 0, 0), (0, 0, 1, 1), (1, 1, 0, 0), (1, 0, 1, 1))": 31.8577,
 "((0, 0, 0, 0), (0, 0, 1, 1), (1, 1, 0, 0), (1, 1, 0, 0))": 26.8193,
 "((0, 0, 0, 0), (0, 0, 1, 1), (1, 1, 0, 0), (1, 1, 0, 1))": 30.6922,
 "((0, 0, 0, 0), (0, 0, 1, 1), (1, 1, 0, 0), (1, 1, 1, 0))": 29.174,
 "((0, 0, 0, 0), (0, 0, 1, 1), (1, 1, 0, 0), (1, 1, 1, 1))": 30.1006,
 "((0, 0, 0, 0), (0, 0, 1, 1), (1, 1, 0, 1), (0, 0, 0, 0))": 28.3849,
 "((0, 0, 0, 0), (0, 0, 1, 1), (1, 1, 0, 1), (0, 0, 0, 1))": 31.5348,
 "((0, 0, 0, 0), (0, 0, 1, 1), (1, 1, 0, 1), (0, 0, 1, 0))": 28.9387,
 "((0, 0, 0, 0), (0, 0, 1, 1), (1, 1, 0, 1), (0, 0, 1, 1))": 30.5812,
 "((0, 0, 0, 0), (0, 0, 1, 1), (1, 1, 0, 1), (0, 1, 0, 0))": 26.6699,
 "((0, 0, 0, 0), (0, 0, 1, 1), (1, 1, 0, 1), (0, 1, 0, 1))": 31.0282,
 "((0, 0, 0, 0), (0, 0, 1, 1), (1, 1, 0, 1), (0, 1, 1, 0))": 28.4808,
 "((0, 0, 0, 0), (0, 0, 1, 1), (1, 1, 0, 1), (0, 1, 1, 1))": 32.0779,
 "((0, 0, 0, 0), (0, 0, 1, 1), (1, 1, 0, 1), (1, 0, 0, 0))": 29.4685,
 "((0, 0, 0, 0), (0, 0, 1, 1), (1, 1, 0, 1), (1, 0, 0, 1))": 31.9507,
 "((0, 0, 0, 0), (0, 0, 1, 1), (1, 1, 0, 1), (1, 0, 1, 0))": 29.6229,
 "((0, 0, 0, 0), (0, 0, 1, 1), (1, 1, 0, 1), (1, 0, 1, 1))": 30.9872,
 "((0, 0, 0, 0), (0, 0, 1, 1), (1, 1, 0, 1), (1, 1, 0, 0))": 28.1417,
 "((0, 0, 0, 0), (0, 0, 1, 1), (1, 1, 0, 1), (1, 1, 0, 1))": 31.4818,
 "((0, 0, 0, 0), (0, 0, 1, 1), (1, 1, 0, 1), (1, 1, 1, 0))": 29.7951,
 "((0, 0, 0, 0), (0, 0, 1, 1), (1, 1, 0, 1), (1, 1, 1, 1))": 30.3999,
 "((0, 0, 0, 0), (0, 0, 1, 1), (1, 1, 1, 0), (0, 0, 0, 0))": 26.1601,
 "((0, 0, 0, 0), (0, 0, 1, 1), (1, 1, 1, 0), (0, 0, 0, 1))": 31.2299,
 "((0, 0, 0, 0), (0, 0, 1, 1), (1, 1, 1, 0), (0, 0, 1, 0))": 27.8253,
 "((0, 0, 0, 0), (0, 0, 1, 1), (1, 1, 1, 0), (0, 0, 1, 1))": 28.8591,
 "((0, 0, 0, 0), (0, 0, 1, 1), (1, 1, 1, 0), (0, 1, 0, 0))": 25.945,
 "((0, 0, 0, 0), (0, 0, 1, 1), (1, 1, 1, 0), (0, 1, 0, 1))": 30.9584,
 "((0, 0, 0, 0), (0, 0, 1, 1), (1, 1, 1, 0), (0, 1, 1, 0))": 26.8951,
 "((0, 0, 0, 0), (0, 0, 1, 1), (1, 1, 1, 0), (0, 1, 1, 1))": 29.8985,
 "((0, 0, 0, 0), (0, 0, 1, 1), (1, 1, 1, 0), (1, 0, 0, 0))": 25.5221,
 "((0, 0, 0, 0), (0, 0, 1, 1), (1, 1, 1, 0), (1, 0, 0, 1))": 32.7038,
 "((0, 0, 0, 0), (0, 0, 1, 1), (1, 1, 1, 0), (1, 0, 1, 0))": 28.6937,
 "((0, 0, 0, 0), (0, 0, 1, 1), (1, 1, 1, 0), (1, 0, 1, 1))": 31.9018,
 "((0, 0, 0, 0), (0, 0, 1, 1), (1, 1, 1, 0), (1, 1, 0, 0))": 26.4345,
 "((0, 0, 0, 0), (0, 0, 1, 1), (1, 1, 1, 0), (1, 1, 0, 1))": 30.9636,
 "((0, 0, 0, 0), (0, 0, 1, 1), (1, 1, 1, 0), (1, 1, 1, 0))": 28.1143,
 "((0, 0, 0, 0), (0, 0, 1, 1), (1, 1, 1, 0), (1, 1, 1, 1))": 30.5555,
 "((0, 0, 0, 0), (0, 0, 1, 1), (1, 1, 1, 1), (0, 0, 0, 0))": 28.0467,
 "((0, 0, 0, 0), (0, 0, 1, 1), (1, 1, 1, 1), (0, 0, 0, 1))": 30.5719,
 "((0, 0, 0, 0), (0, 0, 1, 1), (1, 1, 1, 1), (0, 0, 1, 0))": 28.1666,
 "((0, 0, 0, 0), (0, 0, 1, 1), (1, 1, 1, 1), (0, 0, 1, 1))": 29.5306,
 "((0, 0, 0, 0), (0, 0, 1, 1), (1, 1, 1, 1), (0, 1, 0, 0))": 27.5144,
 "((0, 0, 0, 0), (0, 0, 1, 1), (1, 1, 1, 1), (0, 1, 0, 1))": 30.6554,
 "((0, 0, 0, 0), (0, 0, 1, 1), (1, 1, 1, 1), (0, 1, 1, 0))": 27.2286,
 "((0, 0, 0, 0), (0, 0, 1, 1), (1, 1, 1, 1), (0, 1, 1, 1))": 29.9619,
 "((0, 0, 0, 0), (0, 0, 1, 1), (1, 1, 1, 1), (1, 0, 0, 0))": 28.4621,
 "((0, 0, 0, 0), (0, 0, 1, 1), (1, 1, 1, 1), (1, 0, 0, 1))": 32.3789,
 "((0, 0, 0, 0), (0, 0, 1, 1), (1, 1, 1, 1), (1, 0, 1, 0))": 28.3081,
 "((0, 0, 0, 0), (0, 0, 1, 1), (1, 1, 1, 1), (1, 0, 1, 1))": 29.8126,
 "((0, 0, 0, 0), (0, 0, 1, 1), (1, 1, 1, 1), (1, 1, 0, 0))": 26.9902,
 "((0, 0, 0, 0), (0, 0, 1, 1), (1, 1, 1, 1), (1, 1, 0, 1))": 31.654,
 "((0, 0, 0, 0), (0, 0, 1, 1), (1, 1, 1, 1), (1, 1, 1, 0))": 27.5915,
 "((0, 0, 0, 0), (0, 0, 1, 1), (1, 1, 1, 1), (1, 1, 1, 1))": 28.7922,
 "((0, 0, 0, 0), (0, 1, 0, 0), (0, 0, 0, 0), (0, 0, 0, 0))": 23.5603,
 "((0, 0, 0, 0), (0, 1, 0, 0), (0, 0, 0, 0), (0, 0, 0, 1))": 23.8608,
 "((0, 0, 0, 0), (0, 1, 0, 0), (0, 0, 0, 0), (0, 0, 1, 0))": 25.0337,
 "((0, 0, 0, 0), (0, 1, 0, 0), (0, 0, 0, 0), (0, 0, 1, 1))": 25.195,
 "((0, 0, 0, 0), (0, 1, 0, 0), (0, 0, 0, 0), (0, 1, 0, 0))": 25.8499,
 "((0, 0, 0, 0), (0, 1, 0, 0), (0, 0, 0, 0), (0, 1, 0, 1))": 27.5589,
 "((0, 0, 0, 0), (0, 1, 0, 0), (0, 0, 0, 0), (0, 1, 1, 0))": 28.3367,
 "((0, 0, 0, 0), (0, 1, 0, 0), (0, 0, 0, 0), (0, 1, 1, 1))": 28.8083,
 "((0, 0, 0, 0), (0, 1, 0, 0), (0, 0, 0, 0), (1, 0, 0, 0))": 25.0473,
 "((0, 0, 0, 0), (0, 1, 0, 0), (0, 0, 0, 0), (1, 0, 0, 1))": 28.6358,
 "((0, 0, 0, 0), (0, 1, 0, 0), (0, 0, 0, 0), (1, 0, 1, 0))": 28.2529,
 "((0, 0, 0, 0), (0, 1, 0, 0), (0, 0, 0, 0), (1, 0, 1, 1))": 28.5212,
 "((0, 0, 0, 0), (0, 1, 0, 0), (0, 0, 0, 0), (1, 1, 0, 0))": 26.8319,
 "((0, 0, 0, 0), (0, 1, 0, 0), (0, 0, 0, 0), (1, 1, 0, 1))": 28.9885,
 "((0, 0, 0, 0), (0, 1, 0, 0), (0, 0, 0, 0), (1, 1, 1, 0))": 28.9218,
 "((0, 0, 0, 0), (0, 1, 0, 0), (0, 0, 0, 0), (1, 1, 1, 1))": 28.4127,
 "((0, 0, 0, 0), (0, 1, 0, 0), (0, 0, 0, 1), (0, 0, 0, 0))": 25.0337,
 "((0, 0, 0, 0), (0, 1, 0, 0), (0, 0, 0, 1), (0, 0, 0, 1))": 25.195,
 "((0, 0, 0, 0), (0, 1, 0, 0), (0, 0, 0, 1), (0, 0, 1, 0))": 25.919,
 "((0, 0, 0, 0), (0, 1, 0, 0), (0, 0, 0, 1), (0, 0, 1, 1))": 27.5269,
 "((0, 0, 0, 0), (0, 1, 0, 0), (0, 0, 0, 1), (0, 1, 0, 0))": 27.4054,
 "((0, 0, 0, 0), (0, 1, 0, 0), (0, 0, 0, 1), (0, 1, 0, 1))": 29.8763,
 "((0, 0, 0, 0), (0, 1, 0, 0), (0, 0, 0, 1), (0, 1, 1, 0))": 28.696,
 "((0, 0, 0, 0), (0, 1, 0, 0), (0, 0, 0, 1), (0, 1, 1, 1))": 29.946,
 "((0, 0, 0, 0), (0, 1, 0, 0), (0, 0, 0, 1), (1, 0, 0, 0))": 28.5479,
 "((0, 0, 0, 0), (0, 1, 0, 0), (0, 0, 0, 1), (1, 0, 0, 1))": 30.1343,
 "((0, 0, 0, 0), (0, 1, 0, 0), (0, 0, 0, 1), (1, 0, 1, 0))": 29.4529,
 "((0, 0, 0, 0), (0, 1, 0, 0), (0, 0, 0, 1), (1, 0, 1, 1))": 29.6199,
 "((0, 0, 0, 0), (0, 1, 0, 0), (0, 0, 0, 1), (1, 1, 0, 0))": 28.9277,
 "((0, 0, 0, 0), (0, 1, 0, 0), (0, 0, 0, 1), (1, 1, 0, 1))": 31.4463,
 "((0, 0, 0, 0), (0, 1, 0, 0), (0, 0, 0, 1), (1, 1, 1, 0))": 30.077,
 "((0, 0, 0, 0), (0, 1, 0, 0), (0, 0, 0, 1), (1, 1, 1, 1))": 30.673,
 "((0, 0, 0, 0), (0, 1, 0, 0), (0, 0, 1, 0), (0, 0, 0, 0))": 25.5265,
 "((0, 0, 0, 0), (0, 1, 0, 0), (0, 0, 1, 0), (0, 0, 0, 1))": 24.6693,
 "((0, 0, 0, 0), (0, 1, 0, 0), (0, 0, 1, 0), (0, 0, 1, 0))": 25.1715,
 "((0, 0, 0, 0), (0, 1, 0, 0), (0, 0, 1, 0), (0, 0, 1, 1))": 25.945,
 "((0, 0, 0, 0), (0, 1, 0, 0), (0, 0, 1, 0), (0, 1, 0, 0))": 27.2137,
 "((0, 0, 0, 0), (0, 1, 0, 0), (0, 0, 1, 0), (0, 1, 0, 1))": 28.9005,
 "((0, 0, 0, 0), (0, 1, 0, 0), (0, 0, 1, 0), (0, 1, 1, 0))": 28.2831,
 "((0, 0, 0, 0), (0, 1, 0, 0), (0, 0, 1, 0), (0, 1, 1, 1))": 29.1983,
 "((0, 0, 0, 0), (0, 1, 0, 0), (0, 0, 1, 0), (1, 0, 0, 0))": 26.8501,
 "((0, 0, 0, 0), (0, 1, 0, 0), (0, 0, 1, 0), (1, 0, 0, 1))": 30.9118,
 "((0, 0, 0, 0), (0, 1, 0, 0), (0, 0, 1, 0), (1, 0, 1, 0))": 29.7165,
 "((0, 0, 0, 0), (0, 1, 0, 0), (0, 0, 1, 0), (1, 0, 1, 1))": 30.2981,
 "((0, 0, 0, 0), (0, 1, 0, 0), (0, 0, 1, 0), (1, 1, 0, 0))": 28.044,
 "((0, 0, 0, 0), (0, 1, 0, 0), (0, 0, 1, 0), (1, 1, 0, 1))": 30.9328,
 "((0, 0, 0, 0), (0, 1, 0, 0), (0, 0, 1, 0), (1, 1, 1, 0))": 30.2514,
 "((0, 0, 0, 0), (0, 1, 0, 0), (0, 0, 1, 0), (1, 1, 1, 1))": 30.1509,
 "((0, 0, 0, 0), (0, 1, 0, 0), (0, 0, 1, 1), (0, 0, 0, 0))": 25.1715,
 "((0, 0, 0, 0), (0, 1, 0, 0), (0, 0, 1, 1), (0, 0, 0, 1))": 25.945,
 "((0, 0, 0, 0), (0, 1, 0, 0), (0, 0, 1, 1), (0, 0, 1, 0))": 25.9951,
 "((0, 0, 0, 0), (0, 1, 0, 0), (0, 0, 1, 1), (0, 0, 1, 1))": 26.9379,
 "((0, 0, 0, 0), (0, 1, 0, 0), (0, 0, 1, 1), (0, 1, 0, 0))": 28.2686,
 "((0, 0, 0, 0), (0, 1, 0, 0), (0, 0, 1, 1), (0, 1, 0, 1))": 29.564,
 "((0, 0, 0, 0), (0, 1, 0, 0), (0, 0, 1, 1), (0, 1, 1, 0))": 28.609,
 "((0, 0, 0, 0), (0, 1, 0, 0), (0, 0, 1, 1), (0, 1, 1, 1))": 29.2784,
 "((0, 0, 0, 0), (0, 1, 0, 0), (0, 0, 1, 1), (1, 0, 0, 0))": 28.1393,
 "((0, 0, 0, 0), (0, 1, 0, 0), (0, 0, 1, 1), (1, 0, 0, 1))": 31.7523,
 "((0, 0, 0, 0), (0, 1, 0, 0), (0, 0, 1, 1), (1, 0, 1, 0))": 29.4372,
 "((0, 0, 0, 0), (0, 1, 0, 0), (0, 0, 1, 1), (1, 0, 1, 1))": 31.0022,
 "((0, 0, 0, 0), (0, 1, 0, 0), (0, 0, 1, 1), (1, 1, 0, 0))": 28.539,
 "((0, 0, 0, 0), (0, 1, 0, 0), (0, 0, 1, 1), (1, 1, 0, 1))": 31.5005,
 "((0, 0, 0, 0), (0, 1, 0, 0), (0, 0, 1, 1), (1, 1, 1, 0))": 29.6901,
 "((0, 0, 0, 0), (0, 1, 0, 0), (0, 0, 1, 1), (1, 1, 1, 1))": 30.3999,
 "((0, 0, 0, 0), (0, 1, 0, 0), (0, 1, 0, 0), (0, 0, 0, 0))": 25.0865,
 "((0, 0, 0, 0), (0, 1, 0, 0), (0, 1, 0, 0), (0, 0, 0, 1))": 25.4984,
 "((0, 0, 0, 0), (0, 1, 0, 0), (0, 1, 0, 0), (0, 0, 1, 0))": 26.0926,
 "((0, 0, 0, 0), (0, 1, 0, 0), (0, 1, 0, 0), (0, 0, 1, 1))": 26.5189,
 "((0, 0, 0, 0), (0, 1, 0, 0), (0, 1, 0, 0), (0, 1, 0, 0))": 26.054,
 "((0, 0, 0, 0), (0, 1, 0, 0), (0, 1, 0, 0), (0, 1, 0, 1))": 28.8814,
 "((0, 0, 0, 0), (0, 1, 0, 0), (0, 1, 0, 0), (0, 1, 1, 0))": 28.1309,
 "((0, 0, 0, 0), (0, 1, 0, 0), (0, 1, 0, 0), (0, 1, 1, 1))": 29.4098,
 "((0, 0, 0, 0), (0, 1, 0, 0), (0, 1, 0, 0), (1, 0, 0, 0))": 26.4295,
 "((0, 0, 0, 0), (0, 1, 0, 0), (0, 1, 0, 0), (1, 0, 0, 1))": 29.4493,
 "((0, 0, 0, 0), (0, 1, 0, 0), (0, 1, 0, 0), (1, 0, 1, 0))": 29.3072,
 "((0, 0, 0, 0), (0, 1, 0, 0), (0, 1, 0, 0), (1, 0, 1, 1))": 29.2687,
 "((0, 0, 0, 0), (0, 1, 0, 0), (0, 1, 0, 0), (1, 1, 0, 0))": 27.3146,
 "((0, 0, 0, 0), (0, 1, 0, 0), (0, 1, 0, 0), (1, 1, 0, 1))": 29.2018,
 "((0, 0, 0, 0), (0, 1, 0, 0), (0, 1, 0, 0), (1, 1, 1, 0))": 29.7523,
 "((0, 0, 0, 0), (0, 1, 0, 0), (0, 1, 0, 0), (1, 1, 1, 1))": 29.0348,
 "((0, 0, 0, 0), (0, 1, 0, 0), (0, 1, 0, 1), (0, 0, 0, 0))": 27.3101,
 "((0, 0, 0, 0), (0, 1, 0, 0), (0, 1, 0, 1), (0, 0, 0, 1))": 26.1503,
 "((0, 0, 0, 0), (0, 1, 0, 0), (0, 1, 0, 1), (0, 0, 1, 0))": 26.6191,
 "((0, 0, 0, 0), (0, 1, 0, 0), (0, 1, 0, 1), (0, 0, 1, 1))": 28.007,
 "((0, 0, 0, 0), (0, 1, 0, 0), (0, 1, 0, 1), (0, 1, 0, 0))": 28.0541,
 "((0, 0, 0, 0), (0, 1, 0, 0), (0, 1, 0, 1), (0, 1, 0, 1))": 29.9197,
 "((0, 0, 0, 0), (0, 1, 0, 0), (0, 1, 0, 1), (0, 1, 1, 0))": 28.799,
 "((0, 0, 0, 0), (0, 1, 0, 0), (0, 1, 0, 1), (0, 1, 1, 1))": 29.9084,
 "((0, 0, 0, 0), (0, 1, 0, 0), (0, 1, 0, 1), (1, 0, 0, 0))": 28.5527,
 "((0, 0, 0, 0), (0, 1, 0, 0), (0, 1, 0, 1), (1, 0, 0, 1))": 30.9404,
 "((0, 0, 0, 0), (0, 1, 0, 0), (0, 1, 0, 1), (1, 0, 1, 0))": 29.6457,
 "((0, 0, 0, 0), (0, 1, 0, 0), (0, 1, 0, 1), (1, 0, 1, 1))": 31.195,
 "((0, 0, 0, 0), (0, 1, 0, 0), (0, 1, 0, 1), (1, 1, 0, 0))": 29.2962,
 "((0, 0, 0, 0), (0, 1, 0, 0), (0, 1, 0, 1), (1, 1, 0, 1))": 31.1728,
 "((0, 0, 0, 0), (0, 1, 0, 0), (0, 1, 0, 1), (1, 1, 1, 0))": 30.1593,
 "((0, 0, 0, 0), (0, 1, 0, 0), (0, 1, 0, 1), (1, 1, 1, 1))": 30.7212,
 "((0, 0, 0, 0), (0, 1, 0, 0), (0, 1, 1, 0), (0, 0, 0, 0))": 27.3084,
 "((0, 0, 0, 0), (0, 1, 0, 0), (0, 1, 1, 0), (0, 0, 0, 1))": 26.5929,
 "((0, 0, 0, 0), (0, 1, 0, 0), (0, 1, 1, 0), (0, 0, 1, 0))": 25.5303,
 "((0, 0, 0, 0), (0, 1, 0, 0), (0, 1, 1, 0), (0, 0, 1, 1))": 25.6334,
 "((0, 0, 0, 0), (0, 1, 0, 0), (0, 1, 1, 0), (0, 1, 0, 0))": 27.2231,
 "((0, 0, 0, 0), (0, 1, 0, 0), (0, 1, 1, 0), (0, 1, 0, 1))": 29.273,
 "((0, 0, 0, 0), (0, 1, 0, 0), (0, 1, 1, 0), (0, 1, 1, 0))": 27.4256,
 "((0, 0, 0, 0), (0, 1, 0, 0), (0, 1, 1, 0), (0, 1, 1, 1))": 28.6308,
 "((0, 0, 0, 0), (0, 1, 0, 0), (0, 1, 1, 0), (1, 0, 0, 0))": 27.7558,
 "((0, 0, 0, 0), (0, 1, 0, 0), (0, 1, 1, 0), (1, 0, 0, 1))": 31.9218,
 "((0, 0, 0, 0), (0, 1, 0, 0), (0, 1, 1, 0), (1, 0, 1, 0))": 30.3224,
 "((0, 0, 0, 0), (0, 1, 0, 0), (0, 1, 1, 0), (1, 0, 1, 1))": 31.1688,
 "((0, 0, 0, 0), (0, 1, 0, 0), (0, 1, 1, 0), (1, 1, 0, 0))": 28.0772,
 "((0, 0, 0, 0), (0, 1, 0, 0), (0, 1, 1, 0), (1, 1, 0, 1))": 31.3766,
 "((0, 0, 0, 0), (0, 1, 0, 0), (0, 1, 1, 0), (1, 1, 1, 0))": 30.232,
 "((0, 0, 0, 0), (0, 1, 0, 0), (0, 1, 1, 0), (1, 1, 1, 1))": 30.2738,
 "((0, 0, 0, 0), (0, 1, 0, 0), (0, 1, 1, 1), (0, 0, 0, 0))": 27.4966,
 "((0, 0, 0, 0), (0, 1, 0, 0), (0, 1, 1, 1), (0, 0, 0, 1))": 26.6899,
 "((0, 0, 0, 0), (0, 1, 0, 0), (0, 1, 1, 1), (0, 0, 1, 0))": 26.5499,
 "((0, 0, 0, 0), (0, 1, 0, 0), (0, 1, 1, 1), (0, 0, 1, 1))": 26.7294,
 "((0, 0, 0, 0), (0, 1, 0, 0), (0, 1, 1, 1), (0, 1, 0, 0))": 28.3743,
 "((0, 0, 0, 0), (0, 1, 0, 0), (0, 1, 1, 1), (0, 1, 0, 1))": 29.8549,
 "((0, 0, 0, 0), (0, 1, 0, 0), (0, 1, 1, 1), (0, 1, 1, 0))": 28.3814,
 "((0, 0, 0, 0), (0, 1, 0, 0), (0, 1, 1, 1), (0, 1, 1, 1))": 29.3154,
 "((0, 0, 0, 0), (0, 1, 0, 0), (0, 1, 1, 1), (1, 0, 0, 0))": 28.3017,
 "((0, 0, 0, 0), (0, 1, 0, 0), (0, 1, 1, 1), (1, 0, 0, 1))": 31.6695,
 "((0, 0, 0, 0), (0, 1, 0, 0), (0, 1, 1, 1), (1, 0, 1, 0))": 29.7271,
 "((0, 0, 0, 0), (0, 1, 0, 0), (0, 1, 1, 1), (1, 0, 1, 1))": 31.8149,
 "((0, 0, 0, 0), (0, 1, 0, 0), (0, 1, 1, 1), (1, 1, 0, 0))": 28.7134,
 "((0, 0, 0, 0), (0, 1, 0, 0), (0, 1, 1, 1), (1, 1, 0, 1))": 31.8674,
 "((0, 0, 0, 0), (0, 1, 0, 0), (0, 1, 1, 1), (1, 1, 1, 0))": 29.3439,
 "((0, 0, 0, 0), (0, 1, 0, 0), (0, 1, 1, 1), (1, 1, 1, 1))": 30.5354,
 "((0, 0, 0, 0), (0, 1, 0, 0), (1, 0, 0, 0), (0, 0, 0, 0))": 25.2543,
 "((0, 0, 0, 0), (0, 1, 0, 0), (1, 0, 0, 0), (0, 0, 0, 1))": 27.1128,
 "((0, 0, 0, 0), (0, 1, 0, 0), (1, 0, 0, 0), (0, 0, 1, 0))": 26.5208,
 "((0, 0, 0, 0), (0, 1, 0, 0), (1, 0, 0, 0), (0, 0, 1, 1))": 26.5977,
 "((0, 0, 0, 0), (0, 1, 0, 0), (1, 0, 0, 0), (0, 1, 0, 0))": 26.5731,
 "((0, 0, 0, 0), (0, 1, 0, 0), (1, 0, 0, 0), (0, 1, 0, 1))": 27.6669,
 "((0, 0, 0, 0), (0, 1, 0, 0), (1, 0, 0, 0), (0, 1, 1, 0))": 27.7258,
 "((0, 0, 0, 0), (0, 1, 0, 0), (1, 0, 0, 0), (0, 1, 1, 1))": 27.8991,
 "((0, 0, 0, 0), (0, 1, 0, 0), (1, 0, 0, 0), (1, 0, 0, 0))": 26.2593,
 "((0, 0, 0, 0), (0, 1, 0, 0), (1, 0, 0, 0), (1, 0, 0, 1))": 30.0196,
 "((0, 0, 0, 0), (0, 1, 0, 0), (1, 0, 0, 0), (1, 0, 1, 0))": 29.6783,
 "((0, 0, 0, 0), (0, 1, 0, 0), (1, 0, 0, 0), (1, 0, 1, 1))": 30.6695,
 "((0, 0, 0, 0), (0, 1, 0, 0), (1, 0, 0, 0), (1, 1, 0, 0))": 27.9519,
 "((0, 0, 0, 0), (0, 1, 0, 0), (1, 0, 0, 0), (1, 1, 0, 1))": 28.8884,
 "((0, 0, 0, 0), (0, 1, 0, 0), (1, 0, 0, 0), (1, 1, 1, 0))": 29.5686,
 "((0, 0, 0, 0), (0, 1, 0, 0), (1, 0, 0, 0), (1, 1, 1, 1))": 29.5532,
 "((0, 0, 0, 0), (0, 1, 0, 0), (1, 0, 0, 1), (0, 0, 0, 0))": 27.3037,
 "((0, 0, 0, 0), (0, 1, 0, 0), (1, 0, 0, 1), (0, 0, 0, 1))": 28.7126,
 "((0, 0, 0, 0), (0, 1, 0, 0), (1, 0, 0, 1), (0, 0, 1, 0))": 26.7079,
 "((0, 0, 0, 0), (0, 1, 0, 0), (1, 0, 0, 1), (0, 0, 1, 1))": 28.4531,
 "((0, 0, 0, 0), (0, 1, 0, 0), (1, 0, 0, 1), (0, 1, 0, 0))": 27.109,
 "((0, 0, 0, 0), (0, 1, 0, 0), (1, 0, 0, 1), (0, 1, 0, 1))": 28.7489,
 "((0, 0, 0, 0), (0, 1, 0, 0), (1, 0, 0, 1), (0, 1, 1, 0))": 27.8879,
 "((0, 0, 0, 0), (0, 1, 0, 0), (1, 0, 0, 1), (0, 1, 1, 1))": 29.5634,
 "((0, 0, 0, 0), (0, 1, 0, 0), (1, 0, 0, 1), (1, 0, 0, 0))": 29.7909,
 "((0, 0, 0, 0), (0, 1, 0, 0), (1, 0, 0, 1), (1, 0, 0, 1))": 27.1922,
 "((0, 0, 0, 0), (0, 1, 0, 0), (1, 0, 0, 1), (1, 0, 1, 0))": 29.1889,
 "((0, 0, 0, 0), (0, 1, 0, 0), (1, 0, 0, 1), (1, 0, 1, 1))": 29.0107,
 "((0, 0, 0, 0), (0, 1, 0, 0), (1, 0, 0, 1), (1, 1, 0, 0))": 29.5377,
 "((0, 0, 0, 0), (0, 1, 0, 0), (1, 0, 0, 1), (1, 1, 0, 1))": 30.0483,
 "((0, 0, 0, 0), (0, 1, 0, 0), (1, 0, 0, 1), (1, 1, 1, 0))": 30.4235,
 "((0, 0, 0, 0), (0, 1, 0, 0), (1, 0, 0, 1), (1, 1, 1, 1))": 29.6994,
 "((0, 0, 0, 0), (0, 1, 0, 0), (1, 0, 1, 0), (0, 0, 0, 0))": 27.2137,
 "((0, 0, 0, 0), (0, 1, 0, 0), (1, 0, 1, 0), (0, 0, 0, 1))": 27.1293,
 "((0, 0, 0, 0), (0, 1, 0, 0), (1, 0, 1, 0), (0, 0, 1, 0))": 27.3805,
 "((0, 0, 0, 0), (0, 1, 0, 0), (1, 0, 1, 0), (0, 0, 1, 1))": 26.814,
 "((0, 0, 0, 0), (0, 1, 0, 0), (1, 0, 1, 0), (0, 1, 0, 0))": 26.8381,
 "((0, 0, 0, 0), (0, 1, 0, 0), (1, 0, 1, 0), (0, 1, 0, 1))": 27.9176,
 "((0, 0, 0, 0), (0, 1, 0, 0), (1, 0, 1, 0), (0, 1, 1, 0))": 27.6973,
 "((0, 0, 0, 0), (0, 1, 0, 0), (1, 0, 1, 0), (0, 1, 1, 1))": 27.9996,
 "((0, 0, 0, 0), (0, 1, 0, 0), (1, 0, 1, 0), (1, 0, 0, 0))": 28.044,
 "((0, 0, 0, 0), (0, 1, 0, 0), (1, 0, 1, 0), (1, 0, 0, 1))": 30.2905,
 "((0, 0, 0, 0), (0, 1, 0, 0), (1, 0, 1, 0), (1, 0, 1, 0))": 28.9372,
 "((0, 0, 0, 0), (0, 1, 0, 0), (1, 0, 1, 0), (1, 0, 1, 1))": 30.562,
 "((0, 0, 0, 0), (0, 1, 0, 0), (1, 0, 1, 0), (1, 1, 0, 0))": 28.0765,
 "((0, 0, 0, 0), (0, 1, 0, 0), (1, 0, 1, 0), (1, 1, 0, 1))": 30.1169,
 "((0, 0, 0, 0), (0, 1, 0, 0), (1, 0, 1, 0), (1, 1, 1, 0))": 29.8231,
 "((0, 0, 0, 0), (0, 1, 0, 0), (1, 0, 1, 0), (1, 1, 1, 1))": 29.5627,
 "((0, 0, 0, 0), (0, 1, 0, 0), (1, 0, 1, 1), (0, 0, 0, 0))": 27.0157,
 "((0, 0, 0, 0), (0, 1, 0, 0), (1, 0, 1, 1), (0, 0, 0, 1))": 28.6434,
 "((0, 0, 0, 0), (0, 1, 0, 0), (1, 0, 1, 1), (0, 0, 1, 0))": 27.2357,
 "((0, 0, 0, 0), (0, 1, 0, 0), (1, 0, 1, 1), (0, 0, 1, 1))": 28.5236,
 "((0, 0, 0, 0), (0, 1, 0, 0), (1, 0, 1, 1), (0, 1, 0, 0))": 26.5921,
 "((0, 0, 0, 0), (0, 1, 0, 0), (1, 0, 1, 1), (0, 1, 0, 1))": 28.1978,
 "((0, 0, 0, 0), (0, 1, 0, 0), (1, 0, 1, 1), (0, 1, 1, 0))": 27.6887,
 "((0, 0, 0, 0), (0, 1, 0, 0), (1, 0, 1, 1), (0, 1, 1, 1))": 28.964,
 "((0, 0, 0, 0), (0, 1, 0, 0), (1, 0, 1, 1), (1, 0, 0, 0))": 29.4318,
 "((0, 0, 0, 0), (0, 1, 0, 0), (1, 0, 1, 1), (1, 0, 0, 1))": 28.0569,
 "((0, 0, 0, 0), (0, 1, 0, 0), (1, 0, 1, 1), (1, 0, 1, 0))": 28.6085,
 "((0, 0, 0, 0), (0, 1, 0, 0), (1, 0, 1, 1), (1, 0, 1, 1))": 30.1173,
 "((0, 0, 0, 0), (0, 1, 0, 0), (1, 0, 1, 1), (1, 1, 0, 0))": 28.7756,
 "((0, 0, 0, 0), (0, 1, 0, 0), (1, 0, 1, 1), (1, 1, 0, 1))": 30.8353,
 "((0, 0, 0, 0), (0, 1, 0, 0), (1, 0, 1, 1), (1, 1, 1, 0))": 29.679,
 "((0, 0, 0, 0), (0, 1, 0, 0), (1, 0, 1, 1), (1, 1, 1, 1))": 29.9925,
 "((0, 0, 0, 0), (0, 1, 0, 0), (1, 1, 0, 0), (0, 0, 0, 0))": 26.0589,
 "((0, 0, 0, 0), (0, 1, 0, 0), (1, 1, 0, 0), (0, 0, 0, 1))": 27.0325,
 "((0, 0, 0, 0), (0, 1, 0, 0), (1, 1, 0, 0), (0, 0, 1, 0))": 26.8403,
 "((0, 0, 0, 0), (0, 1, 0, 0), (1, 1, 0, 0), (0, 0, 1, 1))": 26.2858,
 "((0, 0, 0, 0), (0, 1, 0, 0), (1, 1, 0, 0), (0, 1, 0, 0))": 26.8894,
 "((0, 0, 0, 0), (0, 1, 0, 0), (1, 1, 0, 0), (0, 1, 0, 1))": 28.1246,
 "((0, 0, 0, 0), (0, 1, 0, 0), (1, 1, 0, 0), (0, 1, 1, 0))": 27.5766,
 "((0, 0, 0, 0), (0, 1, 0, 0), (1, 1, 0, 0), (0, 1, 1, 1))": 27.8278,
 "((0, 0, 0, 0), (0, 1, 0, 0), (1, 1, 0, 0), (1, 0, 0, 0))": 26.1967,
 "((0, 0, 0, 0), (0, 1, 0, 0), (1, 1, 0, 0), (1, 0, 0, 1))": 31.2289,
 "((0, 0, 0, 0), (0, 1, 0, 0), (1, 1, 0, 0), (1, 0, 1, 0))": 29.3262,
 "((0, 0, 0, 0), (0, 1, 0, 0), (1, 1, 0, 0), (1, 0, 1, 1))": 31.252,
 "((0, 0, 0, 0), (0, 1, 0, 0), (1, 1, 0, 0), (1, 1, 0, 0))": 27.1496,
 "((0, 0, 0, 0), (0, 1, 0, 0), (1, 1, 0, 0), (1, 1, 0, 1))": 30.2232,
 "((0, 0, 0, 0), (0, 1, 0, 0), (1, 1, 0, 0), (1, 1, 1, 0))": 29.5848,
 "((0, 0, 0, 0), (0, 1, 0, 0), (1, 1, 0, 0), (1, 1, 1, 1))": 29.3902,
 "((0, 0, 0, 0), (0, 1, 0, 0), (1, 1, 0, 1), (0, 0, 0, 0))": 27.6798,
 "((0, 0, 0, 0), (0, 1, 0, 0), (1, 1, 0, 1), (0, 0, 0, 1))": 28.5082,
 "((0, 0, 0, 0), (0, 1, 0, 0), (1, 1, 0, 1), (0, 0, 1, 0))": 27.3616,
 "((0, 0, 0, 0), (0, 1, 0, 0), (1, 1, 0, 1), (0, 0, 1, 1))": 27.8695,
 "((0, 0, 0, 0), (0, 1, 0, 0), (1, 1, 0, 1), (0, 1, 0, 0))": 27.9381,
 "((0, 0, 0, 0), (0, 1, 0, 0), (1, 1, 0, 1), (0, 1, 0, 1))": 28.8198,
 "((0, 0, 0, 0), (0, 1, 0, 0), (1, 1, 0, 1), (0, 1, 1, 0))": 27.6833,
 "((0, 0, 0, 0), (0, 1, 0, 0), (1, 1, 0, 1), (0, 1, 1, 1))": 29.6168,
 "((0, 0, 0, 0), (0, 1, 0, 0), (1, 1, 0, 1), (1, 0, 0, 0))": 29.5835,
 "((0, 0, 0, 0), (0, 1, 0, 0), (1, 1, 0, 1), (1, 0, 0, 1))": 28.0789,
 "((0, 0, 0, 0), (0, 1, 0, 0), (1, 1, 0, 1), (1, 0, 1, 0))": 29.0013,
 "((0, 0, 0, 0), (0, 1, 0, 0), (1, 1, 0, 1), (1, 0, 1, 1))": 31.1738,
 "((0, 0, 0, 0), (0, 1, 0, 0), (1, 1, 0, 1), (1, 1, 0, 0))": 28.7844,
 "((0, 0, 0, 0), (0, 1, 0, 0), (1, 1, 0, 1), (1, 1, 0, 1))": 30.2026,
 "((0, 0, 0, 0), (0, 1, 0, 0), (1, 1, 0, 1), (1, 1, 1, 0))": 29.3498,
 "((0, 0, 0, 0), (0, 1, 0, 0), (1, 1, 0, 1), (1, 1, 1, 1))": 29.6291,
 "((0, 0, 0, 0), (0, 1, 0, 0), (1, 1, 1, 0), (0, 0, 0, 0))": 27.2231,
 "((0, 0, 0, 0), (0, 1, 0, 0), (1, 1, 1, 0), (0, 0, 0, 1))": 27.0391,
 "((0, 0, 0, 0), (0, 1, 0, 0), (1, 1, 1, 0), (0, 0, 1, 0))": 27.3901,
 "((0, 0, 0, 0), (0, 1, 0, 0), (1, 1, 1, 0), (0, 0, 1, 1))": 26.5194,
 "((0, 0, 0, 0), (0, 1, 0, 0), (1, 1, 1, 0), (0, 1, 0, 0))": 27.5314,
 "((0, 0, 0, 0), (0, 1, 0, 0), (1, 1, 1, 0), (0, 1, 0, 1))": 28.7534,
 "((0, 0, 0, 0), (0, 1, 0, 0), (1, 1, 1, 0), (0, 1, 1, 0))": 27.2238,
 "((0, 0, 0, 0), (0, 1, 0, 0), (1, 1, 1, 0), (0, 1, 1, 1))": 27.3059,
 "((0, 0, 0, 0), (0, 1, 0, 0), (1, 1, 1, 0), (1, 0, 0, 0))": 28.0772,
 "((0, 0, 0, 0), (0, 1, 0, 0), (1, 1, 1, 0), (1, 0, 0, 1))": 29.8212,
 "((0, 0, 0, 0), (0, 1, 0, 0), (1, 1, 1, 0), (1, 0, 1, 0))": 28.9736,
 "((0, 0, 0, 0), (0, 1, 0, 0), (1, 1, 1, 0), (1, 0, 1, 1))": 29.5039,
 "((0, 0, 0, 0), (0, 1, 0, 0), (1, 1, 1, 0), (1, 1, 0, 0))": 26.9304,
 "((0, 0, 0, 0), (0, 1, 0, 0), (1, 1, 1, 0), (1, 1, 0, 1))": 30.1653,
 "((0, 0, 0, 0), (0, 1, 0, 0), (1, 1, 1, 0), (1, 1, 1, 0))": 28.4032,
 "((0, 0, 0, 0), (0, 1, 0, 0), (1, 1, 1, 0), (1, 1, 1, 1))": 28.1234,
 "((0, 0, 0, 0), (0, 1, 0, 0), (1, 1, 1, 1), (0, 0, 0, 0))": 27.0144,
 "((0, 0, 0, 0), (0, 1, 0, 0), (1, 1, 1, 1), (0, 0, 0, 1))": 28.3878,
 "((0, 0, 0, 0), (0, 1, 0, 0), (1, 1, 1, 1), (0, 0, 1, 0))": 27.4194,
 "((0, 0, 0, 0), (0, 1, 0, 0), (1, 1, 1, 1), (0, 0, 1, 1))": 27.4931,
 "((0, 0, 0, 0), (0, 1, 0, 0), (1, 1, 1, 1), (0, 1, 0, 0))": 27.6257,
 "((0, 0, 0, 0), (0, 1, 0, 0), (1, 1, 1, 1), (0, 1, 0, 1))": 27.9195,
 "((0, 0, 0, 0), (0, 1, 0, 0), (1, 1, 1, 1), (0, 1, 1, 0))": 27.2251,
 "((0, 0, 0, 0), (0, 1, 0, 0), (1, 1, 1, 1), (0, 1, 1, 1))": 28.0437,
 "((0, 0, 0, 0), (0, 1, 0, 0), (1, 1, 1, 1), (1, 0, 0, 0))": 29.2276,
 "((0, 0, 0, 0), (0, 1, 0, 0), (1, 1, 1, 1), (1, 0, 0, 1))": 30.2462,
 "((0, 0, 0, 0), (0, 1, 0, 0), (1, 1, 1, 1), (1, 0, 1, 0))": 28.6985,
 "((0, 0, 0, 0), (0, 1, 0, 0), (1, 1, 1, 1), (1, 0, 1, 1))": 30.7711,
 "((0, 0, 0, 0), (0, 1, 0, 0), (1, 1, 1, 1), (1, 1, 0, 0))": 28.1979,
 "((0, 0, 0, 0), (0, 1, 0, 0), (1, 1, 1, 1), (1, 1, 0, 1))": 30.5752,
 "((0, 0, 0, 0), (0, 1, 0, 0), (1, 1, 1, 1), (1, 1, 1, 0))": 28.5977,
 "((0, 0, 0, 0), (0, 1, 0, 0), (1, 1, 1, 1), (1, 1, 1, 1))": 29.3821,
 "((0, 0, 0, 0), (0, 1, 0, 1), (0, 0, 0, 0), (0, 0, 0, 0))": 25.8499,
 "((0, 0, 0, 0), (0, 1, 0, 1), (0, 0, 0, 0), (0, 0, 0, 1))": 27.5589,
 "((0, 0, 0, 0), (0, 1, 0, 1), (0, 0, 0, 0), (0, 0, 1, 0))": 27.4054,
 "((0, 0, 0, 0), (0, 1, 0, 1), (0, 0, 0, 0), (0, 0, 1, 1))": 29.8763,
 "((0, 0, 0, 0), (0, 1, 0, 1), (0, 0, 0, 0), (0, 1, 0, 0))": 26.598,
 "((0, 0, 0, 0), (0, 1, 0, 1), (0, 0, 0, 0), (0, 1, 0, 1))": 30.4306,
 "((0, 0, 0, 0), (0, 1, 0, 1), (0, 0, 0, 0), (0, 1, 1, 0))": 29.4542,
 "((0, 0, 0, 0), (0, 1, 0, 1), (0, 0, 0, 0), (0, 1, 1, 1))": 31.8274,
 "((0, 0, 0, 0), (0, 1, 0, 1), (0, 0, 0, 0), (1, 0, 0, 0))": 26.0542,
 "((0, 0, 0, 0), (0, 1, 0, 1), (0, 0, 0, 0), (1, 0, 0, 1))": 31.8481,
 "((0, 0, 0, 0), (0, 1, 0, 1), (0, 0, 0, 0), (1, 0, 1, 0))": 27.6531,
 "((0, 0, 0, 0), (0, 1, 0, 1), (0, 0, 0, 0), (1, 0, 1, 1))": 32.2743,
 "((0, 0, 0, 0), (0, 1, 0, 1), (0, 0, 0, 0), (1, 1, 0, 0))": 26.3947,
 "((0, 0, 0, 0), (0, 1, 0, 1), (0, 0, 0, 0), (1, 1, 0, 1))": 31.4756,
 "((0, 0, 0, 0), (0, 1, 0, 1), (0, 0, 0, 0), (1, 1, 1, 0))": 28.5784,
 "((0, 0, 0, 0), (0, 1, 0, 1), (0, 0, 0, 0), (1, 1, 1, 1))": 32.012,
 "((0, 0, 0, 0), (0, 1, 0, 1), (0, 0, 0, 1), (0, 0, 0, 0))": 28.3367,
 "((0, 0, 0, 0), (0, 1, 0, 1), (0, 0, 0, 1), (0, 0, 0, 1))": 28.8083,
 "((0, 0, 0, 0), (0, 1, 0, 1), (0, 0, 0, 1), (0, 0, 1, 0))": 28.696,
 "((0, 0, 0, 0), (0, 1, 0, 1), (0, 0, 0, 1), (0, 0, 1, 1))": 29.946,
 "((0, 0, 0, 0), (0, 1, 0, 1), (0, 0, 0, 1), (0, 1, 0, 0))": 29.4542,
 "((0, 0, 0, 0), (0, 1, 0, 1), (0, 0, 0, 1), (0, 1, 0, 1))": 31.8274,
 "((0, 0, 0, 0), (0, 1, 0, 1), (0, 0, 0, 1), (0, 1, 1, 0))": 30.4282,
 "((0, 0, 0, 0), (0, 1, 0, 1), (0, 0, 0, 1), (0, 1, 1, 1))": 31.2743,
 "((0, 0, 0, 0), (0, 1, 0, 1), (0, 0, 0, 1), (1, 0, 0, 0))": 30.1663,
 "((0, 0, 0, 0), (0, 1, 0, 1), (0, 0, 0, 1), (1, 0, 0, 1))": 32.9185,
 "((0, 0, 0, 0), (0, 1, 0, 1), (0, 0, 0, 1), (1, 0, 1, 0))": 30.9294,
 "((0, 0, 0, 0), (0, 1, 0, 1), (0, 0, 0, 1), (1, 0, 1, 1))": 30.9688,
 "((0, 0, 0, 0), (0, 1, 0, 1), (0, 0, 0, 1), (1, 1, 0, 0))": 29.2018,
 "((0, 0, 0, 0), (0, 1, 0, 1), (0, 0, 0, 1), (1, 1, 0, 1))": 33.8338,
 "((0, 0, 0, 0), (0, 1, 0, 1), (0, 0, 0, 1), (1, 1, 1, 0))": 31.093,
 "((0, 0, 0, 0), (0, 1, 0, 1), (0, 0, 0, 1), (1, 1, 1, 1))": 32.636,
 "((0, 0, 0, 0), (0, 1, 0, 1), (0, 0, 1, 0), (0, 0, 0, 0))": 27.2137,
 "((0, 0, 0, 0), (0, 1, 0, 1), (0, 0, 1, 0), (0, 0, 0, 1))": 28.9005,
 "((0, 0, 0, 0), (0, 1, 0, 1), (0, 0, 1, 0), (0, 0, 1, 0))": 28.2686,
 "((0, 0, 0, 0), (0, 1, 0, 1), (0, 0, 1, 0), (0, 0, 1, 1))": 29.564,
 "((0, 0, 0, 0), (0, 1, 0, 1), (0, 0, 1, 0), (0, 1, 0, 0))": 28.287,
 "((0, 0, 0, 0), (0, 1, 0, 1), (0, 0, 1, 0), (0, 1, 0, 1))": 31.0428,
 "((0, 0, 0, 0), (0, 1, 0, 1), (0, 0, 1, 0), (0, 1, 1, 0))": 30.0954,
 "((0, 0, 0, 0), (0, 1, 0, 1), (0, 0, 1, 0), (0, 1, 1, 1))": 32.1275,
 "((0, 0, 0, 0), (0, 1, 0, 1), (0, 0, 1, 0), (1, 0, 0, 0))": 26.7655,
 "((0, 0, 0, 0), (0, 1, 0, 1), (0, 0, 1, 0), (1, 0, 0, 1))": 33.2829,
 "((0, 0, 0, 0), (0, 1, 0, 1), (0, 0, 1, 0), (1, 0, 1, 0))": 29.0118,
 "((0, 0, 0, 0), (0, 1, 0, 1), (0, 0, 1, 0), (1, 0, 1, 1))": 32.147,
 "((0, 0, 0, 0), (0, 1, 0, 1), (0, 0, 1, 0), (1, 1, 0, 0))": 27.259,
 "((0, 0, 0, 0), (0, 1, 0, 1), (0, 0, 1, 0), (1, 1, 0, 1))": 31.549,
 "((0, 0, 0, 0), (0, 1, 0, 1), (0, 0, 1, 0), (1, 1, 1, 0))": 29.3138,
 "((0, 0, 0, 0), (0, 1, 0, 1), (0, 0, 1, 0), (1, 1, 1, 1))": 32.2573,
 "((0, 0, 0, 0), (0, 1, 0, 1), (0, 0, 1, 1), (0, 0, 0, 0))": 28.2831,
 "((0, 0, 0, 0), (0, 1, 0, 1), (0, 0, 1, 1), (0, 0, 0, 1))": 29.1983,
 "((0, 0, 0, 0), (0, 1, 0, 1), (0, 0, 1, 1), (0, 0, 1, 0))": 28.609,
 "((0, 0, 0, 0), (0, 1, 0, 1), (0, 0, 1, 1), (0, 0, 1, 1))": 29.2784,
 "((0, 0, 0, 0), (0, 1, 0, 1), (0, 0, 1, 1), (0, 1, 0, 0))": 30.0954,
 "((0, 0, 0, 0), (0, 1, 0, 1), (0, 0, 1, 1), (0, 1, 0, 1))": 32.1275,
 "((0, 0, 0, 0), (0, 1, 0, 1), (0, 0, 1, 1), (0, 1, 1, 0))": 29.7863,
 "((0, 0, 0, 0), (0, 1, 0, 1), (0, 0, 1, 1), (0, 1, 1, 1))": 29.765,
 "((0, 0, 0, 0), (0, 1, 0, 1), (0, 0, 1, 1), (1, 0, 0, 0))": 29.8075,
 "((0, 0, 0, 0), (0, 1, 0, 1), (0, 0, 1, 1), (1, 0, 0, 1))": 33.7241,
 "((0, 0, 0, 0), (0, 1, 0, 1), (0, 0, 1, 1), (1, 0, 1, 0))": 30.5329,
 "((0, 0, 0, 0), (0, 1, 0, 1), (0, 0, 1, 1), (1, 0, 1, 1))": 31.319,
 "((0, 0, 0, 0), (0, 1, 0, 1), (0, 0, 1, 1), (1, 1, 0, 0))": 28.7056,
 "((0, 0, 0, 0), (0, 1, 0, 1), (0, 0, 1, 1), (1, 1, 0, 1))": 33.7538,
 "((0, 0, 0, 0), (0, 1, 0, 1), (0, 0, 1, 1), (1, 1, 1, 0))": 30.4306,
 "((0, 0, 0, 0), (0, 1, 0, 1), (0, 0, 1, 1), (1, 1, 1, 1))": 31.2583,
 "((0, 0, 0, 0), (0, 1, 0, 1), (0, 1, 0, 0), (0, 0, 0, 0))": 27.3101,
 "((0, 0, 0, 0), (0, 1, 0, 1), (0, 1, 0, 0), (0, 0, 0, 1))": 29.5855,
 "((0, 0, 0, 0), (0, 1, 0, 1), (0, 1, 0, 0), (0, 0, 1, 0))": 28.4269,
 "((0, 0, 0, 0), (0, 1, 0, 1), (0, 1, 0, 0), (0, 0, 1, 1))": 31.0219,
 "((0, 0, 0, 0), (0, 1, 0, 1), (0, 1, 0, 0), (0, 1, 0, 0))": 26.8695,
 "((0, 0, 0, 0), (0, 1, 0, 1), (0, 1, 0, 0), (0, 1, 0, 1))": 31.7508,
 "((0, 0, 0, 0), (0, 1, 0, 1), (0, 1, 0, 0), (0, 1, 1, 0))": 30.0906,
 "((0, 0, 0, 0), (0, 1, 0, 1), (0, 1, 0, 0), (0, 1, 1, 1))": 32.784,
 "((0, 0, 0, 0), (0, 1, 0, 1), (0, 1, 0, 0), (1, 0, 0, 0))": 26.8137,
 "((0, 0, 0, 0), (0, 1, 0, 1), (0, 1, 0, 0), (1, 0, 0, 1))": 33.2658,
 "((0, 0, 0, 0), (0, 1, 0, 1), (0, 1, 0, 0), (1, 0, 1, 0))": 28.7737,
 "((0, 0, 0, 0), (0, 1, 0, 1), (0, 1, 0, 0), (1, 0, 1, 1))": 32.8787,
 "((0, 0, 0, 0), (0, 1, 0, 1), (0, 1, 0, 0), (1, 1, 0, 0))": 27.478,
 "((0, 0, 0, 0), (0, 1, 0, 1), (0, 1, 0, 0), (1, 1, 0, 1))": 31.394,
 "((0, 0, 0, 0), (0, 1, 0, 1), (0, 1, 0, 0), (1, 1, 1, 0))": 29.908,
 "((0, 0, 0, 0), (0, 1, 0, 1), (0, 1, 0, 0), (1, 1, 1, 1))": 33.1236,
 "((0, 0, 0, 0), (0, 1, 0, 1), (0, 1, 0, 1), (0, 0, 0, 0))": 29.4548,
 "((0, 0, 0, 0), (0, 1, 0, 1), (0, 1, 0, 1), (0, 0, 0, 1))": 29.4007,
 "((0, 0, 0, 0), (0, 1, 0, 1), (0, 1, 0, 1), (0, 0, 1, 0))": 29.0968,
 "((0, 0, 0, 0), (0, 1, 0, 1), (0, 1, 0, 1), (0, 0, 1, 1))": 30.8227,
 "((0, 0, 0, 0), (0, 1, 0, 1), (0, 1, 0, 1), (0, 1, 0, 0))": 28.1433,
 "((0, 0, 0, 0), (0, 1, 0, 1), (0, 1, 0, 1), (0, 1, 0, 1))": 30.5865,
 "((0, 0, 0, 0), (0, 1, 0, 1), (0, 1, 0, 1), (0, 1, 1, 0))": 30.0779,
 "((0, 0, 0, 0), (0, 1, 0, 1), (0, 1, 0, 1), (0, 1, 1, 1))": 31.7023,
 "((0, 0, 0, 0), (0, 1, 0, 1), (0, 1, 0, 1), (1, 0, 0, 0))": 29.9955,
 "((0, 0, 0, 0), (0, 1, 0, 1), (0, 1, 0, 1), (1, 0, 0, 1))": 33.8787,
 "((0, 0, 0, 0), (0, 1, 0, 1), (0, 1, 0, 1), (1, 0, 1, 0))": 29.5842,
 "((0, 0, 0, 0), (0, 1, 0, 1), (0, 1, 0, 1), (1, 0, 1, 1))": 31.7433,
 "((0, 0, 0, 0), (0, 1, 0, 1), (0, 1, 0, 1), (1, 1, 0, 0))": 29.1251,
 "((0, 0, 0, 0), (0, 1, 0, 1), (0, 1, 0, 1), (1, 1, 0, 1))": 32.6387,
 "((0, 0, 0, 0), (0, 1, 0, 1), (0, 1, 0, 1), (1, 1, 1, 0))": 28.7459,
 "((0, 0, 0, 0), (0, 1, 0, 1), (0, 1, 0, 1), (1, 1, 1, 1))": 32.9872,
 "((0, 0, 0, 0), (0, 1, 0, 1), (0, 1, 1, 0), (0, 0, 0, 0))": 28.8605,
 "((0, 0, 0, 0), (0, 1, 0, 1), (0, 1, 1, 0), (0, 0, 0, 1))": 31.0798,
 "((0, 0, 0, 0), (0, 1, 0, 1), (0, 1, 1, 0), (0, 0, 1, 0))": 28.5177,
 "((0, 0, 0, 0), (0, 1, 0, 1), (0, 1, 1, 0), (0, 0, 1, 1))": 30.2472,
 "((0, 0, 0, 0), (0, 1, 0, 1), (0, 1, 1, 0), (0, 1, 0, 0))": 28.1697,
 "((0, 0, 0, 0), (0, 1, 0, 1), (0, 1, 1, 0), (0, 1, 0, 1))": 32.2362,
 "((0, 0, 0, 0), (0, 1, 0, 1), (0, 1, 1, 0), (0, 1, 1, 0))": 29.8009,
 "((0, 0, 0, 0), (0, 1, 0, 1), (0, 1, 1, 0), (0, 1, 1, 1))": 32.7478,
 "((0, 0, 0, 0), (0, 1, 0, 1), (0, 1, 1, 0), (1, 0, 0, 0))": 27.3359,
 "((0, 0, 0, 0), (0, 1, 0, 1), (0, 1, 1, 0), (1, 0, 0, 1))": 34.2488,
 "((0, 0, 0, 0), (0, 1, 0, 1), (0, 1, 1, 0), (1, 0, 1, 0))": 29.6107,
 "((0, 0, 0, 0), (0, 1, 0, 1), (0, 1, 1, 0), (1, 0, 1, 1))": 32.8118,
 "((0, 0, 0, 0), (0, 1, 0, 1), (0, 1, 1, 0), (1, 1, 0, 0))": 28.0542,
 "((0, 0, 0, 0), (0, 1, 0, 1), (0, 1, 1, 0), (1, 1, 0, 1))": 31.7389,
 "((0, 0, 0, 0), (0, 1, 0, 1), (0, 1, 1, 0), (1, 1, 1, 0))": 30.4312,
 "((0, 0, 0, 0), (0, 1, 0, 1), (0, 1, 1, 0), (1, 1, 1, 1))": 32.5792,
 "((0, 0, 0, 0), (0, 1, 0, 1), (0, 1, 1, 1), (0, 0, 0, 0))": 29.5955,
 "((0, 0, 0, 0), (0, 1, 0, 1), (0, 1, 1, 1), (0, 0, 0, 1))": 30.5568,
 "((0, 0, 0, 0), (0, 1, 0, 1), (0, 1, 1, 1), (0, 0, 1, 0))": 28.429,
 "((0, 0, 0, 0), (0, 1, 0, 1), (0, 1, 1, 1), (0, 0, 1, 1))": 29.8067,
 "((0, 0, 0, 0), (0, 1, 0, 1), (0, 1, 1, 1), (0, 1, 0, 0))": 29.6171,
 "((0, 0, 0, 0), (0, 1, 0, 1), (0, 1, 1, 1), (0, 1, 0, 1))": 31.6624,
 "((0, 0, 0, 0), (0, 1, 0, 1), (0, 1, 1, 1), (0, 1, 1, 0))": 29.2716,
 "((0, 0, 0, 0), (0, 1, 0, 1), (0, 1, 1, 1), (0, 1, 1, 1))": 30.2216,
 "((0, 0, 0, 0), (0, 1, 0, 1), (0, 1, 1, 1), (1, 0, 0, 0))": 29.0864,
 "((0, 0, 0, 0), (0, 1, 0, 1), (0, 1, 1, 1), (1, 0, 0, 1))": 34.4768,
 "((0, 0, 0, 0), (0, 1, 0, 1), (0, 1, 1, 1), (1, 0, 1, 0))": 30.4805,
 "((0, 0, 0, 0), (0, 1, 0, 1), (0, 1, 1, 1), (1, 0, 1, 1))": 32.4892,
 "((0, 0, 0, 0), (0, 1, 0, 1), (0, 1, 1, 1), (1, 1, 0, 0))": 28.2715,
 "((0, 0, 0, 0), (0, 1, 0, 1), (0, 1, 1, 1), (1, 1, 0, 1))": 33.6894,
 "((0, 0, 0, 0), (0, 1, 0, 1), (0, 1, 1, 1), (1, 1, 1, 0))": 30.3436,
 "((0, 0, 0, 0), (0, 1, 0, 1), (0, 1, 1, 1), (1, 1, 1, 1))": 31.1708,
 "((0, 0, 0, 0), (0, 1, 0, 1), (1, 0, 0, 0), (0, 0, 0, 0))": 26.2353,
 "((0, 0, 0, 0), (0, 1, 0, 1), (1, 0, 0, 0), (0, 0, 0, 1))": 30.9455,
 "((0, 0, 0, 0), (0, 1, 0, 1), (1, 0, 0, 0), (0, 0, 1, 0))": 28.0479,
 "((0, 0, 0, 0), (0, 1, 0, 1), (1, 0, 0, 0), (0, 0, 1, 1))": 31.0111,
 "((0, 0, 0, 0), (0, 1, 0, 1), (1, 0, 0, 0), (0, 1, 0, 0))": 26.9006,
 "((0, 0, 0, 0), (0, 1, 0, 1), (1, 0, 0, 0), (0, 1, 0, 1))": 30.974,
 "((0, 0, 0, 0), (0, 1, 0, 1), (1, 0, 0, 0), (0, 1, 1, 0))": 28.4517,
 "((0, 0, 0, 0), (0, 1, 0, 1), (1, 0, 0, 0), (0, 1, 1, 1))": 32.1255,
 "((0, 0, 0, 0), (0, 1, 0, 1), (1, 0, 0, 0), (1, 0, 0, 0))": 27.2641,
 "((0, 0, 0, 0), (0, 1, 0, 1), (1, 0, 0, 0), (1, 0, 0, 1))": 29.882,
 "((0, 0, 0, 0), (0, 1, 0, 1), (1, 0, 0, 0), (1, 0, 1, 0))": 29.4902,
 "((0, 0, 0, 0), (0, 1, 0, 1), (1, 0, 0, 0), (1, 0, 1, 1))": 31.7994,
 "((0, 0, 0, 0), (0, 1, 0, 1), (1, 0, 0, 0), (1, 1, 0, 0))": 28.5362,
 "((0, 0, 0, 0), (0, 1, 0, 1), (1, 0, 0, 0), (1, 1, 0, 1))": 29.7263,
 "((0, 0, 0, 0), (0, 1, 0, 1), (1, 0, 0, 0), (1, 1, 1, 0))": 30.5693,
 "((0, 0, 0, 0), (0, 1, 0, 1), (1, 0, 0, 0), (1, 1, 1, 1))": 31.9942,
 "((0, 0, 0, 0), (0, 1, 0, 1), (1, 0, 0, 1), (0, 0, 0, 0))": 29.3207,
 "((0, 0, 0, 0), (0, 1, 0, 1), (1, 0, 0, 1), (0, 0, 0, 1))": 32.0911,
 "((0, 0, 0, 0), (0, 1, 0, 1), (1, 0, 0, 1), (0, 0, 1, 0))": 29.113,
 "((0, 0, 0, 0), (0, 1, 0, 1), (1, 0, 0, 1), (0, 0, 1, 1))": 31.3504,
 "((0, 0, 0, 0), (0, 1, 0, 1), (1, 0, 0, 1), (0, 1, 0, 0))": 28.3799,
 "((0, 0, 0, 0), (0, 1, 0, 1), (1, 0, 0, 1), (0, 1, 0, 1))": 31.5634,
 "((0, 0, 0, 0), (0, 1, 0, 1), (1, 0, 0, 1), (0, 1, 1, 0))": 27.7239,
 "((0, 0, 0, 0), (0, 1, 0, 1), (1, 0, 0, 1), (0, 1, 1, 1))": 31.9051,
 "((0, 0, 0, 0), (0, 1, 0, 1), (1, 0, 0, 1), (1, 0, 0, 0))": 30.9455,
 "((0, 0, 0, 0), (0, 1, 0, 1), (1, 0, 0, 1), (1, 0, 0, 1))": 31.1889,
 "((0, 0, 0, 0), (0, 1, 0, 1), (1, 0, 0, 1), (1, 0, 1, 0))": 31.3069,
 "((0, 0, 0, 0), (0, 1, 0, 1), (1, 0, 0, 1), (1, 0, 1, 1))": 29.8489,
 "((0, 0, 0, 0), (0, 1, 0, 1), (1, 0, 0, 1), (1, 1, 0, 0))": 30.1406,
 "((0, 0, 0, 0), (0, 1, 0, 1), (1, 0, 0, 1), (1, 1, 0, 1))": 32.1648,
 "((0, 0, 0, 0), (0, 1, 0, 1), (1, 0, 0, 1), (1, 1, 1, 0))": 31.0686,
 "((0, 0, 0, 0), (0, 1, 0, 1), (1, 0, 0, 1), (1, 1, 1, 1))": 30.794,
 "((0, 0, 0, 0), (0, 1, 0, 1), (1, 0, 1, 0), (0, 0, 0, 0))": 28.1154,
 "((0, 0, 0, 0), (0, 1, 0, 1), (1, 0, 1, 0), (0, 0, 0, 1))": 31.3917,
 "((0, 0, 0, 0), (0, 1, 0, 1), (1, 0, 1, 0), (0, 0, 1, 0))": 29.0022,
 "((0, 0, 0, 0), (0, 1, 0, 1), (1, 0, 1, 0), (0, 0, 1, 1))": 30.7493,
 "((0, 0, 0, 0), (0, 1, 0, 1), (1, 0, 1, 0), (0, 1, 0, 0))": 26.7694,
 "((0, 0, 0, 0), (0, 1, 0, 1), (1, 0, 1, 0), (0, 1, 0, 1))": 30.3572,
 "((0, 0, 0, 0), (0, 1, 0, 1), (1, 0, 1, 0), (0, 1, 1, 0))": 28.6861,
 "((0, 0, 0, 0), (0, 1, 0, 1), (1, 0, 1, 0), (0, 1, 1, 1))": 29.345,
 "((0, 0, 0, 0), (0, 1, 0, 1), (1, 0, 1, 0), (1, 0, 0, 0))": 27.8941,
 "((0, 0, 0, 0), (0, 1, 0, 1), (1, 0, 1, 0), (1, 0, 0, 1))": 31.7009,
 "((0, 0, 0, 0), (0, 1, 0, 1), (1, 0, 1, 0), (1, 0, 1, 0))": 30.0355,
 "((0, 0, 0, 0), (0, 1, 0, 1), (1, 0, 1, 0), (1, 0, 1, 1))": 32.1929,
 "((0, 0, 0, 0), (0, 1, 0, 1), (1, 0, 1, 0), (1, 1, 0, 0))": 28.0572,
 "((0, 0, 0, 0), (0, 1, 0, 1), (1, 0, 1, 0), (1, 1, 0, 1))": 30.2792,
 "((0, 0, 0, 0), (0, 1, 0, 1), (1, 0, 1, 0), (1, 1, 1, 0))": 30.7463,
 "((0, 0, 0, 0), (0, 1, 0, 1), (1, 0, 1, 0), (1, 1, 1, 1))": 28.5611,
 "((0, 0, 0, 0), (0, 1, 0, 1), (1, 0, 1, 1), (0, 0, 0, 0))": 29.4612,
 "((0, 0, 0, 0), (0, 1, 0, 1), (1, 0, 1, 1), (0, 0, 0, 1))": 31.7764,
 "((0, 0, 0, 0), (0, 1, 0, 1), (1, 0, 1, 1), (0, 0, 1, 0))": 29.0667,
 "((0, 0, 0, 0), (0, 1, 0, 1), (1, 0, 1, 1), (0, 0, 1, 1))": 31.5348,
 "((0, 0, 0, 0), (0, 1, 0, 1), (1, 0, 1, 1), (0, 1, 0, 0))": 28.225,
 "((0, 0, 0, 0), (0, 1, 0, 1), (1, 0, 1, 1), (0, 1, 0, 1))": 30.9766,
 "((0, 0, 0, 0), (0, 1, 0, 1), (1, 0, 1, 1), (0, 1, 1, 0))": 27.7416,
 "((0, 0, 0, 0), (0, 1, 0, 1), (1, 0, 1, 1), (0, 1, 1, 1))": 30.6374,
 "((0, 0, 0, 0), (0, 1, 0, 1), (1, 0, 1, 1), (1, 0, 0, 0))": 30.7635,
 "((0, 0, 0, 0), (0, 1, 0, 1), (1, 0, 1, 1), (1, 0, 0, 1))": 32.5451,
 "((0, 0, 0, 0), (0, 1, 0, 1), (1, 0, 1, 1), (1, 0, 1, 0))": 29.8767,
 "((0, 0, 0, 0), (0, 1, 0, 1), (1, 0, 1, 1), (1, 0, 1, 1))": 30.6858,
 "((0, 0, 0, 0), (0, 1, 0, 1), (1, 0, 1, 1), (1, 1, 0, 0))": 29.5329,
 "((0, 0, 0, 0), (0, 1, 0, 1), (1, 0, 1, 1), (1, 1, 0, 1))": 32.2551,
 "((0, 0, 0, 0), (0, 1, 0, 1), (1, 0, 1, 1), (1, 1, 1, 0))": 30.4523,
 "((0, 0, 0, 0), (0, 1, 0, 1), (1, 0, 1, 1), (1, 1, 1, 1))": 29.5627,
 "((0, 0, 0, 0), (0, 1, 0, 1), (1, 1, 0, 0), (0, 0, 0, 0))": 26.9622,
 "((0, 0, 0, 0), (0, 1, 0, 1), (1, 1, 0, 0), (0, 0, 0, 1))": 31.3572,
 "((0, 0, 0, 0), (0, 1, 0, 1), (1, 1, 0, 0), (0, 0, 1, 0))": 28.336,
 "((0, 0, 0, 0), (0, 1, 0, 1), (1, 1, 0, 0), (0, 0, 1, 1))": 30.4725,
 "((0, 0, 0, 0), (0, 1, 0, 1), (1, 1, 0, 0), (0, 1, 0, 0))": 26.9086,
 "((0, 0, 0, 0), (0, 1, 0, 1), (1, 1, 0, 0), (0, 1, 0, 1))": 31.0649,
 "((0, 0, 0, 0), (0, 1, 0, 1), (1, 1, 0, 0), (0, 1, 1, 0))": 28.8371,
 "((0, 0, 0, 0), (0, 1, 0, 1), (1, 1, 0, 0), (0, 1, 1, 1))": 32.4046,
 "((0, 0, 0, 0), (0, 1, 0, 1), (1, 1, 0, 0), (1, 0, 0, 0))": 27.2532,
 "((0, 0, 0, 0), (0, 1, 0, 1), (1, 1, 0, 0), (1, 0, 0, 1))": 32.3836,
 "((0, 0, 0, 0), (0, 1, 0, 1), (1, 1, 0, 0), (1, 0, 1, 0))": 29.5428,
 "((0, 0, 0, 0), (0, 1, 0, 1), (1, 1, 0, 0), (1, 0, 1, 1))": 32.7418,
 "((0, 0, 0, 0), (0, 1, 0, 1), (1, 1, 0, 0), (1, 1, 0, 0))": 28.1938,
 "((0, 0, 0, 0), (0, 1, 0, 1), (1, 1, 0, 0), (1, 1, 0, 1))": 29.5261,
 "((0, 0, 0, 0), (0, 1, 0, 1), (1, 1, 0, 0), (1, 1, 1, 0))": 30.1643,
 "((0, 0, 0, 0), (0, 1, 0, 1), (1, 1, 0, 0), (1, 1, 1, 1))": 31.2905,
 "((0, 0, 0, 0), (0, 1, 0, 1), (1, 1, 0, 1), (0, 0, 0, 0))": 29.3999,
 "((0, 0, 0, 0), (0, 1, 0, 1), (1, 1, 0, 1), (0, 0, 0, 1))": 31.5647,
 "((0, 0, 0, 0), (0, 1, 0, 1), (1, 1, 0, 1), (0, 0, 1, 0))": 29.2292,
 "((0, 0, 0, 0), (0, 1, 0, 1), (1, 1, 0, 1), (0, 0, 1, 1))": 30.4211,
 "((0, 0, 0, 0), (0, 1, 0, 1), (1, 1, 0, 1), (0, 1, 0, 0))": 28.3939,
 "((0, 0, 0, 0), (0, 1, 0, 1), (1, 1, 0, 1), (0, 1, 0, 1))": 31.2341,
 "((0, 0, 0, 0), (0, 1, 0, 1), (1, 1, 0, 1), (0, 1, 1, 0))": 28.2067,
 "((0, 0, 0, 0), (0, 1, 0, 1), (1, 1, 0, 1), (0, 1, 1, 1))": 32.0892,
 "((0, 0, 0, 0), (0, 1, 0, 1), (1, 1, 0, 1), (1, 0, 0, 0))": 30.6879,
 "((0, 0, 0, 0), (0, 1, 0, 1), (1, 1, 0, 1), (1, 0, 0, 1))": 32.3313,
 "((0, 0, 0, 0), (0, 1, 0, 1), (1, 1, 0, 1), (1, 0, 1, 0))": 29.6991,
 "((0, 0, 0, 0), (0, 1, 0, 1), (1, 1, 0, 1), (1, 0, 1, 1))": 30.7132,
 "((0, 0, 0, 0), (0, 1, 0, 1), (1, 1, 0, 1), (1, 1, 0, 0))": 29.6467,
 "((0, 0, 0, 0), (0, 1, 0, 1), (1, 1, 0, 1), (1, 1, 0, 1))": 31.549,
 "((0, 0, 0, 0), (0, 1, 0, 1), (1, 1, 0, 1), (1, 1, 1, 0))": 28.6526,
 "((0, 0, 0, 0), (0, 1, 0, 1), (1, 1, 0, 1), (1, 1, 1, 1))": 30.7212,
 "((0, 0, 0, 0), (0, 1, 0, 1), (1, 1, 1, 0), (0, 0, 0, 0))": 27.6684,
 "((0, 0, 0, 0), (0, 1, 0, 1), (1, 1, 1, 0), (0, 0, 0, 1))": 31.2894,
 "((0, 0, 0, 0), (0, 1, 0, 1), (1, 1, 1, 0), (0, 0, 1, 0))": 29.3657,
 "((0, 0, 0, 0), (0, 1, 0, 1), (1, 1, 1, 0), (0, 0, 1, 1))": 30.5503,
 "((0, 0, 0, 0), (0, 1, 0, 1), (1, 1, 1, 0), (0, 1, 0, 0))": 28.2262,
 "((0, 0, 0, 0), (0, 1, 0, 1), (1, 1, 1, 0), (0, 1, 0, 1))": 31.3391,
 "((0, 0, 0, 0), (0, 1, 0, 1), (1, 1, 1, 0), (0, 1, 1, 0))": 28.7739,
 "((0, 0, 0, 0), (0, 1, 0, 1), (1, 1, 1, 0), (0, 1, 1, 1))": 31.4093,
 "((0, 0, 0, 0), (0, 1, 0, 1), (1, 1, 1, 0), (1, 0, 0, 0))": 27.7251,
 "((0, 0, 0, 0), (0, 1, 0, 1), (1, 1, 1, 0), (1, 0, 0, 1))": 33.6498,
 "((0, 0, 0, 0), (0, 1, 0, 1), (1, 1, 1, 0), (1, 0, 1, 0))": 30.529,
 "((0, 0, 0, 0), (0, 1, 0, 1), (1, 1, 1, 0), (1, 0, 1, 1))": 32.5374,
 "((0, 0, 0, 0), (0, 1, 0, 1), (1, 1, 1, 0), (1, 1, 0, 0))": 27.6026,
 "((0, 0, 0, 0), (0, 1, 0, 1), (1, 1, 1, 0), (1, 1, 0, 1))": 29.679,
 "((0, 0, 0, 0), (0, 1, 0, 1), (1, 1, 1, 0), (1, 1, 1, 0))": 30.2573,
 "((0, 0, 0, 0), (0, 1, 0, 1), (1, 1, 1, 0), (1, 1, 1, 1))": 31.4645,
 "((0, 0, 0, 0), (0, 1, 0, 1), (1, 1, 1, 1), (0, 0, 0, 0))": 28.6897,
 "((0, 0, 0, 0), (0, 1, 0, 1), (1, 1, 1, 1), (0, 0, 0, 1))": 31.1818,
 "((0, 0, 0, 0), (0, 1, 0, 1), (1, 1, 1, 1), (0, 0, 1, 0))": 29.002,
 "((0, 0, 0, 0), (0, 1, 0, 1), (1, 1, 1, 1), (0, 0, 1, 1))": 30.5169,
 "((0, 0, 0, 0), (0, 1, 0, 1), (1, 1, 1, 1), (0, 1, 0, 0))": 28.8621,
 "((0, 0, 0, 0), (0, 1, 0, 1), (1, 1, 1, 1), (0, 1, 0, 1))": 30.6681,
 "((0, 0, 0, 0), (0, 1, 0, 1), (1, 1, 1, 1), (0, 1, 1, 0))": 27.2104,
 "((0, 0, 0, 0), (0, 1, 0, 1), (1, 1, 1, 1), (0, 1, 1, 1))": 30.6603,
 "((0, 0, 0, 0), (0, 1, 0, 1), (1, 1, 1, 1), (1, 0, 0, 0))": 29.0031,
 "((0, 0, 0, 0), (0, 1, 0, 1), (1, 1, 1, 1), (1, 0, 0, 1))": 33.3224,
 "((0, 0, 0, 0), (0, 1, 0, 1), (1, 1, 1, 1), (1, 0, 1, 0))": 29.7836,
 "((0, 0, 0, 0), (0, 1, 0, 1), (1, 1, 1, 1), (1, 0, 1, 1))": 31.4793,
 "((0, 0, 0, 0), (0, 1, 0, 1), (1, 1, 1, 1), (1, 1, 0, 0))": 28.196,
 "((0, 0, 0, 0), (0, 1, 0, 1), (1, 1, 1, 1), (1, 1, 0, 1))": 32.3538,
 "((0, 0, 0, 0), (0, 1, 0, 1), (1, 1, 1, 1), (1, 1, 1, 0))": 29.537,
 "((0, 0, 0, 0), (0, 1, 0, 1), (1, 1, 1, 1), (1, 1, 1, 1))": 30.0719,
 "((0, 0, 0, 0), (0, 1, 1, 0), (0, 0, 0, 0), (0, 0, 0, 0))": 25.0865,
 "((0, 0, 0, 0), (0, 1, 1, 0), (0, 0, 0, 0), (0, 0, 0, 1))": 25.4984,
 "((0, 0, 0, 0), (0, 1, 1, 0), (0, 0, 0, 0), (0, 0, 1, 0))": 27.3101,
 "((0, 0, 0, 0), (0, 1, 1, 0), (0, 0, 0, 0), (0, 0, 1, 1))": 26.1503,
 "((0, 0, 0, 0), (0, 1, 1, 0), (0, 0, 0, 0), (0, 1, 0, 0))": 27.3101,
 "((0, 0, 0, 0), (0, 1, 1, 0), (0, 0, 0, 0), (0, 1, 0, 1))": 29.5855,
 "((0, 0, 0, 0), (0, 1, 1, 0), (0, 0, 0, 0), (0, 1, 1, 0))": 29.4548,
 "((0, 0, 0, 0), (0, 1, 1, 0), (0, 0, 0, 0), (0, 1, 1, 1))": 29.4007,
 "((0, 0, 0, 0), (0, 1, 1, 0), (0, 0, 0, 0), (1, 0, 0, 0))": 25.4984,
 "((0, 0, 0, 0), (0, 1, 1, 0), (0, 0, 0, 0), (1, 0, 0, 1))": 32.0337,
 "((0, 0, 0, 0), (0, 1, 1, 0), (0, 0, 0, 0), (1, 0, 1, 0))": 29.5855,
 "((0, 0, 0, 0), (0, 1, 1, 0), (0, 0, 0, 0), (1, 0, 1, 1))": 30.9837,
 "((0, 0, 0, 0), (0, 1, 1, 0), (0, 0, 0, 0), (1, 1, 0, 0))": 26.1503,
 "((0, 0, 0, 0), (0, 1, 1, 0), (0, 0, 0, 0), (1, 1, 0, 1))": 30.9837,
 "((0, 0, 0, 0), (0, 1, 1, 0), (0, 0, 0, 0), (1, 1, 1, 0))": 29.4007,
 "((0, 0, 0, 0), (0, 1, 1, 0), (0, 0, 0, 0), (1, 1, 1, 1))": 29.9294,
 "((0, 0, 0, 0), (0, 1, 1, 0), (0, 0, 0, 1), (0, 0, 0, 0))": 26.0926,
 "((0, 0, 0, 0), (0, 1, 1, 0), (0, 0, 0, 1), (0, 0, 0, 1))": 26.5189,
 "((0, 0, 0, 0), (0, 1, 1, 0), (0, 0, 0, 1), (0, 0, 1, 0))": 26.6191,
 "((0, 0, 0, 0), (0, 1, 1, 0), (0, 0, 0, 1), (0, 0, 1, 1))": 28.007,
 "((0, 0, 0, 0), (0, 1, 1, 0), (0, 0, 0, 1), (0, 1, 0, 0))": 28.4269,
 "((0, 0, 0, 0), (0, 1, 1, 0), (0, 0, 0, 1), (0, 1, 0, 1))": 31.0219,
 "((0, 0, 0, 0), (0, 1, 1, 0), (0, 0, 0, 1), (0, 1, 1, 0))": 29.0968,
 "((0, 0, 0, 0), (0, 1, 1, 0), (0, 0, 0, 1), (0, 1, 1, 1))": 30.8227,
 "((0, 0, 0, 0), (0, 1, 1, 0), (0, 0, 0, 1), (1, 0, 0, 0))": 29.7646,
 "((0, 0, 0, 0), (0, 1, 1, 0), (0, 0, 0, 1), (1, 0, 0, 1))": 31.1265,
 "((0, 0, 0, 0), (0, 1, 1, 0), (0, 0, 0, 1), (1, 0, 1, 0))": 30.0822,
 "((0, 0, 0, 0), (0, 1, 1, 0), (0, 0, 0, 1), (1, 0, 1, 1))": 30.8079,
 "((0, 0, 0, 0), (0, 1, 1, 0), (0, 0, 0, 1), (1, 1, 0, 0))": 28.6088,
 "((0, 0, 0, 0), (0, 1, 1, 0), (0, 0, 0, 1), (1, 1, 0, 1))": 32.2743,
 "((0, 0, 0, 0), (0, 1, 1, 0), (0, 0, 0, 1), (1, 1, 1, 0))": 30.2504,
 "((0, 0, 0, 0), (0, 1, 1, 0), (0, 0, 0, 1), (1, 1, 1, 1))": 31.194,
 "((0, 0, 0, 0), (0, 1, 1, 0), (0, 0, 1, 0), (0, 0, 0, 0))": 27.3084,
 "((0, 0, 0, 0), (0, 1, 1, 0), (0, 0, 1, 0), (0, 0, 0, 1))": 26.5929,
 "((0, 0, 0, 0), (0, 1, 1, 0), (0, 0, 1, 0), (0, 0, 1, 0))": 27.4966,
 "((0, 0, 0, 0), (0, 1, 1, 0), (0, 0, 1, 0), (0, 0, 1, 1))": 26.6899,
 "((0, 0, 0, 0), (0, 1, 1, 0), (0, 0, 1, 0), (0, 1, 0, 0))": 28.8605,
 "((0, 0, 0, 0), (0, 1, 1, 0), (0, 0, 1, 0), (0, 1, 0, 1))": 31.0798,
 "((0, 0, 0, 0), (0, 1, 1, 0), (0, 0, 1, 0), (0, 1, 1, 0))": 29.5955,
 "((0, 0, 0, 0), (0, 1, 1, 0), (0, 0, 1, 0), (0, 1, 1, 1))": 30.5568,
 "((0, 0, 0, 0), (0, 1, 1, 0), (0, 0, 1, 0), (1, 0, 0, 0))": 28.5265,
 "((0, 0, 0, 0), (0, 1, 1, 0), (0, 0, 1, 0), (1, 0, 0, 1))": 32.9018,
 "((0, 0, 0, 0), (0, 1, 1, 0), (0, 0, 1, 0), (1, 0, 1, 0))": 31.1285,
 "((0, 0, 0, 0), (0, 1, 1, 0), (0, 0, 1, 0), (1, 0, 1, 1))": 31.678,
 "((0, 0, 0, 0), (0, 1, 1, 0), (0, 0, 1, 0), (1, 1, 0, 0))": 27.4413,
 "((0, 0, 0, 0), (0, 1, 1, 0), (0, 0, 1, 0), (1, 1, 0, 1))": 32.3789,
 "((0, 0, 0, 0), (0, 1, 1, 0), (0, 0, 1, 0), (1, 1, 1, 0))": 30.0789,
 "((0, 0, 0, 0), (0, 1, 1, 0), (0, 0, 1, 0), (1, 1, 1, 1))": 31.232,
 "((0, 0, 0, 0), (0, 1, 1, 0), (0, 0, 1, 1), (0, 0, 0, 0))": 25.5303,
 "((0, 0, 0, 0), (0, 1, 1, 0), (0, 0, 1, 1), (0, 0, 0, 1))": 25.6334,
 "((0, 0, 0, 0), (0, 1, 1, 0), (0, 0, 1, 1), (0, 0, 1, 0))": 26.5499,
 "((0, 0, 0, 0), (0, 1, 1, 0), (0, 0, 1, 1), (0, 0, 1, 1))": 26.7294,
 "((0, 0, 0, 0), (0, 1, 1, 0), (0, 0, 1, 1), (0, 1, 0, 0))": 28.5177,
 "((0, 0, 0, 0), (0, 1, 1, 0), (0, 0, 1, 1), (0, 1, 0, 1))": 30.2472,
 "((0, 0, 0, 0), (0, 1, 1, 0), (0, 0, 1, 1), (0, 1, 1, 0))": 28.429,
 "((0, 0, 0, 0), (0, 1, 1, 0), (0, 0, 1, 1), (0, 1, 1, 1))": 29.8067,
 "((0, 0, 0, 0), (0, 1, 1, 0), (0, 0, 1, 1), (1, 0, 0, 0))": 29.372,
 "((0, 0, 0, 0), (0, 1, 1, 0), (0, 0, 1, 1), (1, 0, 0, 1))": 32.1608,
 "((0, 0, 0, 0), (0, 1, 1, 0), (0, 0, 1, 1), (1, 0, 1, 0))": 30.0584,
 "((0, 0, 0, 0), (0, 1, 1, 0), (0, 0, 1, 1), (1, 0, 1, 1))": 31.004,
 "((0, 0, 0, 0), (0, 1, 1, 0), (0, 0, 1, 1), (1, 1, 0, 0))": 27.9735,
 "((0, 0, 0, 0), (0, 1, 1, 0), (0, 0, 1, 1), (1, 1, 0, 1))": 31.8545,
 "((0, 0, 0, 0), (0, 1, 1, 0), (0, 0, 1, 1), (1, 1, 1, 0))": 29.6737,
 "((0, 0, 0, 0), (0, 1, 1, 0), (0, 0, 1, 1), (1, 1, 1, 1))": 30.0291,
 "((0, 0, 0, 0), (0, 1, 1, 0), (0, 1, 0, 0), (0, 0, 0, 0))": 27.3084,
 "((0, 0, 0, 0), (0, 1, 1, 0), (0, 1, 0, 0), (0, 0, 0, 1))": 28.5265,
 "((0, 0, 0, 0), (0, 1, 1, 0), (0, 1, 0, 0), (0, 0, 1, 0))": 28.8605,
 "((0, 0, 0, 0), (0, 1, 1, 0), (0, 1, 0, 0), (0, 0, 1, 1))": 27.4413,
 "((0, 0, 0, 0), (0, 1, 1, 0), (0, 1, 0, 0), (0, 1, 0, 0))": 27.4966,
 "((0, 0, 0, 0), (0, 1, 1, 0), (0, 1, 0, 0), (0, 1, 0, 1))": 31.1285,
 "((0, 0, 0, 0), (0, 1, 1, 0), (0, 1, 0, 0), (0, 1, 1, 0))": 29.5955,
 "((0, 0, 0, 0), (0, 1, 1, 0), (0, 1, 0, 0), (0, 1, 1, 1))": 30.0789,
 "((0, 0, 0, 0), (0, 1, 1, 0), (0, 1, 0, 0), (1, 0, 0, 0))": 26.5929,
 "((0, 0, 0, 0), (0, 1, 1, 0), (0, 1, 0, 0), (1, 0, 0, 1))": 32.9018,
 "((0, 0, 0, 0), (0, 1, 1, 0), (0, 1, 0, 0), (1, 0, 1, 0))": 31.0798,
 "((0, 0, 0, 0), (0, 1, 1, 0), (0, 1, 0, 0), (1, 0, 1, 1))": 32.3789,
 "((0, 0, 0, 0), (0, 1, 1, 0), (0, 1, 0, 0), (1, 1, 0, 0))": 26.6899,
 "((0, 0, 0, 0), (0, 1, 1, 0), (0, 1, 0, 0), (1, 1, 0, 1))": 31.678,
 "((0, 0, 0, 0), (0, 1, 1, 0), (0, 1, 0, 0), (1, 1, 1, 0))": 30.5568,
 "((0, 0, 0, 0), (0, 1, 1, 0), (0, 1, 0, 0), (1, 1, 1, 1))": 31.232,
 "((0, 0, 0, 0), (0, 1, 1, 0), (0, 1, 0, 1), (0, 0, 0, 0))": 28.8605,
 "((0, 0, 0, 0), (0, 1, 1, 0), (0, 1, 0, 1), (0, 0, 0, 1))": 27.4413,
 "((0, 0, 0, 0), (0, 1, 1, 0), (0, 1, 0, 1), (0, 0, 1, 0))": 27.9449,
 "((0, 0, 0, 0), (0, 1, 1, 0), (0, 1, 0, 1), (0, 0, 1, 1))": 28.4107,
 "((0, 0, 0, 0), (0, 1, 1, 0), (0, 1, 0, 1), (0, 1, 0, 0))": 29.3212,
 "((0, 0, 0, 0), (0, 1, 1, 0), (0, 1, 0, 1), (0, 1, 0, 1))": 30.6066,
 "((0, 0, 0, 0), (0, 1, 1, 0), (0, 1, 0, 1), (0, 1, 1, 0))": 29.3946,
 "((0, 0, 0, 0), (0, 1, 1, 0), (0, 1, 0, 1), (0, 1, 1, 1))": 30.7825,
 "((0, 0, 0, 0), (0, 1, 1, 0), (0, 1, 0, 1), (1, 0, 0, 0))": 30.1778,
 "((0, 0, 0, 0), (0, 1, 1, 0), (0, 1, 0, 1), (1, 0, 0, 1))": 31.5464,
 "((0, 0, 0, 0), (0, 1, 1, 0), (0, 1, 0, 1), (1, 0, 1, 0))": 29.8923,
 "((0, 0, 0, 0), (0, 1, 1, 0), (0, 1, 0, 1), (1, 0, 1, 1))": 31.2404,
 "((0, 0, 0, 0), (0, 1, 1, 0), (0, 1, 0, 1), (1, 1, 0, 0))": 28.9578,
 "((0, 0, 0, 0), (0, 1, 1, 0), (0, 1, 0, 1), (1, 1, 0, 1))": 31.7764,
 "((0, 0, 0, 0), (0, 1, 1, 0), (0, 1, 0, 1), (1, 1, 1, 0))": 30.3307,
 "((0, 0, 0, 0), (0, 1, 1, 0), (0, 1, 0, 1), (1, 1, 1, 1))": 30.794,
 "((0, 0, 0, 0), (0, 1, 1, 0), (0, 1, 1, 0), (0, 0, 0, 0))": 28.6006,
 "((0, 0, 0, 0), (0, 1, 1, 0), (0, 1, 1, 0), (0, 0, 0, 1))": 28.8282,
 "((0, 0, 0, 0), (0, 1, 1, 0), (0, 1, 1, 0), (0, 0, 1, 0))": 27.9159,
 "((0, 0, 0, 0), (0, 1, 1, 0), (0, 1, 1, 0), (0, 0, 1, 1))": 27.1495,
 "((0, 0, 0, 0), (0, 1, 1, 0), (0, 1, 1, 0), (0, 1, 0, 0))": 27.9159,
 "((0, 0, 0, 0), (0, 1, 1, 0), (0, 1, 1, 0), (0, 1, 0, 1))": 31.0093,
 "((0, 0, 0, 0), (0, 1, 1, 0), (0, 1, 1, 0), (0, 1, 1, 0))": 29.4499,
 "((0, 0, 0, 0), (0, 1, 1, 0), (0, 1, 1, 0), (0, 1, 1, 1))": 30.0733,
 "((0, 0, 0, 0), (0, 1, 1, 0), (0, 1, 1, 0), (1, 0, 0, 0))": 28.8282,
 "((0, 0, 0, 0), (0, 1, 1, 0), (0, 1, 1, 0), (1, 0, 0, 1))": 33.6223,
 "((0, 0, 0, 0), (0, 1, 1, 0), (0, 1, 1, 0), (1, 0, 1, 0))": 31.0093,
 "((0, 0, 0, 0), (0, 1, 1, 0), (0, 1, 1, 0), (1, 0, 1, 1))": 32.1608,
 "((0, 0, 0, 0), (0, 1, 1, 0), (0, 1, 1, 0), (1, 1, 0, 0))": 27.1495,
 "((0, 0, 0, 0), (0, 1, 1, 0), (0, 1, 1, 0), (1, 1, 0, 1))": 32.1608,
 "((0, 0, 0, 0), (0, 1, 1, 0), (0, 1, 1, 0), (1, 1, 1, 0))": 30.0733,
 "((0, 0, 0, 0), (0, 1, 1, 0), (0, 1, 1, 0), (1, 1, 1, 1))": 30.7241,
 "((0, 0, 0, 0), (0, 1, 1, 0), (0, 1, 1, 1), (0, 0, 0, 0))": 27.9159,
 "((0, 0, 0, 0), (0, 1, 1, 0), (0, 1, 1, 1), (0, 0, 0, 1))": 27.1495,
 "((0, 0, 0, 0), (0, 1, 1, 0), (0, 1, 1, 1), (0, 0, 1, 0))": 27.2269,
 "((0, 0, 0, 0), (0, 1, 1, 0), (0, 1, 1, 1), (0, 0, 1, 1))": 26.411,
 "((0, 0, 0, 0), (0, 1, 1, 0), (0, 1, 1, 1), (0, 1, 0, 0))": 28.4892,
 "((0, 0, 0, 0), (0, 1, 1, 0), (0, 1, 1, 1), (0, 1, 0, 1))": 29.8481,
 "((0, 0, 0, 0), (0, 1, 1, 0), (0, 1, 1, 1), (0, 1, 1, 0))": 27.8761,
 "((0, 0, 0, 0), (0, 1, 1, 0), (0, 1, 1, 1), (0, 1, 1, 1))": 29.074,
 "((0, 0, 0, 0), (0, 1, 1, 0), (0, 1, 1, 1), (1, 0, 0, 0))": 29.4448,
 "((0, 0, 0, 0), (0, 1, 1, 0), (0, 1, 1, 1), (1, 0, 0, 1))": 32.2488,
 "((0, 0, 0, 0), (0, 1, 1, 0), (0, 1, 1, 1), (1, 0, 1, 0))": 29.988,
 "((0, 0, 0, 0), (0, 1, 1, 0), (0, 1, 1, 1), (1, 0, 1, 1))": 31.2743,
 "((0, 0, 0, 0), (0, 1, 1, 0), (0, 1, 1, 1), (1, 1, 0, 0))": 28.1804,
 "((0, 0, 0, 0), (0, 1, 1, 0), (0, 1, 1, 1), (1, 1, 0, 1))": 31.5912,
 "((0, 0, 0, 0), (0, 1, 1, 0), (0, 1, 1, 1), (1, 1, 1, 0))": 28.8767,
 "((0, 0, 0, 0), (0, 1, 1, 0), (0, 1, 1, 1), (1, 1, 1, 1))": 29.8613,
 "((0, 0, 0, 0), (0, 1, 1, 0), (1, 0, 0, 0), (0, 0, 0, 0))": 26.0926,
 "((0, 0, 0, 0), (0, 1, 1, 0), (1, 0, 0, 0), (0, 0, 0, 1))": 29.7646,
 "((0, 0, 0, 0), (0, 1, 1, 0), (1, 0, 0, 0), (0, 0, 1, 0))": 28.4269,
 "((0, 0, 0, 0), (0, 1, 1, 0), (1, 0, 0, 0), (0, 0, 1, 1))": 28.6088,
 "((0, 0, 0, 0), (0, 1, 1, 0), (1, 0, 0, 0), (0, 1, 0, 0))": 26.6191,
 "((0, 0, 0, 0), (0, 1, 1, 0), (1, 0, 0, 0), (0, 1, 0, 1))": 30.0822,
 "((0, 0, 0, 0), (0, 1, 1, 0), (1, 0, 0, 0), (0, 1, 1, 0))": 29.0968,
 "((0, 0, 0, 0), (0, 1, 1, 0), (1, 0, 0, 0), (0, 1, 1, 1))": 30.2504,
 "((0, 0, 0, 0), (0, 1, 1, 0), (1, 0, 0, 0), (1, 0, 0, 0))": 26.5189,
 "((0, 0, 0, 0), (0, 1, 1, 0), (1, 0, 0, 0), (1, 0, 0, 1))": 31.1265,
 "((0, 0, 0, 0), (0, 1, 1, 0), (1, 0, 0, 0), (1, 0, 1, 0))": 31.0219,
 "((0, 0, 0, 0), (0, 1, 1, 0), (1, 0, 0, 0), (1, 0, 1, 1))": 32.2743,
 "((0, 0, 0, 0), (0, 1, 1, 0), (1, 0, 0, 0), (1, 1, 0, 0))": 28.007,
 "((0, 0, 0, 0), (0, 1, 1, 0), (1, 0, 0, 0), (1, 1, 0, 1))": 30.8079,
 "((0, 0, 0, 0), (0, 1, 1, 0), (1, 0, 0, 0), (1, 1, 1, 0))": 30.8227,
 "((0, 0, 0, 0), (0, 1, 1, 0), (1, 0, 0, 0), (1, 1, 1, 1))": 31.194,
 "((0, 0, 0, 0), (0, 1, 1, 0), (1, 0, 0, 1), (0, 0, 0, 0))": 28.565,
 "((0, 0, 0, 0), (0, 1, 1, 0), (1, 0, 0, 1), (0, 0, 0, 1))": 30.1416,
 "((0, 0, 0, 0), (0, 1, 1, 0), (1, 0, 0, 1), (0, 0, 1, 0))": 27.5094,
 "((0, 0, 0, 0), (0, 1, 1, 0), (1, 0, 0, 1), (0, 0, 1, 1))": 28.8822,
 "((0, 0, 0, 0), (0, 1, 1, 0), (1, 0, 0, 1), (0, 1, 0, 0))": 27.5094,
 "((0, 0, 0, 0), (0, 1, 1, 0), (1, 0, 0, 1), (0, 1, 0, 1))": 29.8857,
 "((0, 0, 0, 0), (0, 1, 1, 0), (1, 0, 0, 1), (0, 1, 1, 0))": 28.093,
 "((0, 0, 0, 0), (0, 1, 1, 0), (1, 0, 0, 1), (0, 1, 1, 1))": 30.0,
 "((0, 0, 0, 0), (0, 1, 1, 0), (1, 0, 0, 1), (1, 0, 0, 0))": 30.1416,
 "((0, 0, 0, 0), (0, 1, 1, 0), (1, 0, 0, 1), (1, 0, 0, 1))": 27.3055,
 "((0, 0, 0, 0), (0, 1, 1, 0), (1, 0, 0, 1), (1, 0, 1, 0))": 29.8857,
 "((0, 0, 0, 0), (0, 1, 1, 0), (1, 0, 0, 1), (1, 0, 1, 1))": 30.7249,
 "((0, 0, 0, 0), (0, 1, 1, 0), (1, 0, 0, 1), (1, 1, 0, 0))": 28.8822,
 "((0, 0, 0, 0), (0, 1, 1, 0), (1, 0, 0, 1), (1, 1, 0, 1))": 30.7249,
 "((0, 0, 0, 0), (0, 1, 1, 0), (1, 0, 0, 1), (1, 1, 1, 0))": 30.0,
 "((0, 0, 0, 0), (0, 1, 1, 0), (1, 0, 0, 1), (1, 1, 1, 1))": 30.7658,
 "((0, 0, 0, 0), (0, 1, 1, 0), (1, 0, 1, 0), (0, 0, 0, 0))": 28.8605,
 "((0, 0, 0, 0), (0, 1, 1, 0), (1, 0, 1, 0), (0, 0, 0, 1))": 30.1778,
 "((0, 0, 0, 0), (0, 1, 1, 0), (1, 0, 1, 0), (0, 0, 1, 0))": 29.3212,
 "((0, 0, 0, 0), (0, 1, 1, 0), (1, 0, 1, 0), (0, 0, 1, 1))": 28.9578,
 "((0, 0, 0, 0), (0, 1, 1, 0), (1, 0, 1, 0), (0, 1, 0, 0))": 27.9449,
 "((0, 0, 0, 0), (0, 1, 1, 0), (1, 0, 1, 0), (0, 1, 0, 1))": 29.8923,
 "((0, 0, 0, 0), (0, 1, 1, 0), (1, 0, 1, 0), (0, 1, 1, 0))": 29.3946,
 "((0, 0, 0, 0), (0, 1, 1, 0), (1, 0, 1, 0), (0, 1, 1, 1))": 30.3307,
 "((0, 0, 0, 0), (0, 1, 1, 0), (1, 0, 1, 0), (1, 0, 0, 0))": 27.4413,
 "((0, 0, 0, 0), (0, 1, 1, 0), (1, 0, 1, 0), (1, 0, 0, 1))": 31.5464,
 "((0, 0, 0, 0), (0, 1, 1, 0), (1, 0, 1, 0), (1, 0, 1, 0))": 30.6066,
 "((0, 0, 0, 0), (0, 1, 1, 0), (1, 0, 1, 0), (1, 0, 1, 1))": 31.7764,
 "((0, 0, 0, 0), (0, 1, 1, 0), (1, 0, 1, 0), (1, 1, 0, 0))": 28.4107,
 "((0, 0, 0, 0), (0, 1, 1, 0), (1, 0, 1, 0), (1, 1, 0, 1))": 31.2404,
 "((0, 0, 0, 0), (0, 1, 1, 0), (1, 0, 1, 0), (1, 1, 1, 0))": 30.7825,
 "((0, 0, 0, 0), (0, 1, 1, 0), (1, 0, 1, 0), (1, 1, 1, 1))": 30.794,
 "((0, 0, 0, 0), (0, 1, 1, 0), (1, 0, 1, 1), (0, 0, 0, 0))": 28.465,
 "((0, 0, 0, 0), (0, 1, 1, 0), (1, 0, 1, 1), (0, 0, 0, 1))": 29.6488,
 "((0, 0, 0, 0), (0, 1, 1, 0), (1, 0, 1, 1), (0, 0, 1, 0))": 27.7646,
 "((0, 0, 0, 0), (0, 1, 1, 0), (1, 0, 1, 1), (0, 0, 1, 1))": 28.5167,
 "((0, 0, 0, 0), (0, 1, 1, 0), (1, 0, 1, 1), (0, 1, 0, 0))": 27.9673,
 "((0, 0, 0, 0), (0, 1, 1, 0), (1, 0, 1, 1), (0, 1, 0, 1))": 29.194,
 "((0, 0, 0, 0), (0, 1, 1, 0), (1, 0, 1, 1), (0, 1, 1, 0))": 27.6159,
 "((0, 0, 0, 0), (0, 1, 1, 0), (1, 0, 1, 1), (0, 1, 1, 1))": 28.6654,
 "((0, 0, 0, 0), (0, 1, 1, 0), (1, 0, 1, 1), (1, 0, 0, 0))": 29.8947,
 "((0, 0, 0, 0), (0, 1, 1, 0), (1, 0, 1, 1), (1, 0, 0, 1))": 28.1792,
 "((0, 0, 0, 0), (0, 1, 1, 0), (1, 0, 1, 1), (1, 0, 1, 0))": 29.3149,
 "((0, 0, 0, 0), (0, 1, 1, 0), (1, 0, 1, 1), (1, 0, 1, 1))": 30.6944,
 "((0, 0, 0, 0), (0, 1, 1, 0), (1, 0, 1, 1), (1, 1, 0, 0))": 27.9885,
 "((0, 0, 0, 0), (0, 1, 1, 0), (1, 0, 1, 1), (1, 1, 0, 1))": 31.2134,
 "((0, 0, 0, 0), (0, 1, 1, 0), (1, 0, 1, 1), (1, 1, 1, 0))": 29.609,
 "((0, 0, 0, 0), (0, 1, 1, 0), (1, 0, 1, 1), (1, 1, 1, 1))": 29.6994,
 "((0, 0, 0, 0), (0, 1, 1, 0), (1, 1, 0, 0), (0, 0, 0, 0))": 25.5303,
 "((0, 0, 0, 0), (0, 1, 1, 0), (1, 1, 0, 0), (0, 0, 0, 1))": 29.372,
 "((0, 0, 0, 0), (0, 1, 1, 0), (1, 1, 0, 0), (0, 0, 1, 0))": 28.5177,
 "((0, 0, 0, 0), (0, 1, 1, 0), (1, 1, 0, 0), (0, 0, 1, 1))": 27.9735,
 "((0, 0, 0, 0), (0, 1, 1, 0), (1, 1, 0, 0), (0, 1, 0, 0))": 26.5499,
 "((0, 0, 0, 0), (0, 1, 1, 0), (1, 1, 0, 0), (0, 1, 0, 1))": 30.0584,
 "((0, 0, 0, 0), (0, 1, 1, 0), (1, 1, 0, 0), (0, 1, 1, 0))": 28.429,
 "((0, 0, 0, 0), (0, 1, 1, 0), (1, 1, 0, 0), (0, 1, 1, 1))": 29.6737,
 "((0, 0, 0, 0), (0, 1, 1, 0), (1, 1, 0, 0), (1, 0, 0, 0))": 25.6334,
 "((0, 0, 0, 0), (0, 1, 1, 0), (1, 1, 0, 0), (1, 0, 0, 1))": 32.1608,
 "((0, 0, 0, 0), (0, 1, 1, 0), (1, 1, 0, 0), (1, 0, 1, 0))": 30.2472,
 "((0, 0, 0, 0), (0, 1, 1, 0), (1, 1, 0, 0), (1, 0, 1, 1))": 31.8545,
 "((0, 0, 0, 0), (0, 1, 1, 0), (1, 1, 0, 0), (1, 1, 0, 0))": 26.7294,
 "((0, 0, 0, 0), (0, 1, 1, 0), (1, 1, 0, 0), (1, 1, 0, 1))": 31.004,
 "((0, 0, 0, 0), (0, 1, 1, 0), (1, 1, 0, 0), (1, 1, 1, 0))": 29.8067,
 "((0, 0, 0, 0), (0, 1, 1, 0), (1, 1, 0, 0), (1, 1, 1, 1))": 30.0291,
 "((0, 0, 0, 0), (0, 1, 1, 0), (1, 1, 0, 1), (0, 0, 0, 0))": 28.465,
 "((0, 0, 0, 0), (0, 1, 1, 0), (1, 1, 0, 1), (0, 0, 0, 1))": 29.8947,
 "((0, 0, 0, 0), (0, 1, 1, 0), (1, 1, 0, 1), (0, 0, 1, 0))": 27.9673,
 "((0, 0, 0, 0), (0, 1, 1, 0), (1, 1, 0, 1), (0, 0, 1, 1))": 27.9885,
 "((0, 0, 0, 0), (0, 1, 1, 0), (1, 1, 0, 1), (0, 1, 0, 0))": 27.7646,
 "((0, 0, 0, 0), (0, 1, 1, 0), (1, 1, 0, 1), (0, 1, 0, 1))": 29.3149,
 "((0, 0, 0, 0), (0, 1, 1, 0), (1, 1, 0, 1), (0, 1, 1, 0))": 27.6159,
 "((0, 0, 0, 0), (0, 1, 1, 0), (1, 1, 0, 1), (0, 1, 1, 1))": 29.609,
 "((0, 0, 0, 0), (0, 1, 1, 0), (1, 1, 0, 1), (1, 0, 0, 0))": 29.6488,
 "((0, 0, 0, 0), (0, 1, 1, 0), (1, 1, 0, 1), (1, 0, 0, 1))": 28.1792,
 "((0, 0, 0, 0), (0, 1, 1, 0), (1, 1, 0, 1), (1, 0, 1, 0))": 29.194,
 "((0, 0, 0, 0), (0, 1, 1, 0), (1, 1, 0, 1), (1, 0, 1, 1))": 31.2134,
 "((0, 0, 0, 0), (0, 1, 1, 0), (1, 1, 0, 1), (1, 1, 0, 0))": 28.5167,
 "((0, 0, 0, 0), (0, 1, 1, 0), (1, 1, 0, 1), (1, 1, 0, 1))": 30.6944,
 "((0, 0, 0, 0), (0, 1, 1, 0), (1, 1, 0, 1), (1, 1, 1, 0))": 28.6654,
 "((0, 0, 0, 0), (0, 1, 1, 0), (1, 1, 0, 1), (1, 1, 1, 1))": 29.6994,
 "((0, 0, 0, 0), (0, 1, 1, 0), (1, 1, 1, 0), (0, 0, 0, 0))": 27.9159,
 "((0, 0, 0, 0), (0, 1, 1, 0), (1, 1, 1, 0), (0, 0, 0, 1))": 29.4448,
 "((0, 0, 0, 0), (0, 1, 1, 0), (1, 1, 1, 0), (0, 0, 1, 0))": 28.4892,
 "((0, 0, 0, 0), (0, 1, 1, 0), (1, 1, 1, 0), (0, 0, 1, 1))": 28.1804,
 "((0, 0, 0, 0), (0, 1, 1, 0), (1, 1, 1, 0), (0, 1, 0, 0))": 27.2269,
 "((0, 0, 0, 0), (0, 1, 1, 0), (1, 1, 1, 0), (0, 1, 0, 1))": 29.988,
 "((0, 0, 0, 0), (0, 1, 1, 0), (1, 1, 1, 0), (0, 1, 1, 0))": 27.8761,
 "((0, 0, 0, 0), (0, 1, 1, 0), (1, 1, 1, 0), (0, 1, 1, 1))": 28.8767,
 "((0, 0, 0, 0), (0, 1, 1, 0), (1, 1, 1, 0), (1, 0, 0, 0))": 27.1495,
 "((0, 0, 0, 0), (0, 1, 1, 0), (1, 1, 1, 0), (1, 0, 0, 1))": 32.2488,
 "((0, 0, 0, 0), (0, 1, 1, 0), (1, 1, 1, 0), (1, 0, 1, 0))": 29.8481,
 "((0, 0, 0, 0), (0, 1, 1, 0), (1, 1, 1, 0), (1, 0, 1, 1))": 31.5912,
 "((0, 0, 0, 0), (0, 1, 1, 0), (1, 1, 1, 0), (1, 1, 0, 0))": 26.411,
 "((0, 0, 0, 0), (0, 1, 1, 0), (1, 1, 1, 0), (1, 1, 0, 1))": 31.2743,
 "((0, 0, 0, 0), (0, 1, 1, 0), (1, 1, 1, 0), (1, 1, 1, 0))": 29.074,
 "((0, 0, 0, 0), (0, 1, 1, 0), (1, 1, 1, 0), (1, 1, 1, 1))": 29.8613,
 "((0, 0, 0, 0), (0, 1, 1, 0), (1, 1, 1, 1), (0, 0, 0, 0))": 27.5428,
 "((0, 0, 0, 0), (0, 1, 1, 0), (1, 1, 1, 1), (0, 0, 0, 1))": 29.0695,
 "((0, 0, 0, 0), (0, 1, 1, 0), (1, 1, 1, 1), (0, 0, 1, 0))": 27.291,
 "((0, 0, 0, 0), (0, 1, 1, 0), (1, 1, 1, 1), (0, 0, 1, 1))": 27.4428,
 "((0, 0, 0, 0), (0, 1, 1, 0), (1, 1, 1, 1), (0, 1, 0, 0))": 27.291,
 "((0, 0, 0, 0), (0, 1, 1, 0), (1, 1, 1, 1), (0, 1, 0, 1))": 28.5063,
 "((0, 0, 0, 0), (0, 1, 1, 0), (1, 1, 1, 1), (0, 1, 1, 0))": 26.4573,
 "((0, 0, 0, 0), (0, 1, 1, 0), (1, 1, 1, 1), (0, 1, 1, 1))": 27.7849,
 "((0, 0, 0, 0), (0, 1, 1, 0), (1, 1, 1, 1), (1, 0, 0, 0))": 29.0695,
 "((0, 0, 0, 0), (0, 1, 1, 0), (1, 1, 1, 1), (1, 0, 0, 1))": 30.3179,
 "((0, 0, 0, 0), (0, 1, 1, 0), (1, 1, 1, 1), (1, 0, 1, 0))": 28.5063,
 "((0, 0, 0, 0), (0, 1, 1, 0), (1, 1, 1, 1), (1, 0, 1, 1))": 30.8126,
 "((0, 0, 0, 0), (0, 1, 1, 0), (1, 1, 1, 1), (1, 1, 0, 0))": 27.4428,
 "((0, 0, 0, 0), (0, 1, 1, 0), (1, 1, 1, 1), (1, 1, 0, 1))": 30.8126,
 "((0, 0, 0, 0), (0, 1, 1, 0), (1, 1, 1, 1), (1, 1, 1, 0))": 27.7849,
 "((0, 0, 0, 0), (0, 1, 1, 0), (1, 1, 1, 1), (1, 1, 1, 1))": 28.9477,
 "((0, 0, 0, 0), (0, 1, 1, 1), (0, 0, 0, 0), (0, 0, 0, 0))": 26.054,
 "((0, 0, 0, 0), (0, 1, 1, 1), (0, 0, 0, 0), (0, 0, 0, 1))": 28.8814,
 "((0, 0, 0, 0), (0, 1, 1, 1), (0, 0, 0, 0), (0, 0, 1, 0))": 28.0541,
 "((0, 0, 0, 0), (0, 1, 1, 1), (0, 0, 0, 0), (0, 0, 1, 1))": 29.9197,
 "((0, 0, 0, 0), (0, 1, 1, 1), (0, 0, 0, 0), (0, 1, 0, 0))": 26.8695,
 "((0, 0, 0, 0), (0, 1, 1, 1), (0, 0, 0, 0), (0, 1, 0, 1))": 31.7508,
 "((0, 0, 0, 0), (0, 1, 1, 1), (0, 0, 0, 0), (0, 1, 1, 0))": 28.1433,
 "((0, 0, 0, 0), (0, 1, 1, 1), (0, 0, 0, 0), (0, 1, 1, 1))": 30.5865,
 "((0, 0, 0, 0), (0, 1, 1, 1), (0, 0, 0, 0), (1, 0, 0, 0))": 25.9212,
 "((0, 0, 0, 0), (0, 1, 1, 1), (0, 0, 0, 0), (1, 0, 0, 1))": 32.8755,
 "((0, 0, 0, 0), (0, 1, 1, 1), (0, 0, 0, 0), (1, 0, 1, 0))": 28.1437,
 "((0, 0, 0, 0), (0, 1, 1, 1), (0, 0, 0, 0), (1, 0, 1, 1))": 32.1909,
 "((0, 0, 0, 0), (0, 1, 1, 1), (0, 0, 0, 0), (1, 1, 0, 0))": 25.9348,
 "((0, 0, 0, 0), (0, 1, 1, 1), (0, 0, 0, 0), (1, 1, 0, 1))": 32.3357,
 "((0, 0, 0, 0), (0, 1, 1, 1), (0, 0, 0, 0), (1, 1, 1, 0))": 27.2524,
 "((0, 0, 0, 0), (0, 1, 1, 1), (0, 0, 0, 0), (1, 1, 1, 1))": 31.2626,
 "((0, 0, 0, 0), (0, 1, 1, 1), (0, 0, 0, 1), (0, 0, 0, 0))": 28.1309,
 "((0, 0, 0, 0), (0, 1, 1, 1), (0, 0, 0, 1), (0, 0, 0, 1))": 29.4098,
 "((0, 0, 0, 0), (0, 1, 1, 1), (0, 0, 0, 1), (0, 0, 1, 0))": 28.799,
 "((0, 0, 0, 0), (0, 1, 1, 1), (0, 0, 0, 1), (0, 0, 1, 1))": 29.9084,
 "((0, 0, 0, 0), (0, 1, 1, 1), (0, 0, 0, 1), (0, 1, 0, 0))": 30.0906,
 "((0, 0, 0, 0), (0, 1, 1, 1), (0, 0, 0, 1), (0, 1, 0, 1))": 32.784,
 "((0, 0, 0, 0), (0, 1, 1, 1), (0, 0, 0, 1), (0, 1, 1, 0))": 30.0779,
 "((0, 0, 0, 0), (0, 1, 1, 1), (0, 0, 0, 1), (0, 1, 1, 1))": 31.7023,
 "((0, 0, 0, 0), (0, 1, 1, 1), (0, 0, 0, 1), (1, 0, 0, 0))": 30.6695,
 "((0, 0, 0, 0), (0, 1, 1, 1), (0, 0, 0, 1), (1, 0, 0, 1))": 33.1828,
 "((0, 0, 0, 0), (0, 1, 1, 1), (0, 0, 0, 1), (1, 0, 1, 0))": 31.7154,
 "((0, 0, 0, 0), (0, 1, 1, 1), (0, 0, 0, 1), (1, 0, 1, 1))": 31.8212,
 "((0, 0, 0, 0), (0, 1, 1, 1), (0, 0, 0, 1), (1, 1, 0, 0))": 29.054,
 "((0, 0, 0, 0), (0, 1, 1, 1), (0, 0, 0, 1), (1, 1, 0, 1))": 33.8657,
 "((0, 0, 0, 0), (0, 1, 1, 1), (0, 0, 0, 1), (1, 1, 1, 0))": 30.7779,
 "((0, 0, 0, 0), (0, 1, 1, 1), (0, 0, 0, 1), (1, 1, 1, 1))": 32.4093,
 "((0, 0, 0, 0), (0, 1, 1, 1), (0, 0, 1, 0), (0, 0, 0, 0))": 27.2231,
 "((0, 0, 0, 0), (0, 1, 1, 1), (0, 0, 1, 0), (0, 0, 0, 1))": 29.273,
 "((0, 0, 0, 0), (0, 1, 1, 1), (0, 0, 1, 0), (0, 0, 1, 0))": 28.3743,
 "((0, 0, 0, 0), (0, 1, 1, 1), (0, 0, 1, 0), (0, 0, 1, 1))": 29.8549,
 "((0, 0, 0, 0), (0, 1, 1, 1), (0, 0, 1, 0), (0, 1, 0, 0))": 28.1697,
 "((0, 0, 0, 0), (0, 1, 1, 1), (0, 0, 1, 0), (0, 1, 0, 1))": 32.2362,
 "((0, 0, 0, 0), (0, 1, 1, 1), (0, 0, 1, 0), (0, 1, 1, 0))": 29.6171,
 "((0, 0, 0, 0), (0, 1, 1, 1), (0, 0, 1, 0), (0, 1, 1, 1))": 31.6624,
 "((0, 0, 0, 0), (0, 1, 1, 1), (0, 0, 1, 0), (1, 0, 0, 0))": 27.5245,
 "((0, 0, 0, 0), (0, 1, 1, 1), (0, 0, 1, 0), (1, 0, 0, 1))": 34.2237,
 "((0, 0, 0, 0), (0, 1, 1, 1), (0, 0, 1, 0), (1, 0, 1, 0))": 30.5838,
 "((0, 0, 0, 0), (0, 1, 1, 1), (0, 0, 1, 0), (1, 0, 1, 1))": 32.4093,
 "((0, 0, 0, 0), (0, 1, 1, 1), (0, 0, 1, 0), (1, 1, 0, 0))": 27.5053,
 "((0, 0, 0, 0), (0, 1, 1, 1), (0, 0, 1, 0), (1, 1, 0, 1))": 32.9907,
 "((0, 0, 0, 0), (0, 1, 1, 1), (0, 0, 1, 0), (1, 1, 1, 0))": 28.5409,
 "((0, 0, 0, 0), (0, 1, 1, 1), (0, 0, 1, 0), (1, 1, 1, 1))": 32.1869,
 "((0, 0, 0, 0), (0, 1, 1, 1), (0, 0, 1, 1), (0, 0, 0, 0))": 27.4256,
 "((0, 0, 0, 0), (0, 1, 1, 1), (0, 0, 1, 1), (0, 0, 0, 1))": 28.6308,
 "((0, 0, 0, 0), (0, 1, 1, 1), (0, 0, 1, 1), (0, 0, 1, 0))": 28.3814,
 "((0, 0, 0, 0), (0, 1, 1, 1), (0, 0, 1, 1), (0, 0, 1, 1))": 29.3154,
 "((0, 0, 0, 0), (0, 1, 1, 1), (0, 0, 1, 1), (0, 1, 0, 0))": 29.8009,
 "((0, 0, 0, 0), (0, 1, 1, 1), (0, 0, 1, 1), (0, 1, 0, 1))": 32.7478,
 "((0, 0, 0, 0), (0, 1, 1, 1), (0, 0, 1, 1), (0, 1, 1, 0))": 29.2716,
 "((0, 0, 0, 0), (0, 1, 1, 1), (0, 0, 1, 1), (0, 1, 1, 1))": 30.2216,
 "((0, 0, 0, 0), (0, 1, 1, 1), (0, 0, 1, 1), (1, 0, 0, 0))": 30.1178,
 "((0, 0, 0, 0), (0, 1, 1, 1), (0, 0, 1, 1), (1, 0, 0, 1))": 34.2488,
 "((0, 0, 0, 0), (0, 1, 1, 1), (0, 0, 1, 1), (1, 0, 1, 0))": 31.1909,
 "((0, 0, 0, 0), (0, 1, 1, 1), (0, 0, 1, 1), (1, 0, 1, 1))": 31.8133,
 "((0, 0, 0, 0), (0, 1, 1, 1), (0, 0, 1, 1), (1, 1, 0, 0))": 28.8939,
 "((0, 0, 0, 0), (0, 1, 1, 1), (0, 0, 1, 1), (1, 1, 0, 1))": 33.7901,
 "((0, 0, 0, 0), (0, 1, 1, 1), (0, 0, 1, 1), (1, 1, 1, 0))": 29.8239,
 "((0, 0, 0, 0), (0, 1, 1, 1), (0, 0, 1, 1), (1, 1, 1, 1))": 31.4104,
 "((0, 0, 0, 0), (0, 1, 1, 1), (0, 1, 0, 0), (0, 0, 0, 0))": 27.4966,
 "((0, 0, 0, 0), (0, 1, 1, 1), (0, 1, 0, 0), (0, 0, 0, 1))": 31.1285,
 "((0, 0, 0, 0), (0, 1, 1, 1), (0, 1, 0, 0), (0, 0, 1, 0))": 29.3212,
 "((0, 0, 0, 0), (0, 1, 1, 1), (0, 1, 0, 0), (0, 0, 1, 1))": 30.6066,
 "((0, 0, 0, 0), (0, 1, 1, 1), (0, 1, 0, 0), (0, 1, 0, 0))": 28.0384,
 "((0, 0, 0, 0), (0, 1, 1, 1), (0, 1, 0, 0), (0, 1, 0, 1))": 33.1828,
 "((0, 0, 0, 0), (0, 1, 1, 1), (0, 1, 0, 0), (0, 1, 1, 0))": 29.2354,
 "((0, 0, 0, 0), (0, 1, 1, 1), (0, 1, 0, 0), (0, 1, 1, 1))": 31.5912,
 "((0, 0, 0, 0), (0, 1, 1, 1), (0, 1, 0, 0), (1, 0, 0, 0))": 26.4869,
 "((0, 0, 0, 0), (0, 1, 1, 1), (0, 1, 0, 0), (1, 0, 0, 1))": 33.8529,
 "((0, 0, 0, 0), (0, 1, 1, 1), (0, 1, 0, 0), (1, 0, 1, 0))": 29.7665,
 "((0, 0, 0, 0), (0, 1, 1, 1), (0, 1, 0, 0), (1, 0, 1, 1))": 32.338,
 "((0, 0, 0, 0), (0, 1, 1, 1), (0, 1, 0, 0), (1, 1, 0, 0))": 26.5886,
 "((0, 0, 0, 0), (0, 1, 1, 1), (0, 1, 0, 0), (1, 1, 0, 1))": 32.197,
 "((0, 0, 0, 0), (0, 1, 1, 1), (0, 1, 0, 0), (1, 1, 1, 0))": 27.768,
 "((0, 0, 0, 0), (0, 1, 1, 1), (0, 1, 0, 0), (1, 1, 1, 1))": 31.9524,
 "((0, 0, 0, 0), (0, 1, 1, 1), (0, 1, 0, 1), (0, 0, 0, 0))": 29.5955,
 "((0, 0, 0, 0), (0, 1, 1, 1), (0, 1, 0, 1), (0, 0, 0, 1))": 30.0789,
 "((0, 0, 0, 0), (0, 1, 1, 1), (0, 1, 0, 1), (0, 0, 1, 0))": 29.3946,
 "((0, 0, 0, 0), (0, 1, 1, 1), (0, 1, 0, 1), (0, 0, 1, 1))": 30.7825,
 "((0, 0, 0, 0), (0, 1, 1, 1), (0, 1, 0, 1), (0, 1, 0, 0))": 29.2354,
 "((0, 0, 0, 0), (0, 1, 1, 1), (0, 1, 0, 1), (0, 1, 0, 1))": 31.5912,
 "((0, 0, 0, 0), (0, 1, 1, 1), (0, 1, 0, 1), (0, 1, 1, 0))": 30.3324,
 "((0, 0, 0, 0), (0, 1, 1, 1), (0, 1, 0, 1), (0, 1, 1, 1))": 31.9185,
 "((0, 0, 0, 0), (0, 1, 1, 1), (0, 1, 0, 1), (1, 0, 0, 0))": 30.5354,
 "((0, 0, 0, 0), (0, 1, 1, 1), (0, 1, 0, 1), (1, 0, 0, 1))": 34.8593,
 "((0, 0, 0, 0), (0, 1, 1, 1), (0, 1, 0, 1), (1, 0, 1, 0))": 30.8188,
 "((0, 0, 0, 0), (0, 1, 1, 1), (0, 1, 0, 1), (1, 0, 1, 1))": 32.0446,
 "((0, 0, 0, 0), (0, 1, 1, 1), (0, 1, 0, 1), (1, 1, 0, 0))": 29.6958,
 "((0, 0, 0, 0), (0, 1, 1, 1), (0, 1, 0, 1), (1, 1, 0, 1))": 33.1909,
 "((0, 0, 0, 0), (0, 1, 1, 1), (0, 1, 0, 1), (1, 1, 1, 0))": 30.6787,
 "((0, 0, 0, 0), (0, 1, 1, 1), (0, 1, 0, 1), (1, 1, 1, 1))": 32.636,
 "((0, 0, 0, 0), (0, 1, 1, 1), (0, 1, 1, 0), (0, 0, 0, 0))": 27.9159,
 "((0, 0, 0, 0), (0, 1, 1, 1), (0, 1, 1, 0), (0, 0, 0, 1))": 31.0093,
 "((0, 0, 0, 0), (0, 1, 1, 1), (0, 1, 1, 0), (0, 0, 1, 0))": 28.4892,
 "((0, 0, 0, 0), (0, 1, 1, 1), (0, 1, 1, 0), (0, 0, 1, 1))": 29.8481,
 "((0, 0, 0, 0), (0, 1, 1, 1), (0, 1, 1, 0), (0, 1, 0, 0))": 27.1929,
 "((0, 0, 0, 0), (0, 1, 1, 1), (0, 1, 1, 0), (0, 1, 0, 1))": 33.1198,
 "((0, 0, 0, 0), (0, 1, 1, 1), (0, 1, 1, 0), (0, 1, 1, 0))": 28.8198,
 "((0, 0, 0, 0), (0, 1, 1, 1), (0, 1, 1, 0), (0, 1, 1, 1))": 31.61,
 "((0, 0, 0, 0), (0, 1, 1, 1), (0, 1, 1, 0), (1, 0, 0, 0))": 27.2209,
 "((0, 0, 0, 0), (0, 1, 1, 1), (0, 1, 1, 0), (1, 0, 0, 1))": 34.4378,
 "((0, 0, 0, 0), (0, 1, 1, 1), (0, 1, 1, 0), (1, 0, 1, 0))": 30.5484,
 "((0, 0, 0, 0), (0, 1, 1, 1), (0, 1, 1, 0), (1, 0, 1, 1))": 32.5043,
 "((0, 0, 0, 0), (0, 1, 1, 1), (0, 1, 1, 0), (1, 1, 0, 0))": 26.7302,
 "((0, 0, 0, 0), (0, 1, 1, 1), (0, 1, 1, 0), (1, 1, 0, 1))": 32.781,
 "((0, 0, 0, 0), (0, 1, 1, 1), (0, 1, 1, 0), (1, 1, 1, 0))": 28.449,
 "((0, 0, 0, 0), (0, 1, 1, 1), (0, 1, 1, 0), (1, 1, 1, 1))": 31.7404,
 "((0, 0, 0, 0), (0, 1, 1, 1), (0, 1, 1, 1), (0, 0, 0, 0))": 29.4499,
 "((0, 0, 0, 0), (0, 1, 1, 1), (0, 1, 1, 1), (0, 0, 0, 1))": 30.0733,
 "((0, 0, 0, 0), (0, 1, 1, 1), (0, 1, 1, 1), (0, 0, 1, 0))": 27.8761,
 "((0, 0, 0, 0), (0, 1, 1, 1), (0, 1, 1, 1), (0, 0, 1, 1))": 29.074,
 "((0, 0, 0, 0), (0, 1, 1, 1), (0, 1, 1, 1), (0, 1, 0, 0))": 28.8198,
 "((0, 0, 0, 0), (0, 1, 1, 1), (0, 1, 1, 1), (0, 1, 0, 1))": 31.61,
 "((0, 0, 0, 0), (0, 1, 1, 1), (0, 1, 1, 1), (0, 1, 1, 0))": 28.4636,
 "((0, 0, 0, 0), (0, 1, 1, 1), (0, 1, 1, 1), (0, 1, 1, 1))": 29.9421,
 "((0, 0, 0, 0), (0, 1, 1, 1), (0, 1, 1, 1), (1, 0, 0, 0))": 28.963,
 "((0, 0, 0, 0), (0, 1, 1, 1), (0, 1, 1, 1), (1, 0, 0, 1))": 34.2154,
 "((0, 0, 0, 0), (0, 1, 1, 1), (0, 1, 1, 1), (1, 0, 1, 0))": 30.3617,
 "((0, 0, 0, 0), (0, 1, 1, 1), (0, 1, 1, 1), (1, 0, 1, 1))": 31.7749,
 "((0, 0, 0, 0), (0, 1, 1, 1), (0, 1, 1, 1), (1, 1, 0, 0))": 27.7469,
 "((0, 0, 0, 0), (0, 1, 1, 1), (0, 1, 1, 1), (1, 1, 0, 1))": 33.6951,
 "((0, 0, 0, 0), (0, 1, 1, 1), (0, 1, 1, 1), (1, 1, 1, 0))": 27.8575,
 "((0, 0, 0, 0), (0, 1, 1, 1), (0, 1, 1, 1), (1, 1, 1, 1))": 30.4475,
 "((0, 0, 0, 0), (0, 1, 1, 1), (1, 0, 0, 0), (0, 0, 0, 0))": 26.0525,
 "((0, 0, 0, 0), (0, 1, 1, 1), (1, 0, 0, 0), (0, 0, 0, 1))": 31.5952,
 "((0, 0, 0, 0), (0, 1, 1, 1), (1, 0, 0, 0), (0, 0, 1, 0))": 25.771,
 "((0, 0, 0, 0), (0, 1, 1, 1), (1, 0, 0, 0), (0, 0, 1, 1))": 29.6509,
 "((0, 0, 0, 0), (0, 1, 1, 1), (1, 0, 0, 0), (0, 1, 0, 0))": 26.4279,
 "((0, 0, 0, 0), (0, 1, 1, 1), (1, 0, 0, 0), (0, 1, 0, 1))": 31.5361,
 "((0, 0, 0, 0), (0, 1, 1, 1), (1, 0, 0, 0), (0, 1, 1, 0))": 27.947,
 "((0, 0, 0, 0), (0, 1, 1, 1), (1, 0, 0, 0), (0, 1, 1, 1))": 30.6512,
 "((0, 0, 0, 0), (0, 1, 1, 1), (1, 0, 0, 0), (1, 0, 0, 0))": 27.0966,
 "((0, 0, 0, 0), (0, 1, 1, 1), (1, 0, 0, 0), (1, 0, 0, 1))": 31.4081,
 "((0, 0, 0, 0), (0, 1, 1, 1), (1, 0, 0, 0), (1, 0, 1, 0))": 30.261,
 "((0, 0, 0, 0), (0, 1, 1, 1), (1, 0, 0, 0), (1, 0, 1, 1))": 31.8902,
 "((0, 0, 0, 0), (0, 1, 1, 1), (1, 0, 0, 0), (1, 1, 0, 0))": 28.1713,
 "((0, 0, 0, 0), (0, 1, 1, 1), (1, 0, 0, 0), (1, 1, 0, 1))": 31.2938,
 "((0, 0, 0, 0), (0, 1, 1, 1), (1, 0, 0, 0), (1, 1, 1, 0))": 29.3735,
 "((0, 0, 0, 0), (0, 1, 1, 1), (1, 0, 0, 0), (1, 1, 1, 1))": 32.3135,
 "((0, 0, 0, 0), (0, 1, 1, 1), (1, 0, 0, 1), (0, 0, 0, 0))": 29.7545,
 "((0, 0, 0, 0), (0, 1, 1, 1), (1, 0, 0, 1), (0, 0, 0, 1))": 32.1314,
 "((0, 0, 0, 0), (0, 1, 1, 1), (1, 0, 0, 1), (0, 0, 1, 0))": 25.8831,
 "((0, 0, 0, 0), (0, 1, 1, 1), (1, 0, 0, 1), (0, 0, 1, 1))": 29.296,
 "((0, 0, 0, 0), (0, 1, 1, 1), (1, 0, 0, 1), (0, 1, 0, 0))": 28.4115,
 "((0, 0, 0, 0), (0, 1, 1, 1), (1, 0, 0, 1), (0, 1, 0, 1))": 32.4046,
 "((0, 0, 0, 0), (0, 1, 1, 1), (1, 0, 0, 1), (0, 1, 1, 0))": 28.4563,
 "((0, 0, 0, 0), (0, 1, 1, 1), (1, 0, 0, 1), (0, 1, 1, 1))": 31.9507,
 "((0, 0, 0, 0), (0, 1, 1, 1), (1, 0, 0, 1), (1, 0, 0, 0))": 30.5284,
 "((0, 0, 0, 0), (0, 1, 1, 1), (1, 0, 0, 1), (1, 0, 0, 1))": 30.1358,
 "((0, 0, 0, 0), (0, 1, 1, 1), (1, 0, 0, 1), (1, 0, 1, 0))": 31.4645,
 "((0, 0, 0, 0), (0, 1, 1, 1), (1, 0, 0, 1), (1, 0, 1, 1))": 30.3063,
 "((0, 0, 0, 0), (0, 1, 1, 1), (1, 0, 0, 1), (1, 1, 0, 0))": 29.1983,
 "((0, 0, 0, 0), (0, 1, 1, 1), (1, 0, 0, 1), (1, 1, 0, 1))": 32.4694,
 "((0, 0, 0, 0), (0, 1, 1, 1), (1, 0, 0, 1), (1, 1, 1, 0))": 31.5568,
 "((0, 0, 0, 0), (0, 1, 1, 1), (1, 0, 0, 1), (1, 1, 1, 1))": 31.194,
 "((0, 0, 0, 0), (0, 1, 1, 1), (1, 0, 1, 0), (0, 0, 0, 0))": 27.6684,
 "((0, 0, 0, 0), (0, 1, 1, 1), (1, 0, 1, 0), (0, 0, 0, 1))": 32.5017,
 "((0, 0, 0, 0), (0, 1, 1, 1), (1, 0, 1, 0), (0, 0, 1, 0))": 28.8104,
 "((0, 0, 0, 0), (0, 1, 1, 1), (1, 0, 1, 0), (0, 0, 1, 1))": 31.2733,
 "((0, 0, 0, 0), (0, 1, 1, 1), (1, 0, 1, 0), (0, 1, 0, 0))": 26.9093,
 "((0, 0, 0, 0), (0, 1, 1, 1), (1, 0, 1, 0), (0, 1, 0, 1))": 31.1628,
 "((0, 0, 0, 0), (0, 1, 1, 1), (1, 0, 1, 0), (0, 1, 1, 0))": 28.4577,
 "((0, 0, 0, 0), (0, 1, 1, 1), (1, 0, 1, 0), (0, 1, 1, 1))": 30.8282,
 "((0, 0, 0, 0), (0, 1, 1, 1), (1, 0, 1, 0), (1, 0, 0, 0))": 27.6616,
 "((0, 0, 0, 0), (0, 1, 1, 1), (1, 0, 1, 0), (1, 0, 0, 1))": 32.0968,
 "((0, 0, 0, 0), (0, 1, 1, 1), (1, 0, 1, 0), (1, 0, 1, 0))": 30.7366,
 "((0, 0, 0, 0), (0, 1, 1, 1), (1, 0, 1, 0), (1, 0, 1, 1))": 32.9593,
 "((0, 0, 0, 0), (0, 1, 1, 1), (1, 0, 1, 0), (1, 1, 0, 0))": 27.8849,
 "((0, 0, 0, 0), (0, 1, 1, 1), (1, 0, 1, 0), (1, 1, 0, 1))": 31.2404,
 "((0, 0, 0, 0), (0, 1, 1, 1), (1, 0, 1, 0), (1, 1, 1, 0))": 30.5239,
 "((0, 0, 0, 0), (0, 1, 1, 1), (1, 0, 1, 0), (1, 1, 1, 1))": 31.9942,
 "((0, 0, 0, 0), (0, 1, 1, 1), (1, 0, 1, 1), (0, 0, 0, 0))": 29.7508,
 "((0, 0, 0, 0), (0, 1, 1, 1), (1, 0, 1, 1), (0, 0, 0, 1))": 31.7009,
 "((0, 0, 0, 0), (0, 1, 1, 1), (1, 0, 1, 1), (0, 0, 1, 0))": 28.8178,
 "((0, 0, 0, 0), (0, 1, 1, 1), (1, 0, 1, 1), (0, 0, 1, 1))": 31.114,
 "((0, 0, 0, 0), (0, 1, 1, 1), (1, 0, 1, 1), (0, 1, 0, 0))": 28.6575,
 "((0, 0, 0, 0), (0, 1, 1, 1), (1, 0, 1, 1), (0, 1, 0, 1))": 31.4645,
 "((0, 0, 0, 0), (0, 1, 1, 1), (1, 0, 1, 1), (0, 1, 1, 0))": 28.4598,
 "((0, 0, 0, 0), (0, 1, 1, 1), (1, 0, 1, 1), (0, 1, 1, 1))": 30.3458,
 "((0, 0, 0, 0), (0, 1, 1, 1), (1, 0, 1, 1), (1, 0, 0, 0))": 30.1748,
 "((0, 0, 0, 0), (0, 1, 1, 1), (1, 0, 1, 1), (1, 0, 0, 1))": 30.4923,
 "((0, 0, 0, 0), (0, 1, 1, 1), (1, 0, 1, 1), (1, 0, 1, 0))": 30.6894,
 "((0, 0, 0, 0), (0, 1, 1, 1), (1, 0, 1, 1), (1, 0, 1, 1))": 30.8625,
 "((0, 0, 0, 0), (0, 1, 1, 1), (1, 0, 1, 1), (1, 1, 0, 0))": 28.8882,
 "((0, 0, 0, 0), (0, 1, 1, 1), (1, 0, 1, 1), (1, 1, 0, 1))": 32.2786,
 "((0, 0, 0, 0), (0, 1, 1, 1), (1, 0, 1, 1), (1, 1, 1, 0))": 29.898,
 "((0, 0, 0, 0), (0, 1, 1, 1), (1, 0, 1, 1), (1, 1, 1, 1))": 29.5532,
 "((0, 0, 0, 0), (0, 1, 1, 1), (1, 1, 0, 0), (0, 0, 0, 0))": 26.1601,
 "((0, 0, 0, 0), (0, 1, 1, 1), (1, 1, 0, 0), (0, 0, 0, 1))": 31.3301,
 "((0, 0, 0, 0), (0, 1, 1, 1), (1, 1, 0, 0), (0, 0, 1, 0))": 28.7009,
 "((0, 0, 0, 0), (0, 1, 1, 1), (1, 1, 0, 0), (0, 0, 1, 1))": 30.0084,
 "((0, 0, 0, 0), (0, 1, 1, 1), (1, 1, 0, 0), (0, 1, 0, 0))": 26.1767,
 "((0, 0, 0, 0), (0, 1, 1, 1), (1, 1, 0, 0), (0, 1, 0, 1))": 31.5017,
 "((0, 0, 0, 0), (0, 1, 1, 1), (1, 1, 0, 0), (0, 1, 1, 0))": 27.5983,
 "((0, 0, 0, 0), (0, 1, 1, 1), (1, 1, 0, 0), (0, 1, 1, 1))": 30.2477,
 "((0, 0, 0, 0), (0, 1, 1, 1), (1, 1, 0, 0), (1, 0, 0, 0))": 26.7114,
 "((0, 0, 0, 0), (0, 1, 1, 1), (1, 1, 0, 0), (1, 0, 0, 1))": 32.9872,
 "((0, 0, 0, 0), (0, 1, 1, 1), (1, 1, 0, 0), (1, 0, 1, 0))": 30.1001,
 "((0, 0, 0, 0), (0, 1, 1, 1), (1, 1, 0, 0), (1, 0, 1, 1))": 32.1828,
 "((0, 0, 0, 0), (0, 1, 1, 1), (1, 1, 0, 0), (1, 1, 0, 0))": 27.1325,
 "((0, 0, 0, 0), (0, 1, 1, 1), (1, 1, 0, 0), (1, 1, 0, 1))": 29.7541,
 "((0, 0, 0, 0), (0, 1, 1, 1), (1, 1, 0, 0), (1, 1, 1, 0))": 28.8419,
 "((0, 0, 0, 0), (0, 1, 1, 1), (1, 1, 0, 0), (1, 1, 1, 1))": 31.2247,
 "((0, 0, 0, 0), (0, 1, 1, 1), (1, 1, 0, 1), (0, 0, 0, 0))": 29.9034,
 "((0, 0, 0, 0), (0, 1, 1, 1), (1, 1, 0, 1), (0, 0, 0, 1))": 31.8212,
 "((0, 0, 0, 0), (0, 1, 1, 1), (1, 1, 0, 1), (0, 0, 1, 0))": 29.2695,
 "((0, 0, 0, 0), (0, 1, 1, 1), (1, 1, 0, 1), (0, 0, 1, 1))": 29.5749,
 "((0, 0, 0, 0), (0, 1, 1, 1), (1, 1, 0, 1), (0, 1, 0, 0))": 27.5835,
 "((0, 0, 0, 0), (0, 1, 1, 1), (1, 1, 0, 1), (0, 1, 0, 1))": 31.1728,
 "((0, 0, 0, 0), (0, 1, 1, 1), (1, 1, 0, 1), (0, 1, 1, 0))": 28.3506,
 "((0, 0, 0, 0), (0, 1, 1, 1), (1, 1, 0, 1), (0, 1, 1, 1))": 31.5322,
 "((0, 0, 0, 0), (0, 1, 1, 1), (1, 1, 0, 1), (1, 0, 0, 0))": 30.3509,
 "((0, 0, 0, 0), (0, 1, 1, 1), (1, 1, 0, 1), (1, 0, 0, 1))": 31.9645,
 "((0, 0, 0, 0), (0, 1, 1, 1), (1, 1, 0, 1), (1, 0, 1, 0))": 30.196,
 "((0, 0, 0, 0), (0, 1, 1, 1), (1, 1, 0, 1), (1, 0, 1, 1))": 31.1431,
 "((0, 0, 0, 0), (0, 1, 1, 1), (1, 1, 0, 1), (1, 1, 0, 0))": 29.1891,
 "((0, 0, 0, 0), (0, 1, 1, 1), (1, 1, 0, 1), (1, 1, 0, 1))": 31.9218,
 "((0, 0, 0, 0), (0, 1, 1, 1), (1, 1, 0, 1), (1, 1, 1, 0))": 29.9758,
 "((0, 0, 0, 0), (0, 1, 1, 1), (1, 1, 0, 1), (1, 1, 1, 1))": 30.673,
 "((0, 0, 0, 0), (0, 1, 1, 1), (1, 1, 1, 0), (0, 0, 0, 0))": 27.199,
 "((0, 0, 0, 0), (0, 1, 1, 1), (1, 1, 1, 0), (0, 0, 0, 1))": 31.2992,
 "((0, 0, 0, 0), (0, 1, 1, 1), (1, 1, 1, 0), (0, 0, 1, 0))": 28.5332,
 "((0, 0, 0, 0), (0, 1, 1, 1), (1, 1, 1, 0), (0, 0, 1, 1))": 29.9894,
 "((0, 0, 0, 0), (0, 1, 1, 1), (1, 1, 1, 0), (0, 1, 0, 0))": 26.3762,
 "((0, 0, 0, 0), (0, 1, 1, 1), (1, 1, 1, 0), (0, 1, 0, 1))": 31.5451,
 "((0, 0, 0, 0), (0, 1, 1, 1), (1, 1, 1, 0), (0, 1, 1, 0))": 27.4464,
 "((0, 0, 0, 0), (0, 1, 1, 1), (1, 1, 1, 0), (0, 1, 1, 1))": 29.7733,
 "((0, 0, 0, 0), (0, 1, 1, 1), (1, 1, 1, 0), (1, 0, 0, 0))": 25.9545,
 "((0, 0, 0, 0), (0, 1, 1, 1), (1, 1, 1, 0), (1, 0, 0, 1))": 33.7538,
 "((0, 0, 0, 0), (0, 1, 1, 1), (1, 1, 1, 0), (1, 0, 1, 0))": 30.0807,
 "((0, 0, 0, 0), (0, 1, 1, 1), (1, 1, 1, 0), (1, 0, 1, 1))": 32.9319,
 "((0, 0, 0, 0), (0, 1, 1, 1), (1, 1, 1, 0), (1, 1, 0, 0))": 26.0837,
 "((0, 0, 0, 0), (0, 1, 1, 1), (1, 1, 1, 0), (1, 1, 0, 1))": 29.784,
 "((0, 0, 0, 0), (0, 1, 1, 1), (1, 1, 1, 0), (1, 1, 1, 0))": 28.78,
 "((0, 0, 0, 0), (0, 1, 1, 1), (1, 1, 1, 0), (1, 1, 1, 1))": 30.9515,
 "((0, 0, 0, 0), (0, 1, 1, 1), (1, 1, 1, 1), (0, 0, 0, 0))": 28.4677,
 "((0, 0, 0, 0), (0, 1, 1, 1), (1, 1, 1, 1), (0, 0, 0, 1))": 30.5772,
 "((0, 0, 0, 0), (0, 1, 1, 1), (1, 1, 1, 1), (0, 0, 1, 0))": 28.277,
 "((0, 0, 0, 0), (0, 1, 1, 1), (1, 1, 1, 1), (0, 0, 1, 1))": 29.394,
 "((0, 0, 0, 0), (0, 1, 1, 1), (1, 1, 1, 1), (0, 1, 0, 0))": 27.5388,
 "((0, 0, 0, 0), (0, 1, 1, 1), (1, 1, 1, 1), (0, 1, 0, 1))": 30.1589,
 "((0, 0, 0, 0), (0, 1, 1, 1), (1, 1, 1, 1), (0, 1, 1, 0))": 26.7964,
 "((0, 0, 0, 0), (0, 1, 1, 1), (1, 1, 1, 1), (0, 1, 1, 1))": 28.468,
 "((0, 0, 0, 0), (0, 1, 1, 1), (1, 1, 1, 1), (1, 0, 0, 0))": 28.4994,
 "((0, 0, 0, 0), (0, 1, 1, 1), (1, 1, 1, 1), (1, 0, 0, 1))": 32.7932,
 "((0, 0, 0, 0), (0, 1, 1, 1), (1, 1, 1, 1), (1, 0, 1, 0))": 29.0859,
 "((0, 0, 0, 0), (0, 1, 1, 1), (1, 1, 1, 1), (1, 0, 1, 1))": 31.2165,
 "((0, 0, 0, 0), (0, 1, 1, 1), (1, 1, 1, 1), (1, 1, 0, 0))": 27.1037,
 "((0, 0, 0, 0), (0, 1, 1, 1), (1, 1, 1, 1), (1, 1, 0, 1))": 31.8886,
 "((0, 0, 0, 0), (0, 1, 1, 1), (1, 1, 1, 1), (1, 1, 1, 0))": 27.5127,
 "((0, 0, 0, 0), (0, 1, 1, 1), (1, 1, 1, 1), (1, 1, 1, 1))": 28.551,
 "((0, 0, 0, 0), (1, 0, 0, 0), (0, 0, 0, 0), (0, 0, 0, 0))": 24.3257,
 "((0, 0, 0, 0), (1, 0, 0, 0), (0, 0, 0, 0), (0, 0, 0, 1))": 24.6894,
 "((0, 0, 0, 0), (1, 0, 0, 0), (0, 0, 0, 0), (0, 0, 1, 0))": 24.3705,
 "((0, 0, 0, 0), (1, 0, 0, 0), (0, 0, 0, 0), (0, 0, 1, 1))": 24.7625,
 "((0, 0, 0, 0), (1, 0, 0, 0), (0, 0, 0, 0), (0, 1, 0, 0))": 25.2545,
 "((0, 0, 0, 0), (1, 0, 0, 0), (0, 0, 0, 0), (0, 1, 0, 1))": 26.2417,
 "((0, 0, 0, 0), (1, 0, 0, 0), (0, 0, 0, 0), (0, 1, 1, 0))": 26.164,
 "((0, 0, 0, 0), (1, 0, 0, 0), (0, 0, 0, 0), (0, 1, 1, 1))": 26.2201,
 "((0, 0, 0, 0), (1, 0, 0, 0), (0, 0, 0, 0), (1, 0, 0, 0))": 26.6933,
 "((0, 0, 0, 0), (1, 0, 0, 0), (0, 0, 0, 0), (1, 0, 0, 1))": 29.6467,
 "((0, 0, 0, 0), (1, 0, 0, 0), (0, 0, 0, 0), (1, 0, 1, 0))": 29.5348,
 "((0, 0, 0, 0), (1, 0, 0, 0), (0, 0, 0, 0), (1, 0, 1, 1))": 29.8063,
 "((0, 0, 0, 0), (1, 0, 0, 0), (0, 0, 0, 0), (1, 1, 0, 0))": 28.9145,
 "((0, 0, 0, 0), (1, 0, 0, 0), (0, 0, 0, 0), (1, 1, 0, 1))": 30.3841,
 "((0, 0, 0, 0), (1, 0, 0, 0), (0, 0, 0, 0), (1, 1, 1, 0))": 30.253,
 "((0, 0, 0, 0), (1, 0, 0, 0), (0, 0, 0, 0), (1, 1, 1, 1))": 30.0183,
 "((0, 0, 0, 0), (1, 0, 0, 0), (0, 0, 0, 1), (0, 0, 0, 0))": 25.5837,
 "((0, 0, 0, 0), (1, 0, 0, 0), (0, 0, 0, 1), (0, 0, 0, 1))": 26.3953,
 "((0, 0, 0, 0), (1, 0, 0, 0), (0, 0, 0, 1), (0, 0, 1, 0))": 25.9823,
 "((0, 0, 0, 0), (1, 0, 0, 0), (0, 0, 0, 1), (0, 0, 1, 1))": 27.4994,
 "((0, 0, 0, 0), (1, 0, 0, 0), (0, 0, 0, 1), (0, 1, 0, 0))": 27.0857,
 "((0, 0, 0, 0), (1, 0, 0, 0), (0, 0, 0, 1), (0, 1, 0, 1))": 29.7452,
 "((0, 0, 0, 0), (1, 0, 0, 0), (0, 0, 0, 1), (0, 1, 1, 0))": 27.3945,
 "((0, 0, 0, 0), (1, 0, 0, 0), (0, 0, 0, 1), (0, 1, 1, 1))": 29.6049,
 "((0, 0, 0, 0), (1, 0, 0, 0), (0, 0, 0, 1), (1, 0, 0, 0))": 29.2057,
 "((0, 0, 0, 0), (1, 0, 0, 0), (0, 0, 0, 1), (1, 0, 0, 1))": 29.5539,
 "((0, 0, 0, 0), (1, 0, 0, 0), (0, 0, 0, 1), (1, 0, 1, 0))": 30.1145,
 "((0, 0, 0, 0), (1, 0, 0, 0), (0, 0, 0, 1), (1, 0, 1, 1))": 28.1358,
 "((0, 0, 0, 0), (1, 0, 0, 0), (0, 0, 0, 1), (1, 1, 0, 0))": 30.4028,
 "((0, 0, 0, 0), (1, 0, 0, 0), (0, 0, 0, 1), (1, 1, 0, 1))": 31.8755,
 "((0, 0, 0, 0), (1, 0, 0, 0), (0, 0, 0, 1), (1, 1, 1, 0))": 30.703,
 "((0, 0, 0, 0), (1, 0, 0, 0), (0, 0, 0, 1), (1, 1, 1, 1))": 30.9515,
 "((0, 0, 0, 0), (1, 0, 0, 0), (0, 0, 1, 0), (0, 0, 0, 0))": 25.0337,
 "((0, 0, 0, 0), (1, 0, 0, 0), (0, 0, 1, 0), (0, 0, 0, 1))": 24.5805,
 "((0, 0, 0, 0), (1, 0, 0, 0), (0, 0, 1, 0), (0, 0, 1, 0))": 24.8471,
 "((0, 0, 0, 0), (1, 0, 0, 0), (0, 0, 1, 0), (0, 0, 1, 1))": 25.4612,
 "((0, 0, 0, 0), (1, 0, 0, 0), (0, 0, 1, 0), (0, 1, 0, 0))": 26.5208,
 "((0, 0, 0, 0), (1, 0, 0, 0), (0, 0, 1, 0), (0, 1, 0, 1))": 27.5217,
 "((0, 0, 0, 0), (1, 0, 0, 0), (0, 0, 1, 0), (0, 1, 1, 0))": 27.5083,
 "((0, 0, 0, 0), (1, 0, 0, 0), (0, 0, 1, 0), (0, 1, 1, 1))": 28.0954,
 "((0, 0, 0, 0), (1, 0, 0, 0), (0, 0, 1, 0), (1, 0, 0, 0))": 28.2529,
 "((0, 0, 0, 0), (1, 0, 0, 0), (0, 0, 1, 0), (1, 0, 0, 1))": 31.3413,
 "((0, 0, 0, 0), (1, 0, 0, 0), (0, 0, 1, 0), (1, 0, 1, 0))": 30.9438,
 "((0, 0, 0, 0), (1, 0, 0, 0), (0, 0, 1, 0), (1, 0, 1, 1))": 30.6666,
 "((0, 0, 0, 0), (1, 0, 0, 0), (0, 0, 1, 0), (1, 1, 0, 0))": 29.6783,
 "((0, 0, 0, 0), (1, 0, 0, 0), (0, 0, 1, 0), (1, 1, 0, 1))": 31.2562,
 "((0, 0, 0, 0), (1, 0, 0, 0), (0, 0, 1, 0), (1, 1, 1, 0))": 32.0373,
 "((0, 0, 0, 0), (1, 0, 0, 0), (0, 0, 1, 0), (1, 1, 1, 1))": 31.4657,
 "((0, 0, 0, 0), (1, 0, 0, 0), (0, 0, 1, 1), (0, 0, 0, 0))": 25.3972,
 "((0, 0, 0, 0), (1, 0, 0, 0), (0, 0, 1, 1), (0, 0, 0, 1))": 26.3186,
 "((0, 0, 0, 0), (1, 0, 0, 0), (0, 0, 1, 1), (0, 0, 1, 0))": 26.0355,
 "((0, 0, 0, 0), (1, 0, 0, 0), (0, 0, 1, 1), (0, 0, 1, 1))": 27.4737,
 "((0, 0, 0, 0), (1, 0, 0, 0), (0, 0, 1, 1), (0, 1, 0, 0))": 27.1866,
 "((0, 0, 0, 0), (1, 0, 0, 0), (0, 0, 1, 1), (0, 1, 0, 1))": 29.9662,
 "((0, 0, 0, 0), (1, 0, 0, 0), (0, 0, 1, 1), (0, 1, 1, 0))": 27.5273,
 "((0, 0, 0, 0), (1, 0, 0, 0), (0, 0, 1, 1), (0, 1, 1, 1))": 29.4731,
 "((0, 0, 0, 0), (1, 0, 0, 0), (0, 0, 1, 1), (1, 0, 0, 0))": 29.1859,
 "((0, 0, 0, 0), (1, 0, 0, 0), (0, 0, 1, 1), (1, 0, 0, 1))": 31.6765,
 "((0, 0, 0, 0), (1, 0, 0, 0), (0, 0, 1, 1), (1, 0, 1, 0))": 30.7074,
 "((0, 0, 0, 0), (1, 0, 0, 0), (0, 0, 1, 1), (1, 0, 1, 1))": 29.8666,
 "((0, 0, 0, 0), (1, 0, 0, 0), (0, 0, 1, 1), (1, 1, 0, 0))": 30.0026,
 "((0, 0, 0, 0), (1, 0, 0, 0), (0, 0, 1, 1), (1, 1, 0, 1))": 33.2113,
 "((0, 0, 0, 0), (1, 0, 0, 0), (0, 0, 1, 1), (1, 1, 1, 0))": 31.3124,
 "((0, 0, 0, 0), (1, 0, 0, 0), (0, 0, 1, 1), (1, 1, 1, 1))": 30.5555,
 "((0, 0, 0, 0), (1, 0, 0, 0), (0, 1, 0, 0), (0, 0, 0, 0))": 25.2543,
 "((0, 0, 0, 0), (1, 0, 0, 0), (0, 1, 0, 0), (0, 0, 0, 1))": 24.5885,
 "((0, 0, 0, 0), (1, 0, 0, 0), (0, 1, 0, 0), (0, 0, 1, 0))": 24.5937,
 "((0, 0, 0, 0), (1, 0, 0, 0), (0, 1, 0, 0), (0, 0, 1, 1))": 24.8255,
 "((0, 0, 0, 0), (1, 0, 0, 0), (0, 1, 0, 0), (0, 1, 0, 0))": 25.9519,
 "((0, 0, 0, 0), (1, 0, 0, 0), (0, 1, 0, 0), (0, 1, 0, 1))": 27.6853,
 "((0, 0, 0, 0), (1, 0, 0, 0), (0, 1, 0, 0), (0, 1, 1, 0))": 26.9991,
 "((0, 0, 0, 0), (1, 0, 0, 0), (0, 1, 0, 0), (0, 1, 1, 1))": 27.3746,
 "((0, 0, 0, 0), (1, 0, 0, 0), (0, 1, 0, 0), (1, 0, 0, 0))": 27.9833,
 "((0, 0, 0, 0), (1, 0, 0, 0), (0, 1, 0, 0), (1, 0, 0, 1))": 31.296,
 "((0, 0, 0, 0), (1, 0, 0, 0), (0, 1, 0, 0), (1, 0, 1, 0))": 29.4158,
 "((0, 0, 0, 0), (1, 0, 0, 0), (0, 1, 0, 0), (1, 0, 1, 1))": 30.5542,
 "((0, 0, 0, 0), (1, 0, 0, 0), (0, 1, 0, 0), (1, 1, 0, 0))": 28.9364,
 "((0, 0, 0, 0), (1, 0, 0, 0), (0, 1, 0, 0), (1, 1, 0, 1))": 30.9925,
 "((0, 0, 0, 0), (1, 0, 0, 0), (0, 1, 0, 0), (1, 1, 1, 0))": 29.2962,
 "((0, 0, 0, 0), (1, 0, 0, 0), (0, 1, 0, 0), (1, 1, 1, 1))": 30.368,
 "((0, 0, 0, 0), (1, 0, 0, 0), (0, 1, 0, 1), (0, 0, 0, 0))": 26.2353,
 "((0, 0, 0, 0), (1, 0, 0, 0), (0, 1, 0, 1), (0, 0, 0, 1))": 26.3863,
 "((0, 0, 0, 0), (1, 0, 0, 0), (0, 1, 0, 1), (0, 0, 1, 0))": 25.8982,
 "((0, 0, 0, 0), (1, 0, 0, 0), (0, 1, 0, 1), (0, 0, 1, 1))": 27.2943,
 "((0, 0, 0, 0), (1, 0, 0, 0), (0, 1, 0, 1), (0, 1, 0, 0))": 27.4331,
 "((0, 0, 0, 0), (1, 0, 0, 0), (0, 1, 0, 1), (0, 1, 0, 1))": 29.243,
 "((0, 0, 0, 0), (1, 0, 0, 0), (0, 1, 0, 1), (0, 1, 1, 0))": 27.9375,
 "((0, 0, 0, 0), (1, 0, 0, 0), (0, 1, 0, 1), (0, 1, 1, 1))": 30.4892,
 "((0, 0, 0, 0), (1, 0, 0, 0), (0, 1, 0, 1), (1, 0, 0, 0))": 29.128,
 "((0, 0, 0, 0), (1, 0, 0, 0), (0, 1, 0, 1), (1, 0, 0, 1))": 30.8943,
 "((0, 0, 0, 0), (1, 0, 0, 0), (0, 1, 0, 1), (1, 0, 1, 0))": 29.9164,
 "((0, 0, 0, 0), (1, 0, 0, 0), (0, 1, 0, 1), (1, 0, 1, 1))": 29.6325,
 "((0, 0, 0, 0), (1, 0, 0, 0), (0, 1, 0, 1), (1, 1, 0, 0))": 30.3218,
 "((0, 0, 0, 0), (1, 0, 0, 0), (0, 1, 0, 1), (1, 1, 0, 1))": 32.2011,
 "((0, 0, 0, 0), (1, 0, 0, 0), (0, 1, 0, 1), (1, 1, 1, 0))": 30.4063,
 "((0, 0, 0, 0), (1, 0, 0, 0), (0, 1, 0, 1), (1, 1, 1, 1))": 31.4645,
 "((0, 0, 0, 0), (1, 0, 0, 0), (0, 1, 1, 0), (0, 0, 0, 0))": 26.0926,
 "((0, 0, 0, 0), (1, 0, 0, 0), (0, 1, 1, 0), (0, 0, 0, 1))": 24.6347,
 "((0, 0, 0, 0), (1, 0, 0, 0), (0, 1, 1, 0), (0, 0, 1, 0))": 25.5169,
 "((0, 0, 0, 0), (1, 0, 0, 0), (0, 1, 1, 0), (0, 0, 1, 1))": 24.9719,
 "((0, 0, 0, 0), (1, 0, 0, 0), (0, 1, 1, 0), (0, 1, 0, 0))": 26.8403,
 "((0, 0, 0, 0), (1, 0, 0, 0), (0, 1, 1, 0), (0, 1, 0, 1))": 28.8104,
 "((0, 0, 0, 0), (1, 0, 0, 0), (0, 1, 1, 0), (0, 1, 1, 0))": 27.8884,
 "((0, 0, 0, 0), (1, 0, 0, 0), (0, 1, 1, 0), (0, 1, 1, 1))": 27.7056,
 "((0, 0, 0, 0), (1, 0, 0, 0), (0, 1, 1, 0), (1, 0, 0, 0))": 29.3072,
 "((0, 0, 0, 0), (1, 0, 0, 0), (0, 1, 1, 0), (1, 0, 0, 1))": 31.8804,
 "((0, 0, 0, 0), (1, 0, 0, 0), (0, 1, 1, 0), (1, 0, 1, 0))": 31.6723,
 "((0, 0, 0, 0), (1, 0, 0, 0), (0, 1, 1, 0), (1, 0, 1, 1))": 31.3975,
 "((0, 0, 0, 0), (1, 0, 0, 0), (0, 1, 1, 0), (1, 1, 0, 0))": 29.3262,
 "((0, 0, 0, 0), (1, 0, 0, 0), (0, 1, 1, 0), (1, 1, 0, 1))": 31.7095,
 "((0, 0, 0, 0), (1, 0, 0, 0), (0, 1, 1, 0), (1, 1, 1, 0))": 31.9455,
 "((0, 0, 0, 0), (1, 0, 0, 0), (0, 1, 1, 0), (1, 1, 1, 1))": 31.0183,
 "((0, 0, 0, 0), (1, 0, 0, 0), (0, 1, 1, 1), (0, 0, 0, 0))": 26.0525,
 "((0, 0, 0, 0), (1, 0, 0, 0), (0, 1, 1, 1), (0, 0, 0, 1))": 26.3452,
 "((0, 0, 0, 0), (1, 0, 0, 0), (0, 1, 1, 1), (0, 0, 1, 0))": 26.3384,
 "((0, 0, 0, 0), (1, 0, 0, 0), (0, 1, 1, 1), (0, 0, 1, 1))": 27.3967,
 "((0, 0, 0, 0), (1, 0, 0, 0), (0, 1, 1, 1), (0, 1, 0, 0))": 27.6462,
 "((0, 0, 0, 0), (1, 0, 0, 0), (0, 1, 1, 1), (0, 1, 0, 1))": 29.3338,
 "((0, 0, 0, 0), (1, 0, 0, 0), (0, 1, 1, 1), (0, 1, 1, 0))": 27.9683,
 "((0, 0, 0, 0), (1, 0, 0, 0), (0, 1, 1, 1), (0, 1, 1, 1))": 29.8025,
 "((0, 0, 0, 0), (1, 0, 0, 0), (0, 1, 1, 1), (1, 0, 0, 0))": 28.9896,
 "((0, 0, 0, 0), (1, 0, 0, 0), (0, 1, 1, 1), (1, 0, 0, 1))": 32.6837,
 "((0, 0, 0, 0), (1, 0, 0, 0), (0, 1, 1, 1), (1, 0, 1, 0))": 30.7052,
 "((0, 0, 0, 0), (1, 0, 0, 0), (0, 1, 1, 1), (1, 0, 1, 1))": 30.7059,
 "((0, 0, 0, 0), (1, 0, 0, 0), (0, 1, 1, 1), (1, 1, 0, 0))": 29.8841,
 "((0, 0, 0, 0), (1, 0, 0, 0), (0, 1, 1, 1), (1, 1, 0, 1))": 32.1909,
 "((0, 0, 0, 0), (1, 0, 0, 0), (0, 1, 1, 1), (1, 1, 1, 0))": 30.8812,
 "((0, 0, 0, 0), (1, 0, 0, 0), (0, 1, 1, 1), (1, 1, 1, 1))": 31.4621,
 "((0, 0, 0, 0), (1, 0, 0, 0), (1, 0, 0, 0), (0, 0, 0, 0))": 26.1677,
 "((0, 0, 0, 0), (1, 0, 0, 0), (1, 0, 0, 0), (0, 0, 0, 1))": 28.3499,
 "((0, 0, 0, 0), (1, 0, 0, 0), (1, 0, 0, 0), (0, 0, 1, 0))": 26.164,
 "((0, 0, 0, 0), (1, 0, 0, 0), (1, 0, 0, 0), (0, 0, 1, 1))": 27.4199,
 "((0, 0, 0, 0), (1, 0, 0, 0), (1, 0, 0, 0), (0, 1, 0, 0))": 26.3779,
 "((0, 0, 0, 0), (1, 0, 0, 0), (1, 0, 0, 0), (0, 1, 0, 1))": 28.3506,
 "((0, 0, 0, 0), (1, 0, 0, 0), (1, 0, 0, 0), (0, 1, 1, 0))": 26.558,
 "((0, 0, 0, 0), (1, 0, 0, 0), (1, 0, 0, 0), (0, 1, 1, 1))": 28.4272,
 "((0, 0, 0, 0), (1, 0, 0, 0), (1, 0, 0, 0), (1, 0, 0, 0))": 27.2644,
 "((0, 0, 0, 0), (1, 0, 0, 0), (1, 0, 0, 0), (1, 0, 0, 1))": 31.4163,
 "((0, 0, 0, 0), (1, 0, 0, 0), (1, 0, 0, 0), (1, 0, 1, 0))": 30.253,
 "((0, 0, 0, 0), (1, 0, 0, 0), (1, 0, 0, 0), (1, 0, 1, 1))": 31.3766,
 "((0, 0, 0, 0), (1, 0, 0, 0), (1, 0, 0, 0), (1, 1, 0, 0))": 28.8655,
 "((0, 0, 0, 0), (1, 0, 0, 0), (1, 0, 0, 0), (1, 1, 0, 1))": 29.6073,
 "((0, 0, 0, 0), (1, 0, 0, 0), (1, 0, 0, 0), (1, 1, 1, 0))": 30.0864,
 "((0, 0, 0, 0), (1, 0, 0, 0), (1, 0, 0, 0), (1, 1, 1, 1))": 30.4475,
 "((0, 0, 0, 0), (1, 0, 0, 0), (1, 0, 0, 1), (0, 0, 0, 0))": 29.5233,
 "((0, 0, 0, 0), (1, 0, 0, 0), (1, 0, 0, 1), (0, 0, 0, 1))": 29.8079,
 "((0, 0, 0, 0), (1, 0, 0, 0), (1, 0, 0, 1), (0, 0, 1, 0))": 27.4988,
 "((0, 0, 0, 0), (1, 0, 0, 0), (1, 0, 0, 1), (0, 0, 1, 1))": 29.4025,
 "((0, 0, 0, 0), (1, 0, 0, 0), (1, 0, 0, 1), (0, 1, 0, 0))": 28.585,
 "((0, 0, 0, 0), (1, 0, 0, 0), (1, 0, 0, 1), (0, 1, 0, 1))": 29.1436,
 "((0, 0, 0, 0), (1, 0, 0, 0), (1, 0, 0, 1), (0, 1, 1, 0))": 28.4897,
 "((0, 0, 0, 0), (1, 0, 0, 0), (1, 0, 0, 1), (0, 1, 1, 1))": 30.0451,
 "((0, 0, 0, 0), (1, 0, 0, 0), (1, 0, 0, 1), (1, 0, 0, 0))": 30.8079,
 "((0, 0, 0, 0), (1, 0, 0, 0), (1, 0, 0, 1), (1, 0, 0, 1))": 29.4787,
 "((0, 0, 0, 0), (1, 0, 0, 0), (1, 0, 0, 1), (1, 0, 1, 0))": 31.1648,
 "((0, 0, 0, 0), (1, 0, 0, 0), (1, 0, 0, 1), (1, 0, 1, 1))": 29.9589,
 "((0, 0, 0, 0), (1, 0, 0, 0), (1, 0, 0, 1), (1, 1, 0, 0))": 30.7234,
 "((0, 0, 0, 0), (1, 0, 0, 0), (1, 0, 0, 1), (1, 1, 0, 1))": 29.4366,
 "((0, 0, 0, 0), (1, 0, 0, 0), (1, 0, 0, 1), (1, 1, 1, 0))": 31.6305,
 "((0, 0, 0, 0), (1, 0, 0, 0), (1, 0, 0, 1), (1, 1, 1, 1))": 29.8613,
 "((0, 0, 0, 0), (1, 0, 0, 0), (1, 0, 1, 0), (0, 0, 0, 0))": 28.3367,
 "((0, 0, 0, 0), (1, 0, 0, 0), (1, 0, 1, 0), (0, 0, 0, 1))": 28.2904,
 "((0, 0, 0, 0), (1, 0, 0, 0), (1, 0, 1, 0), (0, 0, 1, 0))": 26.057,
 "((0, 0, 0, 0), (1, 0, 0, 0), (1, 0, 1, 0), (0, 0, 1, 1))": 27.6591,
 "((0, 0, 0, 0), (1, 0, 0, 0), (1, 0, 1, 0), (0, 1, 0, 0))": 27.7258,
 "((0, 0, 0, 0), (1, 0, 0, 0), (1, 0, 1, 0), (0, 1, 0, 1))": 27.7599,
 "((0, 0, 0, 0), (1, 0, 0, 0), (1, 0, 1, 0), (0, 1, 1, 0))": 27.6784,
 "((0, 0, 0, 0), (1, 0, 0, 0), (1, 0, 1, 0), (0, 1, 1, 1))": 27.2658,
 "((0, 0, 0, 0), (1, 0, 0, 0), (1, 0, 1, 0), (1, 0, 0, 0))": 28.9218,
 "((0, 0, 0, 0), (1, 0, 0, 0), (1, 0, 1, 0), (1, 0, 0, 1))": 31.9837,
 "((0, 0, 0, 0), (1, 0, 0, 0), (1, 0, 1, 0), (1, 0, 1, 0))": 30.5175,
 "((0, 0, 0, 0), (1, 0, 0, 0), (1, 0, 1, 0), (1, 0, 1, 1))": 31.8433,
 "((0, 0, 0, 0), (1, 0, 0, 0), (1, 0, 1, 0), (1, 1, 0, 0))": 29.5686,
 "((0, 0, 0, 0), (1, 0, 0, 0), (1, 0, 1, 0), (1, 1, 0, 1))": 30.9697,
 "((0, 0, 0, 0), (1, 0, 0, 0), (1, 0, 1, 0), (1, 1, 1, 0))": 31.2123,
 "((0, 0, 0, 0), (1, 0, 0, 0), (1, 0, 1, 0), (1, 1, 1, 1))": 31.1708,
 "((0, 0, 0, 0), (1, 0, 0, 0), (1, 0, 1, 1), (0, 0, 0, 0))": 29.4327,
 "((0, 0, 0, 0), (1, 0, 0, 0), (1, 0, 1, 1), (0, 0, 0, 1))": 29.8118,
 "((0, 0, 0, 0), (1, 0, 0, 0), (1, 0, 1, 1), (0, 0, 1, 0))": 26.9073,
 "((0, 0, 0, 0), (1, 0, 0, 0), (1, 0, 1, 1), (0, 0, 1, 1))": 28.9812,
 "((0, 0, 0, 0), (1, 0, 0, 0), (1, 0, 1, 1), (0, 1, 0, 0))": 28.949,
 "((0, 0, 0, 0), (1, 0, 0, 0), (1, 0, 1, 1), (0, 1, 0, 1))": 29.0533,
 "((0, 0, 0, 0), (1, 0, 0, 0), (1, 0, 1, 1), (0, 1, 1, 0))": 28.4103,
 "((0, 0, 0, 0), (1, 0, 0, 0), (1, 0, 1, 1), (0, 1, 1, 1))": 28.6942,
 "((0, 0, 0, 0), (1, 0, 0, 0), (1, 0, 1, 1), (1, 0, 0, 0))": 30.6554,
 "((0, 0, 0, 0), (1, 0, 0, 0), (1, 0, 1, 1), (1, 0, 0, 1))": 31.4855,
 "((0, 0, 0, 0), (1, 0, 0, 0), (1, 0, 1, 1), (1, 0, 1, 0))": 31.4596,
 "((0, 0, 0, 0), (1, 0, 0, 0), (1, 0, 1, 1), (1, 0, 1, 1))": 31.1688,
 "((0, 0, 0, 0), (1, 0, 0, 0), (1, 0, 1, 1), (1, 1, 0, 0))": 30.6737,
 "((0, 0, 0, 0), (1, 0, 0, 0), (1, 0, 1, 1), (1, 1, 0, 1))": 30.8489,
 "((0, 0, 0, 0), (1, 0, 0, 0), (1, 0, 1, 1), (1, 1, 1, 0))": 32.1708,
 "((0, 0, 0, 0), (1, 0, 0, 0), (1, 0, 1, 1), (1, 1, 1, 1))": 30.5354,
 "((0, 0, 0, 0), (1, 0, 0, 0), (1, 1, 0, 0), (0, 0, 0, 0))": 27.1102,
 "((0, 0, 0, 0), (1, 0, 0, 0), (1, 1, 0, 0), (0, 0, 0, 1))": 28.1101,
 "((0, 0, 0, 0), (1, 0, 0, 0), (1, 1, 0, 0), (0, 0, 1, 0))": 26.9991,
 "((0, 0, 0, 0), (1, 0, 0, 0), (1, 1, 0, 0), (0, 0, 1, 1))": 26.6925,
 "((0, 0, 0, 0), (1, 0, 0, 0), (1, 1, 0, 0), (0, 1, 0, 0))": 27.1623,
 "((0, 0, 0, 0), (1, 0, 0, 0), (1, 1, 0, 0), (0, 1, 0, 1))": 27.7416,
 "((0, 0, 0, 0), (1, 0, 0, 0), (1, 1, 0, 0), (0, 1, 1, 0))": 27.6382,
 "((0, 0, 0, 0), (1, 0, 0, 0), (1, 1, 0, 0), (0, 1, 1, 1))": 27.387,
 "((0, 0, 0, 0), (1, 0, 0, 0), (1, 1, 0, 0), (1, 0, 0, 0))": 27.1175,
 "((0, 0, 0, 0), (1, 0, 0, 0), (1, 1, 0, 0), (1, 0, 0, 1))": 32.0228,
 "((0, 0, 0, 0), (1, 0, 0, 0), (1, 1, 0, 0), (1, 0, 1, 0))": 29.2962,
 "((0, 0, 0, 0), (1, 0, 0, 0), (1, 1, 0, 0), (1, 0, 1, 1))": 31.7886,
 "((0, 0, 0, 0), (1, 0, 0, 0), (1, 1, 0, 0), (1, 1, 0, 0))": 28.9151,
 "((0, 0, 0, 0), (1, 0, 0, 0), (1, 1, 0, 0), (1, 1, 0, 1))": 29.9593,
 "((0, 0, 0, 0), (1, 0, 0, 0), (1, 1, 0, 0), (1, 1, 1, 0))": 28.1321,
 "((0, 0, 0, 0), (1, 0, 0, 0), (1, 1, 0, 0), (1, 1, 1, 1))": 29.4351,
 "((0, 0, 0, 0), (1, 0, 0, 0), (1, 1, 0, 1), (0, 0, 0, 0))": 29.5772,
 "((0, 0, 0, 0), (1, 0, 0, 0), (1, 1, 0, 1), (0, 0, 0, 1))": 30.0278,
 "((0, 0, 0, 0), (1, 0, 0, 0), (1, 1, 0, 1), (0, 0, 1, 0))": 27.7115,
 "((0, 0, 0, 0), (1, 0, 0, 0), (1, 1, 0, 1), (0, 0, 1, 1))": 28.9708,
 "((0, 0, 0, 0), (1, 0, 0, 0), (1, 1, 0, 1), (0, 1, 0, 0))": 28.6056,
 "((0, 0, 0, 0), (1, 0, 0, 0), (1, 1, 0, 1), (0, 1, 0, 1))": 29.0554,
 "((0, 0, 0, 0), (1, 0, 0, 0), (1, 1, 0, 1), (0, 1, 1, 0))": 28.7747,
 "((0, 0, 0, 0), (1, 0, 0, 0), (1, 1, 0, 1), (0, 1, 1, 1))": 30.3515,
 "((0, 0, 0, 0), (1, 0, 0, 0), (1, 1, 0, 1), (1, 0, 0, 0))": 30.0205,
 "((0, 0, 0, 0), (1, 0, 0, 0), (1, 1, 0, 1), (1, 0, 0, 1))": 30.1323,
 "((0, 0, 0, 0), (1, 0, 0, 0), (1, 1, 0, 1), (1, 0, 1, 0))": 31.2711,
 "((0, 0, 0, 0), (1, 0, 0, 0), (1, 1, 0, 1), (1, 0, 1, 1))": 31.6837,
 "((0, 0, 0, 0), (1, 0, 0, 0), (1, 1, 0, 1), (1, 1, 0, 0))": 30.6915,
 "((0, 0, 0, 0), (1, 0, 0, 0), (1, 1, 0, 1), (1, 1, 0, 1))": 29.7775,
 "((0, 0, 0, 0), (1, 0, 0, 0), (1, 1, 0, 1), (1, 1, 1, 0))": 30.7249,
 "((0, 0, 0, 0), (1, 0, 0, 0), (1, 1, 0, 1), (1, 1, 1, 1))": 28.1234,
 "((0, 0, 0, 0), (1, 0, 0, 0), (1, 1, 1, 0), (0, 0, 0, 0))": 28.1309,
 "((0, 0, 0, 0), (1, 0, 0, 0), (1, 1, 1, 0), (0, 0, 0, 1))": 27.7366,
 "((0, 0, 0, 0), (1, 0, 0, 0), (1, 1, 1, 0), (0, 0, 1, 0))": 27.351,
 "((0, 0, 0, 0), (1, 0, 0, 0), (1, 1, 1, 0), (0, 0, 1, 1))": 26.6165,
 "((0, 0, 0, 0), (1, 0, 0, 0), (1, 1, 1, 0), (0, 1, 0, 0))": 27.5766,
 "((0, 0, 0, 0), (1, 0, 0, 0), (1, 1, 1, 0), (0, 1, 0, 1))": 27.1522,
 "((0, 0, 0, 0), (1, 0, 0, 0), (1, 1, 1, 0), (0, 1, 1, 0))": 27.2655,
 "((0, 0, 0, 0), (1, 0, 0, 0), (1, 1, 1, 0), (0, 1, 1, 1))": 26.4803,
 "((0, 0, 0, 0), (1, 0, 0, 0), (1, 1, 1, 0), (1, 0, 0, 0))": 29.7523,
 "((0, 0, 0, 0), (1, 0, 0, 0), (1, 1, 1, 0), (1, 0, 0, 1))": 32.1549,
 "((0, 0, 0, 0), (1, 0, 0, 0), (1, 1, 1, 0), (1, 0, 1, 0))": 31.3201,
 "((0, 0, 0, 0), (1, 0, 0, 0), (1, 1, 1, 0), (1, 0, 1, 1))": 31.3212,
 "((0, 0, 0, 0), (1, 0, 0, 0), (1, 1, 1, 0), (1, 1, 0, 0))": 29.5848,
 "((0, 0, 0, 0), (1, 0, 0, 0), (1, 1, 1, 0), (1, 1, 0, 1))": 31.4366,
 "((0, 0, 0, 0), (1, 0, 0, 0), (1, 1, 1, 0), (1, 1, 1, 0))": 29.8322,
 "((0, 0, 0, 0), (1, 0, 0, 0), (1, 1, 1, 0), (1, 1, 1, 1))": 29.937,
 "((0, 0, 0, 0), (1, 0, 0, 0), (1, 1, 1, 1), (0, 0, 0, 0))": 28.9662,
 "((0, 0, 0, 0), (1, 0, 0, 0), (1, 1, 1, 1), (0, 0, 0, 1))": 29.381,
 "((0, 0, 0, 0), (1, 0, 0, 0), (1, 1, 1, 1), (0, 0, 1, 0))": 27.5277,
 "((0, 0, 0, 0), (1, 0, 0, 0), (1, 1, 1, 1), (0, 0, 1, 1))": 28.0239,
 "((0, 0, 0, 0), (1, 0, 0, 0), (1, 1, 1, 1), (0, 1, 0, 0))": 28.3557,
 "((0, 0, 0, 0), (1, 0, 0, 0), (1, 1, 1, 1), (0, 1, 0, 1))": 28.7309,
 "((0, 0, 0, 0), (1, 0, 0, 0), (1, 1, 1, 1), (0, 1, 1, 0))": 28.3186,
 "((0, 0, 0, 0), (1, 0, 0, 0), (1, 1, 1, 1), (0, 1, 1, 1))": 29.2615,
 "((0, 0, 0, 0), (1, 0, 0, 0), (1, 1, 1, 1), (1, 0, 0, 0))": 29.6533,
 "((0, 0, 0, 0), (1, 0, 0, 0), (1, 1, 1, 1), (1, 0, 0, 1))": 32.6223,
 "((0, 0, 0, 0), (1, 0, 0, 0), (1, 1, 1, 1), (1, 0, 1, 0))": 30.636,
 "((0, 0, 0, 0), (1, 0, 0, 0), (1, 1, 1, 1), (1, 0, 1, 1))": 31.8804,
 "((0, 0, 0, 0), (1, 0, 0, 0), (1, 1, 1, 1), (1, 1, 0, 0))": 30.4818,
 "((0, 0, 0, 0), (1, 0, 0, 0), (1, 1, 1, 1), (1, 1, 0, 1))": 31.0264,
 "((0, 0, 0, 0), (1, 0, 0, 0), (1, 1, 1, 1), (1, 1, 1, 0))": 30.6526,
 "((0, 0, 0, 0), (1, 0, 0, 0), (1, 1, 1, 1), (1, 1, 1, 1))": 29.7564,
 "((0, 0, 0, 0), (1, 0, 0, 1), (0, 0, 0, 0), (0, 0, 0, 0))": 25.971,
 "((0, 0, 0, 0), (1, 0, 0, 1), (0, 0, 0, 0), (0, 0, 0, 1))": 29.171,
 "((0, 0, 0, 0), (1, 0, 0, 1), (0, 0, 0, 0), (0, 0, 1, 0))": 26.9876,
 "((0, 0, 0, 0), (1, 0, 0, 1), (0, 0, 0, 0), (0, 0, 1, 1))": 30.1623,
 "((0, 0, 0, 0), (1, 0, 0, 1), (0, 0, 0, 0), (0, 1, 0, 0))": 26.9876,
 "((0, 0, 0, 0), (1, 0, 0, 1), (0, 0, 0, 0), (0, 1, 0, 1))": 30.6436,
 "((0, 0, 0, 0), (1, 0, 0, 1), (0, 0, 0, 0), (0, 1, 1, 0))": 28.7613,
 "((0, 0, 0, 0), (1, 0, 0, 1), (0, 0, 0, 0), (0, 1, 1, 1))": 32.1848,
 "((0, 0, 0, 0), (1, 0, 0, 1), (0, 0, 0, 0), (1, 0, 0, 0))": 29.171,
 "((0, 0, 0, 0), (1, 0, 0, 1), (0, 0, 0, 0), (1, 0, 0, 1))": 30.4694,
 "((0, 0, 0, 0), (1, 0, 0, 1), (0, 0, 0, 0), (1, 0, 1, 0))": 30.6436,
 "((0, 0, 0, 0), (1, 0, 0, 1), (0, 0, 0, 0), (1, 0, 1, 1))": 31.6182,
 "((0, 0, 0, 0), (1, 0, 0, 1), (0, 0, 0, 0), (1, 1, 0, 0))": 30.1623,
 "((0, 0, 0, 0), (1, 0, 0, 1), (0, 0, 0, 0), (1, 1, 0, 1))": 31.6182,
 "((0, 0, 0, 0), (1, 0, 0, 1), (0, 0, 0, 0), (1, 1, 1, 0))": 32.1848,
 "((0, 0, 0, 0), (1, 0, 0, 1), (0, 0, 0, 0), (1, 1, 1, 1))": 32.0228,
 "((0, 0, 0, 0), (1, 0, 0, 1), (0, 0, 0, 1), (0, 0, 0, 0))": 29.5233,
 "((0, 0, 0, 0), (1, 0, 0, 1), (0, 0, 0, 1), (0, 0, 0, 1))": 30.0542,
 "((0, 0, 0, 0), (1, 0, 0, 1), (0, 0, 0, 1), (0, 0, 1, 0))": 29.1663,
 "((0, 0, 0, 0), (1, 0, 0, 1), (0, 0, 0, 1), (0, 0, 1, 1))": 30.654,
 "((0, 0, 0, 0), (1, 0, 0, 1), (0, 0, 0, 1), (0, 1, 0, 0))": 29.5571,
 "((0, 0, 0, 0), (1, 0, 0, 1), (0, 0, 0, 1), (0, 1, 0, 1))": 33.2113,
 "((0, 0, 0, 0), (1, 0, 0, 1), (0, 0, 0, 1), (0, 1, 1, 0))": 30.324,
 "((0, 0, 0, 0), (1, 0, 0, 1), (0, 0, 0, 1), (0, 1, 1, 1))": 32.2031,
 "((0, 0, 0, 0), (1, 0, 0, 1), (0, 0, 0, 1), (1, 0, 0, 0))": 32.9455,
 "((0, 0, 0, 0), (1, 0, 0, 1), (0, 0, 0, 1), (1, 0, 0, 1))": 31.8787,
 "((0, 0, 0, 0), (1, 0, 0, 1), (0, 0, 0, 1), (1, 0, 1, 0))": 33.4818,
 "((0, 0, 0, 0), (1, 0, 0, 1), (0, 0, 0, 1), (1, 0, 1, 1))": 29.756,
 "((0, 0, 0, 0), (1, 0, 0, 1), (0, 0, 0, 1), (1, 1, 0, 0))": 31.7643,
 "((0, 0, 0, 0), (1, 0, 0, 1), (0, 0, 0, 1), (1, 1, 0, 1))": 33.5529,
 "((0, 0, 0, 0), (1, 0, 0, 1), (0, 0, 0, 1), (1, 1, 1, 0))": 33.2916,
 "((0, 0, 0, 0), (1, 0, 0, 1), (0, 0, 0, 1), (1, 1, 1, 1))": 31.7404,
 "((0, 0, 0, 0), (1, 0, 0, 1), (0, 0, 1, 0), (0, 0, 0, 0))": 27.3037,
 "((0, 0, 0, 0), (1, 0, 0, 1), (0, 0, 1, 0), (0, 0, 0, 1))": 29.829,
 "((0, 0, 0, 0), (1, 0, 0, 1), (0, 0, 1, 0), (0, 0, 1, 0))": 27.8125,
 "((0, 0, 0, 0), (1, 0, 0, 1), (0, 0, 1, 0), (0, 0, 1, 1))": 30.5348,
 "((0, 0, 0, 0), (1, 0, 0, 1), (0, 0, 1, 0), (0, 1, 0, 0))": 28.1474,
 "((0, 0, 0, 0), (1, 0, 0, 1), (0, 0, 1, 0), (0, 1, 0, 1))": 32.5118,
 "((0, 0, 0, 0), (1, 0, 0, 1), (0, 0, 1, 0), (0, 1, 1, 0))": 29.5925,
 "((0, 0, 0, 0), (1, 0, 0, 1), (0, 0, 1, 0), (0, 1, 1, 1))": 32.0031,
 "((0, 0, 0, 0), (1, 0, 0, 1), (0, 0, 1, 0), (1, 0, 0, 0))": 30.1441,
 "((0, 0, 0, 0), (1, 0, 0, 1), (0, 0, 1, 0), (1, 0, 0, 1))": 31.5818,
 "((0, 0, 0, 0), (1, 0, 0, 1), (0, 0, 1, 0), (1, 0, 1, 0))": 32.0798,
 "((0, 0, 0, 0), (1, 0, 0, 1), (0, 0, 1, 0), (1, 0, 1, 1))": 32.5979,
 "((0, 0, 0, 0), (1, 0, 0, 1), (0, 0, 1, 0), (1, 1, 0, 0))": 30.3686,
 "((0, 0, 0, 0), (1, 0, 0, 1), (0, 0, 1, 0), (1, 1, 0, 1))": 32.9051,
 "((0, 0, 0, 0), (1, 0, 0, 1), (0, 0, 1, 0), (1, 1, 1, 0))": 33.8149,
 "((0, 0, 0, 0), (1, 0, 0, 1), (0, 0, 1, 0), (1, 1, 1, 1))": 34.4768,
 "((0, 0, 0, 0), (1, 0, 0, 1), (0, 0, 1, 1), (0, 0, 0, 0))": 29.0928,
 "((0, 0, 0, 0), (1, 0, 0, 1), (0, 0, 1, 1), (0, 0, 0, 1))": 30.5792,
 "((0, 0, 0, 0), (1, 0, 0, 1), (0, 0, 1, 1), (0, 0, 1, 0))": 29.1121,
 "((0, 0, 0, 0), (1, 0, 0, 1), (0, 0, 1, 1), (0, 0, 1, 1))": 30.9311,
 "((0, 0, 0, 0), (1, 0, 0, 1), (0, 0, 1, 1), (0, 1, 0, 0))": 30.568,
 "((0, 0, 0, 0), (1, 0, 0, 1), (0, 0, 1, 1), (0, 1, 0, 1))": 32.7009,
 "((0, 0, 0, 0), (1, 0, 0, 1), (0, 0, 1, 1), (0, 1, 1, 0))": 29.9541,
 "((0, 0, 0, 0), (1, 0, 0, 1), (0, 0, 1, 1), (0, 1, 1, 1))": 30.3129,
 "((0, 0, 0, 0), (1, 0, 0, 1), (0, 0, 1, 1), (1, 0, 0, 0))": 33.0013,
 "((0, 0, 0, 0), (1, 0, 0, 1), (0, 0, 1, 1), (1, 0, 0, 1))": 32.0446,
 "((0, 0, 0, 0), (1, 0, 0, 1), (0, 0, 1, 1), (1, 0, 1, 0))": 33.3952,
 "((0, 0, 0, 0), (1, 0, 0, 1), (0, 0, 1, 1), (1, 0, 1, 1))": 30.1753,
 "((0, 0, 0, 0), (1, 0, 0, 1), (0, 0, 1, 1), (1, 1, 0, 0))": 31.148,
 "((0, 0, 0, 0), (1, 0, 0, 1), (0, 0, 1, 1), (1, 1, 0, 1))": 33.6723,
 "((0, 0, 0, 0), (1, 0, 0, 1), (0, 0, 1, 1), (1, 1, 1, 0))": 33.2829,
 "((0, 0, 0, 0), (1, 0, 0, 1), (0, 0, 1, 1), (1, 1, 1, 1))": 29.8657,
 "((0, 0, 0, 0), (1, 0, 0, 1), (0, 1, 0, 0), (0, 0, 0, 0))": 27.3037,
 "((0, 0, 0, 0), (1, 0, 0, 1), (0, 1, 0, 0), (0, 0, 0, 1))": 30.1441,
 "((0, 0, 0, 0), (1, 0, 0, 1), (0, 1, 0, 0), (0, 0, 1, 0))": 28.1474,
 "((0, 0, 0, 0), (1, 0, 0, 1), (0, 1, 0, 0), (0, 0, 1, 1))": 30.3686,
 "((0, 0, 0, 0), (1, 0, 0, 1), (0, 1, 0, 0), (0, 1, 0, 0))": 27.8125,
 "((0, 0, 0, 0), (1, 0, 0, 1), (0, 1, 0, 0), (0, 1, 0, 1))": 32.0798,
 "((0, 0, 0, 0), (1, 0, 0, 1), (0, 1, 0, 0), (0, 1, 1, 0))": 29.5925,
 "((0, 0, 0, 0), (1, 0, 0, 1), (0, 1, 0, 0), (0, 1, 1, 1))": 33.8149,
 "((0, 0, 0, 0), (1, 0, 0, 1), (0, 1, 0, 0), (1, 0, 0, 0))": 29.829,
 "((0, 0, 0, 0), (1, 0, 0, 1), (0, 1, 0, 0), (1, 0, 0, 1))": 31.5818,
 "((0, 0, 0, 0), (1, 0, 0, 1), (0, 1, 0, 0), (1, 0, 1, 0))": 32.5118,
 "((0, 0, 0, 0), (1, 0, 0, 1), (0, 1, 0, 0), (1, 0, 1, 1))": 32.9051,
 "((0, 0, 0, 0), (1, 0, 0, 1), (0, 1, 0, 0), (1, 1, 0, 0))": 30.5348,
 "((0, 0, 0, 0), (1, 0, 0, 1), (0, 1, 0, 0), (1, 1, 0, 1))": 32.5979,
 "((0, 0, 0, 0), (1, 0, 0, 1), (0, 1, 0, 0), (1, 1, 1, 0))": 32.0031,
 "((0, 0, 0, 0), (1, 0, 0, 1), (0, 1, 0, 0), (1, 1, 1, 1))": 34.4768,
 "((0, 0, 0, 0), (1, 0, 0, 1), (0, 1, 0, 1), (0, 0, 0, 0))": 29.3207,
 "((0, 0, 0, 0), (1, 0, 0, 1), (0, 1, 0, 1), (0, 0, 0, 1))": 30.6318,
 "((0, 0, 0, 0), (1, 0, 0, 1), (0, 1, 0, 1), (0, 0, 1, 0))": 29.3405,
 "((0, 0, 0, 0), (1, 0, 0, 1), (0, 1, 0, 1), (0, 0, 1, 1))": 29.964,
 "((0, 0, 0, 0), (1, 0, 0, 1), (0, 1, 0, 1), (0, 1, 0, 0))": 29.3987,
 "((0, 0, 0, 0), (1, 0, 0, 1), (0, 1, 0, 1), (0, 1, 0, 1))": 31.5699,
 "((0, 0, 0, 0), (1, 0, 0, 1), (0, 1, 0, 1), (0, 1, 1, 0))": 31.0565,
 "((0, 0, 0, 0), (1, 0, 0, 1), (0, 1, 0, 1), (0, 1, 1, 1))": 32.7718,
 "((0, 0, 0, 0), (1, 0, 0, 1), (0, 1, 0, 1), (1, 0, 0, 0))": 33.5952,
 "((0, 0, 0, 0), (1, 0, 0, 1), (0, 1, 0, 1), (1, 0, 0, 1))": 33.4719,
 "((0, 0, 0, 0), (1, 0, 0, 1), (0, 1, 0, 1), (1, 0, 1, 0))": 32.6808,
 "((0, 0, 0, 0), (1, 0, 0, 1), (0, 1, 0, 1), (1, 0, 1, 1))": 30.9235,
 "((0, 0, 0, 0), (1, 0, 0, 1), (0, 1, 0, 1), (1, 1, 0, 0))": 31.9051,
 "((0, 0, 0, 0), (1, 0, 0, 1), (0, 1, 0, 1), (1, 1, 0, 1))": 34.3003,
 "((0, 0, 0, 0), (1, 0, 0, 1), (0, 1, 0, 1), (1, 1, 1, 0))": 33.0667,
 "((0, 0, 0, 0), (1, 0, 0, 1), (0, 1, 0, 1), (1, 1, 1, 1))": 32.5792,
 "((0, 0, 0, 0), (1, 0, 0, 1), (0, 1, 1, 0), (0, 0, 0, 0))": 28.565,
 "((0, 0, 0, 0), (1, 0, 0, 1), (0, 1, 1, 0), (0, 0, 0, 1))": 30.1406,
 "((0, 0, 0, 0), (1, 0, 0, 1), (0, 1, 1, 0), (0, 0, 1, 0))": 29.1236,
 "((0, 0, 0, 0), (1, 0, 0, 1), (0, 1, 1, 0), (0, 0, 1, 1))": 30.6216,
 "((0, 0, 0, 0), (1, 0, 0, 1), (0, 1, 1, 0), (0, 1, 0, 0))": 29.1236,
 "((0, 0, 0, 0), (1, 0, 0, 1), (0, 1, 1, 0), (0, 1, 0, 1))": 33.3179,
 "((0, 0, 0, 0), (1, 0, 0, 1), (0, 1, 1, 0), (0, 1, 1, 0))": 30.0492,
 "((0, 0, 0, 0), (1, 0, 0, 1), (0, 1, 1, 0), (0, 1, 1, 1))": 33.678,
 "((0, 0, 0, 0), (1, 0, 0, 1), (0, 1, 1, 0), (1, 0, 0, 0))": 30.1406,
 "((0, 0, 0, 0), (1, 0, 0, 1), (0, 1, 1, 0), (1, 0, 0, 1))": 33.467,
 "((0, 0, 0, 0), (1, 0, 0, 1), (0, 1, 1, 0), (1, 0, 1, 0))": 33.3179,
 "((0, 0, 0, 0), (1, 0, 0, 1), (0, 1, 1, 0), (1, 0, 1, 1))": 33.4917,
 "((0, 0, 0, 0), (1, 0, 0, 1), (0, 1, 1, 0), (1, 1, 0, 0))": 30.6216,
 "((0, 0, 0, 0), (1, 0, 0, 1), (0, 1, 1, 0), (1, 1, 0, 1))": 33.4917,
 "((0, 0, 0, 0), (1, 0, 0, 1), (0, 1, 1, 0), (1, 1, 1, 0))": 33.678,
 "((0, 0, 0, 0), (1, 0, 0, 1), (0, 1, 1, 0), (1, 1, 1, 1))": 35.3447,
 "((0, 0, 0, 0), (1, 0, 0, 1), (0, 1, 1, 1), (0, 0, 0, 0))": 29.7545,
 "((0, 0, 0, 0), (1, 0, 0, 1), (0, 1, 1, 1), (0, 0, 0, 1))": 30.7863,
 "((0, 0, 0, 0), (1, 0, 0, 1), (0, 1, 1, 1), (0, 0, 1, 0))": 29.107,
 "((0, 0, 0, 0), (1, 0, 0, 1), (0, 1, 1, 1), (0, 0, 1, 1))": 30.645,
 "((0, 0, 0, 0), (1, 0, 0, 1), (0, 1, 1, 1), (0, 1, 0, 0))": 30.6127,
 "((0, 0, 0, 0), (1, 0, 0, 1), (0, 1, 1, 1), (0, 1, 0, 1))": 32.8529,
 "((0, 0, 0, 0), (1, 0, 0, 1), (0, 1, 1, 1), (0, 1, 1, 0))": 30.1909,
 "((0, 0, 0, 0), (1, 0, 0, 1), (0, 1, 1, 1), (0, 1, 1, 1))": 31.194,
 "((0, 0, 0, 0), (1, 0, 0, 1), (0, 1, 1, 1), (1, 0, 0, 0))": 33.1431,
 "((0, 0, 0, 0), (1, 0, 0, 1), (0, 1, 1, 1), (1, 0, 0, 1))": 33.7418,
 "((0, 0, 0, 0), (1, 0, 0, 1), (0, 1, 1, 1), (1, 0, 1, 0))": 33.8465,
 "((0, 0, 0, 0), (1, 0, 0, 1), (0, 1, 1, 1), (1, 0, 1, 1))": 31.562,
 "((0, 0, 0, 0), (1, 0, 0, 1), (0, 1, 1, 1), (1, 1, 0, 0))": 31.1838,
 "((0, 0, 0, 0), (1, 0, 0, 1), (0, 1, 1, 1), (1, 1, 0, 1))": 34.7009,
 "((0, 0, 0, 0), (1, 0, 0, 1), (0, 1, 1, 1), (1, 1, 1, 0))": 33.0742,
 "((0, 0, 0, 0), (1, 0, 0, 1), (0, 1, 1, 1), (1, 1, 1, 1))": 31.0183,
 "((0, 0, 0, 0), (1, 0, 0, 1), (1, 0, 0, 0), (0, 0, 0, 0))": 29.5233,
 "((0, 0, 0, 0), (1, 0, 0, 1), (1, 0, 0, 0), (0, 0, 0, 1))": 32.9455,
 "((0, 0, 0, 0), (1, 0, 0, 1), (1, 0, 0, 0), (0, 0, 1, 0))": 29.5571,
 "((0, 0, 0, 0), (1, 0, 0, 1), (1, 0, 0, 0), (0, 0, 1, 1))": 31.7643,
 "((0, 0, 0, 0), (1, 0, 0, 1), (1, 0, 0, 0), (0, 1, 0, 0))": 29.1663,
 "((0, 0, 0, 0), (1, 0, 0, 1), (1, 0, 0, 0), (0, 1, 0, 1))": 33.4818,
 "((0, 0, 0, 0), (1, 0, 0, 1), (1, 0, 0, 0), (0, 1, 1, 0))": 30.324,
 "((0, 0, 0, 0), (1, 0, 0, 1), (1, 0, 0, 0), (0, 1, 1, 1))": 33.2916,
 "((0, 0, 0, 0), (1, 0, 0, 1), (1, 0, 0, 0), (1, 0, 0, 0))": 30.0542,
 "((0, 0, 0, 0), (1, 0, 0, 1), (1, 0, 0, 0), (1, 0, 0, 1))": 31.8787,
 "((0, 0, 0, 0), (1, 0, 0, 1), (1, 0, 0, 0), (1, 0, 1, 0))": 33.2113,
 "((0, 0, 0, 0), (1, 0, 0, 1), (1, 0, 0, 0), (1, 0, 1, 1))": 33.5529,
 "((0, 0, 0, 0), (1, 0, 0, 1), (1, 0, 0, 0), (1, 1, 0, 0))": 30.654,
 "((0, 0, 0, 0), (1, 0, 0, 1), (1, 0, 0, 0), (1, 1, 0, 1))": 29.756,
 "((0, 0, 0, 0), (1, 0, 0, 1), (1, 0, 0, 0), (1, 1, 1, 0))": 32.2031,
 "((0, 0, 0, 0), (1, 0, 0, 1), (1, 0, 0, 0), (1, 1, 1, 1))": 31.7404,
 "((0, 0, 0, 0), (1, 0, 0, 1), (1, 0, 0, 1), (0, 0, 0, 0))": 31.3766,
 "((0, 0, 0, 0), (1, 0, 0, 1), (1, 0, 0, 1), (0, 0, 0, 1))": 32.73,
 "((0, 0, 0, 0), (1, 0, 0, 1), (1, 0, 0, 1), (0, 0, 1, 0))": 29.7132,
 "((0, 0, 0, 0), (1, 0, 0, 1), (1, 0, 0, 1), (0, 0, 1, 1))": 31.8886,
 "((0, 0, 0, 0), (1, 0, 0, 1), (1, 0, 0, 1), (0, 1, 0, 0))": 29.7132,
 "((0, 0, 0, 0), (1, 0, 0, 1), (1, 0, 0, 1), (0, 1, 0, 1))": 34.1668,
 "((0, 0, 0, 0), (1, 0, 0, 1), (1, 0, 0, 1), (0, 1, 1, 0))": 31.949,
 "((0, 0, 0, 0), (1, 0, 0, 1), (1, 0, 0, 1), (0, 1, 1, 1))": 33.6498,
 "((0, 0, 0, 0), (1, 0, 0, 1), (1, 0, 0, 1), (1, 0, 0, 0))": 32.73,
 "((0, 0, 0, 0), (1, 0, 0, 1), (1, 0, 0, 1), (1, 0, 0, 1))": 31.8433,
 "((0, 0, 0, 0), (1, 0, 0, 1), (1, 0, 0, 1), (1, 0, 1, 0))": 34.1668,
 "((0, 0, 0, 0), (1, 0, 0, 1), (1, 0, 0, 1), (1, 0, 1, 1))": 29.5995,
 "((0, 0, 0, 0), (1, 0, 0, 1), (1, 0, 0, 1), (1, 1, 0, 0))": 31.8886,
 "((0, 0, 0, 0), (1, 0, 0, 1), (1, 0, 0, 1), (1, 1, 0, 1))": 29.5995,
 "((0, 0, 0, 0), (1, 0, 0, 1), (1, 0, 0, 1), (1, 1, 1, 0))": 33.6498,
 "((0, 0, 0, 0), (1, 0, 0, 1), (1, 0, 0, 1), (1, 1, 1, 1))": 30.7241,
 "((0, 0, 0, 0), (1, 0, 0, 1), (1, 0, 1, 0), (0, 0, 0, 0))": 29.3207,
 "((0, 0, 0, 0), (1, 0, 0, 1), (1, 0, 1, 0), (0, 0, 0, 1))": 33.5952,
 "((0, 0, 0, 0), (1, 0, 0, 1), (1, 0, 1, 0), (0, 0, 1, 0))": 29.3987,
 "((0, 0, 0, 0), (1, 0, 0, 1), (1, 0, 1, 0), (0, 0, 1, 1))": 31.9051,
 "((0, 0, 0, 0), (1, 0, 0, 1), (1, 0, 1, 0), (0, 1, 0, 0))": 29.3405,
 "((0, 0, 0, 0), (1, 0, 0, 1), (1, 0, 1, 0), (0, 1, 0, 1))": 32.6808,
 "((0, 0, 0, 0), (1, 0, 0, 1), (1, 0, 1, 0), (0, 1, 1, 0))": 31.0565,
 "((0, 0, 0, 0), (1, 0, 0, 1), (1, 0, 1, 0), (0, 1, 1, 1))": 33.0667,
 "((0, 0, 0, 0), (1, 0, 0, 1), (1, 0, 1, 0), (1, 0, 0, 0))": 30.6318,
 "((0, 0, 0, 0), (1, 0, 0, 1), (1, 0, 1, 0), (1, 0, 0, 1))": 33.4719,
 "((0, 0, 0, 0), (1, 0, 0, 1), (1, 0, 1, 0), (1, 0, 1, 0))": 31.5699,
 "((0, 0, 0, 0), (1, 0, 0, 1), (1, 0, 1, 0), (1, 0, 1, 1))": 34.3003,
 "((0, 0, 0, 0), (1, 0, 0, 1), (1, 0, 1, 0), (1, 1, 0, 0))": 29.964,
 "((0, 0, 0, 0), (1, 0, 0, 1), (1, 0, 1, 0), (1, 1, 0, 1))": 30.9235,
 "((0, 0, 0, 0), (1, 0, 0, 1), (1, 0, 1, 0), (1, 1, 1, 0))": 32.7718,
 "((0, 0, 0, 0), (1, 0, 0, 1), (1, 0, 1, 0), (1, 1, 1, 1))": 32.5792,
 "((0, 0, 0, 0), (1, 0, 0, 1), (1, 0, 1, 1), (0, 0, 0, 0))": 31.6596,
 "((0, 0, 0, 0), (1, 0, 0, 1), (1, 0, 1, 1), (0, 0, 0, 1))": 33.8338,
 "((0, 0, 0, 0), (1, 0, 0, 1), (1, 0, 1, 1), (0, 0, 1, 0))": 29.3818,
 "((0, 0, 0, 0), (1, 0, 0, 1), (1, 0, 1, 1), (0, 0, 1, 1))": 31.9679,
 "((0, 0, 0, 0), (1, 0, 0, 1), (1, 0, 1, 1), (0, 1, 0, 0))": 30.949,
 "((0, 0, 0, 0), (1, 0, 0, 1), (1, 0, 1, 1), (0, 1, 0, 1))": 34.2072,
 "((0, 0, 0, 0), (1, 0, 0, 1), (1, 0, 1, 1), (0, 1, 1, 0))": 31.2393,
 "((0, 0, 0, 0), (1, 0, 0, 1), (1, 0, 1, 1), (0, 1, 1, 1))": 31.2227,
 "((0, 0, 0, 0), (1, 0, 0, 1), (1, 0, 1, 1), (1, 0, 0, 0))": 33.8274,
 "((0, 0, 0, 0), (1, 0, 0, 1), (1, 0, 1, 1), (1, 0, 0, 1))": 33.0519,
 "((0, 0, 0, 0), (1, 0, 0, 1), (1, 0, 1, 1), (1, 0, 1, 0))": 33.6666,
 "((0, 0, 0, 0), (1, 0, 0, 1), (1, 0, 1, 1), (1, 0, 1, 1))": 31.021,
 "((0, 0, 0, 0), (1, 0, 0, 1), (1, 0, 1, 1), (1, 1, 0, 0))": 32.0987,
 "((0, 0, 0, 0), (1, 0, 0, 1), (1, 0, 1, 1), (1, 1, 0, 1))": 30.2733,
 "((0, 0, 0, 0), (1, 0, 0, 1), (1, 0, 1, 1), (1, 1, 1, 0))": 33.2279,
 "((0, 0, 0, 0), (1, 0, 0, 1), (1, 0, 1, 1), (1, 1, 1, 1))": 30.2738,
 "((0, 0, 0, 0), (1, 0, 0, 1), (1, 1, 0, 0), (0, 0, 0, 0))": 29.0928,
 "((0, 0, 0, 0), (1, 0, 0, 1), (1, 1, 0, 0), (0, 0, 0, 1))": 33.0013,
 "((0, 0, 0, 0), (1, 0, 0, 1), (1, 1, 0, 0), (0, 0, 1, 0))": 30.568,
 "((0, 0, 0, 0), (1, 0, 0, 1), (1, 1, 0, 0), (0, 0, 1, 1))": 31.148,
 "((0, 0, 0, 0), (1, 0, 0, 1), (1, 1, 0, 0), (0, 1, 0, 0))": 29.1121,
 "((0, 0, 0, 0), (1, 0, 0, 1), (1, 1, 0, 0), (0, 1, 0, 1))": 33.3952,
 "((0, 0, 0, 0), (1, 0, 0, 1), (1, 1, 0, 0), (0, 1, 1, 0))": 29.9541,
 "((0, 0, 0, 0), (1, 0, 0, 1), (1, 1, 0, 0), (0, 1, 1, 1))": 33.2829,
 "((0, 0, 0, 0), (1, 0, 0, 1), (1, 1, 0, 0), (1, 0, 0, 0))": 30.5792,
 "((0, 0, 0, 0), (1, 0, 0, 1), (1, 1, 0, 0), (1, 0, 0, 1))": 32.0446,
 "((0, 0, 0, 0), (1, 0, 0, 1), (1, 1, 0, 0), (1, 0, 1, 0))": 32.7009,
 "((0, 0, 0, 0), (1, 0, 0, 1), (1, 1, 0, 0), (1, 0, 1, 1))": 33.6723,
 "((0, 0, 0, 0), (1, 0, 0, 1), (1, 1, 0, 0), (1, 1, 0, 0))": 30.9311,
 "((0, 0, 0, 0), (1, 0, 0, 1), (1, 1, 0, 0), (1, 1, 0, 1))": 30.1753,
 "((0, 0, 0, 0), (1, 0, 0, 1), (1, 1, 0, 0), (1, 1, 1, 0))": 30.3129,
 "((0, 0, 0, 0), (1, 0, 0, 1), (1, 1, 0, 0), (1, 1, 1, 1))": 29.8657,
 "((0, 0, 0, 0), (1, 0, 0, 1), (1, 1, 0, 1), (0, 0, 0, 0))": 31.6596,
 "((0, 0, 0, 0), (1, 0, 0, 1), (1, 1, 0, 1), (0, 0, 0, 1))": 33.8274,
 "((0, 0, 0, 0), (1, 0, 0, 1), (1, 1, 0, 1), (0, 0, 1, 0))": 30.949,
 "((0, 0, 0, 0), (1, 0, 0, 1), (1, 1, 0, 1), (0, 0, 1, 1))": 32.0987,
 "((0, 0, 0, 0), (1, 0, 0, 1), (1, 1, 0, 1), (0, 1, 0, 0))": 29.3818,
 "((0, 0, 0, 0), (1, 0, 0, 1), (1, 1, 0, 1), (0, 1, 0, 1))": 33.6666,
 "((0, 0, 0, 0), (1, 0, 0, 1), (1, 1, 0, 1), (0, 1, 1, 0))": 31.2393,
 "((0, 0, 0, 0), (1, 0, 0, 1), (1, 1, 0, 1), (0, 1, 1, 1))": 33.2279,
 "((0, 0, 0, 0), (1, 0, 0, 1), (1, 1, 0, 1), (1, 0, 0, 0))": 33.8338,
 "((0, 0, 0, 0), (1, 0, 0, 1), (1, 1, 0, 1), (1, 0, 0, 1))": 33.0519,
 "((0, 0, 0, 0), (1, 0, 0, 1), (1, 1, 0, 1), (1, 0, 1, 0))": 34.2072,
 "((0, 0, 0, 0), (1, 0, 0, 1), (1, 1, 0, 1), (1, 0, 1, 1))": 30.2733,
 "((0, 0, 0, 0), (1, 0, 0, 1), (1, 1, 0, 1), (1, 1, 0, 0))": 31.9679,
 "((0, 0, 0, 0), (1, 0, 0, 1), (1, 1, 0, 1), (1, 1, 0, 1))": 31.021,
 "((0, 0, 0, 0), (1, 0, 0, 1), (1, 1, 0, 1), (1, 1, 1, 0))": 31.2227,
 "((0, 0, 0, 0), (1, 0, 0, 1), (1, 1, 0, 1), (1, 1, 1, 1))": 30.2738,
 "((0, 0, 0, 0), (1, 0, 0, 1), (1, 1, 1, 0), (0, 0, 0, 0))": 29.7545,
 "((0, 0, 0, 0), (1, 0, 0, 1), (1, 1, 1, 0), (0, 0, 0, 1))": 33.1431,
 "((0, 0, 0, 0), (1, 0, 0, 1), (1, 1, 1, 0), (0, 0, 1, 0))": 30.6127,
 "((0, 0, 0, 0), (1, 0, 0, 1), (1, 1, 1, 0), (0, 0, 1, 1))": 31.1838,
 "((0, 0, 0, 0), (1, 0, 0, 1), (1, 1, 1, 0), (0, 1, 0, 0))": 29.107,
 "((0, 0, 0, 0), (1, 0, 0, 1), (1, 1, 1, 0), (0, 1, 0, 1))": 33.8465,
 "((0, 0, 0, 0), (1, 0, 0, 1), (1, 1, 1, 0), (0, 1, 1, 0))": 30.1909,
 "((0, 0, 0, 0), (1, 0, 0, 1), (1, 1, 1, 0), (0, 1, 1, 1))": 33.0742,
 "((0, 0, 0, 0), (1, 0, 0, 1), (1, 1, 1, 0), (1, 0, 0, 0))": 30.7863,
 "((0, 0, 0, 0), (1, 0, 0, 1), (1, 1, 1, 0), (1, 0, 0, 1))": 33.7418,
 "((0, 0, 0, 0), (1, 0, 0, 1), (1, 1, 1, 0), (1, 0, 1, 0))": 32.8529,
 "((0, 0, 0, 0), (1, 0, 0, 1), (1, 1, 1, 0), (1, 0, 1, 1))": 34.7009,
 "((0, 0, 0, 0), (1, 0, 0, 1), (1, 1, 1, 0), (1, 1, 0, 0))": 30.645,
 "((0, 0, 0, 0), (1, 0, 0, 1), (1, 1, 1, 0), (1, 1, 0, 1))": 31.562,
 "((0, 0, 0, 0), (1, 0, 0, 1), (1, 1, 1, 0), (1, 1, 1, 0))": 31.194,
 "((0, 0, 0, 0), (1, 0, 0, 1), (1, 1, 1, 0), (1, 1, 1, 1))": 31.0183,
 "((0, 0, 0, 0), (1, 0, 0, 1), (1, 1, 1, 1), (0, 0, 0, 0))": 31.4069,
 "((0, 0, 0, 0), (1, 0, 0, 1), (1, 1, 1, 1), (0, 0, 0, 1))": 32.7066,
 "((0, 0, 0, 0), (1, 0, 0, 1), (1, 1, 1, 1), (0, 0, 1, 0))": 30.3749,
 "((0, 0, 0, 0), (1, 0, 0, 1), (1, 1, 1, 1), (0, 0, 1, 1))": 31.364,
 "((0, 0, 0, 0), (1, 0, 0, 1), (1, 1, 1, 1), (0, 1, 0, 0))": 30.3749,
 "((0, 0, 0, 0), (1, 0, 0, 1), (1, 1, 1, 1), (0, 1, 0, 1))": 33.0013,
 "((0, 0, 0, 0), (1, 0, 0, 1), (1, 1, 1, 1), (0, 1, 1, 0))": 30.5361,
 "((0, 0, 0, 0), (1, 0, 0, 1), (1, 1, 1, 1), (0, 1, 1, 1))": 31.7658,
 "((0, 0, 0, 0), (1, 0, 0, 1), (1, 1, 1, 1), (1, 0, 0, 0))": 32.7066,
 "((0, 0, 0, 0), (1, 0, 0, 1), (1, 1, 1, 1), (1, 0, 0, 1))": 33.6114,
 "((0, 0, 0, 0), (1, 0, 0, 1), (1, 1, 1, 1), (1, 0, 1, 0))": 33.0013,
 "((0, 0, 0, 0), (1, 0, 0, 1), (1, 1, 1, 1), (1, 0, 1, 1))": 31.6291,
 "((0, 0, 0, 0), (1, 0, 0, 1), (1, 1, 1, 1), (1, 1, 0, 0))": 31.364,
 "((0, 0, 0, 0), (1, 0, 0, 1), (1, 1, 1, 1), (1, 1, 0, 1))": 31.6291,
 "((0, 0, 0, 0), (1, 0, 0, 1), (1, 1, 1, 1), (1, 1, 1, 0))": 31.7658,
 "((0, 0, 0, 0), (1, 0, 0, 1), (1, 1, 1, 1), (1, 1, 1, 1))": 29.7023,
 "((0, 0, 0, 0), (1, 0, 1, 0), (0, 0, 0, 0), (0, 0, 0, 0))": 25.8499,
 "((0, 0, 0, 0), (1, 0, 1, 0), (0, 0, 0, 0), (0, 0, 0, 1))": 26.0542,
 "((0, 0, 0, 0), (1, 0, 1, 0), (0, 0, 0, 0), (0, 0, 1, 0))": 26.598,
 "((0, 0, 0, 0), (1, 0, 1, 0), (0, 0, 0, 0), (0, 0, 1, 1))": 26.3947,
 "((0, 0, 0, 0), (1, 0, 1, 0), (0, 0, 0, 0), (0, 1, 0, 0))": 27.4054,
 "((0, 0, 0, 0), (1, 0, 1, 0), (0, 0, 0, 0), (0, 1, 0, 1))": 27.6531,
 "((0, 0, 0, 0), (1, 0, 1, 0), (0, 0, 0, 0), (0, 1, 1, 0))": 29.4542,
 "((0, 0, 0, 0), (1, 0, 1, 0), (0, 0, 0, 0), (0, 1, 1, 1))": 28.5784,
 "((0, 0, 0, 0), (1, 0, 1, 0), (0, 0, 0, 0), (1, 0, 0, 0))": 27.5589,
 "((0, 0, 0, 0), (1, 0, 1, 0), (0, 0, 0, 0), (1, 0, 0, 1))": 31.8481,
 "((0, 0, 0, 0), (1, 0, 1, 0), (0, 0, 0, 0), (1, 0, 1, 0))": 30.4306,
 "((0, 0, 0, 0), (1, 0, 1, 0), (0, 0, 0, 0), (1, 0, 1, 1))": 31.4756,
 "((0, 0, 0, 0), (1, 0, 1, 0), (0, 0, 0, 0), (1, 1, 0, 0))": 29.8763,
 "((0, 0, 0, 0), (1, 0, 1, 0), (0, 0, 0, 0), (1, 1, 0, 1))": 32.2743,
 "((0, 0, 0, 0), (1, 0, 1, 0), (0, 0, 0, 0), (1, 1, 1, 0))": 31.8274,
 "((0, 0, 0, 0), (1, 0, 1, 0), (0, 0, 0, 0), (1, 1, 1, 1))": 32.012,
 "((0, 0, 0, 0), (1, 0, 1, 0), (0, 0, 0, 1), (0, 0, 0, 0))": 26.2353,
 "((0, 0, 0, 0), (1, 0, 1, 0), (0, 0, 0, 1), (0, 0, 0, 1))": 27.2641,
 "((0, 0, 0, 0), (1, 0, 1, 0), (0, 0, 0, 1), (0, 0, 1, 0))": 26.9006,
 "((0, 0, 0, 0), (1, 0, 1, 0), (0, 0, 0, 1), (0, 0, 1, 1))": 28.5362,
 "((0, 0, 0, 0), (1, 0, 1, 0), (0, 0, 0, 1), (0, 1, 0, 0))": 28.0479,
 "((0, 0, 0, 0), (1, 0, 1, 0), (0, 0, 0, 1), (0, 1, 0, 1))": 29.4902,
 "((0, 0, 0, 0), (1, 0, 1, 0), (0, 0, 0, 1), (0, 1, 1, 0))": 28.4517,
 "((0, 0, 0, 0), (1, 0, 1, 0), (0, 0, 0, 1), (0, 1, 1, 1))": 30.5693,
 "((0, 0, 0, 0), (1, 0, 1, 0), (0, 0, 0, 1), (1, 0, 0, 0))": 30.9455,
 "((0, 0, 0, 0), (1, 0, 1, 0), (0, 0, 0, 1), (1, 0, 0, 1))": 29.882,
 "((0, 0, 0, 0), (1, 0, 1, 0), (0, 0, 0, 1), (1, 0, 1, 0))": 30.974,
 "((0, 0, 0, 0), (1, 0, 1, 0), (0, 0, 0, 1), (1, 0, 1, 1))": 29.7263,
 "((0, 0, 0, 0), (1, 0, 1, 0), (0, 0, 0, 1), (1, 1, 0, 0))": 31.0111,
 "((0, 0, 0, 0), (1, 0, 1, 0), (0, 0, 0, 1), (1, 1, 0, 1))": 31.7994,
 "((0, 0, 0, 0), (1, 0, 1, 0), (0, 0, 0, 1), (1, 1, 1, 0))": 32.1255,
 "((0, 0, 0, 0), (1, 0, 1, 0), (0, 0, 0, 1), (1, 1, 1, 1))": 31.9942,
 "((0, 0, 0, 0), (1, 0, 1, 0), (0, 0, 1, 0), (0, 0, 0, 0))": 27.3101,
 "((0, 0, 0, 0), (1, 0, 1, 0), (0, 0, 1, 0), (0, 0, 0, 1))": 26.8137,
 "((0, 0, 0, 0), (1, 0, 1, 0), (0, 0, 1, 0), (0, 0, 1, 0))": 26.8695,
 "((0, 0, 0, 0), (1, 0, 1, 0), (0, 0, 1, 0), (0, 0, 1, 1))": 27.478,
 "((0, 0, 0, 0), (1, 0, 1, 0), (0, 0, 1, 0), (0, 1, 0, 0))": 28.4269,
 "((0, 0, 0, 0), (1, 0, 1, 0), (0, 0, 1, 0), (0, 1, 0, 1))": 28.7737,
 "((0, 0, 0, 0), (1, 0, 1, 0), (0, 0, 1, 0), (0, 1, 1, 0))": 30.0906,
 "((0, 0, 0, 0), (1, 0, 1, 0), (0, 0, 1, 0), (0, 1, 1, 1))": 29.908,
 "((0, 0, 0, 0), (1, 0, 1, 0), (0, 0, 1, 0), (1, 0, 0, 0))": 29.5855,
 "((0, 0, 0, 0), (1, 0, 1, 0), (0, 0, 1, 0), (1, 0, 0, 1))": 33.2658,
 "((0, 0, 0, 0), (1, 0, 1, 0), (0, 0, 1, 0), (1, 0, 1, 0))": 31.7508,
 "((0, 0, 0, 0), (1, 0, 1, 0), (0, 0, 1, 0), (1, 0, 1, 1))": 31.394,
 "((0, 0, 0, 0), (1, 0, 1, 0), (0, 0, 1, 0), (1, 1, 0, 0))": 31.0219,
 "((0, 0, 0, 0), (1, 0, 1, 0), (0, 0, 1, 0), (1, 1, 0, 1))": 32.8787,
 "((0, 0, 0, 0), (1, 0, 1, 0), (0, 0, 1, 0), (1, 1, 1, 0))": 32.784,
 "((0, 0, 0, 0), (1, 0, 1, 0), (0, 0, 1, 0), (1, 1, 1, 1))": 33.1236,
 "((0, 0, 0, 0), (1, 0, 1, 0), (0, 0, 1, 1), (0, 0, 0, 0))": 26.9622,
 "((0, 0, 0, 0), (1, 0, 1, 0), (0, 0, 1, 1), (0, 0, 0, 1))": 27.2532,
 "((0, 0, 0, 0), (1, 0, 1, 0), (0, 0, 1, 1), (0, 0, 1, 0))": 26.9086,
 "((0, 0, 0, 0), (1, 0, 1, 0), (0, 0, 1, 1), (0, 0, 1, 1))": 28.1938,
 "((0, 0, 0, 0), (1, 0, 1, 0), (0, 0, 1, 1), (0, 1, 0, 0))": 28.336,
 "((0, 0, 0, 0), (1, 0, 1, 0), (0, 0, 1, 1), (0, 1, 0, 1))": 29.5428,
 "((0, 0, 0, 0), (1, 0, 1, 0), (0, 0, 1, 1), (0, 1, 1, 0))": 28.8371,
 "((0, 0, 0, 0), (1, 0, 1, 0), (0, 0, 1, 1), (0, 1, 1, 1))": 30.1643,
 "((0, 0, 0, 0), (1, 0, 1, 0), (0, 0, 1, 1), (1, 0, 0, 0))": 31.3572,
 "((0, 0, 0, 0), (1, 0, 1, 0), (0, 0, 1, 1), (1, 0, 0, 1))": 32.3836,
 "((0, 0, 0, 0), (1, 0, 1, 0), (0, 0, 1, 1), (1, 0, 1, 0))": 31.0649,
 "((0, 0, 0, 0), (1, 0, 1, 0), (0, 0, 1, 1), (1, 0, 1, 1))": 29.5261,
 "((0, 0, 0, 0), (1, 0, 1, 0), (0, 0, 1, 1), (1, 1, 0, 0))": 30.4725,
 "((0, 0, 0, 0), (1, 0, 1, 0), (0, 0, 1, 1), (1, 1, 0, 1))": 32.7418,
 "((0, 0, 0, 0), (1, 0, 1, 0), (0, 0, 1, 1), (1, 1, 1, 0))": 32.4046,
 "((0, 0, 0, 0), (1, 0, 1, 0), (0, 0, 1, 1), (1, 1, 1, 1))": 31.2905,
 "((0, 0, 0, 0), (1, 0, 1, 0), (0, 1, 0, 0), (0, 0, 0, 0))": 27.2137,
 "((0, 0, 0, 0), (1, 0, 1, 0), (0, 1, 0, 0), (0, 0, 0, 1))": 26.7655,
 "((0, 0, 0, 0), (1, 0, 1, 0), (0, 1, 0, 0), (0, 0, 1, 0))": 28.287,
 "((0, 0, 0, 0), (1, 0, 1, 0), (0, 1, 0, 0), (0, 0, 1, 1))": 27.259,
 "((0, 0, 0, 0), (1, 0, 1, 0), (0, 1, 0, 0), (0, 1, 0, 0))": 28.2686,
 "((0, 0, 0, 0), (1, 0, 1, 0), (0, 1, 0, 0), (0, 1, 0, 1))": 29.0118,
 "((0, 0, 0, 0), (1, 0, 1, 0), (0, 1, 0, 0), (0, 1, 1, 0))": 30.0954,
 "((0, 0, 0, 0), (1, 0, 1, 0), (0, 1, 0, 0), (0, 1, 1, 1))": 29.3138,
 "((0, 0, 0, 0), (1, 0, 1, 0), (0, 1, 0, 0), (1, 0, 0, 0))": 28.9005,
 "((0, 0, 0, 0), (1, 0, 1, 0), (0, 1, 0, 0), (1, 0, 0, 1))": 33.2829,
 "((0, 0, 0, 0), (1, 0, 1, 0), (0, 1, 0, 0), (1, 0, 1, 0))": 31.0428,
 "((0, 0, 0, 0), (1, 0, 1, 0), (0, 1, 0, 0), (1, 0, 1, 1))": 31.549,
 "((0, 0, 0, 0), (1, 0, 1, 0), (0, 1, 0, 0), (1, 1, 0, 0))": 29.564,
 "((0, 0, 0, 0), (1, 0, 1, 0), (0, 1, 0, 0), (1, 1, 0, 1))": 32.147,
 "((0, 0, 0, 0), (1, 0, 1, 0), (0, 1, 0, 0), (1, 1, 1, 0))": 32.1275,
 "((0, 0, 0, 0), (1, 0, 1, 0), (0, 1, 0, 0), (1, 1, 1, 1))": 32.2573,
 "((0, 0, 0, 0), (1, 0, 1, 0), (0, 1, 0, 1), (0, 0, 0, 0))": 28.1154,
 "((0, 0, 0, 0), (1, 0, 1, 0), (0, 1, 0, 1), (0, 0, 0, 1))": 27.8941,
 "((0, 0, 0, 0), (1, 0, 1, 0), (0, 1, 0, 1), (0, 0, 1, 0))": 26.7694,
 "((0, 0, 0, 0), (1, 0, 1, 0), (0, 1, 0, 1), (0, 0, 1, 1))": 28.0572,
 "((0, 0, 0, 0), (1, 0, 1, 0), (0, 1, 0, 1), (0, 1, 0, 0))": 29.0022,
 "((0, 0, 0, 0), (1, 0, 1, 0), (0, 1, 0, 1), (0, 1, 0, 1))": 30.0355,
 "((0, 0, 0, 0), (1, 0, 1, 0), (0, 1, 0, 1), (0, 1, 1, 0))": 28.6861,
 "((0, 0, 0, 0), (1, 0, 1, 0), (0, 1, 0, 1), (0, 1, 1, 1))": 30.7463,
 "((0, 0, 0, 0), (1, 0, 1, 0), (0, 1, 0, 1), (1, 0, 0, 0))": 31.3917,
 "((0, 0, 0, 0), (1, 0, 1, 0), (0, 1, 0, 1), (1, 0, 0, 1))": 31.7009,
 "((0, 0, 0, 0), (1, 0, 1, 0), (0, 1, 0, 1), (1, 0, 1, 0))": 30.3572,
 "((0, 0, 0, 0), (1, 0, 1, 0), (0, 1, 0, 1), (1, 0, 1, 1))": 30.2792,
 "((0, 0, 0, 0), (1, 0, 1, 0), (0, 1, 0, 1), (1, 1, 0, 0))": 30.7493,
 "((0, 0, 0, 0), (1, 0, 1, 0), (0, 1, 0, 1), (1, 1, 0, 1))": 32.1929,
 "((0, 0, 0, 0), (1, 0, 1, 0), (0, 1, 0, 1), (1, 1, 1, 0))": 29.345,
 "((0, 0, 0, 0), (1, 0, 1, 0), (0, 1, 0, 1), (1, 1, 1, 1))": 28.5611,
 "((0, 0, 0, 0), (1, 0, 1, 0), (0, 1, 1, 0), (0, 0, 0, 0))": 28.8605,
 "((0, 0, 0, 0), (1, 0, 1, 0), (0, 1, 1, 0), (0, 0, 0, 1))": 27.3359,
 "((0, 0, 0, 0), (1, 0, 1, 0), (0, 1, 1, 0), (0, 0, 1, 0))": 28.1697,
 "((0, 0, 0, 0), (1, 0, 1, 0), (0, 1, 1, 0), (0, 0, 1, 1))": 28.0542,
 "((0, 0, 0, 0), (1, 0, 1, 0), (0, 1, 1, 0), (0, 1, 0, 0))": 28.5177,
 "((0, 0, 0, 0), (1, 0, 1, 0), (0, 1, 1, 0), (0, 1, 0, 1))": 29.6107,
 "((0, 0, 0, 0), (1, 0, 1, 0), (0, 1, 1, 0), (0, 1, 1, 0))": 29.8009,
 "((0, 0, 0, 0), (1, 0, 1, 0), (0, 1, 1, 0), (0, 1, 1, 1))": 30.4312,
 "((0, 0, 0, 0), (1, 0, 1, 0), (0, 1, 1, 0), (1, 0, 0, 0))": 31.0798,
 "((0, 0, 0, 0), (1, 0, 1, 0), (0, 1, 1, 0), (1, 0, 0, 1))": 34.2488,
 "((0, 0, 0, 0), (1, 0, 1, 0), (0, 1, 1, 0), (1, 0, 1, 0))": 32.2362,
 "((0, 0, 0, 0), (1, 0, 1, 0), (0, 1, 1, 0), (1, 0, 1, 1))": 31.7389,
 "((0, 0, 0, 0), (1, 0, 1, 0), (0, 1, 1, 0), (1, 1, 0, 0))": 30.2472,
 "((0, 0, 0, 0), (1, 0, 1, 0), (0, 1, 1, 0), (1, 1, 0, 1))": 32.8118,
 "((0, 0, 0, 0), (1, 0, 1, 0), (0, 1, 1, 0), (1, 1, 1, 0))": 32.7478,
 "((0, 0, 0, 0), (1, 0, 1, 0), (0, 1, 1, 0), (1, 1, 1, 1))": 32.5792,
 "((0, 0, 0, 0), (1, 0, 1, 0), (0, 1, 1, 1), (0, 0, 0, 0))": 27.6684,
 "((0, 0, 0, 0), (1, 0, 1, 0), (0, 1, 1, 1), (0, 0, 0, 1))": 27.7251,
 "((0, 0, 0, 0), (1, 0, 1, 0), (0, 1, 1, 1), (0, 0, 1, 0))": 28.2262,
 "((0, 0, 0, 0), (1, 0, 1, 0), (0, 1, 1, 1), (0, 0, 1, 1))": 27.6026,
 "((0, 0, 0, 0), (1, 0, 1, 0), (0, 1, 1, 1), (0, 1, 0, 0))": 29.3657,
 "((0, 0, 0, 0), (1, 0, 1, 0), (0, 1, 1, 1), (0, 1, 0, 1))": 30.529,
 "((0, 0, 0, 0), (1, 0, 1, 0), (0, 1, 1, 1), (0, 1, 1, 0))": 28.7739,
 "((0, 0, 0, 0), (1, 0, 1, 0), (0, 1, 1, 1), (0, 1, 1, 1))": 30.2573,
 "((0, 0, 0, 0), (1, 0, 1, 0), (0, 1, 1, 1), (1, 0, 0, 0))": 31.2894,
 "((0, 0, 0, 0), (1, 0, 1, 0), (0, 1, 1, 1), (1, 0, 0, 1))": 33.6498,
 "((0, 0, 0, 0), (1, 0, 1, 0), (0, 1, 1, 1), (1, 0, 1, 0))": 31.3391,
 "((0, 0, 0, 0), (1, 0, 1, 0), (0, 1, 1, 1), (1, 0, 1, 1))": 29.679,
 "((0, 0, 0, 0), (1, 0, 1, 0), (0, 1, 1, 1), (1, 1, 0, 0))": 30.5503,
 "((0, 0, 0, 0), (1, 0, 1, 0), (0, 1, 1, 1), (1, 1, 0, 1))": 32.5374,
 "((0, 0, 0, 0), (1, 0, 1, 0), (0, 1, 1, 1), (1, 1, 1, 0))": 31.4093,
 "((0, 0, 0, 0), (1, 0, 1, 0), (0, 1, 1, 1), (1, 1, 1, 1))": 31.4645,
 "((0, 0, 0, 0), (1, 0, 1, 0), (1, 0, 0, 0), (0, 0, 0, 0))": 28.3367,
 "((0, 0, 0, 0), (1, 0, 1, 0), (1, 0, 0, 0), (0, 0, 0, 1))": 30.1663,
 "((0, 0, 0, 0), (1, 0, 1, 0), (1, 0, 0, 0), (0, 0, 1, 0))": 29.4542,
 "((0, 0, 0, 0), (1, 0, 1, 0), (1, 0, 0, 0), (0, 0, 1, 1))": 29.2018,
 "((0, 0, 0, 0), (1, 0, 1, 0), (1, 0, 0, 0), (0, 1, 0, 0))": 28.696,
 "((0, 0, 0, 0), (1, 0, 1, 0), (1, 0, 0, 0), (0, 1, 0, 1))": 30.9294,
 "((0, 0, 0, 0), (1, 0, 1, 0), (1, 0, 0, 0), (0, 1, 1, 0))": 30.4282,
 "((0, 0, 0, 0), (1, 0, 1, 0), (1, 0, 0, 0), (0, 1, 1, 1))": 31.093,
 "((0, 0, 0, 0), (1, 0, 1, 0), (1, 0, 0, 0), (1, 0, 0, 0))": 28.8083,
 "((0, 0, 0, 0), (1, 0, 1, 0), (1, 0, 0, 0), (1, 0, 0, 1))": 32.9185,
 "((0, 0, 0, 0), (1, 0, 1, 0), (1, 0, 0, 0), (1, 0, 1, 0))": 31.8274,
 "((0, 0, 0, 0), (1, 0, 1, 0), (1, 0, 0, 0), (1, 0, 1, 1))": 33.8338,
 "((0, 0, 0, 0), (1, 0, 1, 0), (1, 0, 0, 0), (1, 1, 0, 0))": 29.946,
 "((0, 0, 0, 0), (1, 0, 1, 0), (1, 0, 0, 0), (1, 1, 0, 1))": 30.9688,
 "((0, 0, 0, 0), (1, 0, 1, 0), (1, 0, 0, 0), (1, 1, 1, 0))": 31.2743,
 "((0, 0, 0, 0), (1, 0, 1, 0), (1, 0, 0, 0), (1, 1, 1, 1))": 32.636,
 "((0, 0, 0, 0), (1, 0, 1, 0), (1, 0, 0, 1), (0, 0, 0, 0))": 29.3207,
 "((0, 0, 0, 0), (1, 0, 1, 0), (1, 0, 0, 1), (0, 0, 0, 1))": 30.9455,
 "((0, 0, 0, 0), (1, 0, 1, 0), (1, 0, 0, 1), (0, 0, 1, 0))": 28.3799,
 "((0, 0, 0, 0), (1, 0, 1, 0), (1, 0, 0, 1), (0, 0, 1, 1))": 30.1406,
 "((0, 0, 0, 0), (1, 0, 1, 0), (1, 0, 0, 1), (0, 1, 0, 0))": 29.113,
 "((0, 0, 0, 0), (1, 0, 1, 0), (1, 0, 0, 1), (0, 1, 0, 1))": 31.3069,
 "((0, 0, 0, 0), (1, 0, 1, 0), (1, 0, 0, 1), (0, 1, 1, 0))": 27.7239,
 "((0, 0, 0, 0), (1, 0, 1, 0), (1, 0, 0, 1), (0, 1, 1, 1))": 31.0686,
 "((0, 0, 0, 0), (1, 0, 1, 0), (1, 0, 0, 1), (1, 0, 0, 0))": 32.0911,
 "((0, 0, 0, 0), (1, 0, 1, 0), (1, 0, 0, 1), (1, 0, 0, 1))": 31.1889,
 "((0, 0, 0, 0), (1, 0, 1, 0), (1, 0, 0, 1), (1, 0, 1, 0))": 31.5634,
 "((0, 0, 0, 0), (1, 0, 1, 0), (1, 0, 0, 1), (1, 0, 1, 1))": 32.1648,
 "((0, 0, 0, 0), (1, 0, 1, 0), (1, 0, 0, 1), (1, 1, 0, 0))": 31.3504,
 "((0, 0, 0, 0), (1, 0, 1, 0), (1, 0, 0, 1), (1, 1, 0, 1))": 29.8489,
 "((0, 0, 0, 0), (1, 0, 1, 0), (1, 0, 0, 1), (1, 1, 1, 0))": 31.9051,
 "((0, 0, 0, 0), (1, 0, 1, 0), (1, 0, 0, 1), (1, 1, 1, 1))": 30.794,
 "((0, 0, 0, 0), (1, 0, 1, 0), (1, 0, 1, 0), (0, 0, 0, 0))": 29.4548,
 "((0, 0, 0, 0), (1, 0, 1, 0), (1, 0, 1, 0), (0, 0, 0, 1))": 29.9955,
 "((0, 0, 0, 0), (1, 0, 1, 0), (1, 0, 1, 0), (0, 0, 1, 0))": 28.1433,
 "((0, 0, 0, 0), (1, 0, 1, 0), (1, 0, 1, 0), (0, 0, 1, 1))": 29.1251,
 "((0, 0, 0, 0), (1, 0, 1, 0), (1, 0, 1, 0), (0, 1, 0, 0))": 29.0968,
 "((0, 0, 0, 0), (1, 0, 1, 0), (1, 0, 1, 0), (0, 1, 0, 1))": 29.5842,
 "((0, 0, 0, 0), (1, 0, 1, 0), (1, 0, 1, 0), (0, 1, 1, 0))": 30.0779,
 "((0, 0, 0, 0), (1, 0, 1, 0), (1, 0, 1, 0), (0, 1, 1, 1))": 28.7459,
 "((0, 0, 0, 0), (1, 0, 1, 0), (1, 0, 1, 0), (1, 0, 0, 0))": 29.4007,
 "((0, 0, 0, 0), (1, 0, 1, 0), (1, 0, 1, 0), (1, 0, 0, 1))": 33.8787,
 "((0, 0, 0, 0), (1, 0, 1, 0), (1, 0, 1, 0), (1, 0, 1, 0))": 30.5865,
 "((0, 0, 0, 0), (1, 0, 1, 0), (1, 0, 1, 0), (1, 0, 1, 1))": 32.6387,
 "((0, 0, 0, 0), (1, 0, 1, 0), (1, 0, 1, 0), (1, 1, 0, 0))": 30.8227,
 "((0, 0, 0, 0), (1, 0, 1, 0), (1, 0, 1, 0), (1, 1, 0, 1))": 31.7433,
 "((0, 0, 0, 0), (1, 0, 1, 0), (1, 0, 1, 0), (1, 1, 1, 0))": 31.7023,
 "((0, 0, 0, 0), (1, 0, 1, 0), (1, 0, 1, 0), (1, 1, 1, 1))": 32.9872,
 "((0, 0, 0, 0), (1, 0, 1, 0), (1, 0, 1, 1), (0, 0, 0, 0))": 29.3999,
 "((0, 0, 0, 0), (1, 0, 1, 0), (1, 0, 1, 1), (0, 0, 0, 1))": 30.6879,
 "((0, 0, 0, 0), (1, 0, 1, 0), (1, 0, 1, 1), (0, 0, 1, 0))": 28.3939,
 "((0, 0, 0, 0), (1, 0, 1, 0), (1, 0, 1, 1), (0, 0, 1, 1))": 29.6467,
 "((0, 0, 0, 0), (1, 0, 1, 0), (1, 0, 1, 1), (0, 1, 0, 0))": 29.2292,
 "((0, 0, 0, 0), (1, 0, 1, 0), (1, 0, 1, 1), (0, 1, 0, 1))": 29.6991,
 "((0, 0, 0, 0), (1, 0, 1, 0), (1, 0, 1, 1), (0, 1, 1, 0))": 28.2067,
 "((0, 0, 0, 0), (1, 0, 1, 0), (1, 0, 1, 1), (0, 1, 1, 1))": 28.6526,
 "((0, 0, 0, 0), (1, 0, 1, 0), (1, 0, 1, 1), (1, 0, 0, 0))": 31.5647,
 "((0, 0, 0, 0), (1, 0, 1, 0), (1, 0, 1, 1), (1, 0, 0, 1))": 32.3313,
 "((0, 0, 0, 0), (1, 0, 1, 0), (1, 0, 1, 1), (1, 0, 1, 0))": 31.2341,
 "((0, 0, 0, 0), (1, 0, 1, 0), (1, 0, 1, 1), (1, 0, 1, 1))": 31.549,
 "((0, 0, 0, 0), (1, 0, 1, 0), (1, 0, 1, 1), (1, 1, 0, 0))": 30.4211,
 "((0, 0, 0, 0), (1, 0, 1, 0), (1, 0, 1, 1), (1, 1, 0, 1))": 30.7132,
 "((0, 0, 0, 0), (1, 0, 1, 0), (1, 0, 1, 1), (1, 1, 1, 0))": 32.0892,
 "((0, 0, 0, 0), (1, 0, 1, 0), (1, 0, 1, 1), (1, 1, 1, 1))": 30.7212,
 "((0, 0, 0, 0), (1, 0, 1, 0), (1, 1, 0, 0), (0, 0, 0, 0))": 28.2831,
 "((0, 0, 0, 0), (1, 0, 1, 0), (1, 1, 0, 0), (0, 0, 0, 1))": 29.8075,
 "((0, 0, 0, 0), (1, 0, 1, 0), (1, 1, 0, 0), (0, 0, 1, 0))": 30.0954,
 "((0, 0, 0, 0), (1, 0, 1, 0), (1, 1, 0, 0), (0, 0, 1, 1))": 28.7056,
 "((0, 0, 0, 0), (1, 0, 1, 0), (1, 1, 0, 0), (0, 1, 0, 0))": 28.609,
 "((0, 0, 0, 0), (1, 0, 1, 0), (1, 1, 0, 0), (0, 1, 0, 1))": 30.5329,
 "((0, 0, 0, 0), (1, 0, 1, 0), (1, 1, 0, 0), (0, 1, 1, 0))": 29.7863,
 "((0, 0, 0, 0), (1, 0, 1, 0), (1, 1, 0, 0), (0, 1, 1, 1))": 30.4306,
 "((0, 0, 0, 0), (1, 0, 1, 0), (1, 1, 0, 0), (1, 0, 0, 0))": 29.1983,
 "((0, 0, 0, 0), (1, 0, 1, 0), (1, 1, 0, 0), (1, 0, 0, 1))": 33.7241,
 "((0, 0, 0, 0), (1, 0, 1, 0), (1, 1, 0, 0), (1, 0, 1, 0))": 32.1275,
 "((0, 0, 0, 0), (1, 0, 1, 0), (1, 1, 0, 0), (1, 0, 1, 1))": 33.7538,
 "((0, 0, 0, 0), (1, 0, 1, 0), (1, 1, 0, 0), (1, 1, 0, 0))": 29.2784,
 "((0, 0, 0, 0), (1, 0, 1, 0), (1, 1, 0, 0), (1, 1, 0, 1))": 31.319,
 "((0, 0, 0, 0), (1, 0, 1, 0), (1, 1, 0, 0), (1, 1, 1, 0))": 29.765,
 "((0, 0, 0, 0), (1, 0, 1, 0), (1, 1, 0, 0), (1, 1, 1, 1))": 31.2583,
 "((0, 0, 0, 0), (1, 0, 1, 0), (1, 1, 0, 1), (0, 0, 0, 0))": 29.4612,
 "((0, 0, 0, 0), (1, 0, 1, 0), (1, 1, 0, 1), (0, 0, 0, 1))": 30.7635,
 "((0, 0, 0, 0), (1, 0, 1, 0), (1, 1, 0, 1), (0, 0, 1, 0))": 28.225,
 "((0, 0, 0, 0), (1, 0, 1, 0), (1, 1, 0, 1), (0, 0, 1, 1))": 29.5329,
 "((0, 0, 0, 0), (1, 0, 1, 0), (1, 1, 0, 1), (0, 1, 0, 0))": 29.0667,
 "((0, 0, 0, 0), (1, 0, 1, 0), (1, 1, 0, 1), (0, 1, 0, 1))": 29.8767,
 "((0, 0, 0, 0), (1, 0, 1, 0), (1, 1, 0, 1), (0, 1, 1, 0))": 27.7416,
 "((0, 0, 0, 0), (1, 0, 1, 0), (1, 1, 0, 1), (0, 1, 1, 1))": 30.4523,
 "((0, 0, 0, 0), (1, 0, 1, 0), (1, 1, 0, 1), (1, 0, 0, 0))": 31.7764,
 "((0, 0, 0, 0), (1, 0, 1, 0), (1, 1, 0, 1), (1, 0, 0, 1))": 32.5451,
 "((0, 0, 0, 0), (1, 0, 1, 0), (1, 1, 0, 1), (1, 0, 1, 0))": 30.9766,
 "((0, 0, 0, 0), (1, 0, 1, 0), (1, 1, 0, 1), (1, 0, 1, 1))": 32.2551,
 "((0, 0, 0, 0), (1, 0, 1, 0), (1, 1, 0, 1), (1, 1, 0, 0))": 31.5348,
 "((0, 0, 0, 0), (1, 0, 1, 0), (1, 1, 0, 1), (1, 1, 0, 1))": 30.6858,
 "((0, 0, 0, 0), (1, 0, 1, 0), (1, 1, 0, 1), (1, 1, 1, 0))": 30.6374,
 "((0, 0, 0, 0), (1, 0, 1, 0), (1, 1, 0, 1), (1, 1, 1, 1))": 29.5627,
 "((0, 0, 0, 0), (1, 0, 1, 0), (1, 1, 1, 0), (0, 0, 0, 0))": 29.5955,
 "((0, 0, 0, 0), (1, 0, 1, 0), (1, 1, 1, 0), (0, 0, 0, 1))": 29.0864,
 "((0, 0, 0, 0), (1, 0, 1, 0), (1, 1, 1, 0), (0, 0, 1, 0))": 29.6171,
 "((0, 0, 0, 0), (1, 0, 1, 0), (1, 1, 1, 0), (0, 0, 1, 1))": 28.2715,
 "((0, 0, 0, 0), (1, 0, 1, 0), (1, 1, 1, 0), (0, 1, 0, 0))": 28.429,
 "((0, 0, 0, 0), (1, 0, 1, 0), (1, 1, 1, 0), (0, 1, 0, 1))": 30.4805,
 "((0, 0, 0, 0), (1, 0, 1, 0), (1, 1, 1, 0), (0, 1, 1, 0))": 29.2716,
 "((0, 0, 0, 0), (1, 0, 1, 0), (1, 1, 1, 0), (0, 1, 1, 1))": 30.3436,
 "((0, 0, 0, 0), (1, 0, 1, 0), (1, 1, 1, 0), (1, 0, 0, 0))": 30.5568,
 "((0, 0, 0, 0), (1, 0, 1, 0), (1, 1, 1, 0), (1, 0, 0, 1))": 34.4768,
 "((0, 0, 0, 0), (1, 0, 1, 0), (1, 1, 1, 0), (1, 0, 1, 0))": 31.6624,
 "((0, 0, 0, 0), (1, 0, 1, 0), (1, 1, 1, 0), (1, 0, 1, 1))": 33.6894,
 "((0, 0, 0, 0), (1, 0, 1, 0), (1, 1, 1, 0), (1, 1, 0, 0))": 29.8067,
 "((0, 0, 0, 0), (1, 0, 1, 0), (1, 1, 1, 0), (1, 1, 0, 1))": 32.4892,
 "((0, 0, 0, 0), (1, 0, 1, 0), (1, 1, 1, 0), (1, 1, 1, 0))": 30.2216,
 "((0, 0, 0, 0), (1, 0, 1, 0), (1, 1, 1, 0), (1, 1, 1, 1))": 31.1708,
 "((0, 0, 0, 0), (1, 0, 1, 0), (1, 1, 1, 1), (0, 0, 0, 0))": 28.6897,
 "((0, 0, 0, 0), (1, 0, 1, 0), (1, 1, 1, 1), (0, 0, 0, 1))": 29.0031,
 "((0, 0, 0, 0), (1, 0, 1, 0), (1, 1, 1, 1), (0, 0, 1, 0))": 28.8621,
 "((0, 0, 0, 0), (1, 0, 1, 0), (1, 1, 1, 1), (0, 0, 1, 1))": 28.196,
 "((0, 0, 0, 0), (1, 0, 1, 0), (1, 1, 1, 1), (0, 1, 0, 0))": 29.002,
 "((0, 0, 0, 0), (1, 0, 1, 0), (1, 1, 1, 1), (0, 1, 0, 1))": 29.7836,
 "((0, 0, 0, 0), (1, 0, 1, 0), (1, 1, 1, 1), (0, 1, 1, 0))": 27.2104,
 "((0, 0, 0, 0), (1, 0, 1, 0), (1, 1, 1, 1), (0, 1, 1, 1))": 29.537,
 "((0, 0, 0, 0), (1, 0, 1, 0), (1, 1, 1, 1), (1, 0, 0, 0))": 31.1818,
 "((0, 0, 0, 0), (1, 0, 1, 0), (1, 1, 1, 1), (1, 0, 0, 1))": 33.3224,
 "((0, 0, 0, 0), (1, 0, 1, 0), (1, 1, 1, 1), (1, 0, 1, 0))": 30.6681,
 "((0, 0, 0, 0), (1, 0, 1, 0), (1, 1, 1, 1), (1, 0, 1, 1))": 32.3538,
 "((0, 0, 0, 0), (1, 0, 1, 0), (1, 1, 1, 1), (1, 1, 0, 0))": 30.5169,
 "((0, 0, 0, 0), (1, 0, 1, 0), (1, 1, 1, 1), (1, 1, 0, 1))": 31.4793,
 "((0, 0, 0, 0), (1, 0, 1, 0), (1, 1, 1, 1), (1, 1, 1, 0))": 30.6603,
 "((0, 0, 0, 0), (1, 0, 1, 0), (1, 1, 1, 1), (1, 1, 1, 1))": 30.0719,
 "((0, 0, 0, 0), (1, 0, 1, 1), (0, 0, 0, 0), (0, 0, 0, 0))": 25.755,
 "((0, 0, 0, 0), (1, 0, 1, 1), (0, 0, 0, 0), (0, 0, 0, 1))": 28.3296,
 "((0, 0, 0, 0), (1, 0, 1, 1), (0, 0, 0, 0), (0, 0, 1, 0))": 27.1962,
 "((0, 0, 0, 0), (1, 0, 1, 1), (0, 0, 0, 0), (0, 0, 1, 1))": 29.7817,
 "((0, 0, 0, 0), (1, 0, 1, 1), (0, 0, 0, 0), (0, 1, 0, 0))": 26.6738,
 "((0, 0, 0, 0), (1, 0, 1, 1), (0, 0, 0, 0), (0, 1, 0, 1))": 31.15,
 "((0, 0, 0, 0), (1, 0, 1, 1), (0, 0, 0, 0), (0, 1, 1, 0))": 28.5734,
 "((0, 0, 0, 0), (1, 0, 1, 1), (0, 0, 0, 0), (0, 1, 1, 1))": 31.1353,
 "((0, 0, 0, 0), (1, 0, 1, 1), (0, 0, 0, 0), (1, 0, 0, 0))": 29.0387,
 "((0, 0, 0, 0), (1, 0, 1, 1), (0, 0, 0, 0), (1, 0, 0, 1))": 32.2093,
 "((0, 0, 0, 0), (1, 0, 1, 1), (0, 0, 0, 0), (1, 0, 1, 0))": 30.7396,
 "((0, 0, 0, 0), (1, 0, 1, 1), (0, 0, 0, 0), (1, 0, 1, 1))": 30.6603,
 "((0, 0, 0, 0), (1, 0, 1, 1), (0, 0, 0, 0), (1, 1, 0, 0))": 29.0751,
 "((0, 0, 0, 0), (1, 0, 1, 1), (0, 0, 0, 0), (1, 1, 0, 1))": 32.6168,
 "((0, 0, 0, 0), (1, 0, 1, 1), (0, 0, 0, 0), (1, 1, 1, 0))": 31.2851,
 "((0, 0, 0, 0), (1, 0, 1, 1), (0, 0, 0, 0), (1, 1, 1, 1))": 31.2722,
 "((0, 0, 0, 0), (1, 0, 1, 1), (0, 0, 0, 1), (0, 0, 0, 0))": 29.5772,
 "((0, 0, 0, 0), (1, 0, 1, 1), (0, 0, 0, 1), (0, 0, 0, 1))": 30.051,
 "((0, 0, 0, 0), (1, 0, 1, 1), (0, 0, 0, 1), (0, 0, 1, 0))": 28.9419,
 "((0, 0, 0, 0), (1, 0, 1, 1), (0, 0, 0, 1), (0, 0, 1, 1))": 30.8853,
 "((0, 0, 0, 0), (1, 0, 1, 1), (0, 0, 0, 1), (0, 1, 0, 0))": 30.0911,
 "((0, 0, 0, 0), (1, 0, 1, 1), (0, 0, 0, 1), (0, 1, 0, 1))": 32.4645,
 "((0, 0, 0, 0), (1, 0, 1, 1), (0, 0, 0, 1), (0, 1, 1, 0))": 30.3458,
 "((0, 0, 0, 0), (1, 0, 1, 1), (0, 0, 0, 1), (0, 1, 1, 1))": 32.3201,
 "((0, 0, 0, 0), (1, 0, 1, 1), (0, 0, 0, 1), (1, 0, 0, 0))": 33.1236,
 "((0, 0, 0, 0), (1, 0, 1, 1), (0, 0, 0, 1), (1, 0, 0, 1))": 33.6443,
 "((0, 0, 0, 0), (1, 0, 1, 1), (0, 0, 0, 1), (1, 0, 1, 0))": 33.195,
 "((0, 0, 0, 0), (1, 0, 1, 1), (0, 0, 0, 1), (1, 0, 1, 1))": 31.2237,
 "((0, 0, 0, 0), (1, 0, 1, 1), (0, 0, 0, 1), (1, 1, 0, 0))": 32.784,
 "((0, 0, 0, 0), (1, 0, 1, 1), (0, 0, 0, 1), (1, 1, 0, 1))": 34.5581,
 "((0, 0, 0, 0), (1, 0, 1, 1), (0, 0, 0, 1), (1, 1, 1, 0))": 30.5812,
 "((0, 0, 0, 0), (1, 0, 1, 1), (0, 0, 0, 1), (1, 1, 1, 1))": 32.1869,
 "((0, 0, 0, 0), (1, 0, 1, 1), (0, 0, 1, 0), (0, 0, 0, 0))": 27.6798,
 "((0, 0, 0, 0), (1, 0, 1, 1), (0, 0, 1, 0), (0, 0, 0, 1))": 30.4855,
 "((0, 0, 0, 0), (1, 0, 1, 1), (0, 0, 1, 0), (0, 0, 1, 0))": 28.1364,
 "((0, 0, 0, 0), (1, 0, 1, 1), (0, 0, 1, 0), (0, 0, 1, 1))": 30.3818,
 "((0, 0, 0, 0), (1, 0, 1, 1), (0, 0, 1, 0), (0, 1, 0, 0))": 28.4475,
 "((0, 0, 0, 0), (1, 0, 1, 1), (0, 0, 1, 0), (0, 1, 0, 1))": 32.9801,
 "((0, 0, 0, 0), (1, 0, 1, 1), (0, 0, 1, 0), (0, 1, 1, 0))": 30.0098,
 "((0, 0, 0, 0), (1, 0, 1, 1), (0, 0, 1, 0), (0, 1, 1, 1))": 32.2873,
 "((0, 0, 0, 0), (1, 0, 1, 1), (0, 0, 1, 0), (1, 0, 0, 0))": 30.2118,
 "((0, 0, 0, 0), (1, 0, 1, 1), (0, 0, 1, 0), (1, 0, 0, 1))": 33.8657,
 "((0, 0, 0, 0), (1, 0, 1, 1), (0, 0, 1, 0), (1, 0, 1, 0))": 32.3999,
 "((0, 0, 0, 0), (1, 0, 1, 1), (0, 0, 1, 0), (1, 0, 1, 1))": 32.4572,
 "((0, 0, 0, 0), (1, 0, 1, 1), (0, 0, 1, 0), (1, 1, 0, 0))": 29.7256,
 "((0, 0, 0, 0), (1, 0, 1, 1), (0, 0, 1, 0), (1, 1, 0, 1))": 33.784,
 "((0, 0, 0, 0), (1, 0, 1, 1), (0, 0, 1, 0), (1, 1, 1, 0))": 33.4093,
 "((0, 0, 0, 0), (1, 0, 1, 1), (0, 0, 1, 0), (1, 1, 1, 1))": 33.9801,
 "((0, 0, 0, 0), (1, 0, 1, 1), (0, 0, 1, 1), (0, 0, 0, 0))": 29.0831,
 "((0, 0, 0, 0), (1, 0, 1, 1), (0, 0, 1, 1), (0, 0, 0, 1))": 30.3987,
 "((0, 0, 0, 0), (1, 0, 1, 1), (0, 0, 1, 1), (0, 0, 1, 0))": 29.1983,
 "((0, 0, 0, 0), (1, 0, 1, 1), (0, 0, 1, 1), (0, 0, 1, 1))": 30.6879,
 "((0, 0, 0, 0), (1, 0, 1, 1), (0, 0, 1, 1), (0, 1, 0, 0))": 30.2404,
 "((0, 0, 0, 0), (1, 0, 1, 1), (0, 0, 1, 1), (0, 1, 0, 1))": 33.012,
 "((0, 0, 0, 0), (1, 0, 1, 1), (0, 0, 1, 1), (0, 1, 1, 0))": 29.5935,
 "((0, 0, 0, 0), (1, 0, 1, 1), (0, 0, 1, 1), (0, 1, 1, 1))": 31.0779,
 "((0, 0, 0, 0), (1, 0, 1, 1), (0, 0, 1, 1), (1, 0, 0, 0))": 33.03,
 "((0, 0, 0, 0), (1, 0, 1, 1), (0, 0, 1, 1), (1, 0, 0, 1))": 34.1828,
 "((0, 0, 0, 0), (1, 0, 1, 1), (0, 0, 1, 1), (1, 0, 1, 0))": 33.6332,
 "((0, 0, 0, 0), (1, 0, 1, 1), (0, 0, 1, 1), (1, 0, 1, 1))": 30.7635,
 "((0, 0, 0, 0), (1, 0, 1, 1), (0, 0, 1, 1), (1, 1, 0, 0))": 30.0864,
 "((0, 0, 0, 0), (1, 0, 1, 1), (0, 0, 1, 1), (1, 1, 0, 1))": 34.8087,
 "((0, 0, 0, 0), (1, 0, 1, 1), (0, 0, 1, 1), (1, 1, 1, 0))": 32.8465,
 "((0, 0, 0, 0), (1, 0, 1, 1), (0, 0, 1, 1), (1, 1, 1, 1))": 30.7455,
 "((0, 0, 0, 0), (1, 0, 1, 1), (0, 1, 0, 0), (0, 0, 0, 0))": 27.0157,
 "((0, 0, 0, 0), (1, 0, 1, 1), (0, 1, 0, 0), (0, 0, 0, 1))": 30.1382,
 "((0, 0, 0, 0), (1, 0, 1, 1), (0, 1, 0, 0), (0, 0, 1, 0))": 28.8964,
 "((0, 0, 0, 0), (1, 0, 1, 1), (0, 1, 0, 0), (0, 0, 1, 1))": 29.7326,
 "((0, 0, 0, 0), (1, 0, 1, 1), (0, 1, 0, 0), (0, 1, 0, 0))": 27.5095,
 "((0, 0, 0, 0), (1, 0, 1, 1), (0, 1, 0, 0), (0, 1, 0, 1))": 32.3402,
 "((0, 0, 0, 0), (1, 0, 1, 1), (0, 1, 0, 0), (0, 1, 1, 0))": 29.006,
 "((0, 0, 0, 0), (1, 0, 1, 1), (0, 1, 0, 0), (0, 1, 1, 1))": 31.8118,
 "((0, 0, 0, 0), (1, 0, 1, 1), (0, 1, 0, 0), (1, 0, 0, 0))": 29.1311,
 "((0, 0, 0, 0), (1, 0, 1, 1), (0, 1, 0, 0), (1, 0, 0, 1))": 33.1353,
 "((0, 0, 0, 0), (1, 0, 1, 1), (0, 1, 0, 0), (1, 0, 1, 0))": 31.4294,
 "((0, 0, 0, 0), (1, 0, 1, 1), (0, 1, 0, 0), (1, 0, 1, 1))": 31.1909,
 "((0, 0, 0, 0), (1, 0, 1, 1), (0, 1, 0, 0), (1, 1, 0, 0))": 29.4303,
 "((0, 0, 0, 0), (1, 0, 1, 1), (0, 1, 0, 0), (1, 1, 0, 1))": 33.414,
 "((0, 0, 0, 0), (1, 0, 1, 1), (0, 1, 0, 0), (1, 1, 1, 0))": 32.2052,
 "((0, 0, 0, 0), (1, 0, 1, 1), (0, 1, 0, 0), (1, 1, 1, 1))": 32.7478,
 "((0, 0, 0, 0), (1, 0, 1, 1), (0, 1, 0, 1), (0, 0, 0, 0))": 29.4612,
 "((0, 0, 0, 0), (1, 0, 1, 1), (0, 1, 0, 1), (0, 0, 0, 1))": 30.7066,
 "((0, 0, 0, 0), (1, 0, 1, 1), (0, 1, 0, 1), (0, 0, 1, 0))": 28.7383,
 "((0, 0, 0, 0), (1, 0, 1, 1), (0, 1, 0, 1), (0, 0, 1, 1))": 30.5588,
 "((0, 0, 0, 0), (1, 0, 1, 1), (0, 1, 0, 1), (0, 1, 0, 0))": 29.7541,
 "((0, 0, 0, 0), (1, 0, 1, 1), (0, 1, 0, 1), (0, 1, 0, 1))": 31.4572,
 "((0, 0, 0, 0), (1, 0, 1, 1), (0, 1, 0, 1), (0, 1, 1, 0))": 30.3743,
 "((0, 0, 0, 0), (1, 0, 1, 1), (0, 1, 0, 1), (0, 1, 1, 1))": 32.678,
 "((0, 0, 0, 0), (1, 0, 1, 1), (0, 1, 0, 1), (1, 0, 0, 0))": 33.5068,
 "((0, 0, 0, 0), (1, 0, 1, 1), (0, 1, 0, 1), (1, 0, 0, 1))": 34.3538,
 "((0, 0, 0, 0), (1, 0, 1, 1), (0, 1, 0, 1), (1, 0, 1, 0))": 31.7901,
 "((0, 0, 0, 0), (1, 0, 1, 1), (0, 1, 0, 1), (1, 0, 1, 1))": 30.8282,
 "((0, 0, 0, 0), (1, 0, 1, 1), (0, 1, 0, 1), (1, 1, 0, 0))": 32.1589,
 "((0, 0, 0, 0), (1, 0, 1, 1), (0, 1, 0, 1), (1, 1, 0, 1))": 34.4867,
 "((0, 0, 0, 0), (1, 0, 1, 1), (0, 1, 0, 1), (1, 1, 1, 0))": 32.8561,
 "((0, 0, 0, 0), (1, 0, 1, 1), (0, 1, 0, 1), (1, 1, 1, 1))": 32.2573,
 "((0, 0, 0, 0), (1, 0, 1, 1), (0, 1, 1, 0), (0, 0, 0, 0))": 28.465,
 "((0, 0, 0, 0), (1, 0, 1, 1), (0, 1, 1, 0), (0, 0, 0, 1))": 30.522,
 "((0, 0, 0, 0), (1, 0, 1, 1), (0, 1, 1, 0), (0, 0, 1, 0))": 29.3129,
 "((0, 0, 0, 0), (1, 0, 1, 1), (0, 1, 1, 0), (0, 0, 1, 1))": 30.4756,
 "((0, 0, 0, 0), (1, 0, 1, 1), (0, 1, 1, 0), (0, 1, 0, 0))": 28.7311,
 "((0, 0, 0, 0), (1, 0, 1, 1), (0, 1, 1, 0), (0, 1, 0, 1))": 33.9051,
 "((0, 0, 0, 0), (1, 0, 1, 1), (0, 1, 1, 0), (0, 1, 1, 0))": 29.6346,
 "((0, 0, 0, 0), (1, 0, 1, 1), (0, 1, 1, 0), (0, 1, 1, 1))": 32.9455,
 "((0, 0, 0, 0), (1, 0, 1, 1), (0, 1, 1, 0), (1, 0, 0, 0))": 29.4805,
 "((0, 0, 0, 0), (1, 0, 1, 1), (0, 1, 1, 0), (1, 0, 0, 1))": 33.6837,
 "((0, 0, 0, 0), (1, 0, 1, 1), (0, 1, 1, 0), (1, 0, 1, 0))": 32.329,
 "((0, 0, 0, 0), (1, 0, 1, 1), (0, 1, 1, 0), (1, 0, 1, 1))": 32.1768,
 "((0, 0, 0, 0), (1, 0, 1, 1), (0, 1, 1, 0), (1, 1, 0, 0))": 28.6467,
 "((0, 0, 0, 0), (1, 0, 1, 1), (0, 1, 1, 0), (1, 1, 0, 1))": 33.3447,
 "((0, 0, 0, 0), (1, 0, 1, 1), (0, 1, 1, 0), (1, 1, 1, 0))": 32.8369,
 "((0, 0, 0, 0), (1, 0, 1, 1), (0, 1, 1, 0), (1, 1, 1, 1))": 34.4768,
 "((0, 0, 0, 0), (1, 0, 1, 1), (0, 1, 1, 1), (0, 0, 0, 0))": 29.7508,
 "((0, 0, 0, 0), (1, 0, 1, 1), (0, 1, 1, 1), (0, 0, 0, 1))": 30.3526,
 "((0, 0, 0, 0), (1, 0, 1, 1), (0, 1, 1, 1), (0, 0, 1, 0))": 28.8698,
 "((0, 0, 0, 0), (1, 0, 1, 1), (0, 1, 1, 1), (0, 0, 1, 1))": 29.9662,
 "((0, 0, 0, 0), (1, 0, 1, 1), (0, 1, 1, 1), (0, 1, 0, 0))": 30.2588,
 "((0, 0, 0, 0), (1, 0, 1, 1), (0, 1, 1, 1), (0, 1, 0, 1))": 32.4818,
 "((0, 0, 0, 0), (1, 0, 1, 1), (0, 1, 1, 1), (0, 1, 1, 0))": 29.8048,
 "((0, 0, 0, 0), (1, 0, 1, 1), (0, 1, 1, 1), (0, 1, 1, 1))": 31.0102,
 "((0, 0, 0, 0), (1, 0, 1, 1), (0, 1, 1, 1), (1, 0, 0, 0))": 32.7125,
 "((0, 0, 0, 0), (1, 0, 1, 1), (0, 1, 1, 1), (1, 0, 0, 1))": 34.8593,
 "((0, 0, 0, 0), (1, 0, 1, 1), (0, 1, 1, 1), (1, 0, 1, 0))": 32.882,
 "((0, 0, 0, 0), (1, 0, 1, 1), (0, 1, 1, 1), (1, 0, 1, 1))": 30.8433,
 "((0, 0, 0, 0), (1, 0, 1, 1), (0, 1, 1, 1), (1, 1, 0, 0))": 30.7583,
 "((0, 0, 0, 0), (1, 0, 1, 1), (0, 1, 1, 1), (1, 1, 0, 1))": 34.2488,
 "((0, 0, 0, 0), (1, 0, 1, 1), (0, 1, 1, 1), (1, 1, 1, 0))": 32.1648,
 "((0, 0, 0, 0), (1, 0, 1, 1), (0, 1, 1, 1), (1, 1, 1, 1))": 30.368,
 "((0, 0, 0, 0), (1, 0, 1, 1), (1, 0, 0, 0), (0, 0, 0, 0))": 29.4327,
 "((0, 0, 0, 0), (1, 0, 1, 1), (1, 0, 0, 0), (0, 0, 0, 1))": 33.7241,
 "((0, 0, 0, 0), (1, 0, 1, 1), (1, 0, 0, 0), (0, 0, 1, 0))": 29.3815,
 "((0, 0, 0, 0), (1, 0, 1, 1), (1, 0, 0, 0), (0, 0, 1, 1))": 31.7643,
 "((0, 0, 0, 0), (1, 0, 1, 1), (1, 0, 0, 0), (0, 1, 0, 0))": 28.8923,
 "((0, 0, 0, 0), (1, 0, 1, 1), (1, 0, 0, 0), (0, 1, 0, 1))": 33.7658,
 "((0, 0, 0, 0), (1, 0, 1, 1), (1, 0, 0, 0), (0, 1, 1, 0))": 30.5169,
 "((0, 0, 0, 0), (1, 0, 1, 1), (1, 0, 0, 0), (0, 1, 1, 1))": 33.3357,
 "((0, 0, 0, 0), (1, 0, 1, 1), (1, 0, 0, 0), (1, 0, 0, 0))": 29.9688,
 "((0, 0, 0, 0), (1, 0, 1, 1), (1, 0, 0, 0), (1, 0, 0, 1))": 33.3268,
 "((0, 0, 0, 0), (1, 0, 1, 1), (1, 0, 0, 0), (1, 0, 1, 0))": 32.678,
 "((0, 0, 0, 0), (1, 0, 1, 1), (1, 0, 0, 0), (1, 0, 1, 1))": 32.698,
 "((0, 0, 0, 0), (1, 0, 1, 1), (1, 0, 0, 0), (1, 1, 0, 0))": 30.383,
 "((0, 0, 0, 0), (1, 0, 1, 1), (1, 0, 0, 0), (1, 1, 0, 1))": 30.7703,
 "((0, 0, 0, 0), (1, 0, 1, 1), (1, 0, 0, 0), (1, 1, 1, 0))": 32.0446,
 "((0, 0, 0, 0), (1, 0, 1, 1), (1, 0, 0, 0), (1, 1, 1, 1))": 31.9524,
 "((0, 0, 0, 0), (1, 0, 1, 1), (1, 0, 0, 1), (0, 0, 0, 0))": 31.6596,
 "((0, 0, 0, 0), (1, 0, 1, 1), (1, 0, 0, 1), (0, 0, 0, 1))": 32.869,
 "((0, 0, 0, 0), (1, 0, 1, 1), (1, 0, 0, 1), (0, 0, 1, 0))": 29.5017,
 "((0, 0, 0, 0), (1, 0, 1, 1), (1, 0, 0, 1), (0, 0, 1, 1))": 32.5898,
 "((0, 0, 0, 0), (1, 0, 1, 1), (1, 0, 0, 1), (0, 1, 0, 0))": 30.6209,
 "((0, 0, 0, 0), (1, 0, 1, 1), (1, 0, 0, 1), (0, 1, 0, 1))": 34.3268,
 "((0, 0, 0, 0), (1, 0, 1, 1), (1, 0, 0, 1), (0, 1, 1, 0))": 31.4572,
 "((0, 0, 0, 0), (1, 0, 1, 1), (1, 0, 0, 1), (0, 1, 1, 1))": 33.2786,
 "((0, 0, 0, 0), (1, 0, 1, 1), (1, 0, 0, 1), (1, 0, 0, 0))": 33.372,
 "((0, 0, 0, 0), (1, 0, 1, 1), (1, 0, 0, 1), (1, 0, 0, 1))": 32.9455,
 "((0, 0, 0, 0), (1, 0, 1, 1), (1, 0, 0, 1), (1, 0, 1, 0))": 33.8025,
 "((0, 0, 0, 0), (1, 0, 1, 1), (1, 0, 0, 1), (1, 0, 1, 1))": 31.3755,
 "((0, 0, 0, 0), (1, 0, 1, 1), (1, 0, 0, 1), (1, 1, 0, 0))": 32.2829,
 "((0, 0, 0, 0), (1, 0, 1, 1), (1, 0, 0, 1), (1, 1, 0, 1))": 31.2873,
 "((0, 0, 0, 0), (1, 0, 1, 1), (1, 0, 0, 1), (1, 1, 1, 0))": 33.1589,
 "((0, 0, 0, 0), (1, 0, 1, 1), (1, 0, 0, 1), (1, 1, 1, 1))": 31.232,
 "((0, 0, 0, 0), (1, 0, 1, 1), (1, 0, 1, 0), (0, 0, 0, 0))": 29.3999,
 "((0, 0, 0, 0), (1, 0, 1, 1), (1, 0, 1, 0), (0, 0, 0, 1))": 32.8722,
 "((0, 0, 0, 0), (1, 0, 1, 1), (1, 0, 1, 0), (0, 0, 1, 0))": 29.8525,
 "((0, 0, 0, 0), (1, 0, 1, 1), (1, 0, 1, 0), (0, 0, 1, 1))": 31.8385,
 "((0, 0, 0, 0), (1, 0, 1, 1), (1, 0, 1, 0), (0, 1, 0, 0))": 28.1624,
 "((0, 0, 0, 0), (1, 0, 1, 1), (1, 0, 1, 0), (0, 1, 0, 1))": 32.338,
 "((0, 0, 0, 0), (1, 0, 1, 1), (1, 0, 1, 0), (0, 1, 1, 0))": 30.7256,
 "((0, 0, 0, 0), (1, 0, 1, 1), (1, 0, 1, 0), (0, 1, 1, 1))": 33.1431,
 "((0, 0, 0, 0), (1, 0, 1, 1), (1, 0, 1, 0), (1, 0, 0, 0))": 30.3113,
 "((0, 0, 0, 0), (1, 0, 1, 1), (1, 0, 1, 0), (1, 0, 0, 1))": 34.4572,
 "((0, 0, 0, 0), (1, 0, 1, 1), (1, 0, 1, 0), (1, 0, 1, 0))": 30.9697,
 "((0, 0, 0, 0), (1, 0, 1, 1), (1, 0, 1, 0), (1, 0, 1, 1))": 33.9118,
 "((0, 0, 0, 0), (1, 0, 1, 1), (1, 0, 1, 0), (1, 1, 0, 0))": 30.1097,
 "((0, 0, 0, 0), (1, 0, 1, 1), (1, 0, 1, 0), (1, 1, 0, 1))": 31.456,
 "((0, 0, 0, 0), (1, 0, 1, 1), (1, 0, 1, 0), (1, 1, 1, 0))": 32.8593,
 "((0, 0, 0, 0), (1, 0, 1, 1), (1, 0, 1, 0), (1, 1, 1, 1))": 33.1236,
 "((0, 0, 0, 0), (1, 0, 1, 1), (1, 0, 1, 1), (0, 0, 0, 0))": 31.4235,
 "((0, 0, 0, 0), (1, 0, 1, 1), (1, 0, 1, 1), (0, 0, 0, 1))": 32.3335,
 "((0, 0, 0, 0), (1, 0, 1, 1), (1, 0, 1, 1), (0, 0, 1, 0))": 29.6812,
 "((0, 0, 0, 0), (1, 0, 1, 1), (1, 0, 1, 1), (0, 0, 1, 1))": 31.5965,
 "((0, 0, 0, 0), (1, 0, 1, 1), (1, 0, 1, 1), (0, 1, 0, 0))": 30.2483,
 "((0, 0, 0, 0), (1, 0, 1, 1), (1, 0, 1, 1), (0, 1, 0, 1))": 32.882,
 "((0, 0, 0, 0), (1, 0, 1, 1), (1, 0, 1, 1), (0, 1, 1, 0))": 30.6973,
 "((0, 0, 0, 0), (1, 0, 1, 1), (1, 0, 1, 1), (0, 1, 1, 1))": 31.5245,
 "((0, 0, 0, 0), (1, 0, 1, 1), (1, 0, 1, 1), (1, 0, 0, 0))": 32.7994,
 "((0, 0, 0, 0), (1, 0, 1, 1), (1, 0, 1, 1), (1, 0, 0, 1))": 33.4093,
 "((0, 0, 0, 0), (1, 0, 1, 1), (1, 0, 1, 1), (1, 0, 1, 0))": 32.3882,
 "((0, 0, 0, 0), (1, 0, 1, 1), (1, 0, 1, 1), (1, 0, 1, 1))": 28.6396,
 "((0, 0, 0, 0), (1, 0, 1, 1), (1, 0, 1, 1), (1, 1, 0, 0))": 31.3743,
 "((0, 0, 0, 0), (1, 0, 1, 1), (1, 0, 1, 1), (1, 1, 0, 1))": 32.1275,
 "((0, 0, 0, 0), (1, 0, 1, 1), (1, 0, 1, 1), (1, 1, 1, 0))": 32.6387,
 "((0, 0, 0, 0), (1, 0, 1, 1), (1, 0, 1, 1), (1, 1, 1, 1))": 29.0348,
 "((0, 0, 0, 0), (1, 0, 1, 1), (1, 1, 0, 0), (0, 0, 0, 0))": 28.3849,
 "((0, 0, 0, 0), (1, 0, 1, 1), (1, 1, 0, 0), (0, 0, 0, 1))": 32.7749,
 "((0, 0, 0, 0), (1, 0, 1, 1), (1, 1, 0, 0), (0, 0, 1, 0))": 30.5118,
 "((0, 0, 0, 0), (1, 0, 1, 1), (1, 1, 0, 0), (0, 0, 1, 1))": 31.0621,
 "((0, 0, 0, 0), (1, 0, 1, 1), (1, 1, 0, 0), (0, 1, 0, 0))": 29.1353,
 "((0, 0, 0, 0), (1, 0, 1, 1), (1, 1, 0, 0), (0, 1, 0, 1))": 32.6894,
 "((0, 0, 0, 0), (1, 0, 1, 1), (1, 1, 0, 0), (0, 1, 1, 0))": 29.7779,
 "((0, 0, 0, 0), (1, 0, 1, 1), (1, 1, 0, 0), (0, 1, 1, 1))": 32.3789,
 "((0, 0, 0, 0), (1, 0, 1, 1), (1, 1, 0, 0), (1, 0, 0, 0))": 29.3152,
 "((0, 0, 0, 0), (1, 0, 1, 1), (1, 1, 0, 0), (1, 0, 0, 1))": 33.8274,
 "((0, 0, 0, 0), (1, 0, 1, 1), (1, 1, 0, 0), (1, 0, 1, 0))": 33.3268,
 "((0, 0, 0, 0), (1, 0, 1, 1), (1, 1, 0, 0), (1, 0, 1, 1))": 32.7095,
 "((0, 0, 0, 0), (1, 0, 1, 1), (1, 1, 0, 0), (1, 1, 0, 0))": 29.9762,
 "((0, 0, 0, 0), (1, 0, 1, 1), (1, 1, 0, 0), (1, 1, 0, 1))": 31.0612,
 "((0, 0, 0, 0), (1, 0, 1, 1), (1, 1, 0, 0), (1, 1, 1, 0))": 31.2905,
 "((0, 0, 0, 0), (1, 0, 1, 1), (1, 1, 0, 0), (1, 1, 1, 1))": 30.6702,
 "((0, 0, 0, 0), (1, 0, 1, 1), (1, 1, 0, 1), (0, 0, 0, 0))": 31.698,
 "((0, 0, 0, 0), (1, 0, 1, 1), (1, 1, 0, 1), (0, 0, 0, 1))": 32.8886,
 "((0, 0, 0, 0), (1, 0, 1, 1), (1, 1, 0, 1), (0, 0, 1, 0))": 30.0561,
 "((0, 0, 0, 0), (1, 0, 1, 1), (1, 1, 0, 1), (0, 0, 1, 1))": 32.1275,
 "((0, 0, 0, 0), (1, 0, 1, 1), (1, 1, 0, 1), (0, 1, 0, 0))": 29.0674,
 "((0, 0, 0, 0), (1, 0, 1, 1), (1, 1, 0, 1), (0, 1, 0, 1))": 33.3047,
 "((0, 0, 0, 0), (1, 0, 1, 1), (1, 1, 0, 1), (0, 1, 1, 0))": 30.145,
 "((0, 0, 0, 0), (1, 0, 1, 1), (1, 1, 0, 1), (0, 1, 1, 1))": 33.0593,
 "((0, 0, 0, 0), (1, 0, 1, 1), (1, 1, 0, 1), (1, 0, 0, 0))": 33.5845,
 "((0, 0, 0, 0), (1, 0, 1, 1), (1, 1, 0, 1), (1, 0, 0, 1))": 33.8985,
 "((0, 0, 0, 0), (1, 0, 1, 1), (1, 1, 0, 1), (1, 0, 1, 0))": 32.8787,
 "((0, 0, 0, 0), (1, 0, 1, 1), (1, 1, 0, 1), (1, 0, 1, 1))": 31.483,
 "((0, 0, 0, 0), (1, 0, 1, 1), (1, 1, 0, 1), (1, 1, 0, 0))": 31.7658,
 "((0, 0, 0, 0), (1, 0, 1, 1), (1, 1, 0, 1), (1, 1, 0, 1))": 31.329,
 "((0, 0, 0, 0), (1, 0, 1, 1), (1, 1, 0, 1), (1, 1, 1, 0))": 31.319,
 "((0, 0, 0, 0), (1, 0, 1, 1), (1, 1, 0, 1), (1, 1, 1, 1))": 30.1509,
 "((0, 0, 0, 0), (1, 0, 1, 1), (1, 1, 1, 0), (0, 0, 0, 0))": 29.9034,
 "((0, 0, 0, 0), (1, 0, 1, 1), (1, 1, 1, 0), (0, 0, 0, 1))": 32.7418,
 "((0, 0, 0, 0), (1, 0, 1, 1), (1, 1, 1, 0), (0, 0, 1, 0))": 30.8771,
 "((0, 0, 0, 0), (1, 0, 1, 1), (1, 1, 1, 0), (0, 0, 1, 1))": 30.781,
 "((0, 0, 0, 0), (1, 0, 1, 1), (1, 1, 1, 0), (0, 1, 0, 0))": 27.8108,
 "((0, 0, 0, 0), (1, 0, 1, 1), (1, 1, 1, 0), (0, 1, 0, 1))": 31.3413,
 "((0, 0, 0, 0), (1, 0, 1, 1), (1, 1, 1, 0), (0, 1, 1, 0))": 29.7404,
 "((0, 0, 0, 0), (1, 0, 1, 1), (1, 1, 1, 0), (0, 1, 1, 1))": 32.2829,
 "((0, 0, 0, 0), (1, 0, 1, 1), (1, 1, 1, 0), (1, 0, 0, 0))": 29.5878,
 "((0, 0, 0, 0), (1, 0, 1, 1), (1, 1, 1, 0), (1, 0, 0, 1))": 34.5374,
 "((0, 0, 0, 0), (1, 0, 1, 1), (1, 1, 1, 0), (1, 0, 1, 0))": 32.3697,
 "((0, 0, 0, 0), (1, 0, 1, 1), (1, 1, 1, 0), (1, 0, 1, 1))": 33.8787,
 "((0, 0, 0, 0), (1, 0, 1, 1), (1, 1, 1, 0), (1, 1, 0, 0))": 29.3592,
 "((0, 0, 0, 0), (1, 0, 1, 1), (1, 1, 1, 0), (1, 1, 0, 1))": 32.2052,
 "((0, 0, 0, 0), (1, 0, 1, 1), (1, 1, 1, 0), (1, 1, 1, 0))": 31.2093,
 "((0, 0, 0, 0), (1, 0, 1, 1), (1, 1, 1, 0), (1, 1, 1, 1))": 31.4657,
 "((0, 0, 0, 0), (1, 0, 1, 1), (1, 1, 1, 1), (0, 0, 0, 0))": 30.6305,
 "((0, 0, 0, 0), (1, 0, 1, 1), (1, 1, 1, 1), (0, 0, 0, 1))": 29.9298,
 "((0, 0, 0, 0), (1, 0, 1, 1), (1, 1, 1, 1), (0, 0, 1, 0))": 29.7241,
 "((0, 0, 0, 0), (1, 0, 1, 1), (1, 1, 1, 1), (0, 0, 1, 1))": 29.4551,
 "((0, 0, 0, 0), (1, 0, 1, 1), (1, 1, 1, 1), (0, 1, 0, 0))": 29.4747,
 "((0, 0, 0, 0), (1, 0, 1, 1), (1, 1, 1, 1), (0, 1, 0, 1))": 31.9473,
 "((0, 0, 0, 0), (1, 0, 1, 1), (1, 1, 1, 1), (0, 1, 1, 0))": 29.4902,
 "((0, 0, 0, 0), (1, 0, 1, 1), (1, 1, 1, 1), (0, 1, 1, 1))": 31.3025,
 "((0, 0, 0, 0), (1, 0, 1, 1), (1, 1, 1, 1), (1, 0, 0, 0))": 31.9018,
 "((0, 0, 0, 0), (1, 0, 1, 1), (1, 1, 1, 1), (1, 0, 0, 1))": 33.7418,
 "((0, 0, 0, 0), (1, 0, 1, 1), (1, 1, 1, 1), (1, 0, 1, 0))": 31.9576,
 "((0, 0, 0, 0), (1, 0, 1, 1), (1, 1, 1, 1), (1, 0, 1, 1))": 28.8032,
 "((0, 0, 0, 0), (1, 0, 1, 1), (1, 1, 1, 1), (1, 1, 0, 0))": 30.2911,
 "((0, 0, 0, 0), (1, 0, 1, 1), (1, 1, 1, 1), (1, 1, 0, 1))": 31.9925,
 "((0, 0, 0, 0), (1, 0, 1, 1), (1, 1, 1, 1), (1, 1, 1, 0))": 31.4057,
 "((0, 0, 0, 0), (1, 0, 1, 1), (1, 1, 1, 1), (1, 1, 1, 1))": 27.9109,
 "((0, 0, 0, 0), (1, 1, 0, 0), (0, 0, 0, 0), (0, 0, 0, 0))": 25.0659,
 "((0, 0, 0, 0), (1, 1, 0, 0), (0, 0, 0, 0), (0, 0, 0, 1))": 24.8153,
 "((0, 0, 0, 0), (1, 1, 0, 0), (0, 0, 0, 0), (0, 0, 1, 0))": 24.8471,
 "((0, 0, 0, 0), (1, 1, 0, 0), (0, 0, 0, 0), (0, 0, 1, 1))": 24.7711,
 "((0, 0, 0, 0), (1, 1, 0, 0), (0, 0, 0, 0), (0, 1, 0, 0))": 26.7852,
 "((0, 0, 0, 0), (1, 1, 0, 0), (0, 0, 0, 0), (0, 1, 0, 1))": 26.6949,
 "((0, 0, 0, 0), (1, 1, 0, 0), (0, 0, 0, 0), (0, 1, 1, 0))": 26.057,
 "((0, 0, 0, 0), (1, 1, 0, 0), (0, 0, 0, 0), (0, 1, 1, 1))": 26.2051,
 "((0, 0, 0, 0), (1, 1, 0, 0), (0, 0, 0, 0), (1, 0, 0, 0))": 28.6061,
 "((0, 0, 0, 0), (1, 1, 0, 0), (0, 0, 0, 0), (1, 0, 0, 1))": 30.3296,
 "((0, 0, 0, 0), (1, 1, 0, 0), (0, 0, 0, 0), (1, 0, 1, 0))": 30.9438,
 "((0, 0, 0, 0), (1, 1, 0, 0), (0, 0, 0, 0), (1, 0, 1, 1))": 31.6401,
 "((0, 0, 0, 0), (1, 1, 0, 0), (0, 0, 0, 0), (1, 1, 0, 0))": 29.1788,
 "((0, 0, 0, 0), (1, 1, 0, 0), (0, 0, 0, 0), (1, 1, 0, 1))": 30.5693,
 "((0, 0, 0, 0), (1, 1, 0, 0), (0, 0, 0, 0), (1, 1, 1, 0))": 30.5175,
 "((0, 0, 0, 0), (1, 1, 0, 0), (0, 0, 0, 0), (1, 1, 1, 1))": 30.2253,
 "((0, 0, 0, 0), (1, 1, 0, 0), (0, 0, 0, 1), (0, 0, 0, 0))": 25.3972,
 "((0, 0, 0, 0), (1, 1, 0, 0), (0, 0, 0, 1), (0, 0, 0, 1))": 26.3789,
 "((0, 0, 0, 0), (1, 1, 0, 0), (0, 0, 0, 1), (0, 0, 1, 0))": 25.8281,
 "((0, 0, 0, 0), (1, 1, 0, 0), (0, 0, 0, 1), (0, 0, 1, 1))": 27.0793,
 "((0, 0, 0, 0), (1, 1, 0, 0), (0, 0, 0, 1), (0, 1, 0, 0))": 27.8856,
 "((0, 0, 0, 0), (1, 1, 0, 0), (0, 0, 0, 1), (0, 1, 0, 1))": 29.2636,
 "((0, 0, 0, 0), (1, 1, 0, 0), (0, 0, 0, 1), (0, 1, 1, 0))": 26.9623,
 "((0, 0, 0, 0), (1, 1, 0, 0), (0, 0, 0, 1), (0, 1, 1, 1))": 29.3022,
 "((0, 0, 0, 0), (1, 1, 0, 0), (0, 0, 0, 1), (1, 0, 0, 0))": 31.1658,
 "((0, 0, 0, 0), (1, 1, 0, 0), (0, 0, 0, 1), (1, 0, 0, 1))": 30.6922,
 "((0, 0, 0, 0), (1, 1, 0, 0), (0, 0, 0, 1), (1, 0, 1, 0))": 31.2776,
 "((0, 0, 0, 0), (1, 1, 0, 0), (0, 0, 0, 1), (1, 0, 1, 1))": 30.5341,
 "((0, 0, 0, 0), (1, 1, 0, 0), (0, 0, 0, 1), (1, 1, 0, 0))": 29.0002,
 "((0, 0, 0, 0), (1, 1, 0, 0), (0, 0, 0, 1), (1, 1, 0, 1))": 31.8722,
 "((0, 0, 0, 0), (1, 1, 0, 0), (0, 0, 0, 1), (1, 1, 1, 0))": 30.7598,
 "((0, 0, 0, 0), (1, 1, 0, 0), (0, 0, 0, 1), (1, 1, 1, 1))": 31.2247,
 "((0, 0, 0, 0), (1, 1, 0, 0), (0, 0, 1, 0), (0, 0, 0, 0))": 25.1715,
 "((0, 0, 0, 0), (1, 1, 0, 0), (0, 0, 1, 0), (0, 0, 0, 1))": 24.213,
 "((0, 0, 0, 0), (1, 1, 0, 0), (0, 0, 1, 0), (0, 0, 1, 0))": 25.4304,
 "((0, 0, 0, 0), (1, 1, 0, 0), (0, 0, 1, 0), (0, 0, 1, 1))": 25.0689,
 "((0, 0, 0, 0), (1, 1, 0, 0), (0, 0, 1, 0), (0, 1, 0, 0))": 27.3805,
 "((0, 0, 0, 0), (1, 1, 0, 0), (0, 0, 1, 0), (0, 1, 0, 1))": 27.6911,
 "((0, 0, 0, 0), (1, 1, 0, 0), (0, 0, 1, 0), (0, 1, 1, 0))": 26.9477,
 "((0, 0, 0, 0), (1, 1, 0, 0), (0, 0, 1, 0), (0, 1, 1, 1))": 28.0693,
 "((0, 0, 0, 0), (1, 1, 0, 0), (0, 0, 1, 0), (1, 0, 0, 0))": 29.7165,
 "((0, 0, 0, 0), (1, 1, 0, 0), (0, 0, 1, 0), (1, 0, 0, 1))": 31.8886,
 "((0, 0, 0, 0), (1, 1, 0, 0), (0, 0, 1, 0), (1, 0, 1, 0))": 30.9995,
 "((0, 0, 0, 0), (1, 1, 0, 0), (0, 0, 1, 0), (1, 0, 1, 1))": 31.5516,
 "((0, 0, 0, 0), (1, 1, 0, 0), (0, 0, 1, 0), (1, 1, 0, 0))": 28.9372,
 "((0, 0, 0, 0), (1, 1, 0, 0), (0, 0, 1, 0), (1, 1, 0, 1))": 30.7066,
 "((0, 0, 0, 0), (1, 1, 0, 0), (0, 0, 1, 0), (1, 1, 1, 0))": 31.1658,
 "((0, 0, 0, 0), (1, 1, 0, 0), (0, 0, 1, 0), (1, 1, 1, 1))": 30.6702,
 "((0, 0, 0, 0), (1, 1, 0, 0), (0, 0, 1, 1), (0, 0, 0, 0))": 24.9798,
 "((0, 0, 0, 0), (1, 1, 0, 0), (0, 0, 1, 1), (0, 0, 0, 1))": 26.0023,
 "((0, 0, 0, 0), (1, 1, 0, 0), (0, 0, 1, 1), (0, 0, 1, 0))": 25.6248,
 "((0, 0, 0, 0), (1, 1, 0, 0), (0, 0, 1, 1), (0, 0, 1, 1))": 26.8193,
 "((0, 0, 0, 0), (1, 1, 0, 0), (0, 0, 1, 1), (0, 1, 0, 0))": 27.788,
 "((0, 0, 0, 0), (1, 1, 0, 0), (0, 0, 1, 1), (0, 1, 0, 1))": 28.7389,
 "((0, 0, 0, 0), (1, 1, 0, 0), (0, 0, 1, 1), (0, 1, 1, 0))": 26.6924,
 "((0, 0, 0, 0), (1, 1, 0, 0), (0, 0, 1, 1), (0, 1, 1, 1))": 29.174,
 "((0, 0, 0, 0), (1, 1, 0, 0), (0, 0, 1, 1), (1, 0, 0, 0))": 30.6631,
 "((0, 0, 0, 0), (1, 1, 0, 0), (0, 0, 1, 1), (1, 0, 0, 1))": 32.636,
 "((0, 0, 0, 0), (1, 1, 0, 0), (0, 0, 1, 1), (1, 0, 1, 0))": 30.5061,
 "((0, 0, 0, 0), (1, 1, 0, 0), (0, 0, 1, 1), (1, 0, 1, 1))": 30.6922,
 "((0, 0, 0, 0), (1, 1, 0, 0), (0, 0, 1, 1), (1, 1, 0, 0))": 28.6505,
 "((0, 0, 0, 0), (1, 1, 0, 0), (0, 0, 1, 1), (1, 1, 0, 1))": 31.8577,
 "((0, 0, 0, 0), (1, 1, 0, 0), (0, 0, 1, 1), (1, 1, 1, 0))": 30.1087,
 "((0, 0, 0, 0), (1, 1, 0, 0), (0, 0, 1, 1), (1, 1, 1, 1))": 30.1006,
 "((0, 0, 0, 0), (1, 1, 0, 0), (0, 1, 0, 0), (0, 0, 0, 0))": 26.0589,
 "((0, 0, 0, 0), (1, 1, 0, 0), (0, 1, 0, 0), (0, 0, 0, 1))": 25.2813,
 "((0, 0, 0, 0), (1, 1, 0, 0), (0, 1, 0, 0), (0, 0, 1, 0))": 25.5169,
 "((0, 0, 0, 0), (1, 1, 0, 0), (0, 1, 0, 0), (0, 0, 1, 1))": 25.3549,
 "((0, 0, 0, 0), (1, 1, 0, 0), (0, 1, 0, 0), (0, 1, 0, 0))": 27.4795,
 "((0, 0, 0, 0), (1, 1, 0, 0), (0, 1, 0, 0), (0, 1, 0, 1))": 28.0472,
 "((0, 0, 0, 0), (1, 1, 0, 0), (0, 1, 0, 0), (0, 1, 1, 0))": 27.351,
 "((0, 0, 0, 0), (1, 1, 0, 0), (0, 1, 0, 0), (0, 1, 1, 1))": 27.5413,
 "((0, 0, 0, 0), (1, 1, 0, 0), (0, 1, 0, 0), (1, 0, 0, 0))": 29.177,
 "((0, 0, 0, 0), (1, 1, 0, 0), (0, 1, 0, 0), (1, 0, 0, 1))": 32.2299,
 "((0, 0, 0, 0), (1, 1, 0, 0), (0, 1, 0, 0), (1, 0, 1, 0))": 31.6723,
 "((0, 0, 0, 0), (1, 1, 0, 0), (0, 1, 0, 0), (1, 0, 1, 1))": 32.1372,
 "((0, 0, 0, 0), (1, 1, 0, 0), (0, 1, 0, 0), (1, 1, 0, 0))": 29.6117,
 "((0, 0, 0, 0), (1, 1, 0, 0), (0, 1, 0, 0), (1, 1, 0, 1))": 31.2894,
 "((0, 0, 0, 0), (1, 1, 0, 0), (0, 1, 0, 0), (1, 1, 1, 0))": 31.3201,
 "((0, 0, 0, 0), (1, 1, 0, 0), (0, 1, 0, 0), (1, 1, 1, 1))": 30.7455,
 "((0, 0, 0, 0), (1, 1, 0, 0), (0, 1, 0, 1), (0, 0, 0, 0))": 26.9622,
 "((0, 0, 0, 0), (1, 1, 0, 0), (0, 1, 0, 1), (0, 0, 0, 1))": 26.308,
 "((0, 0, 0, 0), (1, 1, 0, 0), (0, 1, 0, 1), (0, 0, 1, 0))": 26.3699,
 "((0, 0, 0, 0), (1, 1, 0, 0), (0, 1, 0, 1), (0, 0, 1, 1))": 27.3221,
 "((0, 0, 0, 0), (1, 1, 0, 0), (0, 1, 0, 1), (0, 1, 0, 0))": 28.255,
 "((0, 0, 0, 0), (1, 1, 0, 0), (0, 1, 0, 1), (0, 1, 0, 1))": 29.8106,
 "((0, 0, 0, 0), (1, 1, 0, 0), (0, 1, 0, 1), (0, 1, 1, 0))": 27.4547,
 "((0, 0, 0, 0), (1, 1, 0, 0), (0, 1, 0, 1), (0, 1, 1, 1))": 29.8792,
 "((0, 0, 0, 0), (1, 1, 0, 0), (0, 1, 0, 1), (1, 0, 0, 0))": 31.6765,
 "((0, 0, 0, 0), (1, 1, 0, 0), (0, 1, 0, 1), (1, 0, 0, 1))": 31.1509,
 "((0, 0, 0, 0), (1, 1, 0, 0), (0, 1, 0, 1), (1, 0, 1, 0))": 31.3964,
 "((0, 0, 0, 0), (1, 1, 0, 0), (0, 1, 0, 1), (1, 0, 1, 1))": 31.5938,
 "((0, 0, 0, 0), (1, 1, 0, 0), (0, 1, 0, 1), (1, 1, 0, 0))": 29.3444,
 "((0, 0, 0, 0), (1, 1, 0, 0), (0, 1, 0, 1), (1, 1, 0, 1))": 32.197,
 "((0, 0, 0, 0), (1, 1, 0, 0), (0, 1, 0, 1), (1, 1, 1, 0))": 31.4022,
 "((0, 0, 0, 0), (1, 1, 0, 0), (0, 1, 0, 1), (1, 1, 1, 1))": 31.2905,
 "((0, 0, 0, 0), (1, 1, 0, 0), (0, 1, 1, 0), (0, 0, 0, 0))": 25.5303,
 "((0, 0, 0, 0), (1, 1, 0, 0), (0, 1, 1, 0), (0, 0, 0, 1))": 24.6875,
 "((0, 0, 0, 0), (1, 1, 0, 0), (0, 1, 1, 0), (0, 0, 1, 0))": 25.4179,
 "((0, 0, 0, 0), (1, 1, 0, 0), (0, 1, 1, 0), (0, 0, 1, 1))": 24.6019,
 "((0, 0, 0, 0), (1, 1, 0, 0), (0, 1, 1, 0), (0, 1, 0, 0))": 27.3901,
 "((0, 0, 0, 0), (1, 1, 0, 0), (0, 1, 1, 0), (0, 1, 0, 1))": 28.5377,
 "((0, 0, 0, 0), (1, 1, 0, 0), (0, 1, 1, 0), (0, 1, 1, 0))": 26.5982,
 "((0, 0, 0, 0), (1, 1, 0, 0), (0, 1, 1, 0), (0, 1, 1, 1))": 26.9158,
 "((0, 0, 0, 0), (1, 1, 0, 0), (0, 1, 1, 0), (1, 0, 0, 0))": 30.3224,
 "((0, 0, 0, 0), (1, 1, 0, 0), (0, 1, 1, 0), (1, 0, 0, 1))": 32.3091,
 "((0, 0, 0, 0), (1, 1, 0, 0), (0, 1, 1, 0), (1, 0, 1, 0))": 31.2509,
 "((0, 0, 0, 0), (1, 1, 0, 0), (0, 1, 1, 0), (1, 0, 1, 1))": 31.2743,
 "((0, 0, 0, 0), (1, 1, 0, 0), (0, 1, 1, 0), (1, 1, 0, 0))": 28.9736,
 "((0, 0, 0, 0), (1, 1, 0, 0), (0, 1, 1, 0), (1, 1, 0, 1))": 31.1598,
 "((0, 0, 0, 0), (1, 1, 0, 0), (0, 1, 1, 0), (1, 1, 1, 0))": 30.7168,
 "((0, 0, 0, 0), (1, 1, 0, 0), (0, 1, 1, 0), (1, 1, 1, 1))": 29.8657,
 "((0, 0, 0, 0), (1, 1, 0, 0), (0, 1, 1, 1), (0, 0, 0, 0))": 26.1601,
 "((0, 0, 0, 0), (1, 1, 0, 0), (0, 1, 1, 1), (0, 0, 0, 1))": 25.5221,
 "((0, 0, 0, 0), (1, 1, 0, 0), (0, 1, 1, 1), (0, 0, 1, 0))": 25.945,
 "((0, 0, 0, 0), (1, 1, 0, 0), (0, 1, 1, 1), (0, 0, 1, 1))": 26.4345,
 "((0, 0, 0, 0), (1, 1, 0, 0), (0, 1, 1, 1), (0, 1, 0, 0))": 27.8253,
 "((0, 0, 0, 0), (1, 1, 0, 0), (0, 1, 1, 1), (0, 1, 0, 1))": 28.6937,
 "((0, 0, 0, 0), (1, 1, 0, 0), (0, 1, 1, 1), (0, 1, 1, 0))": 26.8951,
 "((0, 0, 0, 0), (1, 1, 0, 0), (0, 1, 1, 1), (0, 1, 1, 1))": 28.1143,
 "((0, 0, 0, 0), (1, 1, 0, 0), (0, 1, 1, 1), (1, 0, 0, 0))": 31.2299,
 "((0, 0, 0, 0), (1, 1, 0, 0), (0, 1, 1, 1), (1, 0, 0, 1))": 32.7038,
 "((0, 0, 0, 0), (1, 1, 0, 0), (0, 1, 1, 1), (1, 0, 1, 0))": 30.9584,
 "((0, 0, 0, 0), (1, 1, 0, 0), (0, 1, 1, 1), (1, 0, 1, 1))": 30.9636,
 "((0, 0, 0, 0), (1, 1, 0, 0), (0, 1, 1, 1), (1, 1, 0, 0))": 28.8591,
 "((0, 0, 0, 0), (1, 1, 0, 0), (0, 1, 1, 1), (1, 1, 0, 1))": 31.9018,
 "((0, 0, 0, 0), (1, 1, 0, 0), (0, 1, 1, 1), (1, 1, 1, 0))": 29.8985,
 "((0, 0, 0, 0), (1, 1, 0, 0), (0, 1, 1, 1), (1, 1, 1, 1))": 30.5555,
 "((0, 0, 0, 0), (1, 1, 0, 0), (1, 0, 0, 0), (0, 0, 0, 0))": 27.1102,
 "((0, 0, 0, 0), (1, 1, 0, 0), (1, 0, 0, 0), (0, 0, 0, 1))": 28.7775,
 "((0, 0, 0, 0), (1, 1, 0, 0), (1, 0, 0, 0), (0, 0, 1, 0))": 27.5083,
 "((0, 0, 0, 0), (1, 1, 0, 0), (1, 0, 0, 0), (0, 0, 1, 1))": 28.4341,
 "((0, 0, 0, 0), (1, 1, 0, 0), (1, 0, 0, 0), (0, 1, 0, 0))": 28.1748,
 "((0, 0, 0, 0), (1, 1, 0, 0), (1, 0, 0, 0), (0, 1, 0, 1))": 30.1475,
 "((0, 0, 0, 0), (1, 1, 0, 0), (1, 0, 0, 0), (0, 1, 1, 0))": 27.6784,
 "((0, 0, 0, 0), (1, 1, 0, 0), (1, 0, 0, 0), (0, 1, 1, 1))": 29.7639,
 "((0, 0, 0, 0), (1, 1, 0, 0), (1, 0, 0, 0), (1, 0, 0, 0))": 28.5711,
 "((0, 0, 0, 0), (1, 1, 0, 0), (1, 0, 0, 0), (1, 0, 0, 1))": 30.5399,
 "((0, 0, 0, 0), (1, 1, 0, 0), (1, 0, 0, 0), (1, 0, 1, 0))": 32.0373,
 "((0, 0, 0, 0), (1, 1, 0, 0), (1, 0, 0, 0), (1, 0, 1, 1))": 32.9942,
 "((0, 0, 0, 0), (1, 1, 0, 0), (1, 0, 0, 0), (1, 1, 0, 0))": 29.9537,
 "((0, 0, 0, 0), (1, 1, 0, 0), (1, 0, 0, 0), (1, 1, 0, 1))": 29.6951,
 "((0, 0, 0, 0), (1, 1, 0, 0), (1, 0, 0, 0), (1, 1, 1, 0))": 31.2123,
 "((0, 0, 0, 0), (1, 1, 0, 0), (1, 0, 0, 0), (1, 1, 1, 1))": 31.4104,
 "((0, 0, 0, 0), (1, 1, 0, 0), (1, 0, 0, 1), (0, 0, 0, 0))": 29.0928,
 "((0, 0, 0, 0), (1, 1, 0, 0), (1, 0, 0, 1), (0, 0, 0, 1))": 29.9749,
 "((0, 0, 0, 0), (1, 1, 0, 0), (1, 0, 0, 1), (0, 0, 1, 0))": 27.3776,
 "((0, 0, 0, 0), (1, 1, 0, 0), (1, 0, 0, 1), (0, 0, 1, 1))": 28.8126,
 "((0, 0, 0, 0), (1, 1, 0, 0), (1, 0, 0, 1), (0, 1, 0, 0))": 29.5354,
 "((0, 0, 0, 0), (1, 1, 0, 0), (1, 0, 0, 1), (0, 1, 0, 1))": 30.0327,
 "((0, 0, 0, 0), (1, 1, 0, 0), (1, 0, 0, 1), (0, 1, 1, 0))": 29.5367,
 "((0, 0, 0, 0), (1, 1, 0, 0), (1, 0, 0, 1), (0, 1, 1, 1))": 30.4276,
 "((0, 0, 0, 0), (1, 1, 0, 0), (1, 0, 0, 1), (1, 0, 0, 0))": 31.9151,
 "((0, 0, 0, 0), (1, 1, 0, 0), (1, 0, 0, 1), (1, 0, 0, 1))": 31.2446,
 "((0, 0, 0, 0), (1, 1, 0, 0), (1, 0, 0, 1), (1, 0, 1, 0))": 31.9524,
 "((0, 0, 0, 0), (1, 1, 0, 0), (1, 0, 0, 1), (1, 0, 1, 1))": 31.1768,
 "((0, 0, 0, 0), (1, 1, 0, 0), (1, 0, 0, 1), (1, 1, 0, 0))": 31.0705,
 "((0, 0, 0, 0), (1, 1, 0, 0), (1, 0, 0, 1), (1, 1, 0, 1))": 29.9649,
 "((0, 0, 0, 0), (1, 1, 0, 0), (1, 0, 0, 1), (1, 1, 1, 0))": 32.0067,
 "((0, 0, 0, 0), (1, 1, 0, 0), (1, 0, 0, 1), (1, 1, 1, 1))": 30.0291,
 "((0, 0, 0, 0), (1, 1, 0, 0), (1, 0, 1, 0), (0, 0, 0, 0))": 28.2831,
 "((0, 0, 0, 0), (1, 1, 0, 0), (1, 0, 1, 0), (0, 0, 0, 1))": 27.9573,
 "((0, 0, 0, 0), (1, 1, 0, 0), (1, 0, 1, 0), (0, 0, 1, 0))": 26.9477,
 "((0, 0, 0, 0), (1, 1, 0, 0), (1, 0, 1, 0), (0, 0, 1, 1))": 27.6344,
 "((0, 0, 0, 0), (1, 1, 0, 0), (1, 0, 1, 0), (0, 1, 0, 0))": 27.6973,
 "((0, 0, 0, 0), (1, 1, 0, 0), (1, 0, 1, 0), (0, 1, 0, 1))": 28.3106,
 "((0, 0, 0, 0), (1, 1, 0, 0), (1, 0, 1, 0), (0, 1, 1, 0))": 28.2385,
 "((0, 0, 0, 0), (1, 1, 0, 0), (1, 0, 1, 0), (0, 1, 1, 1))": 28.2185,
 "((0, 0, 0, 0), (1, 1, 0, 0), (1, 0, 1, 0), (1, 0, 0, 0))": 30.2514,
 "((0, 0, 0, 0), (1, 1, 0, 0), (1, 0, 1, 0), (1, 0, 0, 1))": 32.4548,
 "((0, 0, 0, 0), (1, 1, 0, 0), (1, 0, 1, 0), (1, 0, 1, 0))": 31.1658,
 "((0, 0, 0, 0), (1, 1, 0, 0), (1, 0, 1, 0), (1, 0, 1, 1))": 32.3652,
 "((0, 0, 0, 0), (1, 1, 0, 0), (1, 0, 1, 0), (1, 1, 0, 0))": 29.8231,
 "((0, 0, 0, 0), (1, 1, 0, 0), (1, 0, 1, 0), (1, 1, 0, 1))": 31.1015,
 "((0, 0, 0, 0), (1, 1, 0, 0), (1, 0, 1, 0), (1, 1, 1, 0))": 31.6387,
 "((0, 0, 0, 0), (1, 1, 0, 0), (1, 0, 1, 0), (1, 1, 1, 1))": 31.2583,
 "((0, 0, 0, 0), (1, 1, 0, 0), (1, 0, 1, 1), (0, 0, 0, 0))": 28.3849,
 "((0, 0, 0, 0), (1, 1, 0, 0), (1, 0, 1, 1), (0, 0, 0, 1))": 29.4685,
 "((0, 0, 0, 0), (1, 1, 0, 0), (1, 0, 1, 1), (0, 0, 1, 0))": 26.6699,
 "((0, 0, 0, 0), (1, 1, 0, 0), (1, 0, 1, 1), (0, 0, 1, 1))": 28.1417,
 "((0, 0, 0, 0), (1, 1, 0, 0), (1, 0, 1, 1), (0, 1, 0, 0))": 28.9387,
 "((0, 0, 0, 0), (1, 1, 0, 0), (1, 0, 1, 1), (0, 1, 0, 1))": 29.6229,
 "((0, 0, 0, 0), (1, 1, 0, 0), (1, 0, 1, 1), (0, 1, 1, 0))": 28.4808,
 "((0, 0, 0, 0), (1, 1, 0, 0), (1, 0, 1, 1), (0, 1, 1, 1))": 29.7951,
 "((0, 0, 0, 0), (1, 1, 0, 0), (1, 0, 1, 1), (1, 0, 0, 0))": 31.5348,
 "((0, 0, 0, 0), (1, 1, 0, 0), (1, 0, 1, 1), (1, 0, 0, 1))": 31.9507,
 "((0, 0, 0, 0), (1, 1, 0, 0), (1, 0, 1, 1), (1, 0, 1, 0))": 31.0282,
 "((0, 0, 0, 0), (1, 1, 0, 0), (1, 0, 1, 1), (1, 0, 1, 1))": 31.4818,
 "((0, 0, 0, 0), (1, 1, 0, 0), (1, 0, 1, 1), (1, 1, 0, 0))": 30.5812,
 "((0, 0, 0, 0), (1, 1, 0, 0), (1, 0, 1, 1), (1, 1, 0, 1))": 30.9872,
 "((0, 0, 0, 0), (1, 1, 0, 0), (1, 0, 1, 1), (1, 1, 1, 0))": 32.0779,
 "((0, 0, 0, 0), (1, 1, 0, 0), (1, 0, 1, 1), (1, 1, 1, 1))": 30.3999,
 "((0, 0, 0, 0), (1, 1, 0, 0), (1, 1, 0, 0), (0, 0, 0, 0))": 28.2862,
 "((0, 0, 0, 0), (1, 1, 0, 0), (1, 1, 0, 0), (0, 0, 0, 1))": 28.2185,
 "((0, 0, 0, 0), (1, 1, 0, 0), (1, 1, 0, 0), (0, 0, 1, 0))": 27.8884,
 "((0, 0, 0, 0), (1, 1, 0, 0), (1, 1, 0, 0), (0, 0, 1, 1))": 26.6726,
 "((0, 0, 0, 0), (1, 1, 0, 0), (1, 1, 0, 0), (0, 1, 0, 0))": 27.9484,
 "((0, 0, 0, 0), (1, 1, 0, 0), (1, 1, 0, 0), (0, 1, 0, 1))": 29.5341,
 "((0, 0, 0, 0), (1, 1, 0, 0), (1, 1, 0, 0), (0, 1, 1, 0))": 27.2655,
 "((0, 0, 0, 0), (1, 1, 0, 0), (1, 1, 0, 0), (0, 1, 1, 1))": 28.7038,
 "((0, 0, 0, 0), (1, 1, 0, 0), (1, 1, 0, 0), (1, 0, 0, 0))": 27.8584,
 "((0, 0, 0, 0), (1, 1, 0, 0), (1, 1, 0, 0), (1, 0, 0, 1))": 32.4917,
 "((0, 0, 0, 0), (1, 1, 0, 0), (1, 1, 0, 0), (1, 0, 1, 0))": 31.9455,
 "((0, 0, 0, 0), (1, 1, 0, 0), (1, 1, 0, 0), (1, 0, 1, 1))": 33.063,
 "((0, 0, 0, 0), (1, 1, 0, 0), (1, 1, 0, 0), (1, 1, 0, 0))": 29.6405,
 "((0, 0, 0, 0), (1, 1, 0, 0), (1, 1, 0, 0), (1, 1, 0, 1))": 30.9749,
 "((0, 0, 0, 0), (1, 1, 0, 0), (1, 1, 0, 0), (1, 1, 1, 0))": 29.8322,
 "((0, 0, 0, 0), (1, 1, 0, 0), (1, 1, 0, 0), (1, 1, 1, 1))": 30.5464,
 "((0, 0, 0, 0), (1, 1, 0, 0), (1, 1, 0, 1), (0, 0, 0, 0))": 29.0831,
 "((0, 0, 0, 0), (1, 1, 0, 0), (1, 1, 0, 1), (0, 0, 0, 1))": 29.381,
 "((0, 0, 0, 0), (1, 1, 0, 0), (1, 1, 0, 1), (0, 0, 1, 0))": 28.2773,
 "((0, 0, 0, 0), (1, 1, 0, 0), (1, 1, 0, 1), (0, 0, 1, 1))": 27.8339,
 "((0, 0, 0, 0), (1, 1, 0, 0), (1, 1, 0, 1), (0, 1, 0, 0))": 28.9614,
 "((0, 0, 0, 0), (1, 1, 0, 0), (1, 1, 0, 1), (0, 1, 0, 1))": 29.8397,
 "((0, 0, 0, 0), (1, 1, 0, 0), (1, 1, 0, 1), (0, 1, 1, 0))": 28.1932,
 "((0, 0, 0, 0), (1, 1, 0, 0), (1, 1, 0, 1), (0, 1, 1, 1))": 29.5198,
 "((0, 0, 0, 0), (1, 1, 0, 0), (1, 1, 0, 1), (1, 0, 0, 0))": 31.3999,
 "((0, 0, 0, 0), (1, 1, 0, 0), (1, 1, 0, 1), (1, 0, 0, 1))": 32.2383,
 "((0, 0, 0, 0), (1, 1, 0, 0), (1, 1, 0, 1), (1, 0, 1, 0))": 31.5858,
 "((0, 0, 0, 0), (1, 1, 0, 0), (1, 1, 0, 1), (1, 0, 1, 1))": 32.3583,
 "((0, 0, 0, 0), (1, 1, 0, 0), (1, 1, 0, 1), (1, 1, 0, 0))": 30.4812,
 "((0, 0, 0, 0), (1, 1, 0, 0), (1, 1, 0, 1), (1, 1, 0, 1))": 30.1929,
 "((0, 0, 0, 0), (1, 1, 0, 0), (1, 1, 0, 1), (1, 1, 1, 0))": 31.1648,
 "((0, 0, 0, 0), (1, 1, 0, 0), (1, 1, 0, 1), (1, 1, 1, 1))": 29.3902,
 "((0, 0, 0, 0), (1, 1, 0, 0), (1, 1, 1, 0), (0, 0, 0, 0))": 27.4256,
 "((0, 0, 0, 0), (1, 1, 0, 0), (1, 1, 1, 0), (0, 0, 0, 1))": 25.0062,
 "((0, 0, 0, 0), (1, 1, 0, 0), (1, 1, 1, 0), (0, 0, 1, 0))": 26.5982,
 "((0, 0, 0, 0), (1, 1, 0, 0), (1, 1, 1, 0), (0, 0, 1, 1))": 24.702,
 "((0, 0, 0, 0), (1, 1, 0, 0), (1, 1, 1, 0), (0, 1, 0, 0))": 27.2238,
 "((0, 0, 0, 0), (1, 1, 0, 0), (1, 1, 1, 0), (0, 1, 0, 1))": 27.362,
 "((0, 0, 0, 0), (1, 1, 0, 0), (1, 1, 1, 0), (0, 1, 1, 0))": 26.7688,
 "((0, 0, 0, 0), (1, 1, 0, 0), (1, 1, 1, 0), (0, 1, 1, 1))": 26.6028,
 "((0, 0, 0, 0), (1, 1, 0, 0), (1, 1, 1, 0), (1, 0, 0, 0))": 30.232,
 "((0, 0, 0, 0), (1, 1, 0, 0), (1, 1, 1, 0), (1, 0, 0, 1))": 32.5872,
 "((0, 0, 0, 0), (1, 1, 0, 0), (1, 1, 1, 0), (1, 0, 1, 0))": 30.7168,
 "((0, 0, 0, 0), (1, 1, 0, 0), (1, 1, 1, 0), (1, 0, 1, 1))": 31.4756,
 "((0, 0, 0, 0), (1, 1, 0, 0), (1, 1, 1, 0), (1, 1, 0, 0))": 28.4032,
 "((0, 0, 0, 0), (1, 1, 0, 0), (1, 1, 1, 0), (1, 1, 0, 1))": 30.8886,
 "((0, 0, 0, 0), (1, 1, 0, 0), (1, 1, 1, 0), (1, 1, 1, 0))": 29.8219,
 "((0, 0, 0, 0), (1, 1, 0, 0), (1, 1, 1, 0), (1, 1, 1, 1))": 29.4351,
 "((0, 0, 0, 0), (1, 1, 0, 0), (1, 1, 1, 1), (0, 0, 0, 0))": 28.0467,
 "((0, 0, 0, 0), (1, 1, 0, 0), (1, 1, 1, 1), (0, 0, 0, 1))": 28.4621,
 "((0, 0, 0, 0), (1, 1, 0, 0), (1, 1, 1, 1), (0, 0, 1, 0))": 27.5144,
 "((0, 0, 0, 0), (1, 1, 0, 0), (1, 1, 1, 1), (0, 0, 1, 1))": 26.9902,
 "((0, 0, 0, 0), (1, 1, 0, 0), (1, 1, 1, 1), (0, 1, 0, 0))": 28.1666,
 "((0, 0, 0, 0), (1, 1, 0, 0), (1, 1, 1, 1), (0, 1, 0, 1))": 28.3081,
 "((0, 0, 0, 0), (1, 1, 0, 0), (1, 1, 1, 1), (0, 1, 1, 0))": 27.2286,
 "((0, 0, 0, 0), (1, 1, 0, 0), (1, 1, 1, 1), (0, 1, 1, 1))": 27.5915,
 "((0, 0, 0, 0), (1, 1, 0, 0), (1, 1, 1, 1), (1, 0, 0, 0))": 30.5719,
 "((0, 0, 0, 0), (1, 1, 0, 0), (1, 1, 1, 1), (1, 0, 0, 1))": 32.3789,
 "((0, 0, 0, 0), (1, 1, 0, 0), (1, 1, 1, 1), (1, 0, 1, 0))": 30.6554,
 "((0, 0, 0, 0), (1, 1, 0, 0), (1, 1, 1, 1), (1, 0, 1, 1))": 31.654,
 "((0, 0, 0, 0), (1, 1, 0, 0), (1, 1, 1, 1), (1, 1, 0, 0))": 29.5306,
 "((0, 0, 0, 0), (1, 1, 0, 0), (1, 1, 1, 1), (1, 1, 0, 1))": 29.8126,
 "((0, 0, 0, 0), (1, 1, 0, 0), (1, 1, 1, 1), (1, 1, 1, 0))": 29.9619,
 "((0, 0, 0, 0), (1, 1, 0, 0), (1, 1, 1, 1), (1, 1, 1, 1))": 28.7922,
 "((0, 0, 0, 0), (1, 1, 0, 1), (0, 0, 0, 0), (0, 0, 0, 0))": 25.755,
 "((0, 0, 0, 0), (1, 1, 0, 1), (0, 0, 0, 0), (0, 0, 0, 1))": 29.0387,
 "((0, 0, 0, 0), (1, 1, 0, 1), (0, 0, 0, 0), (0, 0, 1, 0))": 26.6738,
 "((0, 0, 0, 0), (1, 1, 0, 1), (0, 0, 0, 0), (0, 0, 1, 1))": 29.0751,
 "((0, 0, 0, 0), (1, 1, 0, 1), (0, 0, 0, 0), (0, 1, 0, 0))": 27.1962,
 "((0, 0, 0, 0), (1, 1, 0, 1), (0, 0, 0, 0), (0, 1, 0, 1))": 30.7396,
 "((0, 0, 0, 0), (1, 1, 0, 1), (0, 0, 0, 0), (0, 1, 1, 0))": 28.5734,
 "((0, 0, 0, 0), (1, 1, 0, 1), (0, 0, 0, 0), (0, 1, 1, 1))": 31.2851,
 "((0, 0, 0, 0), (1, 1, 0, 1), (0, 0, 0, 0), (1, 0, 0, 0))": 28.3296,
 "((0, 0, 0, 0), (1, 1, 0, 1), (0, 0, 0, 0), (1, 0, 0, 1))": 32.2093,
 "((0, 0, 0, 0), (1, 1, 0, 1), (0, 0, 0, 0), (1, 0, 1, 0))": 31.15,
 "((0, 0, 0, 0), (1, 1, 0, 1), (0, 0, 0, 0), (1, 0, 1, 1))": 32.6168,
 "((0, 0, 0, 0), (1, 1, 0, 1), (0, 0, 0, 0), (1, 1, 0, 0))": 29.7817,
 "((0, 0, 0, 0), (1, 1, 0, 1), (0, 0, 0, 0), (1, 1, 0, 1))": 30.6603,
 "((0, 0, 0, 0), (1, 1, 0, 1), (0, 0, 0, 0), (1, 1, 1, 0))": 31.1353,
 "((0, 0, 0, 0), (1, 1, 0, 1), (0, 0, 0, 0), (1, 1, 1, 1))": 31.2722,
 "((0, 0, 0, 0), (1, 1, 0, 1), (0, 0, 0, 1), (0, 0, 0, 0))": 29.4327,
 "((0, 0, 0, 0), (1, 1, 0, 1), (0, 0, 0, 1), (0, 0, 0, 1))": 29.9688,
 "((0, 0, 0, 0), (1, 1, 0, 1), (0, 0, 0, 1), (0, 0, 1, 0))": 28.8923,
 "((0, 0, 0, 0), (1, 1, 0, 1), (0, 0, 0, 1), (0, 0, 1, 1))": 30.383,
 "((0, 0, 0, 0), (1, 1, 0, 1), (0, 0, 0, 1), (0, 1, 0, 0))": 29.3815,
 "((0, 0, 0, 0), (1, 1, 0, 1), (0, 0, 0, 1), (0, 1, 0, 1))": 32.678,
 "((0, 0, 0, 0), (1, 1, 0, 1), (0, 0, 0, 1), (0, 1, 1, 0))": 30.5169,
 "((0, 0, 0, 0), (1, 1, 0, 1), (0, 0, 0, 1), (0, 1, 1, 1))": 32.0446,
 "((0, 0, 0, 0), (1, 1, 0, 1), (0, 0, 0, 1), (1, 0, 0, 0))": 33.7241,
 "((0, 0, 0, 0), (1, 1, 0, 1), (0, 0, 0, 1), (1, 0, 0, 1))": 33.3268,
 "((0, 0, 0, 0), (1, 1, 0, 1), (0, 0, 0, 1), (1, 0, 1, 0))": 33.7658,
 "((0, 0, 0, 0), (1, 1, 0, 1), (0, 0, 0, 1), (1, 0, 1, 1))": 30.7703,
 "((0, 0, 0, 0), (1, 1, 0, 1), (0, 0, 0, 1), (1, 1, 0, 0))": 31.7643,
 "((0, 0, 0, 0), (1, 1, 0, 1), (0, 0, 0, 1), (1, 1, 0, 1))": 32.698,
 "((0, 0, 0, 0), (1, 1, 0, 1), (0, 0, 0, 1), (1, 1, 1, 0))": 33.3357,
 "((0, 0, 0, 0), (1, 1, 0, 1), (0, 0, 0, 1), (1, 1, 1, 1))": 31.9524,
 "((0, 0, 0, 0), (1, 1, 0, 1), (0, 0, 1, 0), (0, 0, 0, 0))": 27.0157,
 "((0, 0, 0, 0), (1, 1, 0, 1), (0, 0, 1, 0), (0, 0, 0, 1))": 29.1311,
 "((0, 0, 0, 0), (1, 1, 0, 1), (0, 0, 1, 0), (0, 0, 1, 0))": 27.5095,
 "((0, 0, 0, 0), (1, 1, 0, 1), (0, 0, 1, 0), (0, 0, 1, 1))": 29.4303,
 "((0, 0, 0, 0), (1, 1, 0, 1), (0, 0, 1, 0), (0, 1, 0, 0))": 28.8964,
 "((0, 0, 0, 0), (1, 1, 0, 1), (0, 0, 1, 0), (0, 1, 0, 1))": 31.4294,
 "((0, 0, 0, 0), (1, 1, 0, 1), (0, 0, 1, 0), (0, 1, 1, 0))": 29.006,
 "((0, 0, 0, 0), (1, 1, 0, 1), (0, 0, 1, 0), (0, 1, 1, 1))": 32.2052,
 "((0, 0, 0, 0), (1, 1, 0, 1), (0, 0, 1, 0), (1, 0, 0, 0))": 30.1382,
 "((0, 0, 0, 0), (1, 1, 0, 1), (0, 0, 1, 0), (1, 0, 0, 1))": 33.1353,
 "((0, 0, 0, 0), (1, 1, 0, 1), (0, 0, 1, 0), (1, 0, 1, 0))": 32.3402,
 "((0, 0, 0, 0), (1, 1, 0, 1), (0, 0, 1, 0), (1, 0, 1, 1))": 33.414,
 "((0, 0, 0, 0), (1, 1, 0, 1), (0, 0, 1, 0), (1, 1, 0, 0))": 29.7326,
 "((0, 0, 0, 0), (1, 1, 0, 1), (0, 0, 1, 0), (1, 1, 0, 1))": 31.1909,
 "((0, 0, 0, 0), (1, 1, 0, 1), (0, 0, 1, 0), (1, 1, 1, 0))": 31.8118,
 "((0, 0, 0, 0), (1, 1, 0, 1), (0, 0, 1, 0), (1, 1, 1, 1))": 32.7478,
 "((0, 0, 0, 0), (1, 1, 0, 1), (0, 0, 1, 1), (0, 0, 0, 0))": 28.3849,
 "((0, 0, 0, 0), (1, 1, 0, 1), (0, 0, 1, 1), (0, 0, 0, 1))": 29.3152,
 "((0, 0, 0, 0), (1, 1, 0, 1), (0, 0, 1, 1), (0, 0, 1, 0))": 29.1353,
 "((0, 0, 0, 0), (1, 1, 0, 1), (0, 0, 1, 1), (0, 0, 1, 1))": 29.9762,
 "((0, 0, 0, 0), (1, 1, 0, 1), (0, 0, 1, 1), (0, 1, 0, 0))": 30.5118,
 "((0, 0, 0, 0), (1, 1, 0, 1), (0, 0, 1, 1), (0, 1, 0, 1))": 33.3268,
 "((0, 0, 0, 0), (1, 1, 0, 1), (0, 0, 1, 1), (0, 1, 1, 0))": 29.7779,
 "((0, 0, 0, 0), (1, 1, 0, 1), (0, 0, 1, 1), (0, 1, 1, 1))": 31.2905,
 "((0, 0, 0, 0), (1, 1, 0, 1), (0, 0, 1, 1), (1, 0, 0, 0))": 32.7749,
 "((0, 0, 0, 0), (1, 1, 0, 1), (0, 0, 1, 1), (1, 0, 0, 1))": 33.8274,
 "((0, 0, 0, 0), (1, 1, 0, 1), (0, 0, 1, 1), (1, 0, 1, 0))": 32.6894,
 "((0, 0, 0, 0), (1, 1, 0, 1), (0, 0, 1, 1), (1, 0, 1, 1))": 31.0612,
 "((0, 0, 0, 0), (1, 1, 0, 1), (0, 0, 1, 1), (1, 1, 0, 0))": 31.0621,
 "((0, 0, 0, 0), (1, 1, 0, 1), (0, 0, 1, 1), (1, 1, 0, 1))": 32.7095,
 "((0, 0, 0, 0), (1, 1, 0, 1), (0, 0, 1, 1), (1, 1, 1, 0))": 32.3789,
 "((0, 0, 0, 0), (1, 1, 0, 1), (0, 0, 1, 1), (1, 1, 1, 1))": 30.6702,
 "((0, 0, 0, 0), (1, 1, 0, 1), (0, 1, 0, 0), (0, 0, 0, 0))": 27.6798,
 "((0, 0, 0, 0), (1, 1, 0, 1), (0, 1, 0, 0), (0, 0, 0, 1))": 30.2118,
 "((0, 0, 0, 0), (1, 1, 0, 1), (0, 1, 0, 0), (0, 0, 1, 0))": 28.4475,
 "((0, 0, 0, 0), (1, 1, 0, 1), (0, 1, 0, 0), (0, 0, 1, 1))": 29.7256,
 "((0, 0, 0, 0), (1, 1, 0, 1), (0, 1, 0, 0), (0, 1, 0, 0))": 28.1364,
 "((0, 0, 0, 0), (1, 1, 0, 1), (0, 1, 0, 0), (0, 1, 0, 1))": 32.3999,
 "((0, 0, 0, 0), (1, 1, 0, 1), (0, 1, 0, 0), (0, 1, 1, 0))": 30.0098,
 "((0, 0, 0, 0), (1, 1, 0, 1), (0, 1, 0, 0), (0, 1, 1, 1))": 33.4093,
 "((0, 0, 0, 0), (1, 1, 0, 1), (0, 1, 0, 0), (1, 0, 0, 0))": 30.4855,
 "((0, 0, 0, 0), (1, 1, 0, 1), (0, 1, 0, 0), (1, 0, 0, 1))": 33.8657,
 "((0, 0, 0, 0), (1, 1, 0, 1), (0, 1, 0, 0), (1, 0, 1, 0))": 32.9801,
 "((0, 0, 0, 0), (1, 1, 0, 1), (0, 1, 0, 0), (1, 0, 1, 1))": 33.784,
 "((0, 0, 0, 0), (1, 1, 0, 1), (0, 1, 0, 0), (1, 1, 0, 0))": 30.3818,
 "((0, 0, 0, 0), (1, 1, 0, 1), (0, 1, 0, 0), (1, 1, 0, 1))": 32.4572,
 "((0, 0, 0, 0), (1, 1, 0, 1), (0, 1, 0, 0), (1, 1, 1, 0))": 32.2873,
 "((0, 0, 0, 0), (1, 1, 0, 1), (0, 1, 0, 0), (1, 1, 1, 1))": 33.9801,
 "((0, 0, 0, 0), (1, 1, 0, 1), (0, 1, 0, 1), (0, 0, 0, 0))": 29.3999,
 "((0, 0, 0, 0), (1, 1, 0, 1), (0, 1, 0, 1), (0, 0, 0, 1))": 30.3113,
 "((0, 0, 0, 0), (1, 1, 0, 1), (0, 1, 0, 1), (0, 0, 1, 0))": 28.1624,
 "((0, 0, 0, 0), (1, 1, 0, 1), (0, 1, 0, 1), (0, 0, 1, 1))": 30.1097,
 "((0, 0, 0, 0), (1, 1, 0, 1), (0, 1, 0, 1), (0, 1, 0, 0))": 29.8525,
 "((0, 0, 0, 0), (1, 1, 0, 1), (0, 1, 0, 1), (0, 1, 0, 1))": 30.9697,
 "((0, 0, 0, 0), (1, 1, 0, 1), (0, 1, 0, 1), (0, 1, 1, 0))": 30.7256,
 "((0, 0, 0, 0), (1, 1, 0, 1), (0, 1, 0, 1), (0, 1, 1, 1))": 32.8593,
 "((0, 0, 0, 0), (1, 1, 0, 1), (0, 1, 0, 1), (1, 0, 0, 0))": 32.8722,
 "((0, 0, 0, 0), (1, 1, 0, 1), (0, 1, 0, 1), (1, 0, 0, 1))": 34.4572,
 "((0, 0, 0, 0), (1, 1, 0, 1), (0, 1, 0, 1), (1, 0, 1, 0))": 32.338,
 "((0, 0, 0, 0), (1, 1, 0, 1), (0, 1, 0, 1), (1, 0, 1, 1))": 31.456,
 "((0, 0, 0, 0), (1, 1, 0, 1), (0, 1, 0, 1), (1, 1, 0, 0))": 31.8385,
 "((0, 0, 0, 0), (1, 1, 0, 1), (0, 1, 0, 1), (1, 1, 0, 1))": 33.9118,
 "((0, 0, 0, 0), (1, 1, 0, 1), (0, 1, 0, 1), (1, 1, 1, 0))": 33.1431,
 "((0, 0, 0, 0), (1, 1, 0, 1), (0, 1, 0, 1), (1, 1, 1, 1))": 33.1236,
 "((0, 0, 0, 0), (1, 1, 0, 1), (0, 1, 1, 0), (0, 0, 0, 0))": 28.465,
 "((0, 0, 0, 0), (1, 1, 0, 1), (0, 1, 1, 0), (0, 0, 0, 1))": 29.4805,
 "((0, 0, 0, 0), (1, 1, 0, 1), (0, 1, 1, 0), (0, 0, 1, 0))": 28.7311,
 "((0, 0, 0, 0), (1, 1, 0, 1), (0, 1, 1, 0), (0, 0, 1, 1))": 28.6467,
 "((0, 0, 0, 0), (1, 1, 0, 1), (0, 1, 1, 0), (0, 1, 0, 0))": 29.3129,
 "((0, 0, 0, 0), (1, 1, 0, 1), (0, 1, 1, 0), (0, 1, 0, 1))": 32.329,
 "((0, 0, 0, 0), (1, 1, 0, 1), (0, 1, 1, 0), (0, 1, 1, 0))": 29.6346,
 "((0, 0, 0, 0), (1, 1, 0, 1), (0, 1, 1, 0), (0, 1, 1, 1))": 32.8369,
 "((0, 0, 0, 0), (1, 1, 0, 1), (0, 1, 1, 0), (1, 0, 0, 0))": 30.522,
 "((0, 0, 0, 0), (1, 1, 0, 1), (0, 1, 1, 0), (1, 0, 0, 1))": 33.6837,
 "((0, 0, 0, 0), (1, 1, 0, 1), (0, 1, 1, 0), (1, 0, 1, 0))": 33.9051,
 "((0, 0, 0, 0), (1, 1, 0, 1), (0, 1, 1, 0), (1, 0, 1, 1))": 33.3447,
 "((0, 0, 0, 0), (1, 1, 0, 1), (0, 1, 1, 0), (1, 1, 0, 0))": 30.4756,
 "((0, 0, 0, 0), (1, 1, 0, 1), (0, 1, 1, 0), (1, 1, 0, 1))": 32.1768,
 "((0, 0, 0, 0), (1, 1, 0, 1), (0, 1, 1, 0), (1, 1, 1, 0))": 32.9455,
 "((0, 0, 0, 0), (1, 1, 0, 1), (0, 1, 1, 0), (1, 1, 1, 1))": 34.4768,
 "((0, 0, 0, 0), (1, 1, 0, 1), (0, 1, 1, 1), (0, 0, 0, 0))": 29.9034,
 "((0, 0, 0, 0), (1, 1, 0, 1), (0, 1, 1, 1), (0, 0, 0, 1))": 29.5878,
 "((0, 0, 0, 0), (1, 1, 0, 1), (0, 1, 1, 1), (0, 0, 1, 0))": 27.8108,
 "((0, 0, 0, 0), (1, 1, 0, 1), (0, 1, 1, 1), (0, 0, 1, 1))": 29.3592,
 "((0, 0, 0, 0), (1, 1, 0, 1), (0, 1, 1, 1), (0, 1, 0, 0))": 30.8771,
 "((0, 0, 0, 0), (1, 1, 0, 1), (0, 1, 1, 1), (0, 1, 0, 1))": 32.3697,
 "((0, 0, 0, 0), (1, 1, 0, 1), (0, 1, 1, 1), (0, 1, 1, 0))": 29.7404,
 "((0, 0, 0, 0), (1, 1, 0, 1), (0, 1, 1, 1), (0, 1, 1, 1))": 31.2093,
 "((0, 0, 0, 0), (1, 1, 0, 1), (0, 1, 1, 1), (1, 0, 0, 0))": 32.7418,
 "((0, 0, 0, 0), (1, 1, 0, 1), (0, 1, 1, 1), (1, 0, 0, 1))": 34.5374,
 "((0, 0, 0, 0), (1, 1, 0, 1), (0, 1, 1, 1), (1, 0, 1, 0))": 31.3413,
 "((0, 0, 0, 0), (1, 1, 0, 1), (0, 1, 1, 1), (1, 0, 1, 1))": 32.2052,
 "((0, 0, 0, 0), (1, 1, 0, 1), (0, 1, 1, 1), (1, 1, 0, 0))": 30.781,
 "((0, 0, 0, 0), (1, 1, 0, 1), (0, 1, 1, 1), (1, 1, 0, 1))": 33.8787,
 "((0, 0, 0, 0), (1, 1, 0, 1), (0, 1, 1, 1), (1, 1, 1, 0))": 32.2829,
 "((0, 0, 0, 0), (1, 1, 0, 1), (0, 1, 1, 1), (1, 1, 1, 1))": 31.4657,
 "((0, 0, 0, 0), (1, 1, 0, 1), (1, 0, 0, 0), (0, 0, 0, 0))": 29.5772,
 "((0, 0, 0, 0), (1, 1, 0, 1), (1, 0, 0, 0), (0, 0, 0, 1))": 33.1236,
 "((0, 0, 0, 0), (1, 1, 0, 1), (1, 0, 0, 0), (0, 0, 1, 0))": 30.0911,
 "((0, 0, 0, 0), (1, 1, 0, 1), (1, 0, 0, 0), (0, 0, 1, 1))": 32.784,
 "((0, 0, 0, 0), (1, 1, 0, 1), (1, 0, 0, 0), (0, 1, 0, 0))": 28.9419,
 "((0, 0, 0, 0), (1, 1, 0, 1), (1, 0, 0, 0), (0, 1, 0, 1))": 33.195,
 "((0, 0, 0, 0), (1, 1, 0, 1), (1, 0, 0, 0), (0, 1, 1, 0))": 30.3458,
 "((0, 0, 0, 0), (1, 1, 0, 1), (1, 0, 0, 0), (0, 1, 1, 1))": 30.5812,
 "((0, 0, 0, 0), (1, 1, 0, 1), (1, 0, 0, 0), (1, 0, 0, 0))": 30.051,
 "((0, 0, 0, 0), (1, 1, 0, 1), (1, 0, 0, 0), (1, 0, 0, 1))": 33.6443,
 "((0, 0, 0, 0), (1, 1, 0, 1), (1, 0, 0, 0), (1, 0, 1, 0))": 32.4645,
 "((0, 0, 0, 0), (1, 1, 0, 1), (1, 0, 0, 0), (1, 0, 1, 1))": 34.5581,
 "((0, 0, 0, 0), (1, 1, 0, 1), (1, 0, 0, 0), (1, 1, 0, 0))": 30.8853,
 "((0, 0, 0, 0), (1, 1, 0, 1), (1, 0, 0, 0), (1, 1, 0, 1))": 31.2237,
 "((0, 0, 0, 0), (1, 1, 0, 1), (1, 0, 0, 0), (1, 1, 1, 0))": 32.3201,
 "((0, 0, 0, 0), (1, 1, 0, 1), (1, 0, 0, 0), (1, 1, 1, 1))": 32.1869,
 "((0, 0, 0, 0), (1, 1, 0, 1), (1, 0, 0, 1), (0, 0, 0, 0))": 31.6596,
 "((0, 0, 0, 0), (1, 1, 0, 1), (1, 0, 0, 1), (0, 0, 0, 1))": 33.372,
 "((0, 0, 0, 0), (1, 1, 0, 1), (1, 0, 0, 1), (0, 0, 1, 0))": 30.6209,
 "((0, 0, 0, 0), (1, 1, 0, 1), (1, 0, 0, 1), (0, 0, 1, 1))": 32.2829,
 "((0, 0, 0, 0), (1, 1, 0, 1), (1, 0, 0, 1), (0, 1, 0, 0))": 29.5017,
 "((0, 0, 0, 0), (1, 1, 0, 1), (1, 0, 0, 1), (0, 1, 0, 1))": 33.8025,
 "((0, 0, 0, 0), (1, 1, 0, 1), (1, 0, 0, 1), (0, 1, 1, 0))": 31.4572,
 "((0, 0, 0, 0), (1, 1, 0, 1), (1, 0, 0, 1), (0, 1, 1, 1))": 33.1589,
 "((0, 0, 0, 0), (1, 1, 0, 1), (1, 0, 0, 1), (1, 0, 0, 0))": 32.869,
 "((0, 0, 0, 0), (1, 1, 0, 1), (1, 0, 0, 1), (1, 0, 0, 1))": 32.9455,
 "((0, 0, 0, 0), (1, 1, 0, 1), (1, 0, 0, 1), (1, 0, 1, 0))": 34.3268,
 "((0, 0, 0, 0), (1, 1, 0, 1), (1, 0, 0, 1), (1, 0, 1, 1))": 31.2873,
 "((0, 0, 0, 0), (1, 1, 0, 1), (1, 0, 0, 1), (1, 1, 0, 0))": 32.5898,
 "((0, 0, 0, 0), (1, 1, 0, 1), (1, 0, 0, 1), (1, 1, 0, 1))": 31.3755,
 "((0, 0, 0, 0), (1, 1, 0, 1), (1, 0, 0, 1), (1, 1, 1, 0))": 33.2786,
 "((0, 0, 0, 0), (1, 1, 0, 1), (1, 0, 0, 1), (1, 1, 1, 1))": 31.232,
 "((0, 0, 0, 0), (1, 1, 0, 1), (1, 0, 1, 0), (0, 0, 0, 0))": 29.4612,
 "((0, 0, 0, 0), (1, 1, 0, 1), (1, 0, 1, 0), (0, 0, 0, 1))": 33.5068,
 "((0, 0, 0, 0), (1, 1, 0, 1), (1, 0, 1, 0), (0, 0, 1, 0))": 29.7541,
 "((0, 0, 0, 0), (1, 1, 0, 1), (1, 0, 1, 0), (0, 0, 1, 1))": 32.1589,
 "((0, 0, 0, 0), (1, 1, 0, 1), (1, 0, 1, 0), (0, 1, 0, 0))": 28.7383,
 "((0, 0, 0, 0), (1, 1, 0, 1), (1, 0, 1, 0), (0, 1, 0, 1))": 31.7901,
 "((0, 0, 0, 0), (1, 1, 0, 1), (1, 0, 1, 0), (0, 1, 1, 0))": 30.3743,
 "((0, 0, 0, 0), (1, 1, 0, 1), (1, 0, 1, 0), (0, 1, 1, 1))": 32.8561,
 "((0, 0, 0, 0), (1, 1, 0, 1), (1, 0, 1, 0), (1, 0, 0, 0))": 30.7066,
 "((0, 0, 0, 0), (1, 1, 0, 1), (1, 0, 1, 0), (1, 0, 0, 1))": 34.3538,
 "((0, 0, 0, 0), (1, 1, 0, 1), (1, 0, 1, 0), (1, 0, 1, 0))": 31.4572,
 "((0, 0, 0, 0), (1, 1, 0, 1), (1, 0, 1, 0), (1, 0, 1, 1))": 34.4867,
 "((0, 0, 0, 0), (1, 1, 0, 1), (1, 0, 1, 0), (1, 1, 0, 0))": 30.5588,
 "((0, 0, 0, 0), (1, 1, 0, 1), (1, 0, 1, 0), (1, 1, 0, 1))": 30.8282,
 "((0, 0, 0, 0), (1, 1, 0, 1), (1, 0, 1, 0), (1, 1, 1, 0))": 32.678,
 "((0, 0, 0, 0), (1, 1, 0, 1), (1, 0, 1, 0), (1, 1, 1, 1))": 32.2573,
 "((0, 0, 0, 0), (1, 1, 0, 1), (1, 0, 1, 1), (0, 0, 0, 0))": 31.698,
 "((0, 0, 0, 0), (1, 1, 0, 1), (1, 0, 1, 1), (0, 0, 0, 1))": 33.5845,
 "((0, 0, 0, 0), (1, 1, 0, 1), (1, 0, 1, 1), (0, 0, 1, 0))": 29.0674,
 "((0, 0, 0, 0), (1, 1, 0, 1), (1, 0, 1, 1), (0, 0, 1, 1))": 31.7658,
 "((0, 0, 0, 0), (1, 1, 0, 1), (1, 0, 1, 1), (0, 1, 0, 0))": 30.0561,
 "((0, 0, 0, 0), (1, 1, 0, 1), (1, 0, 1, 1), (0, 1, 0, 1))": 32.8787,
 "((0, 0, 0, 0), (1, 1, 0, 1), (1, 0, 1, 1), (0, 1, 1, 0))": 30.145,
 "((0, 0, 0, 0), (1, 1, 0, 1), (1, 0, 1, 1), (0, 1, 1, 1))": 31.319,
 "((0, 0, 0, 0), (1, 1, 0, 1), (1, 0, 1, 1), (1, 0, 0, 0))": 32.8886,
 "((0, 0, 0, 0), (1, 1, 0, 1), (1, 0, 1, 1), (1, 0, 0, 1))": 33.8985,
 "((0, 0, 0, 0), (1, 1, 0, 1), (1, 0, 1, 1), (1, 0, 1, 0))": 33.3047,
 "((0, 0, 0, 0), (1, 1, 0, 1), (1, 0, 1, 1), (1, 0, 1, 1))": 31.329,
 "((0, 0, 0, 0), (1, 1, 0, 1), (1, 0, 1, 1), (1, 1, 0, 0))": 32.1275,
 "((0, 0, 0, 0), (1, 1, 0, 1), (1, 0, 1, 1), (1, 1, 0, 1))": 31.483,
 "((0, 0, 0, 0), (1, 1, 0, 1), (1, 0, 1, 1), (1, 1, 1, 0))": 33.0593,
 "((0, 0, 0, 0), (1, 1, 0, 1), (1, 0, 1, 1), (1, 1, 1, 1))": 30.1509,
 "((0, 0, 0, 0), (1, 1, 0, 1), (1, 1, 0, 0), (0, 0, 0, 0))": 29.0831,
 "((0, 0, 0, 0), (1, 1, 0, 1), (1, 1, 0, 0), (0, 0, 0, 1))": 33.03,
 "((0, 0, 0, 0), (1, 1, 0, 1), (1, 1, 0, 0), (0, 0, 1, 0))": 30.2404,
 "((0, 0, 0, 0), (1, 1, 0, 1), (1, 1, 0, 0), (0, 0, 1, 1))": 30.0864,
 "((0, 0, 0, 0), (1, 1, 0, 1), (1, 1, 0, 0), (0, 1, 0, 0))": 29.1983,
 "((0, 0, 0, 0), (1, 1, 0, 1), (1, 1, 0, 0), (0, 1, 0, 1))": 33.6332,
 "((0, 0, 0, 0), (1, 1, 0, 1), (1, 1, 0, 0), (0, 1, 1, 0))": 29.5935,
 "((0, 0, 0, 0), (1, 1, 0, 1), (1, 1, 0, 0), (0, 1, 1, 1))": 32.8465,
 "((0, 0, 0, 0), (1, 1, 0, 1), (1, 1, 0, 0), (1, 0, 0, 0))": 30.3987,
 "((0, 0, 0, 0), (1, 1, 0, 1), (1, 1, 0, 0), (1, 0, 0, 1))": 34.1828,
 "((0, 0, 0, 0), (1, 1, 0, 1), (1, 1, 0, 0), (1, 0, 1, 0))": 33.012,
 "((0, 0, 0, 0), (1, 1, 0, 1), (1, 1, 0, 0), (1, 0, 1, 1))": 34.8087,
 "((0, 0, 0, 0), (1, 1, 0, 1), (1, 1, 0, 0), (1, 1, 0, 0))": 30.6879,
 "((0, 0, 0, 0), (1, 1, 0, 1), (1, 1, 0, 0), (1, 1, 0, 1))": 30.7635,
 "((0, 0, 0, 0), (1, 1, 0, 1), (1, 1, 0, 0), (1, 1, 1, 0))": 31.0779,
 "((0, 0, 0, 0), (1, 1, 0, 1), (1, 1, 0, 0), (1, 1, 1, 1))": 30.7455,
 "((0, 0, 0, 0), (1, 1, 0, 1), (1, 1, 0, 1), (0, 0, 0, 0))": 31.4235,
 "((0, 0, 0, 0), (1, 1, 0, 1), (1, 1, 0, 1), (0, 0, 0, 1))": 32.7994,
 "((0, 0, 0, 0), (1, 1, 0, 1), (1, 1, 0, 1), (0, 0, 1, 0))": 30.2483,
 "((0, 0, 0, 0), (1, 1, 0, 1), (1, 1, 0, 1), (0, 0, 1, 1))": 31.3743,
 "((0, 0, 0, 0), (1, 1, 0, 1), (1, 1, 0, 1), (0, 1, 0, 0))": 29.6812,
 "((0, 0, 0, 0), (1, 1, 0, 1), (1, 1, 0, 1), (0, 1, 0, 1))": 32.3882,
 "((0, 0, 0, 0), (1, 1, 0, 1), (1, 1, 0, 1), (0, 1, 1, 0))": 30.6973,
 "((0, 0, 0, 0), (1, 1, 0, 1), (1, 1, 0, 1), (0, 1, 1, 1))": 32.6387,
 "((0, 0, 0, 0), (1, 1, 0, 1), (1, 1, 0, 1), (1, 0, 0, 0))": 32.3335,
 "((0, 0, 0, 0), (1, 1, 0, 1), (1, 1, 0, 1), (1, 0, 0, 1))": 33.4093,
 "((0, 0, 0, 0), (1, 1, 0, 1), (1, 1, 0, 1), (1, 0, 1, 0))": 32.882,
 "((0, 0, 0, 0), (1, 1, 0, 1), (1, 1, 0, 1), (1, 0, 1, 1))": 32.1275,
 "((0, 0, 0, 0), (1, 1, 0, 1), (1, 1, 0, 1), (1, 1, 0, 0))": 31.5965,
 "((0, 0, 0, 0), (1, 1, 0, 1), (1, 1, 0, 1), (1, 1, 0, 1))": 28.6396,
 "((0, 0, 0, 0), (1, 1, 0, 1), (1, 1, 0, 1), (1, 1, 1, 0))": 31.5245,
 "((0, 0, 0, 0), (1, 1, 0, 1), (1, 1, 0, 1), (1, 1, 1, 1))": 29.0348,
 "((0, 0, 0, 0), (1, 1, 0, 1), (1, 1, 1, 0), (0, 0, 0, 0))": 29.7508,
 "((0, 0, 0, 0), (1, 1, 0, 1), (1, 1, 1, 0), (0, 0, 0, 1))": 32.7125,
 "((0, 0, 0, 0), (1, 1, 0, 1), (1, 1, 1, 0), (0, 0, 1, 0))": 30.2588,
 "((0, 0, 0, 0), (1, 1, 0, 1), (1, 1, 1, 0), (0, 0, 1, 1))": 30.7583,
 "((0, 0, 0, 0), (1, 1, 0, 1), (1, 1, 1, 0), (0, 1, 0, 0))": 28.8698,
 "((0, 0, 0, 0), (1, 1, 0, 1), (1, 1, 1, 0), (0, 1, 0, 1))": 32.882,
 "((0, 0, 0, 0), (1, 1, 0, 1), (1, 1, 1, 0), (0, 1, 1, 0))": 29.8048,
 "((0, 0, 0, 0), (1, 1, 0, 1), (1, 1, 1, 0), (0, 1, 1, 1))": 32.1648,
 "((0, 0, 0, 0), (1, 1, 0, 1), (1, 1, 1, 0), (1, 0, 0, 0))": 30.3526,
 "((0, 0, 0, 0), (1, 1, 0, 1), (1, 1, 1, 0), (1, 0, 0, 1))": 34.8593,
 "((0, 0, 0, 0), (1, 1, 0, 1), (1, 1, 1, 0), (1, 0, 1, 0))": 32.4818,
 "((0, 0, 0, 0), (1, 1, 0, 1), (1, 1, 1, 0), (1, 0, 1, 1))": 34.2488,
 "((0, 0, 0, 0), (1, 1, 0, 1), (1, 1, 1, 0), (1, 1, 0, 0))": 29.9662,
 "((0, 0, 0, 0), (1, 1, 0, 1), (1, 1, 1, 0), (1, 1, 0, 1))": 30.8433,
 "((0, 0, 0, 0), (1, 1, 0, 1), (1, 1, 1, 0), (1, 1, 1, 0))": 31.0102,
 "((0, 0, 0, 0), (1, 1, 0, 1), (1, 1, 1, 0), (1, 1, 1, 1))": 30.368,
 "((0, 0, 0, 0), (1, 1, 0, 1), (1, 1, 1, 1), (0, 0, 0, 0))": 30.6305,
 "((0, 0, 0, 0), (1, 1, 0, 1), (1, 1, 1, 1), (0, 0, 0, 1))": 31.9018,
 "((0, 0, 0, 0), (1, 1, 0, 1), (1, 1, 1, 1), (0, 0, 1, 0))": 29.4747,
 "((0, 0, 0, 0), (1, 1, 0, 1), (1, 1, 1, 1), (0, 0, 1, 1))": 30.2911,
 "((0, 0, 0, 0), (1, 1, 0, 1), (1, 1, 1, 1), (0, 1, 0, 0))": 29.7241,
 "((0, 0, 0, 0), (1, 1, 0, 1), (1, 1, 1, 1), (0, 1, 0, 1))": 31.9576,
 "((0, 0, 0, 0), (1, 1, 0, 1), (1, 1, 1, 1), (0, 1, 1, 0))": 29.4902,
 "((0, 0, 0, 0), (1, 1, 0, 1), (1, 1, 1, 1), (0, 1, 1, 1))": 31.4057,
 "((0, 0, 0, 0), (1, 1, 0, 1), (1, 1, 1, 1), (1, 0, 0, 0))": 29.9298,
 "((0, 0, 0, 0), (1, 1, 0, 1), (1, 1, 1, 1), (1, 0, 0, 1))": 33.7418,
 "((0, 0, 0, 0), (1, 1, 0, 1), (1, 1, 1, 1), (1, 0, 1, 0))": 31.9473,
 "((0, 0, 0, 0), (1, 1, 0, 1), (1, 1, 1, 1), (1, 0, 1, 1))": 31.9925,
 "((0, 0, 0, 0), (1, 1, 0, 1), (1, 1, 1, 1), (1, 1, 0, 0))": 29.4551,
 "((0, 0, 0, 0), (1, 1, 0, 1), (1, 1, 1, 1), (1, 1, 0, 1))": 28.8032,
 "((0, 0, 0, 0), (1, 1, 0, 1), (1, 1, 1, 1), (1, 1, 1, 0))": 31.3025,
 "((0, 0, 0, 0), (1, 1, 0, 1), (1, 1, 1, 1), (1, 1, 1, 1))": 27.9109,
 "((0, 0, 0, 0), (1, 1, 1, 0), (0, 0, 0, 0), (0, 0, 0, 0))": 26.054,
 "((0, 0, 0, 0), (1, 1, 1, 0), (0, 0, 0, 0), (0, 0, 0, 1))": 25.9212,
 "((0, 0, 0, 0), (1, 1, 1, 0), (0, 0, 0, 0), (0, 0, 1, 0))": 26.8695,
 "((0, 0, 0, 0), (1, 1, 1, 0), (0, 0, 0, 0), (0, 0, 1, 1))": 25.9348,
 "((0, 0, 0, 0), (1, 1, 1, 0), (0, 0, 0, 0), (0, 1, 0, 0))": 28.0541,
 "((0, 0, 0, 0), (1, 1, 1, 0), (0, 0, 0, 0), (0, 1, 0, 1))": 28.1437,
 "((0, 0, 0, 0), (1, 1, 1, 0), (0, 0, 0, 0), (0, 1, 1, 0))": 28.1433,
 "((0, 0, 0, 0), (1, 1, 1, 0), (0, 0, 0, 0), (0, 1, 1, 1))": 27.2524,
 "((0, 0, 0, 0), (1, 1, 1, 0), (0, 0, 0, 0), (1, 0, 0, 0))": 28.8814,
 "((0, 0, 0, 0), (1, 1, 1, 0), (0, 0, 0, 0), (1, 0, 0, 1))": 32.8755,
 "((0, 0, 0, 0), (1, 1, 1, 0), (0, 0, 0, 0), (1, 0, 1, 0))": 31.7508,
 "((0, 0, 0, 0), (1, 1, 1, 0), (0, 0, 0, 0), (1, 0, 1, 1))": 32.3357,
 "((0, 0, 0, 0), (1, 1, 1, 0), (0, 0, 0, 0), (1, 1, 0, 0))": 29.9197,
 "((0, 0, 0, 0), (1, 1, 1, 0), (0, 0, 0, 0), (1, 1, 0, 1))": 32.1909,
 "((0, 0, 0, 0), (1, 1, 1, 0), (0, 0, 0, 0), (1, 1, 1, 0))": 30.5865,
 "((0, 0, 0, 0), (1, 1, 1, 0), (0, 0, 0, 0), (1, 1, 1, 1))": 31.2626,
 "((0, 0, 0, 0), (1, 1, 1, 0), (0, 0, 0, 1), (0, 0, 0, 0))": 26.0525,
 "((0, 0, 0, 0), (1, 1, 1, 0), (0, 0, 0, 1), (0, 0, 0, 1))": 27.0966,
 "((0, 0, 0, 0), (1, 1, 1, 0), (0, 0, 0, 1), (0, 0, 1, 0))": 26.4279,
 "((0, 0, 0, 0), (1, 1, 1, 0), (0, 0, 0, 1), (0, 0, 1, 1))": 28.1713,
 "((0, 0, 0, 0), (1, 1, 1, 0), (0, 0, 0, 1), (0, 1, 0, 0))": 25.771,
 "((0, 0, 0, 0), (1, 1, 1, 0), (0, 0, 0, 1), (0, 1, 0, 1))": 30.261,
 "((0, 0, 0, 0), (1, 1, 1, 0), (0, 0, 0, 1), (0, 1, 1, 0))": 27.947,
 "((0, 0, 0, 0), (1, 1, 1, 0), (0, 0, 0, 1), (0, 1, 1, 1))": 29.3735,
 "((0, 0, 0, 0), (1, 1, 1, 0), (0, 0, 0, 1), (1, 0, 0, 0))": 31.5952,
 "((0, 0, 0, 0), (1, 1, 1, 0), (0, 0, 0, 1), (1, 0, 0, 1))": 31.4081,
 "((0, 0, 0, 0), (1, 1, 1, 0), (0, 0, 0, 1), (1, 0, 1, 0))": 31.5361,
 "((0, 0, 0, 0), (1, 1, 1, 0), (0, 0, 0, 1), (1, 0, 1, 1))": 31.2938,
 "((0, 0, 0, 0), (1, 1, 1, 0), (0, 0, 0, 1), (1, 1, 0, 0))": 29.6509,
 "((0, 0, 0, 0), (1, 1, 1, 0), (0, 0, 0, 1), (1, 1, 0, 1))": 31.8902,
 "((0, 0, 0, 0), (1, 1, 1, 0), (0, 0, 0, 1), (1, 1, 1, 0))": 30.6512,
 "((0, 0, 0, 0), (1, 1, 1, 0), (0, 0, 0, 1), (1, 1, 1, 1))": 32.3135,
 "((0, 0, 0, 0), (1, 1, 1, 0), (0, 0, 1, 0), (0, 0, 0, 0))": 27.4966,
 "((0, 0, 0, 0), (1, 1, 1, 0), (0, 0, 1, 0), (0, 0, 0, 1))": 26.4869,
 "((0, 0, 0, 0), (1, 1, 1, 0), (0, 0, 1, 0), (0, 0, 1, 0))": 28.0384,
 "((0, 0, 0, 0), (1, 1, 1, 0), (0, 0, 1, 0), (0, 0, 1, 1))": 26.5886,
 "((0, 0, 0, 0), (1, 1, 1, 0), (0, 0, 1, 0), (0, 1, 0, 0))": 29.3212,
 "((0, 0, 0, 0), (1, 1, 1, 0), (0, 0, 1, 0), (0, 1, 0, 1))": 29.7665,
 "((0, 0, 0, 0), (1, 1, 1, 0), (0, 0, 1, 0), (0, 1, 1, 0))": 29.2354,
 "((0, 0, 0, 0), (1, 1, 1, 0), (0, 0, 1, 0), (0, 1, 1, 1))": 27.768,
 "((0, 0, 0, 0), (1, 1, 1, 0), (0, 0, 1, 0), (1, 0, 0, 0))": 31.1285,
 "((0, 0, 0, 0), (1, 1, 1, 0), (0, 0, 1, 0), (1, 0, 0, 1))": 33.8529,
 "((0, 0, 0, 0), (1, 1, 1, 0), (0, 0, 1, 0), (1, 0, 1, 0))": 33.1828,
 "((0, 0, 0, 0), (1, 1, 1, 0), (0, 0, 1, 0), (1, 0, 1, 1))": 32.197,
 "((0, 0, 0, 0), (1, 1, 1, 0), (0, 0, 1, 0), (1, 1, 0, 0))": 30.6066,
 "((0, 0, 0, 0), (1, 1, 1, 0), (0, 0, 1, 0), (1, 1, 0, 1))": 32.338,
 "((0, 0, 0, 0), (1, 1, 1, 0), (0, 0, 1, 0), (1, 1, 1, 0))": 31.5912,
 "((0, 0, 0, 0), (1, 1, 1, 0), (0, 0, 1, 0), (1, 1, 1, 1))": 31.9524,
 "((0, 0, 0, 0), (1, 1, 1, 0), (0, 0, 1, 1), (0, 0, 0, 0))": 26.1601,
 "((0, 0, 0, 0), (1, 1, 1, 0), (0, 0, 1, 1), (0, 0, 0, 1))": 26.7114,
 "((0, 0, 0, 0), (1, 1, 1, 0), (0, 0, 1, 1), (0, 0, 1, 0))": 26.1767,
 "((0, 0, 0, 0), (1, 1, 1, 0), (0, 0, 1, 1), (0, 0, 1, 1))": 27.1325,
 "((0, 0, 0, 0), (1, 1, 1, 0), (0, 0, 1, 1), (0, 1, 0, 0))": 28.7009,
 "((0, 0, 0, 0), (1, 1, 1, 0), (0, 0, 1, 1), (0, 1, 0, 1))": 30.1001,
 "((0, 0, 0, 0), (1, 1, 1, 0), (0, 0, 1, 1), (0, 1, 1, 0))": 27.5983,
 "((0, 0, 0, 0), (1, 1, 1, 0), (0, 0, 1, 1), (0, 1, 1, 1))": 28.8419,
 "((0, 0, 0, 0), (1, 1, 1, 0), (0, 0, 1, 1), (1, 0, 0, 0))": 31.3301,
 "((0, 0, 0, 0), (1, 1, 1, 0), (0, 0, 1, 1), (1, 0, 0, 1))": 32.9872,
 "((0, 0, 0, 0), (1, 1, 1, 0), (0, 0, 1, 1), (1, 0, 1, 0))": 31.5017,
 "((0, 0, 0, 0), (1, 1, 1, 0), (0, 0, 1, 1), (1, 0, 1, 1))": 29.7541,
 "((0, 0, 0, 0), (1, 1, 1, 0), (0, 0, 1, 1), (1, 1, 0, 0))": 30.0084,
 "((0, 0, 0, 0), (1, 1, 1, 0), (0, 0, 1, 1), (1, 1, 0, 1))": 32.1828,
 "((0, 0, 0, 0), (1, 1, 1, 0), (0, 0, 1, 1), (1, 1, 1, 0))": 30.2477,
 "((0, 0, 0, 0), (1, 1, 1, 0), (0, 0, 1, 1), (1, 1, 1, 1))": 31.2247,
 "((0, 0, 0, 0), (1, 1, 1, 0), (0, 1, 0, 0), (0, 0, 0, 0))": 27.2231,
 "((0, 0, 0, 0), (1, 1, 1, 0), (0, 1, 0, 0), (0, 0, 0, 1))": 27.5245,
 "((0, 0, 0, 0), (1, 1, 1, 0), (0, 1, 0, 0), (0, 0, 1, 0))": 28.1697,
 "((0, 0, 0, 0), (1, 1, 1, 0), (0, 1, 0, 0), (0, 0, 1, 1))": 27.5053,
 "((0, 0, 0, 0), (1, 1, 1, 0), (0, 1, 0, 0), (0, 1, 0, 0))": 28.3743,
 "((0, 0, 0, 0), (1, 1, 1, 0), (0, 1, 0, 0), (0, 1, 0, 1))": 30.5838,
 "((0, 0, 0, 0), (1, 1, 1, 0), (0, 1, 0, 0), (0, 1, 1, 0))": 29.6171,
 "((0, 0, 0, 0), (1, 1, 1, 0), (0, 1, 0, 0), (0, 1, 1, 1))": 28.5409,
 "((0, 0, 0, 0), (1, 1, 1, 0), (0, 1, 0, 0), (1, 0, 0, 0))": 29.273,
 "((0, 0, 0, 0), (1, 1, 1, 0), (0, 1, 0, 0), (1, 0, 0, 1))": 34.2237,
 "((0, 0, 0, 0), (1, 1, 1, 0), (0, 1, 0, 0), (1, 0, 1, 0))": 32.2362,
 "((0, 0, 0, 0), (1, 1, 1, 0), (0, 1, 0, 0), (1, 0, 1, 1))": 32.9907,
 "((0, 0, 0, 0), (1, 1, 1, 0), (0, 1, 0, 0), (1, 1, 0, 0))": 29.8549,
 "((0, 0, 0, 0), (1, 1, 1, 0), (0, 1, 0, 0), (1, 1, 0, 1))": 32.4093,
 "((0, 0, 0, 0), (1, 1, 1, 0), (0, 1, 0, 0), (1, 1, 1, 0))": 31.6624,
 "((0, 0, 0, 0), (1, 1, 1, 0), (0, 1, 0, 0), (1, 1, 1, 1))": 32.1869,
 "((0, 0, 0, 0), (1, 1, 1, 0), (0, 1, 0, 1), (0, 0, 0, 0))": 27.6684,
 "((0, 0, 0, 0), (1, 1, 1, 0), (0, 1, 0, 1), (0, 0, 0, 1))": 27.6616,
 "((0, 0, 0, 0), (1, 1, 1, 0), (0, 1, 0, 1), (0, 0, 1, 0))": 26.9093,
 "((0, 0, 0, 0), (1, 1, 1, 0), (0, 1, 0, 1), (0, 0, 1, 1))": 27.8849,
 "((0, 0, 0, 0), (1, 1, 1, 0), (0, 1, 0, 1), (0, 1, 0, 0))": 28.8104,
 "((0, 0, 0, 0), (1, 1, 1, 0), (0, 1, 0, 1), (0, 1, 0, 1))": 30.7366,
 "((0, 0, 0, 0), (1, 1, 1, 0), (0, 1, 0, 1), (0, 1, 1, 0))": 28.4577,
 "((0, 0, 0, 0), (1, 1, 1, 0), (0, 1, 0, 1), (0, 1, 1, 1))": 30.5239,
 "((0, 0, 0, 0), (1, 1, 1, 0), (0, 1, 0, 1), (1, 0, 0, 0))": 32.5017,
 "((0, 0, 0, 0), (1, 1, 1, 0), (0, 1, 0, 1), (1, 0, 0, 1))": 32.0968,
 "((0, 0, 0, 0), (1, 1, 1, 0), (0, 1, 0, 1), (1, 0, 1, 0))": 31.1628,
 "((0, 0, 0, 0), (1, 1, 1, 0), (0, 1, 0, 1), (1, 0, 1, 1))": 31.2404,
 "((0, 0, 0, 0), (1, 1, 1, 0), (0, 1, 0, 1), (1, 1, 0, 0))": 31.2733,
 "((0, 0, 0, 0), (1, 1, 1, 0), (0, 1, 0, 1), (1, 1, 0, 1))": 32.9593,
 "((0, 0, 0, 0), (1, 1, 1, 0), (0, 1, 0, 1), (1, 1, 1, 0))": 30.8282,
 "((0, 0, 0, 0), (1, 1, 1, 0), (0, 1, 0, 1), (1, 1, 1, 1))": 31.9942,
 "((0, 0, 0, 0), (1, 1, 1, 0), (0, 1, 1, 0), (0, 0, 0, 0))": 27.9159,
 "((0, 0, 0, 0), (1, 1, 1, 0), (0, 1, 1, 0), (0, 0, 0, 1))": 27.2209,
 "((0, 0, 0, 0), (1, 1, 1, 0), (0, 1, 1, 0), (0, 0, 1, 0))": 27.1929,
 "((0, 0, 0, 0), (1, 1, 1, 0), (0, 1, 1, 0), (0, 0, 1, 1))": 26.7302,
 "((0, 0, 0, 0), (1, 1, 1, 0), (0, 1, 1, 0), (0, 1, 0, 0))": 28.4892,
 "((0, 0, 0, 0), (1, 1, 1, 0), (0, 1, 1, 0), (0, 1, 0, 1))": 30.5484,
 "((0, 0, 0, 0), (1, 1, 1, 0), (0, 1, 1, 0), (0, 1, 1, 0))": 28.8198,
 "((0, 0, 0, 0), (1, 1, 1, 0), (0, 1, 1, 0), (0, 1, 1, 1))": 28.449,
 "((0, 0, 0, 0), (1, 1, 1, 0), (0, 1, 1, 0), (1, 0, 0, 0))": 31.0093,
 "((0, 0, 0, 0), (1, 1, 1, 0), (0, 1, 1, 0), (1, 0, 0, 1))": 34.4378,
 "((0, 0, 0, 0), (1, 1, 1, 0), (0, 1, 1, 0), (1, 0, 1, 0))": 33.1198,
 "((0, 0, 0, 0), (1, 1, 1, 0), (0, 1, 1, 0), (1, 0, 1, 1))": 32.781,
 "((0, 0, 0, 0), (1, 1, 1, 0), (0, 1, 1, 0), (1, 1, 0, 0))": 29.8481,
 "((0, 0, 0, 0), (1, 1, 1, 0), (0, 1, 1, 0), (1, 1, 0, 1))": 32.5043,
 "((0, 0, 0, 0), (1, 1, 1, 0), (0, 1, 1, 0), (1, 1, 1, 0))": 31.61,
 "((0, 0, 0, 0), (1, 1, 1, 0), (0, 1, 1, 0), (1, 1, 1, 1))": 31.7404,
 "((0, 0, 0, 0), (1, 1, 1, 0), (0, 1, 1, 1), (0, 0, 0, 0))": 27.199,
 "((0, 0, 0, 0), (1, 1, 1, 0), (0, 1, 1, 1), (0, 0, 0, 1))": 25.9545,
 "((0, 0, 0, 0), (1, 1, 1, 0), (0, 1, 1, 1), (0, 0, 1, 0))": 26.3762,
 "((0, 0, 0, 0), (1, 1, 1, 0), (0, 1, 1, 1), (0, 0, 1, 1))": 26.0837,
 "((0, 0, 0, 0), (1, 1, 1, 0), (0, 1, 1, 1), (0, 1, 0, 0))": 28.5332,
 "((0, 0, 0, 0), (1, 1, 1, 0), (0, 1, 1, 1), (0, 1, 0, 1))": 30.0807,
 "((0, 0, 0, 0), (1, 1, 1, 0), (0, 1, 1, 1), (0, 1, 1, 0))": 27.4464,
 "((0, 0, 0, 0), (1, 1, 1, 0), (0, 1, 1, 1), (0, 1, 1, 1))": 28.78,
 "((0, 0, 0, 0), (1, 1, 1, 0), (0, 1, 1, 1), (1, 0, 0, 0))": 31.2992,
 "((0, 0, 0, 0), (1, 1, 1, 0), (0, 1, 1, 1), (1, 0, 0, 1))": 33.7538,
 "((0, 0, 0, 0), (1, 1, 1, 0), (0, 1, 1, 1), (1, 0, 1, 0))": 31.5451,
 "((0, 0, 0, 0), (1, 1, 1, 0), (0, 1, 1, 1), (1, 0, 1, 1))": 29.784,
 "((0, 0, 0, 0), (1, 1, 1, 0), (0, 1, 1, 1), (1, 1, 0, 0))": 29.9894,
 "((0, 0, 0, 0), (1, 1, 1, 0), (0, 1, 1, 1), (1, 1, 0, 1))": 32.9319,
 "((0, 0, 0, 0), (1, 1, 1, 0), (0, 1, 1, 1), (1, 1, 1, 0))": 29.7733,
 "((0, 0, 0, 0), (1, 1, 1, 0), (0, 1, 1, 1), (1, 1, 1, 1))": 30.9515,
 "((0, 0, 0, 0), (1, 1, 1, 0), (1, 0, 0, 0), (0, 0, 0, 0))": 28.1309,
 "((0, 0, 0, 0), (1, 1, 1, 0), (1, 0, 0, 0), (0, 0, 0, 1))": 30.6695,
 "((0, 0, 0, 0), (1, 1, 1, 0), (1, 0, 0, 0), (0, 0, 1, 0))": 30.0906,
 "((0, 0, 0, 0), (1, 1, 1, 0), (1, 0, 0, 0), (0, 0, 1, 1))": 29.054,
 "((0, 0, 0, 0), (1, 1, 1, 0), (1, 0, 0, 0), (0, 1, 0, 0))": 28.799,
 "((0, 0, 0, 0), (1, 1, 1, 0), (1, 0, 0, 0), (0, 1, 0, 1))": 31.7154,
 "((0, 0, 0, 0), (1, 1, 1, 0), (1, 0, 0, 0), (0, 1, 1, 0))": 30.0779,
 "((0, 0, 0, 0), (1, 1, 1, 0), (1, 0, 0, 0), (0, 1, 1, 1))": 30.7779,
 "((0, 0, 0, 0), (1, 1, 1, 0), (1, 0, 0, 0), (1, 0, 0, 0))": 29.4098,
 "((0, 0, 0, 0), (1, 1, 1, 0), (1, 0, 0, 0), (1, 0, 0, 1))": 33.1828,
 "((0, 0, 0, 0), (1, 1, 1, 0), (1, 0, 0, 0), (1, 0, 1, 0))": 32.784,
 "((0, 0, 0, 0), (1, 1, 1, 0), (1, 0, 0, 0), (1, 0, 1, 1))": 33.8657,
 "((0, 0, 0, 0), (1, 1, 1, 0), (1, 0, 0, 0), (1, 1, 0, 0))": 29.9084,
 "((0, 0, 0, 0), (1, 1, 1, 0), (1, 0, 0, 0), (1, 1, 0, 1))": 31.8212,
 "((0, 0, 0, 0), (1, 1, 1, 0), (1, 0, 0, 0), (1, 1, 1, 0))": 31.7023,
 "((0, 0, 0, 0), (1, 1, 1, 0), (1, 0, 0, 0), (1, 1, 1, 1))": 32.4093,
 "((0, 0, 0, 0), (1, 1, 1, 0), (1, 0, 0, 1), (0, 0, 0, 0))": 29.7545,
 "((0, 0, 0, 0), (1, 1, 1, 0), (1, 0, 0, 1), (0, 0, 0, 1))": 30.5284,
 "((0, 0, 0, 0), (1, 1, 1, 0), (1, 0, 0, 1), (0, 0, 1, 0))": 28.4115,
 "((0, 0, 0, 0), (1, 1, 1, 0), (1, 0, 0, 1), (0, 0, 1, 1))": 29.1983,
 "((0, 0, 0, 0), (1, 1, 1, 0), (1, 0, 0, 1), (0, 1, 0, 0))": 25.8831,
 "((0, 0, 0, 0), (1, 1, 1, 0), (1, 0, 0, 1), (0, 1, 0, 1))": 31.4645,
 "((0, 0, 0, 0), (1, 1, 1, 0), (1, 0, 0, 1), (0, 1, 1, 0))": 28.4563,
 "((0, 0, 0, 0), (1, 1, 1, 0), (1, 0, 0, 1), (0, 1, 1, 1))": 31.5568,
 "((0, 0, 0, 0), (1, 1, 1, 0), (1, 0, 0, 1), (1, 0, 0, 0))": 32.1314,
 "((0, 0, 0, 0), (1, 1, 1, 0), (1, 0, 0, 1), (1, 0, 0, 1))": 30.1358,
 "((0, 0, 0, 0), (1, 1, 1, 0), (1, 0, 0, 1), (1, 0, 1, 0))": 32.4046,
 "((0, 0, 0, 0), (1, 1, 1, 0), (1, 0, 0, 1), (1, 0, 1, 1))": 32.4694,
 "((0, 0, 0, 0), (1, 1, 1, 0), (1, 0, 0, 1), (1, 1, 0, 0))": 29.296,
 "((0, 0, 0, 0), (1, 1, 1, 0), (1, 0, 0, 1), (1, 1, 0, 1))": 30.3063,
 "((0, 0, 0, 0), (1, 1, 1, 0), (1, 0, 0, 1), (1, 1, 1, 0))": 31.9507,
 "((0, 0, 0, 0), (1, 1, 1, 0), (1, 0, 0, 1), (1, 1, 1, 1))": 31.194,
 "((0, 0, 0, 0), (1, 1, 1, 0), (1, 0, 1, 0), (0, 0, 0, 0))": 29.5955,
 "((0, 0, 0, 0), (1, 1, 1, 0), (1, 0, 1, 0), (0, 0, 0, 1))": 30.5354,
 "((0, 0, 0, 0), (1, 1, 1, 0), (1, 0, 1, 0), (0, 0, 1, 0))": 29.2354,
 "((0, 0, 0, 0), (1, 1, 1, 0), (1, 0, 1, 0), (0, 0, 1, 1))": 29.6958,
 "((0, 0, 0, 0), (1, 1, 1, 0), (1, 0, 1, 0), (0, 1, 0, 0))": 29.3946,
 "((0, 0, 0, 0), (1, 1, 1, 0), (1, 0, 1, 0), (0, 1, 0, 1))": 30.8188,
 "((0, 0, 0, 0), (1, 1, 1, 0), (1, 0, 1, 0), (0, 1, 1, 0))": 30.3324,
 "((0, 0, 0, 0), (1, 1, 1, 0), (1, 0, 1, 0), (0, 1, 1, 1))": 30.6787,
 "((0, 0, 0, 0), (1, 1, 1, 0), (1, 0, 1, 0), (1, 0, 0, 0))": 30.0789,
 "((0, 0, 0, 0), (1, 1, 1, 0), (1, 0, 1, 0), (1, 0, 0, 1))": 34.8593,
 "((0, 0, 0, 0), (1, 1, 1, 0), (1, 0, 1, 0), (1, 0, 1, 0))": 31.5912,
 "((0, 0, 0, 0), (1, 1, 1, 0), (1, 0, 1, 0), (1, 0, 1, 1))": 33.1909,
 "((0, 0, 0, 0), (1, 1, 1, 0), (1, 0, 1, 0), (1, 1, 0, 0))": 30.7825,
 "((0, 0, 0, 0), (1, 1, 1, 0), (1, 0, 1, 0), (1, 1, 0, 1))": 32.0446,
 "((0, 0, 0, 0), (1, 1, 1, 0), (1, 0, 1, 0), (1, 1, 1, 0))": 31.9185,
 "((0, 0, 0, 0), (1, 1, 1, 0), (1, 0, 1, 0), (1, 1, 1, 1))": 32.636,
 "((0, 0, 0, 0), (1, 1, 1, 0), (1, 0, 1, 1), (0, 0, 0, 0))": 29.9034,
 "((0, 0, 0, 0), (1, 1, 1, 0), (1, 0, 1, 1), (0, 0, 0, 1))": 30.3509,
 "((0, 0, 0, 0), (1, 1, 1, 0), (1, 0, 1, 1), (0, 0, 1, 0))": 27.5835,
 "((0, 0, 0, 0), (1, 1, 1, 0), (1, 0, 1, 1), (0, 0, 1, 1))": 29.1891,
 "((0, 0, 0, 0), (1, 1, 1, 0), (1, 0, 1, 1), (0, 1, 0, 0))": 29.2695,
 "((0, 0, 0, 0), (1, 1, 1, 0), (1, 0, 1, 1), (0, 1, 0, 1))": 30.196,
 "((0, 0, 0, 0), (1, 1, 1, 0), (1, 0, 1, 1), (0, 1, 1, 0))": 28.3506,
 "((0, 0, 0, 0), (1, 1, 1, 0), (1, 0, 1, 1), (0, 1, 1, 1))": 29.9758,
 "((0, 0, 0, 0), (1, 1, 1, 0), (1, 0, 1, 1), (1, 0, 0, 0))": 31.8212,
 "((0, 0, 0, 0), (1, 1, 1, 0), (1, 0, 1, 1), (1, 0, 0, 1))": 31.9645,
 "((0, 0, 0, 0), (1, 1, 1, 0), (1, 0, 1, 1), (1, 0, 1, 0))": 31.1728,
 "((0, 0, 0, 0), (1, 1, 1, 0), (1, 0, 1, 1), (1, 0, 1, 1))": 31.9218,
 "((0, 0, 0, 0), (1, 1, 1, 0), (1, 0, 1, 1), (1, 1, 0, 0))": 29.5749,
 "((0, 0, 0, 0), (1, 1, 1, 0), (1, 0, 1, 1), (1, 1, 0, 1))": 31.1431,
 "((0, 0, 0, 0), (1, 1, 1, 0), (1, 0, 1, 1), (1, 1, 1, 0))": 31.5322,
 "((0, 0, 0, 0), (1, 1, 1, 0), (1, 0, 1, 1), (1, 1, 1, 1))": 30.673,
 "((0, 0, 0, 0), (1, 1, 1, 0), (1, 1, 0, 0), (0, 0, 0, 0))": 27.4256,
 "((0, 0, 0, 0), (1, 1, 1, 0), (1, 1, 0, 0), (0, 0, 0, 1))": 30.1178,
 "((0, 0, 0, 0), (1, 1, 1, 0), (1, 1, 0, 0), (0, 0, 1, 0))": 29.8009,
 "((0, 0, 0, 0), (1, 1, 1, 0), (1, 1, 0, 0), (0, 0, 1, 1))": 28.8939,
 "((0, 0, 0, 0), (1, 1, 1, 0), (1, 1, 0, 0), (0, 1, 0, 0))": 28.3814,
 "((0, 0, 0, 0), (1, 1, 1, 0), (1, 1, 0, 0), (0, 1, 0, 1))": 31.1909,
 "((0, 0, 0, 0), (1, 1, 1, 0), (1, 1, 0, 0), (0, 1, 1, 0))": 29.2716,
 "((0, 0, 0, 0), (1, 1, 1, 0), (1, 1, 0, 0), (0, 1, 1, 1))": 29.8239,
 "((0, 0, 0, 0), (1, 1, 1, 0), (1, 1, 0, 0), (1, 0, 0, 0))": 28.6308,
 "((0, 0, 0, 0), (1, 1, 1, 0), (1, 1, 0, 0), (1, 0, 0, 1))": 34.2488,
 "((0, 0, 0, 0), (1, 1, 1, 0), (1, 1, 0, 0), (1, 0, 1, 0))": 32.7478,
 "((0, 0, 0, 0), (1, 1, 1, 0), (1, 1, 0, 0), (1, 0, 1, 1))": 33.7901,
 "((0, 0, 0, 0), (1, 1, 1, 0), (1, 1, 0, 0), (1, 1, 0, 0))": 29.3154,
 "((0, 0, 0, 0), (1, 1, 1, 0), (1, 1, 0, 0), (1, 1, 0, 1))": 31.8133,
 "((0, 0, 0, 0), (1, 1, 1, 0), (1, 1, 0, 0), (1, 1, 1, 0))": 30.2216,
 "((0, 0, 0, 0), (1, 1, 1, 0), (1, 1, 0, 0), (1, 1, 1, 1))": 31.4104,
 "((0, 0, 0, 0), (1, 1, 1, 0), (1, 1, 0, 1), (0, 0, 0, 0))": 29.7508,
 "((0, 0, 0, 0), (1, 1, 1, 0), (1, 1, 0, 1), (0, 0, 0, 1))": 30.1748,
 "((0, 0, 0, 0), (1, 1, 1, 0), (1, 1, 0, 1), (0, 0, 1, 0))": 28.6575,
 "((0, 0, 0, 0), (1, 1, 1, 0), (1, 1, 0, 1), (0, 0, 1, 1))": 28.8882,
 "((0, 0, 0, 0), (1, 1, 1, 0), (1, 1, 0, 1), (0, 1, 0, 0))": 28.8178,
 "((0, 0, 0, 0), (1, 1, 1, 0), (1, 1, 0, 1), (0, 1, 0, 1))": 30.6894,
 "((0, 0, 0, 0), (1, 1, 1, 0), (1, 1, 0, 1), (0, 1, 1, 0))": 28.4598,
 "((0, 0, 0, 0), (1, 1, 1, 0), (1, 1, 0, 1), (0, 1, 1, 1))": 29.898,
 "((0, 0, 0, 0), (1, 1, 1, 0), (1, 1, 0, 1), (1, 0, 0, 0))": 31.7009,
 "((0, 0, 0, 0), (1, 1, 1, 0), (1, 1, 0, 1), (1, 0, 0, 1))": 30.4923,
 "((0, 0, 0, 0), (1, 1, 1, 0), (1, 1, 0, 1), (1, 0, 1, 0))": 31.4645,
 "((0, 0, 0, 0), (1, 1, 1, 0), (1, 1, 0, 1), (1, 0, 1, 1))": 32.2786,
 "((0, 0, 0, 0), (1, 1, 1, 0), (1, 1, 0, 1), (1, 1, 0, 0))": 31.114,
 "((0, 0, 0, 0), (1, 1, 1, 0), (1, 1, 0, 1), (1, 1, 0, 1))": 30.8625,
 "((0, 0, 0, 0), (1, 1, 1, 0), (1, 1, 0, 1), (1, 1, 1, 0))": 30.3458,
 "((0, 0, 0, 0), (1, 1, 1, 0), (1, 1, 0, 1), (1, 1, 1, 1))": 29.5532,
 "((0, 0, 0, 0), (1, 1, 1, 0), (1, 1, 1, 0), (0, 0, 0, 0))": 29.4499,
 "((0, 0, 0, 0), (1, 1, 1, 0), (1, 1, 1, 0), (0, 0, 0, 1))": 28.963,
 "((0, 0, 0, 0), (1, 1, 1, 0), (1, 1, 1, 0), (0, 0, 1, 0))": 28.8198,
 "((0, 0, 0, 0), (1, 1, 1, 0), (1, 1, 1, 0), (0, 0, 1, 1))": 27.7469,
 "((0, 0, 0, 0), (1, 1, 1, 0), (1, 1, 1, 0), (0, 1, 0, 0))": 27.8761,
 "((0, 0, 0, 0), (1, 1, 1, 0), (1, 1, 1, 0), (0, 1, 0, 1))": 30.3617,
 "((0, 0, 0, 0), (1, 1, 1, 0), (1, 1, 1, 0), (0, 1, 1, 0))": 28.4636,
 "((0, 0, 0, 0), (1, 1, 1, 0), (1, 1, 1, 0), (0, 1, 1, 1))": 27.8575,
 "((0, 0, 0, 0), (1, 1, 1, 0), (1, 1, 1, 0), (1, 0, 0, 0))": 30.0733,
 "((0, 0, 0, 0), (1, 1, 1, 0), (1, 1, 1, 0), (1, 0, 0, 1))": 34.2154,
 "((0, 0, 0, 0), (1, 1, 1, 0), (1, 1, 1, 0), (1, 0, 1, 0))": 31.61,
 "((0, 0, 0, 0), (1, 1, 1, 0), (1, 1, 1, 0), (1, 0, 1, 1))": 33.6951,
 "((0, 0, 0, 0), (1, 1, 1, 0), (1, 1, 1, 0), (1, 1, 0, 0))": 29.074,
 "((0, 0, 0, 0), (1, 1, 1, 0), (1, 1, 1, 0), (1, 1, 0, 1))": 31.7749,
 "((0, 0, 0, 0), (1, 1, 1, 0), (1, 1, 1, 0), (1, 1, 1, 0))": 29.9421,
 "((0, 0, 0, 0), (1, 1, 1, 0), (1, 1, 1, 0), (1, 1, 1, 1))": 30.4475,
 "((0, 0, 0, 0), (1, 1, 1, 0), (1, 1, 1, 1), (0, 0, 0, 0))": 28.4677,
 "((0, 0, 0, 0), (1, 1, 1, 0), (1, 1, 1, 1), (0, 0, 0, 1))": 28.4994,
 "((0, 0, 0, 0), (1, 1, 1, 0), (1, 1, 1, 1), (0, 0, 1, 0))": 27.5388,
 "((0, 0, 0, 0), (1, 1, 1, 0), (1, 1, 1, 1), (0, 0, 1, 1))": 27.1037,
 "((0, 0, 0, 0), (1, 1, 1, 0), (1, 1, 1, 1), (0, 1, 0, 0))": 28.277,
 "((0, 0, 0, 0), (1, 1, 1, 0), (1, 1, 1, 1), (0, 1, 0, 1))": 29.0859,
 "((0, 0, 0, 0), (1, 1, 1, 0), (1, 1, 1, 1), (0, 1, 1, 0))": 26.7964,
 "((0, 0, 0, 0), (1, 1, 1, 0), (1, 1, 1, 1), (0, 1, 1, 1))": 27.5127,
 "((0, 0, 0, 0), (1, 1, 1, 0), (1, 1, 1, 1), (1, 0, 0, 0))": 30.5772,
 "((0, 0, 0, 0), (1, 1, 1, 0), (1, 1, 1, 1), (1, 0, 0, 1))": 32.7932,
 "((0, 0, 0, 0), (1, 1, 1, 0), (1, 1, 1, 1), (1, 0, 1, 0))": 30.1589,
 "((0, 0, 0, 0), (1, 1, 1, 0), (1, 1, 1, 1), (1, 0, 1, 1))": 31.8886,
 "((0, 0, 0, 0), (1, 1, 1, 0), (1, 1, 1, 1), (1, 1, 0, 0))": 29.394,
 "((0, 0, 0, 0), (1, 1, 1, 0), (1, 1, 1, 1), (1, 1, 0, 1))": 31.2165,
 "((0, 0, 0, 0), (1, 1, 1, 0), (1, 1, 1, 1), (1, 1, 1, 0))": 28.468,
 "((0, 0, 0, 0), (1, 1, 1, 0), (1, 1, 1, 1), (1, 1, 1, 1))": 28.551,
 "((0, 0, 0, 0), (1, 1, 1, 1), (0, 0, 0, 0), (0, 0, 0, 0))": 25.5341,
 "((0, 0, 0, 0), (1, 1, 1, 1), (0, 0, 0, 0), (0, 0, 0, 1))": 28.0665,
 "((0, 0, 0, 0), (1, 1, 1, 1), (0, 0, 0, 0), (0, 0, 1, 0))": 26.6998,
 "((0, 0, 0, 0), (1, 1, 1, 1), (0, 0, 0, 0), (0, 0, 1, 1))": 28.7675,
 "((0, 0, 0, 0), (1, 1, 1, 1), (0, 0, 0, 0), (0, 1, 0, 0))": 26.6998,
 "((0, 0, 0, 0), (1, 1, 1, 1), (0, 0, 0, 0), (0, 1, 0, 1))": 30.8902,
 "((0, 0, 0, 0), (1, 1, 1, 1), (0, 0, 0, 0), (0, 1, 1, 0))": 27.8943,
 "((0, 0, 0, 0), (1, 1, 1, 1), (0, 0, 0, 0), (0, 1, 1, 1))": 30.3795,
 "((0, 0, 0, 0), (1, 1, 1, 1), (0, 0, 0, 0), (1, 0, 0, 0))": 28.0665,
 "((0, 0, 0, 0), (1, 1, 1, 1), (0, 0, 0, 0), (1, 0, 0, 1))": 33.1909,
 "((0, 0, 0, 0), (1, 1, 1, 1), (0, 0, 0, 0), (1, 0, 1, 0))": 30.8902,
 "((0, 0, 0, 0), (1, 1, 1, 1), (0, 0, 0, 0), (1, 0, 1, 1))": 31.0291,
 "((0, 0, 0, 0), (1, 1, 1, 1), (0, 0, 0, 0), (1, 1, 0, 0))": 28.7675,
 "((0, 0, 0, 0), (1, 1, 1, 1), (0, 0, 0, 0), (1, 1, 0, 1))": 31.0291,
 "((0, 0, 0, 0), (1, 1, 1, 1), (0, 0, 0, 0), (1, 1, 1, 0))": 30.3795,
 "((0, 0, 0, 0), (1, 1, 1, 1), (0, 0, 0, 0), (1, 1, 1, 1))": 30.1569,
 "((0, 0, 0, 0), (1, 1, 1, 1), (0, 0, 0, 1), (0, 0, 0, 0))": 28.9662,
 "((0, 0, 0, 0), (1, 1, 1, 1), (0, 0, 0, 1), (0, 0, 0, 1))": 29.4297,
 "((0, 0, 0, 0), (1, 1, 1, 1), (0, 0, 0, 1), (0, 0, 1, 0))": 28.3745,
 "((0, 0, 0, 0), (1, 1, 1, 1), (0, 0, 0, 1), (0, 0, 1, 1))": 29.8739,
 "((0, 0, 0, 0), (1, 1, 1, 1), (0, 0, 0, 1), (0, 1, 0, 0))": 29.6837,
 "((0, 0, 0, 0), (1, 1, 1, 1), (0, 0, 0, 1), (0, 1, 0, 1))": 32.5017,
 "((0, 0, 0, 0), (1, 1, 1, 1), (0, 0, 0, 1), (0, 1, 1, 0))": 29.6398,
 "((0, 0, 0, 0), (1, 1, 1, 1), (0, 0, 0, 1), (0, 1, 1, 1))": 31.4366,
 "((0, 0, 0, 0), (1, 1, 1, 1), (0, 0, 0, 1), (1, 0, 0, 0))": 30.5425,
 "((0, 0, 0, 0), (1, 1, 1, 1), (0, 0, 0, 1), (1, 0, 0, 1))": 33.3268,
 "((0, 0, 0, 0), (1, 1, 1, 1), (0, 0, 0, 1), (1, 0, 1, 0))": 30.5739,
 "((0, 0, 0, 0), (1, 1, 1, 1), (0, 0, 0, 1), (1, 0, 1, 1))": 31.3538,
 "((0, 0, 0, 0), (1, 1, 1, 1), (0, 0, 0, 1), (1, 1, 0, 0))": 30.8617,
 "((0, 0, 0, 0), (1, 1, 1, 1), (0, 0, 0, 1), (1, 1, 0, 1))": 33.0049,
 "((0, 0, 0, 0), (1, 1, 1, 1), (0, 0, 0, 1), (1, 1, 1, 0))": 31.9942,
 "((0, 0, 0, 0), (1, 1, 1, 1), (0, 0, 0, 1), (1, 1, 1, 1))": 31.2626,
 "((0, 0, 0, 0), (1, 1, 1, 1), (0, 0, 1, 0), (0, 0, 0, 0))": 27.0144,
 "((0, 0, 0, 0), (1, 1, 1, 1), (0, 0, 1, 0), (0, 0, 0, 1))": 29.5497,
 "((0, 0, 0, 0), (1, 1, 1, 1), (0, 0, 1, 0), (0, 0, 1, 0))": 27.4062,
 "((0, 0, 0, 0), (1, 1, 1, 1), (0, 0, 1, 0), (0, 0, 1, 1))": 29.4309,
 "((0, 0, 0, 0), (1, 1, 1, 1), (0, 0, 1, 0), (0, 1, 0, 0))": 28.7236,
 "((0, 0, 0, 0), (1, 1, 1, 1), (0, 0, 1, 0), (0, 1, 0, 1))": 31.6318,
 "((0, 0, 0, 0), (1, 1, 1, 1), (0, 0, 1, 0), (0, 1, 1, 0))": 28.6874,
 "((0, 0, 0, 0), (1, 1, 1, 1), (0, 0, 1, 0), (0, 1, 1, 1))": 31.2062,
 "((0, 0, 0, 0), (1, 1, 1, 1), (0, 0, 1, 0), (1, 0, 0, 0))": 30.2154,
 "((0, 0, 0, 0), (1, 1, 1, 1), (0, 0, 1, 0), (1, 0, 0, 1))": 34.7125,
 "((0, 0, 0, 0), (1, 1, 1, 1), (0, 0, 1, 0), (1, 0, 1, 0))": 32.1509,
 "((0, 0, 0, 0), (1, 1, 1, 1), (0, 0, 1, 0), (1, 0, 1, 1))": 32.5686,
 "((0, 0, 0, 0), (1, 1, 1, 1), (0, 0, 1, 0), (1, 1, 0, 0))": 29.2297,
 "((0, 0, 0, 0), (1, 1, 1, 1), (0, 0, 1, 0), (1, 1, 0, 1))": 31.5131,
 "((0, 0, 0, 0), (1, 1, 1, 1), (0, 0, 1, 0), (1, 1, 1, 0))": 31.7256,
 "((0, 0, 0, 0), (1, 1, 1, 1), (0, 0, 1, 0), (1, 1, 1, 1))": 31.2722,
 "((0, 0, 0, 0), (1, 1, 1, 1), (0, 0, 1, 1), (0, 0, 0, 0))": 28.0467,
 "((0, 0, 0, 0), (1, 1, 1, 1), (0, 0, 1, 1), (0, 0, 0, 1))": 29.2846,
 "((0, 0, 0, 0), (1, 1, 1, 1), (0, 0, 1, 1), (0, 0, 1, 0))": 27.9493,
 "((0, 0, 0, 0), (1, 1, 1, 1), (0, 0, 1, 1), (0, 0, 1, 1))": 28.9336,
 "((0, 0, 0, 0), (1, 1, 1, 1), (0, 0, 1, 1), (0, 1, 0, 0))": 29.9392,
 "((0, 0, 0, 0), (1, 1, 1, 1), (0, 0, 1, 1), (0, 1, 0, 1))": 31.9353,
 "((0, 0, 0, 0), (1, 1, 1, 1), (0, 0, 1, 1), (0, 1, 1, 0))": 28.8958,
 "((0, 0, 0, 0), (1, 1, 1, 1), (0, 0, 1, 1), (0, 1, 1, 1))": 30.4961,
 "((0, 0, 0, 0), (1, 1, 1, 1), (0, 0, 1, 1), (1, 0, 0, 0))": 31.9353,
 "((0, 0, 0, 0), (1, 1, 1, 1), (0, 0, 1, 1), (1, 0, 0, 1))": 34.2916,
 "((0, 0, 0, 0), (1, 1, 1, 1), (0, 0, 1, 1), (1, 0, 1, 0))": 31.9438,
 "((0, 0, 0, 0), (1, 1, 1, 1), (0, 0, 1, 1), (1, 0, 1, 1))": 30.9404,
 "((0, 0, 0, 0), (1, 1, 1, 1), (0, 0, 1, 1), (1, 1, 0, 0))": 30.2154,
 "((0, 0, 0, 0), (1, 1, 1, 1), (0, 0, 1, 1), (1, 1, 0, 1))": 33.1909,
 "((0, 0, 0, 0), (1, 1, 1, 1), (0, 0, 1, 1), (1, 1, 1, 0))": 31.6457,
 "((0, 0, 0, 0), (1, 1, 1, 1), (0, 0, 1, 1), (1, 1, 1, 1))": 30.2253,
 "((0, 0, 0, 0), (1, 1, 1, 1), (0, 1, 0, 0), (0, 0, 0, 0))": 27.0144,
 "((0, 0, 0, 0), (1, 1, 1, 1), (0, 1, 0, 0), (0, 0, 0, 1))": 30.2154,
 "((0, 0, 0, 0), (1, 1, 1, 1), (0, 1, 0, 0), (0, 0, 1, 0))": 28.7236,
 "((0, 0, 0, 0), (1, 1, 1, 1), (0, 1, 0, 0), (0, 0, 1, 1))": 29.2297,
 "((0, 0, 0, 0), (1, 1, 1, 1), (0, 1, 0, 0), (0, 1, 0, 0))": 27.4062,
 "((0, 0, 0, 0), (1, 1, 1, 1), (0, 1, 0, 0), (0, 1, 0, 1))": 32.1509,
 "((0, 0, 0, 0), (1, 1, 1, 1), (0, 1, 0, 0), (0, 1, 1, 0))": 28.6874,
 "((0, 0, 0, 0), (1, 1, 1, 1), (0, 1, 0, 0), (0, 1, 1, 1))": 31.7256,
 "((0, 0, 0, 0), (1, 1, 1, 1), (0, 1, 0, 0), (1, 0, 0, 0))": 29.5497,
 "((0, 0, 0, 0), (1, 1, 1, 1), (0, 1, 0, 0), (1, 0, 0, 1))": 34.7125,
 "((0, 0, 0, 0), (1, 1, 1, 1), (0, 1, 0, 0), (1, 0, 1, 0))": 31.6318,
 "((0, 0, 0, 0), (1, 1, 1, 1), (0, 1, 0, 0), (1, 0, 1, 1))": 31.5131,
 "((0, 0, 0, 0), (1, 1, 1, 1), (0, 1, 0, 0), (1, 1, 0, 0))": 29.4309,
 "((0, 0, 0, 0), (1, 1, 1, 1), (0, 1, 0, 0), (1, 1, 0, 1))": 32.5686,
 "((0, 0, 0, 0), (1, 1, 1, 1), (0, 1, 0, 0), (1, 1, 1, 0))": 31.2062,
 "((0, 0, 0, 0), (1, 1, 1, 1), (0, 1, 0, 0), (1, 1, 1, 1))": 31.2722,
 "((0, 0, 0, 0), (1, 1, 1, 1), (0, 1, 0, 1), (0, 0, 0, 0))": 28.6897,
 "((0, 0, 0, 0), (1, 1, 1, 1), (0, 1, 0, 1), (0, 0, 0, 1))": 30.1077,
 "((0, 0, 0, 0), (1, 1, 1, 1), (0, 1, 0, 1), (0, 0, 1, 0))": 27.63,
 "((0, 0, 0, 0), (1, 1, 1, 1), (0, 1, 0, 1), (0, 0, 1, 1))": 28.9545,
 "((0, 0, 0, 0), (1, 1, 1, 1), (0, 1, 0, 1), (0, 1, 0, 0))": 29.3769,
 "((0, 0, 0, 0), (1, 1, 1, 1), (0, 1, 0, 1), (0, 1, 0, 1))": 30.6951,
 "((0, 0, 0, 0), (1, 1, 1, 1), (0, 1, 0, 1), (0, 1, 1, 0))": 29.903,
 "((0, 0, 0, 0), (1, 1, 1, 1), (0, 1, 0, 1), (0, 1, 1, 1))": 32.2113,
 "((0, 0, 0, 0), (1, 1, 1, 1), (0, 1, 0, 1), (1, 0, 0, 0))": 32.7271,
 "((0, 0, 0, 0), (1, 1, 1, 1), (0, 1, 0, 1), (1, 0, 0, 1))": 34.3268,
 "((0, 0, 0, 0), (1, 1, 1, 1), (0, 1, 0, 1), (1, 0, 1, 0))": 31.8056,
 "((0, 0, 0, 0), (1, 1, 1, 1), (0, 1, 0, 1), (1, 0, 1, 1))": 31.698,
 "((0, 0, 0, 0), (1, 1, 1, 1), (0, 1, 0, 1), (1, 1, 0, 0))": 31.0147,
 "((0, 0, 0, 0), (1, 1, 1, 1), (0, 1, 0, 1), (1, 1, 0, 1))": 34.0593,
 "((0, 0, 0, 0), (1, 1, 1, 1), (0, 1, 0, 1), (1, 1, 1, 0))": 32.0854,
 "((0, 0, 0, 0), (1, 1, 1, 1), (0, 1, 0, 1), (1, 1, 1, 1))": 32.012,
 "((0, 0, 0, 0), (1, 1, 1, 1), (0, 1, 1, 0), (0, 0, 0, 0))": 27.5428,
 "((0, 0, 0, 0), (1, 1, 1, 1), (0, 1, 1, 0), (0, 0, 0, 1))": 29.0942,
 "((0, 0, 0, 0), (1, 1, 1, 1), (0, 1, 1, 0), (0, 0, 1, 0))": 28.0737,
 "((0, 0, 0, 0), (1, 1, 1, 1), (0, 1, 1, 0), (0, 0, 1, 1))": 27.5458,
 "((0, 0, 0, 0), (1, 1, 1, 1), (0, 1, 1, 0), (0, 1, 0, 0))": 28.0737,
 "((0, 0, 0, 0), (1, 1, 1, 1), (0, 1, 1, 0), (0, 1, 0, 1))": 32.0538,
 "((0, 0, 0, 0), (1, 1, 1, 1), (0, 1, 1, 0), (0, 1, 1, 0))": 28.4694,
 "((0, 0, 0, 0), (1, 1, 1, 1), (0, 1, 1, 0), (0, 1, 1, 1))": 31.3755,
 "((0, 0, 0, 0), (1, 1, 1, 1), (0, 1, 1, 0), (1, 0, 0, 0))": 29.0942,
 "((0, 0, 0, 0), (1, 1, 1, 1), (0, 1, 1, 0), (1, 0, 0, 1))": 34.5792,
 "((0, 0, 0, 0), (1, 1, 1, 1), (0, 1, 1, 0), (1, 0, 1, 0))": 32.0538,
 "((0, 0, 0, 0), (1, 1, 1, 1), (0, 1, 1, 0), (1, 0, 1, 1))": 32.199,
 "((0, 0, 0, 0), (1, 1, 1, 1), (0, 1, 1, 0), (1, 1, 0, 0))": 27.5458,
 "((0, 0, 0, 0), (1, 1, 1, 1), (0, 1, 1, 0), (1, 1, 0, 1))": 32.199,
 "((0, 0, 0, 0), (1, 1, 1, 1), (0, 1, 1, 0), (1, 1, 1, 0))": 31.3755,
 "((0, 0, 0, 0), (1, 1, 1, 1), (0, 1, 1, 0), (1, 1, 1, 1))": 32.0228,
 "((0, 0, 0, 0), (1, 1, 1, 1), (0, 1, 1, 1), (0, 0, 0, 0))": 28.4677,
 "((0, 0, 0, 0), (1, 1, 1, 1), (0, 1, 1, 1), (0, 0, 0, 1))": 28.6511,
 "((0, 0, 0, 0), (1, 1, 1, 1), (0, 1, 1, 1), (0, 0, 1, 0))": 26.6739,
 "((0, 0, 0, 0), (1, 1, 1, 1), (0, 1, 1, 1), (0, 0, 1, 1))": 26.8306,
 "((0, 0, 0, 0), (1, 1, 1, 1), (0, 1, 1, 1), (0, 1, 0, 0))": 29.2767,
 "((0, 0, 0, 0), (1, 1, 1, 1), (0, 1, 1, 1), (0, 1, 0, 1))": 31.1758,
 "((0, 0, 0, 0), (1, 1, 1, 1), (0, 1, 1, 1), (0, 1, 1, 0))": 28.3716,
 "((0, 0, 0, 0), (1, 1, 1, 1), (0, 1, 1, 1), (0, 1, 1, 1))": 30.1788,
 "((0, 0, 0, 0), (1, 1, 1, 1), (0, 1, 1, 1), (1, 0, 0, 0))": 31.9627,
 "((0, 0, 0, 0), (1, 1, 1, 1), (0, 1, 1, 1), (1, 0, 0, 1))": 33.8087,
 "((0, 0, 0, 0), (1, 1, 1, 1), (0, 1, 1, 1), (1, 0, 1, 0))": 31.4366,
 "((0, 0, 0, 0), (1, 1, 1, 1), (0, 1, 1, 1), (1, 0, 1, 1))": 31.2594,
 "((0, 0, 0, 0), (1, 1, 1, 1), (0, 1, 1, 1), (1, 1, 0, 0))": 29.7103,
 "((0, 0, 0, 0), (1, 1, 1, 1), (0, 1, 1, 1), (1, 1, 0, 1))": 33.1628,
 "((0, 0, 0, 0), (1, 1, 1, 1), (0, 1, 1, 1), (1, 1, 1, 0))": 30.5207,
 "((0, 0, 0, 0), (1, 1, 1, 1), (0, 1, 1, 1), (1, 1, 1, 1))": 30.0183,
 "((0, 0, 0, 0), (1, 1, 1, 1), (1, 0, 0, 0), (0, 0, 0, 0))": 28.9662,
 "((0, 0, 0, 0), (1, 1, 1, 1), (1, 0, 0, 0), (0, 0, 0, 1))": 30.5425,
 "((0, 0, 0, 0), (1, 1, 1, 1), (1, 0, 0, 0), (0, 0, 1, 0))": 29.6837,
 "((0, 0, 0, 0), (1, 1, 1, 1), (1, 0, 0, 0), (0, 0, 1, 1))": 30.8617,
 "((0, 0, 0, 0), (1, 1, 1, 1), (1, 0, 0, 0), (0, 1, 0, 0))": 28.3745,
 "((0, 0, 0, 0), (1, 1, 1, 1), (1, 0, 0, 0), (0, 1, 0, 1))": 30.5739,
 "((0, 0, 0, 0), (1, 1, 1, 1), (1, 0, 0, 0), (0, 1, 1, 0))": 29.6398,
 "((0, 0, 0, 0), (1, 1, 1, 1), (1, 0, 0, 0), (0, 1, 1, 1))": 31.9942,
 "((0, 0, 0, 0), (1, 1, 1, 1), (1, 0, 0, 0), (1, 0, 0, 0))": 29.4297,
 "((0, 0, 0, 0), (1, 1, 1, 1), (1, 0, 0, 0), (1, 0, 0, 1))": 33.3268,
 "((0, 0, 0, 0), (1, 1, 1, 1), (1, 0, 0, 0), (1, 0, 1, 0))": 32.5017,
 "((0, 0, 0, 0), (1, 1, 1, 1), (1, 0, 0, 0), (1, 0, 1, 1))": 33.0049,
 "((0, 0, 0, 0), (1, 1, 1, 1), (1, 0, 0, 0), (1, 1, 0, 0))": 29.8739,
 "((0, 0, 0, 0), (1, 1, 1, 1), (1, 0, 0, 0), (1, 1, 0, 1))": 31.3538,
 "((0, 0, 0, 0), (1, 1, 1, 1), (1, 0, 0, 0), (1, 1, 1, 0))": 31.4366,
 "((0, 0, 0, 0), (1, 1, 1, 1), (1, 0, 0, 0), (1, 1, 1, 1))": 31.2626,
 "((0, 0, 0, 0), (1, 1, 1, 1), (1, 0, 0, 1), (0, 0, 0, 0))": 31.4069,
 "((0, 0, 0, 0), (1, 1, 1, 1), (1, 0, 0, 1), (0, 0, 0, 1))": 32.3179,
 "((0, 0, 0, 0), (1, 1, 1, 1), (1, 0, 0, 1), (0, 0, 1, 0))": 29.9872,
 "((0, 0, 0, 0), (1, 1, 1, 1), (1, 0, 0, 1), (0, 0, 1, 1))": 30.2289,
 "((0, 0, 0, 0), (1, 1, 1, 1), (1, 0, 0, 1), (0, 1, 0, 0))": 29.9872,
 "((0, 0, 0, 0), (1, 1, 1, 1), (1, 0, 0, 1), (0, 1, 0, 1))": 33.4235,
 "((0, 0, 0, 0), (1, 1, 1, 1), (1, 0, 0, 1), (0, 1, 1, 0))": 30.5765,
 "((0, 0, 0, 0), (1, 1, 1, 1), (1, 0, 0, 1), (0, 1, 1, 1))": 32.2216,
 "((0, 0, 0, 0), (1, 1, 1, 1), (1, 0, 0, 1), (1, 0, 0, 0))": 32.3179,
 "((0, 0, 0, 0), (1, 1, 1, 1), (1, 0, 0, 1), (1, 0, 0, 1))": 33.1748,
 "((0, 0, 0, 0), (1, 1, 1, 1), (1, 0, 0, 1), (1, 0, 1, 0))": 33.4235,
 "((0, 0, 0, 0), (1, 1, 1, 1), (1, 0, 0, 1), (1, 0, 1, 1))": 29.9168,
 "((0, 0, 0, 0), (1, 1, 1, 1), (1, 0, 0, 1), (1, 1, 0, 0))": 30.2289,
 "((0, 0, 0, 0), (1, 1, 1, 1), (1, 0, 0, 1), (1, 1, 0, 1))": 29.9168,
 "((0, 0, 0, 0), (1, 1, 1, 1), (1, 0, 0, 1), (1, 1, 1, 0))": 32.2216,
 "((0, 0, 0, 0), (1, 1, 1, 1), (1, 0, 0, 1), (1, 1, 1, 1))": 29.9294,
 "((0, 0, 0, 0), (1, 1, 1, 1), (1, 0, 1, 0), (0, 0, 0, 0))": 28.6897,
 "((0, 0, 0, 0), (1, 1, 1, 1), (1, 0, 1, 0), (0, 0, 0, 1))": 32.7271,
 "((0, 0, 0, 0), (1, 1, 1, 1), (1, 0, 1, 0), (0, 0, 1, 0))": 29.3769,
 "((0, 0, 0, 0), (1, 1, 1, 1), (1, 0, 1, 0), (0, 0, 1, 1))": 31.0147,
 "((0, 0, 0, 0), (1, 1, 1, 1), (1, 0, 1, 0), (0, 1, 0, 0))": 27.63,
 "((0, 0, 0, 0), (1, 1, 1, 1), (1, 0, 1, 0), (0, 1, 0, 1))": 31.8056,
 "((0, 0, 0, 0), (1, 1, 1, 1), (1, 0, 1, 0), (0, 1, 1, 0))": 29.903,
 "((0, 0, 0, 0), (1, 1, 1, 1), (1, 0, 1, 0), (0, 1, 1, 1))": 32.0854,
 "((0, 0, 0, 0), (1, 1, 1, 1), (1, 0, 1, 0), (1, 0, 0, 0))": 30.1077,
 "((0, 0, 0, 0), (1, 1, 1, 1), (1, 0, 1, 0), (1, 0, 0, 1))": 34.3268,
 "((0, 0, 0, 0), (1, 1, 1, 1), (1, 0, 1, 0), (1, 0, 1, 0))": 30.6951,
 "((0, 0, 0, 0), (1, 1, 1, 1), (1, 0, 1, 0), (1, 0, 1, 1))": 34.0593,
 "((0, 0, 0, 0), (1, 1, 1, 1), (1, 0, 1, 0), (1, 1, 0, 0))": 28.9545,
 "((0, 0, 0, 0), (1, 1, 1, 1), (1, 0, 1, 0), (1, 1, 0, 1))": 31.698,
 "((0, 0, 0, 0), (1, 1, 1, 1), (1, 0, 1, 0), (1, 1, 1, 0))": 32.2113,
 "((0, 0, 0, 0), (1, 1, 1, 1), (1, 0, 1, 0), (1, 1, 1, 1))": 32.012,
 "((0, 0, 0, 0), (1, 1, 1, 1), (1, 0, 1, 1), (0, 0, 0, 0))": 30.6305,
 "((0, 0, 0, 0), (1, 1, 1, 1), (1, 0, 1, 1), (0, 0, 0, 1))": 31.9336,
 "((0, 0, 0, 0), (1, 1, 1, 1), (1, 0, 1, 1), (0, 0, 1, 0))": 28.5802,
 "((0, 0, 0, 0), (1, 1, 1, 1), (1, 0, 1, 1), (0, 0, 1, 1))": 31.1217,
 "((0, 0, 0, 0), (1, 1, 1, 1), (1, 0, 1, 1), (0, 1, 0, 0))": 29.6432,
 "((0, 0, 0, 0), (1, 1, 1, 1), (1, 0, 1, 1), (0, 1, 0, 1))": 32.1889,
 "((0, 0, 0, 0), (1, 1, 1, 1), (1, 0, 1, 1), (0, 1, 1, 0))": 29.7556,
 "((0, 0, 0, 0), (1, 1, 1, 1), (1, 0, 1, 1), (0, 1, 1, 1))": 30.9438,
 "((0, 0, 0, 0), (1, 1, 1, 1), (1, 0, 1, 1), (1, 0, 0, 0))": 31.9627,
 "((0, 0, 0, 0), (1, 1, 1, 1), (1, 0, 1, 1), (1, 0, 0, 1))": 33.2573,
 "((0, 0, 0, 0), (1, 1, 1, 1), (1, 0, 1, 1), (1, 0, 1, 0))": 31.8804,
 "((0, 0, 0, 0), (1, 1, 1, 1), (1, 0, 1, 1), (1, 0, 1, 1))": 28.983,
 "((0, 0, 0, 0), (1, 1, 1, 1), (1, 0, 1, 1), (1, 1, 0, 0))": 30.8779,
 "((0, 0, 0, 0), (1, 1, 1, 1), (1, 0, 1, 1), (1, 1, 0, 1))": 30.1159,
 "((0, 0, 0, 0), (1, 1, 1, 1), (1, 0, 1, 1), (1, 1, 1, 0))": 31.9269,
 "((0, 0, 0, 0), (1, 1, 1, 1), (1, 0, 1, 1), (1, 1, 1, 1))": 28.4127,
 "((0, 0, 0, 0), (1, 1, 1, 1), (1, 1, 0, 0), (0, 0, 0, 0))": 28.0467,
 "((0, 0, 0, 0), (1, 1, 1, 1), (1, 1, 0, 0), (0, 0, 0, 1))": 31.9353,
 "((0, 0, 0, 0), (1, 1, 1, 1), (1, 1, 0, 0), (0, 0, 1, 0))": 29.9392,
 "((0, 0, 0, 0), (1, 1, 1, 1), (1, 1, 0, 0), (0, 0, 1, 1))": 30.2154,
 "((0, 0, 0, 0), (1, 1, 1, 1), (1, 1, 0, 0), (0, 1, 0, 0))": 27.9493,
 "((0, 0, 0, 0), (1, 1, 1, 1), (1, 1, 0, 0), (0, 1, 0, 1))": 31.9438,
 "((0, 0, 0, 0), (1, 1, 1, 1), (1, 1, 0, 0), (0, 1, 1, 0))": 28.8958,
 "((0, 0, 0, 0), (1, 1, 1, 1), (1, 1, 0, 0), (0, 1, 1, 1))": 31.6457,
 "((0, 0, 0, 0), (1, 1, 1, 1), (1, 1, 0, 0), (1, 0, 0, 0))": 29.2846,
 "((0, 0, 0, 0), (1, 1, 1, 1), (1, 1, 0, 0), (1, 0, 0, 1))": 34.2916,
 "((0, 0, 0, 0), (1, 1, 1, 1), (1, 1, 0, 0), (1, 0, 1, 0))": 31.9353,
 "((0, 0, 0, 0), (1, 1, 1, 1), (1, 1, 0, 0), (1, 0, 1, 1))": 33.1909,
 "((0, 0, 0, 0), (1, 1, 1, 1), (1, 1, 0, 0), (1, 1, 0, 0))": 28.9336,
 "((0, 0, 0, 0), (1, 1, 1, 1), (1, 1, 0, 0), (1, 1, 0, 1))": 30.9404,
 "((0, 0, 0, 0), (1, 1, 1, 1), (1, 1, 0, 0), (1, 1, 1, 0))": 30.4961,
 "((0, 0, 0, 0), (1, 1, 1, 1), (1, 1, 0, 0), (1, 1, 1, 1))": 30.2253,
 "((0, 0, 0, 0), (1, 1, 1, 1), (1, 1, 0, 1), (0, 0, 0, 0))": 30.6305,
 "((0, 0, 0, 0), (1, 1, 1, 1), (1, 1, 0, 1), (0, 0, 0, 1))": 31.9627,
 "((0, 0, 0, 0), (1, 1, 1, 1), (1, 1, 0, 1), (0, 0, 1, 0))": 29.6432,
 "((0, 0, 0, 0), (1, 1, 1, 1), (1, 1, 0, 1), (0, 0, 1, 1))": 30.8779,
 "((0, 0, 0, 0), (1, 1, 1, 1), (1, 1, 0, 1), (0, 1, 0, 0))": 28.5802,
 "((0, 0, 0, 0), (1, 1, 1, 1), (1, 1, 0, 1), (0, 1, 0, 1))": 31.8804,
 "((0, 0, 0, 0), (1, 1, 1, 1), (1, 1, 0, 1), (0, 1, 1, 0))": 29.7556,
 "((0, 0, 0, 0), (1, 1, 1, 1), (1, 1, 0, 1), (0, 1, 1, 1))": 31.9269,
 "((0, 0, 0, 0), (1, 1, 1, 1), (1, 1, 0, 1), (1, 0, 0, 0))": 31.9336,
 "((0, 0, 0, 0), (1, 1, 1, 1), (1, 1, 0, 1), (1, 0, 0, 1))": 33.2573,
 "((0, 0, 0, 0), (1, 1, 1, 1), (1, 1, 0, 1), (1, 0, 1, 0))": 32.1889,
 "((0, 0, 0, 0), (1, 1, 1, 1), (1, 1, 0, 1), (1, 0, 1, 1))": 30.1159,
 "((0, 0, 0, 0), (1, 1, 1, 1), (1, 1, 0, 1), (1, 1, 0, 0))": 31.1217,
 "((0, 0, 0, 0), (1, 1, 1, 1), (1, 1, 0, 1), (1, 1, 0, 1))": 28.983,
 "((0, 0, 0, 0), (1, 1, 1, 1), (1, 1, 0, 1), (1, 1, 1, 0))": 30.9438,
 "((0, 0, 0, 0), (1, 1, 1, 1), (1, 1, 0, 1), (1, 1, 1, 1))": 28.4127,
 "((0, 0, 0, 0), (1, 1, 1, 1), (1, 1, 1, 0), (0, 0, 0, 0))": 28.4677,
 "((0, 0, 0, 0), (1, 1, 1, 1), (1, 1, 1, 0), (0, 0, 0, 1))": 31.9627,
 "((0, 0, 0, 0), (1, 1, 1, 1), (1, 1, 1, 0), (0, 0, 1, 0))": 29.2767,
 "((0, 0, 0, 0), (1, 1, 1, 1), (1, 1, 1, 0), (0, 0, 1, 1))": 29.7103,
 "((0, 0, 0, 0), (1, 1, 1, 1), (1, 1, 1, 0), (0, 1, 0, 0))": 26.6739,
 "((0, 0, 0, 0), (1, 1, 1, 1), (1, 1, 1, 0), (0, 1, 0, 1))": 31.4366,
 "((0, 0, 0, 0), (1, 1, 1, 1), (1, 1, 1, 0), (0, 1, 1, 0))": 28.3716,
 "((0, 0, 0, 0), (1, 1, 1, 1), (1, 1, 1, 0), (0, 1, 1, 1))": 30.5207,
 "((0, 0, 0, 0), (1, 1, 1, 1), (1, 1, 1, 0), (1, 0, 0, 0))": 28.6511,
 "((0, 0, 0, 0), (1, 1, 1, 1), (1, 1, 1, 0), (1, 0, 0, 1))": 33.8087,
 "((0, 0, 0, 0), (1, 1, 1, 1), (1, 1, 1, 0), (1, 0, 1, 0))": 31.1758,
 "((0, 0, 0, 0), (1, 1, 1, 1), (1, 1, 1, 0), (1, 0, 1, 1))": 33.1628,
 "((0, 0, 0, 0), (1, 1, 1, 1), (1, 1, 1, 0), (1, 1, 0, 0))": 26.8306,
 "((0, 0, 0, 0), (1, 1, 1, 1), (1, 1, 1, 0), (1, 1, 0, 1))": 31.2594,
 "((0, 0, 0, 0), (1, 1, 1, 1), (1, 1, 1, 0), (1, 1, 1, 0))": 30.1788,
 "((0, 0, 0, 0), (1, 1, 1, 1), (1, 1, 1, 0), (1, 1, 1, 1))": 30.0183,
 "((0, 0, 0, 0), (1, 1, 1, 1), (1, 1, 1, 1), (0, 0, 0, 0))": 29.2237,
 "((0, 0, 0, 0), (1, 1, 1, 1), (1, 1, 1, 1), (0, 0, 0, 1))": 29.4563,
 "((0, 0, 0, 0), (1, 1, 1, 1), (1, 1, 1, 1), (0, 0, 1, 0))": 28.0421,
 "((0, 0, 0, 0), (1, 1, 1, 1), (1, 1, 1, 1), (0, 0, 1, 1))": 28.6603,
 "((0, 0, 0, 0), (1, 1, 1, 1), (1, 1, 1, 1), (0, 1, 0, 0))": 28.0421,
 "((0, 0, 0, 0), (1, 1, 1, 1), (1, 1, 1, 1), (0, 1, 0, 1))": 30.6318,
 "((0, 0, 0, 0), (1, 1, 1, 1), (1, 1, 1, 1), (0, 1, 1, 0))": 27.6044,
 "((0, 0, 0, 0), (1, 1, 1, 1), (1, 1, 1, 1), (0, 1, 1, 1))": 29.6073,
 "((0, 0, 0, 0), (1, 1, 1, 1), (1, 1, 1, 1), (1, 0, 0, 0))": 29.4563,
 "((0, 0, 0, 0), (1, 1, 1, 1), (1, 1, 1, 1), (1, 0, 0, 1))": 32.7183,
 "((0, 0, 0, 0), (1, 1, 1, 1), (1, 1, 1, 1), (1, 0, 1, 0))": 30.6318,
 "((0, 0, 0, 0), (1, 1, 1, 1), (1, 1, 1, 1), (1, 0, 1, 1))": 29.0633,
 "((0, 0, 0, 0), (1, 1, 1, 1), (1, 1, 1, 1), (1, 1, 0, 0))": 28.6603,
 "((0, 0, 0, 0), (1, 1, 1, 1), (1, 1, 1, 1), (1, 1, 0, 1))": 29.0633,
 "((0, 0, 0, 0), (1, 1, 1, 1), (1, 1, 1, 1), (1, 1, 1, 0))": 29.6073,
 "((0, 0, 0, 0), (1, 1, 1, 1), (1, 1, 1, 1), (1, 1, 1, 1))": 26.9786,
 "((0, 0, 0, 1), (0, 0, 0, 0), (0, 0, 0, 0), (0, 0, 0, 0))": 23.3479,
 "((0, 0, 0, 1), (0, 0, 0, 0), (0, 0, 0, 0), (0, 0, 0, 1))": 27.1985,
 "((0, 0, 0, 1), (0, 0, 0, 0), (0, 0, 0, 0), (0, 0, 1, 0))": 26.64,
 "((0, 0, 0, 1), (0, 0, 0, 0), (0, 0, 0, 0), (0, 0, 1, 1))": 29.269,
 "((0, 0, 0, 1), (0, 0, 0, 0), (0, 0, 0, 0), (0, 1, 0, 0))": 24.6894,
 "((0, 0, 0, 1), (0, 0, 0, 0), (0, 0, 0, 0), (0, 1, 0, 1))": 29.6467,
 "((0, 0, 0, 1), (0, 0, 0, 0), (0, 0, 0, 0), (0, 1, 1, 0))": 28.3499,
 "((0, 0, 0, 1), (0, 0, 0, 0), (0, 0, 0, 0), (0, 1, 1, 1))": 31.4163,
 "((0, 0, 0, 1), (0, 0, 0, 0), (0, 0, 0, 0), (1, 0, 0, 0))": 24.6252,
 "((0, 0, 0, 1), (0, 0, 0, 0), (0, 0, 0, 0), (1, 0, 0, 1))": 28.0909,
 "((0, 0, 0, 1), (0, 0, 0, 0), (0, 0, 0, 0), (1, 0, 1, 0))": 27.6717,
 "((0, 0, 0, 1), (0, 0, 0, 0), (0, 0, 0, 0), (1, 0, 1, 1))": 28.4187,
 "((0, 0, 0, 1), (0, 0, 0, 0), (0, 0, 0, 0), (1, 1, 0, 0))": 25.6665,
 "((0, 0, 0, 1), (0, 0, 0, 0), (0, 0, 0, 0), (1, 1, 0, 1))": 28.7696,
 "((0, 0, 0, 1), (0, 0, 0, 0), (0, 0, 0, 0), (1, 1, 1, 0))": 27.8966,
 "((0, 0, 0, 1), (0, 0, 0, 0), (0, 0, 0, 0), (1, 1, 1, 1))": 29.6073,
 "((0, 0, 0, 1), (0, 0, 0, 0), (0, 0, 0, 1), (0, 0, 0, 0))": 26.6933,
 "((0, 0, 0, 1), (0, 0, 0, 0), (0, 0, 0, 1), (0, 0, 0, 1))": 27.1252,
 "((0, 0, 0, 1), (0, 0, 0, 0), (0, 0, 0, 1), (0, 0, 1, 0))": 26.6345,
 "((0, 0, 0, 1), (0, 0, 0, 0), (0, 0, 0, 1), (0, 0, 1, 1))": 27.5241,
 "((0, 0, 0, 1), (0, 0, 0, 0), (0, 0, 0, 1), (0, 1, 0, 0))": 26.2417,
 "((0, 0, 0, 1), (0, 0, 0, 0), (0, 0, 0, 1), (0, 1, 0, 1))": 30.3841,
 "((0, 0, 0, 1), (0, 0, 0, 0), (0, 0, 0, 1), (0, 1, 1, 0))": 28.3506,
 "((0, 0, 0, 1), (0, 0, 0, 0), (0, 0, 0, 1), (0, 1, 1, 1))": 29.6073,
 "((0, 0, 0, 1), (0, 0, 0, 0), (0, 0, 0, 1), (1, 0, 0, 0))": 27.6717,
 "((0, 0, 0, 1), (0, 0, 0, 0), (0, 0, 0, 1), (1, 0, 0, 1))": 28.4187,
 "((0, 0, 0, 1), (0, 0, 0, 0), (0, 0, 0, 1), (1, 0, 1, 0))": 28.088,
 "((0, 0, 0, 1), (0, 0, 0, 0), (0, 0, 0, 1), (1, 0, 1, 1))": 27.7476,
 "((0, 0, 0, 1), (0, 0, 0, 0), (0, 0, 0, 1), (1, 1, 0, 0))": 28.013,
 "((0, 0, 0, 1), (0, 0, 0, 0), (0, 0, 0, 1), (1, 1, 0, 1))": 30.128,
 "((0, 0, 0, 1), (0, 0, 0, 0), (0, 0, 0, 1), (1, 1, 1, 0))": 28.4691,
 "((0, 0, 0, 1), (0, 0, 0, 0), (0, 0, 0, 1), (1, 1, 1, 1))": 28.468,
 "((0, 0, 0, 1), (0, 0, 0, 0), (0, 0, 1, 0), (0, 0, 0, 0))": 25.0473,
 "((0, 0, 0, 1), (0, 0, 0, 0), (0, 0, 1, 0), (0, 0, 0, 1))": 28.8621,
 "((0, 0, 0, 1), (0, 0, 0, 0), (0, 0, 1, 0), (0, 0, 1, 0))": 26.549,
 "((0, 0, 0, 1), (0, 0, 0, 0), (0, 0, 1, 0), (0, 0, 1, 1))": 30.873,
 "((0, 0, 0, 1), (0, 0, 0, 0), (0, 0, 1, 0), (0, 1, 0, 0))": 24.5885,
 "((0, 0, 0, 1), (0, 0, 0, 0), (0, 0, 1, 0), (0, 1, 0, 1))": 31.296,
 "((0, 0, 0, 1), (0, 0, 0, 0), (0, 0, 1, 0), (0, 1, 1, 0))": 28.1101,
 "((0, 0, 0, 1), (0, 0, 0, 0), (0, 0, 1, 0), (0, 1, 1, 1))": 32.0228,
 "((0, 0, 0, 1), (0, 0, 0, 0), (0, 0, 1, 0), (1, 0, 0, 0))": 25.0958,
 "((0, 0, 0, 1), (0, 0, 0, 0), (0, 0, 1, 0), (1, 0, 0, 1))": 31.0612,
 "((0, 0, 0, 1), (0, 0, 0, 0), (0, 0, 1, 0), (1, 0, 1, 0))": 28.1489,
 "((0, 0, 0, 1), (0, 0, 0, 0), (0, 0, 1, 0), (1, 0, 1, 1))": 30.7515,
 "((0, 0, 0, 1), (0, 0, 0, 0), (0, 0, 1, 0), (1, 1, 0, 0))": 25.8474,
 "((0, 0, 0, 1), (0, 0, 0, 0), (0, 0, 1, 0), (1, 1, 0, 1))": 31.195,
 "((0, 0, 0, 1), (0, 0, 0, 0), (0, 0, 1, 0), (1, 1, 1, 0))": 27.8691,
 "((0, 0, 0, 1), (0, 0, 0, 0), (0, 0, 1, 0), (1, 1, 1, 1))": 31.3025,
 "((0, 0, 0, 1), (0, 0, 0, 0), (0, 0, 1, 1), (0, 0, 0, 0))": 28.6061,
 "((0, 0, 0, 1), (0, 0, 0, 0), (0, 0, 1, 1), (0, 0, 0, 1))": 28.5475,
 "((0, 0, 0, 1), (0, 0, 0, 0), (0, 0, 1, 1), (0, 0, 1, 0))": 27.8197,
 "((0, 0, 0, 1), (0, 0, 0, 0), (0, 0, 1, 1), (0, 0, 1, 1))": 28.8079,
 "((0, 0, 0, 1), (0, 0, 0, 0), (0, 0, 1, 1), (0, 1, 0, 0))": 27.6853,
 "((0, 0, 0, 1), (0, 0, 0, 0), (0, 0, 1, 1), (0, 1, 0, 1))": 30.9925,
 "((0, 0, 0, 1), (0, 0, 0, 0), (0, 0, 1, 1), (0, 1, 1, 0))": 27.7416,
 "((0, 0, 0, 1), (0, 0, 0, 0), (0, 0, 1, 1), (0, 1, 1, 1))": 29.9593,
 "((0, 0, 0, 1), (0, 0, 0, 0), (0, 0, 1, 1), (1, 0, 0, 0))": 28.1489,
 "((0, 0, 0, 1), (0, 0, 0, 0), (0, 0, 1, 1), (1, 0, 0, 1))": 30.7515,
 "((0, 0, 0, 1), (0, 0, 0, 0), (0, 0, 1, 1), (1, 0, 1, 0))": 30.1063,
 "((0, 0, 0, 1), (0, 0, 0, 0), (0, 0, 1, 1), (1, 0, 1, 1))": 29.9723,
 "((0, 0, 0, 1), (0, 0, 0, 0), (0, 0, 1, 1), (1, 1, 0, 0))": 28.3474,
 "((0, 0, 0, 1), (0, 0, 0, 0), (0, 0, 1, 1), (1, 1, 0, 1))": 31.8071,
 "((0, 0, 0, 1), (0, 0, 0, 0), (0, 0, 1, 1), (1, 1, 1, 0))": 29.8461,
 "((0, 0, 0, 1), (0, 0, 0, 0), (0, 0, 1, 1), (1, 1, 1, 1))": 29.9619,
 "((0, 0, 0, 1), (0, 0, 0, 0), (0, 1, 0, 0), (0, 0, 0, 0))": 23.8608,
 "((0, 0, 0, 1), (0, 0, 0, 0), (0, 1, 0, 0), (0, 0, 0, 1))": 28.6358,
 "((0, 0, 0, 1), (0, 0, 0, 0), (0, 1, 0, 0), (0, 0, 1, 0))": 27.1128,
 "((0, 0, 0, 1), (0, 0, 0, 0), (0, 1, 0, 0), (0, 0, 1, 1))": 30.0196,
 "((0, 0, 0, 1), (0, 0, 0, 0), (0, 1, 0, 0), (0, 1, 0, 0))": 24.8153,
 "((0, 0, 0, 1), (0, 0, 0, 0), (0, 1, 0, 0), (0, 1, 0, 1))": 30.3296,
 "((0, 0, 0, 1), (0, 0, 0, 0), (0, 1, 0, 0), (0, 1, 1, 0))": 28.7775,
 "((0, 0, 0, 1), (0, 0, 0, 0), (0, 1, 0, 0), (0, 1, 1, 1))": 30.5399,
 "((0, 0, 0, 1), (0, 0, 0, 0), (0, 1, 0, 0), (1, 0, 0, 0))": 23.9319,
 "((0, 0, 0, 1), (0, 0, 0, 0), (0, 1, 0, 0), (1, 0, 0, 1))": 30.4414,
 "((0, 0, 0, 1), (0, 0, 0, 0), (0, 1, 0, 0), (1, 0, 1, 0))": 28.3936,
 "((0, 0, 0, 1), (0, 0, 0, 0), (0, 1, 0, 0), (1, 0, 1, 1))": 31.1323,
 "((0, 0, 0, 1), (0, 0, 0, 0), (0, 1, 0, 0), (1, 1, 0, 0))": 25.7097,
 "((0, 0, 0, 1), (0, 0, 0, 0), (0, 1, 0, 0), (1, 1, 0, 1))": 28.5383,
 "((0, 0, 0, 1), (0, 0, 0, 0), (0, 1, 0, 0), (1, 1, 1, 0))": 29.3413,
 "((0, 0, 0, 1), (0, 0, 0, 0), (0, 1, 0, 0), (1, 1, 1, 1))": 31.4057,
 "((0, 0, 0, 1), (0, 0, 0, 0), (0, 1, 0, 1), (0, 0, 0, 0))": 27.5589,
 "((0, 0, 0, 1), (0, 0, 0, 0), (0, 1, 0, 1), (0, 0, 0, 1))": 28.9885,
 "((0, 0, 0, 1), (0, 0, 0, 0), (0, 1, 0, 1), (0, 0, 1, 0))": 27.6669,
 "((0, 0, 0, 1), (0, 0, 0, 0), (0, 1, 0, 1), (0, 0, 1, 1))": 28.8884,
 "((0, 0, 0, 1), (0, 0, 0, 0), (0, 1, 0, 1), (0, 1, 0, 0))": 26.6949,
 "((0, 0, 0, 1), (0, 0, 0, 0), (0, 1, 0, 1), (0, 1, 0, 1))": 30.5693,
 "((0, 0, 0, 1), (0, 0, 0, 0), (0, 1, 0, 1), (0, 1, 1, 0))": 30.1475,
 "((0, 0, 0, 1), (0, 0, 0, 0), (0, 1, 0, 1), (0, 1, 1, 1))": 29.6951,
 "((0, 0, 0, 1), (0, 0, 0, 0), (0, 1, 0, 1), (1, 0, 0, 0))": 27.8629,
 "((0, 0, 0, 1), (0, 0, 0, 0), (0, 1, 0, 1), (1, 0, 0, 1))": 31.4818,
 "((0, 0, 0, 1), (0, 0, 0, 0), (0, 1, 0, 1), (1, 0, 1, 0))": 27.42,
 "((0, 0, 0, 1), (0, 0, 0, 0), (0, 1, 0, 1), (1, 0, 1, 1))": 30.1367,
 "((0, 0, 0, 1), (0, 0, 0, 0), (0, 1, 0, 1), (1, 1, 0, 0))": 28.9625,
 "((0, 0, 0, 1), (0, 0, 0, 0), (0, 1, 0, 1), (1, 1, 0, 1))": 31.0602,
 "((0, 0, 0, 1), (0, 0, 0, 0), (0, 1, 0, 1), (1, 1, 1, 0))": 29.7352,
 "((0, 0, 0, 1), (0, 0, 0, 0), (0, 1, 0, 1), (1, 1, 1, 1))": 30.6603,
 "((0, 0, 0, 1), (0, 0, 0, 0), (0, 1, 1, 0), (0, 0, 0, 0))": 25.4984,
 "((0, 0, 0, 1), (0, 0, 0, 0), (0, 1, 1, 0), (0, 0, 0, 1))": 29.4493,
 "((0, 0, 0, 1), (0, 0, 0, 0), (0, 1, 1, 0), (0, 0, 1, 0))": 27.0325,
 "((0, 0, 0, 1), (0, 0, 0, 0), (0, 1, 1, 0), (0, 0, 1, 1))": 31.2289,
 "((0, 0, 0, 1), (0, 0, 0, 0), (0, 1, 1, 0), (0, 1, 0, 0))": 25.2813,
 "((0, 0, 0, 1), (0, 0, 0, 0), (0, 1, 1, 0), (0, 1, 0, 1))": 32.2299,
 "((0, 0, 0, 1), (0, 0, 0, 0), (0, 1, 1, 0), (0, 1, 1, 0))": 28.2185,
 "((0, 0, 0, 1), (0, 0, 0, 0), (0, 1, 1, 0), (0, 1, 1, 1))": 32.4917,
 "((0, 0, 0, 1), (0, 0, 0, 0), (0, 1, 1, 0), (1, 0, 0, 0))": 25.0664,
 "((0, 0, 0, 1), (0, 0, 0, 0), (0, 1, 1, 0), (1, 0, 0, 1))": 30.148,
 "((0, 0, 0, 1), (0, 0, 0, 0), (0, 1, 1, 0), (1, 0, 1, 0))": 29.1546,
 "((0, 0, 0, 1), (0, 0, 0, 0), (0, 1, 1, 0), (1, 0, 1, 1))": 30.0579,
 "((0, 0, 0, 1), (0, 0, 0, 0), (0, 1, 1, 0), (1, 1, 0, 0))": 25.132,
 "((0, 0, 0, 1), (0, 0, 0, 0), (0, 1, 1, 0), (1, 1, 0, 1))": 31.3025,
 "((0, 0, 0, 1), (0, 0, 0, 0), (0, 1, 1, 0), (1, 1, 1, 0))": 28.5416,
 "((0, 0, 0, 1), (0, 0, 0, 0), (0, 1, 1, 0), (1, 1, 1, 1))": 31.7658,
 "((0, 0, 0, 1), (0, 0, 0, 0), (0, 1, 1, 1), (0, 0, 0, 0))": 28.8814,
 "((0, 0, 0, 1), (0, 0, 0, 0), (0, 1, 1, 1), (0, 0, 0, 1))": 29.2018,
 "((0, 0, 0, 1), (0, 0, 0, 0), (0, 1, 1, 1), (0, 0, 1, 0))": 28.1246,
 "((0, 0, 0, 1), (0, 0, 0, 0), (0, 1, 1, 1), (0, 0, 1, 1))": 30.2232,
 "((0, 0, 0, 1), (0, 0, 0, 0), (0, 1, 1, 1), (0, 1, 0, 0))": 28.0472,
 "((0, 0, 0, 1), (0, 0, 0, 0), (0, 1, 1, 1), (0, 1, 0, 1))": 31.2894,
 "((0, 0, 0, 1), (0, 0, 0, 0), (0, 1, 1, 1), (0, 1, 1, 0))": 29.5341,
 "((0, 0, 0, 1), (0, 0, 0, 0), (0, 1, 1, 1), (0, 1, 1, 1))": 30.9749,
 "((0, 0, 0, 1), (0, 0, 0, 0), (0, 1, 1, 1), (1, 0, 0, 0))": 28.0375,
 "((0, 0, 0, 1), (0, 0, 0, 0), (0, 1, 1, 1), (1, 0, 0, 1))": 29.3262,
 "((0, 0, 0, 1), (0, 0, 0, 0), (0, 1, 1, 1), (1, 0, 1, 0))": 29.7583,
 "((0, 0, 0, 1), (0, 0, 0, 0), (0, 1, 1, 1), (1, 0, 1, 1))": 31.0165,
 "((0, 0, 0, 1), (0, 0, 0, 0), (0, 1, 1, 1), (1, 1, 0, 0))": 27.7977,
 "((0, 0, 0, 1), (0, 0, 0, 0), (0, 1, 1, 1), (1, 1, 0, 1))": 30.9576,
 "((0, 0, 0, 1), (0, 0, 0, 0), (0, 1, 1, 1), (1, 1, 1, 0))": 27.8866,
 "((0, 0, 0, 1), (0, 0, 0, 0), (0, 1, 1, 1), (1, 1, 1, 1))": 30.6526,
 "((0, 0, 0, 1), (0, 0, 0, 0), (1, 0, 0, 0), (0, 0, 0, 0))": 24.6894,
 "((0, 0, 0, 1), (0, 0, 0, 0), (1, 0, 0, 0), (0, 0, 0, 1))": 29.2586,
 "((0, 0, 0, 1), (0, 0, 0, 0), (1, 0, 0, 0), (0, 0, 1, 0))": 27.8457,
 "((0, 0, 0, 1), (0, 0, 0, 0), (1, 0, 0, 0), (0, 0, 1, 1))": 31.3847,
 "((0, 0, 0, 1), (0, 0, 0, 0), (1, 0, 0, 0), (0, 1, 0, 0))": 25.7384,
 "((0, 0, 0, 1), (0, 0, 0, 0), (1, 0, 0, 0), (0, 1, 0, 1))": 31.6264,
 "((0, 0, 0, 1), (0, 0, 0, 0), (1, 0, 0, 0), (0, 1, 1, 0))": 30.1743,
 "((0, 0, 0, 1), (0, 0, 0, 0), (1, 0, 0, 0), (0, 1, 1, 1))": 33.2404,
 "((0, 0, 0, 1), (0, 0, 0, 0), (1, 0, 0, 0), (1, 0, 0, 0))": 25.6665,
 "((0, 0, 0, 1), (0, 0, 0, 0), (1, 0, 0, 0), (1, 0, 0, 1))": 27.9698,
 "((0, 0, 0, 1), (0, 0, 0, 0), (1, 0, 0, 0), (1, 0, 1, 0))": 29.2365,
 "((0, 0, 0, 1), (0, 0, 0, 0), (1, 0, 0, 0), (1, 0, 1, 1))": 29.1416,
 "((0, 0, 0, 1), (0, 0, 0, 0), (1, 0, 0, 0), (1, 1, 0, 0))": 27.2517,
 "((0, 0, 0, 1), (0, 0, 0, 0), (1, 0, 0, 0), (1, 1, 0, 1))": 25.3509,
 "((0, 0, 0, 1), (0, 0, 0, 0), (1, 0, 0, 0), (1, 1, 1, 0))": 27.6705,
 "((0, 0, 0, 1), (0, 0, 0, 0), (1, 0, 0, 0), (1, 1, 1, 1))": 27.5127,
 "((0, 0, 0, 1), (0, 0, 0, 0), (1, 0, 0, 1), (0, 0, 0, 0))": 29.171,
 "((0, 0, 0, 1), (0, 0, 0, 0), (1, 0, 0, 1), (0, 0, 0, 1))": 29.2719,
 "((0, 0, 0, 1), (0, 0, 0, 0), (1, 0, 0, 1), (0, 0, 1, 0))": 28.4158,
 "((0, 0, 0, 1), (0, 0, 0, 0), (1, 0, 0, 1), (0, 0, 1, 1))": 29.8278,
 "((0, 0, 0, 1), (0, 0, 0, 0), (1, 0, 0, 1), (0, 1, 0, 0))": 27.2895,
 "((0, 0, 0, 1), (0, 0, 0, 0), (1, 0, 0, 1), (0, 1, 0, 1))": 32.1294,
 "((0, 0, 0, 1), (0, 0, 0, 0), (1, 0, 0, 1), (0, 1, 1, 0))": 30.2954,
 "((0, 0, 0, 1), (0, 0, 0, 0), (1, 0, 0, 1), (0, 1, 1, 1))": 31.5739,
 "((0, 0, 0, 1), (0, 0, 0, 0), (1, 0, 0, 1), (1, 0, 0, 0))": 28.0092,
 "((0, 0, 0, 1), (0, 0, 0, 0), (1, 0, 0, 1), (1, 0, 0, 1))": 28.6921,
 "((0, 0, 0, 1), (0, 0, 0, 0), (1, 0, 0, 1), (1, 0, 1, 0))": 30.4181,
 "((0, 0, 0, 1), (0, 0, 0, 0), (1, 0, 0, 1), (1, 0, 1, 1))": 27.5677,
 "((0, 0, 0, 1), (0, 0, 0, 0), (1, 0, 0, 1), (1, 1, 0, 0))": 28.1176,
 "((0, 0, 0, 1), (0, 0, 0, 0), (1, 0, 0, 1), (1, 1, 0, 1))": 28.0649,
 "((0, 0, 0, 1), (0, 0, 0, 0), (1, 0, 0, 1), (1, 1, 1, 0))": 29.4357,
 "((0, 0, 0, 1), (0, 0, 0, 0), (1, 0, 0, 1), (1, 1, 1, 1))": 27.7849,
 "((0, 0, 0, 1), (0, 0, 0, 0), (1, 0, 1, 0), (0, 0, 0, 0))": 26.0542,
 "((0, 0, 0, 1), (0, 0, 0, 0), (1, 0, 1, 0), (0, 0, 0, 1))": 29.4768,
 "((0, 0, 0, 1), (0, 0, 0, 0), (1, 0, 1, 0), (0, 0, 1, 0))": 28.0844,
 "((0, 0, 0, 1), (0, 0, 0, 0), (1, 0, 1, 0), (0, 0, 1, 1))": 32.7448,
 "((0, 0, 0, 1), (0, 0, 0, 0), (1, 0, 1, 0), (0, 1, 0, 0))": 25.9994,
 "((0, 0, 0, 1), (0, 0, 0, 0), (1, 0, 1, 0), (0, 1, 0, 1))": 32.0192,
 "((0, 0, 0, 1), (0, 0, 0, 0), (1, 0, 1, 0), (0, 1, 1, 0))": 30.3532,
 "((0, 0, 0, 1), (0, 0, 0, 0), (1, 0, 1, 0), (0, 1, 1, 1))": 33.5068,
 "((0, 0, 0, 1), (0, 0, 0, 0), (1, 0, 1, 0), (1, 0, 0, 0))": 25.9168,
 "((0, 0, 0, 1), (0, 0, 0, 0), (1, 0, 1, 0), (1, 0, 0, 1))": 29.8653,
 "((0, 0, 0, 1), (0, 0, 0, 0), (1, 0, 1, 0), (1, 0, 1, 0))": 29.4143,
 "((0, 0, 0, 1), (0, 0, 0, 0), (1, 0, 1, 0), (1, 0, 1, 1))": 29.8373,
 "((0, 0, 0, 1), (0, 0, 0, 0), (1, 0, 1, 0), (1, 1, 0, 0))": 27.684,
 "((0, 0, 0, 1), (0, 0, 0, 0), (1, 0, 1, 0), (1, 1, 0, 1))": 28.7348,
 "((0, 0, 0, 1), (0, 0, 0, 0), (1, 0, 1, 0), (1, 1, 1, 0))": 29.9294,
 "((0, 0, 0, 1), (0, 0, 0, 0), (1, 0, 1, 0), (1, 1, 1, 1))": 29.537,
 "((0, 0, 0, 1), (0, 0, 0, 0), (1, 0, 1, 1), (0, 0, 0, 0))": 28.3296,
 "((0, 0, 0, 1), (0, 0, 0, 0), (1, 0, 1, 1), (0, 0, 0, 1))": 29.3301,
 "((0, 0, 0, 1), (0, 0, 0, 0), (1, 0, 1, 1), (0, 0, 1, 0))": 28.6044,
 "((0, 0, 0, 1), (0, 0, 0, 0), (1, 0, 1, 1), (0, 0, 1, 1))": 30.0565,
 "((0, 0, 0, 1), (0, 0, 0, 0), (1, 0, 1, 1), (0, 1, 0, 0))": 27.812,
 "((0, 0, 0, 1), (0, 0, 0, 0), (1, 0, 1, 1), (0, 1, 0, 1))": 31.9473,
 "((0, 0, 0, 1), (0, 0, 0, 0), (1, 0, 1, 1), (0, 1, 1, 0))": 30.4306,
 "((0, 0, 0, 1), (0, 0, 0, 0), (1, 0, 1, 1), (0, 1, 1, 1))": 32.4069,
 "((0, 0, 0, 1), (0, 0, 0, 0), (1, 0, 1, 1), (1, 0, 0, 0))": 28.4525,
 "((0, 0, 0, 1), (0, 0, 0, 0), (1, 0, 1, 1), (1, 0, 0, 1))": 29.3891,
 "((0, 0, 0, 1), (0, 0, 0, 0), (1, 0, 1, 1), (1, 0, 1, 0))": 29.1268,
 "((0, 0, 0, 1), (0, 0, 0, 0), (1, 0, 1, 1), (1, 0, 1, 1))": 29.2954,
 "((0, 0, 0, 1), (0, 0, 0, 0), (1, 0, 1, 1), (1, 1, 0, 0))": 28.4651,
 "((0, 0, 0, 1), (0, 0, 0, 0), (1, 0, 1, 1), (1, 1, 0, 1))": 30.0178,
 "((0, 0, 0, 1), (0, 0, 0, 0), (1, 0, 1, 1), (1, 1, 1, 0))": 29.5575,
 "((0, 0, 0, 1), (0, 0, 0, 0), (1, 0, 1, 1), (1, 1, 1, 1))": 28.5977,
 "((0, 0, 0, 1), (0, 0, 0, 0), (1, 1, 0, 0), (0, 0, 0, 0))": 24.8153,
 "((0, 0, 0, 1), (0, 0, 0, 0), (1, 1, 0, 0), (0, 0, 0, 1))": 29.5027,
 "((0, 0, 0, 1), (0, 0, 0, 0), (1, 1, 0, 0), (0, 0, 1, 0))": 27.7911,
 "((0, 0, 0, 1), (0, 0, 0, 0), (1, 1, 0, 0), (0, 0, 1, 1))": 32.0264,
 "((0, 0, 0, 1), (0, 0, 0, 0), (1, 1, 0, 0), (0, 1, 0, 0))": 25.7038,
 "((0, 0, 0, 1), (0, 0, 0, 0), (1, 1, 0, 0), (0, 1, 0, 1))": 32.7271,
 "((0, 0, 0, 1), (0, 0, 0, 0), (1, 1, 0, 0), (0, 1, 1, 0))": 30.0201,
 "((0, 0, 0, 1), (0, 0, 0, 0), (1, 1, 0, 0), (0, 1, 1, 1))": 32.3929,
 "((0, 0, 0, 1), (0, 0, 0, 0), (1, 1, 0, 0), (1, 0, 0, 0))": 25.7097,
 "((0, 0, 0, 1), (0, 0, 0, 0), (1, 1, 0, 0), (1, 0, 0, 1))": 29.9889,
 "((0, 0, 0, 1), (0, 0, 0, 0), (1, 1, 0, 0), (1, 0, 1, 0))": 30.4923,
 "((0, 0, 0, 1), (0, 0, 0, 0), (1, 1, 0, 0), (1, 0, 1, 1))": 31.0031,
 "((0, 0, 0, 1), (0, 0, 0, 0), (1, 1, 0, 0), (1, 1, 0, 0))": 27.2824,
 "((0, 0, 0, 1), (0, 0, 0, 0), (1, 1, 0, 0), (1, 1, 0, 1))": 27.4757,
 "((0, 0, 0, 1), (0, 0, 0, 0), (1, 1, 0, 0), (1, 1, 1, 0))": 28.2855,
 "((0, 0, 0, 1), (0, 0, 0, 0), (1, 1, 0, 0), (1, 1, 1, 1))": 27.5915,
 "((0, 0, 0, 1), (0, 0, 0, 0), (1, 1, 0, 1), (0, 0, 0, 0))": 29.0387,
 "((0, 0, 0, 1), (0, 0, 0, 0), (1, 1, 0, 1), (0, 0, 0, 1))": 29.4405,
 "((0, 0, 0, 1), (0, 0, 0, 0), (1, 1, 0, 1), (0, 0, 1, 0))": 28.5292,
 "((0, 0, 0, 1), (0, 0, 0, 0), (1, 1, 0, 1), (0, 0, 1, 1))": 31.0147,
 "((0, 0, 0, 1), (0, 0, 0, 0), (1, 1, 0, 1), (0, 1, 0, 0))": 27.6705,
 "((0, 0, 0, 1), (0, 0, 0, 0), (1, 1, 0, 1), (0, 1, 0, 1))": 31.7658,
 "((0, 0, 0, 1), (0, 0, 0, 0), (1, 1, 0, 1), (0, 1, 1, 0))": 30.1416,
 "((0, 0, 0, 1), (0, 0, 0, 0), (1, 1, 0, 1), (0, 1, 1, 1))": 30.0714,
 "((0, 0, 0, 1), (0, 0, 0, 0), (1, 1, 0, 1), (1, 0, 0, 0))": 28.5228,
 "((0, 0, 0, 1), (0, 0, 0, 0), (1, 1, 0, 1), (1, 0, 0, 1))": 30.6188,
 "((0, 0, 0, 1), (0, 0, 0, 0), (1, 1, 0, 1), (1, 0, 1, 0))": 30.9951,
 "((0, 0, 0, 1), (0, 0, 0, 0), (1, 1, 0, 1), (1, 0, 1, 1))": 29.9307,
 "((0, 0, 0, 1), (0, 0, 0, 0), (1, 1, 0, 1), (1, 1, 0, 0))": 28.7232,
 "((0, 0, 0, 1), (0, 0, 0, 0), (1, 1, 0, 1), (1, 1, 0, 1))": 29.0293,
 "((0, 0, 0, 1), (0, 0, 0, 0), (1, 1, 0, 1), (1, 1, 1, 0))": 29.8196,
 "((0, 0, 0, 1), (0, 0, 0, 0), (1, 1, 0, 1), (1, 1, 1, 1))": 28.0437,
 "((0, 0, 0, 1), (0, 0, 0, 0), (1, 1, 1, 0), (0, 0, 0, 0))": 25.9212,
 "((0, 0, 0, 1), (0, 0, 0, 0), (1, 1, 1, 0), (0, 0, 0, 1))": 29.4078,
 "((0, 0, 0, 1), (0, 0, 0, 0), (1, 1, 1, 0), (0, 0, 1, 0))": 27.796,
 "((0, 0, 0, 1), (0, 0, 0, 0), (1, 1, 1, 0), (0, 0, 1, 1))": 32.6387,
 "((0, 0, 0, 1), (0, 0, 0, 0), (1, 1, 1, 0), (0, 1, 0, 0))": 25.9095,
 "((0, 0, 0, 1), (0, 0, 0, 0), (1, 1, 1, 0), (0, 1, 0, 1))": 33.0409,
 "((0, 0, 0, 1), (0, 0, 0, 0), (1, 1, 1, 0), (0, 1, 1, 0))": 29.8227,
 "((0, 0, 0, 1), (0, 0, 0, 0), (1, 1, 1, 0), (0, 1, 1, 1))": 33.1668,
 "((0, 0, 0, 1), (0, 0, 0, 0), (1, 1, 1, 0), (1, 0, 0, 0))": 26.0464,
 "((0, 0, 0, 1), (0, 0, 0, 0), (1, 1, 1, 0), (1, 0, 0, 1))": 31.2541,
 "((0, 0, 0, 1), (0, 0, 0, 0), (1, 1, 1, 0), (1, 0, 1, 0))": 29.654,
 "((0, 0, 0, 1), (0, 0, 0, 0), (1, 1, 1, 0), (1, 0, 1, 1))": 31.8561,
 "((0, 0, 0, 1), (0, 0, 0, 0), (1, 1, 1, 0), (1, 1, 0, 0))": 27.5147,
 "((0, 0, 0, 1), (0, 0, 0, 0), (1, 1, 1, 0), (1, 1, 0, 1))": 29.7928,
 "((0, 0, 0, 1), (0, 0, 0, 0), (1, 1, 1, 0), (1, 1, 1, 0))": 29.2448,
 "((0, 0, 0, 1), (0, 0, 0, 0), (1, 1, 1, 0), (1, 1, 1, 1))": 29.2615,
 "((0, 0, 0, 1), (0, 0, 0, 0), (1, 1, 1, 1), (0, 0, 0, 0))": 28.0665,
 "((0, 0, 0, 1), (0, 0, 0, 0), (1, 1, 1, 1), (0, 0, 0, 1))": 29.2626,
 "((0, 0, 0, 1), (0, 0, 0, 0), (1, 1, 1, 1), (0, 0, 1, 0))": 28.2636,
 "((0, 0, 0, 1), (0, 0, 0, 0), (1, 1, 1, 1), (0, 0, 1, 1))": 31.3257,
 "((0, 0, 0, 1), (0, 0, 0, 0), (1, 1, 1, 1), (0, 1, 0, 0))": 27.7066,
 "((0, 0, 0, 1), (0, 0, 0, 0), (1, 1, 1, 1), (0, 1, 0, 1))": 31.6894,
 "((0, 0, 0, 1), (0, 0, 0, 0), (1, 1, 1, 1), (0, 1, 1, 0))": 30.0287,
 "((0, 0, 0, 1), (0, 0, 0, 0), (1, 1, 1, 1), (0, 1, 1, 1))": 32.3859,
 "((0, 0, 0, 1), (0, 0, 0, 0), (1, 1, 1, 1), (1, 0, 0, 0))": 28.4833,
 "((0, 0, 0, 1), (0, 0, 0, 0), (1, 1, 1, 1), (1, 0, 0, 1))": 30.0737,
 "((0, 0, 0, 1), (0, 0, 0, 0), (1, 1, 1, 1), (1, 0, 1, 0))": 29.0663,
 "((0, 0, 0, 1), (0, 0, 0, 0), (1, 1, 1, 1), (1, 0, 1, 1))": 30.3042,
 "((0, 0, 0, 1), (0, 0, 0, 0), (1, 1, 1, 1), (1, 1, 0, 0))": 28.4317,
 "((0, 0, 0, 1), (0, 0, 0, 0), (1, 1, 1, 1), (1, 1, 0, 1))": 29.8919,
 "((0, 0, 0, 1), (0, 0, 0, 0), (1, 1, 1, 1), (1, 1, 1, 0))": 28.799,
 "((0, 0, 0, 1), (0, 0, 0, 0), (1, 1, 1, 1), (1, 1, 1, 1))": 29.1302,
 "((0, 0, 0, 1), (0, 0, 0, 1), (0, 0, 0, 0), (0, 0, 0, 0))": 24.6046,
 "((0, 0, 0, 1), (0, 0, 0, 1), (0, 0, 0, 0), (0, 0, 0, 1))": 27.1252,
 "((0, 0, 0, 1), (0, 0, 0, 1), (0, 0, 0, 0), (0, 0, 1, 0))": 26.0829,
 "((0, 0, 0, 1), (0, 0, 0, 1), (0, 0, 0, 0), (0, 0, 1, 1))": 30.1044,
 "((0, 0, 0, 1), (0, 0, 0, 1), (0, 0, 0, 0), (0, 1, 0, 0))": 24.7625,
 "((0, 0, 0, 1), (0, 0, 0, 1), (0, 0, 0, 0), (0, 1, 0, 1))": 29.8063,
 "((0, 0, 0, 1), (0, 0, 0, 1), (0, 0, 0, 0), (0, 1, 1, 0))": 27.4199,
 "((0, 0, 0, 1), (0, 0, 0, 1), (0, 0, 0, 0), (0, 1, 1, 1))": 31.3766,
 "((0, 0, 0, 1), (0, 0, 0, 1), (0, 0, 0, 0), (1, 0, 0, 0))": 25.6665,
 "((0, 0, 0, 1), (0, 0, 0, 1), (0, 0, 0, 0), (1, 0, 0, 1))": 28.7696,
 "((0, 0, 0, 1), (0, 0, 0, 1), (0, 0, 0, 0), (1, 0, 1, 0))": 28.013,
 "((0, 0, 0, 1), (0, 0, 0, 1), (0, 0, 0, 0), (1, 0, 1, 1))": 30.128,
 "((0, 0, 0, 1), (0, 0, 0, 1), (0, 0, 0, 0), (1, 1, 0, 0))": 26.0021,
 "((0, 0, 0, 1), (0, 0, 0, 1), (0, 0, 0, 0), (1, 1, 0, 1))": 29.8497,
 "((0, 0, 0, 1), (0, 0, 0, 1), (0, 0, 0, 0), (1, 1, 1, 0))": 28.5038,
 "((0, 0, 0, 1), (0, 0, 0, 1), (0, 0, 0, 0), (1, 1, 1, 1))": 30.1788,
 "((0, 0, 0, 1), (0, 0, 0, 1), (0, 0, 0, 1), (0, 0, 0, 0))": 27.2644,
 "((0, 0, 0, 1), (0, 0, 0, 1), (0, 0, 0, 1), (0, 0, 0, 1))": 26.9786,
 "((0, 0, 0, 1), (0, 0, 0, 1), (0, 0, 0, 1), (0, 0, 1, 0))": 26.4742,
 "((0, 0, 0, 1), (0, 0, 0, 1), (0, 0, 0, 1), (0, 0, 1, 1))": 28.551,
 "((0, 0, 0, 1), (0, 0, 0, 1), (0, 0, 0, 1), (0, 1, 0, 0))": 26.2201,
 "((0, 0, 0, 1), (0, 0, 0, 1), (0, 0, 0, 1), (0, 1, 0, 1))": 30.0183,
 "((0, 0, 0, 1), (0, 0, 0, 1), (0, 0, 0, 1), (0, 1, 1, 0))": 28.4272,
 "((0, 0, 0, 1), (0, 0, 0, 1), (0, 0, 0, 1), (0, 1, 1, 1))": 30.4475,
 "((0, 0, 0, 1), (0, 0, 0, 1), (0, 0, 0, 1), (1, 0, 0, 0))": 27.8966,
 "((0, 0, 0, 1), (0, 0, 0, 1), (0, 0, 0, 1), (1, 0, 0, 1))": 29.6073,
 "((0, 0, 0, 1), (0, 0, 0, 1), (0, 0, 0, 1), (1, 0, 1, 0))": 28.4691,
 "((0, 0, 0, 1), (0, 0, 0, 1), (0, 0, 0, 1), (1, 0, 1, 1))": 28.468,
 "((0, 0, 0, 1), (0, 0, 0, 1), (0, 0, 0, 1), (1, 1, 0, 0))": 28.5038,
 "((0, 0, 0, 1), (0, 0, 0, 1), (0, 0, 0, 1), (1, 1, 0, 1))": 30.1788,
 "((0, 0, 0, 1), (0, 0, 0, 1), (0, 0, 0, 1), (1, 1, 1, 0))": 29.5634,
 "((0, 0, 0, 1), (0, 0, 0, 1), (0, 0, 0, 1), (1, 1, 1, 1))": 29.9421,
 "((0, 0, 0, 1), (0, 0, 0, 1), (0, 0, 1, 0), (0, 0, 0, 0))": 26.2593,
 "((0, 0, 0, 1), (0, 0, 0, 1), (0, 0, 1, 0), (0, 0, 0, 1))": 28.6638,
 "((0, 0, 0, 1), (0, 0, 0, 1), (0, 0, 1, 0), (0, 0, 1, 0))": 25.9649,
 "((0, 0, 0, 1), (0, 0, 0, 1), (0, 0, 1, 0), (0, 0, 1, 1))": 31.2113,
 "((0, 0, 0, 1), (0, 0, 0, 1), (0, 0, 1, 0), (0, 1, 0, 0))": 24.8255,
 "((0, 0, 0, 1), (0, 0, 0, 1), (0, 0, 1, 0), (0, 1, 0, 1))": 30.5542,
 "((0, 0, 0, 1), (0, 0, 0, 1), (0, 0, 1, 0), (0, 1, 1, 0))": 26.6925,
 "((0, 0, 0, 1), (0, 0, 0, 1), (0, 0, 1, 0), (0, 1, 1, 1))": 31.7886,
 "((0, 0, 0, 1), (0, 0, 0, 1), (0, 0, 1, 0), (1, 0, 0, 0))": 25.8474,
 "((0, 0, 0, 1), (0, 0, 0, 1), (0, 0, 1, 0), (1, 0, 0, 1))": 31.195,
 "((0, 0, 0, 1), (0, 0, 0, 1), (0, 0, 1, 0), (1, 0, 1, 0))": 28.3474,
 "((0, 0, 0, 1), (0, 0, 0, 1), (0, 0, 1, 0), (1, 0, 1, 1))": 31.8071,
 "((0, 0, 0, 1), (0, 0, 0, 1), (0, 0, 1, 0), (1, 1, 0, 0))": 26.0385,
 "((0, 0, 0, 1), (0, 0, 0, 1), (0, 0, 1, 0), (1, 1, 0, 1))": 31.2743,
 "((0, 0, 0, 1), (0, 0, 0, 1), (0, 0, 1, 0), (1, 1, 1, 0))": 28.0004,
 "((0, 0, 0, 1), (0, 0, 0, 1), (0, 0, 1, 0), (1, 1, 1, 1))": 31.0102,
 "((0, 0, 0, 1), (0, 0, 0, 1), (0, 0, 1, 1), (0, 0, 0, 0))": 28.5711,
 "((0, 0, 0, 1), (0, 0, 0, 1), (0, 0, 1, 1), (0, 0, 0, 1))": 27.9109,
 "((0, 0, 0, 1), (0, 0, 0, 1), (0, 0, 1, 1), (0, 0, 1, 0))": 27.4213,
 "((0, 0, 0, 1), (0, 0, 0, 1), (0, 0, 1, 1), (0, 0, 1, 1))": 28.7922,
 "((0, 0, 0, 1), (0, 0, 0, 1), (0, 0, 1, 1), (0, 1, 0, 0))": 27.3746,
 "((0, 0, 0, 1), (0, 0, 0, 1), (0, 0, 1, 1), (0, 1, 0, 1))": 30.368,
 "((0, 0, 0, 1), (0, 0, 0, 1), (0, 0, 1, 1), (0, 1, 1, 0))": 27.387,
 "((0, 0, 0, 1), (0, 0, 0, 1), (0, 0, 1, 1), (0, 1, 1, 1))": 29.4351,
 "((0, 0, 0, 1), (0, 0, 0, 1), (0, 0, 1, 1), (1, 0, 0, 0))": 27.8691,
 "((0, 0, 0, 1), (0, 0, 0, 1), (0, 0, 1, 1), (1, 0, 0, 1))": 31.3025,
 "((0, 0, 0, 1), (0, 0, 0, 1), (0, 0, 1, 1), (1, 0, 1, 0))": 29.8461,
 "((0, 0, 0, 1), (0, 0, 0, 1), (0, 0, 1, 1), (1, 0, 1, 1))": 29.9619,
 "((0, 0, 0, 1), (0, 0, 0, 1), (0, 0, 1, 1), (1, 1, 0, 0))": 28.0004,
 "((0, 0, 0, 1), (0, 0, 0, 1), (0, 0, 1, 1), (1, 1, 0, 1))": 31.0102,
 "((0, 0, 0, 1), (0, 0, 0, 1), (0, 0, 1, 1), (1, 1, 1, 0))": 29.5438,
 "((0, 0, 0, 1), (0, 0, 0, 1), (0, 0, 1, 1), (1, 1, 1, 1))": 29.8219,
 "((0, 0, 0, 1), (0, 0, 0, 1), (0, 1, 0, 0), (0, 0, 0, 0))": 25.195,
 "((0, 0, 0, 1), (0, 0, 0, 1), (0, 1, 0, 0), (0, 0, 0, 1))": 28.5212,
 "((0, 0, 0, 1), (0, 0, 0, 1), (0, 1, 0, 0), (0, 0, 1, 0))": 26.5977,
 "((0, 0, 0, 1), (0, 0, 0, 1), (0, 1, 0, 0), (0, 0, 1, 1))": 30.6695,
 "((0, 0, 0, 1), (0, 0, 0, 1), (0, 1, 0, 0), (0, 1, 0, 0))": 24.7711,
 "((0, 0, 0, 1), (0, 0, 0, 1), (0, 1, 0, 0), (0, 1, 0, 1))": 31.6401,
 "((0, 0, 0, 1), (0, 0, 0, 1), (0, 1, 0, 0), (0, 1, 1, 0))": 28.4341,
 "((0, 0, 0, 1), (0, 0, 0, 1), (0, 1, 0, 0), (0, 1, 1, 1))": 32.9942,
 "((0, 0, 0, 1), (0, 0, 0, 1), (0, 1, 0, 0), (1, 0, 0, 0))": 25.1009,
 "((0, 0, 0, 1), (0, 0, 0, 1), (0, 1, 0, 0), (1, 0, 0, 1))": 30.3737,
 "((0, 0, 0, 1), (0, 0, 0, 1), (0, 1, 0, 0), (1, 0, 1, 0))": 26.9881,
 "((0, 0, 0, 1), (0, 0, 0, 1), (0, 1, 0, 0), (1, 0, 1, 1))": 30.8521,
 "((0, 0, 0, 1), (0, 0, 0, 1), (0, 1, 0, 0), (1, 1, 0, 0))": 25.7071,
 "((0, 0, 0, 1), (0, 0, 0, 1), (0, 1, 0, 0), (1, 1, 0, 1))": 30.3074,
 "((0, 0, 0, 1), (0, 0, 0, 1), (0, 1, 0, 0), (1, 1, 1, 0))": 28.1539,
 "((0, 0, 0, 1), (0, 0, 0, 1), (0, 1, 0, 0), (1, 1, 1, 1))": 31.2093,
 "((0, 0, 0, 1), (0, 0, 0, 1), (0, 1, 0, 1), (0, 0, 0, 0))": 28.8083,
 "((0, 0, 0, 1), (0, 0, 0, 1), (0, 1, 0, 1), (0, 0, 0, 1))": 28.4127,
 "((0, 0, 0, 1), (0, 0, 0, 1), (0, 1, 0, 1), (0, 0, 1, 0))": 27.8991,
 "((0, 0, 0, 1), (0, 0, 0, 1), (0, 1, 0, 1), (0, 0, 1, 1))": 29.5532,
 "((0, 0, 0, 1), (0, 0, 0, 1), (0, 1, 0, 1), (0, 1, 0, 0))": 26.2051,
 "((0, 0, 0, 1), (0, 0, 0, 1), (0, 1, 0, 1), (0, 1, 0, 1))": 30.2253,
 "((0, 0, 0, 1), (0, 0, 0, 1), (0, 1, 0, 1), (0, 1, 1, 0))": 29.7639,
 "((0, 0, 0, 1), (0, 0, 0, 1), (0, 1, 0, 1), (0, 1, 1, 1))": 31.4104,
 "((0, 0, 0, 1), (0, 0, 0, 1), (0, 1, 0, 1), (1, 0, 0, 0))": 28.0798,
 "((0, 0, 0, 1), (0, 0, 0, 1), (0, 1, 0, 1), (1, 0, 0, 1))": 30.9438,
 "((0, 0, 0, 1), (0, 0, 0, 1), (0, 1, 0, 1), (1, 0, 1, 0))": 27.3669,
 "((0, 0, 0, 1), (0, 0, 0, 1), (0, 1, 0, 1), (1, 0, 1, 1))": 30.3458,
 "((0, 0, 0, 1), (0, 0, 0, 1), (0, 1, 0, 1), (1, 1, 0, 0))": 28.7341,
 "((0, 0, 0, 1), (0, 0, 0, 1), (0, 1, 0, 1), (1, 1, 0, 1))": 30.4961,
 "((0, 0, 0, 1), (0, 0, 0, 1), (0, 1, 0, 1), (1, 1, 1, 0))": 29.7389,
 "((0, 0, 0, 1), (0, 0, 0, 1), (0, 1, 0, 1), (1, 1, 1, 1))": 30.2216,
 "((0, 0, 0, 1), (0, 0, 0, 1), (0, 1, 1, 0), (0, 0, 0, 0))": 26.5189,
 "((0, 0, 0, 1), (0, 0, 0, 1), (0, 1, 1, 0), (0, 0, 0, 1))": 29.2687,
 "((0, 0, 0, 1), (0, 0, 0, 1), (0, 1, 1, 0), (0, 0, 1, 0))": 26.2858,
 "((0, 0, 0, 1), (0, 0, 0, 1), (0, 1, 1, 0), (0, 0, 1, 1))": 31.252,
 "((0, 0, 0, 1), (0, 0, 0, 1), (0, 1, 1, 0), (0, 1, 0, 0))": 25.3549,
 "((0, 0, 0, 1), (0, 0, 0, 1), (0, 1, 1, 0), (0, 1, 0, 1))": 32.1372,
 "((0, 0, 0, 1), (0, 0, 0, 1), (0, 1, 1, 0), (0, 1, 1, 0))": 26.6726,
 "((0, 0, 0, 1), (0, 0, 0, 1), (0, 1, 1, 0), (0, 1, 1, 1))": 33.063,
 "((0, 0, 0, 1), (0, 0, 0, 1), (0, 1, 1, 0), (1, 0, 0, 0))": 25.4104,
 "((0, 0, 0, 1), (0, 0, 0, 1), (0, 1, 1, 0), (1, 0, 0, 1))": 31.3709,
 "((0, 0, 0, 1), (0, 0, 0, 1), (0, 1, 1, 0), (1, 0, 1, 0))": 27.678,
 "((0, 0, 0, 1), (0, 0, 0, 1), (0, 1, 1, 0), (1, 0, 1, 1))": 32.1549,
 "((0, 0, 0, 1), (0, 0, 0, 1), (0, 1, 1, 0), (1, 1, 0, 0))": 25.447,
 "((0, 0, 0, 1), (0, 0, 0, 1), (0, 1, 1, 0), (1, 1, 0, 1))": 31.3663,
 "((0, 0, 0, 1), (0, 0, 0, 1), (0, 1, 1, 0), (1, 1, 1, 0))": 26.524,
 "((0, 0, 0, 1), (0, 0, 0, 1), (0, 1, 1, 0), (1, 1, 1, 1))": 31.194,
 "((0, 0, 0, 1), (0, 0, 0, 1), (0, 1, 1, 1), (0, 0, 0, 0))": 29.4098,
 "((0, 0, 0, 1), (0, 0, 0, 1), (0, 1, 1, 1), (0, 0, 0, 1))": 29.0348,
 "((0, 0, 0, 1), (0, 0, 0, 1), (0, 1, 1, 1), (0, 0, 1, 0))": 27.8278,
 "((0, 0, 0, 1), (0, 0, 0, 1), (0, 1, 1, 1), (0, 0, 1, 1))": 29.3902,
 "((0, 0, 0, 1), (0, 0, 0, 1), (0, 1, 1, 1), (0, 1, 0, 0))": 27.5413,
 "((0, 0, 0, 1), (0, 0, 0, 1), (0, 1, 1, 1), (0, 1, 0, 1))": 30.7455,
 "((0, 0, 0, 1), (0, 0, 0, 1), (0, 1, 1, 1), (0, 1, 1, 0))": 28.7038,
 "((0, 0, 0, 1), (0, 0, 0, 1), (0, 1, 1, 1), (0, 1, 1, 1))": 30.5464,
 "((0, 0, 0, 1), (0, 0, 0, 1), (0, 1, 1, 1), (1, 0, 0, 0))": 27.7845,
 "((0, 0, 0, 1), (0, 0, 0, 1), (0, 1, 1, 1), (1, 0, 0, 1))": 31.5245,
 "((0, 0, 0, 1), (0, 0, 0, 1), (0, 1, 1, 1), (1, 0, 1, 0))": 29.8059,
 "((0, 0, 0, 1), (0, 0, 0, 1), (0, 1, 1, 1), (1, 0, 1, 1))": 31.1648,
 "((0, 0, 0, 1), (0, 0, 0, 1), (0, 1, 1, 1), (1, 1, 0, 0))": 27.3526,
 "((0, 0, 0, 1), (0, 0, 0, 1), (0, 1, 1, 1), (1, 1, 0, 1))": 31.0779,
 "((0, 0, 0, 1), (0, 0, 0, 1), (0, 1, 1, 1), (1, 1, 1, 0))": 27.7551,
 "((0, 0, 0, 1), (0, 0, 0, 1), (0, 1, 1, 1), (1, 1, 1, 1))": 29.8322,
 "((0, 0, 0, 1), (0, 0, 0, 1), (1, 0, 0, 0), (0, 0, 0, 0))": 26.3953,
 "((0, 0, 0, 1), (0, 0, 0, 1), (1, 0, 0, 0), (0, 0, 0, 1))": 29.0113,
 "((0, 0, 0, 1), (0, 0, 0, 1), (1, 0, 0, 0), (0, 0, 1, 0))": 27.9364,
 "((0, 0, 0, 1), (0, 0, 0, 1), (1, 0, 0, 0), (0, 0, 1, 1))": 31.6223,
 "((0, 0, 0, 1), (0, 0, 0, 1), (1, 0, 0, 0), (0, 1, 0, 0))": 26.0049,
 "((0, 0, 0, 1), (0, 0, 0, 1), (1, 0, 0, 0), (0, 1, 0, 1))": 31.4843,
 "((0, 0, 0, 1), (0, 0, 0, 1), (1, 0, 0, 0), (0, 1, 1, 0))": 28.7861,
 "((0, 0, 0, 1), (0, 0, 0, 1), (1, 0, 0, 0), (0, 1, 1, 1))": 33.1121,
 "((0, 0, 0, 1), (0, 0, 0, 1), (1, 0, 0, 0), (1, 0, 0, 0))": 26.1917,
 "((0, 0, 0, 1), (0, 0, 0, 1), (1, 0, 0, 0), (1, 0, 0, 1))": 28.332,
 "((0, 0, 0, 1), (0, 0, 0, 1), (1, 0, 0, 0), (1, 0, 1, 0))": 28.6024,
 "((0, 0, 0, 1), (0, 0, 0, 1), (1, 0, 0, 0), (1, 0, 1, 1))": 30.1294,
 "((0, 0, 0, 1), (0, 0, 0, 1), (1, 0, 0, 0), (1, 1, 0, 0))": 26.2292,
 "((0, 0, 0, 1), (0, 0, 0, 1), (1, 0, 0, 0), (1, 1, 0, 1))": 27.3328,
 "((0, 0, 0, 1), (0, 0, 0, 1), (1, 0, 0, 0), (1, 1, 1, 0))": 27.9722,
 "((0, 0, 0, 1), (0, 0, 0, 1), (1, 0, 0, 0), (1, 1, 1, 1))": 28.78,
 "((0, 0, 0, 1), (0, 0, 0, 1), (1, 0, 0, 1), (0, 0, 0, 0))": 30.0542,
 "((0, 0, 0, 1), (0, 0, 0, 1), (1, 0, 0, 1), (0, 0, 0, 1))": 29.0633,
 "((0, 0, 0, 1), (0, 0, 0, 1), (1, 0, 0, 1), (0, 0, 1, 0))": 28.2932,
 "((0, 0, 0, 1), (0, 0, 0, 1), (1, 0, 0, 1), (0, 0, 1, 1))": 31.2165,
 "((0, 0, 0, 1), (0, 0, 0, 1), (1, 0, 0, 1), (0, 1, 0, 0))": 27.7374,
 "((0, 0, 0, 1), (0, 0, 0, 1), (1, 0, 0, 1), (0, 1, 0, 1))": 31.2594,
 "((0, 0, 0, 1), (0, 0, 0, 1), (1, 0, 0, 1), (0, 1, 1, 0))": 30.2647,
 "((0, 0, 0, 1), (0, 0, 0, 1), (1, 0, 0, 1), (0, 1, 1, 1))": 31.7749,
 "((0, 0, 0, 1), (0, 0, 0, 1), (1, 0, 0, 1), (1, 0, 0, 0))": 28.1145,
 "((0, 0, 0, 1), (0, 0, 0, 1), (1, 0, 0, 1), (1, 0, 0, 1))": 28.6603,
 "((0, 0, 0, 1), (0, 0, 0, 1), (1, 0, 0, 1), (1, 0, 1, 0))": 30.4408,
 "((0, 0, 0, 1), (0, 0, 0, 1), (1, 0, 0, 1), (1, 0, 1, 1))": 29.394,
 "((0, 0, 0, 1), (0, 0, 0, 1), (1, 0, 0, 1), (1, 1, 0, 0))": 28.6315,
 "((0, 0, 0, 1), (0, 0, 0, 1), (1, 0, 0, 1), (1, 1, 0, 1))": 26.8306,
 "((0, 0, 0, 1), (0, 0, 0, 1), (1, 0, 0, 1), (1, 1, 1, 0))": 29.8613,
 "((0, 0, 0, 1), (0, 0, 0, 1), (1, 0, 0, 1), (1, 1, 1, 1))": 29.074,
 "((0, 0, 0, 1), (0, 0, 0, 1), (1, 0, 1, 0), (0, 0, 0, 0))": 27.2641,
 "((0, 0, 0, 1), (0, 0, 0, 1), (1, 0, 1, 0), (0, 0, 0, 1))": 28.8839,
 "((0, 0, 0, 1), (0, 0, 0, 1), (1, 0, 1, 0), (0, 0, 1, 0))": 27.8525,
 "((0, 0, 0, 1), (0, 0, 0, 1), (1, 0, 1, 0), (0, 0, 1, 1))": 32.6498,
 "((0, 0, 0, 1), (0, 0, 0, 1), (1, 0, 1, 0), (0, 1, 0, 0))": 26.1808,
 "((0, 0, 0, 1), (0, 0, 0, 1), (1, 0, 1, 0), (0, 1, 0, 1))": 30.5746,
 "((0, 0, 0, 1), (0, 0, 0, 1), (1, 0, 1, 0), (0, 1, 1, 0))": 27.9717,
 "((0, 0, 0, 1), (0, 0, 0, 1), (1, 0, 1, 0), (0, 1, 1, 1))": 33.0705,
 "((0, 0, 0, 1), (0, 0, 0, 1), (1, 0, 1, 0), (1, 0, 0, 0))": 26.5229,
 "((0, 0, 0, 1), (0, 0, 0, 1), (1, 0, 1, 0), (1, 0, 0, 1))": 29.3694,
 "((0, 0, 0, 1), (0, 0, 0, 1), (1, 0, 1, 0), (1, 0, 1, 0))": 27.9132,
 "((0, 0, 0, 1), (0, 0, 0, 1), (1, 0, 1, 0), (1, 0, 1, 1))": 31.1929,
 "((0, 0, 0, 1), (0, 0, 0, 1), (1, 0, 1, 0), (1, 1, 0, 0))": 26.5285,
 "((0, 0, 0, 1), (0, 0, 0, 1), (1, 0, 1, 0), (1, 1, 0, 1))": 28.3321,
 "((0, 0, 0, 1), (0, 0, 0, 1), (1, 0, 1, 0), (1, 1, 1, 0))": 29.2162,
 "((0, 0, 0, 1), (0, 0, 0, 1), (1, 0, 1, 0), (1, 1, 1, 1))": 30.2573,
 "((0, 0, 0, 1), (0, 0, 0, 1), (1, 0, 1, 1), (0, 0, 0, 0))": 30.051,
 "((0, 0, 0, 1), (0, 0, 0, 1), (1, 0, 1, 1), (0, 0, 0, 1))": 28.8032,
 "((0, 0, 0, 1), (0, 0, 0, 1), (1, 0, 1, 1), (0, 0, 1, 0))": 28.4948,
 "((0, 0, 0, 1), (0, 0, 0, 1), (1, 0, 1, 1), (0, 0, 1, 1))": 29.8126,
 "((0, 0, 0, 1), (0, 0, 0, 1), (1, 0, 1, 1), (0, 1, 0, 0))": 27.4673,
 "((0, 0, 0, 1), (0, 0, 0, 1), (1, 0, 1, 1), (0, 1, 0, 1))": 30.8433,
 "((0, 0, 0, 1), (0, 0, 0, 1), (1, 0, 1, 1), (0, 1, 1, 0))": 30.0968,
 "((0, 0, 0, 1), (0, 0, 0, 1), (1, 0, 1, 1), (0, 1, 1, 1))": 30.8886,
 "((0, 0, 0, 1), (0, 0, 0, 1), (1, 0, 1, 1), (1, 0, 0, 0))": 28.3776,
 "((0, 0, 0, 1), (0, 0, 0, 1), (1, 0, 1, 1), (1, 0, 0, 1))": 29.4551,
 "((0, 0, 0, 1), (0, 0, 0, 1), (1, 0, 1, 1), (1, 0, 1, 0))": 28.7944,
 "((0, 0, 0, 1), (0, 0, 0, 1), (1, 0, 1, 1), (1, 0, 1, 1))": 29.5306,
 "((0, 0, 0, 1), (0, 0, 0, 1), (1, 0, 1, 1), (1, 1, 0, 0))": 28.4542,
 "((0, 0, 0, 1), (0, 0, 0, 1), (1, 0, 1, 1), (1, 1, 0, 1))": 29.9662,
 "((0, 0, 0, 1), (0, 0, 0, 1), (1, 0, 1, 1), (1, 1, 1, 0))": 30.2026,
 "((0, 0, 0, 1), (0, 0, 0, 1), (1, 0, 1, 1), (1, 1, 1, 1))": 28.4032,
 "((0, 0, 0, 1), (0, 0, 0, 1), (1, 1, 0, 0), (0, 0, 0, 0))": 26.3789,
 "((0, 0, 0, 1), (0, 0, 0, 1), (1, 1, 0, 0), (0, 0, 0, 1))": 29.2001,
 "((0, 0, 0, 1), (0, 0, 0, 1), (1, 1, 0, 0), (0, 0, 1, 0))": 27.9181,
 "((0, 0, 0, 1), (0, 0, 0, 1), (1, 1, 0, 0), (0, 0, 1, 1))": 31.4354,
 "((0, 0, 0, 1), (0, 0, 0, 1), (1, 1, 0, 0), (0, 1, 0, 0))": 25.9731,
 "((0, 0, 0, 1), (0, 0, 0, 1), (1, 1, 0, 0), (0, 1, 0, 1))": 32.5845,
 "((0, 0, 0, 1), (0, 0, 0, 1), (1, 1, 0, 0), (0, 1, 1, 0))": 28.9725,
 "((0, 0, 0, 1), (0, 0, 0, 1), (1, 1, 0, 0), (0, 1, 1, 1))": 32.7628,
 "((0, 0, 0, 1), (0, 0, 0, 1), (1, 1, 0, 0), (1, 0, 0, 0))": 26.6946,
 "((0, 0, 0, 1), (0, 0, 0, 1), (1, 1, 0, 0), (1, 0, 0, 1))": 29.9986,
 "((0, 0, 0, 1), (0, 0, 0, 1), (1, 1, 0, 0), (1, 0, 1, 0))": 29.971,
 "((0, 0, 0, 1), (0, 0, 0, 1), (1, 1, 0, 0), (1, 0, 1, 1))": 31.1082,
 "((0, 0, 0, 1), (0, 0, 0, 1), (1, 1, 0, 0), (1, 1, 0, 0))": 26.5677,
 "((0, 0, 0, 1), (0, 0, 0, 1), (1, 1, 0, 0), (1, 1, 0, 1))": 27.9654,
 "((0, 0, 0, 1), (0, 0, 0, 1), (1, 1, 0, 0), (1, 1, 1, 0))": 25.9151,
 "((0, 0, 0, 1), (0, 0, 0, 1), (1, 1, 0, 0), (1, 1, 1, 1))": 28.1143,
 "((0, 0, 0, 1), (0, 0, 0, 1), (1, 1, 0, 1), (0, 0, 0, 0))": 29.9688,
 "((0, 0, 0, 1), (0, 0, 0, 1), (1, 1, 0, 1), (0, 0, 0, 1))": 28.983,
 "((0, 0, 0, 1), (0, 0, 0, 1), (1, 1, 0, 1), (0, 0, 1, 0))": 28.4569,
 "((0, 0, 0, 1), (0, 0, 0, 1), (1, 1, 0, 1), (0, 0, 1, 1))": 30.8625,
 "((0, 0, 0, 1), (0, 0, 0, 1), (1, 1, 0, 1), (0, 1, 0, 0))": 27.1249,
 "((0, 0, 0, 1), (0, 0, 0, 1), (1, 1, 0, 1), (0, 1, 0, 1))": 30.9404,
 "((0, 0, 0, 1), (0, 0, 0, 1), (1, 1, 0, 1), (0, 1, 1, 0))": 29.4031,
 "((0, 0, 0, 1), (0, 0, 0, 1), (1, 1, 0, 1), (0, 1, 1, 1))": 31.8133,
 "((0, 0, 0, 1), (0, 0, 0, 1), (1, 1, 0, 1), (1, 0, 0, 0))": 28.585,
 "((0, 0, 0, 1), (0, 0, 0, 1), (1, 1, 0, 1), (1, 0, 0, 1))": 31.1217,
 "((0, 0, 0, 1), (0, 0, 0, 1), (1, 1, 0, 1), (1, 0, 1, 0))": 30.8804,
 "((0, 0, 0, 1), (0, 0, 0, 1), (1, 1, 0, 1), (1, 0, 1, 1))": 31.114,
 "((0, 0, 0, 1), (0, 0, 0, 1), (1, 1, 0, 1), (1, 1, 0, 0))": 28.8814,
 "((0, 0, 0, 1), (0, 0, 0, 1), (1, 1, 0, 1), (1, 1, 0, 1))": 28.9336,
 "((0, 0, 0, 1), (0, 0, 0, 1), (1, 1, 0, 1), (1, 1, 1, 0))": 29.2273,
 "((0, 0, 0, 1), (0, 0, 0, 1), (1, 1, 0, 1), (1, 1, 1, 1))": 29.3154,
 "((0, 0, 0, 1), (0, 0, 0, 1), (1, 1, 1, 0), (0, 0, 0, 0))": 27.0966,
 "((0, 0, 0, 1), (0, 0, 0, 1), (1, 1, 1, 0), (0, 0, 0, 1))": 28.8585,
 "((0, 0, 0, 1), (0, 0, 0, 1), (1, 1, 1, 0), (0, 0, 1, 0))": 27.6931,
 "((0, 0, 0, 1), (0, 0, 0, 1), (1, 1, 1, 0), (0, 0, 1, 1))": 31.7688,
 "((0, 0, 0, 1), (0, 0, 0, 1), (1, 1, 1, 0), (0, 1, 0, 0))": 26.3628,
 "((0, 0, 0, 1), (0, 0, 0, 1), (1, 1, 1, 0), (0, 1, 0, 1))": 32.0246,
 "((0, 0, 0, 1), (0, 0, 0, 1), (1, 1, 1, 0), (0, 1, 1, 0))": 27.7963,
 "((0, 0, 0, 1), (0, 0, 0, 1), (1, 1, 1, 0), (0, 1, 1, 1))": 32.6922,
 "((0, 0, 0, 1), (0, 0, 0, 1), (1, 1, 1, 0), (1, 0, 0, 0))": 26.6311,
 "((0, 0, 0, 1), (0, 0, 0, 1), (1, 1, 1, 0), (1, 0, 0, 1))": 30.8251,
 "((0, 0, 0, 1), (0, 0, 0, 1), (1, 1, 1, 0), (1, 0, 1, 0))": 28.9795,
 "((0, 0, 0, 1), (0, 0, 0, 1), (1, 1, 1, 0), (1, 0, 1, 1))": 31.73,
 "((0, 0, 0, 1), (0, 0, 0, 1), (1, 1, 1, 0), (1, 1, 0, 0))": 26.4375,
 "((0, 0, 0, 1), (0, 0, 0, 1), (1, 1, 1, 0), (1, 1, 0, 1))": 29.2206,
 "((0, 0, 0, 1), (0, 0, 0, 1), (1, 1, 1, 0), (1, 1, 1, 0))": 28.6737,
 "((0, 0, 0, 1), (0, 0, 0, 1), (1, 1, 1, 0), (1, 1, 1, 1))": 29.8025,
 "((0, 0, 0, 1), (0, 0, 0, 1), (1, 1, 1, 1), (0, 0, 0, 0))": 29.4297,
 "((0, 0, 0, 1), (0, 0, 0, 1), (1, 1, 1, 1), (0, 0, 0, 1))": 28.6396,
 "((0, 0, 0, 1), (0, 0, 0, 1), (1, 1, 1, 1), (0, 0, 1, 0))": 28.2189,
 "((0, 0, 0, 1), (0, 0, 0, 1), (1, 1, 1, 1), (0, 0, 1, 1))": 30.1929,
 "((0, 0, 0, 1), (0, 0, 0, 1), (1, 1, 1, 1), (0, 1, 0, 0))": 27.3649,
 "((0, 0, 0, 1), (0, 0, 0, 1), (1, 1, 1, 1), (0, 1, 0, 1))": 30.7635,
 "((0, 0, 0, 1), (0, 0, 0, 1), (1, 1, 1, 1), (0, 1, 1, 0))": 29.4175,
 "((0, 0, 0, 1), (0, 0, 0, 1), (1, 1, 1, 1), (0, 1, 1, 1))": 30.9749,
 "((0, 0, 0, 1), (0, 0, 0, 1), (1, 1, 1, 1), (1, 0, 0, 0))": 28.4351,
 "((0, 0, 0, 1), (0, 0, 0, 1), (1, 1, 1, 1), (1, 0, 0, 1))": 31.5965,
 "((0, 0, 0, 1), (0, 0, 0, 1), (1, 1, 1, 1), (1, 0, 1, 0))": 28.7263,
 "((0, 0, 0, 1), (0, 0, 0, 1), (1, 1, 1, 1), (1, 0, 1, 1))": 30.4812,
 "((0, 0, 0, 1), (0, 0, 0, 1), (1, 1, 1, 1), (1, 1, 0, 0))": 28.0607,
 "((0, 0, 0, 1), (0, 0, 0, 1), (1, 1, 1, 1), (1, 1, 0, 1))": 30.6879,
 "((0, 0, 0, 1), (0, 0, 0, 1), (1, 1, 1, 1), (1, 1, 1, 0))": 29.2448,
 "((0, 0, 0, 1), (0, 0, 0, 1), (1, 1, 1, 1), (1, 1, 1, 1))": 29.6405,
 "((0, 0, 0, 1), (0, 0, 1, 0), (0, 0, 0, 0), (0, 0, 0, 0))": 24.8577,
 "((0, 0, 0, 1), (0, 0, 1, 0), (0, 0, 0, 0), (0, 0, 0, 1))": 28.8621,
 "((0, 0, 0, 1), (0, 0, 1, 0), (0, 0, 0, 0), (0, 0, 1, 0))": 27.246,
 "((0, 0, 0, 1), (0, 0, 1, 0), (0, 0, 0, 0), (0, 0, 1, 1))": 30.3993,
 "((0, 0, 0, 1), (0, 0, 1, 0), (0, 0, 0, 0), (0, 1, 0, 0))": 24.5805,
 "((0, 0, 0, 1), (0, 0, 1, 0), (0, 0, 0, 0), (0, 1, 0, 1))": 31.3413,
 "((0, 0, 0, 1), (0, 0, 1, 0), (0, 0, 0, 0), (0, 1, 1, 0))": 28.2904,
 "((0, 0, 0, 1), (0, 0, 1, 0), (0, 0, 0, 0), (0, 1, 1, 1))": 31.9837,
 "((0, 0, 0, 1), (0, 0, 1, 0), (0, 0, 0, 0), (1, 0, 0, 0))": 23.9319,
 "((0, 0, 0, 1), (0, 0, 1, 0), (0, 0, 0, 0), (1, 0, 0, 1))": 30.4414,
 "((0, 0, 0, 1), (0, 0, 1, 0), (0, 0, 0, 0), (1, 0, 1, 0))": 27.8629,
 "((0, 0, 0, 1), (0, 0, 1, 0), (0, 0, 0, 0), (1, 0, 1, 1))": 31.4818,
 "((0, 0, 0, 1), (0, 0, 1, 0), (0, 0, 0, 0), (1, 1, 0, 0))": 25.1009,
 "((0, 0, 0, 1), (0, 0, 1, 0), (0, 0, 0, 0), (1, 1, 0, 1))": 30.3737,
 "((0, 0, 0, 1), (0, 0, 1, 0), (0, 0, 0, 0), (1, 1, 1, 0))": 28.0798,
 "((0, 0, 0, 1), (0, 0, 1, 0), (0, 0, 0, 0), (1, 1, 1, 1))": 30.9438,
 "((0, 0, 0, 1), (0, 0, 1, 0), (0, 0, 0, 1), (0, 0, 0, 0))": 27.9833,
 "((0, 0, 0, 1), (0, 0, 1, 0), (0, 0, 0, 1), (0, 0, 0, 1))": 28.6638,
 "((0, 0, 0, 1), (0, 0, 1, 0), (0, 0, 0, 1), (0, 0, 1, 0))": 27.1903,
 "((0, 0, 0, 1), (0, 0, 1, 0), (0, 0, 0, 1), (0, 0, 1, 1))": 30.2878,
 "((0, 0, 0, 1), (0, 0, 1, 0), (0, 0, 0, 1), (0, 1, 0, 0))": 27.5217,
 "((0, 0, 0, 1), (0, 0, 1, 0), (0, 0, 0, 1), (0, 1, 0, 1))": 31.2562,
 "((0, 0, 0, 1), (0, 0, 1, 0), (0, 0, 0, 1), (0, 1, 1, 0))": 27.7599,
 "((0, 0, 0, 1), (0, 0, 1, 0), (0, 0, 0, 1), (0, 1, 1, 1))": 30.9697,
 "((0, 0, 0, 1), (0, 0, 1, 0), (0, 0, 0, 1), (1, 0, 0, 0))": 28.3936,
 "((0, 0, 0, 1), (0, 0, 1, 0), (0, 0, 0, 1), (1, 0, 0, 1))": 31.1323,
 "((0, 0, 0, 1), (0, 0, 1, 0), (0, 0, 0, 1), (1, 0, 1, 0))": 27.42,
 "((0, 0, 0, 1), (0, 0, 1, 0), (0, 0, 0, 1), (1, 0, 1, 1))": 30.1367,
 "((0, 0, 0, 1), (0, 0, 1, 0), (0, 0, 0, 1), (1, 1, 0, 0))": 26.9881,
 "((0, 0, 0, 1), (0, 0, 1, 0), (0, 0, 0, 1), (1, 1, 0, 1))": 30.8521,
 "((0, 0, 0, 1), (0, 0, 1, 0), (0, 0, 0, 1), (1, 1, 1, 0))": 27.3669,
 "((0, 0, 0, 1), (0, 0, 1, 0), (0, 0, 0, 1), (1, 1, 1, 1))": 30.3458,
 "((0, 0, 0, 1), (0, 0, 1, 0), (0, 0, 1, 0), (0, 0, 0, 0))": 26.4295,
 "((0, 0, 0, 1), (0, 0, 1, 0), (0, 0, 1, 0), (0, 0, 0, 1))": 31.03,
 "((0, 0, 0, 1), (0, 0, 1, 0), (0, 0, 1, 0), (0, 0, 1, 0))": 26.9713,
 "((0, 0, 0, 1), (0, 0, 1, 0), (0, 0, 1, 0), (0, 0, 1, 1))": 31.1828,
 "((0, 0, 0, 1), (0, 0, 1, 0), (0, 0, 1, 0), (0, 1, 0, 0))": 24.6347,
 "((0, 0, 0, 1), (0, 0, 1, 0), (0, 0, 1, 0), (0, 1, 0, 1))": 31.8804,
 "((0, 0, 0, 1), (0, 0, 1, 0), (0, 0, 1, 0), (0, 1, 1, 0))": 27.7366,
 "((0, 0, 0, 1), (0, 0, 1, 0), (0, 0, 1, 0), (0, 1, 1, 1))": 32.1549,
 "((0, 0, 0, 1), (0, 0, 1, 0), (0, 0, 1, 0), (1, 0, 0, 0))": 25.0664,
 "((0, 0, 0, 1), (0, 0, 1, 0), (0, 0, 1, 0), (1, 0, 0, 1))": 30.148,
 "((0, 0, 0, 1), (0, 0, 1, 0), (0, 0, 1, 0), (1, 0, 1, 0))": 28.0375,
 "((0, 0, 0, 1), (0, 0, 1, 0), (0, 0, 1, 0), (1, 0, 1, 1))": 29.3262,
 "((0, 0, 0, 1), (0, 0, 1, 0), (0, 0, 1, 0), (1, 1, 0, 0))": 25.4104,
 "((0, 0, 0, 1), (0, 0, 1, 0), (0, 0, 1, 0), (1, 1, 0, 1))": 31.3709,
 "((0, 0, 0, 1), (0, 0, 1, 0), (0, 0, 1, 0), (1, 1, 1, 0))": 27.7845,
 "((0, 0, 0, 1), (0, 0, 1, 0), (0, 0, 1, 0), (1, 1, 1, 1))": 31.5245,
 "((0, 0, 0, 1), (0, 0, 1, 0), (0, 0, 1, 1), (0, 0, 0, 0))": 29.177,
 "((0, 0, 0, 1), (0, 0, 1, 0), (0, 0, 1, 1), (0, 0, 0, 1))": 30.564,
 "((0, 0, 0, 1), (0, 0, 1, 0), (0, 0, 1, 1), (0, 0, 1, 0))": 27.9558,
 "((0, 0, 0, 1), (0, 0, 1, 0), (0, 0, 1, 1), (0, 0, 1, 1))": 30.8577,
 "((0, 0, 0, 1), (0, 0, 1, 0), (0, 0, 1, 1), (0, 1, 0, 0))": 28.8104,
 "((0, 0, 0, 1), (0, 0, 1, 0), (0, 0, 1, 1), (0, 1, 0, 1))": 31.7095,
 "((0, 0, 0, 1), (0, 0, 1, 0), (0, 0, 1, 1), (0, 1, 1, 0))": 27.1522,
 "((0, 0, 0, 1), (0, 0, 1, 0), (0, 0, 1, 1), (0, 1, 1, 1))": 31.4366,
 "((0, 0, 0, 1), (0, 0, 1, 0), (0, 0, 1, 1), (1, 0, 0, 0))": 29.1546,
 "((0, 0, 0, 1), (0, 0, 1, 0), (0, 0, 1, 1), (1, 0, 0, 1))": 30.0579,
 "((0, 0, 0, 1), (0, 0, 1, 0), (0, 0, 1, 1), (1, 0, 1, 0))": 29.7583,
 "((0, 0, 0, 1), (0, 0, 1, 0), (0, 0, 1, 1), (1, 0, 1, 1))": 31.0165,
 "((0, 0, 0, 1), (0, 0, 1, 0), (0, 0, 1, 1), (1, 1, 0, 0))": 27.678,
 "((0, 0, 0, 1), (0, 0, 1, 0), (0, 0, 1, 1), (1, 1, 0, 1))": 32.1549,
 "((0, 0, 0, 1), (0, 0, 1, 0), (0, 0, 1, 1), (1, 1, 1, 0))": 29.8059,
 "((0, 0, 0, 1), (0, 0, 1, 0), (0, 0, 1, 1), (1, 1, 1, 1))": 31.1648,
 "((0, 0, 0, 1), (0, 0, 1, 0), (0, 1, 0, 0), (0, 0, 0, 0))": 24.6693,
 "((0, 0, 0, 1), (0, 0, 1, 0), (0, 1, 0, 0), (0, 0, 0, 1))": 30.9118,
 "((0, 0, 0, 1), (0, 0, 1, 0), (0, 1, 0, 0), (0, 0, 1, 0))": 27.1293,
 "((0, 0, 0, 1), (0, 0, 1, 0), (0, 1, 0, 0), (0, 0, 1, 1))": 30.2905,
 "((0, 0, 0, 1), (0, 0, 1, 0), (0, 1, 0, 0), (0, 1, 0, 0))": 24.213,
 "((0, 0, 0, 1), (0, 0, 1, 0), (0, 1, 0, 0), (0, 1, 0, 1))": 31.8886,
 "((0, 0, 0, 1), (0, 0, 1, 0), (0, 1, 0, 0), (0, 1, 1, 0))": 27.9573,
 "((0, 0, 0, 1), (0, 0, 1, 0), (0, 1, 0, 0), (0, 1, 1, 1))": 32.4548,
 "((0, 0, 0, 1), (0, 0, 1, 0), (0, 1, 0, 0), (1, 0, 0, 0))": 23.2386,
 "((0, 0, 0, 1), (0, 0, 1, 0), (0, 1, 0, 0), (1, 0, 0, 1))": 31.6554,
 "((0, 0, 0, 1), (0, 0, 1, 0), (0, 1, 0, 0), (1, 0, 1, 0))": 28.1843,
 "((0, 0, 0, 1), (0, 0, 1, 0), (0, 1, 0, 0), (1, 0, 1, 1))": 31.6236,
 "((0, 0, 0, 1), (0, 0, 1, 0), (0, 1, 0, 0), (1, 1, 0, 0))": 24.8164,
 "((0, 0, 0, 1), (0, 0, 1, 0), (0, 1, 0, 0), (1, 1, 0, 1))": 29.5361,
 "((0, 0, 0, 1), (0, 0, 1, 0), (0, 1, 0, 0), (1, 1, 1, 0))": 29.127,
 "((0, 0, 0, 1), (0, 0, 1, 0), (0, 1, 0, 0), (1, 1, 1, 1))": 31.319,
 "((0, 0, 0, 1), (0, 0, 1, 0), (0, 1, 0, 1), (0, 0, 0, 0))": 28.9005,
 "((0, 0, 0, 1), (0, 0, 1, 0), (0, 1, 0, 1), (0, 0, 0, 1))": 30.9328,
 "((0, 0, 0, 1), (0, 0, 1, 0), (0, 1, 0, 1), (0, 0, 1, 0))": 27.9176,
 "((0, 0, 0, 1), (0, 0, 1, 0), (0, 1, 0, 1), (0, 0, 1, 1))": 30.1169,
 "((0, 0, 0, 1), (0, 0, 1, 0), (0, 1, 0, 1), (0, 1, 0, 0))": 27.6911,
 "((0, 0, 0, 1), (0, 0, 1, 0), (0, 1, 0, 1), (0, 1, 0, 1))": 30.7066,
 "((0, 0, 0, 1), (0, 0, 1, 0), (0, 1, 0, 1), (0, 1, 1, 0))": 28.3106,
 "((0, 0, 0, 1), (0, 0, 1, 0), (0, 1, 0, 1), (0, 1, 1, 1))": 31.1015,
 "((0, 0, 0, 1), (0, 0, 1, 0), (0, 1, 0, 1), (1, 0, 0, 0))": 28.1843,
 "((0, 0, 0, 1), (0, 0, 1, 0), (0, 1, 0, 1), (1, 0, 0, 1))": 31.6236,
 "((0, 0, 0, 1), (0, 0, 1, 0), (0, 1, 0, 1), (1, 0, 1, 0))": 27.0462,
 "((0, 0, 0, 1), (0, 0, 1, 0), (0, 1, 0, 1), (1, 0, 1, 1))": 30.4548,
 "((0, 0, 0, 1), (0, 0, 1, 0), (0, 1, 0, 1), (1, 1, 0, 0))": 26.9998,
 "((0, 0, 0, 1), (0, 0, 1, 0), (0, 1, 0, 1), (1, 1, 0, 1))": 30.9845,
 "((0, 0, 0, 1), (0, 0, 1, 0), (0, 1, 0, 1), (1, 1, 1, 0))": 27.7145,
 "((0, 0, 0, 1), (0, 0, 1, 0), (0, 1, 0, 1), (1, 1, 1, 1))": 30.6374,
 "((0, 0, 0, 1), (0, 0, 1, 0), (0, 1, 1, 0), (0, 0, 0, 0))": 26.5929,
 "((0, 0, 0, 1), (0, 0, 1, 0), (0, 1, 1, 0), (0, 0, 0, 1))": 31.9218,
 "((0, 0, 0, 1), (0, 0, 1, 0), (0, 1, 1, 0), (0, 0, 1, 0))": 27.0391,
 "((0, 0, 0, 1), (0, 0, 1, 0), (0, 1, 1, 0), (0, 0, 1, 1))": 29.8212,
 "((0, 0, 0, 1), (0, 0, 1, 0), (0, 1, 1, 0), (0, 1, 0, 0))": 24.6875,
 "((0, 0, 0, 1), (0, 0, 1, 0), (0, 1, 1, 0), (0, 1, 0, 1))": 32.3091,
 "((0, 0, 0, 1), (0, 0, 1, 0), (0, 1, 1, 0), (0, 1, 1, 0))": 25.0062,
 "((0, 0, 0, 1), (0, 0, 1, 0), (0, 1, 1, 0), (0, 1, 1, 1))": 32.5872,
 "((0, 0, 0, 1), (0, 0, 1, 0), (0, 1, 1, 0), (1, 0, 0, 0))": 24.9336,
 "((0, 0, 0, 1), (0, 0, 1, 0), (0, 1, 1, 0), (1, 0, 0, 1))": 32.4426,
 "((0, 0, 0, 1), (0, 0, 1, 0), (0, 1, 1, 0), (1, 0, 1, 0))": 28.5625,
 "((0, 0, 0, 1), (0, 0, 1, 0), (0, 1, 1, 0), (1, 0, 1, 1))": 31.804,
 "((0, 0, 0, 1), (0, 0, 1, 0), (0, 1, 1, 0), (1, 1, 0, 0))": 24.707,
 "((0, 0, 0, 1), (0, 0, 1, 0), (0, 1, 1, 0), (1, 1, 0, 1))": 29.136,
 "((0, 0, 0, 1), (0, 0, 1, 0), (0, 1, 1, 0), (1, 1, 1, 0))": 27.8178,
 "((0, 0, 0, 1), (0, 0, 1, 0), (0, 1, 1, 0), (1, 1, 1, 1))": 31.2227,
 "((0, 0, 0, 1), (0, 0, 1, 0), (0, 1, 1, 1), (0, 0, 0, 0))": 29.273,
 "((0, 0, 0, 1), (0, 0, 1, 0), (0, 1, 1, 1), (0, 0, 0, 1))": 31.3766,
 "((0, 0, 0, 1), (0, 0, 1, 0), (0, 1, 1, 1), (0, 0, 1, 0))": 28.7534,
 "((0, 0, 0, 1), (0, 0, 1, 0), (0, 1, 1, 1), (0, 0, 1, 1))": 30.1653,
 "((0, 0, 0, 1), (0, 0, 1, 0), (0, 1, 1, 1), (0, 1, 0, 0))": 28.5377,
 "((0, 0, 0, 1), (0, 0, 1, 0), (0, 1, 1, 1), (0, 1, 0, 1))": 31.1598,
 "((0, 0, 0, 1), (0, 0, 1, 0), (0, 1, 1, 1), (0, 1, 1, 0))": 27.362,
 "((0, 0, 0, 1), (0, 0, 1, 0), (0, 1, 1, 1), (0, 1, 1, 1))": 30.8886,
 "((0, 0, 0, 1), (0, 0, 1, 0), (0, 1, 1, 1), (1, 0, 0, 0))": 28.5625,
 "((0, 0, 0, 1), (0, 0, 1, 0), (0, 1, 1, 1), (1, 0, 0, 1))": 31.804,
 "((0, 0, 0, 1), (0, 0, 1, 0), (0, 1, 1, 1), (1, 0, 1, 0))": 29.383,
 "((0, 0, 0, 1), (0, 0, 1, 0), (0, 1, 1, 1), (1, 0, 1, 1))": 31.8338,
 "((0, 0, 0, 1), (0, 0, 1, 0), (0, 1, 1, 1), (1, 1, 0, 0))": 27.3969,
 "((0, 0, 0, 1), (0, 0, 1, 0), (0, 1, 1, 1), (1, 1, 0, 1))": 30.9176,
 "((0, 0, 0, 1), (0, 0, 1, 0), (0, 1, 1, 1), (1, 1, 1, 0))": 27.351,
 "((0, 0, 0, 1), (0, 0, 1, 0), (0, 1, 1, 1), (1, 1, 1, 1))": 30.7249,
 "((0, 0, 0, 1), (0, 0, 1, 0), (1, 0, 0, 0), (0, 0, 0, 0))": 24.5805,
 "((0, 0, 0, 1), (0, 0, 1, 0), (1, 0, 0, 0), (0, 0, 0, 1))": 32.4645,
 "((0, 0, 0, 1), (0, 0, 1, 0), (1, 0, 0, 0), (0, 0, 1, 0))": 28.1038,
 "((0, 0, 0, 1), (0, 0, 1, 0), (1, 0, 0, 0), (0, 0, 1, 1))": 31.9336,
 "((0, 0, 0, 1), (0, 0, 1, 0), (1, 0, 0, 0), (0, 1, 0, 0))": 25.3014,
 "((0, 0, 0, 1), (0, 0, 1, 0), (1, 0, 0, 0), (0, 1, 0, 1))": 31.6006,
 "((0, 0, 0, 1), (0, 0, 1, 0), (1, 0, 0, 0), (0, 1, 1, 0))": 29.609,
 "((0, 0, 0, 1), (0, 0, 1, 0), (1, 0, 0, 0), (0, 1, 1, 1))": 33.7598,
 "((0, 0, 0, 1), (0, 0, 1, 0), (1, 0, 0, 0), (1, 0, 0, 0))": 25.1009,
 "((0, 0, 0, 1), (0, 0, 1, 0), (1, 0, 0, 0), (1, 0, 0, 1))": 29.6144,
 "((0, 0, 0, 1), (0, 0, 1, 0), (1, 0, 0, 0), (1, 0, 1, 0))": 30.3262,
 "((0, 0, 0, 1), (0, 0, 1, 0), (1, 0, 0, 0), (1, 0, 1, 1))": 31.0575,
 "((0, 0, 0, 1), (0, 0, 1, 0), (1, 0, 0, 0), (1, 1, 0, 0))": 26.9451,
 "((0, 0, 0, 1), (0, 0, 1, 0), (1, 0, 0, 0), (1, 1, 0, 1))": 28.0184,
 "((0, 0, 0, 1), (0, 0, 1, 0), (1, 0, 0, 0), (1, 1, 1, 0))": 28.9998,
 "((0, 0, 0, 1), (0, 0, 1, 0), (1, 0, 0, 0), (1, 1, 1, 1))": 29.9758,
 "((0, 0, 0, 1), (0, 0, 1, 0), (1, 0, 0, 1), (0, 0, 0, 0))": 29.829,
 "((0, 0, 0, 1), (0, 0, 1, 0), (1, 0, 0, 1), (0, 0, 0, 1))": 32.3606,
 "((0, 0, 0, 1), (0, 0, 1, 0), (1, 0, 0, 1), (0, 0, 1, 0))": 29.3575,
 "((0, 0, 0, 1), (0, 0, 1, 0), (1, 0, 0, 1), (0, 0, 1, 1))": 32.0723,
 "((0, 0, 0, 1), (0, 0, 1, 0), (1, 0, 0, 1), (0, 1, 0, 0))": 27.1646,
 "((0, 0, 0, 1), (0, 0, 1, 0), (1, 0, 0, 1), (0, 1, 0, 1))": 32.4402,
 "((0, 0, 0, 1), (0, 0, 1, 0), (1, 0, 0, 1), (0, 1, 1, 0))": 29.737,
 "((0, 0, 0, 1), (0, 0, 1, 0), (1, 0, 0, 1), (0, 1, 1, 1))": 32.1178,
 "((0, 0, 0, 1), (0, 0, 1, 0), (1, 0, 0, 1), (1, 0, 0, 0))": 29.7216,
 "((0, 0, 0, 1), (0, 0, 1, 0), (1, 0, 0, 1), (1, 0, 0, 1))": 30.7227,
 "((0, 0, 0, 1), (0, 0, 1, 0), (1, 0, 0, 1), (1, 0, 1, 0))": 30.0232,
 "((0, 0, 0, 1), (0, 0, 1, 0), (1, 0, 0, 1), (1, 0, 1, 1))": 30.1377,
 "((0, 0, 0, 1), (0, 0, 1, 0), (1, 0, 0, 1), (1, 1, 0, 0))": 28.9638,
 "((0, 0, 0, 1), (0, 0, 1, 0), (1, 0, 0, 1), (1, 1, 0, 1))": 29.8133,
 "((0, 0, 0, 1), (0, 0, 1, 0), (1, 0, 0, 1), (1, 1, 1, 0))": 29.8267,
 "((0, 0, 0, 1), (0, 0, 1, 0), (1, 0, 0, 1), (1, 1, 1, 1))": 28.6654,
 "((0, 0, 0, 1), (0, 0, 1, 0), (1, 0, 1, 0), (0, 0, 0, 0))": 26.8137,
 "((0, 0, 0, 1), (0, 0, 1, 0), (1, 0, 1, 0), (0, 0, 0, 1))": 33.1275,
 "((0, 0, 0, 1), (0, 0, 1, 0), (1, 0, 1, 0), (0, 0, 1, 0))": 28.1788,
 "((0, 0, 0, 1), (0, 0, 1, 0), (1, 0, 1, 0), (0, 0, 1, 1))": 32.27,
 "((0, 0, 0, 1), (0, 0, 1, 0), (1, 0, 1, 0), (0, 1, 0, 0))": 25.6634,
 "((0, 0, 0, 1), (0, 0, 1, 0), (1, 0, 1, 0), (0, 1, 0, 1))": 32.2722,
 "((0, 0, 0, 1), (0, 0, 1, 0), (1, 0, 1, 0), (0, 1, 1, 0))": 29.8118,
 "((0, 0, 0, 1), (0, 0, 1, 0), (1, 0, 1, 0), (0, 1, 1, 1))": 33.467,
 "((0, 0, 0, 1), (0, 0, 1, 0), (1, 0, 1, 0), (1, 0, 0, 0))": 25.5677,
 "((0, 0, 0, 1), (0, 0, 1, 0), (1, 0, 1, 0), (1, 0, 0, 1))": 30.5471,
 "((0, 0, 0, 1), (0, 0, 1, 0), (1, 0, 1, 0), (1, 0, 1, 0))": 29.9193,
 "((0, 0, 0, 1), (0, 0, 1, 0), (1, 0, 1, 0), (1, 0, 1, 1))": 30.0949,
 "((0, 0, 0, 1), (0, 0, 1, 0), (1, 0, 1, 0), (1, 1, 0, 0))": 27.0276,
 "((0, 0, 0, 1), (0, 0, 1, 0), (1, 0, 1, 0), (1, 1, 0, 1))": 29.8525,
 "((0, 0, 0, 1), (0, 0, 1, 0), (1, 0, 1, 0), (1, 1, 1, 0))": 29.4992,
 "((0, 0, 0, 1), (0, 0, 1, 0), (1, 0, 1, 0), (1, 1, 1, 1))": 28.6526,
 "((0, 0, 0, 1), (0, 0, 1, 0), (1, 0, 1, 1), (0, 0, 0, 0))": 30.4855,
 "((0, 0, 0, 1), (0, 0, 1, 0), (1, 0, 1, 1), (0, 0, 0, 1))": 32.6894,
 "((0, 0, 0, 1), (0, 0, 1, 0), (1, 0, 1, 1), (0, 0, 1, 0))": 30.0455,
 "((0, 0, 0, 1), (0, 0, 1, 0), (1, 0, 1, 1), (0, 0, 1, 1))": 32.2216,
 "((0, 0, 0, 1), (0, 0, 1, 0), (1, 0, 1, 1), (0, 1, 0, 0))": 30.0147,
 "((0, 0, 0, 1), (0, 0, 1, 0), (1, 0, 1, 1), (0, 1, 0, 1))": 32.8952,
 "((0, 0, 0, 1), (0, 0, 1, 0), (1, 0, 1, 1), (0, 1, 1, 0))": 30.1328,
 "((0, 0, 0, 1), (0, 0, 1, 0), (1, 0, 1, 1), (0, 1, 1, 1))": 32.4523,
 "((0, 0, 0, 1), (0, 0, 1, 0), (1, 0, 1, 1), (1, 0, 0, 0))": 29.7874,
 "((0, 0, 0, 1), (0, 0, 1, 0), (1, 0, 1, 1), (1, 0, 0, 1))": 30.9176,
 "((0, 0, 0, 1), (0, 0, 1, 0), (1, 0, 1, 1), (1, 0, 1, 0))": 30.8601,
 "((0, 0, 0, 1), (0, 0, 1, 0), (1, 0, 1, 1), (1, 0, 1, 1))": 30.3168,
 "((0, 0, 0, 1), (0, 0, 1, 0), (1, 0, 1, 1), (1, 1, 0, 0))": 29.4902,
 "((0, 0, 0, 1), (0, 0, 1, 0), (1, 0, 1, 1), (1, 1, 0, 1))": 30.6965,
 "((0, 0, 0, 1), (0, 0, 1, 0), (1, 0, 1, 1), (1, 1, 1, 0))": 30.7575,
 "((0, 0, 0, 1), (0, 0, 1, 0), (1, 0, 1, 1), (1, 1, 1, 1))": 29.3498,
 "((0, 0, 0, 1), (0, 0, 1, 0), (1, 1, 0, 0), (0, 0, 0, 0))": 24.213,
 "((0, 0, 0, 1), (0, 0, 1, 0), (1, 1, 0, 0), (0, 0, 0, 1))": 32.522,
 "((0, 0, 0, 1), (0, 0, 1, 0), (1, 1, 0, 0), (0, 0, 1, 0))": 27.8882,
 "((0, 0, 0, 1), (0, 0, 1, 0), (1, 1, 0, 0), (0, 0, 1, 1))": 32.0742,
 "((0, 0, 0, 1), (0, 0, 1, 0), (1, 1, 0, 0), (0, 1, 0, 0))": 25.1378,
 "((0, 0, 0, 1), (0, 0, 1, 0), (1, 1, 0, 0), (0, 1, 0, 1))": 32.0742,
 "((0, 0, 0, 1), (0, 0, 1, 0), (1, 1, 0, 0), (0, 1, 1, 0))": 29.1431,
 "((0, 0, 0, 1), (0, 0, 1, 0), (1, 1, 0, 0), (0, 1, 1, 1))": 32.3335,
 "((0, 0, 0, 1), (0, 0, 1, 0), (1, 1, 0, 0), (1, 0, 0, 0))": 24.8164,
 "((0, 0, 0, 1), (0, 0, 1, 0), (1, 1, 0, 0), (1, 0, 0, 1))": 31.0621,
 "((0, 0, 0, 1), (0, 0, 1, 0), (1, 1, 0, 0), (1, 0, 1, 0))": 30.4128,
 "((0, 0, 0, 1), (0, 0, 1, 0), (1, 1, 0, 0), (1, 0, 1, 1))": 32.0686,
 "((0, 0, 0, 1), (0, 0, 1, 0), (1, 1, 0, 0), (1, 1, 0, 0))": 26.4508,
 "((0, 0, 0, 1), (0, 0, 1, 0), (1, 1, 0, 0), (1, 1, 0, 1))": 29.3521,
 "((0, 0, 0, 1), (0, 0, 1, 0), (1, 1, 0, 0), (1, 1, 1, 0))": 29.3154,
 "((0, 0, 0, 1), (0, 0, 1, 0), (1, 1, 0, 0), (1, 1, 1, 1))": 29.7951,
 "((0, 0, 0, 1), (0, 0, 1, 0), (1, 1, 0, 1), (0, 0, 0, 0))": 29.1311,
 "((0, 0, 0, 1), (0, 0, 1, 0), (1, 1, 0, 1), (0, 0, 0, 1))": 32.2615,
 "((0, 0, 0, 1), (0, 0, 1, 0), (1, 1, 0, 1), (0, 0, 1, 0))": 29.3069,
 "((0, 0, 0, 1), (0, 0, 1, 0), (1, 1, 0, 1), (0, 0, 1, 1))": 31.3572,
 "((0, 0, 0, 1), (0, 0, 1, 0), (1, 1, 0, 1), (0, 1, 0, 0))": 27.6072,
 "((0, 0, 0, 1), (0, 0, 1, 0), (1, 1, 0, 1), (0, 1, 0, 1))": 31.2754,
 "((0, 0, 0, 1), (0, 0, 1, 0), (1, 1, 0, 1), (0, 1, 1, 0))": 29.5409,
 "((0, 0, 0, 1), (0, 0, 1, 0), (1, 1, 0, 1), (0, 1, 1, 1))": 32.1333,
 "((0, 0, 0, 1), (0, 0, 1, 0), (1, 1, 0, 1), (1, 0, 0, 0))": 30.0214,
 "((0, 0, 0, 1), (0, 0, 1, 0), (1, 1, 0, 1), (1, 0, 0, 1))": 31.8739,
 "((0, 0, 0, 1), (0, 0, 1, 0), (1, 1, 0, 1), (1, 0, 1, 0))": 29.9248,
 "((0, 0, 0, 1), (0, 0, 1, 0), (1, 1, 0, 1), (1, 0, 1, 1))": 30.5979,
 "((0, 0, 0, 1), (0, 0, 1, 0), (1, 1, 0, 1), (1, 1, 0, 0))": 28.832,
 "((0, 0, 0, 1), (0, 0, 1, 0), (1, 1, 0, 1), (1, 1, 0, 1))": 30.5568,
 "((0, 0, 0, 1), (0, 0, 1, 0), (1, 1, 0, 1), (1, 1, 1, 0))": 30.0677,
 "((0, 0, 0, 1), (0, 0, 1, 0), (1, 1, 0, 1), (1, 1, 1, 1))": 28.964,
 "((0, 0, 0, 1), (0, 0, 1, 0), (1, 1, 1, 0), (0, 0, 0, 0))": 26.4869,
 "((0, 0, 0, 1), (0, 0, 1, 0), (1, 1, 1, 0), (0, 0, 0, 1))": 32.3447,
 "((0, 0, 0, 1), (0, 0, 1, 0), (1, 1, 1, 0), (0, 0, 1, 0))": 27.8719,
 "((0, 0, 0, 1), (0, 0, 1, 0), (1, 1, 1, 0), (0, 0, 1, 1))": 32.1006,
 "((0, 0, 0, 1), (0, 0, 1, 0), (1, 1, 1, 0), (0, 1, 0, 0))": 25.508,
 "((0, 0, 0, 1), (0, 0, 1, 0), (1, 1, 1, 0), (0, 1, 0, 1))": 32.9907,
 "((0, 0, 0, 1), (0, 0, 1, 0), (1, 1, 1, 0), (0, 1, 1, 0))": 28.7141,
 "((0, 0, 0, 1), (0, 0, 1, 0), (1, 1, 1, 0), (0, 1, 1, 1))": 32.253,
 "((0, 0, 0, 1), (0, 0, 1, 0), (1, 1, 1, 0), (1, 0, 0, 0))": 25.5881,
 "((0, 0, 0, 1), (0, 0, 1, 0), (1, 1, 1, 0), (1, 0, 0, 1))": 32.3743,
 "((0, 0, 0, 1), (0, 0, 1, 0), (1, 1, 1, 0), (1, 0, 1, 0))": 30.102,
 "((0, 0, 0, 1), (0, 0, 1, 0), (1, 1, 1, 0), (1, 0, 1, 1))": 32.5093,
 "((0, 0, 0, 1), (0, 0, 1, 0), (1, 1, 1, 0), (1, 1, 0, 0))": 26.1611,
 "((0, 0, 0, 1), (0, 0, 1, 0), (1, 1, 1, 0), (1, 1, 0, 1))": 30.7878,
 "((0, 0, 0, 1), (0, 0, 1, 0), (1, 1, 1, 0), (1, 1, 1, 0))": 29.2273,
 "((0, 0, 0, 1), (0, 0, 1, 0), (1, 1, 1, 0), (1, 1, 1, 1))": 28.6942,
 "((0, 0, 0, 1), (0, 0, 1, 0), (1, 1, 1, 1), (0, 0, 0, 0))": 29.5497,
 "((0, 0, 0, 1), (0, 0, 1, 0), (1, 1, 1, 1), (0, 0, 0, 1))": 32.1044,
 "((0, 0, 0, 1), (0, 0, 1, 0), (1, 1, 1, 1), (0, 0, 1, 0))": 29.3712,
 "((0, 0, 0, 1), (0, 0, 1, 0), (1, 1, 1, 1), (0, 0, 1, 1))": 31.5699,
 "((0, 0, 0, 1), (0, 0, 1, 0), (1, 1, 1, 1), (0, 1, 0, 0))": 29.4339,
 "((0, 0, 0, 1), (0, 0, 1, 0), (1, 1, 1, 1), (0, 1, 0, 1))": 31.7389,
 "((0, 0, 0, 1), (0, 0, 1, 0), (1, 1, 1, 1), (0, 1, 1, 0))": 28.8952,
 "((0, 0, 0, 1), (0, 0, 1, 0), (1, 1, 1, 1), (0, 1, 1, 1))": 32.4069,
 "((0, 0, 0, 1), (0, 0, 1, 0), (1, 1, 1, 1), (1, 0, 0, 0))": 29.7737,
 "((0, 0, 0, 1), (0, 0, 1, 0), (1, 1, 1, 1), (1, 0, 0, 1))": 31.9185,
 "((0, 0, 0, 1), (0, 0, 1, 0), (1, 1, 1, 1), (1, 0, 1, 0))": 30.0524,
 "((0, 0, 0, 1), (0, 0, 1, 0), (1, 1, 1, 1), (1, 0, 1, 1))": 31.3952,
 "((0, 0, 0, 1), (0, 0, 1, 0), (1, 1, 1, 1), (1, 1, 0, 0))": 28.1727,
 "((0, 0, 0, 1), (0, 0, 1, 0), (1, 1, 1, 1), (1, 1, 0, 1))": 30.8025,
 "((0, 0, 0, 1), (0, 0, 1, 0), (1, 1, 1, 1), (1, 1, 1, 0))": 29.8196,
 "((0, 0, 0, 1), (0, 0, 1, 0), (1, 1, 1, 1), (1, 1, 1, 1))": 29.4713,
 "((0, 0, 0, 1), (0, 0, 1, 1), (0, 0, 0, 0), (0, 0, 0, 0))": 25.6414,
 "((0, 0, 0, 1), (0, 0, 1, 1), (0, 0, 0, 0), (0, 0, 0, 1))": 28.5475,
 "((0, 0, 0, 1), (0, 0, 1, 1), (0, 0, 0, 0), (0, 0, 1, 0))": 27.0425,
 "((0, 0, 0, 1), (0, 0, 1, 1), (0, 0, 0, 0), (0, 0, 1, 1))": 30.3726,
 "((0, 0, 0, 1), (0, 0, 1, 1), (0, 0, 0, 0), (0, 1, 0, 0))": 25.4612,
 "((0, 0, 0, 1), (0, 0, 1, 1), (0, 0, 0, 0), (0, 1, 0, 1))": 30.6666,
 "((0, 0, 0, 1), (0, 0, 1, 1), (0, 0, 0, 0), (0, 1, 1, 0))": 27.6591,
 "((0, 0, 0, 1), (0, 0, 1, 1), (0, 0, 0, 0), (0, 1, 1, 1))": 31.8433,
 "((0, 0, 0, 1), (0, 0, 1, 1), (0, 0, 0, 0), (1, 0, 0, 0))": 25.7097,
 "((0, 0, 0, 1), (0, 0, 1, 1), (0, 0, 0, 0), (1, 0, 0, 1))": 28.5383,
 "((0, 0, 0, 1), (0, 0, 1, 1), (0, 0, 0, 0), (1, 0, 1, 0))": 28.9625,
 "((0, 0, 0, 1), (0, 0, 1, 1), (0, 0, 0, 0), (1, 0, 1, 1))": 31.0602,
 "((0, 0, 0, 1), (0, 0, 1, 1), (0, 0, 0, 0), (1, 1, 0, 0))": 25.7071,
 "((0, 0, 0, 1), (0, 0, 1, 1), (0, 0, 0, 0), (1, 1, 0, 1))": 30.3074,
 "((0, 0, 0, 1), (0, 0, 1, 1), (0, 0, 0, 0), (1, 1, 1, 0))": 28.7341,
 "((0, 0, 0, 1), (0, 0, 1, 1), (0, 0, 0, 0), (1, 1, 1, 1))": 30.4961,
 "((0, 0, 0, 1), (0, 0, 1, 1), (0, 0, 0, 1), (0, 0, 0, 0))": 27.1175,
 "((0, 0, 0, 1), (0, 0, 1, 1), (0, 0, 0, 1), (0, 0, 0, 1))": 27.9109,
 "((0, 0, 0, 1), (0, 0, 1, 1), (0, 0, 0, 1), (0, 0, 1, 0))": 27.0537,
 "((0, 0, 0, 1), (0, 0, 1, 1), (0, 0, 0, 1), (0, 0, 1, 1))": 30.0719,
 "((0, 0, 0, 1), (0, 0, 1, 1), (0, 0, 0, 1), (0, 1, 0, 0))": 28.0954,
 "((0, 0, 0, 1), (0, 0, 1, 1), (0, 0, 0, 1), (0, 1, 0, 1))": 31.4657,
 "((0, 0, 0, 1), (0, 0, 1, 1), (0, 0, 0, 1), (0, 1, 1, 0))": 27.2658,
 "((0, 0, 0, 1), (0, 0, 1, 1), (0, 0, 0, 1), (0, 1, 1, 1))": 31.1708,
 "((0, 0, 0, 1), (0, 0, 1, 1), (0, 0, 0, 1), (1, 0, 0, 0))": 29.3413,
 "((0, 0, 0, 1), (0, 0, 1, 1), (0, 0, 0, 1), (1, 0, 0, 1))": 31.4057,
 "((0, 0, 0, 1), (0, 0, 1, 1), (0, 0, 0, 1), (1, 0, 1, 0))": 29.7352,
 "((0, 0, 0, 1), (0, 0, 1, 1), (0, 0, 0, 1), (1, 0, 1, 1))": 30.6603,
 "((0, 0, 0, 1), (0, 0, 1, 1), (0, 0, 0, 1), (1, 1, 0, 0))": 28.1539,
 "((0, 0, 0, 1), (0, 0, 1, 1), (0, 0, 0, 1), (1, 1, 0, 1))": 31.2093,
 "((0, 0, 0, 1), (0, 0, 1, 1), (0, 0, 0, 1), (1, 1, 1, 0))": 29.7389,
 "((0, 0, 0, 1), (0, 0, 1, 1), (0, 0, 0, 1), (1, 1, 1, 1))": 30.2216,
 "((0, 0, 0, 1), (0, 0, 1, 1), (0, 0, 1, 0), (0, 0, 0, 0))": 26.1967,
 "((0, 0, 0, 1), (0, 0, 1, 1), (0, 0, 1, 0), (0, 0, 0, 1))": 30.564,
 "((0, 0, 0, 1), (0, 0, 1, 1), (0, 0, 1, 0), (0, 0, 1, 0))": 26.556,
 "((0, 0, 0, 1), (0, 0, 1, 1), (0, 0, 1, 0), (0, 0, 1, 1))": 30.9671,
 "((0, 0, 0, 1), (0, 0, 1, 1), (0, 0, 1, 0), (0, 1, 0, 0))": 24.9719,
 "((0, 0, 0, 1), (0, 0, 1, 1), (0, 0, 1, 0), (0, 1, 0, 1))": 31.3975,
 "((0, 0, 0, 1), (0, 0, 1, 1), (0, 0, 1, 0), (0, 1, 1, 0))": 26.6165,
 "((0, 0, 0, 1), (0, 0, 1, 1), (0, 0, 1, 0), (0, 1, 1, 1))": 31.3212,
 "((0, 0, 0, 1), (0, 0, 1, 1), (0, 0, 1, 0), (1, 0, 0, 0))": 25.132,
 "((0, 0, 0, 1), (0, 0, 1, 1), (0, 0, 1, 0), (1, 0, 0, 1))": 31.3025,
 "((0, 0, 0, 1), (0, 0, 1, 1), (0, 0, 1, 0), (1, 0, 1, 0))": 27.7977,
 "((0, 0, 0, 1), (0, 0, 1, 1), (0, 0, 1, 0), (1, 0, 1, 1))": 30.9576,
 "((0, 0, 0, 1), (0, 0, 1, 1), (0, 0, 1, 0), (1, 1, 0, 0))": 25.447,
 "((0, 0, 0, 1), (0, 0, 1, 1), (0, 0, 1, 0), (1, 1, 0, 1))": 31.3663,
 "((0, 0, 0, 1), (0, 0, 1, 1), (0, 0, 1, 0), (1, 1, 1, 0))": 27.3526,
 "((0, 0, 0, 1), (0, 0, 1, 1), (0, 0, 1, 0), (1, 1, 1, 1))": 31.0779,
 "((0, 0, 0, 1), (0, 0, 1, 1), (0, 0, 1, 1), (0, 0, 0, 0))": 27.8584,
 "((0, 0, 0, 1), (0, 0, 1, 1), (0, 0, 1, 1), (0, 0, 0, 1))": 29.7023,
 "((0, 0, 0, 1), (0, 0, 1, 1), (0, 0, 1, 1), (0, 0, 1, 0))": 27.1618,
 "((0, 0, 0, 1), (0, 0, 1, 1), (0, 0, 1, 1), (0, 0, 1, 1))": 29.7564,
 "((0, 0, 0, 1), (0, 0, 1, 1), (0, 0, 1, 1), (0, 1, 0, 0))": 27.7056,
 "((0, 0, 0, 1), (0, 0, 1, 1), (0, 0, 1, 1), (0, 1, 0, 1))": 31.0183,
 "((0, 0, 0, 1), (0, 0, 1, 1), (0, 0, 1, 1), (0, 1, 1, 0))": 26.4803,
 "((0, 0, 0, 1), (0, 0, 1, 1), (0, 0, 1, 1), (0, 1, 1, 1))": 29.937,
 "((0, 0, 0, 1), (0, 0, 1, 1), (0, 0, 1, 1), (1, 0, 0, 0))": 28.5416,
 "((0, 0, 0, 1), (0, 0, 1, 1), (0, 0, 1, 1), (1, 0, 0, 1))": 31.7658,
 "((0, 0, 0, 1), (0, 0, 1, 1), (0, 0, 1, 1), (1, 0, 1, 0))": 27.8866,
 "((0, 0, 0, 1), (0, 0, 1, 1), (0, 0, 1, 1), (1, 0, 1, 1))": 30.6526,
 "((0, 0, 0, 1), (0, 0, 1, 1), (0, 0, 1, 1), (1, 1, 0, 0))": 26.524,
 "((0, 0, 0, 1), (0, 0, 1, 1), (0, 0, 1, 1), (1, 1, 0, 1))": 31.194,
 "((0, 0, 0, 1), (0, 0, 1, 1), (0, 0, 1, 1), (1, 1, 1, 0))": 27.7551,
 "((0, 0, 0, 1), (0, 0, 1, 1), (0, 0, 1, 1), (1, 1, 1, 1))": 29.8322,
 "((0, 0, 0, 1), (0, 0, 1, 1), (0, 1, 0, 0), (0, 0, 0, 0))": 25.945,
 "((0, 0, 0, 1), (0, 0, 1, 1), (0, 1, 0, 0), (0, 0, 0, 1))": 30.2981,
 "((0, 0, 0, 1), (0, 0, 1, 1), (0, 1, 0, 0), (0, 0, 1, 0))": 26.814,
 "((0, 0, 0, 1), (0, 0, 1, 1), (0, 1, 0, 0), (0, 0, 1, 1))": 30.562,
 "((0, 0, 0, 1), (0, 0, 1, 1), (0, 1, 0, 0), (0, 1, 0, 0))": 25.0689,
 "((0, 0, 0, 1), (0, 0, 1, 1), (0, 1, 0, 0), (0, 1, 0, 1))": 31.5516,
 "((0, 0, 0, 1), (0, 0, 1, 1), (0, 1, 0, 0), (0, 1, 1, 0))": 27.6344,
 "((0, 0, 0, 1), (0, 0, 1, 1), (0, 1, 0, 0), (0, 1, 1, 1))": 32.3652,
 "((0, 0, 0, 1), (0, 0, 1, 1), (0, 1, 0, 0), (1, 0, 0, 0))": 24.8164,
 "((0, 0, 0, 1), (0, 0, 1, 1), (0, 1, 0, 0), (1, 0, 0, 1))": 29.5361,
 "((0, 0, 0, 1), (0, 0, 1, 1), (0, 1, 0, 0), (1, 0, 1, 0))": 26.9998,
 "((0, 0, 0, 1), (0, 0, 1, 1), (0, 1, 0, 0), (1, 0, 1, 1))": 30.9845,
 "((0, 0, 0, 1), (0, 0, 1, 1), (0, 1, 0, 0), (1, 1, 0, 0))": 25.0324,
 "((0, 0, 0, 1), (0, 0, 1, 1), (0, 1, 0, 0), (1, 1, 0, 1))": 30.6374,
 "((0, 0, 0, 1), (0, 0, 1, 1), (0, 1, 0, 0), (1, 1, 1, 0))": 27.9263,
 "((0, 0, 0, 1), (0, 0, 1, 1), (0, 1, 0, 0), (1, 1, 1, 1))": 31.2905,
 "((0, 0, 0, 1), (0, 0, 1, 1), (0, 1, 0, 1), (0, 0, 0, 0))": 29.1983,
 "((0, 0, 0, 1), (0, 0, 1, 1), (0, 1, 0, 1), (0, 0, 0, 1))": 30.1509,
 "((0, 0, 0, 1), (0, 0, 1, 1), (0, 1, 0, 1), (0, 0, 1, 0))": 27.9996,
 "((0, 0, 0, 1), (0, 0, 1, 1), (0, 1, 0, 1), (0, 0, 1, 1))": 29.5627,
 "((0, 0, 0, 1), (0, 0, 1, 1), (0, 1, 0, 1), (0, 1, 0, 0))": 28.0693,
 "((0, 0, 0, 1), (0, 0, 1, 1), (0, 1, 0, 1), (0, 1, 0, 1))": 30.6702,
 "((0, 0, 0, 1), (0, 0, 1, 1), (0, 1, 0, 1), (0, 1, 1, 0))": 28.2185,
 "((0, 0, 0, 1), (0, 0, 1, 1), (0, 1, 0, 1), (0, 1, 1, 1))": 31.2583,
 "((0, 0, 0, 1), (0, 0, 1, 1), (0, 1, 0, 1), (1, 0, 0, 0))": 29.127,
 "((0, 0, 0, 1), (0, 0, 1, 1), (0, 1, 0, 1), (1, 0, 0, 1))": 31.319,
 "((0, 0, 0, 1), (0, 0, 1, 1), (0, 1, 0, 1), (1, 0, 1, 0))": 27.7145,
 "((0, 0, 0, 1), (0, 0, 1, 1), (0, 1, 0, 1), (1, 0, 1, 1))": 30.6374,
 "((0, 0, 0, 1), (0, 0, 1, 1), (0, 1, 0, 1), (1, 1, 0, 0))": 27.9263,
 "((0, 0, 0, 1), (0, 0, 1, 1), (0, 1, 0, 1), (1, 1, 0, 1))": 31.2905,
 "((0, 0, 0, 1), (0, 0, 1, 1), (0, 1, 0, 1), (1, 1, 1, 0))": 29.0616,
 "((0, 0, 0, 1), (0, 0, 1, 1), (0, 1, 0, 1), (1, 1, 1, 1))": 29.765,
 "((0, 0, 0, 1), (0, 0, 1, 1), (0, 1, 1, 0), (0, 0, 0, 0))": 25.6334,
 "((0, 0, 0, 1), (0, 0, 1, 1), (0, 1, 1, 0), (0, 0, 0, 1))": 31.1688,
 "((0, 0, 0, 1), (0, 0, 1, 1), (0, 1, 1, 0), (0, 0, 1, 0))": 26.5194,
 "((0, 0, 0, 1), (0, 0, 1, 1), (0, 1, 1, 0), (0, 0, 1, 1))": 29.5039,
 "((0, 0, 0, 1), (0, 0, 1, 1), (0, 1, 1, 0), (0, 1, 0, 0))": 24.6019,
 "((0, 0, 0, 1), (0, 0, 1, 1), (0, 1, 1, 0), (0, 1, 0, 1))": 31.2743,
 "((0, 0, 0, 1), (0, 0, 1, 1), (0, 1, 1, 0), (0, 1, 1, 0))": 24.702,
 "((0, 0, 0, 1), (0, 0, 1, 1), (0, 1, 1, 0), (0, 1, 1, 1))": 31.4756,
 "((0, 0, 0, 1), (0, 0, 1, 1), (0, 1, 1, 0), (1, 0, 0, 0))": 24.707,
 "((0, 0, 0, 1), (0, 0, 1, 1), (0, 1, 1, 0), (1, 0, 0, 1))": 29.136,
 "((0, 0, 0, 1), (0, 0, 1, 1), (0, 1, 1, 0), (1, 0, 1, 0))": 27.3969,
 "((0, 0, 0, 1), (0, 0, 1, 1), (0, 1, 1, 0), (1, 0, 1, 1))": 30.9176,
 "((0, 0, 0, 1), (0, 0, 1, 1), (0, 1, 1, 0), (1, 1, 0, 0))": 24.1484,
 "((0, 0, 0, 1), (0, 0, 1, 1), (0, 1, 1, 0), (1, 1, 0, 1))": 30.2072,
 "((0, 0, 0, 1), (0, 0, 1, 1), (0, 1, 1, 0), (1, 1, 1, 0))": 26.1452,
 "((0, 0, 0, 1), (0, 0, 1, 1), (0, 1, 1, 0), (1, 1, 1, 1))": 30.3129,
 "((0, 0, 0, 1), (0, 0, 1, 1), (0, 1, 1, 1), (0, 0, 0, 0))": 28.6308,
 "((0, 0, 0, 1), (0, 0, 1, 1), (0, 1, 1, 1), (0, 0, 0, 1))": 30.2738,
 "((0, 0, 0, 1), (0, 0, 1, 1), (0, 1, 1, 1), (0, 0, 1, 0))": 27.3059,
 "((0, 0, 0, 1), (0, 0, 1, 1), (0, 1, 1, 1), (0, 0, 1, 1))": 28.1234,
 "((0, 0, 0, 1), (0, 0, 1, 1), (0, 1, 1, 1), (0, 1, 0, 0))": 26.9158,
 "((0, 0, 0, 1), (0, 0, 1, 1), (0, 1, 1, 1), (0, 1, 0, 1))": 29.8657,
 "((0, 0, 0, 1), (0, 0, 1, 1), (0, 1, 1, 1), (0, 1, 1, 0))": 26.6028,
 "((0, 0, 0, 1), (0, 0, 1, 1), (0, 1, 1, 1), (0, 1, 1, 1))": 29.4351,
 "((0, 0, 0, 1), (0, 0, 1, 1), (0, 1, 1, 1), (1, 0, 0, 0))": 27.8178,
 "((0, 0, 0, 1), (0, 0, 1, 1), (0, 1, 1, 1), (1, 0, 0, 1))": 31.2227,
 "((0, 0, 0, 1), (0, 0, 1, 1), (0, 1, 1, 1), (1, 0, 1, 0))": 27.351,
 "((0, 0, 0, 1), (0, 0, 1, 1), (0, 1, 1, 1), (1, 0, 1, 1))": 30.7249,
 "((0, 0, 0, 1), (0, 0, 1, 1), (0, 1, 1, 1), (1, 1, 0, 0))": 26.1452,
 "((0, 0, 0, 1), (0, 0, 1, 1), (0, 1, 1, 1), (1, 1, 0, 1))": 30.3129,
 "((0, 0, 0, 1), (0, 0, 1, 1), (0, 1, 1, 1), (1, 1, 1, 0))": 26.3605,
 "((0, 0, 0, 1), (0, 0, 1, 1), (0, 1, 1, 1), (1, 1, 1, 1))": 28.1321,
 "((0, 0, 0, 1), (0, 0, 1, 1), (1, 0, 0, 0), (0, 0, 0, 0))": 26.3186,
 "((0, 0, 0, 1), (0, 0, 1, 1), (1, 0, 0, 0), (0, 0, 0, 1))": 31.1668,
 "((0, 0, 0, 1), (0, 0, 1, 1), (1, 0, 0, 0), (0, 0, 1, 0))": 27.9838,
 "((0, 0, 0, 1), (0, 0, 1, 1), (1, 0, 0, 0), (0, 0, 1, 1))": 31.1169,
 "((0, 0, 0, 1), (0, 0, 1, 1), (1, 0, 0, 0), (0, 1, 0, 0))": 26.0719,
 "((0, 0, 0, 1), (0, 0, 1, 1), (1, 0, 0, 0), (0, 1, 0, 1))": 31.5965,
 "((0, 0, 0, 1), (0, 0, 1, 1), (1, 0, 0, 0), (0, 1, 1, 0))": 27.97,
 "((0, 0, 0, 1), (0, 0, 1, 1), (1, 0, 0, 0), (0, 1, 1, 1))": 33.0337,
 "((0, 0, 0, 1), (0, 0, 1, 1), (1, 0, 0, 0), (1, 0, 0, 0))": 26.6946,
 "((0, 0, 0, 1), (0, 0, 1, 1), (1, 0, 0, 0), (1, 0, 0, 1))": 27.6101,
 "((0, 0, 0, 1), (0, 0, 1, 1), (1, 0, 0, 0), (1, 0, 1, 0))": 29.1806,
 "((0, 0, 0, 1), (0, 0, 1, 1), (1, 0, 0, 0), (1, 0, 1, 1))": 28.709,
 "((0, 0, 0, 1), (0, 0, 1, 1), (1, 0, 0, 0), (1, 1, 0, 0))": 26.8095,
 "((0, 0, 0, 1), (0, 0, 1, 1), (1, 0, 0, 0), (1, 1, 0, 1))": 27.7175,
 "((0, 0, 0, 1), (0, 0, 1, 1), (1, 0, 0, 0), (1, 1, 1, 0))": 28.8507,
 "((0, 0, 0, 1), (0, 0, 1, 1), (1, 0, 0, 0), (1, 1, 1, 1))": 28.8419,
 "((0, 0, 0, 1), (0, 0, 1, 1), (1, 0, 0, 1), (0, 0, 0, 0))": 30.5792,
 "((0, 0, 0, 1), (0, 0, 1, 1), (1, 0, 0, 1), (0, 0, 0, 1))": 31.9925,
 "((0, 0, 0, 1), (0, 0, 1, 1), (1, 0, 0, 1), (0, 0, 1, 0))": 29.9319,
 "((0, 0, 0, 1), (0, 0, 1, 1), (1, 0, 0, 1), (0, 0, 1, 1))": 31.4793,
 "((0, 0, 0, 1), (0, 0, 1, 1), (1, 0, 0, 1), (0, 1, 0, 0))": 28.9138,
 "((0, 0, 0, 1), (0, 0, 1, 1), (1, 0, 0, 1), (0, 1, 0, 1))": 32.2052,
 "((0, 0, 0, 1), (0, 0, 1, 1), (1, 0, 0, 1), (0, 1, 1, 0))": 29.1343,
 "((0, 0, 0, 1), (0, 0, 1, 1), (1, 0, 0, 1), (0, 1, 1, 1))": 32.4892,
 "((0, 0, 0, 1), (0, 0, 1, 1), (1, 0, 0, 1), (1, 0, 0, 0))": 29.981,
 "((0, 0, 0, 1), (0, 0, 1, 1), (1, 0, 0, 1), (1, 0, 0, 1))": 30.2911,
 "((0, 0, 0, 1), (0, 0, 1, 1), (1, 0, 0, 1), (1, 0, 1, 0))": 30.3481,
 "((0, 0, 0, 1), (0, 0, 1, 1), (1, 0, 0, 1), (1, 0, 1, 1))": 30.5169,
 "((0, 0, 0, 1), (0, 0, 1, 1), (1, 0, 0, 1), (1, 1, 0, 0))": 28.7626,
 "((0, 0, 0, 1), (0, 0, 1, 1), (1, 0, 0, 1), (1, 1, 0, 1))": 29.3592,
 "((0, 0, 0, 1), (0, 0, 1, 1), (1, 0, 0, 1), (1, 1, 1, 0))": 30.0174,
 "((0, 0, 0, 1), (0, 0, 1, 1), (1, 0, 0, 1), (1, 1, 1, 1))": 29.8067,
 "((0, 0, 0, 1), (0, 0, 1, 1), (1, 0, 1, 0), (0, 0, 0, 0))": 27.2532,
 "((0, 0, 0, 1), (0, 0, 1, 1), (1, 0, 1, 0), (0, 0, 0, 1))": 32.145,
 "((0, 0, 0, 1), (0, 0, 1, 1), (1, 0, 1, 0), (0, 0, 1, 0))": 27.7926,
 "((0, 0, 0, 1), (0, 0, 1, 1), (1, 0, 1, 0), (0, 0, 1, 1))": 32.0464,
 "((0, 0, 0, 1), (0, 0, 1, 1), (1, 0, 1, 0), (0, 1, 0, 0))": 26.0807,
 "((0, 0, 0, 1), (0, 0, 1, 1), (1, 0, 1, 0), (0, 1, 0, 1))": 31.4211,
 "((0, 0, 0, 1), (0, 0, 1, 1), (1, 0, 1, 0), (0, 1, 1, 0))": 27.3248,
 "((0, 0, 0, 1), (0, 0, 1, 1), (1, 0, 1, 0), (0, 1, 1, 1))": 32.8722,
 "((0, 0, 0, 1), (0, 0, 1, 1), (1, 0, 1, 0), (1, 0, 0, 0))": 26.3883,
 "((0, 0, 0, 1), (0, 0, 1, 1), (1, 0, 1, 0), (1, 0, 0, 1))": 29.9464,
 "((0, 0, 0, 1), (0, 0, 1, 1), (1, 0, 1, 0), (1, 0, 1, 0))": 28.6612,
 "((0, 0, 0, 1), (0, 0, 1, 1), (1, 0, 1, 0), (1, 0, 1, 1))": 30.2599,
 "((0, 0, 0, 1), (0, 0, 1, 1), (1, 0, 1, 0), (1, 1, 0, 0))": 26.546,
 "((0, 0, 0, 1), (0, 0, 1, 1), (1, 0, 1, 0), (1, 1, 0, 1))": 28.8571,
 "((0, 0, 0, 1), (0, 0, 1, 1), (1, 0, 1, 0), (1, 1, 1, 0))": 28.8145,
 "((0, 0, 0, 1), (0, 0, 1, 1), (1, 0, 1, 0), (1, 1, 1, 1))": 30.1643,
 "((0, 0, 0, 1), (0, 0, 1, 1), (1, 0, 1, 1), (0, 0, 0, 0))": 30.3987,
 "((0, 0, 0, 1), (0, 0, 1, 1), (1, 0, 1, 1), (0, 0, 0, 1))": 31.6291,
 "((0, 0, 0, 1), (0, 0, 1, 1), (1, 0, 1, 1), (0, 0, 1, 0))": 29.2652,
 "((0, 0, 0, 1), (0, 0, 1, 1), (1, 0, 1, 1), (0, 0, 1, 1))": 31.0264,
 "((0, 0, 0, 1), (0, 0, 1, 1), (1, 0, 1, 1), (0, 1, 0, 0))": 28.3746,
 "((0, 0, 0, 1), (0, 0, 1, 1), (1, 0, 1, 1), (0, 1, 0, 1))": 31.562,
 "((0, 0, 0, 1), (0, 0, 1, 1), (1, 0, 1, 1), (0, 1, 1, 0))": 28.5893,
 "((0, 0, 0, 1), (0, 0, 1, 1), (1, 0, 1, 1), (0, 1, 1, 1))": 31.4366,
 "((0, 0, 0, 1), (0, 0, 1, 1), (1, 0, 1, 1), (1, 0, 0, 0))": 29.6394,
 "((0, 0, 0, 1), (0, 0, 1, 1), (1, 0, 1, 1), (1, 0, 0, 1))": 31.364,
 "((0, 0, 0, 1), (0, 0, 1, 1), (1, 0, 1, 1), (1, 0, 1, 0))": 29.8906,
 "((0, 0, 0, 1), (0, 0, 1, 1), (1, 0, 1, 1), (1, 0, 1, 1))": 30.4818,
 "((0, 0, 0, 1), (0, 0, 1, 1), (1, 0, 1, 1), (1, 1, 0, 0))": 28.8437,
 "((0, 0, 0, 1), (0, 0, 1, 1), (1, 0, 1, 1), (1, 1, 0, 1))": 30.645,
 "((0, 0, 0, 1), (0, 0, 1, 1), (1, 0, 1, 1), (1, 1, 1, 0))": 29.9614,
 "((0, 0, 0, 1), (0, 0, 1, 1), (1, 0, 1, 1), (1, 1, 1, 1))": 29.5848,
 "((0, 0, 0, 1), (0, 0, 1, 1), (1, 1, 0, 0), (0, 0, 0, 0))": 26.0023,
 "((0, 0, 0, 1), (0, 0, 1, 1), (1, 1, 0, 0), (0, 0, 0, 1))": 31.4818,
 "((0, 0, 0, 1), (0, 0, 1, 1), (1, 1, 0, 0), (0, 0, 1, 0))": 27.9541,
 "((0, 0, 0, 1), (0, 0, 1, 1), (1, 1, 0, 0), (0, 0, 1, 1))": 31.113,
 "((0, 0, 0, 1), (0, 0, 1, 1), (1, 1, 0, 0), (0, 1, 0, 0))": 25.816,
 "((0, 0, 0, 1), (0, 0, 1, 1), (1, 1, 0, 0), (0, 1, 0, 1))": 31.6471,
 "((0, 0, 0, 1), (0, 0, 1, 1), (1, 1, 0, 0), (0, 1, 1, 0))": 27.9221,
 "((0, 0, 0, 1), (0, 0, 1, 1), (1, 1, 0, 0), (0, 1, 1, 1))": 32.3606,
 "((0, 0, 0, 1), (0, 0, 1, 1), (1, 1, 0, 0), (1, 0, 0, 0))": 26.6092,
 "((0, 0, 0, 1), (0, 0, 1, 1), (1, 1, 0, 0), (1, 0, 0, 1))": 28.5779,
 "((0, 0, 0, 1), (0, 0, 1, 1), (1, 1, 0, 0), (1, 0, 1, 0))": 28.7592,
 "((0, 0, 0, 1), (0, 0, 1, 1), (1, 1, 0, 0), (1, 0, 1, 1))": 30.467,
 "((0, 0, 0, 1), (0, 0, 1, 1), (1, 1, 0, 0), (1, 1, 0, 0))": 26.3276,
 "((0, 0, 0, 1), (0, 0, 1, 1), (1, 1, 0, 0), (1, 1, 0, 1))": 28.0741,
 "((0, 0, 0, 1), (0, 0, 1, 1), (1, 1, 0, 0), (1, 1, 1, 0))": 28.3422,
 "((0, 0, 0, 1), (0, 0, 1, 1), (1, 1, 0, 0), (1, 1, 1, 1))": 29.174,
 "((0, 0, 0, 1), (0, 0, 1, 1), (1, 1, 0, 1), (0, 0, 0, 0))": 29.3152,
 "((0, 0, 0, 1), (0, 0, 1, 1), (1, 1, 0, 1), (0, 0, 0, 1))": 31.329,
 "((0, 0, 0, 1), (0, 0, 1, 1), (1, 1, 0, 1), (0, 0, 1, 0))": 29.6869,
 "((0, 0, 0, 1), (0, 0, 1, 1), (1, 1, 0, 1), (0, 0, 1, 1))": 30.6858,
 "((0, 0, 0, 1), (0, 0, 1, 1), (1, 1, 0, 1), (0, 1, 0, 0))": 27.1985,
 "((0, 0, 0, 1), (0, 0, 1, 1), (1, 1, 0, 1), (0, 1, 0, 1))": 31.0612,
 "((0, 0, 0, 1), (0, 0, 1, 1), (1, 1, 0, 1), (0, 1, 1, 0))": 28.4757,
 "((0, 0, 0, 1), (0, 0, 1, 1), (1, 1, 0, 1), (0, 1, 1, 1))": 31.319,
 "((0, 0, 0, 1), (0, 0, 1, 1), (1, 1, 0, 1), (1, 0, 0, 0))": 30.4812,
 "((0, 0, 0, 1), (0, 0, 1, 1), (1, 1, 0, 1), (1, 0, 0, 1))": 31.7658,
 "((0, 0, 0, 1), (0, 0, 1, 1), (1, 1, 0, 1), (1, 0, 1, 0))": 29.5536,
 "((0, 0, 0, 1), (0, 0, 1, 1), (1, 1, 0, 1), (1, 0, 1, 1))": 31.5348,
 "((0, 0, 0, 1), (0, 0, 1, 1), (1, 1, 0, 1), (1, 1, 0, 0))": 29.1015,
 "((0, 0, 0, 1), (0, 0, 1, 1), (1, 1, 0, 1), (1, 1, 0, 1))": 29.9762,
 "((0, 0, 0, 1), (0, 0, 1, 1), (1, 1, 0, 1), (1, 1, 1, 0))": 29.3154,
 "((0, 0, 0, 1), (0, 0, 1, 1), (1, 1, 0, 1), (1, 1, 1, 1))": 29.2784,
 "((0, 0, 0, 1), (0, 0, 1, 1), (1, 1, 1, 0), (0, 0, 0, 0))": 26.7114,
 "((0, 0, 0, 1), (0, 0, 1, 1), (1, 1, 1, 0), (0, 0, 0, 1))": 31.7227,
 "((0, 0, 0, 1), (0, 0, 1, 1), (1, 1, 1, 0), (0, 0, 1, 0))": 27.3271,
 "((0, 0, 0, 1), (0, 0, 1, 1), (1, 1, 1, 0), (0, 0, 1, 1))": 31.3526,
 "((0, 0, 0, 1), (0, 0, 1, 1), (1, 1, 1, 0), (0, 1, 0, 0))": 25.5879,
 "((0, 0, 0, 1), (0, 0, 1, 1), (1, 1, 1, 0), (0, 1, 0, 1))": 31.4992,
 "((0, 0, 0, 1), (0, 0, 1, 1), (1, 1, 1, 0), (0, 1, 1, 0))": 26.7861,
 "((0, 0, 0, 1), (0, 0, 1, 1), (1, 1, 1, 0), (0, 1, 1, 1))": 31.6951,
 "((0, 0, 0, 1), (0, 0, 1, 1), (1, 1, 1, 0), (1, 0, 0, 0))": 25.5427,
 "((0, 0, 0, 1), (0, 0, 1, 1), (1, 1, 1, 0), (1, 0, 0, 1))": 30.703,
 "((0, 0, 0, 1), (0, 0, 1, 1), (1, 1, 1, 0), (1, 0, 1, 0))": 26.1328,
 "((0, 0, 0, 1), (0, 0, 1, 1), (1, 1, 1, 0), (1, 0, 1, 1))": 30.9404,
 "((0, 0, 0, 1), (0, 0, 1, 1), (1, 1, 1, 0), (1, 1, 0, 0))": 25.5099,
 "((0, 0, 0, 1), (0, 0, 1, 1), (1, 1, 1, 0), (1, 1, 0, 1))": 29.0547,
 "((0, 0, 0, 1), (0, 0, 1, 1), (1, 1, 1, 0), (1, 1, 1, 0))": 25.9151,
 "((0, 0, 0, 1), (0, 0, 1, 1), (1, 1, 1, 0), (1, 1, 1, 1))": 29.4731,
 "((0, 0, 0, 1), (0, 0, 1, 1), (1, 1, 1, 1), (0, 0, 0, 0))": 29.2846,
 "((0, 0, 0, 1), (0, 0, 1, 1), (1, 1, 1, 1), (0, 0, 0, 1))": 31.021,
 "((0, 0, 0, 1), (0, 0, 1, 1), (1, 1, 1, 1), (0, 0, 1, 0))": 28.6828,
 "((0, 0, 0, 1), (0, 0, 1, 1), (1, 1, 1, 1), (0, 0, 1, 1))": 29.7775,
 "((0, 0, 0, 1), (0, 0, 1, 1), (1, 1, 1, 1), (0, 1, 0, 0))": 27.6635,
 "((0, 0, 0, 1), (0, 0, 1, 1), (1, 1, 1, 1), (0, 1, 0, 1))": 30.1753,
 "((0, 0, 0, 1), (0, 0, 1, 1), (1, 1, 1, 1), (0, 1, 1, 0))": 27.6689,
 "((0, 0, 0, 1), (0, 0, 1, 1), (1, 1, 1, 1), (0, 1, 1, 1))": 29.9593,
 "((0, 0, 0, 1), (0, 0, 1, 1), (1, 1, 1, 1), (1, 0, 0, 0))": 29.0616,
 "((0, 0, 0, 1), (0, 0, 1, 1), (1, 1, 1, 1), (1, 0, 0, 1))": 31.9679,
 "((0, 0, 0, 1), (0, 0, 1, 1), (1, 1, 1, 1), (1, 0, 1, 0))": 28.7175,
 "((0, 0, 0, 1), (0, 0, 1, 1), (1, 1, 1, 1), (1, 0, 1, 1))": 30.6915,
 "((0, 0, 0, 1), (0, 0, 1, 1), (1, 1, 1, 1), (1, 1, 0, 0))": 27.4863,
 "((0, 0, 0, 1), (0, 0, 1, 1), (1, 1, 1, 1), (1, 1, 0, 1))": 30.9311,
 "((0, 0, 0, 1), (0, 0, 1, 1), (1, 1, 1, 1), (1, 1, 1, 0))": 28.2855,
 "((0, 0, 0, 1), (0, 0, 1, 1), (1, 1, 1, 1), (1, 1, 1, 1))": 28.9151,
 "((0, 0, 0, 1), (0, 1, 0, 0), (0, 0, 0, 0), (0, 0, 0, 0))": 25.0473,
 "((0, 0, 0, 1), (0, 1, 0, 0), (0, 0, 0, 0), (0, 0, 0, 1))": 28.6358,
 "((0, 0, 0, 1), (0, 1, 0, 0), (0, 0, 0, 0), (0, 0, 1, 0))": 28.5479,
 "((0, 0, 0, 1), (0, 1, 0, 0), (0, 0, 0, 0), (0, 0, 1, 1))": 30.1343,
 "((0, 0, 0, 1), (0, 1, 0, 0), (0, 0, 0, 0), (0, 1, 0, 0))": 26.0542,
 "((0, 0, 0, 1), (0, 1, 0, 0), (0, 0, 0, 0), (0, 1, 0, 1))": 31.8481,
 "((0, 0, 0, 1), (0, 1, 0, 0), (0, 0, 0, 0), (0, 1, 1, 0))": 30.1663,
 "((0, 0, 0, 1), (0, 1, 0, 0), (0, 0, 0, 0), (0, 1, 1, 1))": 32.9185,
 "((0, 0, 0, 1), (0, 1, 0, 0), (0, 0, 0, 0), (1, 0, 0, 0))": 25.0958,
 "((0, 0, 0, 1), (0, 1, 0, 0), (0, 0, 0, 0), (1, 0, 0, 1))": 30.6471,
 "((0, 0, 0, 1), (0, 1, 0, 0), (0, 0, 0, 0), (1, 0, 1, 0))": 29.7601,
 "((0, 0, 0, 1), (0, 1, 0, 0), (0, 0, 0, 0), (1, 0, 1, 1))": 31.2062,
 "((0, 0, 0, 1), (0, 1, 0, 0), (0, 0, 0, 0), (1, 1, 0, 0))": 25.9168,
 "((0, 0, 0, 1), (0, 1, 0, 0), (0, 0, 0, 0), (1, 1, 0, 1))": 30.7175,
 "((0, 0, 0, 1), (0, 1, 0, 0), (0, 0, 0, 0), (1, 1, 1, 0))": 30.1608,
 "((0, 0, 0, 1), (0, 1, 0, 0), (0, 0, 0, 0), (1, 1, 1, 1))": 31.9269,
 "((0, 0, 0, 1), (0, 1, 0, 0), (0, 0, 0, 1), (0, 0, 0, 0))": 28.2529,
 "((0, 0, 0, 1), (0, 1, 0, 0), (0, 0, 0, 1), (0, 0, 0, 1))": 28.5212,
 "((0, 0, 0, 1), (0, 1, 0, 0), (0, 0, 0, 1), (0, 0, 1, 0))": 29.4529,
 "((0, 0, 0, 1), (0, 1, 0, 0), (0, 0, 0, 1), (0, 0, 1, 1))": 29.6199,
 "((0, 0, 0, 1), (0, 1, 0, 0), (0, 0, 0, 1), (0, 1, 0, 0))": 27.6531,
 "((0, 0, 0, 1), (0, 1, 0, 0), (0, 0, 0, 1), (0, 1, 0, 1))": 32.2743,
 "((0, 0, 0, 1), (0, 1, 0, 0), (0, 0, 0, 1), (0, 1, 1, 0))": 30.9294,
 "((0, 0, 0, 1), (0, 1, 0, 0), (0, 0, 0, 1), (0, 1, 1, 1))": 30.9688,
 "((0, 0, 0, 1), (0, 1, 0, 0), (0, 0, 0, 1), (1, 0, 0, 0))": 29.7601,
 "((0, 0, 0, 1), (0, 1, 0, 0), (0, 0, 0, 1), (1, 0, 0, 1))": 31.2062,
 "((0, 0, 0, 1), (0, 1, 0, 0), (0, 0, 0, 1), (1, 0, 1, 0))": 29.9969,
 "((0, 0, 0, 1), (0, 1, 0, 0), (0, 0, 0, 1), (1, 0, 1, 1))": 30.4682,
 "((0, 0, 0, 1), (0, 1, 0, 0), (0, 0, 0, 1), (1, 1, 0, 0))": 29.1011,
 "((0, 0, 0, 1), (0, 1, 0, 0), (0, 0, 0, 1), (1, 1, 0, 1))": 32.1688,
 "((0, 0, 0, 1), (0, 1, 0, 0), (0, 0, 0, 1), (1, 1, 1, 0))": 30.3692,
 "((0, 0, 0, 1), (0, 1, 0, 0), (0, 0, 0, 1), (1, 1, 1, 1))": 31.5322,
 "((0, 0, 0, 1), (0, 1, 0, 0), (0, 0, 1, 0), (0, 0, 0, 0))": 26.8501,
 "((0, 0, 0, 1), (0, 1, 0, 0), (0, 0, 1, 0), (0, 0, 0, 1))": 30.9118,
 "((0, 0, 0, 1), (0, 1, 0, 0), (0, 0, 1, 0), (0, 0, 1, 0))": 28.1393,
 "((0, 0, 0, 1), (0, 1, 0, 0), (0, 0, 1, 0), (0, 0, 1, 1))": 31.7523,
 "((0, 0, 0, 1), (0, 1, 0, 0), (0, 0, 1, 0), (0, 1, 0, 0))": 26.7655,
 "((0, 0, 0, 1), (0, 1, 0, 0), (0, 0, 1, 0), (0, 1, 0, 1))": 33.2829,
 "((0, 0, 0, 1), (0, 1, 0, 0), (0, 0, 1, 0), (0, 1, 1, 0))": 29.8075,
 "((0, 0, 0, 1), (0, 1, 0, 0), (0, 0, 1, 0), (0, 1, 1, 1))": 33.7241,
 "((0, 0, 0, 1), (0, 1, 0, 0), (0, 0, 1, 0), (1, 0, 0, 0))": 26.2987,
 "((0, 0, 0, 1), (0, 1, 0, 0), (0, 0, 1, 0), (1, 0, 0, 1))": 31.5348,
 "((0, 0, 0, 1), (0, 1, 0, 0), (0, 0, 1, 0), (1, 0, 1, 0))": 30.145,
 "((0, 0, 0, 1), (0, 1, 0, 0), (0, 0, 1, 0), (1, 0, 1, 1))": 31.9118,
 "((0, 0, 0, 1), (0, 1, 0, 0), (0, 0, 1, 0), (1, 1, 0, 0))": 26.6847,
 "((0, 0, 0, 1), (0, 1, 0, 0), (0, 0, 1, 0), (1, 1, 0, 1))": 32.6526,
 "((0, 0, 0, 1), (0, 1, 0, 0), (0, 0, 1, 0), (1, 1, 1, 0))": 30.113,
 "((0, 0, 0, 1), (0, 1, 0, 0), (0, 0, 1, 0), (1, 1, 1, 1))": 33.0593,
 "((0, 0, 0, 1), (0, 1, 0, 0), (0, 0, 1, 1), (0, 0, 0, 0))": 29.7165,
 "((0, 0, 0, 1), (0, 1, 0, 0), (0, 0, 1, 1), (0, 0, 0, 1))": 30.2981,
 "((0, 0, 0, 1), (0, 1, 0, 0), (0, 0, 1, 1), (0, 0, 1, 0))": 29.4372,
 "((0, 0, 0, 1), (0, 1, 0, 0), (0, 0, 1, 1), (0, 0, 1, 1))": 31.0022,
 "((0, 0, 0, 1), (0, 1, 0, 0), (0, 0, 1, 1), (0, 1, 0, 0))": 29.0118,
 "((0, 0, 0, 1), (0, 1, 0, 0), (0, 0, 1, 1), (0, 1, 0, 1))": 32.147,
 "((0, 0, 0, 1), (0, 1, 0, 0), (0, 0, 1, 1), (0, 1, 1, 0))": 30.5329,
 "((0, 0, 0, 1), (0, 1, 0, 0), (0, 0, 1, 1), (0, 1, 1, 1))": 31.319,
 "((0, 0, 0, 1), (0, 1, 0, 0), (0, 0, 1, 1), (1, 0, 0, 0))": 30.145,
 "((0, 0, 0, 1), (0, 1, 0, 0), (0, 0, 1, 1), (1, 0, 0, 1))": 31.9118,
 "((0, 0, 0, 1), (0, 1, 0, 0), (0, 0, 1, 1), (1, 0, 1, 0))": 31.4499,
 "((0, 0, 0, 1), (0, 1, 0, 0), (0, 0, 1, 1), (1, 0, 1, 1))": 32.0483,
 "((0, 0, 0, 1), (0, 1, 0, 0), (0, 0, 1, 1), (1, 1, 0, 0))": 29.127,
 "((0, 0, 0, 1), (0, 1, 0, 0), (0, 0, 1, 1), (1, 1, 0, 1))": 33.1198,
 "((0, 0, 0, 1), (0, 1, 0, 0), (0, 0, 1, 1), (1, 1, 1, 0))": 31.3686,
 "((0, 0, 0, 1), (0, 1, 0, 0), (0, 0, 1, 1), (1, 1, 1, 1))": 32.0779,
 "((0, 0, 0, 1), (0, 1, 0, 0), (0, 1, 0, 0), (0, 0, 0, 0))": 25.4984,
 "((0, 0, 0, 1), (0, 1, 0, 0), (0, 1, 0, 0), (0, 0, 0, 1))": 32.0337,
 "((0, 0, 0, 1), (0, 1, 0, 0), (0, 1, 0, 0), (0, 0, 1, 0))": 29.7646,
 "((0, 0, 0, 1), (0, 1, 0, 0), (0, 1, 0, 0), (0, 0, 1, 1))": 31.1265,
 "((0, 0, 0, 1), (0, 1, 0, 0), (0, 1, 0, 0), (0, 1, 0, 0))": 25.9212,
 "((0, 0, 0, 1), (0, 1, 0, 0), (0, 1, 0, 0), (0, 1, 0, 1))": 32.8755,
 "((0, 0, 0, 1), (0, 1, 0, 0), (0, 1, 0, 0), (0, 1, 1, 0))": 30.6695,
 "((0, 0, 0, 1), (0, 1, 0, 0), (0, 1, 0, 0), (0, 1, 1, 1))": 33.1828,
 "((0, 0, 0, 1), (0, 1, 0, 0), (0, 1, 0, 0), (1, 0, 0, 0))": 25.0664,
 "((0, 0, 0, 1), (0, 1, 0, 0), (0, 1, 0, 0), (1, 0, 0, 1))": 32.1808,
 "((0, 0, 0, 1), (0, 1, 0, 0), (0, 1, 0, 0), (1, 0, 1, 0))": 30.2567,
 "((0, 0, 0, 1), (0, 1, 0, 0), (0, 1, 0, 0), (1, 0, 1, 1))": 32.1688,
 "((0, 0, 0, 1), (0, 1, 0, 0), (0, 1, 0, 0), (1, 1, 0, 0))": 26.0464,
 "((0, 0, 0, 1), (0, 1, 0, 0), (0, 1, 0, 0), (1, 1, 0, 1))": 30.8698,
 "((0, 0, 0, 1), (0, 1, 0, 0), (0, 1, 0, 0), (1, 1, 1, 0))": 30.5765,
 "((0, 0, 0, 1), (0, 1, 0, 0), (0, 1, 0, 0), (1, 1, 1, 1))": 32.6387,
 "((0, 0, 0, 1), (0, 1, 0, 0), (0, 1, 0, 1), (0, 0, 0, 0))": 29.5855,
 "((0, 0, 0, 1), (0, 1, 0, 0), (0, 1, 0, 1), (0, 0, 0, 1))": 30.9837,
 "((0, 0, 0, 1), (0, 1, 0, 0), (0, 1, 0, 1), (0, 0, 1, 0))": 30.0822,
 "((0, 0, 0, 1), (0, 1, 0, 0), (0, 1, 0, 1), (0, 0, 1, 1))": 30.8079,
 "((0, 0, 0, 1), (0, 1, 0, 0), (0, 1, 0, 1), (0, 1, 0, 0))": 28.1437,
 "((0, 0, 0, 1), (0, 1, 0, 0), (0, 1, 0, 1), (0, 1, 0, 1))": 32.1909,
 "((0, 0, 0, 1), (0, 1, 0, 0), (0, 1, 0, 1), (0, 1, 1, 0))": 31.7154,
 "((0, 0, 0, 1), (0, 1, 0, 0), (0, 1, 0, 1), (0, 1, 1, 1))": 31.8212,
 "((0, 0, 0, 1), (0, 1, 0, 0), (0, 1, 0, 1), (1, 0, 0, 0))": 30.3623,
 "((0, 0, 0, 1), (0, 1, 0, 0), (0, 1, 0, 1), (1, 0, 0, 1))": 32.818,
 "((0, 0, 0, 1), (0, 1, 0, 0), (0, 1, 0, 1), (1, 0, 1, 0))": 30.3732,
 "((0, 0, 0, 1), (0, 1, 0, 0), (0, 1, 0, 1), (1, 0, 1, 1))": 31.6554,
 "((0, 0, 0, 1), (0, 1, 0, 0), (0, 1, 0, 1), (1, 1, 0, 0))": 30.4241,
 "((0, 0, 0, 1), (0, 1, 0, 0), (0, 1, 0, 1), (1, 1, 0, 1))": 32.1314,
 "((0, 0, 0, 1), (0, 1, 0, 0), (0, 1, 0, 1), (1, 1, 1, 0))": 31.3124,
 "((0, 0, 0, 1), (0, 1, 0, 0), (0, 1, 0, 1), (1, 1, 1, 1))": 32.0892,
 "((0, 0, 0, 1), (0, 1, 0, 0), (0, 1, 1, 0), (0, 0, 0, 0))": 28.5265,
 "((0, 0, 0, 1), (0, 1, 0, 0), (0, 1, 1, 0), (0, 0, 0, 1))": 32.9018,
 "((0, 0, 0, 1), (0, 1, 0, 0), (0, 1, 1, 0), (0, 0, 1, 0))": 29.372,
 "((0, 0, 0, 1), (0, 1, 0, 0), (0, 1, 1, 0), (0, 0, 1, 1))": 32.1608,
 "((0, 0, 0, 1), (0, 1, 0, 0), (0, 1, 1, 0), (0, 1, 0, 0))": 27.5245,
 "((0, 0, 0, 1), (0, 1, 0, 0), (0, 1, 1, 0), (0, 1, 0, 1))": 34.2237,
 "((0, 0, 0, 1), (0, 1, 0, 0), (0, 1, 1, 0), (0, 1, 1, 0))": 30.1178,
 "((0, 0, 0, 1), (0, 1, 0, 0), (0, 1, 1, 0), (0, 1, 1, 1))": 34.2488,
 "((0, 0, 0, 1), (0, 1, 0, 0), (0, 1, 1, 0), (1, 0, 0, 0))": 27.2579,
 "((0, 0, 0, 1), (0, 1, 0, 0), (0, 1, 1, 0), (1, 0, 0, 1))": 33.093,
 "((0, 0, 0, 1), (0, 1, 0, 0), (0, 1, 1, 0), (1, 0, 1, 0))": 30.4737,
 "((0, 0, 0, 1), (0, 1, 0, 0), (0, 1, 1, 0), (1, 0, 1, 1))": 30.3235,
 "((0, 0, 0, 1), (0, 1, 0, 0), (0, 1, 1, 0), (1, 1, 0, 0))": 27.4906,
 "((0, 0, 0, 1), (0, 1, 0, 0), (0, 1, 1, 0), (1, 1, 0, 1))": 32.5952,
 "((0, 0, 0, 1), (0, 1, 0, 0), (0, 1, 1, 0), (1, 1, 1, 0))": 30.3285,
 "((0, 0, 0, 1), (0, 1, 0, 0), (0, 1, 1, 0), (1, 1, 1, 1))": 33.2279,
 "((0, 0, 0, 1), (0, 1, 0, 0), (0, 1, 1, 1), (0, 0, 0, 0))": 31.1285,
 "((0, 0, 0, 1), (0, 1, 0, 0), (0, 1, 1, 1), (0, 0, 0, 1))": 31.678,
 "((0, 0, 0, 1), (0, 1, 0, 0), (0, 1, 1, 1), (0, 0, 1, 0))": 30.0584,
 "((0, 0, 0, 1), (0, 1, 0, 0), (0, 1, 1, 1), (0, 0, 1, 1))": 31.004,
 "((0, 0, 0, 1), (0, 1, 0, 0), (0, 1, 1, 1), (0, 1, 0, 0))": 30.5838,
 "((0, 0, 0, 1), (0, 1, 0, 0), (0, 1, 1, 1), (0, 1, 0, 1))": 32.4093,
 "((0, 0, 0, 1), (0, 1, 0, 0), (0, 1, 1, 1), (0, 1, 1, 0))": 31.1909,
 "((0, 0, 0, 1), (0, 1, 0, 0), (0, 1, 1, 1), (0, 1, 1, 1))": 31.8133,
 "((0, 0, 0, 1), (0, 1, 0, 0), (0, 1, 1, 1), (1, 0, 0, 0))": 29.6758,
 "((0, 0, 0, 1), (0, 1, 0, 0), (0, 1, 1, 1), (1, 0, 0, 1))": 32.3357,
 "((0, 0, 0, 1), (0, 1, 0, 0), (0, 1, 1, 1), (1, 0, 1, 0))": 31.733,
 "((0, 0, 0, 1), (0, 1, 0, 0), (0, 1, 1, 1), (1, 0, 1, 1))": 32.3538,
 "((0, 0, 0, 1), (0, 1, 0, 0), (0, 1, 1, 1), (1, 1, 0, 0))": 28.9269,
 "((0, 0, 0, 1), (0, 1, 0, 0), (0, 1, 1, 1), (1, 1, 0, 1))": 33.1314,
 "((0, 0, 0, 1), (0, 1, 0, 0), (0, 1, 1, 1), (1, 1, 1, 0))": 31.0658,
 "((0, 0, 0, 1), (0, 1, 0, 0), (0, 1, 1, 1), (1, 1, 1, 1))": 32.1708,
 "((0, 0, 0, 1), (0, 1, 0, 0), (1, 0, 0, 0), (0, 0, 0, 0))": 24.5885,
 "((0, 0, 0, 1), (0, 1, 0, 0), (1, 0, 0, 0), (0, 0, 0, 1))": 31.8968,
 "((0, 0, 0, 1), (0, 1, 0, 0), (1, 0, 0, 0), (0, 0, 1, 0))": 28.8529,
 "((0, 0, 0, 1), (0, 1, 0, 0), (1, 0, 0, 0), (0, 0, 1, 1))": 31.8118,
 "((0, 0, 0, 1), (0, 1, 0, 0), (1, 0, 0, 0), (0, 1, 0, 0))": 25.9994,
 "((0, 0, 0, 1), (0, 1, 0, 0), (1, 0, 0, 0), (0, 1, 0, 1))": 32.6951,
 "((0, 0, 0, 1), (0, 1, 0, 0), (1, 0, 0, 0), (0, 1, 1, 0))": 29.9018,
 "((0, 0, 0, 1), (0, 1, 0, 0), (1, 0, 0, 0), (0, 1, 1, 1))": 33.2916,
 "((0, 0, 0, 1), (0, 1, 0, 0), (1, 0, 0, 0), (1, 0, 0, 0))": 25.8474,
 "((0, 0, 0, 1), (0, 1, 0, 0), (1, 0, 0, 0), (1, 0, 0, 1))": 29.8349,
 "((0, 0, 0, 1), (0, 1, 0, 0), (1, 0, 0, 0), (1, 0, 1, 0))": 31.0798,
 "((0, 0, 0, 1), (0, 1, 0, 0), (1, 0, 0, 0), (1, 0, 1, 1))": 30.4572,
 "((0, 0, 0, 1), (0, 1, 0, 0), (1, 0, 0, 0), (1, 1, 0, 0))": 27.684,
 "((0, 0, 0, 1), (0, 1, 0, 0), (1, 0, 0, 0), (1, 1, 0, 1))": 28.4537,
 "((0, 0, 0, 1), (0, 1, 0, 0), (1, 0, 0, 0), (1, 1, 1, 0))": 29.8079,
 "((0, 0, 0, 1), (0, 1, 0, 0), (1, 0, 0, 0), (1, 1, 1, 1))": 29.898,
 "((0, 0, 0, 1), (0, 1, 0, 0), (1, 0, 0, 1), (0, 0, 0, 0))": 30.1441,
 "((0, 0, 0, 1), (0, 1, 0, 0), (1, 0, 0, 1), (0, 0, 0, 1))": 32.3929,
 "((0, 0, 0, 1), (0, 1, 0, 0), (1, 0, 0, 1), (0, 0, 1, 0))": 29.8849,
 "((0, 0, 0, 1), (0, 1, 0, 0), (1, 0, 0, 1), (0, 0, 1, 1))": 30.8079,
 "((0, 0, 0, 1), (0, 1, 0, 0), (1, 0, 0, 1), (0, 1, 0, 0))": 27.7785,
 "((0, 0, 0, 1), (0, 1, 0, 0), (1, 0, 0, 1), (0, 1, 0, 1))": 32.9872,
 "((0, 0, 0, 1), (0, 1, 0, 0), (1, 0, 0, 1), (0, 1, 1, 0))": 29.7455,
 "((0, 0, 0, 1), (0, 1, 0, 0), (1, 0, 0, 1), (0, 1, 1, 1))": 32.2636,
 "((0, 0, 0, 1), (0, 1, 0, 0), (1, 0, 0, 1), (1, 0, 0, 0))": 30.4163,
 "((0, 0, 0, 1), (0, 1, 0, 0), (1, 0, 0, 1), (1, 0, 0, 1))": 30.483,
 "((0, 0, 0, 1), (0, 1, 0, 0), (1, 0, 0, 1), (1, 0, 1, 0))": 31.5284,
 "((0, 0, 0, 1), (0, 1, 0, 0), (1, 0, 0, 1), (1, 0, 1, 1))": 29.2441,
 "((0, 0, 0, 1), (0, 1, 0, 0), (1, 0, 0, 1), (1, 1, 0, 0))": 30.0071,
 "((0, 0, 0, 1), (0, 1, 0, 0), (1, 0, 0, 1), (1, 1, 0, 1))": 30.1207,
 "((0, 0, 0, 1), (0, 1, 0, 0), (1, 0, 0, 1), (1, 1, 1, 0))": 29.7515,
 "((0, 0, 0, 1), (0, 1, 0, 0), (1, 0, 0, 1), (1, 1, 1, 1))": 29.609,
 "((0, 0, 0, 1), (0, 1, 0, 0), (1, 0, 1, 0), (0, 0, 0, 0))": 26.7655,
 "((0, 0, 0, 1), (0, 1, 0, 0), (1, 0, 1, 0), (0, 0, 0, 1))": 32.2551,
 "((0, 0, 0, 1), (0, 1, 0, 0), (1, 0, 1, 0), (0, 0, 1, 0))": 29.0966,
 "((0, 0, 0, 1), (0, 1, 0, 0), (1, 0, 1, 0), (0, 0, 1, 1))": 32.4768,
 "((0, 0, 0, 1), (0, 1, 0, 0), (1, 0, 1, 0), (0, 1, 0, 0))": 26.6407,
 "((0, 0, 0, 1), (0, 1, 0, 0), (1, 0, 1, 0), (0, 1, 0, 1))": 32.356,
 "((0, 0, 0, 1), (0, 1, 0, 0), (1, 0, 1, 0), (0, 1, 1, 0))": 29.7348,
 "((0, 0, 0, 1), (0, 1, 0, 0), (1, 0, 1, 0), (0, 1, 1, 1))": 33.0556,
 "((0, 0, 0, 1), (0, 1, 0, 0), (1, 0, 1, 0), (1, 0, 0, 0))": 26.6847,
 "((0, 0, 0, 1), (0, 1, 0, 0), (1, 0, 1, 0), (1, 0, 0, 1))": 30.9619,
 "((0, 0, 0, 1), (0, 1, 0, 0), (1, 0, 1, 0), (1, 0, 1, 0))": 30.7963,
 "((0, 0, 0, 1), (0, 1, 0, 0), (1, 0, 1, 0), (1, 0, 1, 1))": 31.2765,
 "((0, 0, 0, 1), (0, 1, 0, 0), (1, 0, 1, 0), (1, 1, 0, 0))": 27.1872,
 "((0, 0, 0, 1), (0, 1, 0, 0), (1, 0, 1, 0), (1, 1, 0, 1))": 29.7813,
 "((0, 0, 0, 1), (0, 1, 0, 0), (1, 0, 1, 0), (1, 1, 1, 0))": 30.6141,
 "((0, 0, 0, 1), (0, 1, 0, 0), (1, 0, 1, 0), (1, 1, 1, 1))": 30.4523,
 "((0, 0, 0, 1), (0, 1, 0, 0), (1, 0, 1, 1), (0, 0, 0, 0))": 30.1382,
 "((0, 0, 0, 1), (0, 1, 0, 0), (1, 0, 1, 1), (0, 0, 0, 1))": 31.5438,
 "((0, 0, 0, 1), (0, 1, 0, 0), (1, 0, 1, 1), (0, 0, 1, 0))": 30.0784,
 "((0, 0, 0, 1), (0, 1, 0, 0), (1, 0, 1, 1), (0, 0, 1, 1))": 32.0612,
 "((0, 0, 0, 1), (0, 1, 0, 0), (1, 0, 1, 1), (0, 1, 0, 0))": 28.5221,
 "((0, 0, 0, 1), (0, 1, 0, 0), (1, 0, 1, 1), (0, 1, 0, 1))": 31.9387,
 "((0, 0, 0, 1), (0, 1, 0, 0), (1, 0, 1, 1), (0, 1, 1, 0))": 30.2976,
 "((0, 0, 0, 1), (0, 1, 0, 0), (1, 0, 1, 1), (0, 1, 1, 1))": 32.1333,
 "((0, 0, 0, 1), (0, 1, 0, 0), (1, 0, 1, 1), (1, 0, 0, 0))": 30.7848,
 "((0, 0, 0, 1), (0, 1, 0, 0), (1, 0, 1, 1), (1, 0, 0, 1))": 30.762,
 "((0, 0, 0, 1), (0, 1, 0, 0), (1, 0, 1, 1), (1, 0, 1, 0))": 29.667,
 "((0, 0, 0, 1), (0, 1, 0, 0), (1, 0, 1, 1), (1, 0, 1, 1))": 30.9679,
 "((0, 0, 0, 1), (0, 1, 0, 0), (1, 0, 1, 1), (1, 1, 0, 0))": 28.6248,
 "((0, 0, 0, 1), (0, 1, 0, 0), (1, 0, 1, 1), (1, 1, 0, 1))": 30.2232,
 "((0, 0, 0, 1), (0, 1, 0, 0), (1, 0, 1, 1), (1, 1, 1, 0))": 29.0107,
 "((0, 0, 0, 1), (0, 1, 0, 0), (1, 0, 1, 1), (1, 1, 1, 1))": 29.679,
 "((0, 0, 0, 1), (0, 1, 0, 0), (1, 1, 0, 0), (0, 0, 0, 0))": 25.2813,
 "((0, 0, 0, 1), (0, 1, 0, 0), (1, 1, 0, 0), (0, 0, 0, 1))": 32.3766,
 "((0, 0, 0, 1), (0, 1, 0, 0), (1, 1, 0, 0), (0, 0, 1, 0))": 29.6114,
 "((0, 0, 0, 1), (0, 1, 0, 0), (1, 1, 0, 0), (0, 0, 1, 1))": 32.199,
 "((0, 0, 0, 1), (0, 1, 0, 0), (1, 1, 0, 0), (0, 1, 0, 0))": 25.9095,
 "((0, 0, 0, 1), (0, 1, 0, 0), (1, 1, 0, 0), (0, 1, 0, 1))": 33.063,
 "((0, 0, 0, 1), (0, 1, 0, 0), (1, 1, 0, 0), (0, 1, 1, 0))": 29.7696,
 "((0, 0, 0, 1), (0, 1, 0, 0), (1, 1, 0, 0), (0, 1, 1, 1))": 32.8149,
 "((0, 0, 0, 1), (0, 1, 0, 0), (1, 1, 0, 0), (1, 0, 0, 0))": 25.132,
 "((0, 0, 0, 1), (0, 1, 0, 0), (1, 1, 0, 0), (1, 0, 0, 1))": 31.1758,
 "((0, 0, 0, 1), (0, 1, 0, 0), (1, 1, 0, 0), (1, 0, 1, 0))": 30.926,
 "((0, 0, 0, 1), (0, 1, 0, 0), (1, 1, 0, 0), (1, 0, 1, 1))": 31.5805,
 "((0, 0, 0, 1), (0, 1, 0, 0), (1, 1, 0, 0), (1, 1, 0, 0))": 27.5147,
 "((0, 0, 0, 1), (0, 1, 0, 0), (1, 1, 0, 0), (1, 1, 0, 1))": 29.6987,
 "((0, 0, 0, 1), (0, 1, 0, 0), (1, 1, 0, 0), (1, 1, 1, 0))": 29.9614,
 "((0, 0, 0, 1), (0, 1, 0, 0), (1, 1, 0, 0), (1, 1, 1, 1))": 29.5198,
 "((0, 0, 0, 1), (0, 1, 0, 0), (1, 1, 0, 1), (0, 0, 0, 0))": 30.2118,
 "((0, 0, 0, 1), (0, 1, 0, 0), (1, 1, 0, 1), (0, 0, 0, 1))": 32.7688,
 "((0, 0, 0, 1), (0, 1, 0, 0), (1, 1, 0, 1), (0, 0, 1, 0))": 30.2036,
 "((0, 0, 0, 1), (0, 1, 0, 0), (1, 1, 0, 1), (0, 0, 1, 1))": 31.6568,
 "((0, 0, 0, 1), (0, 1, 0, 0), (1, 1, 0, 1), (0, 1, 0, 0))": 28.4405,
 "((0, 0, 0, 1), (0, 1, 0, 0), (1, 1, 0, 1), (0, 1, 0, 1))": 33.0156,
 "((0, 0, 0, 1), (0, 1, 0, 0), (1, 1, 0, 1), (0, 1, 1, 0))": 29.3518,
 "((0, 0, 0, 1), (0, 1, 0, 0), (1, 1, 0, 1), (0, 1, 1, 1))": 33.2573,
 "((0, 0, 0, 1), (0, 1, 0, 0), (1, 1, 0, 1), (1, 0, 0, 0))": 30.9396,
 "((0, 0, 0, 1), (0, 1, 0, 0), (1, 1, 0, 1), (1, 0, 0, 1))": 31.6415,
 "((0, 0, 0, 1), (0, 1, 0, 0), (1, 1, 0, 1), (1, 0, 1, 0))": 31.1304,
 "((0, 0, 0, 1), (0, 1, 0, 0), (1, 1, 0, 1), (1, 0, 1, 1))": 31.231,
 "((0, 0, 0, 1), (0, 1, 0, 0), (1, 1, 0, 1), (1, 1, 0, 0))": 29.5945,
 "((0, 0, 0, 1), (0, 1, 0, 0), (1, 1, 0, 1), (1, 1, 0, 1))": 30.3629,
 "((0, 0, 0, 1), (0, 1, 0, 0), (1, 1, 0, 1), (1, 1, 1, 0))": 30.7575,
 "((0, 0, 0, 1), (0, 1, 0, 0), (1, 1, 0, 1), (1, 1, 1, 1))": 29.6168,
 "((0, 0, 0, 1), (0, 1, 0, 0), (1, 1, 1, 0), (0, 0, 0, 0))": 27.5245,
 "((0, 0, 0, 1), (0, 1, 0, 0), (1, 1, 1, 0), (0, 0, 0, 1))": 30.5581,
 "((0, 0, 0, 1), (0, 1, 0, 0), (1, 1, 1, 0), (0, 0, 1, 0))": 29.3402,
 "((0, 0, 0, 1), (0, 1, 0, 0), (1, 1, 1, 0), (0, 0, 1, 1))": 32.2362,
 "((0, 0, 0, 1), (0, 1, 0, 0), (1, 1, 1, 0), (0, 1, 0, 0))": 26.9388,
 "((0, 0, 0, 1), (0, 1, 0, 0), (1, 1, 1, 0), (0, 1, 0, 1))": 33.8149,
 "((0, 0, 0, 1), (0, 1, 0, 0), (1, 1, 1, 0), (0, 1, 1, 0))": 29.5335,
 "((0, 0, 0, 1), (0, 1, 0, 0), (1, 1, 1, 0), (0, 1, 1, 1))": 33.1788,
 "((0, 0, 0, 1), (0, 1, 0, 0), (1, 1, 1, 0), (1, 0, 0, 0))": 27.4906,
 "((0, 0, 0, 1), (0, 1, 0, 0), (1, 1, 1, 0), (1, 0, 0, 1))": 32.195,
 "((0, 0, 0, 1), (0, 1, 0, 0), (1, 1, 1, 0), (1, 0, 1, 0))": 31.2626,
 "((0, 0, 0, 1), (0, 1, 0, 0), (1, 1, 1, 0), (1, 0, 1, 1))": 32.781,
 "((0, 0, 0, 1), (0, 1, 0, 0), (1, 1, 1, 0), (1, 1, 0, 0))": 26.9271,
 "((0, 0, 0, 1), (0, 1, 0, 0), (1, 1, 1, 0), (1, 1, 0, 1))": 31.3894,
 "((0, 0, 0, 1), (0, 1, 0, 0), (1, 1, 1, 0), (1, 1, 1, 0))": 30.2026,
 "((0, 0, 0, 1), (0, 1, 0, 0), (1, 1, 1, 0), (1, 1, 1, 1))": 30.3515,
 "((0, 0, 0, 1), (0, 1, 0, 0), (1, 1, 1, 1), (0, 0, 0, 0))": 30.2154,
 "((0, 0, 0, 1), (0, 1, 0, 0), (1, 1, 1, 1), (0, 0, 0, 1))": 32.7901,
 "((0, 0, 0, 1), (0, 1, 0, 0), (1, 1, 1, 1), (0, 0, 1, 0))": 30.6958,
 "((0, 0, 0, 1), (0, 1, 0, 0), (1, 1, 1, 1), (0, 0, 1, 1))": 31.6822,
 "((0, 0, 0, 1), (0, 1, 0, 0), (1, 1, 1, 1), (0, 1, 0, 0))": 29.9684,
 "((0, 0, 0, 1), (0, 1, 0, 0), (1, 1, 1, 1), (0, 1, 0, 1))": 32.5477,
 "((0, 0, 0, 1), (0, 1, 0, 0), (1, 1, 1, 1), (0, 1, 1, 0))": 29.6043,
 "((0, 0, 0, 1), (0, 1, 0, 0), (1, 1, 1, 1), (0, 1, 1, 1))": 30.0714,
 "((0, 0, 0, 1), (0, 1, 0, 0), (1, 1, 1, 1), (1, 0, 0, 0))": 30.9001,
 "((0, 0, 0, 1), (0, 1, 0, 0), (1, 1, 1, 1), (1, 0, 0, 1))": 31.3778,
 "((0, 0, 0, 1), (0, 1, 0, 0), (1, 1, 1, 1), (1, 0, 1, 0))": 30.7411,
 "((0, 0, 0, 1), (0, 1, 0, 0), (1, 1, 1, 1), (1, 0, 1, 1))": 31.3778,
 "((0, 0, 0, 1), (0, 1, 0, 0), (1, 1, 1, 1), (1, 1, 0, 0))": 28.7896,
 "((0, 0, 0, 1), (0, 1, 0, 0), (1, 1, 1, 1), (1, 1, 0, 1))": 31.0084,
 "((0, 0, 0, 1), (0, 1, 0, 0), (1, 1, 1, 1), (1, 1, 1, 0))": 29.5575,
 "((0, 0, 0, 1), (0, 1, 0, 0), (1, 1, 1, 1), (1, 1, 1, 1))": 29.9324,
 "((0, 0, 0, 1), (0, 1, 0, 1), (0, 0, 0, 0), (0, 0, 0, 0))": 26.8319,
 "((0, 0, 0, 1), (0, 1, 0, 1), (0, 0, 0, 0), (0, 0, 0, 1))": 28.9885,
 "((0, 0, 0, 1), (0, 1, 0, 1), (0, 0, 0, 0), (0, 0, 1, 0))": 28.9277,
 "((0, 0, 0, 1), (0, 1, 0, 1), (0, 0, 0, 0), (0, 0, 1, 1))": 31.4463,
 "((0, 0, 0, 1), (0, 1, 0, 1), (0, 0, 0, 0), (0, 1, 0, 0))": 26.3947,
 "((0, 0, 0, 1), (0, 1, 0, 1), (0, 0, 0, 0), (0, 1, 0, 1))": 31.4756,
 "((0, 0, 0, 1), (0, 1, 0, 1), (0, 0, 0, 0), (0, 1, 1, 0))": 29.2018,
 "((0, 0, 0, 1), (0, 1, 0, 1), (0, 0, 0, 0), (0, 1, 1, 1))": 33.8338,
 "((0, 0, 0, 1), (0, 1, 0, 1), (0, 0, 0, 0), (1, 0, 0, 0))": 25.9168,
 "((0, 0, 0, 1), (0, 1, 0, 1), (0, 0, 0, 0), (1, 0, 0, 1))": 30.7175,
 "((0, 0, 0, 1), (0, 1, 0, 1), (0, 0, 0, 0), (1, 0, 1, 0))": 29.1011,
 "((0, 0, 0, 1), (0, 1, 0, 1), (0, 0, 0, 0), (1, 0, 1, 1))": 32.1688,
 "((0, 0, 0, 1), (0, 1, 0, 1), (0, 0, 0, 0), (1, 1, 0, 0))": 26.2946,
 "((0, 0, 0, 1), (0, 1, 0, 1), (0, 0, 0, 0), (1, 1, 0, 1))": 31.9872,
 "((0, 0, 0, 1), (0, 1, 0, 1), (0, 0, 0, 0), (1, 1, 1, 0))": 28.9419,
 "((0, 0, 0, 1), (0, 1, 0, 1), (0, 0, 0, 0), (1, 1, 1, 1))": 32.2113,
 "((0, 0, 0, 1), (0, 1, 0, 1), (0, 0, 0, 1), (0, 0, 0, 0))": 28.9218,
 "((0, 0, 0, 1), (0, 1, 0, 1), (0, 0, 0, 1), (0, 0, 0, 1))": 28.4127,
 "((0, 0, 0, 1), (0, 1, 0, 1), (0, 0, 0, 1), (0, 0, 1, 0))": 30.077,
 "((0, 0, 0, 1), (0, 1, 0, 1), (0, 0, 0, 1), (0, 0, 1, 1))": 30.673,
 "((0, 0, 0, 1), (0, 1, 0, 1), (0, 0, 0, 1), (0, 1, 0, 0))": 28.5784,
 "((0, 0, 0, 1), (0, 1, 0, 1), (0, 0, 0, 1), (0, 1, 0, 1))": 32.012,
 "((0, 0, 0, 1), (0, 1, 0, 1), (0, 0, 0, 1), (0, 1, 1, 0))": 31.093,
 "((0, 0, 0, 1), (0, 1, 0, 1), (0, 0, 0, 1), (0, 1, 1, 1))": 32.636,
 "((0, 0, 0, 1), (0, 1, 0, 1), (0, 0, 0, 1), (1, 0, 0, 0))": 30.1608,
 "((0, 0, 0, 1), (0, 1, 0, 1), (0, 0, 0, 1), (1, 0, 0, 1))": 31.9269,
 "((0, 0, 0, 1), (0, 1, 0, 1), (0, 0, 0, 1), (1, 0, 1, 0))": 30.3692,
 "((0, 0, 0, 1), (0, 1, 0, 1), (0, 0, 0, 1), (1, 0, 1, 1))": 31.5322,
 "((0, 0, 0, 1), (0, 1, 0, 1), (0, 0, 0, 1), (1, 1, 0, 0))": 28.9419,
 "((0, 0, 0, 1), (0, 1, 0, 1), (0, 0, 0, 1), (1, 1, 0, 1))": 32.2113,
 "((0, 0, 0, 1), (0, 1, 0, 1), (0, 0, 0, 1), (1, 1, 1, 0))": 31.0013,
 "((0, 0, 0, 1), (0, 1, 0, 1), (0, 0, 0, 1), (1, 1, 1, 1))": 31.9185,
 "((0, 0, 0, 1), (0, 1, 0, 1), (0, 0, 1, 0), (0, 0, 0, 0))": 28.044,
 "((0, 0, 0, 1), (0, 1, 0, 1), (0, 0, 1, 0), (0, 0, 0, 1))": 30.9328,
 "((0, 0, 0, 1), (0, 1, 0, 1), (0, 0, 1, 0), (0, 0, 1, 0))": 28.539,
 "((0, 0, 0, 1), (0, 1, 0, 1), (0, 0, 1, 0), (0, 0, 1, 1))": 31.5005,
 "((0, 0, 0, 1), (0, 1, 0, 1), (0, 0, 1, 0), (0, 1, 0, 0))": 27.259,
 "((0, 0, 0, 1), (0, 1, 0, 1), (0, 0, 1, 0), (0, 1, 0, 1))": 31.549,
 "((0, 0, 0, 1), (0, 1, 0, 1), (0, 0, 1, 0), (0, 1, 1, 0))": 28.7056,
 "((0, 0, 0, 1), (0, 1, 0, 1), (0, 0, 1, 0), (0, 1, 1, 1))": 33.7538,
 "((0, 0, 0, 1), (0, 1, 0, 1), (0, 0, 1, 0), (1, 0, 0, 0))": 26.6847,
 "((0, 0, 0, 1), (0, 1, 0, 1), (0, 0, 1, 0), (1, 0, 0, 1))": 32.6526,
 "((0, 0, 0, 1), (0, 1, 0, 1), (0, 0, 1, 0), (1, 0, 1, 0))": 29.127,
 "((0, 0, 0, 1), (0, 1, 0, 1), (0, 0, 1, 0), (1, 0, 1, 1))": 33.1198,
 "((0, 0, 0, 1), (0, 1, 0, 1), (0, 0, 1, 0), (1, 1, 0, 0))": 26.6022,
 "((0, 0, 0, 1), (0, 1, 0, 1), (0, 0, 1, 0), (1, 1, 0, 1))": 32.2916,
 "((0, 0, 0, 1), (0, 1, 0, 1), (0, 0, 1, 0), (1, 1, 1, 0))": 28.2953,
 "((0, 0, 0, 1), (0, 1, 0, 1), (0, 0, 1, 0), (1, 1, 1, 1))": 32.678,
 "((0, 0, 0, 1), (0, 1, 0, 1), (0, 0, 1, 1), (0, 0, 0, 0))": 30.2514,
 "((0, 0, 0, 1), (0, 1, 0, 1), (0, 0, 1, 1), (0, 0, 0, 1))": 30.1509,
 "((0, 0, 0, 1), (0, 1, 0, 1), (0, 0, 1, 1), (0, 0, 1, 0))": 29.6901,
 "((0, 0, 0, 1), (0, 1, 0, 1), (0, 0, 1, 1), (0, 0, 1, 1))": 30.3999,
 "((0, 0, 0, 1), (0, 1, 0, 1), (0, 0, 1, 1), (0, 1, 0, 0))": 29.3138,
 "((0, 0, 0, 1), (0, 1, 0, 1), (0, 0, 1, 1), (0, 1, 0, 1))": 32.2573,
 "((0, 0, 0, 1), (0, 1, 0, 1), (0, 0, 1, 1), (0, 1, 1, 0))": 30.4306,
 "((0, 0, 0, 1), (0, 1, 0, 1), (0, 0, 1, 1), (0, 1, 1, 1))": 31.2583,
 "((0, 0, 0, 1), (0, 1, 0, 1), (0, 0, 1, 1), (1, 0, 0, 0))": 30.113,
 "((0, 0, 0, 1), (0, 1, 0, 1), (0, 0, 1, 1), (1, 0, 0, 1))": 33.0593,
 "((0, 0, 0, 1), (0, 1, 0, 1), (0, 0, 1, 1), (1, 0, 1, 0))": 31.3686,
 "((0, 0, 0, 1), (0, 1, 0, 1), (0, 0, 1, 1), (1, 0, 1, 1))": 32.0779,
 "((0, 0, 0, 1), (0, 1, 0, 1), (0, 0, 1, 1), (1, 1, 0, 0))": 28.2953,
 "((0, 0, 0, 1), (0, 1, 0, 1), (0, 0, 1, 1), (1, 1, 0, 1))": 32.678,
 "((0, 0, 0, 1), (0, 1, 0, 1), (0, 0, 1, 1), (1, 1, 1, 0))": 30.7212,
 "((0, 0, 0, 1), (0, 1, 0, 1), (0, 0, 1, 1), (1, 1, 1, 1))": 31.6387,
 "((0, 0, 0, 1), (0, 1, 0, 1), (0, 1, 0, 0), (0, 0, 0, 0))": 26.1503,
 "((0, 0, 0, 1), (0, 1, 0, 1), (0, 1, 0, 0), (0, 0, 0, 1))": 30.9837,
 "((0, 0, 0, 1), (0, 1, 0, 1), (0, 1, 0, 0), (0, 0, 1, 0))": 28.6088,
 "((0, 0, 0, 1), (0, 1, 0, 1), (0, 1, 0, 0), (0, 0, 1, 1))": 32.2743,
 "((0, 0, 0, 1), (0, 1, 0, 1), (0, 1, 0, 0), (0, 1, 0, 0))": 25.9348,
 "((0, 0, 0, 1), (0, 1, 0, 1), (0, 1, 0, 0), (0, 1, 0, 1))": 32.3357,
 "((0, 0, 0, 1), (0, 1, 0, 1), (0, 1, 0, 0), (0, 1, 1, 0))": 29.054,
 "((0, 0, 0, 1), (0, 1, 0, 1), (0, 1, 0, 0), (0, 1, 1, 1))": 33.8657,
 "((0, 0, 0, 1), (0, 1, 0, 1), (0, 1, 0, 0), (1, 0, 0, 0))": 25.5677,
 "((0, 0, 0, 1), (0, 1, 0, 1), (0, 1, 0, 0), (1, 0, 0, 1))": 31.4682,
 "((0, 0, 0, 1), (0, 1, 0, 1), (0, 1, 0, 0), (1, 0, 1, 0))": 28.9703,
 "((0, 0, 0, 1), (0, 1, 0, 1), (0, 1, 0, 0), (1, 0, 1, 1))": 32.3789,
 "((0, 0, 0, 1), (0, 1, 0, 1), (0, 1, 0, 0), (1, 1, 0, 0))": 26.0167,
 "((0, 0, 0, 1), (0, 1, 0, 1), (0, 1, 0, 0), (1, 1, 0, 1))": 31.5818,
 "((0, 0, 0, 1), (0, 1, 0, 1), (0, 1, 0, 0), (1, 1, 1, 0))": 29.7348,
 "((0, 0, 0, 1), (0, 1, 0, 1), (0, 1, 0, 0), (1, 1, 1, 1))": 32.8593,
 "((0, 0, 0, 1), (0, 1, 0, 1), (0, 1, 0, 1), (0, 0, 0, 0))": 29.4007,
 "((0, 0, 0, 1), (0, 1, 0, 1), (0, 1, 0, 1), (0, 0, 0, 1))": 29.9294,
 "((0, 0, 0, 1), (0, 1, 0, 1), (0, 1, 0, 1), (0, 0, 1, 0))": 30.2504,
 "((0, 0, 0, 1), (0, 1, 0, 1), (0, 1, 0, 1), (0, 0, 1, 1))": 31.194,
 "((0, 0, 0, 1), (0, 1, 0, 1), (0, 1, 0, 1), (0, 1, 0, 0))": 27.2524,
 "((0, 0, 0, 1), (0, 1, 0, 1), (0, 1, 0, 1), (0, 1, 0, 1))": 31.2626,
 "((0, 0, 0, 1), (0, 1, 0, 1), (0, 1, 0, 1), (0, 1, 1, 0))": 30.7779,
 "((0, 0, 0, 1), (0, 1, 0, 1), (0, 1, 0, 1), (0, 1, 1, 1))": 32.4093,
 "((0, 0, 0, 1), (0, 1, 0, 1), (0, 1, 0, 1), (1, 0, 0, 0))": 29.7749,
 "((0, 0, 0, 1), (0, 1, 0, 1), (0, 1, 0, 1), (1, 0, 0, 1))": 32.2216,
 "((0, 0, 0, 1), (0, 1, 0, 1), (0, 1, 0, 1), (1, 0, 1, 0))": 29.2299,
 "((0, 0, 0, 1), (0, 1, 0, 1), (0, 1, 0, 1), (1, 0, 1, 1))": 31.9507,
 "((0, 0, 0, 1), (0, 1, 0, 1), (0, 1, 0, 1), (1, 1, 0, 0))": 28.3449,
 "((0, 0, 0, 1), (0, 1, 0, 1), (0, 1, 0, 1), (1, 1, 0, 1))": 31.4366,
 "((0, 0, 0, 1), (0, 1, 0, 1), (0, 1, 0, 1), (1, 1, 1, 0))": 29.4955,
 "((0, 0, 0, 1), (0, 1, 0, 1), (0, 1, 0, 1), (1, 1, 1, 1))": 31.7023,
 "((0, 0, 0, 1), (0, 1, 0, 1), (0, 1, 1, 0), (0, 0, 0, 0))": 27.4413,
 "((0, 0, 0, 1), (0, 1, 0, 1), (0, 1, 1, 0), (0, 0, 0, 1))": 32.3789,
 "((0, 0, 0, 1), (0, 1, 0, 1), (0, 1, 1, 0), (0, 0, 1, 0))": 27.9735,
 "((0, 0, 0, 1), (0, 1, 0, 1), (0, 1, 1, 0), (0, 0, 1, 1))": 31.8545,
 "((0, 0, 0, 1), (0, 1, 0, 1), (0, 1, 1, 0), (0, 1, 0, 0))": 27.5053,
 "((0, 0, 0, 1), (0, 1, 0, 1), (0, 1, 1, 0), (0, 1, 0, 1))": 32.9907,
 "((0, 0, 0, 1), (0, 1, 0, 1), (0, 1, 1, 0), (0, 1, 1, 0))": 28.8939,
 "((0, 0, 0, 1), (0, 1, 0, 1), (0, 1, 1, 0), (0, 1, 1, 1))": 33.7901,
 "((0, 0, 0, 1), (0, 1, 0, 1), (0, 1, 1, 0), (1, 0, 0, 0))": 26.3028,
 "((0, 0, 0, 1), (0, 1, 0, 1), (0, 1, 1, 0), (1, 0, 0, 1))": 32.4596,
 "((0, 0, 0, 1), (0, 1, 0, 1), (0, 1, 1, 0), (1, 0, 1, 0))": 28.9375,
 "((0, 0, 0, 1), (0, 1, 0, 1), (0, 1, 1, 0), (1, 0, 1, 1))": 33.2573,
 "((0, 0, 0, 1), (0, 1, 0, 1), (0, 1, 1, 0), (1, 1, 0, 0))": 27.3155,
 "((0, 0, 0, 1), (0, 1, 0, 1), (0, 1, 1, 0), (1, 1, 0, 1))": 32.2894,
 "((0, 0, 0, 1), (0, 1, 0, 1), (0, 1, 1, 0), (1, 1, 1, 0))": 28.7669,
 "((0, 0, 0, 1), (0, 1, 0, 1), (0, 1, 1, 0), (1, 1, 1, 1))": 32.7718,
 "((0, 0, 0, 1), (0, 1, 0, 1), (0, 1, 1, 1), (0, 0, 0, 0))": 30.0789,
 "((0, 0, 0, 1), (0, 1, 0, 1), (0, 1, 1, 1), (0, 0, 0, 1))": 31.232,
 "((0, 0, 0, 1), (0, 1, 0, 1), (0, 1, 1, 1), (0, 0, 1, 0))": 29.6737,
 "((0, 0, 0, 1), (0, 1, 0, 1), (0, 1, 1, 1), (0, 0, 1, 1))": 30.0291,
 "((0, 0, 0, 1), (0, 1, 0, 1), (0, 1, 1, 1), (0, 1, 0, 0))": 28.5409,
 "((0, 0, 0, 1), (0, 1, 0, 1), (0, 1, 1, 1), (0, 1, 0, 1))": 32.1869,
 "((0, 0, 0, 1), (0, 1, 0, 1), (0, 1, 1, 1), (0, 1, 1, 0))": 29.8239,
 "((0, 0, 0, 1), (0, 1, 0, 1), (0, 1, 1, 1), (0, 1, 1, 1))": 31.4104,
 "((0, 0, 0, 1), (0, 1, 0, 1), (0, 1, 1, 1), (1, 0, 0, 0))": 29.5818,
 "((0, 0, 0, 1), (0, 1, 0, 1), (0, 1, 1, 1), (1, 0, 0, 1))": 33.2786,
 "((0, 0, 0, 1), (0, 1, 0, 1), (0, 1, 1, 1), (1, 0, 1, 0))": 30.5965,
 "((0, 0, 0, 1), (0, 1, 0, 1), (0, 1, 1, 1), (1, 0, 1, 1))": 32.0067,
 "((0, 0, 0, 1), (0, 1, 0, 1), (0, 1, 1, 1), (1, 1, 0, 0))": 27.7704,
 "((0, 0, 0, 1), (0, 1, 0, 1), (0, 1, 1, 1), (1, 1, 0, 1))": 32.3201,
 "((0, 0, 0, 1), (0, 1, 0, 1), (0, 1, 1, 1), (1, 1, 1, 0))": 29.9749,
 "((0, 0, 0, 1), (0, 1, 0, 1), (0, 1, 1, 1), (1, 1, 1, 1))": 31.2123,
 "((0, 0, 0, 1), (0, 1, 0, 1), (1, 0, 0, 0), (0, 0, 0, 0))": 26.3863,
 "((0, 0, 0, 1), (0, 1, 0, 1), (1, 0, 0, 0), (0, 0, 0, 1))": 32.1217,
 "((0, 0, 0, 1), (0, 1, 0, 1), (1, 0, 0, 0), (0, 0, 1, 0))": 29.2427,
 "((0, 0, 0, 1), (0, 1, 0, 1), (1, 0, 0, 0), (0, 0, 1, 1))": 31.6415,
 "((0, 0, 0, 1), (0, 1, 0, 1), (1, 0, 0, 0), (0, 1, 0, 0))": 26.2011,
 "((0, 0, 0, 1), (0, 1, 0, 1), (1, 0, 0, 0), (0, 1, 0, 1))": 32.7628,
 "((0, 0, 0, 1), (0, 1, 0, 1), (1, 0, 0, 0), (0, 1, 1, 0))": 27.5687,
 "((0, 0, 0, 1), (0, 1, 0, 1), (1, 0, 0, 0), (0, 1, 1, 1))": 32.9978,
 "((0, 0, 0, 1), (0, 1, 0, 1), (1, 0, 0, 0), (1, 0, 0, 0))": 26.5229,
 "((0, 0, 0, 1), (0, 1, 0, 1), (1, 0, 0, 0), (1, 0, 0, 1))": 29.9929,
 "((0, 0, 0, 1), (0, 1, 0, 1), (1, 0, 0, 0), (1, 0, 1, 0))": 30.1688,
 "((0, 0, 0, 1), (0, 1, 0, 1), (1, 0, 0, 0), (1, 0, 1, 1))": 31.004,
 "((0, 0, 0, 1), (0, 1, 0, 1), (1, 0, 0, 0), (1, 1, 0, 0))": 26.6509,
 "((0, 0, 0, 1), (0, 1, 0, 1), (1, 0, 0, 0), (1, 1, 0, 1))": 29.4557,
 "((0, 0, 0, 1), (0, 1, 0, 1), (1, 0, 0, 0), (1, 1, 1, 0))": 29.2631,
 "((0, 0, 0, 1), (0, 1, 0, 1), (1, 0, 0, 0), (1, 1, 1, 1))": 30.5239,
 "((0, 0, 0, 1), (0, 1, 0, 1), (1, 0, 0, 1), (0, 0, 0, 0))": 30.6318,
 "((0, 0, 0, 1), (0, 1, 0, 1), (1, 0, 0, 1), (0, 0, 0, 1))": 30.1159,
 "((0, 0, 0, 1), (0, 1, 0, 1), (1, 0, 0, 1), (0, 0, 1, 0))": 30.3442,
 "((0, 0, 0, 1), (0, 1, 0, 1), (1, 0, 0, 1), (0, 0, 1, 1))": 31.1431,
 "((0, 0, 0, 1), (0, 1, 0, 1), (1, 0, 0, 1), (0, 1, 0, 0))": 28.1587,
 "((0, 0, 0, 1), (0, 1, 0, 1), (1, 0, 0, 1), (0, 1, 0, 1))": 31.698,
 "((0, 0, 0, 1), (0, 1, 0, 1), (1, 0, 0, 1), (0, 1, 1, 0))": 30.564,
 "((0, 0, 0, 1), (0, 1, 0, 1), (1, 0, 0, 1), (0, 1, 1, 1))": 32.0446,
 "((0, 0, 0, 1), (0, 1, 0, 1), (1, 0, 0, 1), (1, 0, 0, 0))": 30.5451,
 "((0, 0, 0, 1), (0, 1, 0, 1), (1, 0, 0, 1), (1, 0, 0, 1))": 30.8779,
 "((0, 0, 0, 1), (0, 1, 0, 1), (1, 0, 0, 1), (1, 0, 1, 0))": 31.8771,
 "((0, 0, 0, 1), (0, 1, 0, 1), (1, 0, 0, 1), (1, 0, 1, 1))": 29.5749,
 "((0, 0, 0, 1), (0, 1, 0, 1), (1, 0, 0, 1), (1, 1, 0, 0))": 29.6039,
 "((0, 0, 0, 1), (0, 1, 0, 1), (1, 0, 0, 1), (1, 1, 0, 1))": 28.9545,
 "((0, 0, 0, 1), (0, 1, 0, 1), (1, 0, 0, 1), (1, 1, 1, 0))": 30.7249,
 "((0, 0, 0, 1), (0, 1, 0, 1), (1, 0, 0, 1), (1, 1, 1, 1))": 30.7825,
 "((0, 0, 0, 1), (0, 1, 0, 1), (1, 0, 1, 0), (0, 0, 0, 0))": 27.8941,
 "((0, 0, 0, 1), (0, 1, 0, 1), (1, 0, 1, 0), (0, 0, 0, 1))": 32.1044,
 "((0, 0, 0, 1), (0, 1, 0, 1), (1, 0, 1, 0), (0, 0, 1, 0))": 28.9861,
 "((0, 0, 0, 1), (0, 1, 0, 1), (1, 0, 1, 0), (0, 0, 1, 1))": 32.3882,
 "((0, 0, 0, 1), (0, 1, 0, 1), (1, 0, 1, 0), (0, 1, 0, 0))": 26.6989,
 "((0, 0, 0, 1), (0, 1, 0, 1), (1, 0, 1, 0), (0, 1, 0, 1))": 31.73,
 "((0, 0, 0, 1), (0, 1, 0, 1), (1, 0, 1, 0), (0, 1, 1, 0))": 27.0057,
 "((0, 0, 0, 1), (0, 1, 0, 1), (1, 0, 1, 0), (0, 1, 1, 1))": 33.4426,
 "((0, 0, 0, 1), (0, 1, 0, 1), (1, 0, 1, 0), (1, 0, 0, 0))": 27.4978,
 "((0, 0, 0, 1), (0, 1, 0, 1), (1, 0, 1, 0), (1, 0, 0, 1))": 30.9969,
 "((0, 0, 0, 1), (0, 1, 0, 1), (1, 0, 1, 0), (1, 0, 1, 0))": 29.6298,
 "((0, 0, 0, 1), (0, 1, 0, 1), (1, 0, 1, 0), (1, 0, 1, 1))": 31.7125,
 "((0, 0, 0, 1), (0, 1, 0, 1), (1, 0, 1, 0), (1, 1, 0, 0))": 26.4732,
 "((0, 0, 0, 1), (0, 1, 0, 1), (1, 0, 1, 0), (1, 1, 0, 1))": 28.6288,
 "((0, 0, 0, 1), (0, 1, 0, 1), (1, 0, 1, 0), (1, 1, 1, 0))": 29.6631,
 "((0, 0, 0, 1), (0, 1, 0, 1), (1, 0, 1, 0), (1, 1, 1, 1))": 30.7463,
 "((0, 0, 0, 1), (0, 1, 0, 1), (1, 0, 1, 1), (0, 0, 0, 0))": 30.7066,
 "((0, 0, 0, 1), (0, 1, 0, 1), (1, 0, 1, 1), (0, 0, 0, 1))": 31.483,
 "((0, 0, 0, 1), (0, 1, 0, 1), (1, 0, 1, 1), (0, 0, 1, 0))": 29.9645,
 "((0, 0, 0, 1), (0, 1, 0, 1), (1, 0, 1, 1), (0, 0, 1, 1))": 30.9872,
 "((0, 0, 0, 1), (0, 1, 0, 1), (1, 0, 1, 1), (0, 1, 0, 0))": 28.5399,
 "((0, 0, 0, 1), (0, 1, 0, 1), (1, 0, 1, 1), (0, 1, 0, 1))": 30.8282,
 "((0, 0, 0, 1), (0, 1, 0, 1), (1, 0, 1, 1), (0, 1, 1, 0))": 29.7441,
 "((0, 0, 0, 1), (0, 1, 0, 1), (1, 0, 1, 1), (0, 1, 1, 1))": 31.1015,
 "((0, 0, 0, 1), (0, 1, 0, 1), (1, 0, 1, 1), (1, 0, 0, 0))": 30.9671,
 "((0, 0, 0, 1), (0, 1, 0, 1), (1, 0, 1, 1), (1, 0, 0, 1))": 32.1275,
 "((0, 0, 0, 1), (0, 1, 0, 1), (1, 0, 1, 1), (1, 0, 1, 0))": 30.7293,
 "((0, 0, 0, 1), (0, 1, 0, 1), (1, 0, 1, 1), (1, 0, 1, 1))": 30.5812,
 "((0, 0, 0, 1), (0, 1, 0, 1), (1, 0, 1, 1), (1, 1, 0, 0))": 29.2165,
 "((0, 0, 0, 1), (0, 1, 0, 1), (1, 0, 1, 1), (1, 1, 0, 1))": 30.5588,
 "((0, 0, 0, 1), (0, 1, 0, 1), (1, 0, 1, 1), (1, 1, 1, 0))": 30.6141,
 "((0, 0, 0, 1), (0, 1, 0, 1), (1, 0, 1, 1), (1, 1, 1, 1))": 29.8231,
 "((0, 0, 0, 1), (0, 1, 0, 1), (1, 1, 0, 0), (0, 0, 0, 0))": 26.308,
 "((0, 0, 0, 1), (0, 1, 0, 1), (1, 1, 0, 0), (0, 0, 0, 1))": 32.3091,
 "((0, 0, 0, 1), (0, 1, 0, 1), (1, 1, 0, 0), (0, 0, 1, 0))": 28.6497,
 "((0, 0, 0, 1), (0, 1, 0, 1), (1, 1, 0, 0), (0, 0, 1, 1))": 31.0612,
 "((0, 0, 0, 1), (0, 1, 0, 1), (1, 1, 0, 0), (0, 1, 0, 0))": 26.1581,
 "((0, 0, 0, 1), (0, 1, 0, 1), (1, 1, 0, 0), (0, 1, 0, 1))": 32.7241,
 "((0, 0, 0, 1), (0, 1, 0, 1), (1, 1, 0, 0), (0, 1, 1, 0))": 27.6318,
 "((0, 0, 0, 1), (0, 1, 0, 1), (1, 1, 0, 0), (0, 1, 1, 1))": 33.0337,
 "((0, 0, 0, 1), (0, 1, 0, 1), (1, 1, 0, 0), (1, 0, 0, 0))": 26.3883,
 "((0, 0, 0, 1), (0, 1, 0, 1), (1, 1, 0, 0), (1, 0, 0, 1))": 31.0201,
 "((0, 0, 0, 1), (0, 1, 0, 1), (1, 1, 0, 0), (1, 0, 1, 0))": 29.9758,
 "((0, 0, 0, 1), (0, 1, 0, 1), (1, 1, 0, 0), (1, 0, 1, 1))": 31.3124,
 "((0, 0, 0, 1), (0, 1, 0, 1), (1, 1, 0, 0), (1, 1, 0, 0))": 26.6696,
 "((0, 0, 0, 1), (0, 1, 0, 1), (1, 1, 0, 0), (1, 1, 0, 1))": 28.9662,
 "((0, 0, 0, 1), (0, 1, 0, 1), (1, 1, 0, 0), (1, 1, 1, 0))": 28.8145,
 "((0, 0, 0, 1), (0, 1, 0, 1), (1, 1, 0, 0), (1, 1, 1, 1))": 29.8792,
 "((0, 0, 0, 1), (0, 1, 0, 1), (1, 1, 0, 1), (0, 0, 0, 0))": 30.3113,
 "((0, 0, 0, 1), (0, 1, 0, 1), (1, 1, 0, 1), (0, 0, 0, 1))": 29.9168,
 "((0, 0, 0, 1), (0, 1, 0, 1), (1, 1, 0, 1), (0, 0, 1, 0))": 29.958,
 "((0, 0, 0, 1), (0, 1, 0, 1), (1, 1, 0, 1), (0, 0, 1, 1))": 30.3063,
 "((0, 0, 0, 1), (0, 1, 0, 1), (1, 1, 0, 1), (0, 1, 0, 0))": 27.5096,
 "((0, 0, 0, 1), (0, 1, 0, 1), (1, 1, 0, 1), (0, 1, 0, 1))": 31.3538,
 "((0, 0, 0, 1), (0, 1, 0, 1), (1, 1, 0, 1), (0, 1, 1, 0))": 30.0658,
 "((0, 0, 0, 1), (0, 1, 0, 1), (1, 1, 0, 1), (0, 1, 1, 1))": 31.8212,
 "((0, 0, 0, 1), (0, 1, 0, 1), (1, 1, 0, 1), (1, 0, 0, 0))": 29.9319,
 "((0, 0, 0, 1), (0, 1, 0, 1), (1, 1, 0, 1), (1, 0, 0, 1))": 30.2289,
 "((0, 0, 0, 1), (0, 1, 0, 1), (1, 1, 0, 1), (1, 0, 1, 0))": 29.2873,
 "((0, 0, 0, 1), (0, 1, 0, 1), (1, 1, 0, 1), (1, 0, 1, 1))": 29.296,
 "((0, 0, 0, 1), (0, 1, 0, 1), (1, 1, 0, 1), (1, 1, 0, 0))": 29.2026,
 "((0, 0, 0, 1), (0, 1, 0, 1), (1, 1, 0, 1), (1, 1, 0, 1))": 29.8739,
 "((0, 0, 0, 1), (0, 1, 0, 1), (1, 1, 0, 1), (1, 1, 1, 0))": 29.4992,
 "((0, 0, 0, 1), (0, 1, 0, 1), (1, 1, 0, 1), (1, 1, 1, 1))": 29.9084,
 "((0, 0, 0, 1), (0, 1, 0, 1), (1, 1, 1, 0), (0, 0, 0, 0))": 27.6616,
 "((0, 0, 0, 1), (0, 1, 0, 1), (1, 1, 1, 0), (0, 0, 0, 1))": 32.1549,
 "((0, 0, 0, 1), (0, 1, 0, 1), (1, 1, 1, 0), (0, 0, 1, 0))": 28.5047,
 "((0, 0, 0, 1), (0, 1, 0, 1), (1, 1, 1, 0), (0, 0, 1, 1))": 31.5271,
 "((0, 0, 0, 1), (0, 1, 0, 1), (1, 1, 1, 0), (0, 1, 0, 0))": 27.4253,
 "((0, 0, 0, 1), (0, 1, 0, 1), (1, 1, 1, 0), (0, 1, 0, 1))": 33.1121,
 "((0, 0, 0, 1), (0, 1, 0, 1), (1, 1, 1, 0), (0, 1, 1, 0))": 27.1835,
 "((0, 0, 0, 1), (0, 1, 0, 1), (1, 1, 1, 0), (0, 1, 1, 1))": 32.7568,
 "((0, 0, 0, 1), (0, 1, 0, 1), (1, 1, 1, 0), (1, 0, 0, 0))": 26.9227,
 "((0, 0, 0, 1), (0, 1, 0, 1), (1, 1, 1, 0), (1, 0, 0, 1))": 31.606,
 "((0, 0, 0, 1), (0, 1, 0, 1), (1, 1, 1, 0), (1, 0, 1, 0))": 30.1198,
 "((0, 0, 0, 1), (0, 1, 0, 1), (1, 1, 1, 0), (1, 0, 1, 1))": 32.0705,
 "((0, 0, 0, 1), (0, 1, 0, 1), (1, 1, 1, 0), (1, 1, 0, 0))": 26.7563,
 "((0, 0, 0, 1), (0, 1, 0, 1), (1, 1, 1, 0), (1, 1, 0, 1))": 29.2372,
 "((0, 0, 0, 1), (0, 1, 0, 1), (1, 1, 1, 0), (1, 1, 1, 0))": 29.2162,
 "((0, 0, 0, 1), (0, 1, 0, 1), (1, 1, 1, 0), (1, 1, 1, 1))": 30.4892,
 "((0, 0, 0, 1), (0, 1, 0, 1), (1, 1, 1, 1), (0, 0, 0, 0))": 30.1077,
 "((0, 0, 0, 1), (0, 1, 0, 1), (1, 1, 1, 1), (0, 0, 0, 1))": 31.3755,
 "((0, 0, 0, 1), (0, 1, 0, 1), (1, 1, 1, 1), (0, 0, 1, 0))": 30.0542,
 "((0, 0, 0, 1), (0, 1, 0, 1), (1, 1, 1, 1), (0, 0, 1, 1))": 29.9649,
 "((0, 0, 0, 1), (0, 1, 0, 1), (1, 1, 1, 1), (0, 1, 0, 0))": 28.9362,
 "((0, 0, 0, 1), (0, 1, 0, 1), (1, 1, 1, 1), (0, 1, 0, 1))": 31.2237,
 "((0, 0, 0, 1), (0, 1, 0, 1), (1, 1, 1, 1), (0, 1, 1, 0))": 29.2687,
 "((0, 0, 0, 1), (0, 1, 0, 1), (1, 1, 1, 1), (0, 1, 1, 1))": 29.6951,
 "((0, 0, 0, 1), (0, 1, 0, 1), (1, 1, 1, 1), (1, 0, 0, 0))": 30.6723,
 "((0, 0, 0, 1), (0, 1, 0, 1), (1, 1, 1, 1), (1, 0, 0, 1))": 32.5898,
 "((0, 0, 0, 1), (0, 1, 0, 1), (1, 1, 1, 1), (1, 0, 1, 0))": 30.3946,
 "((0, 0, 0, 1), (0, 1, 0, 1), (1, 1, 1, 1), (1, 0, 1, 1))": 31.0705,
 "((0, 0, 0, 1), (0, 1, 0, 1), (1, 1, 1, 1), (1, 1, 0, 0))": 28.2483,
 "((0, 0, 0, 1), (0, 1, 0, 1), (1, 1, 1, 1), (1, 1, 0, 1))": 30.8853,
 "((0, 0, 0, 1), (0, 1, 0, 1), (1, 1, 1, 1), (1, 1, 1, 0))": 29.9294,
 "((0, 0, 0, 1), (0, 1, 0, 1), (1, 1, 1, 1), (1, 1, 1, 1))": 29.9537,
 "((0, 0, 0, 1), (0, 1, 1, 0), (0, 0, 0, 0), (0, 0, 0, 0))": 26.4295,
 "((0, 0, 0, 1), (0, 1, 1, 0), (0, 0, 0, 0), (0, 0, 0, 1))": 29.4493,
 "((0, 0, 0, 1), (0, 1, 1, 0), (0, 0, 0, 0), (0, 0, 1, 0))": 28.5527,
 "((0, 0, 0, 1), (0, 1, 1, 0), (0, 0, 0, 0), (0, 0, 1, 1))": 30.9404,
 "((0, 0, 0, 1), (0, 1, 1, 0), (0, 0, 0, 0), (0, 1, 0, 0))": 26.8137,
 "((0, 0, 0, 1), (0, 1, 1, 0), (0, 0, 0, 0), (0, 1, 0, 1))": 33.2658,
 "((0, 0, 0, 1), (0, 1, 1, 0), (0, 0, 0, 0), (0, 1, 1, 0))": 29.9955,
 "((0, 0, 0, 1), (0, 1, 1, 0), (0, 0, 0, 0), (0, 1, 1, 1))": 33.8787,
 "((0, 0, 0, 1), (0, 1, 1, 0), (0, 0, 0, 0), (1, 0, 0, 0))": 25.0664,
 "((0, 0, 0, 1), (0, 1, 1, 0), (0, 0, 0, 0), (1, 0, 0, 1))": 32.1808,
 "((0, 0, 0, 1), (0, 1, 1, 0), (0, 0, 0, 0), (1, 0, 1, 0))": 30.3623,
 "((0, 0, 0, 1), (0, 1, 1, 0), (0, 0, 0, 0), (1, 0, 1, 1))": 32.818,
 "((0, 0, 0, 1), (0, 1, 1, 0), (0, 0, 0, 0), (1, 1, 0, 0))": 25.5677,
 "((0, 0, 0, 1), (0, 1, 1, 0), (0, 0, 0, 0), (1, 1, 0, 1))": 31.4682,
 "((0, 0, 0, 1), (0, 1, 1, 0), (0, 0, 0, 0), (1, 1, 1, 0))": 29.7749,
 "((0, 0, 0, 1), (0, 1, 1, 0), (0, 0, 0, 0), (1, 1, 1, 1))": 32.2216,
 "((0, 0, 0, 1), (0, 1, 1, 0), (0, 0, 0, 1), (0, 0, 0, 0))": 29.3072,
 "((0, 0, 0, 1), (0, 1, 1, 0), (0, 0, 0, 1), (0, 0, 0, 1))": 29.2687,
 "((0, 0, 0, 1), (0, 1, 1, 0), (0, 0, 0, 1), (0, 0, 1, 0))": 29.6457,
 "((0, 0, 0, 1), (0, 1, 1, 0), (0, 0, 0, 1), (0, 0, 1, 1))": 31.195,
 "((0, 0, 0, 1), (0, 1, 1, 0), (0, 0, 0, 1), (0, 1, 0, 0))": 28.7737,
 "((0, 0, 0, 1), (0, 1, 1, 0), (0, 0, 0, 1), (0, 1, 0, 1))": 32.8787,
 "((0, 0, 0, 1), (0, 1, 1, 0), (0, 0, 0, 1), (0, 1, 1, 0))": 29.5842,
 "((0, 0, 0, 1), (0, 1, 1, 0), (0, 0, 0, 1), (0, 1, 1, 1))": 31.7433,
 "((0, 0, 0, 1), (0, 1, 1, 0), (0, 0, 0, 1), (1, 0, 0, 0))": 30.2567,
 "((0, 0, 0, 1), (0, 1, 1, 0), (0, 0, 0, 1), (1, 0, 0, 1))": 32.1688,
 "((0, 0, 0, 1), (0, 1, 1, 0), (0, 0, 0, 1), (1, 0, 1, 0))": 30.3732,
 "((0, 0, 0, 1), (0, 1, 1, 0), (0, 0, 0, 1), (1, 0, 1, 1))": 31.6554,
 "((0, 0, 0, 1), (0, 1, 1, 0), (0, 0, 0, 1), (1, 1, 0, 0))": 28.9703,
 "((0, 0, 0, 1), (0, 1, 1, 0), (0, 0, 0, 1), (1, 1, 0, 1))": 32.3789,
 "((0, 0, 0, 1), (0, 1, 1, 0), (0, 0, 0, 1), (1, 1, 1, 0))": 29.2299,
 "((0, 0, 0, 1), (0, 1, 1, 0), (0, 0, 0, 1), (1, 1, 1, 1))": 31.9507,
 "((0, 0, 0, 1), (0, 1, 1, 0), (0, 0, 1, 0), (0, 0, 0, 0))": 27.7558,
 "((0, 0, 0, 1), (0, 1, 1, 0), (0, 0, 1, 0), (0, 0, 0, 1))": 31.9218,
 "((0, 0, 0, 1), (0, 1, 1, 0), (0, 0, 1, 0), (0, 0, 1, 0))": 28.3017,
 "((0, 0, 0, 1), (0, 1, 1, 0), (0, 0, 1, 0), (0, 0, 1, 1))": 31.6695,
 "((0, 0, 0, 1), (0, 1, 1, 0), (0, 0, 1, 0), (0, 1, 0, 0))": 27.3359,
 "((0, 0, 0, 1), (0, 1, 1, 0), (0, 0, 1, 0), (0, 1, 0, 1))": 34.2488,
 "((0, 0, 0, 1), (0, 1, 1, 0), (0, 0, 1, 0), (0, 1, 1, 0))": 29.0864,
 "((0, 0, 0, 1), (0, 1, 1, 0), (0, 0, 1, 0), (0, 1, 1, 1))": 34.4768,
 "((0, 0, 0, 1), (0, 1, 1, 0), (0, 0, 1, 0), (1, 0, 0, 0))": 27.2579,
 "((0, 0, 0, 1), (0, 1, 1, 0), (0, 0, 1, 0), (1, 0, 0, 1))": 33.093,
 "((0, 0, 0, 1), (0, 1, 1, 0), (0, 0, 1, 0), (1, 0, 1, 0))": 29.6758,
 "((0, 0, 0, 1), (0, 1, 1, 0), (0, 0, 1, 0), (1, 0, 1, 1))": 32.3357,
 "((0, 0, 0, 1), (0, 1, 1, 0), (0, 0, 1, 0), (1, 1, 0, 0))": 26.3028,
 "((0, 0, 0, 1), (0, 1, 1, 0), (0, 0, 1, 0), (1, 1, 0, 1))": 32.4596,
 "((0, 0, 0, 1), (0, 1, 1, 0), (0, 0, 1, 0), (1, 1, 1, 0))": 29.5818,
 "((0, 0, 0, 1), (0, 1, 1, 0), (0, 0, 1, 0), (1, 1, 1, 1))": 33.2786,
 "((0, 0, 0, 1), (0, 1, 1, 0), (0, 0, 1, 1), (0, 0, 0, 0))": 30.3224,
 "((0, 0, 0, 1), (0, 1, 1, 0), (0, 0, 1, 1), (0, 0, 0, 1))": 31.1688,
 "((0, 0, 0, 1), (0, 1, 1, 0), (0, 0, 1, 1), (0, 0, 1, 0))": 29.7271,
 "((0, 0, 0, 1), (0, 1, 1, 0), (0, 0, 1, 1), (0, 0, 1, 1))": 31.8149,
 "((0, 0, 0, 1), (0, 1, 1, 0), (0, 0, 1, 1), (0, 1, 0, 0))": 29.6107,
 "((0, 0, 0, 1), (0, 1, 1, 0), (0, 0, 1, 1), (0, 1, 0, 1))": 32.8118,
 "((0, 0, 0, 1), (0, 1, 1, 0), (0, 0, 1, 1), (0, 1, 1, 0))": 30.4805,
 "((0, 0, 0, 1), (0, 1, 1, 0), (0, 0, 1, 1), (0, 1, 1, 1))": 32.4892,
 "((0, 0, 0, 1), (0, 1, 1, 0), (0, 0, 1, 1), (1, 0, 0, 0))": 30.4737,
 "((0, 0, 0, 1), (0, 1, 1, 0), (0, 0, 1, 1), (1, 0, 0, 1))": 30.3235,
 "((0, 0, 0, 1), (0, 1, 1, 0), (0, 0, 1, 1), (1, 0, 1, 0))": 31.733,
 "((0, 0, 0, 1), (0, 1, 1, 0), (0, 0, 1, 1), (1, 0, 1, 1))": 32.3538,
 "((0, 0, 0, 1), (0, 1, 1, 0), (0, 0, 1, 1), (1, 1, 0, 0))": 28.9375,
 "((0, 0, 0, 1), (0, 1, 1, 0), (0, 0, 1, 1), (1, 1, 0, 1))": 33.2573,
 "((0, 0, 0, 1), (0, 1, 1, 0), (0, 0, 1, 1), (1, 1, 1, 0))": 30.5965,
 "((0, 0, 0, 1), (0, 1, 1, 0), (0, 0, 1, 1), (1, 1, 1, 1))": 32.0067,
 "((0, 0, 0, 1), (0, 1, 1, 0), (0, 1, 0, 0), (0, 0, 0, 0))": 26.5929,
 "((0, 0, 0, 1), (0, 1, 1, 0), (0, 1, 0, 0), (0, 0, 0, 1))": 32.9018,
 "((0, 0, 0, 1), (0, 1, 1, 0), (0, 1, 0, 0), (0, 0, 1, 0))": 30.1778,
 "((0, 0, 0, 1), (0, 1, 1, 0), (0, 1, 0, 0), (0, 0, 1, 1))": 31.5464,
 "((0, 0, 0, 1), (0, 1, 1, 0), (0, 1, 0, 0), (0, 1, 0, 0))": 26.4869,
 "((0, 0, 0, 1), (0, 1, 1, 0), (0, 1, 0, 0), (0, 1, 0, 1))": 33.8529,
 "((0, 0, 0, 1), (0, 1, 1, 0), (0, 1, 0, 0), (0, 1, 1, 0))": 30.5354,
 "((0, 0, 0, 1), (0, 1, 1, 0), (0, 1, 0, 0), (0, 1, 1, 1))": 34.8593,
 "((0, 0, 0, 1), (0, 1, 1, 0), (0, 1, 0, 0), (1, 0, 0, 0))": 24.9336,
 "((0, 0, 0, 1), (0, 1, 1, 0), (0, 1, 0, 0), (1, 0, 0, 1))": 33.4378,
 "((0, 0, 0, 1), (0, 1, 1, 0), (0, 1, 0, 0), (1, 0, 1, 0))": 31.0949,
 "((0, 0, 0, 1), (0, 1, 1, 0), (0, 1, 0, 0), (1, 0, 1, 1))": 33.1044,
 "((0, 0, 0, 1), (0, 1, 1, 0), (0, 1, 0, 0), (1, 1, 0, 0))": 25.5881,
 "((0, 0, 0, 1), (0, 1, 1, 0), (0, 1, 0, 0), (1, 1, 0, 1))": 31.5309,
 "((0, 0, 0, 1), (0, 1, 1, 0), (0, 1, 0, 0), (1, 1, 1, 0))": 30.2932,
 "((0, 0, 0, 1), (0, 1, 1, 0), (0, 1, 0, 0), (1, 1, 1, 1))": 33.1589,
 "((0, 0, 0, 1), (0, 1, 1, 0), (0, 1, 0, 1), (0, 0, 0, 0))": 31.0798,
 "((0, 0, 0, 1), (0, 1, 1, 0), (0, 1, 0, 1), (0, 0, 0, 1))": 32.3789,
 "((0, 0, 0, 1), (0, 1, 1, 0), (0, 1, 0, 1), (0, 0, 1, 0))": 29.8923,
 "((0, 0, 0, 1), (0, 1, 1, 0), (0, 1, 0, 1), (0, 0, 1, 1))": 31.2404,
 "((0, 0, 0, 1), (0, 1, 1, 0), (0, 1, 0, 1), (0, 1, 0, 0))": 29.7665,
 "((0, 0, 0, 1), (0, 1, 1, 0), (0, 1, 0, 1), (0, 1, 0, 1))": 32.338,
 "((0, 0, 0, 1), (0, 1, 1, 0), (0, 1, 0, 1), (0, 1, 1, 0))": 30.8188,
 "((0, 0, 0, 1), (0, 1, 1, 0), (0, 1, 0, 1), (0, 1, 1, 1))": 32.0446,
 "((0, 0, 0, 1), (0, 1, 1, 0), (0, 1, 0, 1), (1, 0, 0, 0))": 31.0949,
 "((0, 0, 0, 1), (0, 1, 1, 0), (0, 1, 0, 1), (1, 0, 0, 1))": 33.1044,
 "((0, 0, 0, 1), (0, 1, 1, 0), (0, 1, 0, 1), (1, 0, 1, 0))": 30.7285,
[truncated: 4,180,517 more chars]
