# Supplementary material for: Algorithmic Probability-Guided Machine Learning on Non-Differentiable Spaces
Source: Front Artif Intell. 2021 Jan 25;3:567356. doi: 10.3389/frai.2020.567356 (PMC7944352; doi:10.3389/frai.2020.567356)
Supplement: Supplementary file 2 [file datasheet2.zip › code/AlgWeighting/K-5.json]

{
 "(0, 0, 0, 0, 0)": 10.7125788299766,
 "(0, 0, 0, 0, 1)": 11.2163422866409,
 "(0, 0, 0, 1, 0)": 11.3220449369116,
 "(0, 0, 0, 1, 1)": 11.6235200752054,
 "(0, 0, 1, 0, 0)": 11.4304876011553,
 "(0, 0, 1, 0, 1)": 11.5584871398215,
 "(0, 0, 1, 1, 0)": 11.6802615228513,
 "(0, 0, 1, 1, 1)": 11.6235200752054,
 "(0, 1, 0, 0, 0)": 11.3220449369116,
 "(0, 1, 0, 0, 1)": 11.5089739973476,
 "(0, 1, 0, 1, 0)": 11.5378437726564,
 "(0, 1, 0, 1, 1)": 11.5584871398215,
 "(0, 1, 1, 0, 0)": 11.6802615228513,
 "(0, 1, 1, 0, 1)": 11.5089739973476,
 "(0, 1, 1, 1, 0)": 11.8340194957147,
 "(0, 1, 1, 1, 1)": 11.2163422866409,
 "(1, 0, 0, 0, 0)": 11.2163422866409,
 "(1, 0, 0, 0, 1)": 11.8340194957147,
 "(1, 0, 0, 1, 0)": 11.5089739973476,
 "(1, 0, 0, 1, 1)": 11.6802615228513,
 "(1, 0, 1, 0, 0)": 11.5584871398215,
 "(1, 0, 1, 0, 1)": 11.5378437726564,
 "(1, 0, 1, 1, 0)": 11.5089739973476,
 "(1, 0, 1, 1, 1)": 11.3220449369116,
 "(1, 1, 0, 0, 0)": 11.6235200752054,
 "(1, 1, 0, 0, 1)": 11.6802615228513,
 "(1, 1, 0, 1, 0)": 11.5584871398215,
 "(1, 1, 0, 1, 1)": 11.4304876011553,
 "(1, 1, 1, 0, 0)": 11.6235200752054,
 "(1, 1, 1, 0, 1)": 11.3220449369116,
 "(1, 1, 1, 1, 0)": 11.2163422866409,
 "(1, 1, 1, 1, 1)": 10.7125788299766
}
