# Supplementary material for: Algorithmic Probability-Guided Machine Learning on Non-Differentiable Spaces
Source: Front Artif Intell. 2021 Jan 25;3:567356. doi: 10.3389/frai.2020.567356 (PMC7944352; doi:10.3389/frai.2020.567356)
Supplement: Supplementary file 2 [file datasheet2.zip › code/AlgWeighting/K-6.json]

{
 "(0, 0, 0, 0, 0, 0)": 13.3826432776375,
 "(0, 0, 0, 0, 0, 1)": 14.1336795898975,
 "(0, 0, 0, 0, 1, 0)": 14.2800654697117,
 "(0, 0, 0, 0, 1, 1)": 14.8328329467721,
 "(0, 0, 0, 1, 0, 0)": 14.5874272024723,
 "(0, 0, 0, 1, 0, 1)": 14.9770543874956,
 "(0, 0, 0, 1, 1, 0)": 14.9744438992303,
 "(0, 0, 0, 1, 1, 1)": 15.3045298095106,
 "(0, 0, 1, 0, 0, 0)": 14.5874272024723,
 "(0, 0, 1, 0, 0, 1)": 14.7560388804466,
 "(0, 0, 1, 0, 1, 0)": 14.6653362090783,
 "(0, 0, 1, 0, 1, 1)": 15.2723346256698,
 "(0, 0, 1, 1, 0, 0)": 15.1570130696293,
 "(0, 0, 1, 1, 0, 1)": 14.9692136215544,
 "(0, 0, 1, 1, 1, 0)": 15.3663316977801,
 "(0, 0, 1, 1, 1, 1)": 14.8328329467721,
 "(0, 1, 0, 0, 0, 0)": 14.2800654697117,
 "(0, 1, 0, 0, 0, 1)": 14.8834668602105,
 "(0, 1, 0, 0, 1, 0)": 14.4662692445201,
 "(0, 1, 0, 0, 1, 1)": 14.9692136215544,
 "(0, 1, 0, 1, 0, 0)": 14.6653362090783,
 "(0, 1, 0, 1, 0, 1)": 14.457387430554,
 "(0, 1, 0, 1, 1, 0)": 14.7201997392386,
 "(0, 1, 0, 1, 1, 1)": 14.9770543874956,
 "(0, 1, 1, 0, 0, 0)": 14.9744438992303,
 "(0, 1, 1, 0, 0, 1)": 15.079551575636,
 "(0, 1, 1, 0, 1, 0)": 14.7201997392386,
 "(0, 1, 1, 0, 1, 1)": 14.7560388804466,
 "(0, 1, 1, 1, 0, 0)": 15.3663316977801,
 "(0, 1, 1, 1, 0, 1)": 14.8834668602105,
 "(0, 1, 1, 1, 1, 0)": 15.1834365455318,
 "(0, 1, 1, 1, 1, 1)": 14.1336795898975,
 "(1, 0, 0, 0, 0, 0)": 14.1336795898975,
 "(1, 0, 0, 0, 0, 1)": 15.1834365455318,
 "(1, 0, 0, 0, 1, 0)": 14.8834668602105,
 "(1, 0, 0, 0, 1, 1)": 15.3663316977801,
 "(1, 0, 0, 1, 0, 0)": 14.7560388804466,
 "(1, 0, 0, 1, 0, 1)": 14.7201997392386,
 "(1, 0, 0, 1, 1, 0)": 15.079551575636,
 "(1, 0, 0, 1, 1, 1)": 14.9744438992303,
 "(1, 0, 1, 0, 0, 0)": 14.9770543874956,
 "(1, 0, 1, 0, 0, 1)": 14.7201997392386,
 "(1, 0, 1, 0, 1, 0)": 14.457387430554,
 "(1, 0, 1, 0, 1, 1)": 14.6653362090783,
 "(1, 0, 1, 1, 0, 0)": 14.9692136215544,
 "(1, 0, 1, 1, 0, 1)": 14.4662692445201,
 "(1, 0, 1, 1, 1, 0)": 14.8834668602105,
 "(1, 0, 1, 1, 1, 1)": 14.2800654697117,
 "(1, 1, 0, 0, 0, 0)": 14.8328329467721,
 "(1, 1, 0, 0, 0, 1)": 15.3663316977801,
 "(1, 1, 0, 0, 1, 0)": 14.9692136215544,
 "(1, 1, 0, 0, 1, 1)": 15.1570130696293,
 "(1, 1, 0, 1, 0, 0)": 15.2723346256698,
 "(1, 1, 0, 1, 0, 1)": 14.6653362090783,
 "(1, 1, 0, 1, 1, 0)": 14.7560388804466,
 "(1, 1, 0, 1, 1, 1)": 14.5874272024723,
 "(1, 1, 1, 0, 0, 0)": 15.3045298095106,
 "(1, 1, 1, 0, 0, 1)": 14.9744438992303,
 "(1, 1, 1, 0, 1, 0)": 14.9770543874956,
 "(1, 1, 1, 0, 1, 1)": 14.5874272024723,
 "(1, 1, 1, 1, 0, 0)": 14.8328329467721,
 "(1, 1, 1, 1, 0, 1)": 14.2800654697117,
 "(1, 1, 1, 1, 1, 0)": 14.1336795898975,
 "(1, 1, 1, 1, 1, 1)": 13.3826432776375
}
