# Supplementary material for: Algorithmic Probability-Guided Machine Learning on Non-Differentiable Spaces
Source: Front Artif Intell. 2021 Jan 25;3:567356. doi: 10.3389/frai.2020.567356 (PMC7944352; doi:10.3389/frai.2020.567356)
Supplement: Supplementary file 2 [file datasheet2.zip › code/AlgWeighting/K-9.json]

{
 "(0, 0, 0, 0, 0, 0, 0, 0, 0)": 20.6715711242615,
 "(0, 0, 0, 0, 0, 0, 0, 0, 1)": 21.6151791598675,
 "(0, 0, 0, 0, 0, 0, 0, 1, 0)": 22.4573887857361,
 "(0, 0, 0, 0, 0, 0, 0, 1, 1)": 23.4824686082782,
 "(0, 0, 0, 0, 0, 0, 1, 0, 0)": 22.6199927244537,
 "(0, 0, 0, 0, 0, 0, 1, 0, 1)": 23.2885370866495,
 "(0, 0, 0, 0, 0, 0, 1, 1, 0)": 23.3382734281884,
 "(0, 0, 0, 0, 0, 0, 1, 1, 1)": 24.0076034212467,
 "(0, 0, 0, 0, 0, 1, 0, 0, 0)": 22.8056879754716,
 "(0, 0, 0, 0, 0, 1, 0, 0, 1)": 24.2467154413895,
 "(0, 0, 0, 0, 0, 1, 0, 1, 0)": 23.668865502233,
 "(0, 0, 0, 0, 0, 1, 0, 1, 1)": 25.007476425307,
 "(0, 0, 0, 0, 0, 1, 1, 0, 0)": 23.8322651526401,
 "(0, 0, 0, 0, 0, 1, 1, 0, 1)": 24.4608042722505,
 "(0, 0, 0, 0, 0, 1, 1, 1, 0)": 24.3048307161908,
 "(0, 0, 0, 0, 0, 1, 1, 1, 1)": 24.7129144544628,
 "(0, 0, 0, 0, 1, 0, 0, 0, 0)": 21.7502529324287,
 "(0, 0, 0, 0, 1, 0, 0, 0, 1)": 22.8174582046447,
 "(0, 0, 0, 0, 1, 0, 0, 1, 0)": 23.9073256851883,
 "(0, 0, 0, 0, 1, 0, 0, 1, 1)": 25.0248513202605,
 "(0, 0, 0, 0, 1, 0, 1, 0, 0)": 23.8490071036256,
 "(0, 0, 0, 0, 1, 0, 1, 0, 1)": 24.135171614157,
 "(0, 0, 0, 0, 1, 0, 1, 1, 0)": 25.0302596624115,
 "(0, 0, 0, 0, 1, 0, 1, 1, 1)": 25.1827980148584,
 "(0, 0, 0, 0, 1, 1, 0, 0, 0)": 23.6388189665344,
 "(0, 0, 0, 0, 1, 1, 0, 0, 1)": 25.0098488614524,
 "(0, 0, 0, 0, 1, 1, 0, 1, 0)": 24.2203268105938,
 "(0, 0, 0, 0, 1, 1, 0, 1, 1)": 24.5177263161055,
 "(0, 0, 0, 0, 1, 1, 1, 0, 0)": 24.7764864235884,
 "(0, 0, 0, 0, 1, 1, 1, 0, 1)": 24.7803146400769,
 "(0, 0, 0, 0, 1, 1, 1, 1, 0)": 25.0593638824107,
 "(0, 0, 0, 0, 1, 1, 1, 1, 1)": 24.7129144544628,
 "(0, 0, 0, 1, 0, 0, 0, 0, 0)": 22.8056879754716,
 "(0, 0, 0, 1, 0, 0, 0, 0, 1)": 23.7339471406145,
 "(0, 0, 0, 1, 0, 0, 0, 1, 0)": 23.840272522582,
 "(0, 0, 0, 1, 0, 0, 0, 1, 1)": 25.1446836686643,
 "(0, 0, 0, 1, 0, 0, 1, 0, 0)": 23.5474523067179,
 "(0, 0, 0, 1, 0, 0, 1, 0, 1)": 24.2461659289104,
 "(0, 0, 0, 1, 0, 0, 1, 1, 0)": 24.8672125418197,
 "(0, 0, 0, 1, 0, 0, 1, 1, 1)": 25.6086147155593,
 "(0, 0, 0, 1, 0, 1, 0, 0, 0)": 23.9225705957731,
 "(0, 0, 0, 1, 0, 1, 0, 0, 1)": 24.6562008460669,
 "(0, 0, 0, 1, 0, 1, 0, 1, 0)": 22.9139160111121,
 "(0, 0, 0, 1, 0, 1, 0, 1, 1)": 24.2532255831357,
 "(0, 0, 0, 1, 0, 1, 1, 0, 0)": 25.3942065235215,
 "(0, 0, 0, 1, 0, 1, 1, 0, 1)": 25.1802191293291,
 "(0, 0, 0, 1, 0, 1, 1, 1, 0)": 25.4957676099704,
 "(0, 0, 0, 1, 0, 1, 1, 1, 1)": 25.1827980148584,
 "(0, 0, 0, 1, 1, 0, 0, 0, 0)": 23.6388189665344,
 "(0, 0, 0, 1, 1, 0, 0, 0, 1)": 25.0249370087968,
 "(0, 0, 0, 1, 1, 0, 0, 1, 0)": 24.9514335212526,
 "(0, 0, 0, 1, 1, 0, 0, 1, 1)": 25.7281107190494,
 "(0, 0, 0, 1, 1, 0, 1, 0, 0)": 25.0493065610634,
 "(0, 0, 0, 1, 1, 0, 1, 0, 1)": 24.8117551134,
 "(0, 0, 0, 1, 1, 0, 1, 1, 0)": 24.8699805979624,
 "(0, 0, 0, 1, 1, 0, 1, 1, 1)": 25.6086147155593,
 "(0, 0, 0, 1, 1, 1, 0, 0, 0)": 25.0001297227524,
 "(0, 0, 0, 1, 1, 1, 0, 0, 1)": 26.0306037346862,
 "(0, 0, 0, 1, 1, 1, 0, 1, 0)": 25.2809959130735,
 "(0, 0, 0, 1, 1, 1, 0, 1, 1)": 25.1045590387737,
 "(0, 0, 0, 1, 1, 1, 1, 0, 0)": 25.7764864235884,
 "(0, 0, 0, 1, 1, 1, 1, 0, 1)": 25.1480394252637,
 "(0, 0, 0, 1, 1, 1, 1, 1, 0)": 25.2865325222571,
 "(0, 0, 0, 1, 1, 1, 1, 1, 1)": 24.0076034212467,
 "(0, 0, 1, 0, 0, 0, 0, 0, 0)": 22.6199927244537,
 "(0, 0, 1, 0, 0, 0, 0, 0, 1)": 23.809207127588,
 "(0, 0, 1, 0, 0, 0, 0, 1, 0)": 23.8654468379441,
 "(0, 0, 1, 0, 0, 0, 0, 1, 1)": 25.0384536299071,
 "(0, 0, 1, 0, 0, 0, 1, 0, 0)": 23.6439753837892,
 "(0, 0, 1, 0, 0, 0, 1, 0, 1)": 24.2007868441962,
 "(0, 0, 1, 0, 0, 0, 1, 1, 0)": 24.5435187430568,
 "(0, 0, 1, 0, 0, 0, 1, 1, 1)": 25.1045590387737,
 "(0, 0, 1, 0, 0, 1, 0, 0, 0)": 23.5474523067179,
 "(0, 0, 1, 0, 0, 1, 0, 0, 1)": 23.2525481613846,
 "(0, 0, 1, 0, 0, 1, 0, 1, 0)": 23.8530329492942,
 "(0, 0, 1, 0, 0, 1, 0, 1, 1)": 24.8377866103491,
 "(0, 0, 1, 0, 0, 1, 1, 0, 0)": 24.9401582896644,
 "(0, 0, 1, 0, 0, 1, 1, 0, 1)": 24.5055987208343,
 "(0, 0, 1, 0, 0, 1, 1, 1, 0)": 25.0013937294693,
 "(0, 0, 1, 0, 0, 1, 1, 1, 1)": 24.5177263161055,
 "(0, 0, 1, 0, 1, 0, 0, 0, 0)": 23.8490071036256,
 "(0, 0, 1, 0, 1, 0, 0, 0, 1)": 25.0171601189099,
 "(0, 0, 1, 0, 1, 0, 0, 1, 0)": 24.3191022610032,
 "(0, 0, 1, 0, 1, 0, 0, 1, 1)": 25.198272258116,
 "(0, 0, 1, 0, 1, 0, 1, 0, 0)": 23.5533110374439,
 "(0, 0, 1, 0, 1, 0, 1, 0, 1)": 22.9389669725489,
 "(0, 0, 1, 0, 1, 0, 1, 1, 0)": 24.3223631844671,
 "(0, 0, 1, 0, 1, 0, 1, 1, 1)": 24.2532255831357,
 "(0, 0, 1, 0, 1, 1, 0, 0, 0)": 25.0493065610634,
 "(0, 0, 1, 0, 1, 1, 0, 0, 1)": 25.6020800050587,
 "(0, 0, 1, 0, 1, 1, 0, 1, 0)": 24.1197154980276,
 "(0, 0, 1, 0, 1, 1, 0, 1, 1)": 24.8377866103491,
 "(0, 0, 1, 0, 1, 1, 1, 0, 0)": 25.8075478188508,
 "(0, 0, 1, 0, 1, 1, 1, 0, 1)": 24.884678422553,
 "(0, 0, 1, 0, 1, 1, 1, 1, 0)": 25.4646345924014,
 "(0, 0, 1, 0, 1, 1, 1, 1, 1)": 25.007476425307,
 "(0, 0, 1, 1, 0, 0, 0, 0, 0)": 23.8322651526401,
 "(0, 0, 1, 1, 0, 0, 0, 0, 1)": 24.8659072480457,
 "(0, 0, 1, 1, 0, 0, 0, 1, 0)": 24.8234819922725,
 "(0, 0, 1, 1, 0, 0, 0, 1, 1)": 25.8883374195726,
 "(0, 0, 1, 1, 0, 0, 1, 0, 0)": 24.9401582896644,
 "(0, 0, 1, 1, 0, 0, 1, 0, 1)": 25.0425247602795,
 "(0, 0, 1, 1, 0, 0, 1, 1, 0)": 25.0090011149002,
 "(0, 0, 1, 1, 0, 0, 1, 1, 1)": 25.7281107190494,
 "(0, 0, 1, 1, 0, 1, 0, 0, 0)": 25.3942065235215,
 "(0, 0, 1, 1, 0, 1, 0, 0, 1)": 25.6508353219269,
 "(0, 0, 1, 1, 0, 1, 0, 1, 0)": 23.8288950682152,
 "(0, 0, 1, 1, 0, 1, 0, 1, 1)": 25.198272258116,
 "(0, 0, 1, 1, 0, 1, 1, 0, 0)": 25.1070967615756,
 "(0, 0, 1, 1, 0, 1, 1, 0, 1)": 24.1620121407507,
 "(0, 0, 1, 1, 0, 1, 1, 1, 0)": 25.251820914371,
 "(0, 0, 1, 1, 0, 1, 1, 1, 1)": 25.0248513202605,
 "(0, 0, 1, 1, 1, 0, 0, 0, 0)": 24.7764864235884,
 "(0, 0, 1, 1, 1, 0, 0, 0, 1)": 25.9556743463597,
 "(0, 0, 1, 1, 1, 0, 0, 1, 0)": 25.2227327349837,
 "(0, 0, 1, 1, 1, 0, 0, 1, 1)": 25.8883374195726,
 "(0, 0, 1, 1, 1, 0, 1, 0, 0)": 25.8075478188508,
 "(0, 0, 1, 1, 1, 0, 1, 0, 1)": 24.7609174919375,
 "(0, 0, 1, 1, 1, 0, 1, 1, 0)": 25.2711035745261,
 "(0, 0, 1, 1, 1, 0, 1, 1, 1)": 25.1446836686643,
 "(0, 0, 1, 1, 1, 1, 0, 0, 0)": 25.7764864235884,
 "(0, 0, 1, 1, 1, 1, 0, 0, 1)": 26.3435270163123,
 "(0, 0, 1, 1, 1, 1, 0, 1, 0)": 25.1308769824049,
 "(0, 0, 1, 1, 1, 1, 0, 1, 1)": 25.0384536299071,
 "(0, 0, 1, 1, 1, 1, 1, 0, 0)": 25.8377866103491,
 "(0, 0, 1, 1, 1, 1, 1, 0, 1)": 25.264815986018,
 "(0, 0, 1, 1, 1, 1, 1, 1, 0)": 25.0129048803339,
 "(0, 0, 1, 1, 1, 1, 1, 1, 1)": 23.4824686082782,
 "(0, 1, 0, 0, 0, 0, 0, 0, 0)": 22.4573887857361,
 "(0, 1, 0, 0, 0, 0, 0, 0, 1)": 23.9792243688304,
 "(0, 1, 0, 0, 0, 0, 0, 1, 0)": 24.566097559143,
 "(0, 1, 0, 0, 0, 0, 0, 1, 1)": 25.264815986018,
 "(0, 1, 0, 0, 0, 0, 1, 0, 0)": 23.8654468379441,
 "(0, 1, 0, 0, 0, 0, 1, 0, 1)": 24.1330919701085,
 "(0, 1, 0, 0, 0, 0, 1, 1, 0)": 24.8155299634147,
 "(0, 1, 0, 0, 0, 0, 1, 1, 1)": 25.1480394252637,
 "(0, 1, 0, 0, 0, 1, 0, 0, 0)": 23.840272522582,
 "(0, 1, 0, 0, 0, 1, 0, 0, 1)": 24.5072736997157,
 "(0, 1, 0, 0, 0, 1, 0, 1, 0)": 24.1766925714662,
 "(0, 1, 0, 0, 0, 1, 0, 1, 1)": 24.884678422553,
 "(0, 1, 0, 0, 0, 1, 1, 0, 0)": 24.8234819922725,
 "(0, 1, 0, 0, 0, 1, 1, 0, 1)": 24.702803269972,
 "(0, 1, 0, 0, 0, 1, 1, 1, 0)": 25.0010565527127,
 "(0, 1, 0, 0, 0, 1, 1, 1, 1)": 24.7803146400769,
 "(0, 1, 0, 0, 1, 0, 0, 0, 0)": 23.9073256851883,
 "(0, 1, 0, 0, 1, 0, 0, 0, 1)": 24.395923193766,
 "(0, 1, 0, 0, 1, 0, 0, 1, 0)": 23.3500606328464,
 "(0, 1, 0, 0, 1, 0, 0, 1, 1)": 24.1620121407507,
 "(0, 1, 0, 0, 1, 0, 1, 0, 0)": 24.3191022610032,
 "(0, 1, 0, 0, 1, 0, 1, 0, 1)": 23.431657926591,
 "(0, 1, 0, 0, 1, 0, 1, 1, 0)": 24.3497922793848,
 "(0, 1, 0, 0, 1, 0, 1, 1, 1)": 25.1802191293291,
 "(0, 1, 0, 0, 1, 1, 0, 0, 0)": 24.9514335212526,
 "(0, 1, 0, 0, 1, 1, 0, 0, 1)": 24.905983606474,
 "(0, 1, 0, 0, 1, 1, 0, 1, 0)": 24.4474776732642,
 "(0, 1, 0, 0, 1, 1, 0, 1, 1)": 24.5055987208343,
 "(0, 1, 0, 0, 1, 1, 1, 0, 0)": 25.2227327349837,
 "(0, 1, 0, 0, 1, 1, 1, 0, 1)": 24.702803269972,
 "(0, 1, 0, 0, 1, 1, 1, 1, 0)": 24.906772913333,
 "(0, 1, 0, 0, 1, 1, 1, 1, 1)": 24.4608042722505,
 "(0, 1, 0, 1, 0, 0, 0, 0, 0)": 23.668865502233,
 "(0, 1, 0, 1, 0, 0, 0, 0, 1)": 24.5128510200201,
 "(0, 1, 0, 1, 0, 0, 0, 1, 0)": 24.1766925714662,
 "(0, 1, 0, 1, 0, 0, 0, 1, 1)": 24.7609174919375,
 "(0, 1, 0, 1, 0, 0, 1, 0, 0)": 23.8530329492942,
 "(0, 1, 0, 1, 0, 0, 1, 0, 1)": 23.8882984451952,
 "(0, 1, 0, 1, 0, 0, 1, 1, 0)": 24.7412144336157,
 "(0, 1, 0, 1, 0, 0, 1, 1, 1)": 24.8117551134,
 "(0, 1, 0, 1, 0, 1, 0, 0, 0)": 22.9139160111121,
 "(0, 1, 0, 1, 0, 1, 0, 0, 1)": 23.2890515264784,
 "(0, 1, 0, 1, 0, 1, 0, 1, 0)": 22.0296792264579,
 "(0, 1, 0, 1, 0, 1, 0, 1, 1)": 22.9389669725489,
 "(0, 1, 0, 1, 0, 1, 1, 0, 0)": 23.8288950682152,
 "(0, 1, 0, 1, 0, 1, 1, 0, 1)": 23.431657926591,
 "(0, 1, 0, 1, 0, 1, 1, 1, 0)": 24.021598921425,
 "(0, 1, 0, 1, 0, 1, 1, 1, 1)": 24.135171614157,
 "(0, 1, 0, 1, 1, 0, 0, 0, 0)": 24.2203268105938,
 "(0, 1, 0, 1, 1, 0, 0, 0, 1)": 25.3405378587279,
 "(0, 1, 0, 1, 1, 0, 0, 1, 0)": 24.4474776732642,
 "(0, 1, 0, 1, 1, 0, 0, 1, 1)": 25.0425247602795,
 "(0, 1, 0, 1, 1, 0, 1, 0, 0)": 24.1197154980276,
 "(0, 1, 0, 1, 1, 0, 1, 0, 1)": 23.8882984451952,
 "(0, 1, 0, 1, 1, 0, 1, 1, 0)": 23.279717313418,
 "(0, 1, 0, 1, 1, 0, 1, 1, 1)": 24.2461659289104,
 "(0, 1, 0, 1, 1, 1, 0, 0, 0)": 25.2809959130735,
 "(0, 1, 0, 1, 1, 1, 0, 0, 1)": 25.3108775751928,
 "(0, 1, 0, 1, 1, 1, 0, 1, 0)": 24.3413912719683,
 "(0, 1, 0, 1, 1, 1, 0, 1, 1)": 24.2007868441962,
 "(0, 1, 0, 1, 1, 1, 1, 0, 0)": 25.1308769824049,
 "(0, 1, 0, 1, 1, 1, 1, 0, 1)": 24.1330919701085,
 "(0, 1, 0, 1, 1, 1, 1, 1, 0)": 24.8675198414728,
 "(0, 1, 0, 1, 1, 1, 1, 1, 1)": 23.2885370866495,
 "(0, 1, 1, 0, 0, 0, 0, 0, 0)": 23.3382734281884,
 "(0, 1, 1, 0, 0, 0, 0, 0, 1)": 25.2980840455511,
 "(0, 1, 1, 0, 0, 0, 0, 1, 0)": 24.8155299634147,
 "(0, 1, 1, 0, 0, 0, 0, 1, 1)": 26.3435270163123,
 "(0, 1, 1, 0, 0, 0, 1, 0, 0)": 24.5435187430568,
 "(0, 1, 1, 0, 0, 0, 1, 0, 1)": 25.3108775751928,
 "(0, 1, 1, 0, 0, 0, 1, 1, 0)": 26.0215134309185,
 "(0, 1, 1, 0, 0, 0, 1, 1, 1)": 26.0306037346862,
 "(0, 1, 1, 0, 0, 1, 0, 0, 0)": 24.8672125418197,
 "(0, 1, 1, 0, 0, 1, 0, 0, 1)": 24.6085505058861,
 "(0, 1, 1, 0, 0, 1, 0, 1, 0)": 24.7412144336157,
 "(0, 1, 1, 0, 0, 1, 0, 1, 1)": 25.6020800050587,
 "(0, 1, 1, 0, 0, 1, 1, 0, 0)": 25.0090011149002,
 "(0, 1, 1, 0, 0, 1, 1, 0, 1)": 24.905983606474,
 "(0, 1, 1, 0, 0, 1, 1, 1, 0)": 25.4367789161398,
 "(0, 1, 1, 0, 0, 1, 1, 1, 1)": 25.0098488614524,
 "(0, 1, 1, 0, 1, 0, 0, 0, 0)": 25.0302596624115,
 "(0, 1, 1, 0, 1, 0, 0, 0, 1)": 25.3904480636998,
 "(0, 1, 1, 0, 1, 0, 0, 1, 0)": 24.3497922793848,
 "(0, 1, 1, 0, 1, 0, 0, 1, 1)": 25.6508353219269,
 "(0, 1, 1, 0, 1, 0, 1, 0, 0)": 24.3223631844671,
 "(0, 1, 1, 0, 1, 0, 1, 0, 1)": 23.2890515264784,
 "(0, 1, 1, 0, 1, 0, 1, 1, 0)": 24.8897411988463,
 "(0, 1, 1, 0, 1, 0, 1, 1, 1)": 24.6562008460669,
 "(0, 1, 1, 0, 1, 1, 0, 0, 0)": 24.8699805979624,
 "(0, 1, 1, 0, 1, 1, 0, 0, 1)": 24.6085505058861,
 "(0, 1, 1, 0, 1, 1, 0, 1, 0)": 23.279717313418,
 "(0, 1, 1, 0, 1, 1, 0, 1, 1)": 23.2525481613846,
 "(0, 1, 1, 0, 1, 1, 1, 0, 0)": 25.2711035745261,
 "(0, 1, 1, 0, 1, 1, 1, 0, 1)": 24.5072736997157,
 "(0, 1, 1, 0, 1, 1, 1, 1, 0)": 24.8976433959466,
 "(0, 1, 1, 0, 1, 1, 1, 1, 1)": 24.2467154413895,
 "(0, 1, 1, 1, 0, 0, 0, 0, 0)": 24.3048307161908,
 "(0, 1, 1, 1, 0, 0, 0, 0, 1)": 25.6826558519533,
 "(0, 1, 1, 1, 0, 0, 0, 1, 0)": 25.0010565527127,
 "(0, 1, 1, 1, 0, 0, 0, 1, 1)": 25.9556743463597,
 "(0, 1, 1, 1, 0, 0, 1, 0, 0)": 25.0013937294693,
 "(0, 1, 1, 1, 0, 0, 1, 0, 1)": 25.3405378587279,
 "(0, 1, 1, 1, 0, 0, 1, 1, 0)": 25.4367789161398,
 "(0, 1, 1, 1, 0, 0, 1, 1, 1)": 25.0249370087968,
 "(0, 1, 1, 1, 0, 1, 0, 0, 0)": 25.4957676099704,
 "(0, 1, 1, 1, 0, 1, 0, 0, 1)": 25.3904480636998,
 "(0, 1, 1, 1, 0, 1, 0, 1, 0)": 24.021598921425,
 "(0, 1, 1, 1, 0, 1, 0, 1, 1)": 25.0171601189099,
 "(0, 1, 1, 1, 0, 1, 1, 0, 0)": 25.251820914371,
 "(0, 1, 1, 1, 0, 1, 1, 0, 1)": 24.395923193766,
 "(0, 1, 1, 1, 0, 1, 1, 1, 0)": 24.1378101407882,
 "(0, 1, 1, 1, 0, 1, 1, 1, 1)": 22.8174582046447,
 "(0, 1, 1, 1, 1, 0, 0, 0, 0)": 25.0593638824107,
 "(0, 1, 1, 1, 1, 0, 0, 0, 1)": 25.6826558519533,
 "(0, 1, 1, 1, 1, 0, 0, 1, 0)": 24.906772913333,
 "(0, 1, 1, 1, 1, 0, 0, 1, 1)": 24.8659072480457,
 "(0, 1, 1, 1, 1, 0, 1, 0, 0)": 25.4646345924014,
 "(0, 1, 1, 1, 1, 0, 1, 0, 1)": 24.5128510200201,
 "(0, 1, 1, 1, 1, 0, 1, 1, 0)": 24.8976433959466,
 "(0, 1, 1, 1, 1, 0, 1, 1, 1)": 23.7339471406145,
 "(0, 1, 1, 1, 1, 1, 0, 0, 0)": 25.2865325222571,
 "(0, 1, 1, 1, 1, 1, 0, 0, 1)": 25.2980840455511,
 "(0, 1, 1, 1, 1, 1, 0, 1, 0)": 24.8675198414728,
 "(0, 1, 1, 1, 1, 1, 0, 1, 1)": 23.809207127588,
 "(0, 1, 1, 1, 1, 1, 1, 0, 0)": 25.0129048803339,
 "(0, 1, 1, 1, 1, 1, 1, 0, 1)": 23.9792243688304,
 "(0, 1, 1, 1, 1, 1, 1, 1, 0)": 23.8888831714387,
 "(0, 1, 1, 1, 1, 1, 1, 1, 1)": 21.6151791598675,
 "(1, 0, 0, 0, 0, 0, 0, 0, 0)": 21.6151791598675,
 "(1, 0, 0, 0, 0, 0, 0, 0, 1)": 23.8888831714387,
 "(1, 0, 0, 0, 0, 0, 0, 1, 0)": 23.9792243688304,
 "(1, 0, 0, 0, 0, 0, 0, 1, 1)": 25.0129048803339,
 "(1, 0, 0, 0, 0, 0, 1, 0, 0)": 23.809207127588,
 "(1, 0, 0, 0, 0, 0, 1, 0, 1)": 24.8675198414728,
 "(1, 0, 0, 0, 0, 0, 1, 1, 0)": 25.2980840455511,
 "(1, 0, 0, 0, 0, 0, 1, 1, 1)": 25.2865325222571,
 "(1, 0, 0, 0, 0, 1, 0, 0, 0)": 23.7339471406145,
 "(1, 0, 0, 0, 0, 1, 0, 0, 1)": 24.8976433959466,
 "(1, 0, 0, 0, 0, 1, 0, 1, 0)": 24.5128510200201,
 "(1, 0, 0, 0, 0, 1, 0, 1, 1)": 25.4646345924014,
 "(1, 0, 0, 0, 0, 1, 1, 0, 0)": 24.8659072480457,
 "(1, 0, 0, 0, 0, 1, 1, 0, 1)": 24.906772913333,
 "(1, 0, 0, 0, 0, 1, 1, 1, 0)": 25.6826558519533,
 "(1, 0, 0, 0, 0, 1, 1, 1, 1)": 25.0593638824107,
 "(1, 0, 0, 0, 1, 0, 0, 0, 0)": 22.8174582046447,
 "(1, 0, 0, 0, 1, 0, 0, 0, 1)": 24.1378101407882,
 "(1, 0, 0, 0, 1, 0, 0, 1, 0)": 24.395923193766,
 "(1, 0, 0, 0, 1, 0, 0, 1, 1)": 25.251820914371,
 "(1, 0, 0, 0, 1, 0, 1, 0, 0)": 25.0171601189099,
 "(1, 0, 0, 0, 1, 0, 1, 0, 1)": 24.021598921425,
 "(1, 0, 0, 0, 1, 0, 1, 1, 0)": 25.3904480636998,
 "(1, 0, 0, 0, 1, 0, 1, 1, 1)": 25.4957676099704,
 "(1, 0, 0, 0, 1, 1, 0, 0, 0)": 25.0249370087968,
 "(1, 0, 0, 0, 1, 1, 0, 0, 1)": 25.4367789161398,
 "(1, 0, 0, 0, 1, 1, 0, 1, 0)": 25.3405378587279,
 "(1, 0, 0, 0, 1, 1, 0, 1, 1)": 25.0013937294693,
 "(1, 0, 0, 0, 1, 1, 1, 0, 0)": 25.9556743463597,
 "(1, 0, 0, 0, 1, 1, 1, 0, 1)": 25.0010565527127,
 "(1, 0, 0, 0, 1, 1, 1, 1, 0)": 25.6826558519533,
 "(1, 0, 0, 0, 1, 1, 1, 1, 1)": 24.3048307161908,
 "(1, 0, 0, 1, 0, 0, 0, 0, 0)": 24.2467154413895,
 "(1, 0, 0, 1, 0, 0, 0, 0, 1)": 24.8976433959466,
 "(1, 0, 0, 1, 0, 0, 0, 1, 0)": 24.5072736997157,
 "(1, 0, 0, 1, 0, 0, 0, 1, 1)": 25.2711035745261,
 "(1, 0, 0, 1, 0, 0, 1, 0, 0)": 23.2525481613846,
 "(1, 0, 0, 1, 0, 0, 1, 0, 1)": 23.279717313418,
 "(1, 0, 0, 1, 0, 0, 1, 1, 0)": 24.6085505058861,
 "(1, 0, 0, 1, 0, 0, 1, 1, 1)": 24.8699805979624,
 "(1, 0, 0, 1, 0, 1, 0, 0, 0)": 24.6562008460669,
 "(1, 0, 0, 1, 0, 1, 0, 0, 1)": 24.8897411988463,
 "(1, 0, 0, 1, 0, 1, 0, 1, 0)": 23.2890515264784,
 "(1, 0, 0, 1, 0, 1, 0, 1, 1)": 24.3223631844671,
 "(1, 0, 0, 1, 0, 1, 1, 0, 0)": 25.6508353219269,
 "(1, 0, 0, 1, 0, 1, 1, 0, 1)": 24.3497922793848,
 "(1, 0, 0, 1, 0, 1, 1, 1, 0)": 25.3904480636998,
 "(1, 0, 0, 1, 0, 1, 1, 1, 1)": 25.0302596624115,
 "(1, 0, 0, 1, 1, 0, 0, 0, 0)": 25.0098488614524,
 "(1, 0, 0, 1, 1, 0, 0, 0, 1)": 25.4367789161398,
 "(1, 0, 0, 1, 1, 0, 0, 1, 0)": 24.905983606474,
 "(1, 0, 0, 1, 1, 0, 0, 1, 1)": 25.0090011149002,
 "(1, 0, 0, 1, 1, 0, 1, 0, 0)": 25.6020800050587,
 "(1, 0, 0, 1, 1, 0, 1, 0, 1)": 24.7412144336157,
 "(1, 0, 0, 1, 1, 0, 1, 1, 0)": 24.6085505058861,
 "(1, 0, 0, 1, 1, 0, 1, 1, 1)": 24.8672125418197,
 "(1, 0, 0, 1, 1, 1, 0, 0, 0)": 26.0306037346862,
 "(1, 0, 0, 1, 1, 1, 0, 0, 1)": 26.0215134309185,
 "(1, 0, 0, 1, 1, 1, 0, 1, 0)": 25.3108775751928,
 "(1, 0, 0, 1, 1, 1, 0, 1, 1)": 24.5435187430568,
 "(1, 0, 0, 1, 1, 1, 1, 0, 0)": 26.3435270163123,
 "(1, 0, 0, 1, 1, 1, 1, 0, 1)": 24.8155299634147,
 "(1, 0, 0, 1, 1, 1, 1, 1, 0)": 25.2980840455511,
 "(1, 0, 0, 1, 1, 1, 1, 1, 1)": 23.3382734281884,
 "(1, 0, 1, 0, 0, 0, 0, 0, 0)": 23.2885370866495,
 "(1, 0, 1, 0, 0, 0, 0, 0, 1)": 24.8675198414728,
 "(1, 0, 1, 0, 0, 0, 0, 1, 0)": 24.1330919701085,
 "(1, 0, 1, 0, 0, 0, 0, 1, 1)": 25.1308769824049,
 "(1, 0, 1, 0, 0, 0, 1, 0, 0)": 24.2007868441962,
 "(1, 0, 1, 0, 0, 0, 1, 0, 1)": 24.3413912719683,
 "(1, 0, 1, 0, 0, 0, 1, 1, 0)": 25.3108775751928,
 "(1, 0, 1, 0, 0, 0, 1, 1, 1)": 25.2809959130735,
 "(1, 0, 1, 0, 0, 1, 0, 0, 0)": 24.2461659289104,
 "(1, 0, 1, 0, 0, 1, 0, 0, 1)": 23.279717313418,
 "(1, 0, 1, 0, 0, 1, 0, 1, 0)": 23.8882984451952,
 "(1, 0, 1, 0, 0, 1, 0, 1, 1)": 24.1197154980276,
 "(1, 0, 1, 0, 0, 1, 1, 0, 0)": 25.0425247602795,
 "(1, 0, 1, 0, 0, 1, 1, 0, 1)": 24.4474776732642,
 "(1, 0, 1, 0, 0, 1, 1, 1, 0)": 25.3405378587279,
 "(1, 0, 1, 0, 0, 1, 1, 1, 1)": 24.2203268105938,
 "(1, 0, 1, 0, 1, 0, 0, 0, 0)": 24.135171614157,
 "(1, 0, 1, 0, 1, 0, 0, 0, 1)": 24.021598921425,
 "(1, 0, 1, 0, 1, 0, 0, 1, 0)": 23.431657926591,
 "(1, 0, 1, 0, 1, 0, 0, 1, 1)": 23.8288950682152,
 "(1, 0, 1, 0, 1, 0, 1, 0, 0)": 22.9389669725489,
 "(1, 0, 1, 0, 1, 0, 1, 0, 1)": 22.0296792264579,
 "(1, 0, 1, 0, 1, 0, 1, 1, 0)": 23.2890515264784,
 "(1, 0, 1, 0, 1, 0, 1, 1, 1)": 22.9139160111121,
 "(1, 0, 1, 0, 1, 1, 0, 0, 0)": 24.8117551134,
 "(1, 0, 1, 0, 1, 1, 0, 0, 1)": 24.7412144336157,
 "(1, 0, 1, 0, 1, 1, 0, 1, 0)": 23.8882984451952,
 "(1, 0, 1, 0, 1, 1, 0, 1, 1)": 23.8530329492942,
 "(1, 0, 1, 0, 1, 1, 1, 0, 0)": 24.7609174919375,
 "(1, 0, 1, 0, 1, 1, 1, 0, 1)": 24.1766925714662,
 "(1, 0, 1, 0, 1, 1, 1, 1, 0)": 24.5128510200201,
 "(1, 0, 1, 0, 1, 1, 1, 1, 1)": 23.668865502233,
 "(1, 0, 1, 1, 0, 0, 0, 0, 0)": 24.4608042722505,
 "(1, 0, 1, 1, 0, 0, 0, 0, 1)": 24.906772913333,
 "(1, 0, 1, 1, 0, 0, 0, 1, 0)": 24.702803269972,
 "(1, 0, 1, 1, 0, 0, 0, 1, 1)": 25.2227327349837,
 "(1, 0, 1, 1, 0, 0, 1, 0, 0)": 24.5055987208343,
 "(1, 0, 1, 1, 0, 0, 1, 0, 1)": 24.4474776732642,
 "(1, 0, 1, 1, 0, 0, 1, 1, 0)": 24.905983606474,
 "(1, 0, 1, 1, 0, 0, 1, 1, 1)": 24.9514335212526,
 "(1, 0, 1, 1, 0, 1, 0, 0, 0)": 25.1802191293291,
 "(1, 0, 1, 1, 0, 1, 0, 0, 1)": 24.3497922793848,
 "(1, 0, 1, 1, 0, 1, 0, 1, 0)": 23.431657926591,
 "(1, 0, 1, 1, 0, 1, 0, 1, 1)": 24.3191022610032,
 "(1, 0, 1, 1, 0, 1, 1, 0, 0)": 24.1620121407507,
 "(1, 0, 1, 1, 0, 1, 1, 0, 1)": 23.3500606328464,
 "(1, 0, 1, 1, 0, 1, 1, 1, 0)": 24.395923193766,
 "(1, 0, 1, 1, 0, 1, 1, 1, 1)": 23.9073256851883,
 "(1, 0, 1, 1, 1, 0, 0, 0, 0)": 24.7803146400769,
 "(1, 0, 1, 1, 1, 0, 0, 0, 1)": 25.0010565527127,
 "(1, 0, 1, 1, 1, 0, 0, 1, 0)": 24.702803269972,
 "(1, 0, 1, 1, 1, 0, 0, 1, 1)": 24.8234819922725,
 "(1, 0, 1, 1, 1, 0, 1, 0, 0)": 24.884678422553,
 "(1, 0, 1, 1, 1, 0, 1, 0, 1)": 24.1766925714662,
 "(1, 0, 1, 1, 1, 0, 1, 1, 0)": 24.5072736997157,
 "(1, 0, 1, 1, 1, 0, 1, 1, 1)": 23.840272522582,
 "(1, 0, 1, 1, 1, 1, 0, 0, 0)": 25.1480394252637,
 "(1, 0, 1, 1, 1, 1, 0, 0, 1)": 24.8155299634147,
 "(1, 0, 1, 1, 1, 1, 0, 1, 0)": 24.1330919701085,
 "(1, 0, 1, 1, 1, 1, 0, 1, 1)": 23.8654468379441,
 "(1, 0, 1, 1, 1, 1, 1, 0, 0)": 25.264815986018,
 "(1, 0, 1, 1, 1, 1, 1, 0, 1)": 24.566097559143,
 "(1, 0, 1, 1, 1, 1, 1, 1, 0)": 23.9792243688304,
 "(1, 0, 1, 1, 1, 1, 1, 1, 1)": 22.4573887857361,
 "(1, 1, 0, 0, 0, 0, 0, 0, 0)": 23.4824686082782,
 "(1, 1, 0, 0, 0, 0, 0, 0, 1)": 25.0129048803339,
 "(1, 1, 0, 0, 0, 0, 0, 1, 0)": 25.264815986018,
 "(1, 1, 0, 0, 0, 0, 0, 1, 1)": 25.8377866103491,
 "(1, 1, 0, 0, 0, 0, 1, 0, 0)": 25.0384536299071,
 "(1, 1, 0, 0, 0, 0, 1, 0, 1)": 25.1308769824049,
 "(1, 1, 0, 0, 0, 0, 1, 1, 0)": 26.3435270163123,
 "(1, 1, 0, 0, 0, 0, 1, 1, 1)": 25.7764864235884,
 "(1, 1, 0, 0, 0, 1, 0, 0, 0)": 25.1446836686643,
 "(1, 1, 0, 0, 0, 1, 0, 0, 1)": 25.2711035745261,
 "(1, 1, 0, 0, 0, 1, 0, 1, 0)": 24.7609174919375,
 "(1, 1, 0, 0, 0, 1, 0, 1, 1)": 25.8075478188508,
 "(1, 1, 0, 0, 0, 1, 1, 0, 0)": 25.8883374195726,
 "(1, 1, 0, 0, 0, 1, 1, 0, 1)": 25.2227327349837,
 "(1, 1, 0, 0, 0, 1, 1, 1, 0)": 25.9556743463597,
 "(1, 1, 0, 0, 0, 1, 1, 1, 1)": 24.7764864235884,
 "(1, 1, 0, 0, 1, 0, 0, 0, 0)": 25.0248513202605,
 "(1, 1, 0, 0, 1, 0, 0, 0, 1)": 25.251820914371,
 "(1, 1, 0, 0, 1, 0, 0, 1, 0)": 24.1620121407507,
 "(1, 1, 0, 0, 1, 0, 0, 1, 1)": 25.1070967615756,
 "(1, 1, 0, 0, 1, 0, 1, 0, 0)": 25.198272258116,
 "(1, 1, 0, 0, 1, 0, 1, 0, 1)": 23.8288950682152,
 "(1, 1, 0, 0, 1, 0, 1, 1, 0)": 25.6508353219269,
 "(1, 1, 0, 0, 1, 0, 1, 1, 1)": 25.3942065235215,
 "(1, 1, 0, 0, 1, 1, 0, 0, 0)": 25.7281107190494,
 "(1, 1, 0, 0, 1, 1, 0, 0, 1)": 25.0090011149002,
 "(1, 1, 0, 0, 1, 1, 0, 1, 0)": 25.0425247602795,
 "(1, 1, 0, 0, 1, 1, 0, 1, 1)": 24.9401582896644,
 "(1, 1, 0, 0, 1, 1, 1, 0, 0)": 25.8883374195726,
 "(1, 1, 0, 0, 1, 1, 1, 0, 1)": 24.8234819922725,
 "(1, 1, 0, 0, 1, 1, 1, 1, 0)": 24.8659072480457,
 "(1, 1, 0, 0, 1, 1, 1, 1, 1)": 23.8322651526401,
 "(1, 1, 0, 1, 0, 0, 0, 0, 0)": 25.007476425307,
 "(1, 1, 0, 1, 0, 0, 0, 0, 1)": 25.4646345924014,
 "(1, 1, 0, 1, 0, 0, 0, 1, 0)": 24.884678422553,
 "(1, 1, 0, 1, 0, 0, 0, 1, 1)": 25.8075478188508,
 "(1, 1, 0, 1, 0, 0, 1, 0, 0)": 24.8377866103491,
 "(1, 1, 0, 1, 0, 0, 1, 0, 1)": 24.1197154980276,
 "(1, 1, 0, 1, 0, 0, 1, 1, 0)": 25.6020800050587,
 "(1, 1, 0, 1, 0, 0, 1, 1, 1)": 25.0493065610634,
 "(1, 1, 0, 1, 0, 1, 0, 0, 0)": 24.2532255831357,
 "(1, 1, 0, 1, 0, 1, 0, 0, 1)": 24.3223631844671,
 "(1, 1, 0, 1, 0, 1, 0, 1, 0)": 22.9389669725489,
 "(1, 1, 0, 1, 0, 1, 0, 1, 1)": 23.5533110374439,
 "(1, 1, 0, 1, 0, 1, 1, 0, 0)": 25.198272258116,
 "(1, 1, 0, 1, 0, 1, 1, 0, 1)": 24.3191022610032,
 "(1, 1, 0, 1, 0, 1, 1, 1, 0)": 25.0171601189099,
 "(1, 1, 0, 1, 0, 1, 1, 1, 1)": 23.8490071036256,
 "(1, 1, 0, 1, 1, 0, 0, 0, 0)": 24.5177263161055,
 "(1, 1, 0, 1, 1, 0, 0, 0, 1)": 25.0013937294693,
 "(1, 1, 0, 1, 1, 0, 0, 1, 0)": 24.5055987208343,
 "(1, 1, 0, 1, 1, 0, 0, 1, 1)": 24.9401582896644,
 "(1, 1, 0, 1, 1, 0, 1, 0, 0)": 24.8377866103491,
 "(1, 1, 0, 1, 1, 0, 1, 0, 1)": 23.8530329492942,
 "(1, 1, 0, 1, 1, 0, 1, 1, 0)": 23.2525481613846,
 "(1, 1, 0, 1, 1, 0, 1, 1, 1)": 23.5474523067179,
 "(1, 1, 0, 1, 1, 1, 0, 0, 0)": 25.1045590387737,
 "(1, 1, 0, 1, 1, 1, 0, 0, 1)": 24.5435187430568,
 "(1, 1, 0, 1, 1, 1, 0, 1, 0)": 24.2007868441962,
 "(1, 1, 0, 1, 1, 1, 0, 1, 1)": 23.6439753837892,
 "(1, 1, 0, 1, 1, 1, 1, 0, 0)": 25.0384536299071,
 "(1, 1, 0, 1, 1, 1, 1, 0, 1)": 23.8654468379441,
 "(1, 1, 0, 1, 1, 1, 1, 1, 0)": 23.809207127588,
 "(1, 1, 0, 1, 1, 1, 1, 1, 1)": 22.6199927244537,
 "(1, 1, 1, 0, 0, 0, 0, 0, 0)": 24.0076034212467,
 "(1, 1, 1, 0, 0, 0, 0, 0, 1)": 25.2865325222571,
 "(1, 1, 1, 0, 0, 0, 0, 1, 0)": 25.1480394252637,
 "(1, 1, 1, 0, 0, 0, 0, 1, 1)": 25.7764864235884,
 "(1, 1, 1, 0, 0, 0, 1, 0, 0)": 25.1045590387737,
 "(1, 1, 1, 0, 0, 0, 1, 0, 1)": 25.2809959130735,
 "(1, 1, 1, 0, 0, 0, 1, 1, 0)": 26.0306037346862,
 "(1, 1, 1, 0, 0, 0, 1, 1, 1)": 25.0001297227524,
 "(1, 1, 1, 0, 0, 1, 0, 0, 0)": 25.6086147155593,
 "(1, 1, 1, 0, 0, 1, 0, 0, 1)": 24.8699805979624,
 "(1, 1, 1, 0, 0, 1, 0, 1, 0)": 24.8117551134,
 "(1, 1, 1, 0, 0, 1, 0, 1, 1)": 25.0493065610634,
 "(1, 1, 1, 0, 0, 1, 1, 0, 0)": 25.7281107190494,
 "(1, 1, 1, 0, 0, 1, 1, 0, 1)": 24.9514335212526,
 "(1, 1, 1, 0, 0, 1, 1, 1, 0)": 25.0249370087968,
 "(1, 1, 1, 0, 0, 1, 1, 1, 1)": 23.6388189665344,
 "(1, 1, 1, 0, 1, 0, 0, 0, 0)": 25.1827980148584,
 "(1, 1, 1, 0, 1, 0, 0, 0, 1)": 25.4957676099704,
 "(1, 1, 1, 0, 1, 0, 0, 1, 0)": 25.1802191293291,
 "(1, 1, 1, 0, 1, 0, 0, 1, 1)": 25.3942065235215,
 "(1, 1, 1, 0, 1, 0, 1, 0, 0)": 24.2532255831357,
 "(1, 1, 1, 0, 1, 0, 1, 0, 1)": 22.9139160111121,
 "(1, 1, 1, 0, 1, 0, 1, 1, 0)": 24.6562008460669,
 "(1, 1, 1, 0, 1, 0, 1, 1, 1)": 23.9225705957731,
 "(1, 1, 1, 0, 1, 1, 0, 0, 0)": 25.6086147155593,
 "(1, 1, 1, 0, 1, 1, 0, 0, 1)": 24.8672125418197,
 "(1, 1, 1, 0, 1, 1, 0, 1, 0)": 24.2461659289104,
 "(1, 1, 1, 0, 1, 1, 0, 1, 1)": 23.5474523067179,
 "(1, 1, 1, 0, 1, 1, 1, 0, 0)": 25.1446836686643,
 "(1, 1, 1, 0, 1, 1, 1, 0, 1)": 23.840272522582,
 "(1, 1, 1, 0, 1, 1, 1, 1, 0)": 23.7339471406145,
 "(1, 1, 1, 0, 1, 1, 1, 1, 1)": 22.8056879754716,
 "(1, 1, 1, 1, 0, 0, 0, 0, 0)": 24.7129144544628,
 "(1, 1, 1, 1, 0, 0, 0, 0, 1)": 25.0593638824107,
 "(1, 1, 1, 1, 0, 0, 0, 1, 0)": 24.7803146400769,
 "(1, 1, 1, 1, 0, 0, 0, 1, 1)": 24.7764864235884,
 "(1, 1, 1, 1, 0, 0, 1, 0, 0)": 24.5177263161055,
 "(1, 1, 1, 1, 0, 0, 1, 0, 1)": 24.2203268105938,
 "(1, 1, 1, 1, 0, 0, 1, 1, 0)": 25.0098488614524,
 "(1, 1, 1, 1, 0, 0, 1, 1, 1)": 23.6388189665344,
 "(1, 1, 1, 1, 0, 1, 0, 0, 0)": 25.1827980148584,
 "(1, 1, 1, 1, 0, 1, 0, 0, 1)": 25.0302596624115,
 "(1, 1, 1, 1, 0, 1, 0, 1, 0)": 24.135171614157,
 "(1, 1, 1, 1, 0, 1, 0, 1, 1)": 23.8490071036256,
 "(1, 1, 1, 1, 0, 1, 1, 0, 0)": 25.0248513202605,
 "(1, 1, 1, 1, 0, 1, 1, 0, 1)": 23.9073256851883,
 "(1, 1, 1, 1, 0, 1, 1, 1, 0)": 22.8174582046447,
 "(1, 1, 1, 1, 0, 1, 1, 1, 1)": 21.7502529324287,
 "(1, 1, 1, 1, 1, 0, 0, 0, 0)": 24.7129144544628,
 "(1, 1, 1, 1, 1, 0, 0, 0, 1)": 24.3048307161908,
 "(1, 1, 1, 1, 1, 0, 0, 1, 0)": 24.4608042722505,
 "(1, 1, 1, 1, 1, 0, 0, 1, 1)": 23.8322651526401,
 "(1, 1, 1, 1, 1, 0, 1, 0, 0)": 25.007476425307,
 "(1, 1, 1, 1, 1, 0, 1, 0, 1)": 23.668865502233,
 "(1, 1, 1, 1, 1, 0, 1, 1, 0)": 24.2467154413895,
 "(1, 1, 1, 1, 1, 0, 1, 1, 1)": 22.8056879754716,
 "(1, 1, 1, 1, 1, 1, 0, 0, 0)": 24.0076034212467,
 "(1, 1, 1, 1, 1, 1, 0, 0, 1)": 23.3382734281884,
 "(1, 1, 1, 1, 1, 1, 0, 1, 0)": 23.2885370866495,
 "(1, 1, 1, 1, 1, 1, 0, 1, 1)": 22.6199927244537,
 "(1, 1, 1, 1, 1, 1, 1, 0, 0)": 23.4824686082782,
 "(1, 1, 1, 1, 1, 1, 1, 0, 1)": 22.4573887857361,
 "(1, 1, 1, 1, 1, 1, 1, 1, 0)": 21.6151791598675,
 "(1, 1, 1, 1, 1, 1, 1, 1, 1)": 20.6715711242615
}
