# Supplementary material for: Algorithmic Probability-Guided Machine Learning on Non-Differentiable Spaces
Source: Front Artif Intell. 2021 Jan 25;3:567356. doi: 10.3389/frai.2020.567356 (PMC7944352; doi:10.3389/frai.2020.567356)
Supplement: Supplementary file 2 [file datasheet2.zip › code/AlgWeighting/README(BDM.PY).md]

# pybdm

This is a repository for numerical approximations to algorithmic probability centered around calculating approximations for large data sets. To do this, we take advtange of the Block Decomposition Method (BDM) method devloped by Hector Zenil and described in this [paper](https://arxiv.org/pdf/1609.00110.pdf).

# License

[MIT License](https://github.com/zrobertson466920/Coding-Theorem-Method/blob/master/LICENSE)
