# Supplementary material for: Algorithmic Probability-Guided Machine Learning on Non-Differentiable Spaces
Source: Front Artif Intell. 2021 Jan 25;3:567356. doi: 10.3389/frai.2020.567356 (PMC7944352; doi:10.3389/frai.2020.567356)
Supplement: Supplementary file 2 [file datasheet2.zip › code/conditionalBDM/StringConditionalExperimentsV6.nb]

(* Content-type: application/vnd.wolfram.mathematica *)

(*** Wolfram Notebook File ***)
(* http://www.wolfram.com/nb *)

(* CreatedBy='Mathematica 9.0' *)

(*CacheID: 234*)
(* Internal cache information:
NotebookFileLineBreakTest
NotebookFileLineBreakTest
NotebookDataPosition[       157,          7]
NotebookDataLength[    250263,       5599]
NotebookOptionsPosition[    230275,       5265]
NotebookOutlinePosition[    230650,       5281]
CellTagsIndexPosition[    230607,       5278]
WindowFrame->Normal*)

(* Beginning of Notebook Content *)
Notebook[{

Cell[CellGroupData[{
Cell["String Conditional BDM.", "Title",
 CellChangeTimes->{{3.741625505225807*^9, 
  3.7416255179857225`*^9}},ExpressionUUID->"8937bcc3-de9a-461d-839e-\
087799344fbd"],

Cell[CellGroupData[{

Cell["String BDM.", "Section",
 CellChangeTimes->{{3.7416255539380045`*^9, 
  3.7416255620340085`*^9}},ExpressionUUID->"4e0adc78-62d3-488f-8428-\
e093e8647c8b"],

Cell[CellGroupData[{

Cell[BoxData[
 RowBox[{"SetDirectory", "[", 
  RowBox[{"NotebookDirectory", "[", "]"}], "]"}]], "Input",
 CellChangeTimes->{{3.741625565281389*^9, 3.741625571305856*^9}},
 CellLabel->"In[1]:=",ExpressionUUID->"fa0fb52b-b952-497d-81ed-0d7f11139e47"],

Cell[BoxData["\<\"F:\\\\Dropbox\\\\PostDoc\\\\MathematicaNB\\\\conditionalBDM\
\"\>"], "Output",
 CellChangeTimes->{{3.7416258213680096`*^9, 3.7416258216982985`*^9}, 
   3.7416263828357687`*^9, 3.7416276308322897`*^9, 3.741967440893568*^9, 
   3.7420401947040567`*^9, 3.7420434645500164`*^9, {3.742048434727108*^9, 
   3.7420484462635393`*^9}, 3.7420498309501114`*^9, 3.742054774665598*^9, 
   3.7420550959520893`*^9, 3.7420552328613253`*^9, 3.74205529723543*^9, 
   3.742055680372184*^9, {3.742055855455887*^9, 3.742055871378005*^9}, 
   3.7420559399157896`*^9, 3.742056056313362*^9, 3.7420561356249585`*^9, 
   3.742056171664296*^9, 3.7420562458724957`*^9, 3.742056301473672*^9, 
   3.7420741579084897`*^9, 3.7420743230672193`*^9, 3.7420763449733963`*^9, 
   3.7420764682683587`*^9, 3.742077374405845*^9, 3.7420781022807198`*^9, 
   3.742217397079256*^9, 3.7422248407317123`*^9, 3.7422302557842674`*^9, 
   3.7422312068443823`*^9, 3.7426490956320753`*^9, 3.742649645486314*^9, 
   3.7426500140279436`*^9, 3.7426501297149563`*^9, 3.7427716481966496`*^9, 
   3.7427717744424906`*^9, 3.742772146566378*^9, 3.7427722419790154`*^9, 
   3.7427723171684265`*^9, 3.7427728244363585`*^9, 3.7427729638992543`*^9, 
   3.7427735334509845`*^9, {3.742831531889905*^9, 3.7428315613173237`*^9}, 
   3.758496184649108*^9, 3.767472417359908*^9},
 CellLabel->"Out[1]=",ExpressionUUID->"e62b555a-0325-4c54-95e2-7d87ccf49ebe"]
}, Open  ]],

Cell[BoxData[
 RowBox[{
  RowBox[{"D5", " ", "=", " ", 
   RowBox[{"<<", "\"\<D5.m\>\""}]}], ";"}]], "Input",
 CellChangeTimes->{{3.576316991168059*^9, 3.576317006002987*^9}, {
   3.576317054243099*^9, 3.576317054368575*^9}, {3.594127414279915*^9, 
   3.594127423422022*^9}, {3.7311809642602*^9, 3.7311810217742987`*^9}, 
   3.7416255788573837`*^9},
 CellLabel->"In[2]:=",ExpressionUUID->"b2be6cdd-658b-4502-b1f3-74612e078fb5"],

Cell["Adding missing strings:", "Text",
 CellChangeTimes->{{3.731181243030327*^9, 
  3.7311812481194773`*^9}},ExpressionUUID->"06dc873a-8aa2-4b7f-b31b-\
751d6e316654"],

Cell[BoxData[{
 RowBox[{
  RowBox[{"D5", "=", 
   RowBox[{"Flatten", "/@", 
    RowBox[{"Append", "[", 
     RowBox[{"D5", ",", 
      RowBox[{"{", 
       RowBox[{"{", 
        RowBox[{"\"\<000110100111\>\"", ",", 
         RowBox[{"(", "5.21946101832149`*^-12", ")"}]}], "}"}], "}"}]}], 
     "]"}]}]}], ";"}], "\n", 
 RowBox[{
  RowBox[{"D5", "=", 
   RowBox[{"Flatten", "/@", 
    RowBox[{"Append", "[", 
     RowBox[{"D5", ",", 
      RowBox[{"{", 
       RowBox[{"{", 
        RowBox[{"\"\<111001011000\>\"", ",", 
         RowBox[{"(", "5.21946101832149`*^-12", ")"}]}], "}"}], "}"}]}], 
     "]"}]}]}], ";"}]}], "Input",
 CellChangeTimes->{{3.731181159121903*^9, 3.731181164193017*^9}},
 CellLabel->"In[5]:=",ExpressionUUID->"1a4fad55-7145-4460-8669-257ad41d391a"],

Cell[BoxData[
 RowBox[{
  RowBox[{"Table", "[", 
   RowBox[{
    RowBox[{
     RowBox[{"HashStrings", "[", 
      RowBox[{"D5", "[", 
       RowBox[{"[", 
        RowBox[{"i", ",", "1"}], "]"}], "]"}], "]"}], " ", "=", " ", 
     RowBox[{"-", 
      RowBox[{"Log", "[", 
       RowBox[{"2", ",", 
        RowBox[{"D5", "[", 
         RowBox[{"[", 
          RowBox[{"i", ",", "2"}], "]"}], "]"}]}], "]"}]}]}], ",", 
    RowBox[{"{", 
     RowBox[{"i", ",", 
      RowBox[{"Length", "@", "D5"}]}], "}"}]}], "]"}], ";"}]], "Input",
 CellChangeTimes->{{3.576317011991968*^9, 3.57631708827692*^9}, {
  3.576343504058402*^9, 3.576343504139472*^9}},
 CellLabel->"In[7]:=",ExpressionUUID->"cb5d3603-3ee9-4418-9fec-f00cf07eb7d8"],

Cell[BoxData[
 RowBox[{"(*", " ", 
  RowBox[{
   RowBox[{"Table", "[", 
    RowBox[{
     RowBox[{
      RowBox[{"HashStrings", "[", 
       RowBox[{"D4", "[", 
        RowBox[{"[", 
         RowBox[{"i", ",", "1"}], "]"}], "]"}], "]"}], " ", "=", " ", 
      RowBox[{"-", 
       RowBox[{"Log", "[", 
        RowBox[{"2", ",", 
         RowBox[{"D4", "[", 
          RowBox[{"[", 
           RowBox[{"i", ",", "2"}], "]"}], "]"}]}], "]"}]}]}], ",", 
     RowBox[{"{", 
      RowBox[{"i", ",", 
       RowBox[{"Length", "@", "D4"}]}], "}"}]}], "]"}], ";"}], " ", 
  "*)"}]], "Input",
 CellChangeTimes->{{3.5941281488215494`*^9, 3.5941281534086123`*^9}, {
  3.7584961676497617`*^9, 3.758496172228516*^9}},
 CellLabel->"In[8]:=",ExpressionUUID->"ab52f4c5-2c0f-4edf-8b74-af0125ee85dd"],

Cell[BoxData[
 RowBox[{"(*", " ", 
  RowBox[{
   RowBox[{"Table", "[", 
    RowBox[{
     RowBox[{
      RowBox[{"HashStrings", "[", 
       RowBox[{"D3", "[", 
        RowBox[{"[", 
         RowBox[{"i", ",", "1"}], "]"}], "]"}], "]"}], " ", "=", " ", 
      RowBox[{"-", 
       RowBox[{"Log", "[", 
        RowBox[{"2", ",", 
         RowBox[{"D3", "[", 
          RowBox[{"[", 
           RowBox[{"i", ",", "2"}], "]"}], "]"}]}], "]"}]}]}], ",", 
     RowBox[{"{", 
      RowBox[{"i", ",", 
       RowBox[{"Length", "@", "D3"}]}], "}"}]}], "]"}], ";"}], " ", 
  "*)"}]], "Input",
 CellChangeTimes->{{3.594128276860072*^9, 3.5941282808127146`*^9}, {
  3.7584961762668796`*^9, 3.7584961804166927`*^9}},
 CellLabel->"In[9]:=",ExpressionUUID->"9e68998d-dee2-4337-90a5-fd41a2469ffc"],

Cell["Strings of length 12 not appearing:", "Text",
 CellChangeTimes->{{3.57631746960407*^9, 
  3.576317478649323*^9}},ExpressionUUID->"c58dc99d-fd47-48af-8614-\
fc04750b58c4"],

Cell[CellGroupData[{

Cell[BoxData[
 RowBox[{"N", "@", 
  RowBox[{"HashStrings", "[", "\"\<000\>\"", "]"}]}]], "Input",
 CellChangeTimes->{{3.594127887434959*^9, 3.594127890939297*^9}, {
  3.5941279310701084`*^9, 3.5941279312031918`*^9}},
 CellLabel->"In[10]:=",ExpressionUUID->"f2874caf-a71a-438d-8a6c-f05d606a13d0"],

Cell[BoxData["5.396192979238844`"], "Output",
 CellChangeTimes->{{3.5941278886197495`*^9, 3.5941278916918015`*^9}, 
   3.594127931401325*^9, 3.5941281575173626`*^9, 3.594128283407448*^9, {
   3.731180944860217*^9, 3.7311809507453623`*^9}, 3.731181040691227*^9, 
   3.741626383722973*^9, 3.7416276317260237`*^9, 3.741967441796075*^9, 
   3.7420401956610723`*^9, 3.7420434655005293`*^9, {3.742048435644552*^9, 
   3.7420484472009163`*^9}, 3.74204983188336*^9, 3.7420547756099205`*^9, 
   3.7420550968946075`*^9, 3.742055233792712*^9, 3.7420552981670127`*^9, 
   3.742055681324898*^9, {3.7420558564004483`*^9, 3.7420558723120737`*^9}, 
   3.7420559408513103`*^9, 3.742056057246891*^9, 3.7420561365607076`*^9, 
   3.742056172612794*^9, 3.7420562468110576`*^9, 3.7420563024185677`*^9, 
   3.7420741588439617`*^9, 3.7420743239971666`*^9, 3.742076345950693*^9, 
   3.7420764692038307`*^9, 3.742077375289347*^9, 3.7420781032771573`*^9, 
   3.7422173981377687`*^9, 3.742224841633488*^9, 3.7422302568667054`*^9, 
   3.7422312077847633`*^9, 3.742649096740514*^9, 3.7426496464028487`*^9, 
   3.7426500149564543`*^9, 3.742650130633472*^9, 3.7427716491334996`*^9, 
   3.7427717753756027`*^9, 3.7427721474952307`*^9, 3.742772242921775*^9, 
   3.742772318128274*^9, 3.7427728253702106`*^9, 3.7427729648331065`*^9, 
   3.7427735343918347`*^9, {3.7428315327834005`*^9, 3.7428315622627907`*^9}, 
   3.758496186076641*^9, 3.7674724186077237`*^9},
 CellLabel->"Out[10]=",ExpressionUUID->"dd174e94-5e7e-4d84-a8de-3e7ca20da163"]
}, Open  ]],

Cell[BoxData[
 RowBox[{
  RowBox[{"StringBDM", "[", 
   RowBox[{"string_", ",", 
    RowBox[{"len_:", "1"}]}], "]"}], ":=", " ", "\[IndentingNewLine]", 
  RowBox[{"N", "@", 
   RowBox[{"Total", "[", 
    RowBox[{
     RowBox[{
      RowBox[{
       RowBox[{"HashStrings", "[", 
        RowBox[{"#", "[", 
         RowBox[{"[", "1", "]"}], "]"}], "]"}], "+", 
       RowBox[{"Log", "[", 
        RowBox[{"2", ",", 
         RowBox[{"#", "[", 
          RowBox[{"[", "2", "]"}], "]"}]}], "]"}]}], "&"}], "/@", 
     RowBox[{"Tally", "[", 
      RowBox[{"If", "[", 
       RowBox[{
        RowBox[{"TrueQ", "[", 
         RowBox[{
          RowBox[{"StringLength", "[", "string", "]"}], ">", "12"}], "]"}], 
        ",", 
        RowBox[{"StringPartition", "[", 
         RowBox[{"string", ",", "12", ",", "len"}], "]"}], ",", 
        RowBox[{"{", "string", "}"}]}], "]"}], "]"}]}], "]"}]}]}]], "Input",
 CellChangeTimes->{3.73118093049841*^9, 3.731181185599428*^9},
 CellLabel->"In[11]:=",ExpressionUUID->"ba0523b1-b30b-4e2d-a0af-c5718140a311"]
}, Open  ]],

Cell[CellGroupData[{

Cell["Conditional String BDM.", "Chapter",
 CellChangeTimes->{{3.741628033466346*^9, 
  3.7416280512903204`*^9}},ExpressionUUID->"e40b532e-031f-4583-8094-\
da3e7a7a702d"],

Cell["Functions to parse through shared members.", "Text",
 CellChangeTimes->{{3.741628129011278*^9, 
  3.741628142449881*^9}},ExpressionUUID->"ff0fefba-8ebc-4a75-8d35-\
06dacbdd31dd"],

Cell[BoxData[
 RowBox[{
  RowBox[{"NotIn", "[", 
   RowBox[{
    RowBox[{"List", "[", "]"}], ",", "rep_"}], "]"}], ":=", " ", 
  RowBox[{"List", "[", "]"}]}]], "Input",
 CellChangeTimes->{{3.7416281501464787`*^9, 3.7416281620904856`*^9}},
 CellLabel->"In[12]:=",ExpressionUUID->"78245ac5-ee33-43b0-bb26-670f4f091a74"],

Cell[BoxData[
 RowBox[{
  RowBox[{"NotIn", "[", 
   RowBox[{"x_", ",", "rep_"}], "]"}], ":=", 
  RowBox[{"If", "[", 
   RowBox[{
    RowBox[{"MemberQ", "[", 
     RowBox[{"rep", ",", 
      RowBox[{"x", "[", 
       RowBox[{"[", "1", "]"}], "]"}]}], "]"}], ",", 
    RowBox[{"NotIn", "[", 
     RowBox[{
      RowBox[{"x", "[", 
       RowBox[{"[", 
        RowBox[{"2", ";;"}], "]"}], "]"}], ",", "rep"}], "]"}], ",", 
    RowBox[{"Prepend", "[", 
     RowBox[{
      RowBox[{"NotIn", "[", 
       RowBox[{
        RowBox[{"x", "[", 
         RowBox[{"[", 
          RowBox[{"2", ";;"}], "]"}], "]"}], ",", "rep"}], "]"}], ",", 
      RowBox[{"x", "[", 
       RowBox[{"[", "1", "]"}], "]"}]}], "]"}]}], "]"}]}]], "Input",
 CellChangeTimes->{3.7416281725241995`*^9},
 CellLabel->"In[13]:=",ExpressionUUID->"a0b8102d-c849-4b97-8528-0ae3f0fd13a7"],

Cell[BoxData[
 RowBox[{
  RowBox[{"Shrd", "[", 
   RowBox[{
    RowBox[{"List", "[", "]"}], ",", "rep_"}], "]"}], ":=", 
  RowBox[{"List", "[", "]"}]}]], "Input",
 CellChangeTimes->{3.7416281893785253`*^9},
 CellLabel->"In[14]:=",ExpressionUUID->"288d7640-aec2-47e3-9afe-0d3c62c262dd"],

Cell[BoxData[
 RowBox[{
  RowBox[{"Shrd", "[", 
   RowBox[{"x_", ",", "rep_"}], "]"}], ":=", " ", 
  RowBox[{"If", "[", 
   RowBox[{
    RowBox[{"MemberQ", "[", 
     RowBox[{"rep", ",", 
      RowBox[{"x", "[", 
       RowBox[{"[", "1", "]"}], "]"}]}], "]"}], ",", 
    RowBox[{"Prepend", "[", 
     RowBox[{
      RowBox[{"Shrd", "[", 
       RowBox[{
        RowBox[{"x", "[", 
         RowBox[{"[", 
          RowBox[{"2", ";;"}], "]"}], "]"}], ",", "rep"}], "]"}], ",", 
      RowBox[{"x", "[", 
       RowBox[{"[", "1", "]"}], "]"}]}], "]"}], ",", 
    RowBox[{"Shrd", "[", 
     RowBox[{
      RowBox[{"x", "[", 
       RowBox[{"[", 
        RowBox[{"2", ";;"}], "]"}], "]"}], ",", "rep"}], "]"}]}], 
   "]"}]}]], "Input",
 CellChangeTimes->{3.74162820111567*^9},
 CellLabel->"In[15]:=",ExpressionUUID->"f87af4ef-40aa-474b-8f8a-3fea9ebf70d3"],

Cell[BoxData[
 RowBox[{
  RowBox[{"RepM", "[", 
   RowBox[{"x_", ",", "y_"}], "]"}], ":=", " ", 
  RowBox[{"If", "[", 
   RowBox[{
    RowBox[{"x", "\[Equal]", "y"}], ",", "1", ",", "x"}], "]"}], " ", 
  RowBox[{"(*", " ", 
   RowBox[{
    RowBox[{"Hack", " ", "given", " ", "that", " ", 
     RowBox[{"Log", "[", "1", "]"}]}], "=", "0"}], " ", "*)"}]}]], "Input",
 CellChangeTimes->{{3.741972284510436*^9, 3.741972321943075*^9}, {
  3.741973063968066*^9, 3.7419731277596636`*^9}},
 CellLabel->"In[16]:=",ExpressionUUID->"4c3d706f-e0bd-4233-819a-25d00511eec4"],

Cell[CellGroupData[{

Cell["Conditional String BDM function.", "Subsection",
 CellChangeTimes->{{3.741628223300995*^9, 
  3.7416282407701745`*^9}},ExpressionUUID->"7103e87a-8e6c-4912-a3cd-\
e9f3da107a4e"],

Cell[BoxData[
 RowBox[{"Remove", "[", "StringBDMC", "]"}]], "Input",
 CellChangeTimes->{{3.741632927994685*^9, 3.7416329385246625`*^9}},
 CellLabel->"In[18]:=",ExpressionUUID->"c33a5a4f-e78e-4862-b596-f2a033dd8c3e"],

Cell[BoxData[
 RowBox[{
  RowBox[{"StringBDMC", "[", 
   RowBox[{"string_", ",", "string2_", ",", 
    RowBox[{"len_:", "1"}]}], "]"}], ":=", " ", "\[IndentingNewLine]", 
  RowBox[{"N", "@", 
   RowBox[{"Block", "[", 
    RowBox[{
     RowBox[{"{", 
      RowBox[{"ln", "=", " ", 
       RowBox[{"Min", "[", 
        RowBox[{"12", ",", " ", 
         RowBox[{"StringLength", "[", "string2", "]"}]}], "]"}]}], "}"}], ",",
      "\[IndentingNewLine]", 
     RowBox[{"Block", "[", 
      RowBox[{
       RowBox[{"{", "\[IndentingNewLine]", 
        RowBox[{
         RowBox[{"part", " ", "=", " ", 
          RowBox[{"StringPartition", "[", 
           RowBox[{"string", ",", "ln", ",", "len"}], "]"}]}], ",", 
         "\[IndentingNewLine]", 
         RowBox[{"part2", " ", "=", " ", 
          RowBox[{"StringPartition", "[", 
           RowBox[{"string2", ",", "ln", ",", "len"}], "]"}]}], ",", 
         "\[IndentingNewLine]", 
         RowBox[{"ay", " ", "=", " ", 
          RowBox[{"Tally", "[", 
           RowBox[{"StringPartition", "[", 
            RowBox[{"string2", ",", "ln", ",", "len"}], "]"}], "]"}]}]}], 
        "\[IndentingNewLine]", "}"}], ",", "\[IndentingNewLine]", 
       RowBox[{"Block", "[", 
        RowBox[{
         RowBox[{"{", 
          RowBox[{"t", " ", "=", 
           RowBox[{"Table", "[", 
            RowBox[{
             RowBox[{
              RowBox[{"ny", "[", 
               RowBox[{
                RowBox[{"ay", "[", 
                 RowBox[{"[", "i", "]"}], "]"}], "[", 
                RowBox[{"[", "1", "]"}], "]"}], "]"}], "=", 
              RowBox[{
               RowBox[{"ay", "[", 
                RowBox[{"[", "i", "]"}], "]"}], "[", 
               RowBox[{"[", "2", "]"}], "]"}]}], ",", 
             RowBox[{"{", 
              RowBox[{"i", ",", 
               RowBox[{"Length", "[", "ay", "]"}]}], "}"}]}], "]"}]}], "}"}], 
         ",", "\[IndentingNewLine]", 
         RowBox[{"If", "[", 
          RowBox[{
           RowBox[{
            RowBox[{"Length", "[", 
             RowBox[{"Shrd", "[", 
              RowBox[{"part", ",", " ", "part2"}], "]"}], "]"}], "\[Equal]", 
            "0"}], ",", 
           RowBox[{"StringBDM", "[", 
            RowBox[{"string", ",", "len"}], "]"}], ",", "\[IndentingNewLine]", 
           RowBox[{
            RowBox[{"Total", "[", 
             RowBox[{
              RowBox[{
               RowBox[{"(", 
                RowBox[{
                 RowBox[{"HashStrings", "[", 
                  RowBox[{"#", "[", 
                   RowBox[{"[", "1", "]"}], "]"}], "]"}], "+", 
                 RowBox[{"Log", "[", 
                  RowBox[{"2", ",", 
                   RowBox[{"#", "[", 
                    RowBox[{"[", "2", "]"}], "]"}]}], "]"}]}], ")"}], "&"}], "/@", 
              RowBox[{"Tally", "[", 
               RowBox[{"NotIn", "[", 
                RowBox[{"part", ",", " ", "part2"}], "]"}], "]"}]}], "]"}], 
            "\[IndentingNewLine]", "+", " ", 
            RowBox[{"Total", "[", 
             RowBox[{
              RowBox[{
               RowBox[{"Log", "[", 
                RowBox[{"2", ",", 
                 RowBox[{"RepM", "[", 
                  RowBox[{
                   RowBox[{"#", "[", 
                    RowBox[{"[", "2", "]"}], "]"}], ",", 
                   RowBox[{"ny", "[", 
                    RowBox[{"#", "[", 
                    RowBox[{"[", "1", "]"}], "]"}], "]"}]}], "]"}]}], "]"}], 
               "&"}], "/@", 
              RowBox[{"Tally", "[", 
               RowBox[{"Shrd", "[", 
                RowBox[{"part", ",", " ", "part2"}], "]"}], "]"}]}], 
             "]"}]}]}], "\[IndentingNewLine]", "]"}]}], "\[IndentingNewLine]",
         "]"}]}], "\[IndentingNewLine]", "]"}]}], "\[IndentingNewLine]", 
    "]"}]}]}]], "Input",
 CellChangeTimes->{{3.741628257483049*^9, 3.741628271474371*^9}, {
   3.741628393634809*^9, 3.741628401442338*^9}, 3.741628475418841*^9, {
   3.7416320337951326`*^9, 3.7416320646028976`*^9}, {3.7416321171790905`*^9, 
   3.7416321374587574`*^9}, {3.7416322642594895`*^9, 3.741632265418827*^9}, {
   3.741632318659253*^9, 3.7416323388910103`*^9}, {3.7416323883795805`*^9, 
   3.741632399899369*^9}, {3.7416324341873565`*^9, 3.741632461683078*^9}, {
   3.7416328246031837`*^9, 3.741632896763126*^9}, {3.741632949211673*^9, 
   3.7416329503236055`*^9}, {3.7416331680359*^9, 3.7416332283635883`*^9}, {
   3.7416335349555426`*^9, 3.7416335363553715`*^9}, {3.7416344530041676`*^9, 
   3.741634473403962*^9}, {3.7416345156113276`*^9, 3.741634521083283*^9}, {
   3.7416345569079885`*^9, 3.741634570404031*^9}, {3.741634620988864*^9, 
   3.7416346501312895`*^9}, {3.7416347607729435`*^9, 3.741634789891575*^9}, {
   3.741635249772173*^9, 3.7416352877635703`*^9}, {3.7416353768363314`*^9, 
   3.7416354566437387`*^9}, 3.7416363591732435`*^9, 3.7416363967883554`*^9, {
   3.741636482533676*^9, 3.741636545916073*^9}, {3.741972044286519*^9, 
   3.7419721639352417`*^9}, {3.741972399368523*^9, 3.741972447207896*^9}, {
   3.7419728236655264`*^9, 3.7419728238244348`*^9}},
 CellLabel->"In[19]:=",ExpressionUUID->"3dd4e5d5-526f-4401-a5b0-781ba4bf47d2"],

Cell[CellGroupData[{

Cell[BoxData[
 RowBox[{"StringBDMC", "[", 
  RowBox[{"\"\<010101010101010101111\>\"", ",", "\"\<010\>\"", ",", "3"}], 
  "]"}]], "Input",
 CellChangeTimes->{{3.7416320944114103`*^9, 3.741632109212067*^9}, 
   3.741632271468094*^9, {3.741632856139696*^9, 3.7416328579632034`*^9}, {
   3.7416331892277136`*^9, 3.741633217107242*^9}, {3.741633303067525*^9, 
   3.7416333043628006`*^9}, 3.7416334320996957`*^9},
 CellLabel->"In[20]:=",ExpressionUUID->"8c9300bc-4100-459c-b623-5cc492091dc8"],

Cell[BoxData["14.071500815885443`"], "Output",
 CellChangeTimes->{
  3.741632410568433*^9, {3.741632858851695*^9, 3.741632869026045*^9}, 
   3.7416329064983134`*^9, {3.741632940801191*^9, 3.741632952503213*^9}, {
   3.7416331553912005`*^9, 3.74163322969483*^9}, 3.7416333051653414`*^9, 
   3.741633433879055*^9, 3.7416335389864902`*^9, 3.7416345307970963`*^9, {
   3.741634624503853*^9, 3.7416346528242755`*^9}, 3.7416347918084784`*^9, 
   3.7416353032883863`*^9, {3.7416354520884237`*^9, 3.7416354595281096`*^9}, 
   3.74163643291265*^9, {3.7416366209054546`*^9, 3.7416366247683697`*^9}, 
   3.741967441835052*^9, 3.741972106826831*^9, {3.7419721376732283`*^9, 
   3.741972166666684*^9}, 3.7419724502911367`*^9, 3.7419728259250836`*^9, 
   3.7419731371563005`*^9, 3.742040195726035*^9, 3.7420434655554976`*^9, {
   3.7420484357215085`*^9, 3.7420484472768736`*^9}, 3.742049831959347*^9, 
   3.74205477570487*^9, 3.742055096991557*^9, 3.74205523387467*^9, 
   3.7420552982489705`*^9, 3.742055681420848*^9, {3.742055856494399*^9, 
   3.742055872397029*^9}, 3.7420559409492598`*^9, 3.742056057345839*^9, 
   3.7420561367128086`*^9, 3.742056172719739*^9, 3.742056246910006*^9, 
   3.7420563025215144`*^9, 3.7420741589269147`*^9, 3.7420743240831184`*^9, 
   3.742076346054635*^9, 3.7420764692907815`*^9, 3.7420773753752985`*^9, 
   3.742078103428072*^9, 3.7422173982017393`*^9, 3.7422248416904583`*^9, 
   3.742230256948661*^9, 3.7422312078427315`*^9, 3.7426490970603523`*^9, 
   3.7426496464588203`*^9, 3.7426500150114245`*^9, 3.7426501306914415`*^9, 
   3.7427716492054873`*^9, 3.742771775448591*^9, 3.742772147570219*^9, 
   3.7427722430117607`*^9, 3.7427723182222586`*^9, 3.742772825452197*^9, 
   3.742772964907095*^9, 3.7427735344878197`*^9, {3.7428315328393693`*^9, 
   3.74283156231676*^9}, 3.7584961862205405`*^9, 3.7674724187576437`*^9},
 CellLabel->"Out[20]=",ExpressionUUID->"c13e3f89-0732-4e4f-9c98-5e86bd4b2363"]
}, Open  ]],

Cell["The next definition allows for setting a partition size.", "Text",
 CellChangeTimes->{{3.741967543943346*^9, 
  3.741967571638541*^9}},ExpressionUUID->"1d47e59e-1b0b-4fa0-b03c-\
d1442e843aec"],

Cell[BoxData[
 RowBox[{
  RowBox[{
   RowBox[{"StringBDMC2", "[", 
    RowBox[{"string_", ",", "string2_", ",", "partSize_", ",", 
     RowBox[{"len_:", "1"}]}], "]"}], ":=", " ", "\[IndentingNewLine]", 
   RowBox[{"N", "@", 
    RowBox[{"Block", "[", 
     RowBox[{
      RowBox[{"{", "\[IndentingNewLine]", 
       RowBox[{
        RowBox[{"part", " ", "=", " ", 
         RowBox[{"StringPartition", "[", 
          RowBox[{"string", ",", "partSize", ",", "len"}], "]"}]}], ",", 
        "\[IndentingNewLine]", 
        RowBox[{"part2", " ", "=", " ", 
         RowBox[{"StringPartition", "[", 
          RowBox[{"string2", ",", "partSize", ",", "len"}], "]"}]}], ",", 
        "\[IndentingNewLine]", 
        RowBox[{"ay", " ", "=", " ", 
         RowBox[{"Tally", "[", 
          RowBox[{"StringPartition", "[", 
           RowBox[{"string2", ",", "partSize", ",", "len"}], "]"}], "]"}]}]}],
        "\[IndentingNewLine]", "}"}], ",", " ", "\[IndentingNewLine]", 
      RowBox[{"Block", "[", 
       RowBox[{
        RowBox[{"{", 
         RowBox[{"t", " ", "=", 
          RowBox[{"Table", "[", 
           RowBox[{
            RowBox[{
             RowBox[{"ny", "[", 
              RowBox[{
               RowBox[{"ay", "[", 
                RowBox[{"[", "i", "]"}], "]"}], "[", 
               RowBox[{"[", "1", "]"}], "]"}], "]"}], "=", 
             RowBox[{
              RowBox[{"ay", "[", 
               RowBox[{"[", "i", "]"}], "]"}], "[", 
              RowBox[{"[", "2", "]"}], "]"}]}], ",", 
            RowBox[{"{", 
             RowBox[{"i", ",", 
              RowBox[{"Length", "[", "ay", "]"}]}], "}"}]}], "]"}]}], "}"}], 
        ",", "\[IndentingNewLine]", 
        RowBox[{
         RowBox[{"Total", "[", 
          RowBox[{
           RowBox[{
            RowBox[{"(", 
             RowBox[{
              RowBox[{"HashStrings", "[", 
               RowBox[{"#", "[", 
                RowBox[{"[", "1", "]"}], "]"}], "]"}], "+", 
              RowBox[{"Log", "[", 
               RowBox[{"2", ",", 
                RowBox[{"#", "[", 
                 RowBox[{"[", "2", "]"}], "]"}]}], "]"}]}], ")"}], "&"}], "/@", 
           RowBox[{"Tally", "[", 
            RowBox[{"NotIn", "[", 
             RowBox[{"part", ",", " ", "part2"}], "]"}], "]"}]}], "]"}], 
         "\[IndentingNewLine]", "+", " ", 
         RowBox[{"Total", "[", 
          RowBox[{
           RowBox[{
            RowBox[{"Log", "[", 
             RowBox[{"2", ",", 
              RowBox[{"RepM", "[", 
               RowBox[{
                RowBox[{"#", "[", 
                 RowBox[{"[", "2", "]"}], "]"}], ",", 
                RowBox[{"ny", "[", 
                 RowBox[{"#", "[", 
                  RowBox[{"[", "1", "]"}], "]"}], "]"}]}], "]"}]}], "]"}], 
            "&"}], "/@", 
           RowBox[{"Tally", "[", 
            RowBox[{"Shrd", "[", 
             RowBox[{"part", ",", " ", "part2"}], "]"}], "]"}]}], "]"}]}]}], 
       "\[IndentingNewLine]", "]"}]}], "\[IndentingNewLine]", "]"}]}]}], 
  "\[IndentingNewLine]"}]], "Input",
 CellChangeTimes->{{3.741637524540591*^9, 3.7416375776280937`*^9}, {
  3.7419728946321087`*^9, 3.7419729888407555`*^9}},
 CellLabel->"In[24]:=",ExpressionUUID->"db8e7e4d-73f6-4beb-8cf5-9e73ba37478f"],

Cell[CellGroupData[{

Cell[BoxData[
 RowBox[{"StringBDMC2", "[", 
  RowBox[{
  "\"\<010101010101010101111\>\"", ",", "\"\<000\>\"", ",", "3", ",", "3"}], 
  "]"}]], "Input",
 CellChangeTimes->{{3.741637588324312*^9, 3.7416375989405513`*^9}},
 CellLabel->"In[25]:=",ExpressionUUID->"d380abdd-aeb5-4e65-877d-4e2af71ee9b1"],

Cell[BoxData["19.57688365108973`"], "Output",
 CellChangeTimes->{
  3.7416376389421787`*^9, 3.7419674418670344`*^9, 3.7419729607714634`*^9, 
   3.7419729916601458`*^9, 3.741973152700431*^9, 3.7420401957650137`*^9, 
   3.7420434655934763`*^9, {3.742048435803462*^9, 3.742048447326845*^9}, 
   3.7420498320233355`*^9, 3.742054775756843*^9, 3.7420550970565233`*^9, 
   3.7420552339406357`*^9, 3.742055298315935*^9, 3.74205568147582*^9, {
   3.7420558565463734`*^9, 3.7420558724639983`*^9}, 3.7420559410022335`*^9, 
   3.7420560573978124`*^9, 3.7420561368037653`*^9, 3.74205617277571*^9, 
   3.742056246967976*^9, 3.7420563025744863`*^9, 3.7420741589948764`*^9, 
   3.7420743241510105`*^9, 3.7420763461106033`*^9, 3.742076469361741*^9, 
   3.742077375469246*^9, 3.74207810350303*^9, 3.7422173982507167`*^9, 
   3.7422248417304373`*^9, 3.7422302569916377`*^9, 3.7422312078947043`*^9, 
   3.7426490971003313`*^9, 3.7426496464968014`*^9, 3.7426500150584*^9, 
   3.7426501307314205`*^9, 3.7427716492614794`*^9, 3.742771775509624*^9, 
   3.7427721476292095`*^9, 3.742772243059753*^9, 3.7427723182742505`*^9, 
   3.742772825512188*^9, 3.7427729649790835`*^9, 3.7427735345408115`*^9, {
   3.7428315328803463`*^9, 3.742831562354739*^9}, 3.758496186317008*^9, 
   3.767472418856729*^9},
 CellLabel->"Out[25]=",ExpressionUUID->"5fa0bd79-5989-4781-b1b4-6ed7451b3517"]
}, Open  ]]
}, Open  ]],

Cell[CellGroupData[{

Cell["Experiments.", "Section",
 CellChangeTimes->{{3.741967774928049*^9, 
  3.7419677949596167`*^9}},ExpressionUUID->"dd6537fe-cfbd-4dfd-b188-\
213afede9a29"],

Cell["Lets start with a random string.", "Text",
 CellChangeTimes->{{3.7419692399780235`*^9, 
  3.7419692627780123`*^9}},ExpressionUUID->"9d7cfb04-0d36-433a-8c0e-\
ce52af8e5d21"],

Cell[BoxData[
 RowBox[{"SeedRandom", "[", "07082018", "]"}]], "Input",
 CellChangeTimes->{{3.741969326050906*^9, 3.741969336362022*^9}, {
  3.7426496267658043`*^9, 3.7426496313095007`*^9}},
 CellLabel->"In[26]:=",ExpressionUUID->"1af7e69d-8344-47b4-af95-7e168e3168e8"],

Cell[BoxData[
 RowBox[{
  RowBox[{"random", "[", "n_", "]"}], " ", ":=", " ", 
  RowBox[{"RandomInteger", "[", 
   RowBox[{
    RowBox[{"{", 
     RowBox[{"0", ",", "1"}], "}"}], ",", "n"}], "]"}]}]], "Input",
 CellChangeTimes->{{3.7419692714580593`*^9, 3.741969310154978*^9}, {
  3.7419693449861*^9, 3.741969357497961*^9}, {3.7420401186899233`*^9, 
  3.7420401310489407`*^9}, {3.742040207953586*^9, 3.7420402087371416`*^9}},
 CellLabel->"In[27]:=",ExpressionUUID->"40eafe60-c744-40be-bc9f-f1969ddd3efc"],

Cell[CellGroupData[{

Cell[BoxData[
 RowBox[{"r1", " ", "=", " ", 
  RowBox[{"random", "[", "20", "]"}]}]], "Input",
 CellChangeTimes->{{3.7420402106730466`*^9, 3.7420402175851355`*^9}},
 CellLabel->"In[28]:=",ExpressionUUID->"d7de1833-7b86-4ab8-8a46-a993cf3e3f71"],

Cell[BoxData[
 RowBox[{"{", 
  RowBox[{
  "1", ",", "1", ",", "0", ",", "0", ",", "0", ",", "1", ",", "0", ",", "1", 
   ",", "1", ",", "1", ",", "0", ",", "1", ",", "1", ",", "1", ",", "0", ",", 
   "1", ",", "0", ",", "1", ",", "0", ",", "1"}], "}"}]], "Output",
 CellChangeTimes->{
  3.742040222060603*^9, 3.7420434656124654`*^9, {3.742048435827448*^9, 
   3.7420484473518314`*^9}, 3.7420498320483313`*^9, 3.74205477578483*^9, 
   3.7420550970855074`*^9, 3.7420552339666224`*^9, 3.7420552983419223`*^9, 
   3.7420556815028057`*^9, {3.74205585657136*^9, 3.7420558724899845`*^9}, 
   3.7420559410282183`*^9, 3.7420560574237986`*^9, 3.7420561368440266`*^9, 
   3.742056172804695*^9, 3.7420562469949617`*^9, 3.742056302602473*^9, 
   3.7420741590228605`*^9, 3.742074324176996*^9, 3.742076346140586*^9, 
   3.742076469388726*^9, 3.7420773754982295`*^9, 3.7420781035410085`*^9, 
   3.7422173982757053`*^9, 3.7422248417514257`*^9, 3.742230257164544*^9, 
   3.7422312079136944`*^9, 3.7426490971233196`*^9, 3.742649646515792*^9, 
   3.7426500150763903`*^9, 3.74265013075141*^9, 3.742771649283476*^9, 
   3.7427717755346203`*^9, 3.7427721476522055`*^9, 3.7427722430827494`*^9, 
   3.7427723183012466`*^9, 3.7427728255371842`*^9, 3.7427729650050793`*^9, 
   3.7427735345658073`*^9, {3.7428315329003353`*^9, 3.742831562374728*^9}, 
   3.758496186370696*^9, 3.767472418900705*^9},
 CellLabel->"Out[28]=",ExpressionUUID->"67b85a8a-7c98-4f04-8858-aea8d8adaf27"]
}, Open  ]],

Cell["\<\
As expected, the conditional entropy and conditional BDM of this random \
string with itself should be 0.\
\>", "Text",
 CellChangeTimes->{{3.7419693659381447`*^9, 3.7419694005294046`*^9}, {
  3.7419694841936617`*^9, 
  3.7419694883862696`*^9}},ExpressionUUID->"4c8b2ae4-ea21-44d2-a129-\
2a494bfceb71"],

Cell[CellGroupData[{

Cell[BoxData[
 RowBox[{"Statistics`Library`NConditionalEntropy", "[", 
  RowBox[{"r1", ",", "r1"}], "]"}]], "Input",
 CellChangeTimes->{{3.741969419474594*^9, 3.741969428773288*^9}, {
  3.741969862987506*^9, 3.7419698838665905`*^9}, {3.7420402283380656`*^9, 
  3.742040231929034*^9}},
 CellLabel->"In[29]:=",ExpressionUUID->"39ca712b-ee15-408b-bad9-2f4199f4453d"],

Cell[BoxData["0.`"], "Output",
 CellChangeTimes->{
  3.741969429669776*^9, {3.7419698729418254`*^9, 3.7419698854696765`*^9}, 
   3.741972999675573*^9, 3.7420401957840023`*^9, 3.742040232532693*^9, 
   3.742043465621461*^9, {3.7420484358374424`*^9, 3.7420484473618245`*^9}, 
   3.7420498320603285`*^9, 3.742054775795823*^9, 3.7420550970985003`*^9, 
   3.742055233977616*^9, 3.7420552983529167`*^9, 3.7420556815147996`*^9, {
   3.742055856583353*^9, 3.7420558725009785`*^9}, 3.7420559410382147`*^9, 
   3.742056057435792*^9, 3.742056136867015*^9, 3.742056172817688*^9, 
   3.7420562470079546`*^9, 3.742056302614466*^9, 3.742074159034854*^9, 
   3.742074324189333*^9, 3.7420763461525793`*^9, 3.7420764694017186`*^9, 
   3.742077375510223*^9, 3.7420781035559998`*^9, 3.7422173982886996`*^9, 
   3.7422248417604213`*^9, 3.7422302571725397`*^9, 3.74223120792169*^9, 
   3.742649097133314*^9, 3.742649646524787*^9, 3.7426500150843863`*^9, 
   3.7426501307604055`*^9, 3.7427716492934737`*^9, 3.7427717755446186`*^9, 
   3.7427721476612043`*^9, 3.742772243094748*^9, 3.7427723183122444`*^9, 
   3.7427728255481825`*^9, 3.7427729650150776`*^9, 3.7427735345758057`*^9, {
   3.742831532908331*^9, 3.742831562382723*^9}, 3.7584961863967156`*^9, 
   3.767472418915696*^9},
 CellLabel->"Out[29]=",ExpressionUUID->"d0351ff1-2792-4d57-a01b-7eb03760d54b"]
}, Open  ]],

Cell[CellGroupData[{

Cell[BoxData[
 RowBox[{"r1S", " ", "=", " ", 
  RowBox[{"StringJoin", "[", 
   RowBox[{"Map", "[", 
    RowBox[{"ToString", ",", "r1"}], "]"}], "]"}]}]], "Input",
 CellChangeTimes->{{3.7419694919242516`*^9, 3.741969563922166*^9}, {
  3.742040094345298*^9, 3.742040098392008*^9}, {3.7420402378346934`*^9, 
  3.742040259249575*^9}},
 CellLabel->"In[30]:=",ExpressionUUID->"2e8048c1-36e6-4dcc-8518-4423e5ec64e6"],

Cell[BoxData["\<\"11000101110111010101\"\>"], "Output",
 CellChangeTimes->{{3.7419695094942255`*^9, 3.7419695643799043`*^9}, 
   3.741973001188709*^9, 3.7420401958539667`*^9, 3.742040262380803*^9, 
   3.742043465629456*^9, {3.7420484358464375`*^9, 3.74204844737182*^9}, 
   3.7420498320703273`*^9, 3.7420547758058186`*^9, 3.742055097109496*^9, 
   3.74205523398861*^9, 3.7420552983649096`*^9, 3.742055681525793*^9, {
   3.7420558565953465`*^9, 3.742055872512972*^9}, 3.7420559410492077`*^9, 
   3.7420560574467874`*^9, 3.742056136890003*^9, 3.7420561728296824`*^9, 
   3.7420562470229473`*^9, 3.74205630262646*^9, 3.742074159047847*^9, 
   3.7420743242013264`*^9, 3.742076346163573*^9, 3.742076469413712*^9, 
   3.7420773755222163`*^9, 3.742078103571991*^9, 3.7422173982986946`*^9, 
   3.742224841768417*^9, 3.7422302571815343`*^9, 3.7422312079296856`*^9, 
   3.74264909714231*^9, 3.742649646532783*^9, 3.7426500150923824`*^9, 
   3.7426501307694006`*^9, 3.7427716493024726`*^9, 3.742771775554617*^9, 
   3.742772147670203*^9, 3.742772243103746*^9, 3.7427723183232427`*^9, 
   3.742772825558181*^9, 3.742772965025076*^9, 3.742773534586804*^9, {
   3.7428315329173255`*^9, 3.7428315623907185`*^9}, 3.758496186416952*^9, 
   3.7674724189336853`*^9},
 CellLabel->"Out[30]=",ExpressionUUID->"1865911c-a3c7-43c6-bb7e-9b379977b04a"]
}, Open  ]],

Cell[CellGroupData[{

Cell[BoxData[
 RowBox[{"StringBDMC", "[", 
  RowBox[{"r1S", ",", "r1S", ",", "3"}], "]"}]], "Input",
 CellChangeTimes->{{3.74196957696972*^9, 3.741969615481743*^9}, {
  3.7419697822915545`*^9, 3.7419697946025286`*^9}, {3.7420402663310804`*^9, 
  3.7420402749132314`*^9}},
 CellLabel->"In[31]:=",ExpressionUUID->"4a33d689-799e-4c98-a537-50dab44ae3a9"],

Cell[BoxData["0.`"], "Output",
 CellChangeTimes->{
  3.7419696160144386`*^9, {3.7419697863412437`*^9, 3.741969795245162*^9}, 
   3.74197300269285*^9, 3.7419731630595207`*^9, 3.7420401961577945`*^9, 
   3.7420402755658627`*^9, 3.74204346563845*^9, {3.7420484358574314`*^9, 
   3.742048447381814*^9}, 3.742049832081326*^9, 3.7420547758168135`*^9, 
   3.7420550971214895`*^9, 3.742055233999605*^9, 3.742055298375905*^9, 
   3.742055681537787*^9, {3.742055856607342*^9, 3.7420558725249667`*^9}, 
   3.742055941061203*^9, 3.7420560574587803`*^9, 3.742056136902996*^9, 
   3.7420561728416758`*^9, 3.7420562470349407`*^9, 3.7420563026384535`*^9, 
   3.7420741590598392`*^9, 3.742074324213319*^9, 3.742076346176566*^9, 
   3.742076469425705*^9, 3.7420773755352087`*^9, 3.742078103587982*^9, 
   3.7422173983096895`*^9, 3.7422248417774124`*^9, 3.74223025719053*^9, 
   3.742231207937681*^9, 3.7426490971682973`*^9, 3.7426496465417786`*^9, 
   3.742650015100378*^9, 3.742650130777396*^9, 3.742771649311471*^9, 
   3.7427717755655985`*^9, 3.7427721476802015`*^9, 3.7427722431137447`*^9, 
   3.742772318334241*^9, 3.742772825570179*^9, 3.7427729650360746`*^9, 
   3.742773534598802*^9, {3.742831532925321*^9, 3.7428315623997135`*^9}, 
   3.758496186437488*^9, 3.767472418948677*^9},
 CellLabel->"Out[31]=",ExpressionUUID->"249373f7-5378-4bef-9868-5aba9275c226"]
}, Open  ]],

Cell["The partition size doesn\[CloseCurlyQuote]t matter.", "Text",
 CellChangeTimes->{{3.7420403235459137`*^9, 
  3.742040361833273*^9}},ExpressionUUID->"176ba1c1-0e4e-493e-86bf-\
89740c7035a7"],

Cell[CellGroupData[{

Cell[BoxData[
 RowBox[{"Table", "[", 
  RowBox[{
   RowBox[{"StringBDMC2", "[", 
    RowBox[{"r1S", ",", "r1S", ",", "i", ",", "1"}], "]"}], ",", 
   RowBox[{"{", 
    RowBox[{"i", ",", "20"}], "}"}]}], "]"}]], "Input",
 CellChangeTimes->{{3.741969930363066*^9, 3.7419699594664574`*^9}, {
  3.742040287291423*^9, 3.7420403091380663`*^9}, {3.7420403525635185`*^9, 
  3.742040354818244*^9}},
 CellLabel->"In[32]:=",ExpressionUUID->"f870a9bf-97ae-4288-bf5a-674e714543f7"],

Cell[BoxData[
 RowBox[{"{", 
  RowBox[{
  "0.`", ",", "0.`", ",", "0.`", ",", "0.`", ",", "0.`", ",", "0.`", ",", 
   "0.`", ",", "0.`", ",", "0.`", ",", "0.`", ",", "0.`", ",", "0.`", ",", 
   "0.`", ",", "0.`", ",", "0.`", ",", "0.`", ",", "0.`", ",", "0.`", ",", 
   "0.`", ",", "0.`"}], "}"}]], "Output",
 CellChangeTimes->{{3.741969933583228*^9, 3.741969960158063*^9}, 
   3.741973007883955*^9, 3.7419731684044695`*^9, 3.7420401963526845`*^9, 
   3.742040310109517*^9, 3.7420403557427197`*^9, 3.742043465648445*^9, {
   3.742048435867426*^9, 3.742048447392807*^9}, 3.742049832092324*^9, 
   3.7420547758278074`*^9, 3.742055097132484*^9, 3.742055234012598*^9, 
   3.742055298388898*^9, 3.7420556815487814`*^9, {3.7420558566183357`*^9, 
   3.7420558725369606`*^9}, 3.742055941073196*^9, 3.7420560574707747`*^9, 
   3.7420561369249854`*^9, 3.742056172855669*^9, 3.7420562470469356`*^9, 
   3.7420563026504483`*^9, 3.742074159072832*^9, 3.7420743242253127`*^9, 
   3.742076346188559*^9, 3.742076469438698*^9, 3.742077375547202*^9, 
   3.7420781036039734`*^9, 3.7422173983216844`*^9, 3.742224841787407*^9, 
   3.742230257199525*^9, 3.742231207948675*^9, 3.7426490971902857`*^9, 
   3.742649646551773*^9, 3.742650015109374*^9, 3.74265013078939*^9, 
   3.7427716493214693`*^9, 3.7427717755755973`*^9, 3.7427721476911993`*^9, 
   3.7427722431247425`*^9, 3.74277231834524*^9, 3.742772825588176*^9, 
   3.7427729650490723`*^9, 3.7427735346098003`*^9, {3.7428315329353156`*^9, 
   3.742831562409708*^9}, 3.7584961864569087`*^9, 3.767472418969665*^9},
 CellLabel->"Out[32]=",ExpressionUUID->"43168b69-5e47-4099-bef4-41489e51597b"]
}, Open  ]],

Cell["\<\
We can use a randomly generated string as a base to bigger strings. \
Conditional entropy should be now higher than zero with respect to the \
smaller, base string.\
\>", "Text",
 CellChangeTimes->{{3.7420398722148128`*^9, 3.7420398988947377`*^9}, {
  3.742040024967524*^9, 3.7420400573762026`*^9}, {3.7420411666953135`*^9, 
  3.742041191094507*^9}},ExpressionUUID->"36edf26a-1a2b-4e32-8c98-\
6bc2685f66f6"],

Cell[CellGroupData[{

Cell[BoxData[
 RowBox[{"rSmall", " ", "=", " ", 
  RowBox[{"random", "[", "5", "]"}]}]], "Input",
 CellChangeTimes->{{3.7420400700320406`*^9, 3.7420400845838056`*^9}, {
  3.7420407275262136`*^9, 3.7420407317008514`*^9}},
 CellLabel->"In[33]:=",ExpressionUUID->"3c15c583-534f-4abc-8e4a-932a5aaf5e6e"],

Cell[BoxData[
 RowBox[{"{", 
  RowBox[{"0", ",", "0", ",", "1", ",", "1", ",", "1"}], "}"}]], "Output",
 CellChangeTimes->{
  3.7420407333838987`*^9, 3.742043465655441*^9, {3.7420484358774204`*^9, 
   3.7420484474028025`*^9}, 3.7420498321023226`*^9, 3.742054775839801*^9, 
   3.7420550971444917`*^9, 3.742055234023592*^9, 3.742055298399893*^9, 
   3.742055681560775*^9, {3.7420558566293297`*^9, 3.7420558725499535`*^9}, 
   3.7420559410841904`*^9, 3.742056057482769*^9, 3.742056136947878*^9, 
   3.742056172868662*^9, 3.7420562470589294`*^9, 3.7420563026624413`*^9, 
   3.7420741590888233`*^9, 3.7420743242373056`*^9, 3.7420763461995525`*^9, 
   3.742076469450691*^9, 3.7420773755591955`*^9, 3.7420781036189647`*^9, 
   3.7422173983316793`*^9, 3.742224841796402*^9, 3.7422302572075205`*^9, 
   3.742231207959669*^9, 3.7426490972002807`*^9, 3.7426496465627675`*^9, 
   3.7426500151173687`*^9, 3.742650130800384*^9, 3.742771649330468*^9, 
   3.7427717755855956`*^9, 3.742772147701198*^9, 3.742772243136741*^9, 
   3.7427723183572373`*^9, 3.7427728255991745`*^9, 3.7427729650600705`*^9, 
   3.742773534620798*^9, {3.7428315329473085`*^9, 3.742831562417703*^9}, 
   3.7584961864869328`*^9, 3.7674724189916515`*^9},
 CellLabel->"Out[33]=",ExpressionUUID->"2967be13-ef59-4fc6-acfb-252e52f73e15"]
}, Open  ]],

Cell[CellGroupData[{

Cell[BoxData[
 RowBox[{"rLarge", " ", "=", 
  RowBox[{"Flatten", "[", 
   RowBox[{"RandomChoice", "[", 
    RowBox[{
     RowBox[{"{", "rSmall", "}"}], ",", "4"}], "]"}], "]"}]}]], "Input",
 CellChangeTimes->{{3.7420407732208605`*^9, 3.742040836140992*^9}, {
  3.7420408736452827`*^9, 3.742040876036929*^9}},
 CellLabel->"In[34]:=",ExpressionUUID->"0cc4f1c8-9ed8-4aaf-bce6-6b856a5a478c"],

Cell[BoxData[
 RowBox[{"{", 
  RowBox[{
  "0", ",", "0", ",", "1", ",", "1", ",", "1", ",", "0", ",", "0", ",", "1", 
   ",", "1", ",", "1", ",", "0", ",", "0", ",", "1", ",", "1", ",", "1", ",", 
   "0", ",", "0", ",", "1", ",", "1", ",", "1"}], "}"}]], "Output",
 CellChangeTimes->{{3.7420408103524027`*^9, 3.7420408274087496`*^9}, 
   3.742040876528651*^9, 3.742043465663437*^9, {3.742048435888414*^9, 
   3.742048447412797*^9}, 3.742049832112321*^9, 3.7420547758507957`*^9, 
   3.742055097157471*^9, 3.7420552340355864`*^9, 3.7420552984118853`*^9, 
   3.742055681572769*^9, {3.7420558566403246`*^9, 3.742055872561947*^9}, 
   3.7420559410961843`*^9, 3.742056057493762*^9, 3.742056136970867*^9, 
   3.7420561728816557`*^9, 3.7420562470699234`*^9, 3.7420563026744347`*^9, 
   3.742074159101816*^9, 3.742074324249299*^9, 3.742076346211546*^9, 
   3.7420764694626837`*^9, 3.742077375571189*^9, 3.742078103633956*^9, 
   3.7422173983406754`*^9, 3.7422248418043976`*^9, 3.7422302572165155`*^9, 
   3.742231207968664*^9, 3.742649097225268*^9, 3.7426496465707636`*^9, 
   3.742650015125365*^9, 3.74265013080838*^9, 3.7427716493404665`*^9, 
   3.742771775596594*^9, 3.7427721477121964`*^9, 3.742772243146739*^9, 
   3.7427723183782344`*^9, 3.7427728256101723`*^9, 3.7427729650730686`*^9, 
   3.742773534631797*^9, {3.742831532955304*^9, 3.7428315624256988`*^9}, 
   3.7584961865069313`*^9, 3.7674724190106416`*^9},
 CellLabel->"Out[34]=",ExpressionUUID->"a60864de-4af2-472a-897f-9400fb336b2f"]
}, Open  ]],

Cell[CellGroupData[{

Cell[BoxData[
 RowBox[{"rSmallS", " ", "=", " ", 
  RowBox[{"StringJoin", "[", 
   RowBox[{"Map", "[", 
    RowBox[{"ToString", ",", "rSmall"}], "]"}], "]"}]}]], "Input",
 CellChangeTimes->{{3.7420407379483156`*^9, 3.7420407529577603`*^9}, 
   3.7420409047746267`*^9},
 CellLabel->"In[35]:=",ExpressionUUID->"af835a72-0b5e-4d1b-bb08-f4f15f4d9d36"],

Cell[BoxData["\<\"00111\"\>"], "Output",
 CellChangeTimes->{
  3.7420407536883483`*^9, 3.742043465671432*^9, {3.7420484358974085`*^9, 
   3.7420484474227905`*^9}, 3.7420498321233187`*^9, 3.7420547758617897`*^9, 
   3.742055097169465*^9, 3.7420552340465803`*^9, 3.742055298422881*^9, 
   3.742055681583764*^9, {3.7420558566513176`*^9, 3.742055872573941*^9}, 
   3.742055941108178*^9, 3.7420560575057564`*^9, 3.7420561369938545`*^9, 
   3.7420561728946486`*^9, 3.742056247081918*^9, 3.7420563026874285`*^9, 
   3.742074159113809*^9, 3.7420743242612925`*^9, 3.7420763462245398`*^9, 
   3.742076469474677*^9, 3.742077375584181*^9, 3.7420781036489477`*^9, 
   3.7422173983496714`*^9, 3.742224841813393*^9, 3.7422302572255106`*^9, 
   3.7422312079776587`*^9, 3.742649097237262*^9, 3.7426496465787597`*^9, 
   3.7426500151333604`*^9, 3.742650130817375*^9, 3.7427716493494654`*^9, 
   3.742771775606592*^9, 3.7427721477221947`*^9, 3.7427722431577377`*^9, 
   3.742772318392232*^9, 3.742772825621171*^9, 3.742772965085067*^9, 
   3.742773534642795*^9, {3.7428315329632998`*^9, 3.742831562433695*^9}, 
   3.758496186536684*^9, 3.767472419035663*^9},
 CellLabel->"Out[35]=",ExpressionUUID->"d609bcd6-6999-4d77-afcd-6dbd7b76feec"]
}, Open  ]],

Cell[CellGroupData[{

Cell[BoxData[
 RowBox[{"rLargeS", " ", "=", " ", 
  RowBox[{"StringJoin", "[", 
   RowBox[{"Map", "[", 
    RowBox[{"ToString", ",", "rLarge"}], "]"}], "]"}]}]], "Input",
 CellChangeTimes->{{3.7420408942455807`*^9, 3.742040928023172*^9}},
 CellLabel->"In[36]:=",ExpressionUUID->"18a38d57-d980-40ef-a7a7-093b49ee48e0"],

Cell[BoxData["\<\"00111001110011100111\"\>"], "Output",
 CellChangeTimes->{{3.7420409203887877`*^9, 3.742040930448799*^9}, 
   3.742043465679427*^9, {3.7420484359084024`*^9, 3.7420484474337845`*^9}, 
   3.742049832133317*^9, 3.7420547758727846`*^9, 3.7420550971814585`*^9, 
   3.7420552340575747`*^9, 3.7420552984338746`*^9, 3.742055681594758*^9, {
   3.7420558566623125`*^9, 3.7420558725849357`*^9}, 3.7420559411201715`*^9, 
   3.74205605751775*^9, 3.742056137017842*^9, 3.742056172907642*^9, 
   3.7420562470939107`*^9, 3.7420563026984234`*^9, 3.742074159126802*^9, 
   3.7420743242722855`*^9, 3.742076346236532*^9, 3.7420764694866705`*^9, 
   3.7420773755961742`*^9, 3.7420781036649384`*^9, 3.7422173983586674`*^9, 
   3.7422248418223886`*^9, 3.7422302572345057`*^9, 3.7422312079868517`*^9, 
   3.7426490972482567`*^9, 3.7426496465857563`*^9, 3.7426500151413565`*^9, 
   3.742650130825371*^9, 3.7427716493594637`*^9, 3.74277177561759*^9, 
   3.742772147732193*^9, 3.742772243167736*^9, 3.74277231840423*^9, 
   3.7427728256311693`*^9, 3.7427729650980644`*^9, 3.7427735346547933`*^9, {
   3.7428315329712954`*^9, 3.74283156244269*^9}, 3.7584961865470796`*^9, 
   3.7674724190546207`*^9},
 CellLabel->"Out[36]=",ExpressionUUID->"c00fa975-4fe7-4060-9bcd-9865ff68fe7e"]
}, Open  ]],

Cell[CellGroupData[{

Cell[BoxData[
 RowBox[{"Statistics`Library`NConditionalEntropy", "[", 
  RowBox[{"rLarge", ",", "rSmall"}], "]"}]], "Input",
 CellChangeTimes->{{3.742041130342783*^9, 3.7420411395745583`*^9}},
 CellLabel->"In[37]:=",ExpressionUUID->"9930b1db-2c8f-4f35-91bb-feb300e185c5"],

Cell[BoxData["2.6754887502163474`"], "Output",
 CellChangeTimes->{
  3.7420411400273027`*^9, 3.742043465687423*^9, {3.742048435918397*^9, 
   3.742048447443779*^9}, 3.742049832144315*^9, 3.7420547758837786`*^9, 
   3.7420550971934524`*^9, 3.7420552340695686`*^9, 3.7420552984458685`*^9, 
   3.7420556816067524`*^9, {3.742055856674306*^9, 3.742055872596929*^9}, 
   3.7420559411311665`*^9, 3.742056057529743*^9, 3.7420561370508285`*^9, 
   3.7420561729216337`*^9, 3.742056247106904*^9, 3.7420563027114153`*^9, 
   3.742074159138795*^9, 3.7420743242842793`*^9, 3.742076346248525*^9, 
   3.7420764694996634`*^9, 3.7420773756081676`*^9, 3.7420781036799297`*^9, 
   3.742217398368663*^9, 3.7422248418303843`*^9, 3.742230257267488*^9, 
   3.7422312079958467`*^9, 3.742649097259251*^9, 3.7426496465947514`*^9, 
   3.742650015149352*^9, 3.742650130834366*^9, 3.7427716493704615`*^9, 
   3.7427717756275887`*^9, 3.7427721477421913`*^9, 3.7427722431787343`*^9, 
   3.7427723184152284`*^9, 3.7427728256421676`*^9, 3.742772965111062*^9, 
   3.7427735346647916`*^9, {3.7428315329792905`*^9, 3.7428315624506845`*^9}, 
   3.758496186576745*^9, 3.7674724190716114`*^9},
 CellLabel->"Out[37]=",ExpressionUUID->"1fdf57e6-44d3-41ba-bbab-2f1b0fa588f9"]
}, Open  ]],

Cell[CellGroupData[{

Cell[BoxData[
 RowBox[{"StringBDMC", "[", 
  RowBox[{"rLargeS", ",", "rSmallS", ",", 
   RowBox[{"StringLength", "[", "rSmallS", "]"}]}], "]"}]], "Input",
 CellChangeTimes->{{3.7420414288812647`*^9, 3.742041470432642*^9}},
 CellLabel->"In[38]:=",ExpressionUUID->"ff22a2ee-62cd-4812-9aed-b3a71ebdefe1"],

Cell[BoxData["2.`"], "Output",
 CellChangeTimes->{{3.742041460876062*^9, 3.742041471101265*^9}, 
   3.7420434656954184`*^9, {3.7420484359283915`*^9, 3.7420484474537735`*^9}, 
   3.742049832154313*^9, 3.7420547758947725`*^9, 3.7420550972054453`*^9, 
   3.742055234081562*^9, 3.7420552984578624`*^9, 3.742055681618745*^9, {
   3.7420558566863008`*^9, 3.7420558726079235`*^9}, 3.742055941143161*^9, 
   3.742056057540738*^9, 3.7420561370768156`*^9, 3.7420561729356265`*^9, 
   3.7420562471188984`*^9, 3.74205630272341*^9, 3.742074159154786*^9, 
   3.7420743242962723`*^9, 3.742076346260518*^9, 3.7420764695116563`*^9, 
   3.742077375620161*^9, 3.7420781036949215`*^9, 3.7422173983776584`*^9, 
   3.7422248418403788`*^9, 3.742230257276483*^9, 3.742231208004842*^9, 
   3.742649097469145*^9, 3.742649646602747*^9, 3.742650015158348*^9, 
   3.7426501308443613`*^9, 3.7427716493804607`*^9, 3.742771775638587*^9, 
   3.74277214775219*^9, 3.7427722431897326`*^9, 3.742772318427226*^9, 
   3.7427728256541653`*^9, 3.74277296512306*^9, 3.74277353467579*^9, {
   3.7428315329882855`*^9, 3.742831562458681*^9}, 3.7584961865970078`*^9, 
   3.7674724190905995`*^9},
 CellLabel->"Out[38]=",ExpressionUUID->"7ceb21cc-1b7d-4aeb-8bd7-45a308fb8f47"]
}, Open  ]],

Cell[CellGroupData[{

Cell["\<\
Why Conditional BDM Works Over Different Partition Sizes, while Conditional \
Entropy Does Not. \
\>", "Subsection",
 CellChangeTimes->{{3.742052878976595*^9, 
  3.7420529842125654`*^9}},ExpressionUUID->"906acd0b-8829-4853-8b16-\
bbb76829f690"],

Cell["\<\
Now, I will analyze the behavior of conditional BDM and conditional Entropy \
over different partition sizes.\
\>", "Text",
 CellChangeTimes->{{3.7420419319317856`*^9, 
  3.742042056412401*^9}},ExpressionUUID->"9751d50e-90ca-40ed-866e-\
a849a42f50b7"],

Cell[BoxData[
 RowBox[{
  RowBox[{"ConditionalEntropyOfSize", "[", 
   RowBox[{"s1_", ",", " ", "s2_", ",", " ", "pSize_", ",", " ", "d_"}], 
   "]"}], ":=", 
  RowBox[{"Block", "[", "\[IndentingNewLine]", 
   RowBox[{
    RowBox[{"{", "\[IndentingNewLine]", 
     RowBox[{
      RowBox[{"p1", " ", "=", 
       RowBox[{"Partition", "[", 
        RowBox[{"s1", ",", "pSize", ",", "d"}], "]"}]}], ",", 
      "\[IndentingNewLine]", 
      RowBox[{"p2", " ", "=", " ", 
       RowBox[{"Partition", "[", 
        RowBox[{"s2", ",", "pSize", ",", "d"}], "]"}]}]}], 
     "\[IndentingNewLine]", "}"}], ",", "\[IndentingNewLine]", 
    RowBox[{"Statistics`Library`NConditionalEntropy", "[", 
     RowBox[{"p1", ",", "p2"}], "]"}]}], "\[IndentingNewLine]", 
   "]"}]}]], "Input",
 CellChangeTimes->{{3.7420420618293433`*^9, 3.7420420618323417`*^9}, {
  3.742042174125408*^9, 3.7420422536540346`*^9}, {3.7420422902222075`*^9, 
  3.7420423761107364`*^9}},
 CellLabel->"In[39]:=",ExpressionUUID->"33fcf89b-def7-4702-9a2f-1d2378077e72"],

Cell["\<\
We will generate a second random binary string. With high probability, we do \
not expect them to have shared information.   \
\>", "Text",
 CellChangeTimes->{{3.7420427343462334`*^9, 
  3.74204278406462*^9}},ExpressionUUID->"9f940c98-e669-433d-8378-\
1f45b6165c7f"],

Cell[CellGroupData[{

Cell[BoxData[
 RowBox[{"r2", " ", "=", " ", 
  RowBox[{"random", "[", "20", "]"}]}]], "Input",
 CellChangeTimes->{{3.7420427882092896`*^9, 3.742042794181383*^9}, {
  3.742042911865771*^9, 3.742042916226304*^9}},
 CellLabel->"In[40]:=",ExpressionUUID->"5077e013-6f39-4145-aa4b-996d97487e5f"],

Cell[BoxData[
 RowBox[{"{", 
  RowBox[{
  "1", ",", "0", ",", "1", ",", "0", ",", "1", ",", "1", ",", "0", ",", "1", 
   ",", "0", ",", "1", ",", "1", ",", "0", ",", "1", ",", "0", ",", "1", ",", 
   "1", ",", "1", ",", "0", ",", "1", ",", "0"}], "}"}]], "Output",
 CellChangeTimes->{
  3.7420429242317743`*^9, 3.742043465710409*^9, {3.742048435949379*^9, 
   3.7420484474737616`*^9}, 3.7420498321723104`*^9, 3.7420547759127636`*^9, 
   3.7420550972284346`*^9, 3.7420552341025515`*^9, 3.7420552984768524`*^9, 
   3.7420556816377363`*^9, {3.742055856705291*^9, 3.742055872628913*^9}, 
   3.7420559411651487`*^9, 3.742056057561727*^9, 3.7420561371107984`*^9, 
   3.742056172957616*^9, 3.7420562471398873`*^9, 3.7420563027463975`*^9, 
   3.74207415918377*^9, 3.74207432431826*^9, 3.742076346280507*^9, 
   3.7420764695326447`*^9, 3.7420773756421485`*^9, 3.7420781037219067`*^9, 
   3.7422173983946505`*^9, 3.7422248418543715`*^9, 3.7422302573124633`*^9, 
   3.7422312080198336`*^9, 3.7426490974851365`*^9, 3.74264964661674*^9, 
   3.7426500151743393`*^9, 3.742650130859353*^9, 3.742771649399457*^9, 
   3.742771775656584*^9, 3.7427721477701874`*^9, 3.7427722432088795`*^9, 
   3.7427723184462233`*^9, 3.7427728256721625`*^9, 3.7427729651440573`*^9, 
   3.742773534694787*^9, {3.7428315330032773`*^9, 3.742831562473672*^9}, 
   3.758496186626974*^9, 3.767472419131576*^9},
 CellLabel->"Out[40]=",ExpressionUUID->"c7e24421-56ea-48ab-a450-269eb6f9f6a9"]
}, Open  ]],

Cell[CellGroupData[{

Cell[BoxData[
 RowBox[{"r2S", "=", " ", 
  RowBox[{"StringJoin", "[", 
   RowBox[{"Map", "[", 
    RowBox[{"ToString", ",", "r2"}], "]"}], "]"}]}]], "Input",
 CellChangeTimes->{{3.7420536808192377`*^9, 3.742053696996324*^9}},
 CellLabel->"In[41]:=",ExpressionUUID->"a7324903-c228-454f-98d3-165aa746e9e5"],

Cell[BoxData["\<\"10101101011010111010\"\>"], "Output",
 CellChangeTimes->{
  3.742053698261671*^9, 3.742054775924758*^9, 3.7420550972404284`*^9, 
   3.742055234114546*^9, 3.742055298487847*^9, 3.7420556816487303`*^9, {
   3.7420558567162857`*^9, 3.742055872639907*^9}, 3.742055941177142*^9, 
   3.742056057573722*^9, 3.742056137135784*^9, 3.742056172970609*^9, 
   3.7420562471518807`*^9, 3.7420563027573924`*^9, 3.742074159199761*^9, 
   3.7420743243302536`*^9, 3.7420763462925005`*^9, 3.7420764695446377`*^9, 
   3.7420773756541414`*^9, 3.7420781037358985`*^9, 3.742217398404646*^9, 
   3.742224841863367*^9, 3.7422302573204594`*^9, 3.742231208028829*^9, 
   3.742649097494131*^9, 3.7426496466257358`*^9, 3.742650015182335*^9, 
   3.742650130868348*^9, 3.7427716494104557`*^9, 3.7427717756665826`*^9, 
   3.7427721477801857`*^9, 3.742772243219878*^9, 3.7427723184572215`*^9, 
   3.7427728256821613`*^9, 3.7427729651560555`*^9, 3.7427735347047853`*^9, {
   3.7428315330112724`*^9, 3.7428315624816675`*^9}, 3.75849618665177*^9, 
   3.7674724191485734`*^9},
 CellLabel->"Out[41]=",ExpressionUUID->"7e1cfb42-6f8a-4b77-b4e7-0159253f6770"]
}, Open  ]],

Cell[CellGroupData[{

Cell[BoxData[
 RowBox[{"Statistics`Library`NConditionalEntropy", "[", 
  RowBox[{"r1", ",", "r2"}], "]"}]], "Input",
 CellChangeTimes->{{3.7420452849276114`*^9, 3.7420452941903505`*^9}},
 CellLabel->"In[42]:=",ExpressionUUID->"8f45514a-894d-4f0d-93a2-1d258c613872"],

Cell[BoxData["0.9245112497836532`"], "Output",
 CellChangeTimes->{
  3.7420452948679657`*^9, {3.742048435959374*^9, 3.742048447483755*^9}, 
   3.7420498321823087`*^9, 3.7420547759347515`*^9, 3.742055097253421*^9, 
   3.74205523412554*^9, 3.742055298498841*^9, 3.7420556816597233`*^9, {
   3.7420558567272797`*^9, 3.7420558726509013`*^9}, 3.742055941188136*^9, 
   3.742056057584715*^9, 3.7420561371597724`*^9, 3.742056172984602*^9, 
   3.742056247162876*^9, 3.7420563027693863`*^9, 3.7420741592147527`*^9, 
   3.742074324342247*^9, 3.742076346304494*^9, 3.742076469556631*^9, 
   3.742077375666135*^9, 3.7420781037508903`*^9, 3.7422173984126425`*^9, 
   3.7422248418713627`*^9, 3.742230257329454*^9, 3.7422312080378237`*^9, 
   3.7426490975171204`*^9, 3.742649646633732*^9, 3.74265001519133*^9, 
   3.7426501308773437`*^9, 3.7427716494214535`*^9, 3.742771775677581*^9, 
   3.742772147790184*^9, 3.7427722432298765`*^9, 3.7427723184682198`*^9, 
   3.7427728256931596`*^9, 3.7427729651680536`*^9, 3.7427735347157836`*^9, {
   3.7428315330202675`*^9, 3.742831562489663*^9}, 3.758496186670329*^9, 
   3.767472419170562*^9},
 CellLabel->"Out[42]=",ExpressionUUID->"7aeaddc3-8248-45c0-927e-848cf5c9f157"]
}, Open  ]],

Cell["\<\
However, we encounter a problem with the built in Mathematica conditional \
Entropy function.\
\>", "Text",
 CellChangeTimes->{{3.742048327389043*^9, 
  3.7420483788126273`*^9}},ExpressionUUID->"09d816c1-f162-492c-aef8-\
acf092f67f52"],

Cell[CellGroupData[{

Cell[BoxData[
 RowBox[{"ConditionalEntropyOfSize", "[", 
  RowBox[{"r1", ",", " ", "r2", ",", " ", "5", ",", " ", "5"}], 
  "]"}]], "Input",
 CellChangeTimes->{{3.742045340662958*^9, 3.7420453631112103`*^9}, {
   3.74204540778584*^9, 3.7420454245593133`*^9}, 3.7420485072265296`*^9, {
   3.742052371584714*^9, 3.742052391335802*^9}},
 CellLabel->"In[43]:=",ExpressionUUID->"2ad2c65a-f77f-4fc0-860c-e15c68228bfa"],

Cell[BoxData["0.`"], "Output",
 CellChangeTimes->{{3.742045354276228*^9, 3.742045363954732*^9}, 
   3.742045425372851*^9, {3.742048435969368*^9, 3.742048447494749*^9}, 
   3.7420498321933064`*^9, 3.7420523919956903`*^9, 3.7420547759467463`*^9, 
   3.742055097265415*^9, 3.742055234137533*^9, 3.742055298511834*^9, 
   3.742055681671717*^9, {3.742055856739272*^9, 3.7420558726628947`*^9}, 
   3.7420559412001305`*^9, 3.7420560575967093`*^9, 3.7420561371837597`*^9, 
   3.7420561729975944`*^9, 3.742056247175868*^9, 3.742056302782379*^9, 
   3.742074159229744*^9, 3.7420743243542395`*^9, 3.742076346316487*^9, 
   3.742076469569624*^9, 3.7420773756791277`*^9, 3.7420781037658815`*^9, 
   3.7422173984216385`*^9, 3.7422248418803577`*^9, 3.7422302573384495`*^9, 
   3.7422312080468187`*^9, 3.742649097527115*^9, 3.7426496466417274`*^9, 
   3.742650015200325*^9, 3.742650130886339*^9, 3.7427716494334517`*^9, 
   3.742771775687579*^9, 3.7427721478001823`*^9, 3.7427722432408743`*^9, 
   3.742772318478218*^9, 3.742772825704158*^9, 3.7427729651810513`*^9, 
   3.7427735347257824`*^9, {3.742831533028263*^9, 3.7428315624986577`*^9}, 
   3.7584961866909027`*^9, 3.767472419186552*^9},
 CellLabel->"Out[43]=",ExpressionUUID->"15756294-1ef9-4809-ae1e-ea72950bfb51"]
}, Open  ]],

Cell["\<\
The value from above should not be zero. This is caused by the way  \
Mathematica computes entropy, lets look closer at each of the two strings:\
\>", "Text",
 CellChangeTimes->{{3.7420483875247293`*^9, 
  3.742048504628993*^9}},ExpressionUUID->"0d4c8b17-9e6b-4652-9760-\
fa41b9a104f8"],

Cell[CellGroupData[{

Cell[BoxData[
 RowBox[{"x", "=", 
  RowBox[{"Map", "[", 
   RowBox[{
    RowBox[{
     RowBox[{"StringJoin", "[", 
      RowBox[{"ToString", "/@", "#"}], "]"}], "&"}], ",", 
    RowBox[{"Partition", "[", 
     RowBox[{"r1", ",", "5", ",", "5"}], "]"}]}], "]"}]}]], "Input",
 CellChangeTimes->{
  3.742048512029809*^9, {3.742048678335829*^9, 3.742048678870525*^9}, {
   3.7420488187380657`*^9, 3.742048823999999*^9}},
 CellLabel->"In[44]:=",ExpressionUUID->"1c9c98ea-938c-4316-aafd-fd7d9773e4d8"],

Cell[BoxData[
 RowBox[{"{", 
  RowBox[{"\<\"11000\"\>", ",", "\<\"10111\"\>", ",", "\<\"01110\"\>", 
   ",", "\<\"10101\"\>"}], "}"}]], "Output",
 CellChangeTimes->{
  3.742048513046234*^9, 3.74204868563089*^9, 3.7420488245606823`*^9, 
   3.7420498322043047`*^9, 3.7420547759567413`*^9, 3.742055097276409*^9, 
   3.7420552341485286`*^9, 3.7420552985238285`*^9, 3.742055681683711*^9, {
   3.7420558567502666`*^9, 3.74205587267389*^9}, 3.7420559412111244`*^9, 
   3.7420560576077027`*^9, 3.742056137206748*^9, 3.7420561730105886`*^9, 
   3.742056247187862*^9, 3.7420563027933736`*^9, 3.7420741592437363`*^9, 
   3.7420743243652334`*^9, 3.7420763463274803`*^9, 3.742076469580618*^9, 
   3.7420773756901217`*^9, 3.7420781037838717`*^9, 3.742217398430634*^9, 
   3.7422248418893533`*^9, 3.742230257346445*^9, 3.742231208055814*^9, 
   3.7426490975361104`*^9, 3.7426496466507235`*^9, 3.742650015208321*^9, 
   3.7426501308953342`*^9, 3.74277164944545*^9, 3.7427717756975775`*^9, 
   3.742772147811181*^9, 3.7427722432508726`*^9, 3.7427723184892163`*^9, 
   3.742772825715156*^9, 3.7427729651930494`*^9, 3.74277353473678*^9, {
   3.7428315330362587`*^9, 3.7428315625066533`*^9}, 3.7584961867168584`*^9, 
   3.767472419199544*^9},
 CellLabel->"Out[44]=",ExpressionUUID->"e70b1d74-89f8-4321-b1f6-0757c785ff21"]
}, Open  ]],

Cell[CellGroupData[{

Cell[BoxData[
 RowBox[{"y", " ", "=", 
  RowBox[{"Map", "[", 
   RowBox[{
    RowBox[{
     RowBox[{"StringJoin", "[", 
      RowBox[{"ToString", "/@", "#"}], "]"}], "&"}], ",", 
    RowBox[{"Partition", "[", 
     RowBox[{"r2", ",", "5", ",", "5"}], "]"}]}], "]"}]}]], "Input",
 CellChangeTimes->{{3.742048518022417*^9, 3.742048521391796*^9}, {
  3.74204868146325*^9, 3.7420486820069427`*^9}, {3.742048831273882*^9, 
  3.742048838017062*^9}},
 CellLabel->"In[45]:=",ExpressionUUID->"a4cf8596-da77-4898-9dc1-ab11809cb190"],

Cell[BoxData[
 RowBox[{"{", 
  RowBox[{"\<\"10101\"\>", ",", "\<\"10101\"\>", ",", "\<\"10101\"\>", 
   ",", "\<\"11010\"\>"}], "}"}]], "Output",
 CellChangeTimes->{
  3.7420485222213273`*^9, 3.742048686694289*^9, {3.7420488338364305`*^9, 
   3.7420488385277743`*^9}, 3.742049832214303*^9, 3.7420547759677353`*^9, 
   3.7420550972884035`*^9, 3.7420552341595225`*^9, 3.7420552985358214`*^9, 
   3.7420556816947064`*^9, {3.742055856761261*^9, 3.7420558726848836`*^9}, 
   3.7420559412221193`*^9, 3.7420560576196976`*^9, 3.742056137228737*^9, 
   3.7420561730235815`*^9, 3.7420562471988573`*^9, 3.7420563028053675`*^9, 
   3.7420741592597275`*^9, 3.742074324377227*^9, 3.7420763463394737`*^9, 
   3.7420764695926113`*^9, 3.7420773757031145`*^9, 3.7420781037998624`*^9, 
   3.742217398440629*^9, 3.7422248418983483`*^9, 3.74223025735544*^9, 
   3.742231208064809*^9, 3.742649097545106*^9, 3.7426496466597185`*^9, 
   3.7426500152173166`*^9, 3.7426501309043293`*^9, 3.742771649456448*^9, 
   3.742771775707576*^9, 3.742772147821179*^9, 3.742772243260871*^9, 
   3.7427723185002146`*^9, 3.7427728257261543`*^9, 3.742772965204048*^9, 
   3.7427735347477784`*^9, {3.7428315330452538`*^9, 3.742831562514649*^9}, 
   3.758496186726919*^9, 3.7674724192125363`*^9},
 CellLabel->"Out[45]=",ExpressionUUID->"7582011b-0393-434f-9c76-77c960c5bab6"]
}, Open  ]],

Cell[TextData[{
 "As we can see, each member are a different ",
 StyleBox["symbol ",
  FontSlant->"Italic"],
 "therefore the inferred distributions are the same and each give ",
 StyleBox["no additional information over the other.",
  FontSlant->"Italic"]
}], "Text",
 CellChangeTimes->{{3.7420485296701097`*^9, 3.7420485889815607`*^9}, {
   3.7420486293501315`*^9, 3.7420486330700254`*^9}, {3.7420519191948543`*^9, 
   3.7420519365938845`*^9}, 
   3.742052085125394*^9},ExpressionUUID->"4d69d33f-4260-4168-bdf5-\
89e1436d531f"],

Cell[TextData[{
 "I spent perhaps too much time trying to solve this problem, but I reached \
the conclusion that ",
 StyleBox["joint entropy is not defined for distributions with different ",
  FontWeight->"Bold"],
 StyleBox["alphabets, ",
  FontWeight->"Bold",
  FontSlant->"Italic"],
 "which is the case we have above. This is an important advantage of \
conditional BDM, as we are using the universal distribution with applies to \
all computable objects."
}], "Text",
 CellChangeTimes->{{3.7420516736156187`*^9, 3.742051777337967*^9}, {
  3.74205188328498*^9, 3.74205190703793*^9}, {3.7420520567865243`*^9, 
  3.742052065213977*^9}},ExpressionUUID->"c02843d7-1f7e-4f2b-bd79-\
9b4d8904cccf"],

Cell[TextData[{
 "For this reason, I will use the ",
 StyleBox["Normalized Compression Distance ",
  FontSlant->"Italic"],
 "as a comparison point instead."
}], "Text",
 CellChangeTimes->{{3.7420526120569153`*^9, 3.7420526241648474`*^9}, {
  3.7420527220128613`*^9, 
  3.7420527506802945`*^9}},ExpressionUUID->"4248c5b8-ddde-44a3-b55d-\
28a0bee12cc5"]
}, Open  ]],

Cell[CellGroupData[{

Cell[TextData[{
 "Compared with ",
 StyleBox["Normalized Compression Distance",
  FontSlant->"Italic"],
 "."
}], "Subsection",
 CellChangeTimes->{{3.7420529955069914`*^9, 
  3.742053006101514*^9}},ExpressionUUID->"cb8d2a72-c039-4d1e-9608-\
e0ea984119ee"],

Cell["\<\
We can define the Normalized Compression Distance as follows:\
\>", "Text",
 CellChangeTimes->{{3.7420530383033247`*^9, 
  3.7420530520322447`*^9}},ExpressionUUID->"de67452d-9929-470a-a620-\
0f8a861c3ec0"],

Cell[BoxData[
 RowBox[{
  RowBox[{"NCD", "[", 
   RowBox[{"x_", ",", "y_"}], "]"}], ":=", 
  RowBox[{"Block", "[", 
   RowBox[{
    RowBox[{"{", "\[IndentingNewLine]", 
     RowBox[{
      RowBox[{"cx", " ", "=", " ", 
       RowBox[{"StringLength", "[", 
        RowBox[{"Compress", "[", "x", "]"}], "]"}]}], ",", 
      "\[IndentingNewLine]", 
      RowBox[{"cy", "=", 
       RowBox[{"StringLength", "[", 
        RowBox[{"Compress", "[", "y", "]"}], "]"}]}], ",", 
      "\[IndentingNewLine]", 
      RowBox[{"cxy", " ", "=", " ", 
       RowBox[{"StringLength", "[", 
        RowBox[{"Compress", "[", 
         RowBox[{"Join", "[", 
          RowBox[{"x", ",", "y"}], "]"}], "]"}], "]"}]}]}], 
     "\[IndentingNewLine]", "}"}], ",", "\[IndentingNewLine]", 
    RowBox[{
     RowBox[{"(", 
      RowBox[{"cxy", "-", 
       RowBox[{"Min", "[", 
        RowBox[{"cx", ",", "cy"}], "]"}]}], ")"}], "/", 
     RowBox[{"Max", "[", 
      RowBox[{"cx", ",", "cy"}], "]"}]}]}], "\[IndentingNewLine]", 
   "]"}]}]], "Input",
 CellChangeTimes->{{3.74205305523359*^9, 3.742053108195621*^9}, {
  3.742053168231032*^9, 3.742053227370289*^9}, {3.742053274740073*^9, 
  3.742053290301508*^9}, {3.742053321112399*^9, 3.742053375858302*^9}},
 CellLabel->"In[46]:=",ExpressionUUID->"6c739ff6-08f4-44d8-96db-73360016e524"],

Cell[CellGroupData[{

Cell[BoxData[
 RowBox[{"NCD", "[", 
  RowBox[{"r1S", ",", "r1S"}], "]"}]], "Input",
 CellChangeTimes->{{3.742053181431678*^9, 3.742053186440089*^9}, {
  3.7420533843798985`*^9, 3.7420533927225847`*^9}, {3.742053704949214*^9, 
  3.7420537059486976`*^9}},
 CellLabel->"In[47]:=",ExpressionUUID->"6bd39db3-6fb3-40c4-879f-111eef626248"],

Cell[BoxData[
 FractionBox["8", "21"]], "Output",
 CellChangeTimes->{
  3.742053186946828*^9, {3.7420533791156187`*^9, 3.7420533933212767`*^9}, 
   3.7420537064214535`*^9, 3.742054775986725*^9, 3.7420550973083925`*^9, 
   3.7420552341795125`*^9, 3.7420552985568113`*^9, 3.742055681714696*^9, {
   3.742055856781252*^9, 3.742055872705881*^9}, 3.742055941243108*^9, 
   3.742056057640687*^9, 3.742056137261998*^9, 3.74205617304657*^9, 
   3.7420562472188463`*^9, 3.742056302827356*^9, 3.7420741592837133`*^9, 
   3.7420743243992147`*^9, 3.7420763463594627`*^9, 3.742076469613599*^9, 
   3.7420773757241025`*^9, 3.742078103826847*^9, 3.742217398458621*^9, 
   3.742224841912341*^9, 3.7422302573714314`*^9, 3.7422312080808*^9, 
   3.742649097560098*^9, 3.7426496466757107`*^9, 3.7426500152323084`*^9, 
   3.7426501309203205`*^9, 3.7427716494754453`*^9, 3.742771775724573*^9, 
   3.742772147839176*^9, 3.7427722432778683`*^9, 3.742772318518212*^9, 
   3.7427728257451506`*^9, 3.7427729652230444`*^9, 3.7427735347667756`*^9, {
   3.742831533059246*^9, 3.742831562528641*^9}, 3.758496186776965*^9, 
   3.767472419240528*^9},
 CellLabel->"Out[47]=",ExpressionUUID->"474a1a8c-fae9-4743-bac0-cf7cf1abfc97"]
}, Open  ]],

Cell[CellGroupData[{

Cell[BoxData[
 RowBox[{"NCD", "[", 
  RowBox[{"r1S", ",", "r2S"}], "]"}]], "Input",
 CellChangeTimes->{{3.7420534090361624`*^9, 3.742053417636717*^9}, {
  3.742053666506811*^9, 3.7420536682817183`*^9}},
 CellLabel->"In[48]:=",ExpressionUUID->"c8e31b2a-1b13-491e-b523-08a61af91212"],

Cell[BoxData[
 FractionBox["16", "21"]], "Output",
 CellChangeTimes->{
  3.7420534182054234`*^9, 3.742053708789666*^9, 3.74205477599772*^9, 
   3.7420550973193874`*^9, 3.7420552341905065`*^9, 3.7420552985678053`*^9, 
   3.742055681725691*^9, {3.742055856792246*^9, 3.742055872717866*^9}, 
   3.7420559412541027`*^9, 3.7420560576516805`*^9, 3.7420561372829866`*^9, 
   3.742056173058564*^9, 3.7420562472298408`*^9, 3.7420563028403497`*^9, 
   3.7420741592977057`*^9, 3.7420743244112077`*^9, 3.742076346370456*^9, 
   3.7420764696255927`*^9, 3.7420773757360954`*^9, 3.7420781038428383`*^9, 
   3.7422173984726143`*^9, 3.7422248419213357`*^9, 3.7422302574054127`*^9, 
   3.742231208089795*^9, 3.7426490975690937`*^9, 3.7426496466847067`*^9, 
   3.742650015241304*^9, 3.742650130929316*^9, 3.7427716494854436`*^9, 
   3.742771775734572*^9, 3.7427721478491745`*^9, 3.7427722432878675`*^9, 
   3.74277231852921*^9, 3.74277282575515*^9, 3.742772965234043*^9, 
   3.742773534777774*^9, {3.742831533068241*^9, 3.742831562537636*^9}, 
   3.758496186806742*^9, 3.7674724192565184`*^9},
 CellLabel->"Out[48]=",ExpressionUUID->"6b6434ad-11bf-4835-aea7-c4c67192a450"]
}, Open  ]],

Cell[CellGroupData[{

Cell[BoxData[
 RowBox[{"NCD", "[", 
  RowBox[{"rLargeS", ",", "rSmallS"}], "]"}]], "Input",
 CellChangeTimes->{{3.742053545411005*^9, 3.7420535678688316`*^9}, {
  3.7420536590346255`*^9, 3.742053661169568*^9}},
 CellLabel->"In[49]:=",ExpressionUUID->"d106b8b1-4a24-42a6-b69c-46028f2fe7f1"],

Cell[BoxData[
 FractionBox["10", "17"]], "Output",
 CellChangeTimes->{
  3.7420535689902515`*^9, 3.7420536626917825`*^9, 3.7420537123837223`*^9, 
   3.7420547760087137`*^9, 3.7420550973313804`*^9, 3.7420552342015004`*^9, 
   3.7420552985788*^9, 3.7420556817366853`*^9, {3.74205585680324*^9, 
   3.7420558727308598`*^9}, 3.7420559412650976`*^9, 3.742056057662676*^9, 
   3.7420561373029776`*^9, 3.742056173071557*^9, 3.7420562472418346`*^9, 
   3.742056302851344*^9, 3.7420741593126974`*^9, 3.742074324422201*^9, 
   3.74207634638245*^9, 3.742076469636586*^9, 3.742077375748089*^9, 
   3.7420781038588295`*^9, 3.74221739848261*^9, 3.742224841930331*^9, 
   3.7422302574154077`*^9, 3.74223120809879*^9, 3.7426490975780888`*^9, 
   3.7426496466947007`*^9, 3.7426500152512984`*^9, 3.742650130938311*^9, 
   3.742771649495442*^9, 3.74277177574557*^9, 3.7427721478601727`*^9, 
   3.7427722432978654`*^9, 3.7427723185392084`*^9, 3.742772825766148*^9, 
   3.742772965245041*^9, 3.7427735347887726`*^9, {3.7428315330762362`*^9, 
   3.7428315625456314`*^9}, 3.7584961868168926`*^9, 3.7674724192755075`*^9},
 CellLabel->"Out[49]=",ExpressionUUID->"a2f3abae-e63b-4102-af01-333b48ff8c06"]
}, Open  ]],

Cell["\<\
As shown in previous articles, NCD does not work very well on small strings \
but seems to be keeping the relationship we expect.\
\>", "Text",
 CellChangeTimes->{{3.7420536055196257`*^9, 3.7420536545849237`*^9}, {
  3.742053719189204*^9, 
  3.742053738870083*^9}},ExpressionUUID->"d454e326-1011-4aff-bc78-\
9c21b49ab582"],

Cell[CellGroupData[{

Cell[BoxData[
 RowBox[{"StringBDMC", "[", 
  RowBox[{"r1S", ",", "r2S", ",", "12"}], "]"}]], "Input",
 CellChangeTimes->{{3.7420537510781717`*^9, 3.742053825244008*^9}, 
   3.7420550672888203`*^9},
 CellLabel->"In[50]:=",ExpressionUUID->"93e0b057-90fa-47dc-87c7-4d1c6be24212"],

Cell[BoxData["32.724348800253246`"], "Output",
 CellChangeTimes->{{3.7420537825679903`*^9, 3.742053825762741*^9}, 
   3.742054776020707*^9, {3.742055068024439*^9, 3.7420550973423758`*^9}, 
   3.7420552342134943`*^9, 3.742055298589794*^9, 3.7420556817476797`*^9, {
   3.7420558568142347`*^9, 3.742055872742854*^9}, 3.742055941277091*^9, 
   3.74205605767367*^9, 3.7420561373229666`*^9, 3.7420561730835505`*^9, 
   3.7420562472528286`*^9, 3.7420563028633375`*^9, 3.7420741593266897`*^9, 
   3.7420743244341946`*^9, 3.742076346393443*^9, 3.7420764696485796`*^9, 
   3.7420773757600822`*^9, 3.7420781038748207`*^9, 3.7422173984916058`*^9, 
   3.7422248419393263`*^9, 3.7422302574234033`*^9, 3.742231208107785*^9, 
   3.742649097588084*^9, 3.7426496467036963`*^9, 3.7426500152592945`*^9, 
   3.7426501309473066`*^9, 3.7427716495044403`*^9, 3.7427717757555685`*^9, 
   3.7427721478701715`*^9, 3.7427722433078604`*^9, 3.742772318550207*^9, 
   3.742772825776146*^9, 3.7427729652560396`*^9, 3.7427735348007703`*^9, {
   3.7428315330842314`*^9, 3.742831562554626*^9}, 3.7584961868379326`*^9, 
   3.7674724192904997`*^9},
 CellLabel->"Out[50]=",ExpressionUUID->"2a9b5673-9239-42c0-966e-4289641e33d8"]
}, Open  ]],

Cell[CellGroupData[{

Cell[BoxData[
 RowBox[{"StringBDM", "[", 
  RowBox[{"r1S", ",", "12"}], "]"}]], "Input",
 CellChangeTimes->{{3.7420538313028774`*^9, 3.7420538386360874`*^9}, {
  3.7420551219152746`*^9, 3.742055122554945*^9}},
 CellLabel->"In[51]:=",ExpressionUUID->"5b87169a-7272-4579-aa9d-00b94bf4a420"],

Cell[BoxData["32.724348800253246`"], "Output",
 CellChangeTimes->{
  3.7420538391888013`*^9, 3.7420547760317025`*^9, {3.7420550973543696`*^9, 
   3.7420551233235474`*^9}, 3.7420552342244887`*^9, 3.7420552986007876`*^9, 
   3.7420556817586737`*^9, {3.7420558568252277`*^9, 3.742055872754848*^9}, 
   3.742055941288085*^9, 3.7420560576846647`*^9, 3.7420561373431287`*^9, 
   3.7420561730965433`*^9, 3.742056247264823*^9, 3.742056302875332*^9, 
   3.7420741593396816`*^9, 3.742074324446188*^9, 3.742076346404437*^9, 
   3.7420764696595726`*^9, 3.742078103891812*^9, 3.7422173985016017`*^9, 
   3.7422248419473224`*^9, 3.742230257431399*^9, 3.7422312081167803`*^9, 
   3.7426490975980787`*^9, 3.742649646711692*^9, 3.7426500152682896`*^9, 
   3.7426501309563017`*^9, 3.742771649513439*^9, 3.742771775765567*^9, 
   3.74277214788017*^9, 3.7427722433178587`*^9, 3.7427723185622053`*^9, 
   3.7427728257861447`*^9, 3.742772965266038*^9, 3.7427735348117685`*^9, {
   3.742831533092227*^9, 3.742831562562622*^9}, 3.7584961868641434`*^9, 
   3.7674724193034916`*^9},
 CellLabel->"Out[51]=",ExpressionUUID->"53812bed-049f-4c7a-911d-1cd35cfc4826"]
}, Open  ]],

Cell[CellGroupData[{

Cell["\<\
Conditional BDM over Two Randomly Generated Strings at Different Partitions \
Settings. \
\>", "Subsubsection",
 CellChangeTimes->{{3.7420566481141167`*^9, 
  3.7420567271530404`*^9}},ExpressionUUID->"6cf9100e-bb08-47ef-95f6-\
033eee99c9dd"],

Cell[TextData[{
 "Conditional BDM uses the ",
 StyleBox["entropy like behavior ",
  FontSlant->"Italic"],
 "of BDM to compute its value. Given the difficulty of computing an \
approximation of K(x|y), which would require a CTM-like method using Turing \
Machines with inputs, Conditional BDM can be seen as a ",
 StyleBox["generalization of conditional Entropy over the space all \
computable objects, ",
  FontSlant->"Italic"],
 "using the universal distribution as the base distribution."
}], "Text",
 CellChangeTimes->{{3.7420539420487223`*^9, 3.7420539673391747`*^9}, {
  3.7420550082278614`*^9, 3.742055015900896*^9}, {3.7420567508011026`*^9, 
  3.7420568800109468`*^9}, {3.7420569103794174`*^9, 3.7420569657561846`*^9}, {
  3.7420570077567334`*^9, 
  3.7420570390453873`*^9}},ExpressionUUID->"4b918d78-4047-44fd-ab14-\
5b6c9c285adb"],

Cell[CellGroupData[{

Cell[BoxData[
 RowBox[{"x", " ", "=", " ", 
  RowBox[{"Table", "[", "\[IndentingNewLine]", 
   RowBox[{
    RowBox[{"Mean", "[", "\[IndentingNewLine]", 
     RowBox[{
      RowBox[{"Table", "[", "\[IndentingNewLine]", 
       RowBox[{
        RowBox[{"Block", "[", "\[IndentingNewLine]", 
         RowBox[{
          RowBox[{"{", "\[IndentingNewLine]", 
           RowBox[{
            RowBox[{"r1", " ", "=", "  ", 
             RowBox[{"StringJoin", "[", 
              RowBox[{"Map", "[", 
               RowBox[{"ToString", ",", 
                RowBox[{"random", "[", "20", "]"}]}], "]"}], "]"}]}], ",", 
            "\[IndentingNewLine]", 
            RowBox[{"r2", "=", " ", 
             RowBox[{"StringJoin", "[", 
              RowBox[{"Map", "[", 
               RowBox[{"ToString", ",", 
                RowBox[{"random", "[", "20", "]"}]}], "]"}], "]"}]}], ",", 
            "\[IndentingNewLine]", 
            RowBox[{"nPar", " ", "=", " ", 
             RowBox[{"Length", "[", 
              RowBox[{"Partition", "[", 
               RowBox[{"r1", ",", "i", ",", "i"}], "]"}], "]"}]}]}], 
           "\[IndentingNewLine]", "}"}], ",", "\[IndentingNewLine]", 
          RowBox[{
           RowBox[{"StringBDMC2", "[", 
            RowBox[{"r1", ",", " ", "r2", ",", " ", "i", ",", " ", "i"}], 
            "]"}], "/", "nPar"}]}], " ", 
         RowBox[{"(*", " ", 
          RowBox[{
          "we", " ", "divide", " ", "between", " ", "the", " ", "approximate",
            " ", "number", " ", "of", " ", 
           RowBox[{"paritions", "."}]}], "*)"}], "\[IndentingNewLine]", "]"}],
         "\[IndentingNewLine]", ",", 
        RowBox[{"{", 
         RowBox[{"j", ",", "5000"}], "}"}]}], 
       RowBox[{"(*", " ", 
        RowBox[{"Number", " ", "of", " ", "samples"}], " ", "*)"}], 
       "\[IndentingNewLine]", "]"}], " ", "//", "N"}], "\[IndentingNewLine]", 
     "]"}], ",", 
    RowBox[{"{", 
     RowBox[{"i", ",", "20"}], "}"}]}], "\[IndentingNewLine]", 
   "]"}]}]], "Input",
 CellChangeTimes->{{3.74205400808687*^9, 3.7420540588486514`*^9}, {
  3.7420540908271666`*^9, 3.742054256803155*^9}, {3.7420542931254015`*^9, 
  3.742054489736058*^9}, {3.7420545209140368`*^9, 3.7420545512993555`*^9}, {
  3.742055839173296*^9, 3.742055845698922*^9}, {3.742055890638466*^9, 
  3.742055911126696*^9}, {3.742056156941303*^9, 3.742056164124731*^9}, {
  3.7426490495204535`*^9, 3.7426490496873684`*^9}},
 CellLabel->"In[52]:=",ExpressionUUID->"0d29c2a9-d177-4860-8fb5-7a31c067bff0"],

Cell[BoxData[
 InterpretationBox[
  TagBox[
   FrameBox[GridBox[{
      {
       ItemBox[
        TagBox[
         RowBox[{"{", 
          RowBox[{
          "0.2866145579929608`", ",", "0.44662476335358425`", ",", 
           "2.0083320294295874`", ",", "5.405015676372585`", ",", 
           TemplateBox[{"13"},
            "OutputSizeLimit`Skeleton"], ",", 
           FractionBox[
            TemplateBox[{"1"},
             "OutputSizeLimit`Skeleton"], "5000"], ",", 
           FractionBox[
            RowBox[{"2114.021159168256`", "\[VeryThinSpace]", "+", 
             TemplateBox[{"4920"},
              "OutputSizeLimit`Skeleton"], "+", 
             RowBox[{"HashStrings", "[", 
              RowBox[{"\<\"11\"\>", "\[Ellipsis]", "\<\"011\"\>"}], "]"}]}], 
            "5000"], ",", 
           FractionBox[
            RowBox[{"722.651108566239`", "\[VeryThinSpace]", "+", 
             TemplateBox[{"4972"},
              "OutputSizeLimit`Skeleton"], "+", 
             RowBox[{
             "HashStrings", "[", "\<\"11111111111101001001\"\>", "]"}]}], 
            "5000"]}], "}"}],
         Short[#, 5]& ],
        BaseStyle->{Deployed -> False},
        StripOnInput->False]},
      {GridBox[{
         {
          TagBox[
           TooltipBox[
            StyleBox[
             StyleBox[
              DynamicBox[ToBoxes[
                FEPrivate`FrontEndResource[
                "FEStrings", "sizeBriefExplanation"], StandardForm],
               ImageSizeCache->{114., {5., 16.}}],
              StripOnInput->False,
              DynamicUpdating->True], "OSLText",
             StripOnInput->False],
            StyleBox[
             DynamicBox[
              ToBoxes[
               FEPrivate`FrontEndResource["FEStrings", "sizeExplanation"], 
               StandardForm]], DynamicUpdating -> True, StripOnInput -> 
             False]],
           Annotation[#, 
            Style[
             Dynamic[
              FEPrivate`FrontEndResource["FEStrings", "sizeExplanation"]], 
             DynamicUpdating -> True], "Tooltip"]& ], 
          ButtonBox[
           PaneSelectorBox[{False->
            StyleBox[
             StyleBox[
              DynamicBox[ToBoxes[
                FEPrivate`FrontEndResource["FEStrings", "sizeShowLess"], 
                StandardForm],
               ImageSizeCache->{93., {1., 16.}}],
              StripOnInput->False,
              DynamicUpdating->True], "OSLControl",
             StripOnInput->False], True->
            StyleBox[
             StyleBox[
              DynamicBox[ToBoxes[
                FEPrivate`FrontEndResource["FEStrings", "sizeShowLess"], 
                StandardForm]],
              StripOnInput->False,
              DynamicUpdating->True], "OSLControlActive",
             StripOnInput->False]}, Dynamic[
             CurrentValue["MouseOver"]],
            Alignment->Center,
            FrameMargins->0,
            ImageSize->{Automatic, 25}],
           Appearance->None,
           BaselinePosition->Baseline,
           
           ButtonFunction:>OutputSizeLimit`ButtonFunction[
            OutputSizeLimit`Defer, 52, 31269883153177883328, 5/2],
           Enabled->True,
           Evaluator->Automatic,
           Method->"Queued"], 
          ButtonBox[
           PaneSelectorBox[{False->
            StyleBox[
             StyleBox[
              DynamicBox[ToBoxes[
                FEPrivate`FrontEndResource["FEStrings", "sizeShowMore"], 
                StandardForm],
               ImageSizeCache->{109., {1., 16.}}],
              StripOnInput->False,
              DynamicUpdating->True], "OSLControl",
             StripOnInput->False], True->
            StyleBox[
             StyleBox[
              DynamicBox[ToBoxes[
                FEPrivate`FrontEndResource["FEStrings", "sizeShowMore"], 
                StandardForm]],
              StripOnInput->False,
              DynamicUpdating->True], "OSLControlActive",
             StripOnInput->False]}, Dynamic[
             CurrentValue["MouseOver"]],
            Alignment->Center,
            FrameMargins->0,
            ImageSize->{Automatic, 25}],
           Appearance->None,
           BaselinePosition->Baseline,
           
           ButtonFunction:>OutputSizeLimit`ButtonFunction[
            OutputSizeLimit`Defer, 52, 31269883153177883328, 5 2],
           Enabled->True,
           Evaluator->Automatic,
           Method->"Queued"], 
          ButtonBox[
           PaneSelectorBox[{False->
            StyleBox[
             StyleBox[
              DynamicBox[ToBoxes[
                FEPrivate`FrontEndResource["FEStrings", "sizeShowAll"], 
                StandardForm],
               ImageSizeCache->{81., {1., 16.}}],
              StripOnInput->False,
              DynamicUpdating->True], "OSLControl",
             StripOnInput->False], True->
            StyleBox[
             StyleBox[
              DynamicBox[ToBoxes[
                FEPrivate`FrontEndResource["FEStrings", "sizeShowAll"], 
                StandardForm]],
              StripOnInput->False,
              DynamicUpdating->True], "OSLControlActive",
             StripOnInput->False]}, Dynamic[
             CurrentValue["MouseOver"]],
            Alignment->Center,
            FrameMargins->0,
            ImageSize->{Automatic, 25}],
           Appearance->None,
           BaselinePosition->Baseline,
           
           ButtonFunction:>OutputSizeLimit`ButtonFunction[
            OutputSizeLimit`Defer, 52, 31269883153177883328, Infinity],
           Enabled->True,
           Evaluator->Automatic,
           Method->"Queued"], 
          ButtonBox[
           PaneSelectorBox[{False->
            StyleBox[
             StyleBox[
              DynamicBox[ToBoxes[
                FEPrivate`FrontEndResource["FEStrings", "sizeChangeLimit"], 
                StandardForm],
               ImageSizeCache->{139., {1., 16.}}],
              StripOnInput->False,
              DynamicUpdating->True], "OSLControl",
             StripOnInput->False], True->
            StyleBox[
             StyleBox[
              DynamicBox[ToBoxes[
                FEPrivate`FrontEndResource["FEStrings", "sizeChangeLimit"], 
                StandardForm]],
              StripOnInput->False,
              DynamicUpdating->True], "OSLControlActive",
             StripOnInput->False]}, Dynamic[
             CurrentValue["MouseOver"]],
            Alignment->Center,
            FrameMargins->0,
            ImageSize->{Automatic, 25}],
           Appearance->None,
           BaselinePosition->Baseline,
           ButtonFunction:>FrontEndExecute[{
              FrontEnd`SetOptions[
              FrontEnd`$FrontEnd, 
               FrontEnd`PreferencesSettings -> {"Page" -> "Advanced"}], 
              FrontEnd`FrontEndToken["PreferencesDialog"]}],
           Evaluator->None,
           Method->"Preemptive"]}
        },
        AutoDelete->False,
        FrameStyle->GrayLevel[0.85],
        GridBoxDividers->{"Columns" -> {False, {True}}},
        GridBoxItemSize->{"Columns" -> {{Automatic}}, "Rows" -> {{Automatic}}},
        GridBoxSpacings->{"Columns" -> {{2}}}]}
     },
     DefaultBaseStyle->"Column",
     GridBoxAlignment->{
      "Columns" -> {{Left}}, "ColumnsIndexed" -> {}, "Rows" -> {{Baseline}}, 
       "RowsIndexed" -> {}},
     GridBoxDividers->{
      "Columns" -> {{False}}, "ColumnsIndexed" -> {}, "Rows" -> {{False}}, 
       "RowsIndexed" -> {}},
     GridBoxItemSize->{
      "Columns" -> {{Automatic}}, "ColumnsIndexed" -> {}, "Rows" -> {{1.}}, 
       "RowsIndexed" -> {}},
     GridBoxSpacings->{"Columns" -> {
         Offset[0.27999999999999997`], {
          Offset[0.5599999999999999]}, 
         Offset[0.27999999999999997`]}, "ColumnsIndexed" -> {}, "Rows" -> {
         Offset[0.2], 
         Offset[1.2], {
          Offset[0.4]}, 
         Offset[0.2]}, "RowsIndexed" -> {}}],
    BaseStyle->"OutputSizeLimit",
    FrameMargins->{{12, 12}, {0, 15}},
    FrameStyle->GrayLevel[0.85],
    RoundingRadius->5,
    StripOnInput->False],
   Deploy,
   DefaultBaseStyle->"Deploy"],
  If[31269883153177883328 === $SessionID, 
   Out[52], Message[
     MessageName[Syntax, "noinfoker"]]; Missing["NotAvailable"]; 
   Null]]], "Output",
 CellChangeTimes->{{3.742054234568632*^9, 3.742054257704689*^9}, {
   3.7420543120436487`*^9, 3.742054369815601*^9}, {3.742054482681703*^9, 
   3.742054493955933*^9}, 3.7420547819221177`*^9, 3.7420551032245474`*^9, 
   3.742055240108222*^9, 3.742055304497876*^9, 3.7420556876433496`*^9, {
   3.7420558606061134`*^9, 3.7420558787731576`*^9}, 3.742055947231159*^9, 
   3.742056063687558*^9, 3.7420561433221593`*^9, 3.74205617912545*^9, 
   3.7420562532221065`*^9, 3.7420563088662395`*^9, 3.7420741654516506`*^9, 
   3.742074330404625*^9, 3.7420763499415026`*^9, 3.7420764757071595`*^9, 
   3.742078107476791*^9, 3.742217401999992*^9, 3.74222484800953*^9, 
   3.742230264007717*^9, 3.7422312141568975`*^9, 3.7426491218018084`*^9, 
   3.7426496675941057`*^9, 3.742650034556122*^9, 3.74265015154145*^9, 
   3.7427716699352026`*^9, 3.742771796272588*^9, 3.74277216838592*^9, 
   3.7427722641118975`*^9, 3.7427723391659956`*^9, 3.7427728460739293`*^9, 
   3.742772985858774*^9, 3.742773554986571*^9, 3.7428315832339745`*^9, 
   3.7584962107596593`*^9, 3.7674724390388002`*^9},
 CellLabel->"Out[52]=",ExpressionUUID->"8ddedba0-14a1-4aec-a273-95712b473df1"]
}, Open  ]],

Cell[TextData[{
 "A  \[OpenCurlyQuote]",
 StyleBox["hack",
  FontSlant->"Italic"],
 "\[CloseCurlyQuote] to make this work."
}], "Text",
 CellChangeTimes->{{3.742054600528617*^9, 
  3.742054613654832*^9}},ExpressionUUID->"e3cfb15d-daea-45ec-b930-\
6ba7b73b6c86"],

Cell[BoxData[
 RowBox[{
  RowBox[{"StringBDM2", "[", "string_", "]"}], ":=", " ", 
  "\[IndentingNewLine]", 
  RowBox[{"N", "@", 
   RowBox[{"Total", "[", 
    RowBox[{
     RowBox[{
      RowBox[{
       RowBox[{"HashStrings", "[", 
        RowBox[{"#", "[", 
         RowBox[{"[", "1", "]"}], "]"}], "]"}], "+", 
       RowBox[{"Log", "[", 
        RowBox[{"2", ",", 
         RowBox[{"#", "[", 
          RowBox[{"[", "2", "]"}], "]"}]}], "]"}]}], "&"}], "/@", 
     RowBox[{"Tally", "[", 
      RowBox[{"If", "[", 
       RowBox[{
        RowBox[{"TrueQ", "[", 
         RowBox[{
          RowBox[{"StringLength", "[", "string", "]"}], ">", "12"}], "]"}], 
        ",", 
        RowBox[{"StringPartition", "[", 
         RowBox[{"string", ",", "12"}], "]"}], ",", 
        RowBox[{"{", "string", "}"}]}], "]"}], "]"}]}], "]"}]}]}]], "Input",
 CellChangeTimes->{{3.742054618135516*^9, 3.742054628784862*^9}},
 CellLabel->"In[53]:=",ExpressionUUID->"00fc1b9f-c081-4830-a8a7-42b3a24fa034"],

Cell[BoxData[
 RowBox[{
  RowBox[{"HashStrings", "[", "x_", "]"}], ":=", " ", 
  RowBox[{"StringBDM2", "[", "x", "]"}]}]], "Input",
 CellChangeTimes->{3.742054649129371*^9},
 CellLabel->"In[54]:=",ExpressionUUID->"ef1ca3f0-b4d4-4569-a8bc-2d74f2393648"],

Cell[CellGroupData[{

Cell[BoxData[
 RowBox[{"x1", " ", "=", " ", 
  RowBox[{"Table", "[", "\[IndentingNewLine]", 
   RowBox[{
    RowBox[{"Mean", "[", "\[IndentingNewLine]", 
     RowBox[{
      RowBox[{"Table", "[", "\[IndentingNewLine]", 
       RowBox[{
        RowBox[{"Block", "[", "\[IndentingNewLine]", 
         RowBox[{
          RowBox[{"{", "\[IndentingNewLine]", 
           RowBox[{
            RowBox[{"r1", " ", "=", "  ", 
             RowBox[{"StringJoin", "[", 
              RowBox[{"Map", "[", 
               RowBox[{"ToString", ",", 
                RowBox[{"random", "[", "100", "]"}]}], "]"}], "]"}]}], ",", 
            "\[IndentingNewLine]", 
            RowBox[{"r2", "=", " ", 
             RowBox[{"StringJoin", "[", 
              RowBox[{"Map", "[", 
               RowBox[{"ToString", ",", 
                RowBox[{"random", "[", "100", "]"}]}], "]"}], "]"}]}], ",", 
            "\[IndentingNewLine]", 
            RowBox[{"nPar", " ", "=", "  ", 
             RowBox[{"Length", "[", 
              RowBox[{"StringPartition", "[", 
               RowBox[{
                RowBox[{"StringJoin", "[", 
                 RowBox[{"Map", "[", 
                  RowBox[{"ToString", ",", 
                   RowBox[{"random", "[", "100", "]"}]}], "]"}], "]"}], ",", 
                "i", ",", "i"}], "]"}], "]"}]}]}], "\[IndentingNewLine]", 
           "}"}], ",", "\[IndentingNewLine]", 
          RowBox[{
           RowBox[{"StringBDMC2", "[", 
            RowBox[{"r1", ",", " ", "r2", ",", " ", "i", ",", " ", "i"}], 
            "]"}], "/", "nPar"}]}], " ", 
         RowBox[{"(*", " ", 
          RowBox[{
          "we", " ", "divide", " ", "between", " ", "the", " ", "number", " ",
            "of", " ", 
           RowBox[{"partitions", "."}]}], "*)"}], "\[IndentingNewLine]", 
         "]"}], "\[IndentingNewLine]", ",", 
        RowBox[{"{", 
         RowBox[{"j", ",", "15000"}], "}"}]}], " ", 
       RowBox[{"(*", " ", 
        RowBox[{"Number", " ", "of", " ", "samples"}], " ", "*)"}], 
       "\[IndentingNewLine]", "]"}], "//", "N"}], "\[IndentingNewLine]", 
     "]"}], ",", 
    RowBox[{"{", 
     RowBox[{"i", ",", "20"}], "}"}]}], "\[IndentingNewLine]", 
   "]"}]}]], "Input",
 CellChangeTimes->{
  3.7420546590902224`*^9, {3.7420547250060396`*^9, 3.7420547263973207`*^9}, {
   3.7420552718928623`*^9, 3.7420552720997562`*^9}, {3.7420557210367737`*^9, 
   3.74205576611092*^9}, {3.742055991508271*^9, 3.74205604380624*^9}, {
   3.742056121163967*^9, 3.742056124234379*^9}, {3.7420562843166246`*^9, 
   3.742056288779355*^9}, {3.742771762057439*^9, 3.742771763777167*^9}, {
   3.742772124230918*^9, 3.742772124878815*^9}, {3.7427722299391165`*^9, 
   3.7427722302500677`*^9}, 3.7427723106685705`*^9, 3.7427728100096455`*^9, 
   3.742773521968804*^9, {3.7428314533781424`*^9, 3.742831469233209*^9}},
 CellLabel->"In[55]:=",ExpressionUUID->"93ce0624-8652-4987-b7c9-eea900ab63c9"],

Cell[BoxData[
 RowBox[{"{", 
  RowBox[{
  "0.10647374806863105`", ",", "0.26138358420359153`", ",", 
   "0.4019729347117413`", ",", "1.1690356097812413`", ",", 
   "4.768008716931421`", ",", "10.307362453771491`", ",", 
   "15.566888871368924`", ",", "20.069730217103686`", ",", 
   "23.785153374282334`", ",", "26.96046506270943`", ",", 
   "29.763142422792974`", ",", "32.41263161665475`", ",", 
   "34.893892136179645`", ",", "35.90809446393956`", ",", 
   "34.929478622878236`", ",", "33.74547815862612`", ",", 
   "33.014801670550945`", ",", "32.69818953035322`", ",", 
   "32.58024947939258`", ",", "32.53806549533083`"}], "}"}]], "Output",
 CellChangeTimes->CompressedData["
1:eJxTTMoPSmVkYGBQA+KdtryK6Q9fO/5K5dEC0WeSTQ1A9KwPsREg+rJwVSaI
LqsNLwbRLUucF4NohaWGu0G028fth0F0zzzfSyD61WL7OyBa7M75ByD6ES/7
KxDNk8b0EURnWImvLADSO+TX7AXRr5xldxUC6bC1d06C6LR/F6YWAekn09fN
3Aak9c9k2OwC0lYBaQ/3AOliYfOIvUDaJGd5Wuej145axXdXgWjW2u03QLTL
s9DnIDo9XMn2KJC+8OuFD4jeNeF8NYjeFiXRAaKrGoMngugIqQ0XQLTKSa1H
IFqmhlf/GJBOWLt88iMgbfQnPOowwxvHzJkyDo8E3zgCAPNLrjA=
  "],
 CellLabel->"Out[55]=",ExpressionUUID->"485d9e2f-f397-49c1-9283-7cc8fcc472ff"]
}, Open  ]],

Cell[CellGroupData[{

Cell[BoxData[
 RowBox[{"ListLinePlot", "[", "x1", "]"}]], "Input",
 CellChangeTimes->{{3.742055187144822*^9, 3.7420552100714874`*^9}, 
   3.7427728158757153`*^9},
 CellLabel->"In[56]:=",ExpressionUUID->"197e4393-0d7f-4040-8620-d02685fead7d"],

Cell[BoxData[
 GraphicsBox[{{}, {{}, {}, 
    {RGBColor[0.368417, 0.506779, 0.709798], PointSize[
      NCache[
       Rational[7, 360], 0.019444444444444445`]], AbsoluteThickness[1.6], 
     LineBox[CompressedData["
1:eJxTTMoPSmViYGAQAWIQDQEf7PWirgneddxtDxVwyEsvN2vadQHK53CI3iy7
4c3Om1C+gMPzV3/XxW35BOWLOGzi7XxQICTsAOFLOHC+750TN1cFypdxePJX
1MleSR/KV3C4yfDq2k1BEyhfyeHvowPn/58wh/JVHBZ4XuR8+NUKyldzYBNz
8Y09bAvlazh8yXwoc9HEAcrXcmhr3cmXXeQI5es4eKjVFNh8gfH1HN6cPq/+
swzGN3Cwns59Jfs+TL+hw+KKTNanjTC+kUPWYne3uEgY39ih72DOXFcvGN/E
YdmxlpD7Lg4OAFZaVTM=
      "]]}}, {}, {}, {}, {}},
  AspectRatio->NCache[GoldenRatio^(-1), 0.6180339887498948],
  Axes->{True, True},
  AxesLabel->{None, None},
  AxesOrigin->{0., 0},
  DisplayFunction->Identity,
  Frame->{{False, False}, {False, False}},
  FrameLabel->{{None, None}, {None, None}},
  FrameTicks->{{Automatic, Automatic}, {Automatic, Automatic}},
  GridLines->{None, None},
  GridLinesStyle->Directive[
    GrayLevel[0.5, 0.4]],
  ImagePadding->All,
  Method->{"CoordinatesToolOptions" -> {"DisplayFunction" -> ({
        (Identity[#]& )[
         Part[#, 1]], 
        (Identity[#]& )[
         Part[#, 2]]}& ), "CopiedValueFunction" -> ({
        (Identity[#]& )[
         Part[#, 1]], 
        (Identity[#]& )[
         Part[#, 2]]}& )}},
  PlotRange->{{0., 20.}, {0, 35.90809446393956}},
  PlotRangeClipping->True,
  PlotRangePadding->{{
     Scaled[0.02], 
     Scaled[0.02]}, {
     Scaled[0.02], 
     Scaled[0.05]}},
  Ticks->{Automatic, Automatic}]], "Output",
 CellChangeTimes->{3.7420552107211533`*^9, 3.7420552439242535`*^9, 
  3.742055322836012*^9, 3.742055706226774*^9, 3.742055897665348*^9, 
  3.7420559658551474`*^9, 3.742056082529744*^9, 3.7420561620937047`*^9, 
  3.7420561986075583`*^9, 3.7420562723313875`*^9, 3.7420563281879005`*^9, 
  3.742074184823825*^9, 3.7420743494908104`*^9, 3.7420763690324736`*^9, 
  3.7420764950120935`*^9, 3.7420781266519866`*^9, 3.7422174216539497`*^9, 
  3.742224867373872*^9, 3.742230283303235*^9, 3.742231233824068*^9, 
  3.7426491414278584`*^9, 3.742649687020257*^9, 3.742650053768993*^9, 
  3.7426501707833066`*^9, 3.74277168925914*^9, 3.7427718153776016`*^9, 
  3.7427721906113973`*^9, 3.7427722888870535`*^9, 3.7427723627145386`*^9, 
  3.742772869608199*^9, 3.742773009441036*^9, 3.7427736245224133`*^9, 
  3.742831773337859*^9, 3.7584964669267116`*^9, 3.767472641045643*^9},
 CellLabel->"Out[56]=",ExpressionUUID->"a86f2452-12f0-41c9-bd11-7ff44602fb25"]
}, Open  ]]
}, Open  ]],

Cell[CellGroupData[{

Cell["We will now repeat the result over a biased distribution.", \
"Subsubsection",
 CellChangeTimes->{{3.742771450308012*^9, 
  3.742771463803873*^9}},ExpressionUUID->"9c9b820a-1206-4571-9e93-\
c28eb8ba9b37"],

Cell[BoxData[
 RowBox[{
  RowBox[{"f", "[", "x_", "]"}], ":=", 
  RowBox[{"StringJoin", "[", 
   RowBox[{"Map", "[", 
    RowBox[{"ToString", ",", "x"}], "]"}], "]"}]}]], "Input",
 CellChangeTimes->{3.7427715494403*^9},
 CellLabel->"In[57]:=",ExpressionUUID->"86d814d5-a7f6-407c-b4e3-2ddb5fc2bb6e"],

Cell[CellGroupData[{

Cell[BoxData[
 RowBox[{"dist", " ", "=", " ", 
  RowBox[{"PadRight", "[", 
   RowBox[{
    RowBox[{"ConstantArray", "[", 
     RowBox[{"1", ",", "3"}], "]"}], ",", "20"}], "]"}]}]], "Input",
 CellChangeTimes->{{3.7427715676724105`*^9, 3.7427715722406864`*^9}},
 CellLabel->"In[58]:=",ExpressionUUID->"088e9c08-6e5a-4108-a3ef-ab1322f6c71b"],

Cell[BoxData[
 RowBox[{"{", 
  RowBox[{
  "1", ",", "1", ",", "1", ",", "0", ",", "0", ",", "0", ",", "0", ",", "0", 
   ",", "0", ",", "0", ",", "0", ",", "0", ",", "0", ",", "0", ",", "0", ",", 
   "0", ",", "0", ",", "0", ",", "0", ",", "0"}], "}"}]], "Output",
 CellChangeTimes->{3.742771576307042*^9, 3.742771689280137*^9, 
  3.742771815396598*^9, 3.742772190631394*^9, 3.7427722889060497`*^9, 
  3.742772362735535*^9, 3.7427728696301956`*^9, 3.742773009464033*^9, 
  3.7427736245454097`*^9, 3.742831773354849*^9, 3.7584964669669714`*^9, 
  3.76747264108162*^9},
 CellLabel->"Out[58]=",ExpressionUUID->"388adc3f-026a-47f1-a060-297c387a60a9"]
}, Open  ]],

Cell[CellGroupData[{

Cell[BoxData[
 RowBox[{"x2", " ", "=", " ", 
  RowBox[{"Table", "[", "\[IndentingNewLine]", 
   RowBox[{
    RowBox[{"Mean", "[", "\[IndentingNewLine]", 
     RowBox[{
      RowBox[{"Table", "[", "\[IndentingNewLine]", 
       RowBox[{
        RowBox[{"Block", "[", "\[IndentingNewLine]", 
         RowBox[{
          RowBox[{"{", "\[IndentingNewLine]", 
           RowBox[{
            RowBox[{"r1", " ", "=", "  ", 
             RowBox[{"f", "[", 
              RowBox[{"RandomChoice", "[", 
               RowBox[{"dist", ",", " ", "100"}], "]"}], "]"}]}], ",", 
            "\[IndentingNewLine]", 
            RowBox[{"r2", "=", " ", 
             RowBox[{"f", "[", 
              RowBox[{"RandomChoice", "[", 
               RowBox[{"dist", ",", " ", "100"}], "]"}], "]"}]}], ",", 
            "\[IndentingNewLine]", 
            RowBox[{"nPar", " ", "=", " ", 
             RowBox[{"Length", "[", 
              RowBox[{"StringPartition", "[", 
               RowBox[{
                RowBox[{"f", "[", 
                 RowBox[{"RandomChoice", "[", 
                  RowBox[{"dist", ",", " ", "100"}], "]"}], "]"}], ",", "i", 
                ",", "i"}], "]"}], "]"}]}]}], "\[IndentingNewLine]", "}"}], 
          ",", "\[IndentingNewLine]", 
          RowBox[{
           RowBox[{"StringBDMC2", "[", 
            RowBox[{"r1", ",", " ", "r2", ",", " ", "i", ",", " ", "i"}], 
            "]"}], "/", "nPar"}]}], " ", 
         RowBox[{"(*", " ", 
          RowBox[{
          "we", " ", "divide", " ", "between", " ", "the", " ", "number", " ",
            "of", " ", 
           RowBox[{"partitions", "."}]}], "*)"}], "\[IndentingNewLine]", 
         "]"}], "\[IndentingNewLine]", ",", 
        RowBox[{"{", 
         RowBox[{"j", ",", "15000"}], "}"}]}], " ", 
       RowBox[{"(*", " ", 
        RowBox[{"Number", " ", "of", " ", "samples"}], " ", "*)"}], 
       "\[IndentingNewLine]", "]"}], "//", "N"}], "\[IndentingNewLine]", 
     "]"}], ",", 
    RowBox[{"{", 
     RowBox[{"i", ",", "20"}], "}"}]}], "\[IndentingNewLine]", 
   "]"}]}]], "Input",
 CellChangeTimes->{{3.742771476106923*^9, 3.742771497178583*^9}, {
   3.742771589280986*^9, 3.7427716020699587`*^9}, {3.7427716336439543`*^9, 
   3.742771636708469*^9}, {3.742771740920779*^9, 3.742771750051332*^9}, {
   3.7427718479725018`*^9, 3.7427718657552195`*^9}, 3.742773516806622*^9, {
   3.742831459634617*^9, 3.74283146431398*^9}},
 CellLabel->"In[59]:=",ExpressionUUID->"072302a8-2319-46dd-bc01-7e68f2ef0bf9"],

Cell[BoxData[
 RowBox[{"{", 
  RowBox[{
  "0.09445186927920174`", ",", "0.20544689895701518`", ",", 
   "0.4049831013906468`", ",", "0.92615230223767`", ",", "2.091074196565933`",
    ",", "4.128163146106085`", ",", "6.797678895295669`", ",", 
   "10.035362191984605`", ",", "13.40853277381609`", ",", 
   "16.88449002157774`", ",", "20.321313511784226`", ",", 
   "23.70609075569881`", ",", "26.767181517619846`", ",", 
   "29.39336237680503`", ",", "31.59982777918105`", ",", "32.49420381937843`",
    ",", "32.970144509354746`", ",", "32.14695919939386`", ",", 
   "31.257628049843092`", ",", "31.195313943423944`"}], "}"}]], "Output",
 CellChangeTimes->{3.7427716261401434`*^9, 3.7427717085361786`*^9, 
  3.7427718338457594`*^9, 3.742772022921975*^9, 3.7427722134392595`*^9, 
  3.742772311790533*^9, 3.742772385514925*^9, 3.742772892208617*^9, 
  3.742773032362404*^9, 3.742773692525668*^9, 3.7428319515064683`*^9, 
  3.7584967103037663`*^9, 3.7674728336774216`*^9},
 CellLabel->"Out[59]=",ExpressionUUID->"f6882ee8-f39d-4109-9c4a-b89f00789854"]
}, Open  ]],

Cell[CellGroupData[{

Cell[BoxData[
 RowBox[{"ListLinePlot", "[", "x2", "]"}]], "Input",
 CellChangeTimes->{{3.742771614427*^9, 3.7427716162347136`*^9}},
 CellLabel->"In[60]:=",ExpressionUUID->"02415252-2d69-4c0d-8113-559006520b6c"],

Cell[BoxData[
 GraphicsBox[{{}, {{}, {}, 
    {RGBColor[0.368417, 0.506779, 0.709798], PointSize[
      NCache[
       Rational[7, 360], 0.019444444444444445`]], AbsoluteThickness[1.6], 
     LineBox[CompressedData["
1:eJxTTMoPSmViYGAQAWIQDQEf7G1Wzsz8r7vDHirgoPOQq0HU5xSUz+GQ/Pmn
rd3rm1C+gMNkK3V1rsVvoXwRh3Mi+6RbdzE4QPgSDr/9VYxtmwWgfBmHTJaG
PZcMpKF8BYdCXZd/UkIqUL6Sw/4juqbaF7WgfBWHSQEqH3IfGUD5ag4+Dwxm
OQaZQPkaDn92y8ce2mIO5Ws53HHlYEo7YgXl6zjsudWfujnFFsrXc5h/wSyg
b6Y9lG/g8OmJjJCTvQOUb+jgzflvo24NjG/kIDVftv+8EIxv7LBndsHLz44w
/SYOmaXmEgxG9g4AJTRMTQ==
      "]]}}, {}, {}, {}, {}},
  AspectRatio->NCache[GoldenRatio^(-1), 0.6180339887498948],
  Axes->{True, True},
  AxesLabel->{None, None},
  AxesOrigin->{0., 0},
  DisplayFunction->Identity,
  Frame->{{False, False}, {False, False}},
  FrameLabel->{{None, None}, {None, None}},
  FrameTicks->{{Automatic, Automatic}, {Automatic, Automatic}},
  GridLines->{None, None},
  GridLinesStyle->Directive[
    GrayLevel[0.5, 0.4]],
  ImagePadding->All,
  Method->{"CoordinatesToolOptions" -> {"DisplayFunction" -> ({
        (Identity[#]& )[
         Part[#, 1]], 
        (Identity[#]& )[
         Part[#, 2]]}& ), "CopiedValueFunction" -> ({
        (Identity[#]& )[
         Part[#, 1]], 
        (Identity[#]& )[
         Part[#, 2]]}& )}},
  PlotRange->{{0., 20.}, {0, 32.970144509354746`}},
  PlotRangeClipping->True,
  PlotRangePadding->{{
     Scaled[0.02], 
     Scaled[0.02]}, {
     Scaled[0.02], 
     Scaled[0.05]}},
  Ticks->{Automatic, Automatic}]], "Output",
 CellChangeTimes->{3.742771708617036*^9, 3.7427718339247465`*^9, 
  3.7427720962193575`*^9, 3.7427722135212483`*^9, 3.7427723118645205`*^9, 
  3.742772385588913*^9, 3.7427728922806053`*^9, 3.74277303244639*^9, 
  3.7427736926086545`*^9, 3.7428319515824256`*^9, 3.7584967105334444`*^9, 
  3.7674728338573165`*^9},
 CellLabel->"Out[60]=",ExpressionUUID->"d8bc3f5a-37f8-4617-a60e-0db1dc15f940"]
}, Open  ]],

Cell["And now, both curves plotted together.", "Text",
 CellChangeTimes->{{3.7427726241161084`*^9, 
  3.742772646717526*^9}},ExpressionUUID->"f072fd30-1f99-478b-8091-\
2a039e3517ab"],

Cell[CellGroupData[{

Cell[BoxData[
 RowBox[{"ListLinePlot", "[", 
  RowBox[{
   RowBox[{"{", 
    RowBox[{"x1", ",", "x2"}], "}"}], ",", " ", "\[IndentingNewLine]", 
   RowBox[{"PlotStyle", "\[Rule]", 
    RowBox[{"{", 
     RowBox[{"\"\<97\>\"", ",", " ", "Red"}], "}"}]}], ",", 
   "\[IndentingNewLine]", 
   RowBox[{"PlotRangeClipping", "\[Rule]", "False"}], ",", 
   "\[IndentingNewLine]", 
   RowBox[{"PlotMarkers", "\[Rule]", "Automatic"}], ",", 
   "\[IndentingNewLine]", 
   RowBox[{"PlotLegends", "\[Rule]", "\[IndentingNewLine]", "  ", 
    RowBox[{"Placed", "[", 
     RowBox[{
      RowBox[{"LineLegend", "[", 
       RowBox[{
        RowBox[{"{", 
         RowBox[{"\"\<Uniform\>\"", ",", "\"\<Biased\>\""}], "}"}], ",", 
        "\[IndentingNewLine]", 
        RowBox[{"LegendFunction", "\[Rule]", 
         RowBox[{"(", 
          RowBox[{
           RowBox[{"Framed", "[", 
            RowBox[{"#", ",", 
             RowBox[{"RoundingRadius", "\[Rule]", "5"}]}], "]"}], "&"}], 
          ")"}]}], ",", "\[IndentingNewLine]", 
        RowBox[{"LegendMargins", "\[Rule]", "5"}]}], "]"}], ",", 
      RowBox[{"{", 
       RowBox[{"0.80", ",", "0.23"}], "}"}]}], "]"}]}], ",", 
   "\[IndentingNewLine]", 
   RowBox[{"AxesLabel", "\[Rule]", 
    RowBox[{"{", 
     RowBox[{"None", ",", "\"\<Normalized BDM Value\>\""}], "}"}]}]}], 
  "]"}]], "Input",
 CellChangeTimes->{{3.7427726506159077`*^9, 3.742772729464411*^9}, {
  3.742772952661036*^9, 3.7427729532689395`*^9}, {3.7427733162194138`*^9, 
  3.7427733336656485`*^9}},
 CellLabel->"In[61]:=",ExpressionUUID->"cb9a518f-c630-490d-adb0-57568b771737"],

Cell[BoxData[
 TagBox[
  GraphicsBox[{{{}, {{{}, {}, 
       {RGBColor[0.368417, 0.506779, 0.709798], PointSize[
         NCache[
          Rational[7, 360], 0.019444444444444445`]], AbsoluteThickness[1.6], 
        LineBox[CompressedData["
1:eJxTTMoPSmViYGAQAWIQDQEf7PWirgneddxtDxVwyEsvN2vadQHK53CI3iy7
4c3Om1C+gMPzV3/XxW35BOWLOGzi7XxQICTsAOFLOHC+750TN1cFypdxePJX
1MleSR/KV3C4yfDq2k1BEyhfyeHvowPn/58wh/JVHBZ4XuR8+NUKyldzYBNz
8Y09bAvlazh8yXwoc9HEAcrXcmhr3cmXXeQI5es4eKjVFNh8gfH1HN6cPq/+
swzGN3Cwns59Jfs+TL+hw+KKTNanjTC+kUPWYne3uEgY39ih72DOXFcvGN/E
YdmxlpD7Lg4OAFZaVTM=
         "]]}, 
       {RGBColor[1, 0, 0], PointSize[
         NCache[
          Rational[7, 360], 0.019444444444444445`]], AbsoluteThickness[1.6], 
        LineBox[CompressedData["
1:eJxTTMoPSmViYGAQAWIQDQEf7G1Wzsz8r7vDHirgoPOQq0HU5xSUz+GQ/Pmn
rd3rm1C+gMNkK3V1rsVvoXwRh3Mi+6RbdzE4QPgSDr/9VYxtmwWgfBmHTJaG
PZcMpKF8BYdCXZd/UkIqUL6Sw/4juqbaF7WgfBWHSQEqH3IfGUD5ag4+Dwxm
OQaZQPkaDn92y8ce2mIO5Ws53HHlYEo7YgXl6zjsudWfujnFFsrXc5h/wSyg
b6Y9lG/g8OmJjJCTvQOUb+jgzflvo24NjG/kIDVftv+8EIxv7LBndsHLz44w
/SYOmaXmEgxG9g4AJTRMTQ==
         "]]}}, {
       {RGBColor[0.368417, 0.506779, 0.709798], AbsolutePointSize[6], 
        AbsoluteThickness[1.6], GeometricTransformationBox[InsetBox[
          StyleBox["\<\"\[FilledCircle]\"\>",
           StripOnInput->False,
           FontSize->8.96], {0., 0.}], CompressedData["
1:eJxTTMoPSmVmYGAQAWJGIGZigIEP9npR1wTvOu62hwo45KWXmzXtugDlczhE
b5bd8GbnTShfwOH5q7/r4rZ8gvJFHDbxdj4oEBJ2gPAlHDjf986Jm6sC5cs4
PPkr6mSvpA/lKzjcZHh17aagCZSv5PD30YHz/0+YQ/kqDgs8L3I+/GoF5as5
sIm5+MYetoXyNRy+ZD6UuWjiAOVrObS17uTLLnKE8nUcPNRqCmy+wPh6Dm9O
n1f/WQbjGzhYT+e+kn0fpt/QYXFFJuvTRhjfyCFrsbtbXCSMb+zQdzBnrqsX
jG/isOxYS8h9FwcHAF/yVTU=
         "]]}, 
       {RGBColor[1, 0, 0], AbsolutePointSize[6], AbsoluteThickness[1.6], 
        GeometricTransformationBox[InsetBox[
          StyleBox["\<\"\[FilledSquare]\"\>",
           StripOnInput->False,
           FontSize->8.96], {0., 0.}], CompressedData["
1:eJxTTMoPSmVmYGAQAWJGIGZigIEP9jYrZ2b+191hDxVw0HnI1SDqcwrK53BI
/vzT1u71TShfwGGylbo61+K3UL6IwzmRfdKtuxgcIHwJh9/+Ksa2zQJQvoxD
JkvDnksG0lC+gkOhrss/KSEVKF/JYf8RXVPti1pQvorDpACVD7mPDKB8NQef
BwazHINMoHwNhz+75WMPbTGH8rUc7rhyMKUdsYLydRz23OpP3ZxiC+XrOcy/
YBbQN9Meyjdw+PRERsjJ3gHKN3Tw5vy3UbcGxjdykJov239eCMY3dtgzu+Dl
Z0eYfhOHzFJzCQYjewcALsxMTw==
         "]]}, {}}}, {}, {}, {}, {}}, InsetBox[
     TemplateBox[{"\"Uniform\"","\"Biased\""},
      "LineLegend",
      DisplayFunction->(FormBox[
        FrameBox[
         StyleBox[
          StyleBox[
           PaneBox[
            TagBox[
             GridBox[{{
                TagBox[
                 GridBox[{{
                    GraphicsBox[{{
                    Directive[
                    EdgeForm[
                    Directive[
                    Opacity[0.3], 
                    GrayLevel[0]]], 
                    PointSize[
                    NCache[
                    Rational[7, 20], 0.35]], 
                    RGBColor[0.368417, 0.506779, 0.709798], 
                    AbsoluteThickness[1.6]], {
                    LineBox[{{0, 8.96}, {20, 8.96}}]}}, {
                    Directive[
                    EdgeForm[
                    Directive[
                    Opacity[0.3], 
                    GrayLevel[0]]], 
                    PointSize[
                    NCache[
                    Rational[7, 20], 0.35]], 
                    RGBColor[0.368417, 0.506779, 0.709798], 
                    AbsoluteThickness[1.6]], {
                    InsetBox[
                    FormBox[
                    StyleBox["\"\[FilledCircle]\"", 
                    Directive[
                    EdgeForm[
                    Directive[
                    Opacity[0.3], 
                    GrayLevel[0]]], 
                    PointSize[
                    Rational[7, 20]], 
                    RGBColor[0.368417, 0.506779, 0.709798], 
                    AbsoluteThickness[1.6]], FontSize -> 8.96, Plain, 
                    StripOnInput -> False], TraditionalForm], 
                    NCache[
                    Scaled[{
                    Rational[1, 2], 
                    Rational[1, 2]}], 
                    Scaled[{0.5, 0.5}]]]}}}, AspectRatio -> Full, 
                    ImageSize -> {20, 8.96}, PlotRangePadding -> None, 
                    ImagePadding -> Automatic, 
                    BaselinePosition -> (Scaled[0.06401785714285718] -> 
                    Baseline)], #}, {
                    GraphicsBox[{{
                    Directive[
                    EdgeForm[
                    Directive[
                    Opacity[0.3], 
                    GrayLevel[0]]], 
                    PointSize[
                    NCache[
                    Rational[7, 20], 0.35]], 
                    AbsoluteThickness[1.6], 
                    RGBColor[1, 0, 0]], {
                    LineBox[{{0, 8.96}, {20, 8.96}}]}}, {
                    Directive[
                    EdgeForm[
                    Directive[
                    Opacity[0.3], 
                    GrayLevel[0]]], 
                    PointSize[
                    NCache[
                    Rational[7, 20], 0.35]], 
                    AbsoluteThickness[1.6], 
                    RGBColor[1, 0, 0]], {
                    InsetBox[
                    FormBox[
                    StyleBox["\"\[FilledSquare]\"", 
                    Directive[
                    EdgeForm[
                    Directive[
                    Opacity[0.3], 
                    GrayLevel[0]]], 
                    PointSize[
                    Rational[7, 20]], 
                    AbsoluteThickness[1.6], 
                    RGBColor[1, 0, 0]], FontSize -> 8.96, Plain, StripOnInput -> 
                    False], TraditionalForm], 
                    NCache[
                    Scaled[{
                    Rational[1, 2], 
                    Rational[1, 2]}], 
                    Scaled[{0.5, 0.5}]]]}}}, AspectRatio -> Full, 
                    ImageSize -> {20, 8.96}, PlotRangePadding -> None, 
                    ImagePadding -> Automatic, 
                    BaselinePosition -> (Scaled[0.06401785714285718] -> 
                    Baseline)], #2}}, 
                  GridBoxAlignment -> {
                   "Columns" -> {Center, Left}, "Rows" -> {{Baseline}}}, 
                  AutoDelete -> False, 
                  GridBoxDividers -> {
                   "Columns" -> {{False}}, "Rows" -> {{False}}}, 
                  GridBoxItemSize -> {
                   "Columns" -> {{All}}, "Rows" -> {{All}}}, 
                  GridBoxSpacings -> {
                   "Columns" -> {{0.5}}, "Rows" -> {{0.8}}}], "Grid"]}}, 
              GridBoxAlignment -> {"Columns" -> {{Left}}, "Rows" -> {{Top}}}, 
              AutoDelete -> False, 
              GridBoxItemSize -> {
               "Columns" -> {{Automatic}}, "Rows" -> {{Automatic}}}, 
              GridBoxSpacings -> {"Columns" -> {{1}}, "Rows" -> {{0}}}], 
             "Grid"], Alignment -> Left, AppearanceElements -> None, 
            ImageMargins -> {{5, 5}, {5, 5}}, ImageSizeAction -> 
            "ResizeToFit"], LineIndent -> 0, StripOnInput -> False], {
          FontFamily -> "Arial"}, Background -> Automatic, StripOnInput -> 
          False], RoundingRadius -> 5, StripOnInput -> False], 
        TraditionalForm]& ),
      Editable->True,
      InterpretationFunction:>(RowBox[{"LineLegend", "[", 
         RowBox[{
           RowBox[{"{", 
             RowBox[{
               RowBox[{"Directive", "[", 
                 RowBox[{
                   RowBox[{"PointSize", "[", 
                    FractionBox["7", "360"], "]"}], ",", 
                   InterpretationBox[
                    ButtonBox[
                    TooltipBox[
                    GraphicsBox[{{
                    GrayLevel[0], 
                    RectangleBox[{0, 0}]}, {
                    GrayLevel[0], 
                    RectangleBox[{1, -1}]}, {
                    RGBColor[0.368417, 0.506779, 0.709798], 
                    RectangleBox[{0, -1}, {2, 1}]}}, DefaultBaseStyle -> 
                    "ColorSwatchGraphics", AspectRatio -> 1, Frame -> True, 
                    FrameStyle -> 
                    RGBColor[
                    0.24561133333333335`, 0.3378526666666667, 
                    0.4731986666666667], FrameTicks -> None, PlotRangePadding -> 
                    None, ImageSize -> 
                    Dynamic[{
                    Automatic, 1.35 CurrentValue["FontCapHeight"]/
                    AbsoluteCurrentValue[Magnification]}]], 
                    StyleBox[
                    RowBox[{"RGBColor", "[", 
                    RowBox[{"0.368417`", ",", "0.506779`", ",", "0.709798`"}],
                     "]"}], NumberMarks -> False]], Appearance -> None, 
                    BaseStyle -> {}, BaselinePosition -> Baseline, 
                    DefaultBaseStyle -> {}, ButtonFunction :> 
                    With[{Typeset`box$ = EvaluationBox[]}, 
                    If[
                    Not[
                    AbsoluteCurrentValue["Deployed"]], 
                    SelectionMove[Typeset`box$, All, Expression]; 
                    FrontEnd`Private`$ColorSelectorInitialAlpha = 1; 
                    FrontEnd`Private`$ColorSelectorInitialColor = 
                    RGBColor[0.368417, 0.506779, 0.709798]; 
                    FrontEnd`Private`$ColorSelectorUseMakeBoxes = True; 
                    MathLink`CallFrontEnd[
                    FrontEnd`AttachCell[Typeset`box$, 
                    FrontEndResource["RGBColorValueSelector"], {
                    0, {Left, Bottom}}, {Left, Top}, 
                    "ClosingActions" -> {
                    "SelectionDeparture", "ParentChanged", 
                    "EvaluatorQuit"}]]]], BaseStyle -> Inherited, Evaluator -> 
                    Automatic, Method -> "Preemptive"], 
                    RGBColor[0.368417, 0.506779, 0.709798], Editable -> False,
                     Selectable -> False], ",", 
                   RowBox[{"AbsoluteThickness", "[", "1.6`", "]"}]}], "]"}], 
               ",", 
               RowBox[{"Directive", "[", 
                 RowBox[{
                   RowBox[{"PointSize", "[", 
                    FractionBox["7", "360"], "]"}], ",", 
                   RowBox[{"AbsoluteThickness", "[", "1.6`", "]"}], ",", 
                   InterpretationBox[
                    ButtonBox[
                    TooltipBox[
                    GraphicsBox[{{
                    GrayLevel[0], 
                    RectangleBox[{0, 0}]}, {
                    GrayLevel[0], 
                    RectangleBox[{1, -1}]}, {
                    RGBColor[1, 0, 0], 
                    RectangleBox[{0, -1}, {2, 1}]}}, DefaultBaseStyle -> 
                    "ColorSwatchGraphics", AspectRatio -> 1, Frame -> True, 
                    FrameStyle -> RGBColor[0.6666666666666666, 0., 0.], 
                    FrameTicks -> None, PlotRangePadding -> None, ImageSize -> 
                    Dynamic[{
                    Automatic, 1.35 CurrentValue["FontCapHeight"]/
                    AbsoluteCurrentValue[Magnification]}]], 
                    StyleBox[
                    RowBox[{"RGBColor", "[", 
                    RowBox[{"1", ",", "0", ",", "0"}], "]"}], NumberMarks -> 
                    False]], Appearance -> None, BaseStyle -> {}, 
                    BaselinePosition -> Baseline, DefaultBaseStyle -> {}, 
                    ButtonFunction :> With[{Typeset`box$ = EvaluationBox[]}, 
                    If[
                    Not[
                    AbsoluteCurrentValue["Deployed"]], 
                    SelectionMove[Typeset`box$, All, Expression]; 
                    FrontEnd`Private`$ColorSelectorInitialAlpha = 1; 
                    FrontEnd`Private`$ColorSelectorInitialColor = 
                    RGBColor[1, 0, 0]; 
                    FrontEnd`Private`$ColorSelectorUseMakeBoxes = True; 
                    MathLink`CallFrontEnd[
                    FrontEnd`AttachCell[Typeset`box$, 
                    FrontEndResource["RGBColorValueSelector"], {
                    0, {Left, Bottom}}, {Left, Top}, 
                    "ClosingActions" -> {
                    "SelectionDeparture", "ParentChanged", 
                    "EvaluatorQuit"}]]]], BaseStyle -> Inherited, Evaluator -> 
                    Automatic, Method -> "Preemptive"], 
                    RGBColor[1, 0, 0], Editable -> False, Selectable -> 
                    False]}], "]"}]}], "}"}], ",", 
           RowBox[{"{", 
             RowBox[{#, ",", #2}], "}"}], ",", 
           RowBox[{"LegendMarkers", "\[Rule]", 
             RowBox[{"{", 
               RowBox[{
                 RowBox[{"{", 
                   RowBox[{"\"\[FilledCircle]\"", ",", "8.96`"}], "}"}], ",", 
                 
                 RowBox[{"{", 
                   RowBox[{"\"\[FilledSquare]\"", ",", "8.96`"}], "}"}]}], 
               "}"}]}], ",", 
           RowBox[{"Joined", "\[Rule]", 
             RowBox[{"{", 
               RowBox[{"True", ",", "True"}], "}"}]}], ",", 
           RowBox[{"LabelStyle", "\[Rule]", 
             RowBox[{"{", "}"}]}], ",", 
           RowBox[{"LegendFunction", "\[Rule]", 
             RowBox[{"(", 
               RowBox[{
                 FrameBox["#1", RoundingRadius -> 5, StripOnInput -> False], 
                 "&"}], ")"}]}], ",", 
           RowBox[{"LegendLayout", "\[Rule]", "\"Column\""}], ",", 
           RowBox[{"LegendMargins", "\[Rule]", "5"}]}], "]"}]& )], 
     Scaled[{0.8, 0.23}], ImageScaled[{0.5, 0.5}],
     BaseStyle->{FontSize -> Larger},
     FormatType->StandardForm]},
   AspectRatio->NCache[GoldenRatio^(-1), 0.6180339887498948],
   Axes->{True, True},
   AxesLabel->{None, 
     FormBox["\"Normalized BDM Value\"", TraditionalForm]},
   AxesOrigin->{0., 0},
   DisplayFunction->Identity,
   Frame->{{False, False}, {False, False}},
   FrameLabel->{{None, None}, {None, None}},
   FrameTicks->{{Automatic, Automatic}, {Automatic, Automatic}},
   GridLines->{None, None},
   GridLinesStyle->Directive[
     GrayLevel[0.5, 0.4]],
   ImagePadding->All,
   Method->{"CoordinatesToolOptions" -> {"DisplayFunction" -> ({
         (Identity[#]& )[
          Part[#, 1]], 
         (Identity[#]& )[
          Part[#, 2]]}& ), "CopiedValueFunction" -> ({
         (Identity[#]& )[
          Part[#, 1]], 
         (Identity[#]& )[
          Part[#, 2]]}& )}},
   PlotRange->{{0., 20.}, {0, 35.90809446393956}},
   PlotRangeClipping->False,
   PlotRangePadding->{{
      Scaled[0.02], 
      Scaled[0.02]}, {
      Scaled[0.02], 
      Scaled[0.05]}},
   Ticks->{Automatic, Automatic}],
  InterpretTemplate[Legended[
    Graphics[{{}, {{{}, {}, {
         Hue[0.67, 0.6, 0.6], 
         Directive[
          PointSize[
           Rational[7, 360]], 
          RGBColor[0.368417, 0.506779, 0.709798], 
          AbsoluteThickness[1.6]], 
         Line[CompressedData["
1:eJxTTMoPSmViYGAQAWIQDQEf7PWirgneddxtDxVwyEsvN2vadQHK53CI3iy7
4c3Om1C+gMPzV3/XxW35BOWLOGzi7XxQICTsAOFLOHC+750TN1cFypdxePJX
1MleSR/KV3C4yfDq2k1BEyhfyeHvowPn/58wh/JVHBZ4XuR8+NUKyldzYBNz
8Y09bAvlazh8yXwoc9HEAcrXcmhr3cmXXeQI5es4eKjVFNh8gfH1HN6cPq/+
swzGN3Cwns59Jfs+TL+hw+KKTNanjTC+kUPWYne3uEgY39ih72DOXFcvGN/E
YdmxlpD7Lg4OAFZaVTM=
          "]]}, {
         Hue[0.9060679774997897, 0.6, 0.6], 
         Directive[
          PointSize[
           Rational[7, 360]], 
          AbsoluteThickness[1.6], 
          RGBColor[1, 0, 0]], 
         Line[CompressedData["
1:eJxTTMoPSmViYGAQAWIQDQEf7G1Wzsz8r7vDHirgoPOQq0HU5xSUz+GQ/Pmn
rd3rm1C+gMNkK3V1rsVvoXwRh3Mi+6RbdzE4QPgSDr/9VYxtmwWgfBmHTJaG
PZcMpKF8BYdCXZd/UkIqUL6Sw/4juqbaF7WgfBWHSQEqH3IfGUD5ag4+Dwxm
OQaZQPkaDn92y8ce2mIO5Ws53HHlYEo7YgXl6zjsudWfujnFFsrXc5h/wSyg
b6Y9lG/g8OmJjJCTvQOUb+jgzflvo24NjG/kIDVftv+8EIxv7LBndsHLz44w
/SYOmaXmEgxG9g4AJTRMTQ==
          "]]}}, {{
         Directive[
          PointSize[
           Rational[7, 360]], 
          RGBColor[0.368417, 0.506779, 0.709798], 
          AbsoluteThickness[1.6], 
          AbsolutePointSize[6]], 
         GeometricTransformation[
          Inset[
           Style["\[FilledCircle]", FontSize -> 8.96], {0., 
           0.}], CompressedData["
1:eJxTTMoPSmVmYGAQAWJGIGZigIEP9npR1wTvOu62hwo45KWXmzXtugDlczhE
b5bd8GbnTShfwOH5q7/r4rZ8gvJFHDbxdj4oEBJ2gPAlHDjf986Jm6sC5cs4
PPkr6mSvpA/lKzjcZHh17aagCZSv5PD30YHz/0+YQ/kqDgs8L3I+/GoF5as5
sIm5+MYetoXyNRy+ZD6UuWjiAOVrObS17uTLLnKE8nUcPNRqCmy+wPh6Dm9O
n1f/WQbjGzhYT+e+kn0fpt/QYXFFJuvTRhjfyCFrsbtbXCSMb+zQdzBnrqsX
jG/isOxYS8h9FwcHAF/yVTU=
          "]]}, {
         Directive[
          PointSize[
           Rational[7, 360]], 
          AbsoluteThickness[1.6], 
          RGBColor[1, 0, 0], 
          AbsolutePointSize[6]], 
         GeometricTransformation[
          Inset[
           Style["\[FilledSquare]", FontSize -> 8.96], {0., 
           0.}], CompressedData["
1:eJxTTMoPSmVmYGAQAWJGIGZigIEP9jYrZ2b+191hDxVw0HnI1SDqcwrK53BI
/vzT1u71TShfwGGylbo61+K3UL6IwzmRfdKtuxgcIHwJh9/+Ksa2zQJQvoxD
JkvDnksG0lC+gkOhrss/KSEVKF/JYf8RXVPti1pQvorDpACVD7mPDKB8NQef
BwazHINMoHwNhz+75WMPbTGH8rUc7rhyMKUdsYLydRz23OpP3ZxiC+XrOcy/
YBbQN9Meyjdw+PRERsjJ3gHKN3Tw5vy3UbcGxjdykJov239eCMY3dtgzu+Dl
Z0eYfhOHzFJzCQYjewcALsxMTw==
          "]]}, {}}}, {}, {}, {}, {}}, {
     DisplayFunction -> Identity, PlotRangePadding -> {{
         Scaled[0.02], 
         Scaled[0.02]}, {
         Scaled[0.02], 
         Scaled[0.05]}}, AxesOrigin -> {0., 0}, 
      PlotRange -> {{0., 20.}, {0, 35.90809446393956}}, PlotRangeClipping -> 
      False, ImagePadding -> All, DisplayFunction -> Identity, AspectRatio -> 
      GoldenRatio^(-1), Axes -> {True, True}, 
      AxesLabel -> {None, "Normalized BDM Value"}, AxesOrigin -> {0., 0}, 
      DisplayFunction :> Identity, Frame -> {{False, False}, {False, False}}, 
      FrameLabel -> {{None, None}, {None, None}}, 
      FrameTicks -> {{Automatic, Automatic}, {Automatic, Automatic}}, 
      GridLines -> {None, None}, GridLinesStyle -> Directive[
        GrayLevel[0.5, 0.4]], 
      Method -> {"CoordinatesToolOptions" -> {"DisplayFunction" -> ({
            (Identity[#]& )[
             Part[#, 1]], 
            (Identity[#]& )[
             Part[#, 2]]}& ), "CopiedValueFunction" -> ({
            (Identity[#]& )[
             Part[#, 1]], 
            (Identity[#]& )[
             Part[#, 2]]}& )}}, 
      PlotRange -> {{0., 20.}, {0, 35.90809446393956}}, 
      PlotRangePadding -> {{
         Scaled[0.02], 
         Scaled[0.02]}, {
         Scaled[0.02], 
         Scaled[0.05]}}, Ticks -> {Automatic, Automatic}}], 
    Placed[
     Unevaluated[
      LineLegend[{
        Directive[
         PointSize[
          Rational[7, 360]], 
         RGBColor[0.368417, 0.506779, 0.709798], 
         AbsoluteThickness[1.6]], 
        Directive[
         PointSize[
          Rational[7, 360]], 
         AbsoluteThickness[1.6], 
         RGBColor[1, 0, 0]]}, {"Uniform", "Biased"}, 
       LegendMarkers -> {{"\[FilledCircle]", 8.96}, {
         "\[FilledSquare]", 8.96}}, Joined -> {True, True}, LabelStyle -> {}, 
       LegendFunction -> (Framed[#, RoundingRadius -> 5]& ), LegendLayout -> 
       "Column", LegendMargins -> 5]], {0.8, 0.23}, Identity]]& ],
  AutoDelete->True,
  Editable->True,
  SelectWithContents->False,
  Selectable->True]], "Output",
 CellChangeTimes->{{3.742772722175566*^9, 3.7427727302512865`*^9}, 
   3.7427728934074273`*^9, 3.7427730335822105`*^9, {3.7427733172712474`*^9, 
   3.74277333504643*^9}, 3.742773692687642*^9, 3.742831951658383*^9, 
   3.7584967106819725`*^9, 3.7674728339672546`*^9},
 CellLabel->"Out[61]=",ExpressionUUID->"aa6ad3e2-2c02-45bd-a2ac-c58be060e469"]
}, Open  ]],

Cell[CellGroupData[{

Cell[BoxData[
 RowBox[{"dist2", " ", "=", " ", 
  RowBox[{"PadRight", "[", 
   RowBox[{
    RowBox[{"ConstantArray", "[", 
     RowBox[{"1", ",", "5"}], "]"}], ",", "20"}], "]"}]}]], "Input",
 CellChangeTimes->{{3.742823882728116*^9, 3.7428238899840174`*^9}},
 CellLabel->"In[62]:=",ExpressionUUID->"10be90d3-00c2-444b-b7be-60c0872dafc7"],

Cell[BoxData[
 RowBox[{"{", 
  RowBox[{
  "1", ",", "1", ",", "1", ",", "1", ",", "1", ",", "0", ",", "0", ",", "0", 
   ",", "0", ",", "0", ",", "0", ",", "0", ",", "0", ",", "0", ",", "0", ",", 
   "0", ",", "0", ",", "0", ",", "0", ",", "0"}], "}"}]], "Output",
 CellChangeTimes->{3.74282389281142*^9, 3.7428319516713753`*^9, 
  3.758496710931902*^9, 3.76747283401023*^9},
 CellLabel->"Out[62]=",ExpressionUUID->"dd2fe06a-f444-48d3-a87e-1a126b6f9518"]
}, Open  ]],

Cell[CellGroupData[{

Cell[BoxData[
 RowBox[{"x3", " ", "=", " ", 
  RowBox[{"Table", "[", "\[IndentingNewLine]", 
   RowBox[{
    RowBox[{"Mean", "[", "\[IndentingNewLine]", 
     RowBox[{
      RowBox[{"Table", "[", "\[IndentingNewLine]", 
       RowBox[{
        RowBox[{"Block", "[", "\[IndentingNewLine]", 
         RowBox[{
          RowBox[{"{", "\[IndentingNewLine]", 
           RowBox[{
            RowBox[{"r1", " ", "=", "  ", 
             RowBox[{"f", "[", 
              RowBox[{"RandomChoice", "[", 
               RowBox[{"dist2", ",", " ", "100"}], "]"}], "]"}]}], ",", 
            "\[IndentingNewLine]", 
            RowBox[{"r2", "=", " ", 
             RowBox[{"f", "[", 
              RowBox[{"RandomChoice", "[", 
               RowBox[{"dist2", ",", " ", "100"}], "]"}], "]"}]}], ",", 
            "\[IndentingNewLine]", 
            RowBox[{"nPar", " ", "=", " ", 
             RowBox[{"Length", "[", 
              RowBox[{"StringPartition", "[", 
               RowBox[{
                RowBox[{"f", "[", 
                 RowBox[{"RandomChoice", "[", 
                  RowBox[{"dist", ",", " ", "100"}], "]"}], "]"}], ",", "i", 
                ",", "i"}], "]"}], "]"}]}]}], "\[IndentingNewLine]", "}"}], 
          ",", "\[IndentingNewLine]", 
          RowBox[{
           RowBox[{"StringBDMC2", "[", 
            RowBox[{"r1", ",", " ", "r2", ",", " ", "i", ",", " ", "i"}], 
            "]"}], "/", "nPar"}]}], " ", 
         RowBox[{"(*", " ", 
          RowBox[{
          "we", " ", "divide", " ", "between", " ", "the", " ", "number", " ",
            "of", " ", 
           RowBox[{"partitions", "."}]}], "*)"}], "\[IndentingNewLine]", 
         "]"}], "\[IndentingNewLine]", ",", 
        RowBox[{"{", 
         RowBox[{"j", ",", "15000"}], "}"}]}], " ", 
       RowBox[{"(*", " ", 
        RowBox[{"Number", " ", "of", " ", "samples"}], " ", "*)"}], 
       "\[IndentingNewLine]", "]"}], "//", "N"}], "\[IndentingNewLine]", 
     "]"}], ",", 
    RowBox[{"{", 
     RowBox[{"i", ",", "20"}], "}"}]}], "\[IndentingNewLine]", 
   "]"}]}]], "Input",
 CellChangeTimes->{
  3.742772795850889*^9, {3.7428237815682535`*^9, 3.7428237818560905`*^9}, {
   3.7428239062728167`*^9, 3.7428239137445965`*^9}, {3.742831476554084*^9, 
   3.7428314863855443`*^9}},
 CellLabel->"In[63]:=",ExpressionUUID->"c251baeb-2886-4ee2-8acc-54d72abf920b"],

Cell[BoxData[
 RowBox[{"{", 
  RowBox[{
  "0.10134165890886077`", ",", "0.22837608943866955`", ",", 
   "0.4362382408865181`", ",", "1.163056007821247`", ",", 
   "3.086277271941818`", ",", "6.494202250271747`", ",", 
   "10.755998244813112`", ",", "15.416107044002105`", ",", 
   "19.7053355764347`", ",", "23.547399726303176`", ",", "26.86354572757695`",
    ",", "29.80011643336437`", ",", "32.35203794534477`", ",", 
   "34.19552268044911`", ",", "34.85143098732074`", ",", "34.24831389020515`",
    ",", "33.4069390920552`", ",", "32.422713097311174`", ",", 
   "31.75131352551694`", ",", "31.52721910589655`"}], "}"}]], "Output",
 CellChangeTimes->{3.7428239834742117`*^9, 3.74283213810133*^9, 
  3.758496963583952*^9, 3.7674730355754623`*^9},
 CellLabel->"Out[63]=",ExpressionUUID->"abf7b9af-8cd0-4ba8-af4f-7d8534a5d5ea"]
}, Open  ]],

Cell[CellGroupData[{

Cell[BoxData[
 RowBox[{"dist3", " ", "=", " ", 
  RowBox[{"PadRight", "[", 
   RowBox[{
    RowBox[{"ConstantArray", "[", 
     RowBox[{"1", ",", "7"}], "]"}], ",", "20"}], "]"}]}]], "Input",
 CellChangeTimes->{{3.742824108041852*^9, 3.7428241200100927`*^9}},
 CellLabel->"In[64]:=",ExpressionUUID->"f73be8ef-add5-4dc7-aa65-211b8f333af1"],

Cell[BoxData[
 RowBox[{"{", 
  RowBox[{
  "1", ",", "1", ",", "1", ",", "1", ",", "1", ",", "1", ",", "1", ",", "0", 
   ",", "0", ",", "0", ",", "0", ",", "0", ",", "0", ",", "0", ",", "0", ",", 
   "0", ",", "0", ",", "0", ",", "0", ",", "0"}], "}"}]], "Output",
 CellChangeTimes->{3.7428321381493034`*^9, 3.7584969636678095`*^9, 
  3.7674730356504188`*^9},
 CellLabel->"Out[64]=",ExpressionUUID->"1aae5a0b-f7a4-42d4-9c9a-bd890547a2df"]
}, Open  ]],

Cell[CellGroupData[{

Cell[BoxData[
 RowBox[{"x4", " ", "=", " ", 
  RowBox[{"Table", "[", "\[IndentingNewLine]", 
   RowBox[{
    RowBox[{"Mean", "[", "\[IndentingNewLine]", 
     RowBox[{
      RowBox[{"Table", "[", "\[IndentingNewLine]", 
       RowBox[{
        RowBox[{"Block", "[", "\[IndentingNewLine]", 
         RowBox[{
          RowBox[{"{", "\[IndentingNewLine]", 
           RowBox[{
            RowBox[{"r1", " ", "=", "  ", 
             RowBox[{"f", "[", 
              RowBox[{"RandomChoice", "[", 
               RowBox[{"dist3", ",", " ", "100"}], "]"}], "]"}]}], ",", 
            "\[IndentingNewLine]", 
            RowBox[{"r2", "=", " ", 
             RowBox[{"f", "[", 
              RowBox[{"RandomChoice", "[", 
               RowBox[{"dist3", ",", " ", "100"}], "]"}], "]"}]}], ",", 
            "\[IndentingNewLine]", 
            RowBox[{"nPar", " ", "=", " ", 
             RowBox[{"Length", "[", 
              RowBox[{"StringPartition", "[", 
               RowBox[{
                RowBox[{"f", "[", 
                 RowBox[{"RandomChoice", "[", 
                  RowBox[{"dist", ",", " ", "100"}], "]"}], "]"}], ",", "i", 
                ",", "i"}], "]"}], "]"}]}]}], "\[IndentingNewLine]", "}"}], 
          ",", "\[IndentingNewLine]", 
          RowBox[{
           RowBox[{"StringBDMC2", "[", 
            RowBox[{"r1", ",", " ", "r2", ",", " ", "i", ",", " ", "i"}], 
            "]"}], "/", "nPar"}]}], " ", 
         RowBox[{"(*", " ", 
          RowBox[{
          "we", " ", "divide", " ", "between", " ", "the", " ", "number", " ",
            "of", " ", 
           RowBox[{"partitions", "."}]}], "*)"}], "\[IndentingNewLine]", 
         "]"}], "\[IndentingNewLine]", ",", 
        RowBox[{"{", 
         RowBox[{"j", ",", "15000"}], "}"}]}], " ", 
       RowBox[{"(*", " ", 
        RowBox[{"Number", " ", "of", " ", "samples"}], " ", "*)"}], 
       "\[IndentingNewLine]", "]"}], "//", "N"}], "\[IndentingNewLine]", 
     "]"}], ",", 
    RowBox[{"{", 
     RowBox[{"i", ",", "20"}], "}"}]}], "\[IndentingNewLine]", 
   "]"}]}]], "Input",
 CellChangeTimes->{{3.742824128714176*^9, 3.742824136042037*^9}, {
  3.742831493338627*^9, 3.742831493881321*^9}, {3.7428323084571466`*^9, 
  3.7428323106649027`*^9}},
 CellLabel->"In[65]:=",ExpressionUUID->"a0d999f3-c543-4c3e-ae78-75523395d428"],

Cell[BoxData[
 RowBox[{"{", 
  RowBox[{
  "0.10474105686992725`", ",", "0.24910442794572743`", ",", 
   "0.4173824980144435`", ",", "1.219949736839379`", ",", 
   "3.9890071718275943`", ",", "8.770626337524837`", ",", 
   "13.917995297084632`", ",", "18.682474293117746`", ",", 
   "22.697728152110628`", ",", "26.090541822848127`", ",", 
   "29.027672172145465`", ",", "31.688475484169437`", ",", 
   "34.1295787532775`", ",", "35.51157598931291`", ",", "35.06685600560547`", 
   ",", "33.973840447641365`", ",", "33.03941610480768`", ",", 
   "32.493641085733906`", ",", "32.193741907533244`", ",", 
   "32.064680807911316`"}], "}"}]], "Output",
 CellChangeTimes->{3.742824120982543*^9, 3.7428242075786314`*^9, 
  3.7428322394961987`*^9, 3.7428325217829466`*^9, 3.758497213951071*^9, 
  3.767473239795199*^9},
 CellLabel->"Out[65]=",ExpressionUUID->"c756a961-f65a-44c1-91ac-5fa1ec4058a9"]
}, Open  ]],

Cell[CellGroupData[{

Cell[BoxData[
 RowBox[{"ListLinePlot", "[", 
  RowBox[{
   RowBox[{"{", 
    RowBox[{"x1", ",", "x2", ",", "x3", ",", " ", "x4"}], "}"}], ",", " ", 
   "\[IndentingNewLine]", 
   RowBox[{"PlotStyle", "\[Rule]", 
    RowBox[{"{", 
     RowBox[{
     "\"\<97\>\"", ",", " ", "Red", ",", " ", "Green", ",", " ", "Cyan"}], 
     "}"}]}], ",", "\[IndentingNewLine]", 
   RowBox[{"PlotRangeClipping", "\[Rule]", "False"}], ",", 
   "\[IndentingNewLine]", 
   RowBox[{"PlotMarkers", "\[Rule]", "Automatic"}], ",", 
   "\[IndentingNewLine]", 
   RowBox[{"PlotLegends", "\[Rule]", "\[IndentingNewLine]", "  ", 
    RowBox[{"Placed", "[", 
     RowBox[{
      RowBox[{"LineLegend", "[", 
       RowBox[{
        RowBox[{"{", 
         RowBox[{
         "\"\<Uniform\>\"", ",", "\"\<Biased 3/20\>\"", ",", " ", 
          "\"\<Biased 1/4\>\"", ",", " ", "\"\<Biased 7/20\>\""}], "}"}], ",",
         "\[IndentingNewLine]", 
        RowBox[{"LegendFunction", "\[Rule]", 
         RowBox[{"(", 
          RowBox[{
           RowBox[{"Framed", "[", 
            RowBox[{"#", ",", 
             RowBox[{"RoundingRadius", "\[Rule]", "4"}]}], "]"}], "&"}], 
          ")"}]}], ",", "\[IndentingNewLine]", 
        RowBox[{"LegendMargins", "\[Rule]", "5"}]}], "]"}], ",", 
      RowBox[{"{", 
       RowBox[{"0.20", ",", "0.73"}], "}"}]}], "]"}]}], ",", 
   "\[IndentingNewLine]", 
   RowBox[{"Frame", "\[Rule]", "True"}], ",", "\[IndentingNewLine]", 
   RowBox[{"FrameLabel", "\[Rule]", 
    RowBox[{"{", 
     RowBox[{"\"\<Partition Size\>\"", ",", "\"\<Normalised BDM Value\>\""}], 
     "}"}]}]}], "\[IndentingNewLine]", "]"}]], "Input",
 CellChangeTimes->{{3.742824026465929*^9, 3.742824065361959*^9}, {
  3.742824219692789*^9, 3.7428242616191072`*^9}, {3.742824300613083*^9, 
  3.7428243234052095`*^9}, {3.7428245915597506`*^9, 3.742824591766633*^9}, {
  3.742825702014535*^9, 3.742825730870237*^9}, {3.742828833070031*^9, 
  3.74282891488582*^9}, {3.7428315087799263`*^9, 3.742831518138653*^9}, {
  3.742831551138059*^9, 3.7428315514898605`*^9}, {3.742849953758031*^9, 
  3.742849963150051*^9}, {3.7674745706679096`*^9, 3.7674745942204247`*^9}, {
  3.767474676400394*^9, 3.7674746875080338`*^9}},
 CellLabel->
  "In[142]:=",ExpressionUUID->"79f3dec0-2f31-4b09-af69-74ac5e93a30d"],

Cell[BoxData[
 TagBox[
  GraphicsBox[{{{}, {{{}, {}, 
       {RGBColor[0.368417, 0.506779, 0.709798], PointSize[
         NCache[
          Rational[1, 60], 0.016666666666666666`]], AbsoluteThickness[1.6], 
        LineBox[CompressedData["
1:eJxTTMoPSmViYGAQAWIQDQEf7PWirgneddxtDxVwyEsvN2vadQHK53CI3iy7
4c3Om1C+gMPzV3/XxW35BOWLOGzi7XxQICTsAOFLOHC+750TN1cFypdxePJX
1MleSR/KV3C4yfDq2k1BEyhfyeHvowPn/58wh/JVHBZ4XuR8+NUKyldzYBNz
8Y09bAvlazh8yXwoc9HEAcrXcmhr3cmXXeQI5es4eKjVFNh8gfH1HN6cPq/+
swzGN3Cwns59Jfs+TL+hw+KKTNanjTC+kUPWYne3uEgY39ih72DOXFcvGN/E
YdmxlpD7Lg4OAFZaVTM=
         "]]}, 
       {RGBColor[1, 0, 0], PointSize[
         NCache[
          Rational[1, 60], 0.016666666666666666`]], AbsoluteThickness[1.6], 
        LineBox[CompressedData["
1:eJxTTMoPSmViYGAQAWIQDQEf7G1Wzsz8r7vDHirgoPOQq0HU5xSUz+GQ/Pmn
rd3rm1C+gMNkK3V1rsVvoXwRh3Mi+6RbdzE4QPgSDr/9VYxtmwWgfBmHTJaG
PZcMpKF8BYdCXZd/UkIqUL6Sw/4juqbaF7WgfBWHSQEqH3IfGUD5ag4+Dwxm
OQaZQPkaDn92y8ce2mIO5Ws53HHlYEo7YgXl6zjsudWfujnFFsrXc5h/wSyg
b6Y9lG/g8OmJjJCTvQOUb+jgzflvo24NjG/kIDVftv+8EIxv7LBndsHLz44w
/SYOmaXmEgxG9g4AJTRMTQ==
         "]]}, 
       {RGBColor[0, 1, 0], PointSize[
         NCache[
          Rational[1, 60], 0.016666666666666666`]], AbsoluteThickness[1.6], 
        LineBox[CompressedData["
1:eJxTTMoPSmViYGAQAWIQDQEf7K+k7XnW9nGnPVTAQerVytpc67NQPodD38Xy
M8Gvb0P5Ag6KyhfmPpj9CcoXcZjIlq28aQOHA4Qv4ZAuPUtd4JcklC/j0D5n
k7FQsyqUr+Cw0L75N/dVPShfyYGrLvD+hC3GUL6Kwz7/omSlHnMoX81Bpdso
VPCuFZSv4XDSyyrvyhlbKF/LoVIqeAq/rgOUr+NwV1j+MZukI5Sv5/Br9akN
v3NgfAOH3JOP9p+Qh/ENHZa9bp0itgWm38ghx7WiTNoMxjd2cFL2FQ07YA/l
mzi8WXbxyvc2ewcA+NFR0w==
         "]]}, 
       {RGBColor[0, 1, 1], PointSize[
         NCache[
          Rational[1, 60], 0.016666666666666666`]], AbsoluteThickness[1.6], 
        LineBox[CompressedData["
1:eJxTTMoPSmViYGAQAWIQDQEf7F05zoX6X9hlDxVwKM1Ykbr80Xkon8Nhl8tO
kdRtt6B8AYdNl54zv2r5DOWLOMQLTZle85LfAcKXcPhtytXZ36UI5cs4VO44
WsV8TRvKV3DQ9l24aNs6IyhfycHnwiv/eZvMoHwVh17eHft1xa2gfDWHQ/FM
baLstlC+hgPT7Bdv7TfYQ/laDqtOxXJOE3CE8nUc3A/lB1UfhPH1HD6cu7Sn
rwPGN3BQEjp6dtkfByjf0OF6l8M07lYY38jBeEb/Qn17GN/YQT3mVccZCRjf
xMEi5GOpO4eDAwBuW1HU
         "]]}}, {
       {RGBColor[0.368417, 0.506779, 0.709798], AbsolutePointSize[6], 
        AbsoluteThickness[1.6], GeometricTransformationBox[InsetBox[
          StyleBox["\<\"\[FilledCircle]\"\>",
           StripOnInput->False,
           FontSize->8.96], {0., 0.}], CompressedData["
1:eJxTTMoPSmVmYGAQAWJGIGZigIEP9npR1wTvOu62hwo45KWXmzXtugDlczhE
b5bd8GbnTShfwOH5q7/r4rZ8gvJFHDbxdj4oEBJ2gPAlHDjf986Jm6sC5cs4
PPkr6mSvpA/lKzjcZHh17aagCZSv5PD30YHz/0+YQ/kqDgs8L3I+/GoF5as5
sIm5+MYetoXyNRy+ZD6UuWjiAOVrObS17uTLLnKE8nUcPNRqCmy+wPh6Dm9O
n1f/WQbjGzhYT+e+kn0fpt/QYXFFJuvTRhjfyCFrsbtbXCSMb+zQdzBnrqsX
jG/isOxYS8h9FwcHAF/yVTU=
         "]]}, 
       {RGBColor[1, 0, 0], AbsolutePointSize[6], AbsoluteThickness[1.6], 
        GeometricTransformationBox[InsetBox[
          StyleBox["\<\"\[FilledSquare]\"\>",
           StripOnInput->False,
           FontSize->8.96], {0., 0.}], CompressedData["
1:eJxTTMoPSmVmYGAQAWJGIGZigIEP9jYrZ2b+191hDxVw0HnI1SDqcwrK53BI
/vzT1u71TShfwGGylbo61+K3UL6IwzmRfdKtuxgcIHwJh9/+Ksa2zQJQvoxD
JkvDnksG0lC+gkOhrss/KSEVKF/JYf8RXVPti1pQvorDpACVD7mPDKB8NQef
BwazHINMoHwNhz+75WMPbTGH8rUc7rhyMKUdsYLydRz23OpP3ZxiC+XrOcy/
YBbQN9Meyjdw+PRERsjJ3gHKN3Tw5vy3UbcGxjdykJov239eCMY3dtgzu+Dl
Z0eYfhOHzFJzCQYjewcALsxMTw==
         "]]}, 
       {RGBColor[0, 1, 0], AbsolutePointSize[6], AbsoluteThickness[1.6], 
        GeometricTransformationBox[InsetBox[
          StyleBox["\<\"\[FilledDiamond]\"\>",
           StripOnInput->False,
           FontSize->10.88], {0., 0.}], CompressedData["
1:eJxTTMoPSmVmYGAQAWJGIGZigIEP9lfS9jxr+7jTHirgIPVqZW2u9Vkon8Oh
72L5meDXt6F8AQdF5QtzH8z+BOWLOExky1betIHDAcKXcEiXnqUu8EsSypdx
aJ+zyVioWRXKV3BYaN/8m/uqHpSv5MBVF3h/whZjKF/FYZ9/UbJSjzmUr+ag
0m0UKnjXCsrXcDjpZZV35YwtlK/lUCkVPIVf1wHK13G4Kyz/mE3SEcrXc/i1
+tSG3zkwvoFD7slH+0/Iw/iGDstet04R2wLTb+SQ41pRJm0G4xs7OCn7ioYd
sIfyTRzeLLt45XubvQMAAnhR1Q==
         "]]}, 
       {RGBColor[0, 1, 1], AbsolutePointSize[6], AbsoluteThickness[1.6], 
        GeometricTransformationBox[InsetBox[
          StyleBox["\<\"\[FilledUpTriangle]\"\>",
           StripOnInput->False,
           FontSize->10.24], {0., 0.}], CompressedData["
1:eJxTTMoPSmVmYGAQAWJGIGZigIEP9q4c50L9L+yyhwo4lGasSF3+6DyUz+Gw
y2WnSOq2W1C+gMOmS8+ZX7V8hvJFHOKFpkyvecnvAOFLOPw25ers71KE8mUc
KnccrWK+pg3lKzho+y5ctG2dEZSv5OBz4ZX/vE1mUL6KQy/vjv264lZQvprD
oXimNlF2Wyhfw4Fp9ou39hvsoXwth1WnYjmnCThC+ToO7ofyg6oPwvh6Dh/O
XdrT1wHjGzgoCR09u+yPA5Rv6HC9y2EadyuMb+RgPKN/ob49jG/soB7zquOM
BIxv4mAR8rHUncPBAQB381HW
         "]]}, {}}}, {}, {}, {}, {}}, InsetBox[
     TemplateBox[{
      "\"Uniform\"","\"Biased 3/20\"","\"Biased 1/4\"","\"Biased 7/20\""},
      "LineLegend",
      DisplayFunction->(FormBox[
        FrameBox[
         StyleBox[
          StyleBox[
           PaneBox[
            TagBox[
             GridBox[{{
                TagBox[
                 GridBox[{{
                    GraphicsBox[{{
                    Directive[
                    EdgeForm[
                    Directive[
                    Opacity[0.3], 
                    GrayLevel[0]]], 
                    PointSize[
                    NCache[
                    Rational[3, 10], 0.3]], 
                    RGBColor[0.368417, 0.506779, 0.709798], 
                    AbsoluteThickness[1.6]], {
                    LineBox[{{0, 8.96}, {20, 8.96}}]}}, {
                    Directive[
                    EdgeForm[
                    Directive[
                    Opacity[0.3], 
                    GrayLevel[0]]], 
                    PointSize[
                    NCache[
                    Rational[3, 10], 0.3]], 
                    RGBColor[0.368417, 0.506779, 0.709798], 
                    AbsoluteThickness[1.6]], {
                    InsetBox[
                    FormBox[
                    StyleBox["\"\[FilledCircle]\"", 
                    Directive[
                    EdgeForm[
                    Directive[
                    Opacity[0.3], 
                    GrayLevel[0]]], 
                    PointSize[
                    Rational[3, 10]], 
                    RGBColor[0.368417, 0.506779, 0.709798], 
                    AbsoluteThickness[1.6]], FontSize -> 8.96, Plain, 
                    StripOnInput -> False], TraditionalForm], 
                    NCache[
                    Scaled[{
                    Rational[1, 2], 
                    Rational[1, 2]}], 
                    Scaled[{0.5, 0.5}]]]}}}, AspectRatio -> Full, 
                    ImageSize -> {20, 8.96}, PlotRangePadding -> None, 
                    ImagePadding -> Automatic, 
                    BaselinePosition -> (Scaled[0.06401785714285718] -> 
                    Baseline)], #}, {
                    GraphicsBox[{{
                    Directive[
                    EdgeForm[
                    Directive[
                    Opacity[0.3], 
                    GrayLevel[0]]], 
                    PointSize[
                    NCache[
                    Rational[3, 10], 0.3]], 
                    AbsoluteThickness[1.6], 
                    RGBColor[1, 0, 0]], {
                    LineBox[{{0, 8.96}, {20, 8.96}}]}}, {
                    Directive[
                    EdgeForm[
                    Directive[
                    Opacity[0.3], 
                    GrayLevel[0]]], 
                    PointSize[
                    NCache[
                    Rational[3, 10], 0.3]], 
                    AbsoluteThickness[1.6], 
                    RGBColor[1, 0, 0]], {
                    InsetBox[
                    FormBox[
                    StyleBox["\"\[FilledSquare]\"", 
                    Directive[
                    EdgeForm[
                    Directive[
                    Opacity[0.3], 
                    GrayLevel[0]]], 
                    PointSize[
                    Rational[3, 10]], 
                    AbsoluteThickness[1.6], 
                    RGBColor[1, 0, 0]], FontSize -> 8.96, Plain, StripOnInput -> 
                    False], TraditionalForm], 
                    NCache[
                    Scaled[{
                    Rational[1, 2], 
                    Rational[1, 2]}], 
                    Scaled[{0.5, 0.5}]]]}}}, AspectRatio -> Full, 
                    ImageSize -> {20, 8.96}, PlotRangePadding -> None, 
                    ImagePadding -> Automatic, 
                    BaselinePosition -> (Scaled[0.06401785714285718] -> 
                    Baseline)], #2}, {
                    GraphicsBox[{{
                    Directive[
                    EdgeForm[
                    Directive[
                    Opacity[0.3], 
                    GrayLevel[0]]], 
                    PointSize[
                    NCache[
                    Rational[3, 10], 0.3]], 
                    AbsoluteThickness[1.6], 
                    RGBColor[0, 1, 0]], {
                    LineBox[{{0, 10.88}, {20, 10.88}}]}}, {
                    Directive[
                    EdgeForm[
                    Directive[
                    Opacity[0.3], 
                    GrayLevel[0]]], 
                    PointSize[
                    NCache[
                    Rational[3, 10], 0.3]], 
                    AbsoluteThickness[1.6], 
                    RGBColor[0, 1, 0]], {
                    InsetBox[
                    FormBox[
                    StyleBox["\"\[FilledDiamond]\"", 
                    Directive[
                    EdgeForm[
                    Directive[
                    Opacity[0.3], 
                    GrayLevel[0]]], 
                    PointSize[
                    Rational[3, 10]], 
                    AbsoluteThickness[1.6], 
                    RGBColor[0, 1, 0]], FontSize -> 10.88, Plain, 
                    StripOnInput -> False], TraditionalForm], 
                    NCache[
                    Scaled[{
                    Rational[1, 2], 
                    Rational[1, 2]}], 
                    Scaled[{0.5, 0.5}]]]}}}, AspectRatio -> Full, 
                    ImageSize -> {20, 10.88}, PlotRangePadding -> None, 
                    ImagePadding -> Automatic, 
                    BaselinePosition -> (Scaled[0.13235294117647062`] -> 
                    Baseline)], #3}, {
                    GraphicsBox[{{
                    Directive[
                    EdgeForm[
                    Directive[
                    Opacity[0.3], 
                    GrayLevel[0]]], 
                    PointSize[
                    NCache[
                    Rational[3, 10], 0.3]], 
                    AbsoluteThickness[1.6], 
                    RGBColor[0, 1, 1]], {
                    LineBox[{{0, 10.24}, {20, 10.24}}]}}, {
                    Directive[
                    EdgeForm[
                    Directive[
                    Opacity[0.3], 
                    GrayLevel[0]]], 
                    PointSize[
                    NCache[
                    Rational[3, 10], 0.3]], 
                    AbsoluteThickness[1.6], 
                    RGBColor[0, 1, 1]], {
                    InsetBox[
                    FormBox[
                    StyleBox["\"\[FilledUpTriangle]\"", 
                    Directive[
                    EdgeForm[
                    Directive[
                    Opacity[0.3], 
                    GrayLevel[0]]], 
                    PointSize[
                    Rational[3, 10]], 
                    AbsoluteThickness[1.6], 
                    RGBColor[0, 1, 1]], FontSize -> 10.24, Plain, 
                    StripOnInput -> False], TraditionalForm], 
                    NCache[
                    Scaled[{
                    Rational[1, 2], 
                    Rational[1, 2]}], 
                    Scaled[{0.5, 0.5}]]]}}}, AspectRatio -> Full, 
                    ImageSize -> {20, 10.24}, PlotRangePadding -> None, 
                    ImagePadding -> Automatic, 
                    BaselinePosition -> (Scaled[0.10937500000000001`] -> 
                    Baseline)], #4}}, 
                  GridBoxAlignment -> {
                   "Columns" -> {Center, Left}, "Rows" -> {{Baseline}}}, 
                  AutoDelete -> False, 
                  GridBoxDividers -> {
                   "Columns" -> {{False}}, "Rows" -> {{False}}}, 
                  GridBoxItemSize -> {
                   "Columns" -> {{All}}, "Rows" -> {{All}}}, 
                  GridBoxSpacings -> {
                   "Columns" -> {{0.5}}, "Rows" -> {{0.8}}}], "Grid"]}}, 
              GridBoxAlignment -> {"Columns" -> {{Left}}, "Rows" -> {{Top}}}, 
              AutoDelete -> False, 
              GridBoxItemSize -> {
               "Columns" -> {{Automatic}}, "Rows" -> {{Automatic}}}, 
              GridBoxSpacings -> {"Columns" -> {{1}}, "Rows" -> {{0}}}], 
             "Grid"], Alignment -> Left, AppearanceElements -> None, 
            ImageMargins -> {{5, 5}, {5, 5}}, ImageSizeAction -> 
            "ResizeToFit"], LineIndent -> 0, StripOnInput -> False], {
          FontFamily -> "Arial"}, Background -> Automatic, StripOnInput -> 
          False], RoundingRadius -> 4, StripOnInput -> False], 
        TraditionalForm]& ),
      Editable->True,
      InterpretationFunction:>(RowBox[{"LineLegend", "[", 
         RowBox[{
           RowBox[{"{", 
             RowBox[{
               RowBox[{"Directive", "[", 
                 RowBox[{
                   RowBox[{"PointSize", "[", 
                    FractionBox["1", "60"], "]"}], ",", 
                   InterpretationBox[
                    ButtonBox[
                    TooltipBox[
                    GraphicsBox[{{
                    GrayLevel[0], 
                    RectangleBox[{0, 0}]}, {
                    GrayLevel[0], 
                    RectangleBox[{1, -1}]}, {
                    RGBColor[0.368417, 0.506779, 0.709798], 
                    RectangleBox[{0, -1}, {2, 1}]}}, DefaultBaseStyle -> 
                    "ColorSwatchGraphics", AspectRatio -> 1, Frame -> True, 
                    FrameStyle -> 
                    RGBColor[
                    0.24561133333333335`, 0.3378526666666667, 
                    0.4731986666666667], FrameTicks -> None, PlotRangePadding -> 
                    None, ImageSize -> 
                    Dynamic[{
                    Automatic, 1.35 CurrentValue["FontCapHeight"]/
                    AbsoluteCurrentValue[Magnification]}]], 
                    StyleBox[
                    RowBox[{"RGBColor", "[", 
                    RowBox[{"0.368417`", ",", "0.506779`", ",", "0.709798`"}],
                     "]"}], NumberMarks -> False]], Appearance -> None, 
                    BaseStyle -> {}, BaselinePosition -> Baseline, 
                    DefaultBaseStyle -> {}, ButtonFunction :> 
                    With[{Typeset`box$ = EvaluationBox[]}, 
                    If[
                    Not[
                    AbsoluteCurrentValue["Deployed"]], 
                    SelectionMove[Typeset`box$, All, Expression]; 
                    FrontEnd`Private`$ColorSelectorInitialAlpha = 1; 
                    FrontEnd`Private`$ColorSelectorInitialColor = 
                    RGBColor[0.368417, 0.506779, 0.709798]; 
                    FrontEnd`Private`$ColorSelectorUseMakeBoxes = True; 
                    MathLink`CallFrontEnd[
                    FrontEnd`AttachCell[Typeset`box$, 
                    FrontEndResource["RGBColorValueSelector"], {
                    0, {Left, Bottom}}, {Left, Top}, 
                    "ClosingActions" -> {
                    "SelectionDeparture", "ParentChanged", 
                    "EvaluatorQuit"}]]]], BaseStyle -> Inherited, Evaluator -> 
                    Automatic, Method -> "Preemptive"], 
                    RGBColor[0.368417, 0.506779, 0.709798], Editable -> False,
                     Selectable -> False], ",", 
                   RowBox[{"AbsoluteThickness", "[", "1.6`", "]"}]}], "]"}], 
               ",", 
               RowBox[{"Directive", "[", 
                 RowBox[{
                   RowBox[{"PointSize", "[", 
                    FractionBox["1", "60"], "]"}], ",", 
                   RowBox[{"AbsoluteThickness", "[", "1.6`", "]"}], ",", 
                   InterpretationBox[
                    ButtonBox[
                    TooltipBox[
                    GraphicsBox[{{
                    GrayLevel[0], 
                    RectangleBox[{0, 0}]}, {
                    GrayLevel[0], 
                    RectangleBox[{1, -1}]}, {
                    RGBColor[1, 0, 0], 
                    RectangleBox[{0, -1}, {2, 1}]}}, DefaultBaseStyle -> 
                    "ColorSwatchGraphics", AspectRatio -> 1, Frame -> True, 
                    FrameStyle -> RGBColor[0.6666666666666666, 0., 0.], 
                    FrameTicks -> None, PlotRangePadding -> None, ImageSize -> 
                    Dynamic[{
                    Automatic, 1.35 CurrentValue["FontCapHeight"]/
                    AbsoluteCurrentValue[Magnification]}]], 
                    StyleBox[
                    RowBox[{"RGBColor", "[", 
                    RowBox[{"1", ",", "0", ",", "0"}], "]"}], NumberMarks -> 
                    False]], Appearance -> None, BaseStyle -> {}, 
                    BaselinePosition -> Baseline, DefaultBaseStyle -> {}, 
                    ButtonFunction :> With[{Typeset`box$ = EvaluationBox[]}, 
                    If[
                    Not[
                    AbsoluteCurrentValue["Deployed"]], 
                    SelectionMove[Typeset`box$, All, Expression]; 
                    FrontEnd`Private`$ColorSelectorInitialAlpha = 1; 
                    FrontEnd`Private`$ColorSelectorInitialColor = 
                    RGBColor[1, 0, 0]; 
                    FrontEnd`Private`$ColorSelectorUseMakeBoxes = True; 
                    MathLink`CallFrontEnd[
                    FrontEnd`AttachCell[Typeset`box$, 
                    FrontEndResource["RGBColorValueSelector"], {
                    0, {Left, Bottom}}, {Left, Top}, 
                    "ClosingActions" -> {
                    "SelectionDeparture", "ParentChanged", 
                    "EvaluatorQuit"}]]]], BaseStyle -> Inherited, Evaluator -> 
                    Automatic, Method -> "Preemptive"], 
                    RGBColor[1, 0, 0], Editable -> False, Selectable -> 
                    False]}], "]"}], ",", 
               RowBox[{"Directive", "[", 
                 RowBox[{
                   RowBox[{"PointSize", "[", 
                    FractionBox["1", "60"], "]"}], ",", 
                   RowBox[{"AbsoluteThickness", "[", "1.6`", "]"}], ",", 
                   InterpretationBox[
                    ButtonBox[
                    TooltipBox[
                    GraphicsBox[{{
                    GrayLevel[0], 
                    RectangleBox[{0, 0}]}, {
                    GrayLevel[0], 
                    RectangleBox[{1, -1}]}, {
                    RGBColor[0, 1, 0], 
                    RectangleBox[{0, -1}, {2, 1}]}}, DefaultBaseStyle -> 
                    "ColorSwatchGraphics", AspectRatio -> 1, Frame -> True, 
                    FrameStyle -> RGBColor[0., 0.6666666666666666, 0.], 
                    FrameTicks -> None, PlotRangePadding -> None, ImageSize -> 
                    Dynamic[{
                    Automatic, 1.35 CurrentValue["FontCapHeight"]/
                    AbsoluteCurrentValue[Magnification]}]], 
                    StyleBox[
                    RowBox[{"RGBColor", "[", 
                    RowBox[{"0", ",", "1", ",", "0"}], "]"}], NumberMarks -> 
                    False]], Appearance -> None, BaseStyle -> {}, 
                    BaselinePosition -> Baseline, DefaultBaseStyle -> {}, 
                    ButtonFunction :> With[{Typeset`box$ = EvaluationBox[]}, 
                    If[
                    Not[
                    AbsoluteCurrentValue["Deployed"]], 
                    SelectionMove[Typeset`box$, All, Expression]; 
                    FrontEnd`Private`$ColorSelectorInitialAlpha = 1; 
                    FrontEnd`Private`$ColorSelectorInitialColor = 
                    RGBColor[0, 1, 0]; 
                    FrontEnd`Private`$ColorSelectorUseMakeBoxes = True; 
                    MathLink`CallFrontEnd[
                    FrontEnd`AttachCell[Typeset`box$, 
                    FrontEndResource["RGBColorValueSelector"], {
                    0, {Left, Bottom}}, {Left, Top}, 
                    "ClosingActions" -> {
                    "SelectionDeparture", "ParentChanged", 
                    "EvaluatorQuit"}]]]], BaseStyle -> Inherited, Evaluator -> 
                    Automatic, Method -> "Preemptive"], 
                    RGBColor[0, 1, 0], Editable -> False, Selectable -> 
                    False]}], "]"}], ",", 
               RowBox[{"Directive", "[", 
                 RowBox[{
                   RowBox[{"PointSize", "[", 
                    FractionBox["1", "60"], "]"}], ",", 
                   RowBox[{"AbsoluteThickness", "[", "1.6`", "]"}], ",", 
                   InterpretationBox[
                    ButtonBox[
                    TooltipBox[
                    GraphicsBox[{{
                    GrayLevel[0], 
                    RectangleBox[{0, 0}]}, {
                    GrayLevel[0], 
                    RectangleBox[{1, -1}]}, {
                    RGBColor[0, 1, 1], 
                    RectangleBox[{0, -1}, {2, 1}]}}, DefaultBaseStyle -> 
                    "ColorSwatchGraphics", AspectRatio -> 1, Frame -> True, 
                    FrameStyle -> 
                    RGBColor[0., 0.6666666666666666, 0.6666666666666666], 
                    FrameTicks -> None, PlotRangePadding -> None, ImageSize -> 
                    Dynamic[{
                    Automatic, 1.35 CurrentValue["FontCapHeight"]/
                    AbsoluteCurrentValue[Magnification]}]], 
                    StyleBox[
                    RowBox[{"RGBColor", "[", 
                    RowBox[{"0", ",", "1", ",", "1"}], "]"}], NumberMarks -> 
                    False]], Appearance -> None, BaseStyle -> {}, 
                    BaselinePosition -> Baseline, DefaultBaseStyle -> {}, 
                    ButtonFunction :> With[{Typeset`box$ = EvaluationBox[]}, 
                    If[
                    Not[
                    AbsoluteCurrentValue["Deployed"]], 
                    SelectionMove[Typeset`box$, All, Expression]; 
                    FrontEnd`Private`$ColorSelectorInitialAlpha = 1; 
                    FrontEnd`Private`$ColorSelectorInitialColor = 
                    RGBColor[0, 1, 1]; 
                    FrontEnd`Private`$ColorSelectorUseMakeBoxes = True; 
                    MathLink`CallFrontEnd[
                    FrontEnd`AttachCell[Typeset`box$, 
                    FrontEndResource["RGBColorValueSelector"], {
                    0, {Left, Bottom}}, {Left, Top}, 
                    "ClosingActions" -> {
                    "SelectionDeparture", "ParentChanged", 
                    "EvaluatorQuit"}]]]], BaseStyle -> Inherited, Evaluator -> 
                    Automatic, Method -> "Preemptive"], 
                    RGBColor[0, 1, 1], Editable -> False, Selectable -> 
                    False]}], "]"}]}], "}"}], ",", 
           RowBox[{"{", 
             RowBox[{#, ",", #2, ",", #3, ",", #4}], "}"}], ",", 
           RowBox[{"LegendMarkers", "\[Rule]", 
             RowBox[{"{", 
               RowBox[{
                 RowBox[{"{", 
                   RowBox[{"\"\[FilledCircle]\"", ",", "8.96`"}], "}"}], ",", 
                 
                 RowBox[{"{", 
                   RowBox[{"\"\[FilledSquare]\"", ",", "8.96`"}], "}"}], ",", 
                 
                 RowBox[{"{", 
                   RowBox[{"\"\[FilledDiamond]\"", ",", "10.88`"}], "}"}], 
                 ",", 
                 RowBox[{"{", 
                   RowBox[{"\"\[FilledUpTriangle]\"", ",", "10.24`"}], 
                   "}"}]}], "}"}]}], ",", 
           RowBox[{"Joined", "\[Rule]", 
             RowBox[{"{", 
               RowBox[{"True", ",", "True", ",", "True", ",", "True"}], 
               "}"}]}], ",", 
           RowBox[{"LabelStyle", "\[Rule]", 
             RowBox[{"{", "}"}]}], ",", 
           RowBox[{"LegendFunction", "\[Rule]", 
             RowBox[{"(", 
               RowBox[{
                 FrameBox["#1", RoundingRadius -> 4, StripOnInput -> False], 
                 "&"}], ")"}]}], ",", 
           RowBox[{"LegendLayout", "\[Rule]", "\"Column\""}], ",", 
           RowBox[{"LegendMargins", "\[Rule]", "5"}]}], "]"}]& )], 
     Scaled[{0.2, 0.73}], ImageScaled[{0.5, 0.5}],
     BaseStyle->{FontSize -> Larger},
     FormatType->StandardForm]},
   AspectRatio->NCache[GoldenRatio^(-1), 0.6180339887498948],
   Axes->{True, True},
   AxesLabel->{None, None},
   AxesOrigin->{0., 0},
   DisplayFunction->Identity,
   Frame->{{True, True}, {True, True}},
   FrameLabel->{{
      FormBox["\"Normalised BDM Value\"", TraditionalForm], None}, {
      FormBox["\"Partition Size\"", TraditionalForm], None}},
   FrameTicks->{{Automatic, Automatic}, {Automatic, Automatic}},
   GridLines->{None, None},
   GridLinesStyle->Directive[
     GrayLevel[0.5, 0.4]],
   ImagePadding->All,
   Method->{"CoordinatesToolOptions" -> {"DisplayFunction" -> ({
         (Identity[#]& )[
          Part[#, 1]], 
         (Identity[#]& )[
          Part[#, 2]]}& ), "CopiedValueFunction" -> ({
         (Identity[#]& )[
          Part[#, 1]], 
         (Identity[#]& )[
          Part[#, 2]]}& )}},
   PlotRange->{{0., 20.}, {0, 35.90809446393956}},
   PlotRangeClipping->False,
   PlotRangePadding->{{
      Scaled[0.02], 
      Scaled[0.02]}, {
      Scaled[0.02], 
      Scaled[0.05]}},
   Ticks->{Automatic, Automatic}],
  InterpretTemplate[Legended[
    Graphics[{{}, {{{}, {}, {
         Hue[0.67, 0.6, 0.6], 
         Directive[
          PointSize[
           Rational[1, 60]], 
          RGBColor[0.368417, 0.506779, 0.709798], 
          AbsoluteThickness[1.6]], 
         Line[CompressedData["
1:eJxTTMoPSmViYGAQAWIQDQEf7PWirgneddxtDxVwyEsvN2vadQHK53CI3iy7
4c3Om1C+gMPzV3/XxW35BOWLOGzi7XxQICTsAOFLOHC+750TN1cFypdxePJX
1MleSR/KV3C4yfDq2k1BEyhfyeHvowPn/58wh/JVHBZ4XuR8+NUKyldzYBNz
8Y09bAvlazh8yXwoc9HEAcrXcmhr3cmXXeQI5es4eKjVFNh8gfH1HN6cPq/+
swzGN3Cwns59Jfs+TL+hw+KKTNanjTC+kUPWYne3uEgY39ih72DOXFcvGN/E
YdmxlpD7Lg4OAFZaVTM=
          "]]}, {
         Hue[0.9060679774997897, 0.6, 0.6], 
         Directive[
          PointSize[
           Rational[1, 60]], 
          AbsoluteThickness[1.6], 
          RGBColor[1, 0, 0]], 
         Line[CompressedData["
1:eJxTTMoPSmViYGAQAWIQDQEf7G1Wzsz8r7vDHirgoPOQq0HU5xSUz+GQ/Pmn
rd3rm1C+gMNkK3V1rsVvoXwRh3Mi+6RbdzE4QPgSDr/9VYxtmwWgfBmHTJaG
PZcMpKF8BYdCXZd/UkIqUL6Sw/4juqbaF7WgfBWHSQEqH3IfGUD5ag4+Dwxm
OQaZQPkaDn92y8ce2mIO5Ws53HHlYEo7YgXl6zjsudWfujnFFsrXc5h/wSyg
b6Y9lG/g8OmJjJCTvQOUb+jgzflvo24NjG/kIDVftv+8EIxv7LBndsHLz44w
/SYOmaXmEgxG9g4AJTRMTQ==
          "]]}, {
         Hue[0.1421359549995791, 0.6, 0.6], 
         Directive[
          PointSize[
           Rational[1, 60]], 
          AbsoluteThickness[1.6], 
          RGBColor[0, 1, 0]], 
         Line[CompressedData["
1:eJxTTMoPSmViYGAQAWIQDQEf7K+k7XnW9nGnPVTAQerVytpc67NQPodD38Xy
M8Gvb0P5Ag6KyhfmPpj9CcoXcZjIlq28aQOHA4Qv4ZAuPUtd4JcklC/j0D5n
k7FQsyqUr+Cw0L75N/dVPShfyYGrLvD+hC3GUL6Kwz7/omSlHnMoX81Bpdso
VPCuFZSv4XDSyyrvyhlbKF/LoVIqeAq/rgOUr+NwV1j+MZukI5Sv5/Br9akN
v3NgfAOH3JOP9p+Qh/ENHZa9bp0itgWm38ghx7WiTNoMxjd2cFL2FQ07YA/l
mzi8WXbxyvc2ewcA+NFR0w==
          "]]}, {
         Hue[0.37820393249936934`, 0.6, 0.6], 
         Directive[
          PointSize[
           Rational[1, 60]], 
          AbsoluteThickness[1.6], 
          RGBColor[0, 1, 1]], 
         Line[CompressedData["
1:eJxTTMoPSmViYGAQAWIQDQEf7F05zoX6X9hlDxVwKM1Ykbr80Xkon8Nhl8tO
kdRtt6B8AYdNl54zv2r5DOWLOMQLTZle85LfAcKXcPhtytXZ36UI5cs4VO44
WsV8TRvKV3DQ9l24aNs6IyhfycHnwiv/eZvMoHwVh17eHft1xa2gfDWHQ/FM
baLstlC+hgPT7Bdv7TfYQ/laDqtOxXJOE3CE8nUc3A/lB1UfhPH1HD6cu7Sn
rwPGN3BQEjp6dtkfByjf0OF6l8M07lYY38jBeEb/Qn17GN/YQT3mVccZCRjf
xMEi5GOpO4eDAwBuW1HU
          "]]}}, {{
         Directive[
          PointSize[
           Rational[1, 60]], 
          RGBColor[0.368417, 0.506779, 0.709798], 
          AbsoluteThickness[1.6], 
          AbsolutePointSize[6]], 
         GeometricTransformation[
          Inset[
           Style["\[FilledCircle]", FontSize -> 8.96], {0., 
           0.}], CompressedData["
1:eJxTTMoPSmVmYGAQAWJGIGZigIEP9npR1wTvOu62hwo45KWXmzXtugDlczhE
b5bd8GbnTShfwOH5q7/r4rZ8gvJFHDbxdj4oEBJ2gPAlHDjf986Jm6sC5cs4
PPkr6mSvpA/lKzjcZHh17aagCZSv5PD30YHz/0+YQ/kqDgs8L3I+/GoF5as5
sIm5+MYetoXyNRy+ZD6UuWjiAOVrObS17uTLLnKE8nUcPNRqCmy+wPh6Dm9O
n1f/WQbjGzhYT+e+kn0fpt/QYXFFJuvTRhjfyCFrsbtbXCSMb+zQdzBnrqsX
jG/isOxYS8h9FwcHAF/yVTU=
          "]]}, {
         Directive[
          PointSize[
           Rational[1, 60]], 
          AbsoluteThickness[1.6], 
          RGBColor[1, 0, 0], 
          AbsolutePointSize[6]], 
         GeometricTransformation[
          Inset[
           Style["\[FilledSquare]", FontSize -> 8.96], {0., 
           0.}], CompressedData["
1:eJxTTMoPSmVmYGAQAWJGIGZigIEP9jYrZ2b+191hDxVw0HnI1SDqcwrK53BI
/vzT1u71TShfwGGylbo61+K3UL6IwzmRfdKtuxgcIHwJh9/+Ksa2zQJQvoxD
JkvDnksG0lC+gkOhrss/KSEVKF/JYf8RXVPti1pQvorDpACVD7mPDKB8NQef
BwazHINMoHwNhz+75WMPbTGH8rUc7rhyMKUdsYLydRz23OpP3ZxiC+XrOcy/
YBbQN9Meyjdw+PRERsjJ3gHKN3Tw5vy3UbcGxjdykJov239eCMY3dtgzu+Dl
Z0eYfhOHzFJzCQYjewcALsxMTw==
          "]]}, {
         Directive[
          PointSize[
           Rational[1, 60]], 
          AbsoluteThickness[1.6], 
          RGBColor[0, 1, 0], 
          AbsolutePointSize[6]], 
         GeometricTransformation[
          Inset[
           Style["\[FilledDiamond]", FontSize -> 10.88], {0., 
           0.}], CompressedData["
1:eJxTTMoPSmVmYGAQAWJGIGZigIEP9lfS9jxr+7jTHirgIPVqZW2u9Vkon8Oh
72L5meDXt6F8AQdF5QtzH8z+BOWLOExky1betIHDAcKXcEiXnqUu8EsSypdx
aJ+zyVioWRXKV3BYaN/8m/uqHpSv5MBVF3h/whZjKF/FYZ9/UbJSjzmUr+ag
0m0UKnjXCsrXcDjpZZV35YwtlK/lUCkVPIVf1wHK13G4Kyz/mE3SEcrXc/i1
+tSG3zkwvoFD7slH+0/Iw/iGDstet04R2wLTb+SQ41pRJm0G4xs7OCn7ioYd
sIfyTRzeLLt45XubvQMAAnhR1Q==
          "]]}, {
         Directive[
          PointSize[
           Rational[1, 60]], 
          AbsoluteThickness[1.6], 
          RGBColor[0, 1, 1], 
          AbsolutePointSize[6]], 
         GeometricTransformation[
          Inset[
           Style["\[FilledUpTriangle]", FontSize -> 10.24], {0., 
           0.}], CompressedData["
1:eJxTTMoPSmVmYGAQAWJGIGZigIEP9q4c50L9L+yyhwo4lGasSF3+6DyUz+Gw
y2WnSOq2W1C+gMOmS8+ZX7V8hvJFHOKFpkyvecnvAOFLOPw25ers71KE8mUc
KnccrWK+pg3lKzho+y5ctG2dEZSv5OBz4ZX/vE1mUL6KQy/vjv264lZQvprD
oXimNlF2Wyhfw4Fp9ou39hvsoXwth1WnYjmnCThC+ToO7ofyg6oPwvh6Dh/O
XdrT1wHjGzgoCR09u+yPA5Rv6HC9y2EadyuMb+RgPKN/ob49jG/soB7zquOM
BIxv4mAR8rHUncPBAQB381HW
          "]]}, {}}}, {}, {}, {}, {}}, {
     DisplayFunction -> Identity, PlotRangePadding -> {{
         Scaled[0.02], 
         Scaled[0.02]}, {
         Scaled[0.02], 
         Scaled[0.05]}}, AxesOrigin -> {0., 0}, 
      PlotRange -> {{0., 20.}, {0, 35.90809446393956}}, PlotRangeClipping -> 
      False, ImagePadding -> All, DisplayFunction -> Identity, AspectRatio -> 
      GoldenRatio^(-1), Axes -> {True, True}, AxesLabel -> {None, None}, 
      AxesOrigin -> {0., 0}, DisplayFunction :> Identity, 
      Frame -> {{True, True}, {True, True}}, 
      FrameLabel -> {{"Normalised BDM Value", None}, {
        "Partition Size", None}}, 
      FrameTicks -> {{Automatic, Automatic}, {Automatic, Automatic}}, 
      GridLines -> {None, None}, GridLinesStyle -> Directive[
        GrayLevel[0.5, 0.4]], 
      Method -> {"CoordinatesToolOptions" -> {"DisplayFunction" -> ({
            (Identity[#]& )[
             Part[#, 1]], 
            (Identity[#]& )[
             Part[#, 2]]}& ), "CopiedValueFunction" -> ({
            (Identity[#]& )[
             Part[#, 1]], 
            (Identity[#]& )[
             Part[#, 2]]}& )}}, 
      PlotRange -> {{0., 20.}, {0, 35.90809446393956}}, 
      PlotRangePadding -> {{
         Scaled[0.02], 
         Scaled[0.02]}, {
         Scaled[0.02], 
         Scaled[0.05]}}, Ticks -> {Automatic, Automatic}}], 
    Placed[
     Unevaluated[
      LineLegend[{
        Directive[
         PointSize[
          Rational[1, 60]], 
         RGBColor[0.368417, 0.506779, 0.709798], 
         AbsoluteThickness[1.6]], 
        Directive[
         PointSize[
          Rational[1, 60]], 
         AbsoluteThickness[1.6], 
         RGBColor[1, 0, 0]], 
        Directive[
         PointSize[
          Rational[1, 60]], 
         AbsoluteThickness[1.6], 
         RGBColor[0, 1, 0]], 
        Directive[
         PointSize[
          Rational[1, 60]], 
         AbsoluteThickness[1.6], 
         RGBColor[0, 1, 1]]}, {
       "Uniform", "Biased 3/20", "Biased 1/4", "Biased 7/20"}, 
       LegendMarkers -> {{"\[FilledCircle]", 8.96}, {
         "\[FilledSquare]", 8.96}, {"\[FilledDiamond]", 10.88}, {
         "\[FilledUpTriangle]", 10.24}}, Joined -> {True, True, True, True}, 
       LabelStyle -> {}, LegendFunction -> (Framed[#, RoundingRadius -> 4]& ),
        LegendLayout -> "Column", LegendMargins -> 5]], {0.2, 0.73}, 
     Identity]]& ],
  AutoDelete->True,
  Editable->True,
  SelectWithContents->False,
  Selectable->True]], "Output",
 CellChangeTimes->{
  3.7428240685551558`*^9, 3.7428242727947955`*^9, {3.7428243033355455`*^9, 
   3.7428243239938765`*^9}, 3.742825731657792*^9, 3.7428288571474323`*^9, {
   3.7428288904166403`*^9, 3.742828915777316*^9}, 3.742832239570157*^9, {
   3.7428325218898864`*^9, 3.7428325219768376`*^9}, 3.7584972140745664`*^9, 
   3.767473239922125*^9, 3.7674745964651394`*^9, {3.767474677199936*^9, 
   3.767474688709346*^9}},
 CellLabel->
  "Out[142]=",ExpressionUUID->"cd719834-353a-443a-9491-9b4f9a589ba1"]
}, Open  ]],

Cell["We can see if the behavior changes by including overlapping.", "Text",
 CellChangeTimes->{{3.7420553651916943`*^9, 3.7420553886565804`*^9}, {
  3.7420563870481224`*^9, 
  3.742056405153764*^9}},ExpressionUUID->"defe6457-3152-47e2-9b34-\
3ccc3a4d2b7d"],

Cell[CellGroupData[{

Cell[BoxData[
 RowBox[{"y", " ", "=", " ", 
  RowBox[{"Table", "[", "\[IndentingNewLine]", 
   RowBox[{
    RowBox[{"Mean", "[", "\[IndentingNewLine]", 
     RowBox[{
      RowBox[{"Table", "[", "\[IndentingNewLine]", 
       RowBox[{
        RowBox[{"Block", "[", "\[IndentingNewLine]", 
         RowBox[{
          RowBox[{"{", "\[IndentingNewLine]", 
           RowBox[{
            RowBox[{"r1", " ", "=", "  ", 
             RowBox[{"StringJoin", "[", 
              RowBox[{"Map", "[", 
               RowBox[{"ToString", ",", 
                RowBox[{"random", "[", "20", "]"}]}], "]"}], "]"}]}], ",", 
            "\[IndentingNewLine]", 
            RowBox[{"r2", "=", " ", 
             RowBox[{"StringJoin", "[", 
              RowBox[{"Map", "[", 
               RowBox[{"ToString", ",", 
                RowBox[{"random", "[", "20", "]"}]}], "]"}], "]"}]}], ",", 
            "\[IndentingNewLine]", 
            RowBox[{"nPar", " ", "=", " ", 
             RowBox[{"Length", "[", 
              RowBox[{"Partition", "[", 
               RowBox[{"r1", ",", "i", ",", "1"}], "]"}], "]"}]}]}], 
           "\[IndentingNewLine]", "}"}], ",", "\[IndentingNewLine]", 
          RowBox[{
           RowBox[{"StringBDMC2", "[", 
            RowBox[{"r1", ",", " ", "r2", ",", " ", "i", ",", " ", "1"}], 
            "]"}], "/", "nPar"}]}], "\[IndentingNewLine]", "]"}], 
        "\[IndentingNewLine]", ",", 
        RowBox[{"{", 
         RowBox[{"j", ",", "1000"}], "}"}]}], 
       RowBox[{"(*", " ", 
        RowBox[{"Number", " ", "of", " ", "samples"}], " ", "*)"}], 
       "\[IndentingNewLine]", "]"}], " ", "//", "N"}], "\[IndentingNewLine]", 
     "]"}], ",", 
    RowBox[{"{", 
     RowBox[{"i", ",", "20"}], "}"}]}], "\[IndentingNewLine]", 
   "]"}]}]], "Input",
 CellChangeTimes->{{3.742055400890258*^9, 3.74205541755584*^9}, {
   3.7420556502813673`*^9, 3.742055651896531*^9}, {3.7420559240799627`*^9, 
   3.742055924584702*^9}, {3.742056230641083*^9, 3.7420562374325714`*^9}, 
   3.742056356384122*^9},
 CellLabel->"In[67]:=",ExpressionUUID->"bd27824a-f73d-4798-8034-7df3dd21c4e5"],

Cell[BoxData[
 RowBox[{"{", 
  RowBox[{
  "0.2893662553640218`", ",", "0.3657811423414013`", ",", 
   "0.5287530350150467`", ",", "1.9136844906655603`", ",", 
   "5.625595435647576`", ",", "10.668553371569912`", ",", 
   "15.74162141775836`", ",", "19.9913068599335`", ",", "23.70343175174618`", 
   ",", "26.98270073190209`", ",", "29.75068900366601`", ",", 
   "32.38021426518458`", ",", "34.90752401075388`", ",", 
   "35.870529641223705`", ",", "34.935721766678704`", ",", 
   "33.72785542950475`", ",", "33.038953376245885`", ",", 
   "32.71778229613978`", ",", "32.562158834985794`", ",", 
   "32.49574514196025`"}], "}"}]], "Output",
 CellChangeTimes->{3.742055460809435*^9, 3.7420557367728586`*^9, 
  3.7420559719143515`*^9, 3.7420560885867815`*^9, 3.742056168250801*^9, 
  3.7420562047413416`*^9, 3.74205627838664*^9, 3.7420563342861223`*^9, 
  3.742056364674652*^9, 3.7420741910773373`*^9, 3.7420743555917645`*^9, 
  3.7420763751925516`*^9, 3.7420765011584644`*^9, 3.7420781327910604`*^9, 
  3.7422174278770866`*^9, 3.7422248735895824`*^9, 3.742230289545844*^9, 
  3.7422312400806217`*^9, 3.742649147615721*^9, 3.7426496932540965`*^9, 
  3.742650059974721*^9, 3.7426501769280677`*^9, 3.742771714811205*^9, 
  3.742771840073791*^9, 3.7427723917599354`*^9, 3.742772900713269*^9, 
  3.7427730409490423`*^9, 3.7427736999096775`*^9, 3.742832245891595*^9, 
  3.7584972223656964`*^9, 3.767473246730181*^9},
 CellLabel->"Out[67]=",ExpressionUUID->"0c055f8b-f92b-4280-a998-18e7e5499b1f"]
}, Open  ]],

Cell[CellGroupData[{

Cell[BoxData[
 RowBox[{"ListLinePlot", "[", "y", "]"}]], "Input",
 CellChangeTimes->{{3.7420554263562965`*^9, 3.74205542791549*^9}},
 CellLabel->"In[68]:=",ExpressionUUID->"2bf3e0ac-f82d-4411-8b10-bd71511e6b09"],

Cell[BoxData[
 GraphicsBox[{{}, {{}, {}, 
    {RGBColor[0.368417, 0.506779, 0.709798], PointSize[
      NCache[
       Rational[7, 360], 0.019444444444444445`]], AbsoluteThickness[1.6], 
     LineBox[CompressedData["
1:eJxTTMoPSmViYGAQAWIQDQEf7AvXX+P61XLJHirgcDT5m9/XjOtQPofDvDmK
Nd2vH0D5Ag7MYU8WFM/7B+WLOGR2MInPaRBzgPAlHN5zL13gE6YK5cs4iEzK
O7u1Wh/KV3D4v83f89hfYyhfyeHI9gIpkS3mUL6KQ6hboduk31ZQvppDjNkE
dd0DtlC+hkOCRe6dVQYOUL6Ww3Mn3f2aJY5Qvo7DxAUvm3Pfw/h6DtqskruP
lsP4Bg76Px7Eat2F6Td02Nc6K+dPC4xv5LDzhL/Xg2gY39jh01bJS1/cYXwT
h8T3KyeX2Ds4AABQdlUb
      "]]}}, {}, {}, {}, {}},
  AspectRatio->NCache[GoldenRatio^(-1), 0.6180339887498948],
  Axes->{True, True},
  AxesLabel->{None, None},
  AxesOrigin->{0., 0},
  DisplayFunction->Identity,
  Frame->{{False, False}, {False, False}},
  FrameLabel->{{None, None}, {None, None}},
  FrameTicks->{{Automatic, Automatic}, {Automatic, Automatic}},
  GridLines->{None, None},
  GridLinesStyle->Directive[
    GrayLevel[0.5, 0.4]],
  ImagePadding->All,
  Method->{"CoordinatesToolOptions" -> {"DisplayFunction" -> ({
        (Identity[#]& )[
         Part[#, 1]], 
        (Identity[#]& )[
         Part[#, 2]]}& ), "CopiedValueFunction" -> ({
        (Identity[#]& )[
         Part[#, 1]], 
        (Identity[#]& )[
         Part[#, 2]]}& )}},
  PlotRange->{{0., 20.}, {0, 35.870529641223705`}},
  PlotRangeClipping->True,
  PlotRangePadding->{{
     Scaled[0.02], 
     Scaled[0.02]}, {
     Scaled[0.02], 
     Scaled[0.05]}},
  Ticks->{Automatic, Automatic}]], "Output",
 CellChangeTimes->{3.7420554609003887`*^9, 3.7420557368568144`*^9, 
  3.7420559719903116`*^9, 3.7420560886637416`*^9, 3.742056168323763*^9, 
  3.742056204830295*^9, 3.7420562784666457`*^9, 3.7420563343660803`*^9, 
  3.742056364749614*^9, 3.7420741911453*^9, 3.742074355669721*^9, 
  3.742076375288498*^9, 3.7420765012494135`*^9, 3.742078132879011*^9, 
  3.7422174279500527`*^9, 3.7422248736595454`*^9, 3.7422302896417913`*^9, 
  3.7422312401595783`*^9, 3.7426491476996784`*^9, 3.742649693330058*^9, 
  3.7426500600127015`*^9, 3.7426501769990296`*^9, 3.7427717148422*^9, 
  3.742771840109785*^9, 3.7427723917929296`*^9, 3.7427729007552624`*^9, 
  3.7427730409910355`*^9, 3.74277369995267*^9, 3.742832245933571*^9, 
  3.7584972224160395`*^9, 3.7674732467961435`*^9},
 CellLabel->"Out[68]=",ExpressionUUID->"abe85e26-1fcf-4965-a468-b41e4b13c079"]
}, Open  ]],

Cell["\<\
As expected, the maximum value is where the transition from CTM to BDM, the \
drop is because we start using BDM instead of CTM for big partition sizes.\
\>", "Text",
 CellChangeTimes->{{3.7420564603007317`*^9, 3.7420564829170566`*^9}, {
  3.7420565357823615`*^9, 3.7420565472309628`*^9}, {3.742056579247065*^9, 
  3.742056585527554*^9}, {3.7420574037536516`*^9, 
  3.7420574308258314`*^9}},ExpressionUUID->"4c4adbd5-5e9e-4a7f-8f52-\
9f5b815d9a31"]
}, Open  ]],

Cell[CellGroupData[{

Cell["Conditional BDM Over Biased Strings.", "Subsubsection",
 CellChangeTimes->{{3.7420739153577375`*^9, 3.7420739215762277`*^9}, {
  3.742073958951939*^9, 
  3.7420739930565653`*^9}},ExpressionUUID->"e945c99e-7b16-492e-9b63-\
5f425e32e164"],

Cell["\<\
Lets start with two random strings generated over a biased distribution.\
\>", "Text",
 CellChangeTimes->{{3.742074066105299*^9, 
  3.742074084715806*^9}},ExpressionUUID->"e4eb4755-a3fc-4467-947c-\
450ba2f6915d"],

Cell[CellGroupData[{

Cell[BoxData[
 RowBox[{"r1b", " ", "=", 
  RowBox[{"RandomChoice", "[", 
   RowBox[{
    RowBox[{"{", 
     RowBox[{"0", ",", "0", ",", "1"}], "}"}], ",", "20"}], "]"}]}]], "Input",\

 CellChangeTimes->{{3.7420739963137264`*^9, 3.742073996316725*^9}, {
  3.742074054857648*^9, 3.742074106041767*^9}, {3.742074142347274*^9, 
  3.742074143801453*^9}, {3.742074242467332*^9, 3.742074243882533*^9}, {
  3.7420742891640377`*^9, 3.742074289570808*^9}},
 CellLabel->"In[69]:=",ExpressionUUID->"bb1363ce-8127-4e7c-8884-8d6f1a14ab69"],

Cell[BoxData[
 RowBox[{"{", 
  RowBox[{
  "0", ",", "0", ",", "0", ",", "1", ",", "1", ",", "0", ",", "1", ",", "0", 
   ",", "0", ",", "0", ",", "0", ",", "0", ",", "0", ",", "0", ",", "0", ",", 
   "0", ",", "0", ",", "1", ",", "1", ",", "0"}], "}"}]], "Output",
 CellChangeTimes->{3.742074106721384*^9, 3.7420741911532955`*^9, 
  3.742074253020364*^9, 3.7420742938207483`*^9, 3.742074355684713*^9, 
  3.7420763753048644`*^9, 3.7420765012644053`*^9, 3.742078132917989*^9, 
  3.742217427961048*^9, 3.742224873670539*^9, 3.7422302896537848`*^9, 
  3.742231240170572*^9, 3.7426491477106733`*^9, 3.7426496933420515`*^9, 
  3.7426500600246954`*^9, 3.7426501770100236`*^9, 3.742771714854198*^9, 
  3.7427718401217833`*^9, 3.742772391803928*^9, 3.7427729007672606`*^9, 
  3.742773041003034*^9, 3.742773699966668*^9, 3.7428322459435654`*^9, 
  3.758497222436181*^9, 3.767473246817131*^9},
 CellLabel->"Out[69]=",ExpressionUUID->"5ec9e54f-bcbb-497c-8a0b-4eb498f2f016"]
}, Open  ]],

Cell[CellGroupData[{

Cell[BoxData[
 RowBox[{"r2b", " ", "=", " ", 
  RowBox[{"RandomChoice", "[", 
   RowBox[{
    RowBox[{"{", 
     RowBox[{"0", ",", "0", ",", "1"}], "}"}], ",", "20"}], "]"}]}]], "Input",\

 CellChangeTimes->{{3.742074112236271*^9, 3.7420741470016465`*^9}, {
  3.7420742492914686`*^9, 3.742074249867144*^9}, {3.7420742907961164`*^9, 
  3.742074291258855*^9}},
 CellLabel->"In[70]:=",ExpressionUUID->"b7c7fc13-3d26-49cd-8502-86ff3700c830"],

Cell[BoxData[
 RowBox[{"{", 
  RowBox[{
  "0", ",", "0", ",", "1", ",", "0", ",", "0", ",", "0", ",", "0", ",", "1", 
   ",", "0", ",", "1", ",", "0", ",", "1", ",", "1", ",", "1", ",", "0", ",", 
   "1", ",", "1", ",", "1", ",", "1", ",", "0"}], "}"}]], "Output",
 CellChangeTimes->{3.742074116923625*^9, 3.7420741911582923`*^9, 
  3.7420742540630465`*^9, 3.742074295204977*^9, 3.7420743556977053`*^9, 
  3.742076375316859*^9, 3.742076501277397*^9, 3.7420781329339795`*^9, 
  3.7422174279700437`*^9, 3.7422248736785355`*^9, 3.74223028966278*^9, 
  3.7422312401785674`*^9, 3.7426491477196684`*^9, 3.7426496933510475`*^9, 
  3.7426500600336905`*^9, 3.742650177018019*^9, 3.7427717148631964`*^9, 
  3.7427718401317816`*^9, 3.7427723918139267`*^9, 3.742772900777259*^9, 
  3.7427730410140324`*^9, 3.7427736999801216`*^9, 3.742832245951561*^9, 
  3.758497222456381*^9, 3.7674732468401184`*^9},
 CellLabel->"Out[70]=",ExpressionUUID->"761cb075-02de-4c9c-839d-eebe418ca133"]
}, Open  ]],

Cell[CellGroupData[{

Cell[BoxData[
 RowBox[{"Statistics`Library`NConditionalEntropy", "[", 
  RowBox[{"r1b", ",", "r2b"}], "]"}]], "Input",
 CellChangeTimes->{{3.7420742807234993`*^9, 3.742074281459084*^9}},
 CellLabel->"In[71]:=",ExpressionUUID->"d586b637-95f4-4e84-8977-58c048023bc1"],

Cell[BoxData["0.9903313725998947`"], "Output",
 CellChangeTimes->{
  3.742074191164289*^9, {3.742074255443766*^9, 3.7420742963643126`*^9}, 
   3.7420743557096987`*^9, 3.74207637532985*^9, 3.7420765012913895`*^9, 
   3.7420781329499702`*^9, 3.7422174279780397`*^9, 3.742224873686531*^9, 
   3.742230289671775*^9, 3.7422312401865635`*^9, 3.742649147729664*^9, 
   3.742649693361042*^9, 3.7426500600426855`*^9, 3.7426501770260153`*^9, 
   3.7427717148731947`*^9, 3.74277184014178*^9, 3.7427723918249245`*^9, 
   3.742772900787257*^9, 3.7427730410230308`*^9, 3.74277369999212*^9, 
   3.7428322459595566`*^9, 3.75849722247653*^9, 3.767473246863109*^9},
 CellLabel->"Out[71]=",ExpressionUUID->"409aae71-eea3-489e-bd66-fe97e3151ecc"]
}, Open  ]],

Cell["\<\
As I have shown that makes little sense to consider block entropy, In this \
little experiment I will focus on conditional BDM with partition size of 1.\
\>", "Text",
 CellChangeTimes->{{3.7420744458355293`*^9, 3.742074487339758*^9}, {
  3.742074552204738*^9, 3.7420745806207027`*^9}, {3.7420746490531855`*^9, 
  3.742074683117956*^9}},ExpressionUUID->"379c10b5-6d32-4cc6-84ad-\
ef89b4cd6f7b"],

Cell[CellGroupData[{

Cell[BoxData[
 RowBox[{"r1bS", "=", 
  RowBox[{"StringJoin", "[", 
   RowBox[{"Map", "[", 
    RowBox[{"ToString", ",", "r1b"}], "]"}], "]"}]}]], "Input",
 CellChangeTimes->{{3.742074392779815*^9, 3.7420744059723682`*^9}},
 CellLabel->"In[72]:=",ExpressionUUID->"e032579d-632f-4476-b5a0-f5e6ae6125ea"],

Cell[BoxData["\<\"00011010000000000110\"\>"], "Output",
 CellChangeTimes->{3.7420744068228884`*^9, 3.7420763753418436`*^9, 
  3.742076501305382*^9, 3.7420781329649982`*^9, 3.7422174279870358`*^9, 
  3.742224873695526*^9, 3.7422302896807704`*^9, 3.742231240196558*^9, 
  3.742649147738659*^9, 3.7426496933700376`*^9, 3.742650060051681*^9, 
  3.7426501770350103`*^9, 3.742771714883193*^9, 3.742771840150779*^9, 
  3.7427723918349233`*^9, 3.742772900798256*^9, 3.7427730410340295`*^9, 
  3.7427737000051174`*^9, 3.7428322459665527`*^9, 3.7584972225047255`*^9, 
  3.7674732468830976`*^9},
 CellLabel->"Out[72]=",ExpressionUUID->"f6f0bff0-fea7-4293-8ead-b8b7245dbef0"]
}, Open  ]],

Cell[CellGroupData[{

Cell[BoxData[
 RowBox[{"r2bS", "=", 
  RowBox[{"StringJoin", "[", 
   RowBox[{"Map", "[", 
    RowBox[{"ToString", ",", "r2b"}], "]"}], "]"}]}]], "Input",
 CellChangeTimes->{{3.742074416628137*^9, 3.742074421939139*^9}},
 CellLabel->"In[73]:=",ExpressionUUID->"facbc766-ae40-475b-beaf-f9298e19420c"],

Cell[BoxData["\<\"00100001010111011110\"\>"], "Output",
 CellChangeTimes->{3.742074424550665*^9, 3.742076375353837*^9, 
  3.7420765013173747`*^9, 3.7420781329799895`*^9, 3.7422174279950323`*^9, 
  3.742224873704521*^9, 3.742230289689706*^9, 3.742231240205553*^9, 
  3.742649147747655*^9, 3.742649693381032*^9, 3.742650060060676*^9, 
  3.7426501770430064`*^9, 3.742771714892192*^9, 3.742771840160777*^9, 
  3.7427723918459215`*^9, 3.7427729008072543`*^9, 3.7427730410440273`*^9, 
  3.742773700016116*^9, 3.742832245973549*^9, 3.7584972225248623`*^9, 
  3.767473246899088*^9},
 CellLabel->"Out[73]=",ExpressionUUID->"897b66ed-792d-40e7-b3a4-18bb7208c6c0"]
}, Open  ]],

Cell[CellGroupData[{

Cell[BoxData[
 RowBox[{"StringBDMC2", "[", 
  RowBox[{"r1bS", ",", "r2bS", ",", "1", ",", "1"}], "]"}]], "Input",
 CellChangeTimes->{{3.7420746913732963`*^9, 3.742074739574088*^9}},
 CellLabel->"In[74]:=",ExpressionUUID->"326dfdc9-01a8-4d16-94a2-9c8061da4352"],

Cell[BoxData["6.22881869049588`"], "Output",
 CellChangeTimes->{3.7420747402407117`*^9, 3.74207637536583*^9, 
  3.7420765013303676`*^9, 3.742078132995981*^9, 3.742217428003029*^9, 
  3.742224873712517*^9, 3.742230289698694*^9, 3.742231240214548*^9, 
  3.7426491477576494`*^9, 3.7426496933920264`*^9, 3.742650060068672*^9, 
  3.742650177052002*^9, 3.7427717149011908`*^9, 3.742771840173775*^9, 
  3.74277239185592*^9, 3.742772900817252*^9, 3.742773041055026*^9, 
  3.7427737000301137`*^9, 3.7428322459815445`*^9, 3.7584972225450287`*^9, 
  3.767473246919077*^9},
 CellLabel->"Out[74]=",ExpressionUUID->"b3a322fa-117f-4c87-a58c-1cc71eb51fe9"]
}, Open  ]],

Cell["\<\
As shown bellow, this value is lower than the one\[CloseCurlyQuote]s from \
unrelated strings, as they give us less information from each other.\
\>", "Text",
 CellChangeTimes->{{3.742074753986952*^9, 3.7420748111906614`*^9}, {
  3.742074868759165*^9, 
  3.742074882791244*^9}},ExpressionUUID->"2c8d870e-b0cb-49c6-bb1f-\
aae23db4eef6"],

Cell[CellGroupData[{

Cell[BoxData[
 RowBox[{"StringBDMC2", "[", 
  RowBox[{"r1S", ",", "r2S", ",", "1", ",", "1"}], "]"}]], "Input",
 CellChangeTimes->{{3.742074832030897*^9, 3.7420748486994877`*^9}},
 CellLabel->"In[75]:=",ExpressionUUID->"0ba2efd9-fb69-47d1-a3ff-0f6fd6c7ac34"],

Cell[BoxData["0.`"], "Output",
 CellChangeTimes->{3.7420748494090877`*^9, 3.7420763753788223`*^9, 
  3.7420765013423605`*^9, 3.742078133009973*^9, 3.7422174280130243`*^9, 
  3.7422248737215123`*^9, 3.7422302897076893`*^9, 3.7422312402235436`*^9, 
  3.7426491477676444`*^9, 3.742649693403021*^9, 3.7426500600786667`*^9, 
  3.7426501770619965`*^9, 3.742771714911189*^9, 3.7427718401827736`*^9, 
  3.7427723918649187`*^9, 3.7427729008272514`*^9, 3.7427730410650244`*^9, 
  3.7427737000421114`*^9, 3.74283224598954*^9, 3.758497222565177*^9, 
  3.767473246935068*^9},
 CellLabel->"Out[75]=",ExpressionUUID->"2ed2614a-0f0e-4507-884d-ef1749b80a3b"]
}, Open  ]],

Cell["\<\
We can repeat this experiment over a big sample set to get an approximation \
to the expected quotient.\
\>", "Text",
 CellChangeTimes->{{3.742074902207284*^9, 3.7420749097830076`*^9}, {
  3.742074954487612*^9, 
  3.742074983728112*^9}},ExpressionUUID->"86cff0ca-e2fd-4cd1-aa53-\
457d88cd4a20"],

Cell[BoxData[
 RowBox[{
  RowBox[{"f", "[", "x_", "]"}], ":=", 
  RowBox[{"StringJoin", "[", 
   RowBox[{"Map", "[", 
    RowBox[{"ToString", ",", "x"}], "]"}], "]"}]}]], "Input",
 CellChangeTimes->{{3.7420757963599586`*^9, 3.742075798098977*^9}, {
  3.742075837463756*^9, 3.742075859006595*^9}},
 CellLabel->"In[76]:=",ExpressionUUID->"a2673557-3d6a-44b0-bef7-e360b47b08ec"],

Cell[CellGroupData[{

Cell[BoxData[
 RowBox[{"f", "[", "r1", "]"}]], "Input",
 CellChangeTimes->{{3.7420758386390924`*^9, 3.7420758422150736`*^9}},
 CellLabel->"In[77]:=",ExpressionUUID->"a8b48098-e11e-490c-968f-52b60e698e6a"],

Cell[BoxData["\<\"11000101110111010101\"\>"], "Output",
 CellChangeTimes->{{3.742075842792748*^9, 3.742075861945936*^9}, 
   3.7420763753988113`*^9, 3.742076501363349*^9, 3.742078133034959*^9, 
   3.7422174280290165`*^9, 3.742224873737504*^9, 3.7422302897216816`*^9, 
   3.7422312402395344`*^9, 3.742649147782637*^9, 3.7426496934200125`*^9, 
   3.7426500600936584`*^9, 3.742650177076988*^9, 3.7427717149271865`*^9, 
   3.742771840199771*^9, 3.7427723918839154`*^9, 3.742772900847248*^9, 
   3.7427730410830216`*^9, 3.7427737000631084`*^9, 3.742832246004532*^9, 
   3.7584972225975475`*^9, 3.7674732469710474`*^9},
 CellLabel->"Out[77]=",ExpressionUUID->"f9f33088-c463-44a2-baeb-3fb4acaf4ba7"]
}, Open  ]],

Cell[CellGroupData[{

Cell[BoxData[
 RowBox[{"x", " ", "=", " ", 
  RowBox[{"Table", "[", "\[IndentingNewLine]", 
   RowBox[{
    RowBox[{"Mean", "[", "\[IndentingNewLine]", 
     RowBox[{"Table", "[", "\[IndentingNewLine]", 
      RowBox[{
       RowBox[{"Block", "[", "\[IndentingNewLine]", 
        RowBox[{
         RowBox[{"{", "\[IndentingNewLine]", 
          RowBox[{"dist", " ", "=", " ", 
           RowBox[{"PadRight", "[", 
            RowBox[{
             RowBox[{"ConstantArray", "[", 
              RowBox[{"1", ",", "j"}], "]"}], ",", "20"}], "]"}]}], 
          "\[IndentingNewLine]", "}"}], ",", "\[IndentingNewLine]", 
         RowBox[{"Block", "[", 
          RowBox[{
           RowBox[{"{", "\[IndentingNewLine]", 
            RowBox[{
             RowBox[{"s", "=", 
              RowBox[{"SeedRandom", "[", 
               RowBox[{"RandomInteger", "[", 
                RowBox[{"{", 
                 RowBox[{"0", ",", 
                  RowBox[{"999", "*", 
                   RowBox[{"10", "^", "9"}]}]}], "}"}], "]"}], "]"}]}], ",", 
             "\[IndentingNewLine]", 
             RowBox[{"r1", " ", "=", " ", 
              RowBox[{"f", "[", 
               RowBox[{"RandomChoice", "[", 
                RowBox[{"dist", ",", " ", "20"}], "]"}], "]"}]}], ",", 
             "\[IndentingNewLine]", 
             RowBox[{"r2", "=", " ", 
              RowBox[{"f", "[", 
               RowBox[{"RandomChoice", "[", 
                RowBox[{"dist", ",", " ", "20"}], "]"}], "]"}]}], ",", 
             "\[IndentingNewLine]", 
             RowBox[{"(*", 
              RowBox[{"Random", " ", "unrelated", " ", "String"}], "*)"}], 
             "\[IndentingNewLine]", 
             RowBox[{"rU", " ", "=", 
              RowBox[{"f", "[", 
               RowBox[{"random", "[", "20", "]"}], "]"}]}]}], 
            "\[IndentingNewLine]", "}"}], ",", 
           RowBox[{
            RowBox[{"(", 
             RowBox[{
              RowBox[{"StringBDMC2", "[", 
               RowBox[{"r1", ",", "r2", ",", "1", ",", "1"}], "]"}], "+", 
              "1"}], ")"}], "/", 
            RowBox[{"(", 
             RowBox[{
              RowBox[{"StringBDMC2", "[", 
               RowBox[{"r1", ",", "rU", ",", "1", ",", "1"}], "]"}], "+", 
              "1"}], ")"}]}]}], "\[IndentingNewLine]", "]"}]}], 
        "\[IndentingNewLine]", "]"}], "\[IndentingNewLine]", ",", 
       RowBox[{"{", 
        RowBox[{"i", ",", "15000"}], "}"}]}], "]"}], "\[IndentingNewLine]", 
     "]"}], ",", 
    RowBox[{"{", 
     RowBox[{"j", ",", "19"}], "}"}]}], "\[IndentingNewLine]", 
   "]"}]}]], "Input",
 CellChangeTimes->{{3.742074991175908*^9, 3.7420751633619213`*^9}, {
  3.7420753398276634`*^9, 3.742075704030077*^9}, {3.742075743247939*^9, 
  3.7420757909350204`*^9}, {3.742075888129156*^9, 3.742075888392008*^9}, {
  3.7420759248174467`*^9, 3.7420759568803473`*^9}, {3.7420760422981305`*^9, 
  3.7420760819617405`*^9}, {3.7420761308991165`*^9, 3.7420761454249163`*^9}, {
  3.742076179347768*^9, 3.7420762146348486`*^9}, {3.742076426253003*^9, 
  3.7420764311002665`*^9}, {3.742076525685812*^9, 3.742076548077532*^9}, {
  3.7420780889222455`*^9, 3.742078089601863*^9}, {3.74264982684337*^9, 
  3.7426498770379224`*^9}, {3.7426499223449535`*^9, 3.7426500013166447`*^9}},
 CellLabel->
  "In[119]:=",ExpressionUUID->"83c878a7-b2f6-473a-b08b-cfd29fea72e1"],

Cell[BoxData[
 RowBox[{"{", 
  RowBox[{
  "0.8513091193444214`", ",", "0.8727516198745786`", ",", 
   "0.9028868680408149`", ",", "0.9660618838467888`", ",", 
   "1.069395230989118`", ",", "1.2187487295901578`", ",", 
   "1.3713766009397494`", ",", "1.4972920894132329`", ",", 
   "1.5972382423597928`", ",", "1.5866308461464746`", ",", 
   "1.5931205663169308`", ",", "1.5062897756769034`", ",", 
   "1.3541286273684336`", ",", "1.1957753098702832`", ",", 
   "1.0700913083190629`", ",", "0.9642888647809263`", ",", 
   "0.8993509532440385`", ",", "0.8775402843991957`", ",", 
   "0.8581101963305406`"}], "}"}]], "Output",
 CellChangeTimes->{{3.742075874813673*^9, 3.742075900874962*^9}, 
   3.742075968240934*^9, {3.7420760580162573`*^9, 3.742076095265231*^9}, {
   3.7420762009825554`*^9, 3.7420762264631715`*^9}, 3.7420763859504957`*^9, 
   3.742076443904574*^9, 3.7420765115455313`*^9, 3.742076559797305*^9, 
   3.742078182936784*^9, 3.742217478824647*^9, 3.74222492461158*^9, 
   3.7422303441691027`*^9, 3.7422312937620544`*^9, 3.7426491993704834`*^9, 
   3.7426497455805683`*^9, 3.742650333343609*^9, 3.7427717286727595`*^9, 
   3.7427719957512813`*^9, 3.7427725476872215`*^9, 3.742773198098136*^9, 
   3.7427738549379663`*^9, 3.7428323279451666`*^9, 3.7584974327355223`*^9, 
   3.767473419960889*^9, 3.7674737619321146`*^9},
 CellLabel->
  "Out[119]=",ExpressionUUID->"575e29da-7fb7-4994-87bd-bd9e494ade71"]
}, Open  ]],

Cell[CellGroupData[{

Cell[BoxData[
 RowBox[{"p1", "=", 
  RowBox[{"ListLinePlot", "[", "x", "]"}]}]], "Input",
 CellChangeTimes->{{3.742076007663681*^9, 3.742076025599556*^9}, {
  3.742076893056282*^9, 3.742076893622962*^9}},
 CellLabel->"In[79]:=",ExpressionUUID->"38dbf4b6-07f4-4f4b-9ab7-255eefc6401c"],

Cell[BoxData[
 GraphicsBox[{{}, {{}, {}, 
    {RGBColor[0.368417, 0.506779, 0.709798], PointSize[
      NCache[
       Rational[7, 360], 0.019444444444444445`]], AbsoluteThickness[1.6], 
     LineBox[CompressedData["
1:eJxTTMoPSmViYGAQBmIQDQEf7O9f8dZqrHhtDxVwMMyNbr8m/AbK53A43VWx
7MgtGF/AIb+ai23an3dQvojDhVsHRJTffoDyJRzmbu+fZ8P+GcqXcRDx1178
YOpXKF/BofzelYqz279D+UoOgXx3lmjc+AHlqzisOyN6ejnTLyhfzWHO/J1S
e0N+QvkaDrcCi/x7c2D6tRyY5+11+r8RZr6Og3Gkf/mXOpj9eg5f/+kcVnL+
COUbOHTKvlzrcBbmfkOHI0eWs528APOfkUPW83eCJmowvrFDZrIPR2fVa3sA
gdha0A==
      "]]}}, {}, {}, {}, {}},
  AspectRatio->NCache[GoldenRatio^(-1), 0.6180339887498948],
  Axes->{True, True},
  AxesLabel->{None, None},
  AxesOrigin->{0., 0.8201006146194644},
  DisplayFunction->Identity,
  Frame->{{False, False}, {False, False}},
  FrameLabel->{{None, None}, {None, None}},
  FrameTicks->{{Automatic, Automatic}, {Automatic, Automatic}},
  GridLines->{None, None},
  GridLinesStyle->Directive[
    GrayLevel[0.5, 0.4]],
  ImagePadding->All,
  Method->{"CoordinatesToolOptions" -> {"DisplayFunction" -> ({
        (Identity[#]& )[
         Part[#, 1]], 
        (Identity[#]& )[
         Part[#, 2]]}& ), "CopiedValueFunction" -> ({
        (Identity[#]& )[
         Part[#, 1]], 
        (Identity[#]& )[
         Part[#, 2]]}& )}},
  PlotRange->{{0., 19.}, {0.8584600282762515, 1.6256483014119953`}},
  PlotRangeClipping->True,
  PlotRangePadding->{{
     Scaled[0.02], 
     Scaled[0.02]}, {
     Scaled[0.05], 
     Scaled[0.05]}},
  Ticks->{Automatic, Automatic}]], "Output",
 CellChangeTimes->{{3.7420760115614805`*^9, 3.7420760260872808`*^9}, 
   3.742076095313204*^9, 3.742076226514143*^9, 3.7420763859994683`*^9, 
   3.742076451800654*^9, 3.742076511590506*^9, {3.742076938331725*^9, 
   3.742076940695392*^9}, 3.7420781829867554`*^9, 3.7422174788706255`*^9, 
   3.7422249246535587`*^9, 3.742230344212079*^9, 3.742231293805031*^9, 
   3.7426491994214573`*^9, 3.7426497456305428`*^9, 3.7426503333825884`*^9, 
   3.742771995791275*^9, 3.742772547728215*^9, 3.7427731981411285`*^9, 
   3.7427738549759464`*^9, 3.7584974328061123`*^9, 3.7674734200258512`*^9},
 CellLabel->"Out[79]=",ExpressionUUID->"e1e019a6-6757-4a82-a6aa-29a2f46b099c"]
}, Open  ]],

Cell[BoxData[""], "Input",
 CellLabel->"In[80]:=",ExpressionUUID->"ae3a8a7f-dff5-4723-9840-c9fdb8cb4b00"],

Cell[CellGroupData[{

Cell[BoxData[
 RowBox[{"{", 
  RowBox[{
  "1", ",", "1", ",", "1", ",", "1", ",", "1", ",", "1", ",", "1", ",", "1", 
   ",", "1", ",", "1", ",", "1", ",", "1", ",", "1", ",", "1", ",", "1", ",", 
   "1", ",", "1", ",", "1", ",", "1", ",", "1"}], "}"}]], "Input",
 CellChangeTimes->{3.742075166106374*^9},
 CellLabel->"In[81]:=",ExpressionUUID->"d3f2c8f3-3251-45ad-9d56-6d022e5c8780"],

Cell[BoxData[
 RowBox[{"{", 
  RowBox[{
  "1", ",", "1", ",", "1", ",", "1", ",", "1", ",", "1", ",", "1", ",", "1", 
   ",", "1", ",", "1", ",", "1", ",", "1", ",", "1", ",", "1", ",", "1", ",", 
   "1", ",", "1", ",", "1", ",", "1", ",", "1"}], "}"}]], "Output",
 CellChangeTimes->{3.7420751661373563`*^9, 3.742076386022455*^9, 
  3.7420765116124935`*^9, 3.7420781830137405`*^9, 3.7422249246685495`*^9, 
  3.742230344227071*^9, 3.742231293820022*^9, 3.7426491994374485`*^9, 
  3.742649745645535*^9, 3.7426503334025784`*^9, 3.742771995809272*^9, 
  3.7427725477462125`*^9, 3.7427731981591263`*^9, 3.742773854995936*^9, 
  3.7584974328463717`*^9, 3.767473420056834*^9},
 CellLabel->"Out[81]=",ExpressionUUID->"ceb68264-63c0-49ff-b560-a80d232904d4"]
}, Open  ]],

Cell[CellGroupData[{

Cell[BoxData[
 RowBox[{"PadRight", "[", 
  RowBox[{
   RowBox[{"ConstantArray", "[", 
    RowBox[{"1", ",", "20"}], "]"}], ",", "20"}], "]"}]], "Input",
 CellChangeTimes->{{3.7420751844340367`*^9, 3.742075191456157*^9}, {
  3.7420752593780766`*^9, 3.7420753334822454`*^9}},
 CellLabel->"In[82]:=",ExpressionUUID->"bfa93f3b-0fe9-487f-a913-3eea8ed93dfb"],

Cell[BoxData[
 RowBox[{"{", 
  RowBox[{
  "1", ",", "1", ",", "1", ",", "1", ",", "1", ",", "1", ",", "1", ",", "1", 
   ",", "1", ",", "1", ",", "1", ",", "1", ",", "1", ",", "1", ",", "1", ",", 
   "1", ",", "1", ",", "1", ",", "1", ",", "1"}], "}"}]], "Output",
 CellChangeTimes->{{3.742075282867817*^9, 3.7420753339799647`*^9}, 
   3.7420763860344486`*^9, 3.7420765116254864`*^9, 3.742078183027733*^9, 
   3.742217478887618*^9, 3.7422249246775455`*^9, 3.7422303442360663`*^9, 
   3.742231293829017*^9, 3.7426491994474444`*^9, 3.7426497456545305`*^9, 
   3.7426503334135723`*^9, 3.74277199581927*^9, 3.7427725477562103`*^9, 
   3.7427731981691236`*^9, 3.7427738550069304`*^9, 3.75849743286651*^9, 
   3.7674734200818186`*^9},
 CellLabel->"Out[82]=",ExpressionUUID->"57b9a8f5-65e6-426d-9633-4d0ed623076c"]
}, Open  ]],

Cell["Lets compare this behavior with Conditional Entropy.", "Text",
 CellChangeTimes->{{3.742076622580981*^9, 
  3.7420766711488485`*^9}},ExpressionUUID->"457081bf-8e49-4599-bf83-\
c92fb933e86f"],

Cell[CellGroupData[{

Cell[BoxData[
 RowBox[{"y", " ", "=", " ", 
  RowBox[{"Table", "[", "\[IndentingNewLine]", 
   RowBox[{
    RowBox[{"Mean", "[", "\[IndentingNewLine]", 
     RowBox[{"Table", "[", "\[IndentingNewLine]", 
      RowBox[{
       RowBox[{"Block", "[", "\[IndentingNewLine]", 
        RowBox[{
         RowBox[{"{", "\[IndentingNewLine]", 
          RowBox[{"dist", " ", "=", " ", 
           RowBox[{"PadRight", "[", 
            RowBox[{
             RowBox[{"ConstantArray", "[", 
              RowBox[{"1", ",", "j"}], "]"}], ",", "20"}], "]"}]}], 
          "\[IndentingNewLine]", "}"}], ",", "\[IndentingNewLine]", 
         RowBox[{"Block", "[", 
          RowBox[{
           RowBox[{"{", "\[IndentingNewLine]", 
            RowBox[{
             RowBox[{"r1", " ", "=", " ", 
              RowBox[{"RandomChoice", "[", 
               RowBox[{"dist", ",", " ", "20"}], "]"}]}], ",", 
             "\[IndentingNewLine]", 
             RowBox[{"r2", "=", " ", 
              RowBox[{"RandomChoice", "[", 
               RowBox[{"dist", ",", " ", "20"}], "]"}]}], ",", 
             "\[IndentingNewLine]", 
             RowBox[{"(*", 
              RowBox[{"Random", " ", "unrelated", " ", "String"}], "*)"}], 
             "\[IndentingNewLine]", 
             RowBox[{"rU", " ", "=", 
              RowBox[{"random", "[", "20", "]"}]}]}], "\[IndentingNewLine]", 
            "}"}], ",", 
           RowBox[{
            RowBox[{"(", 
             RowBox[{
              RowBox[{"Statistics`Library`NConditionalEntropy", "[", 
               RowBox[{"r1", ",", "r2"}], "]"}], "+", "1"}], ")"}], "/", 
            RowBox[{"(", 
             RowBox[{
              RowBox[{"Statistics`Library`NConditionalEntropy", "[", 
               RowBox[{"r1", ",", "rU"}], "]"}], "+", "1"}], ")"}]}]}], 
          "\[IndentingNewLine]", "]"}]}], "\[IndentingNewLine]", "]"}], 
       "\[IndentingNewLine]", ",", 
       RowBox[{"{", 
        RowBox[{"i", ",", "15000"}], "}"}]}], "]"}], "\[IndentingNewLine]", 
     "]"}], ",", 
    RowBox[{"{", 
     RowBox[{"j", ",", "19"}], "}"}]}], "\[IndentingNewLine]", 
   "]"}]}]], "Input",
 CellChangeTimes->{{3.7420766833669586`*^9, 3.7420766932053165`*^9}, {
   3.742076728824024*^9, 3.7420767653743563`*^9}, {3.7420780837791433`*^9, 
   3.742078092545204*^9}, 3.7426498181627707`*^9},
 CellLabel->
  "In[120]:=",ExpressionUUID->"abc56794-4407-4d04-a56c-b8c16c18ac70"],

Cell[BoxData[
 RowBox[{"{", 
  RowBox[{
  "0.6411844056976774`", ",", "0.7307497730640194`", ",", 
   "0.8015183258505999`", ",", "0.8580111899746052`", ",", 
   "0.9029266556378807`", ",", "0.9389252160122663`", ",", 
   "0.9665587590901414`", ",", "0.9869341497321136`", ",", 
   "0.9967067179106099`", ",", "1.001182792508751`", ",", 
   "0.9974309883372254`", ",", "0.986742585267329`", ",", 
   "0.9669747801430244`", ",", "0.9404680920758342`", ",", 
   "0.9026737493950928`", ",", "0.8577989459216981`", ",", 
   "0.801615021398585`", ",", "0.7324196196936432`", ",", 
   "0.6399529282195523`"}], "}"}]], "Output",
 CellChangeTimes->{3.742076815111281*^9, 3.742078184358982*^9, 
  3.742217480232999*^9, 3.742224925996848*^9, 3.7422303456143174`*^9, 
  3.7422312951862698`*^9, 3.742649200790764*^9, 3.7426497469998493`*^9, 
  3.7426503374104657`*^9, 3.7427719997756433`*^9, 3.742772551878557*^9, 
  3.7427732022964697`*^9, 3.742773859003474*^9, 3.7584974381687403`*^9, 
  3.767473424533878*^9, 3.767473766413168*^9},
 CellLabel->
  "Out[120]=",ExpressionUUID->"3f8653a1-dee8-49fb-b367-2f70943e7492"]
}, Open  ]],

Cell[BoxData[""], "Input",
 CellLabel->"In[84]:=",ExpressionUUID->"3fc68aec-056e-4890-8cad-e00fcb3e4df1"],

Cell[CellGroupData[{

Cell[BoxData[
 RowBox[{"p2", "=", 
  RowBox[{"ListLinePlot", "[", 
   RowBox[{"y", ",", " ", 
    RowBox[{"PlotStyle", "\[Rule]", "Red"}]}], "]"}]}]], "Input",
 CellChangeTimes->{{3.742076794030181*^9, 3.742076796341876*^9}, {
  3.7420768979195366`*^9, 3.7420769159833403`*^9}},
 CellLabel->"In[85]:=",ExpressionUUID->"16a7bc43-e4d1-47e6-88d2-944db6ece22f"],

Cell[BoxData[
 GraphicsBox[{{}, {{}, {}, 
    {RGBColor[1, 0, 0], PointSize[
      NCache[
       Rational[7, 360], 0.019444444444444445`]], AbsoluteThickness[1.6], 
     LineBox[CompressedData["
1:eJxTTMoPSmViYGAQBmIQDQEf7KdZLc2Lqn5iDxVwsH7PpTI/9zmUz+GQd4Kx
Sm3aSyhfwCGtoXNjQ8ZrKF/E4cQ7TkORZ2+gfAmHekmH3U+F3kH5Mg7KVSed
9r6D8RUcLplH/nzX8x7KV3L4/1/l3+7PML6Kg4rUPb0/bB+gfDWHYll/y6aX
MHkNh+Z/m7NZZsD4Wg7S/BkiNt9h5us4LBJoO6bHCePrOWg8mjBN9THMfQYO
gU9FOu/mwdxv6PAght9/9hyY/4wcpOdKT5JIgvnf2GFngtJ5kdwn9gC2aFWZ

      "]]}}, {}, {}, {}, {}},
  AspectRatio->NCache[GoldenRatio^(-1), 0.6180339887498948],
  Axes->{True, True},
  AxesLabel->{None, None},
  AxesOrigin->{0., 0.6201460987408537},
  DisplayFunction->Identity,
  Frame->{{False, False}, {False, False}},
  FrameLabel->{{None, None}, {None, None}},
  FrameTicks->{{Automatic, Automatic}, {Automatic, Automatic}},
  GridLines->{None, None},
  GridLinesStyle->Directive[
    GrayLevel[0.5, 0.4]],
  ImagePadding->All,
  Method->{"CoordinatesToolOptions" -> {"DisplayFunction" -> ({
        (Identity[#]& )[
         Part[#, 1]], 
        (Identity[#]& )[
         Part[#, 2]]}& ), "CopiedValueFunction" -> ({
        (Identity[#]& )[
         Part[#, 1]], 
        (Identity[#]& )[
         Part[#, 2]]}& )}},
  PlotRange->{{0., 19.}, {0.6383155866233415, 1.0017053442730992`}},
  PlotRangeClipping->True,
  PlotRangePadding->{{
     Scaled[0.02], 
     Scaled[0.02]}, {
     Scaled[0.05], 
     Scaled[0.05]}},
  Ticks->{Automatic, Automatic}]], "Output",
 CellChangeTimes->{{3.742076797810047*^9, 3.742076825155611*^9}, 
   3.742076916668953*^9, 3.7420769471287675`*^9, 3.742078184417949*^9, 
   3.7422174802819757`*^9, 3.742224926040824*^9, 3.742230345656295*^9, 
   3.742231295231245*^9, 3.7426492008457355`*^9, 3.7426497470458255`*^9, 
   3.7426503374534426`*^9, 3.742771999814637*^9, 3.7427725519185505`*^9, 
   3.742773202345462*^9, 3.7427738590534477`*^9, 3.7584974382392178`*^9, 
   3.767473424630831*^9},
 CellLabel->"Out[85]=",ExpressionUUID->"7db4cbc6-bc2a-4eef-b3b3-e568663bf777"]
}, Open  ]],

Cell["Lets normalize and combine both plots.", "Text",
 CellChangeTimes->{{3.742076983023542*^9, 
  3.7420769965519195`*^9}},ExpressionUUID->"a800916d-71d5-4e0f-b25e-\
bd0b1a75a82f"]
}, Open  ]],

Cell[CellGroupData[{

Cell["Trying to put legends on the plots.", "Subsubsection",
 CellChangeTimes->{{3.742218051850011*^9, 
  3.742218065573697*^9}},ExpressionUUID->"4be3b358-9921-4a38-80eb-\
fa4838021817"],

Cell[CellGroupData[{

Cell[BoxData[
 RowBox[{"p1", " ", "=", " ", 
  RowBox[{"ListLinePlot", "[", 
   RowBox[{
    RowBox[{"x", "/", 
     RowBox[{"Max", "[", "x", "]"}]}], ",", 
    RowBox[{"PlotRange", "->", 
     RowBox[{"{", 
      RowBox[{
       RowBox[{"{", 
        RowBox[{"0", ",", "19"}], "}"}], ",", 
       RowBox[{"{", 
        RowBox[{"0.4", ",", "1"}], "}"}]}], "}"}]}], ",", " ", 
    RowBox[{"PlotLegends", "\[Rule]", "\"\<Conditional BDM\>\""}]}], 
   "]"}]}]], "Input",
 CellChangeTimes->{{3.7422180695428705`*^9, 3.7422180764716825`*^9}, {
  3.74221833234896*^9, 3.74221837905847*^9}},
 CellLabel->"In[87]:=",ExpressionUUID->"9179dc53-faa5-4961-903b-828673d388c8"],

Cell[BoxData[
 TemplateBox[{GraphicsBox[{{}, {{{}, {}, {
        Hue[0.67, 0.6, 0.6], 
        Directive[
         PointSize[
          NCache[
           Rational[7, 360], 0.019444444444444445`]], 
         RGBColor[0.368417, 0.506779, 0.709798], 
         AbsoluteThickness[1.6]], 
        LineBox[CompressedData["
1:eJxTTMoPSmViYGAQBmIQDQEf7A/z+Sr8ePrAHirgEK5uGtPq+hDK53DQ7JvC
/GQ/jC/g8Eqxnn0p/2MoX8ShmkON9fulJ1C+hMOFXmvLXxnPoXwZBx/uxSpx
fa+gfAWH05sKvjLqvYXylRzuPu8UPzLhHZSv4gBzF4RWc8itaNzEofUeytdw
uHXAcm3uxTdQvpbDxRTTkm8bYObrOLjJt852/gOzX8+hQeNP/hGbp1C+gYMz
D6Nu+6dHUL6hw4YprJ/374T5z8hhfkJW2cUAGN/Y4c6D7a/Mnz+wBwCrSFTE

         "]]}}}, {}, {}, {}, {}}, {
    DisplayFunction -> Identity, PlotRangePadding -> {{0, 0}, {0, 0}}, 
     AxesOrigin -> {0, 0.403}, PlotRange -> {{0, 19}, {0.4, 1}}, 
     PlotRangeClipping -> True, ImagePadding -> All, DisplayFunction -> 
     Identity, AspectRatio -> NCache[GoldenRatio^(-1), 0.6180339887498948], 
     Axes -> {True, True}, AxesLabel -> {None, None}, 
     AxesOrigin -> {0, 0.403}, DisplayFunction :> Identity, 
     Frame -> {{False, False}, {False, False}}, 
     FrameLabel -> {{None, None}, {None, None}}, 
     FrameTicks -> {{Automatic, Automatic}, {Automatic, Automatic}}, 
     GridLines -> {None, None}, GridLinesStyle -> Directive[
       GrayLevel[0.5, 0.4]], 
     Method -> {"CoordinatesToolOptions" -> {"DisplayFunction" -> ({
           (Identity[#]& )[
            Part[#, 1]], 
           (Identity[#]& )[
            Part[#, 2]]}& ), "CopiedValueFunction" -> ({
           (Identity[#]& )[
            Part[#, 1]], 
           (Identity[#]& )[
            Part[#, 2]]}& )}}, PlotRange -> {{0, 19}, {0.4, 1}}, 
     PlotRangeClipping -> True, PlotRangePadding -> {{0, 0}, {0, 0}}, 
     Ticks -> {Automatic, Automatic}}],FormBox[
    FormBox["\"Conditional BDM\"", TraditionalForm], TraditionalForm]},
  "Legended",
  DisplayFunction->(GridBox[{{
      TagBox[
       ItemBox[
        PaneBox[
         TagBox[#, "SkipImageSizeLevel"], Alignment -> {Center, Baseline}, 
         BaselinePosition -> Baseline], DefaultBaseStyle -> "Labeled"], 
       "SkipImageSizeLevel"], 
      ItemBox[#2, DefaultBaseStyle -> "LabeledLabel"]}}, 
    GridBoxAlignment -> {"Columns" -> {{Center}}, "Rows" -> {{Center}}}, 
    AutoDelete -> False, GridBoxItemSize -> Automatic, 
    BaselinePosition -> {1, 1}]& ),
  Editable->True,
  InterpretationFunction->(RowBox[{"Legended", "[", 
     RowBox[{#, ",", 
       RowBox[{"Placed", "[", 
         RowBox[{#2, ",", "After"}], "]"}]}], "]"}]& )]], "Output",
 CellChangeTimes->{{3.742218350387661*^9, 3.7422183802219343`*^9}, 
   3.742224926102791*^9, 3.742230345718261*^9, 3.742231295293211*^9, 
   3.7426492009306927`*^9, 3.7426497471067944`*^9, 3.742650337512412*^9, 
   3.7427719998736277`*^9, 3.742772551975542*^9, 3.7427732023974543`*^9, 
   3.7427738591074204`*^9, 3.7584974383399196`*^9, 3.7674734247167807`*^9},
 CellLabel->"Out[87]=",ExpressionUUID->"a13d8e09-fa12-40db-a7c5-ca8b3b820f8d"]
}, Open  ]],

Cell[CellGroupData[{

Cell[BoxData["x"], "Input",
 CellChangeTimes->{3.7674739263396907`*^9},
 CellLabel->
  "In[122]:=",ExpressionUUID->"b298012b-9118-4ecc-8ff8-f7e507fe4c2e"],

Cell[BoxData[
 RowBox[{"{", 
  RowBox[{
  "0.8513091193444214`", ",", "0.8727516198745786`", ",", 
   "0.9028868680408149`", ",", "0.9660618838467888`", ",", 
   "1.069395230989118`", ",", "1.2187487295901578`", ",", 
   "1.3713766009397494`", ",", "1.4972920894132329`", ",", 
   "1.5972382423597928`", ",", "1.5866308461464746`", ",", 
   "1.5931205663169308`", ",", "1.5062897756769034`", ",", 
   "1.3541286273684336`", ",", "1.1957753098702832`", ",", 
   "1.0700913083190629`", ",", "0.9642888647809263`", ",", 
   "0.8993509532440385`", ",", "0.8775402843991957`", ",", 
   "0.8581101963305406`"}], "}"}]], "Output",
 CellChangeTimes->{3.7674739268609467`*^9},
 CellLabel->
  "Out[122]=",ExpressionUUID->"15cf7d38-b0ee-4e40-bbf1-deee81122763"]
}, Open  ]],

Cell[CellGroupData[{

Cell[BoxData["y"], "Input",
 CellChangeTimes->{3.7674739306430655`*^9},
 CellLabel->
  "In[123]:=",ExpressionUUID->"ea200144-ccbf-4a9f-89a9-5e7edf20202e"],

Cell[BoxData[
 RowBox[{"{", 
  RowBox[{
  "0.6411844056976774`", ",", "0.7307497730640194`", ",", 
   "0.8015183258505999`", ",", "0.8580111899746052`", ",", 
   "0.9029266556378807`", ",", "0.9389252160122663`", ",", 
   "0.9665587590901414`", ",", "0.9869341497321136`", ",", 
   "0.9967067179106099`", ",", "1.001182792508751`", ",", 
   "0.9974309883372254`", ",", "0.986742585267329`", ",", 
   "0.9669747801430244`", ",", "0.9404680920758342`", ",", 
   "0.9026737493950928`", ",", "0.8577989459216981`", ",", 
   "0.801615021398585`", ",", "0.7324196196936432`", ",", 
   "0.6399529282195523`"}], "}"}]], "Output",
 CellChangeTimes->{3.767473931075817*^9},
 CellLabel->
  "Out[123]=",ExpressionUUID->"eb2bd039-bf63-4026-87d9-baa98027670b"]
}, Open  ]],

Cell[CellGroupData[{

Cell[BoxData[
 RowBox[{"Range", "[", 
  RowBox[{"19", ",", 
   RowBox[{"19", "+", "19"}]}], "]"}]], "Input",
 CellChangeTimes->{3.742223076989536*^9},
 CellLabel->"In[94]:=",ExpressionUUID->"45559419-5a82-4edd-8a78-de4c7d3592fc"],

Cell[BoxData[
 RowBox[{"{", 
  RowBox[{
  "19", ",", "20", ",", "21", ",", "22", ",", "23", ",", "24", ",", "25", ",",
    "26", ",", "27", ",", "28", ",", "29", ",", "30", ",", "31", ",", "32", 
   ",", "33", ",", "34", ",", "35", ",", "36", ",", "37", ",", "38"}], 
  "}"}]], "Output",
 CellChangeTimes->{3.7422230774672947`*^9, 3.742224926427619*^9, 
  3.742230346038087*^9, 3.7422312956150336`*^9, 3.7426492013015037`*^9, 
  3.74264974743063*^9, 3.742650337881217*^9, 3.742772000201576*^9, 
  3.742772552295491*^9, 3.742773202699406*^9, 3.7427738594235277`*^9, 
  3.7584974389223595`*^9, 3.7674734251835346`*^9},
 CellLabel->"Out[94]=",ExpressionUUID->"b4fd89f4-d1d2-4ba1-ac22-ba77c755a508"]
}, Open  ]],

Cell[CellGroupData[{

Cell[BoxData[
 RowBox[{"ListLinePlot", "[", 
  RowBox[{
   RowBox[{"{", 
    RowBox[{
     RowBox[{"y", "/", 
      RowBox[{"Max", "[", "y", "]"}]}], ",", 
     RowBox[{"x", "/", " ", 
      RowBox[{"Max", "[", "x", "]"}]}]}], "}"}], ",", " ", 
   "\[IndentingNewLine]", 
   RowBox[{"PlotRange", "->", 
    RowBox[{"{", 
     RowBox[{
      RowBox[{"{", 
       RowBox[{"1", ",", "19"}], "}"}], ",", 
      RowBox[{"{", 
       RowBox[{"0.4", ",", "1"}], "}"}]}], "}"}]}], ",", 
   "\[IndentingNewLine]", 
   RowBox[{"PlotStyle", "\[Rule]", 
    RowBox[{"{", 
     RowBox[{"\"\<97\>\"", ",", " ", "Red"}], "}"}]}], ",", 
   "\[IndentingNewLine]", 
   RowBox[{"PlotRangeClipping", "\[Rule]", "False"}], ",", 
   "\[IndentingNewLine]", 
   RowBox[{"PlotMarkers", "\[Rule]", "Automatic"}], ",", 
   "\[IndentingNewLine]", 
   RowBox[{"FrameTicks", "\[Rule]", 
    RowBox[{"{", 
     RowBox[{
      RowBox[{"Range", "[", 
       RowBox[{"19", ",", 
        RowBox[{"19", "+", "18"}]}], "]"}], ",", " ", "Automatic"}], "}"}]}], 
   ",", "\[IndentingNewLine]", 
   RowBox[{"PlotLegends", "\[Rule]", "\[IndentingNewLine]", "  ", 
    RowBox[{"Placed", "[", 
     RowBox[{
      RowBox[{"LineLegend", "[", 
       RowBox[{
        RowBox[{"{", 
         RowBox[{"\"\<H(X|Y)\>\"", ",", "\"\<BDM(X|Y)\>\""}], "}"}], ",", 
        "\[IndentingNewLine]", 
        RowBox[{"LegendFunction", "\[Rule]", 
         RowBox[{"(", 
          RowBox[{
           RowBox[{"Framed", "[", 
            RowBox[{"#", ",", 
             RowBox[{"RoundingRadius", "\[Rule]", "1"}]}], "]"}], "&"}], 
          ")"}]}], ",", "\[IndentingNewLine]", 
        RowBox[{"LegendMargins", "\[Rule]", "5"}]}], "]"}], ",", 
      RowBox[{"{", 
       RowBox[{"0.51", ",", "0.23"}], "}"}]}], "]"}]}], ",", 
   "\[IndentingNewLine]", 
   RowBox[{"Frame", "\[Rule]", "True"}], ",", "\[IndentingNewLine]", 
   RowBox[{"FrameLabel", "\[Rule]", 
    RowBox[{"{", 
     RowBox[{"\"\<Bias Coefficient\>\"", ",", "\"\<Normalized Value\>\""}], 
     "}"}]}]}], "\[IndentingNewLine]", "]"}]], "Input",
 CellChangeTimes->{{3.7422234392146187`*^9, 3.7422234515595036`*^9}, {
  3.74222348784138*^9, 3.7422234881072464`*^9}, {3.7422236234764085`*^9, 
  3.742223648004784*^9}, {3.742223721418763*^9, 3.7422237345951147`*^9}, {
  3.742223914623472*^9, 3.742223915423069*^9}, {3.742224211708918*^9, 
  3.742224218279454*^9}, {3.7422248220555687`*^9, 3.7422248228621416`*^9}, {
  3.7422250749138336`*^9, 3.7422251176211348`*^9}, {3.767473492422326*^9, 
  3.767473510044856*^9}, {3.7674735401818247`*^9, 3.767473564460319*^9}, {
  3.767473600828829*^9, 3.7674736027397695`*^9}, {3.7674740692969646`*^9, 
  3.76747406947786*^9}, {3.7674741407236047`*^9, 3.76747420404357*^9}},
 CellLabel->
  "In[132]:=",ExpressionUUID->"7c2ae1a1-3969-4ad2-8c7d-e1d1e26cca4c"],

Cell[BoxData[
 TagBox[
  GraphicsBox[{{{}, {{{}, {}, 
       {RGBColor[0.368417, 0.506779, 0.709798], PointSize[
         NCache[
          Rational[7, 360], 0.019444444444444445`]], AbsoluteThickness[1.6], 
        LineBox[CompressedData["
1:eJxTTMoPSmViYGAQBmIQDQEf7CPe9NvnFj2xhwo4bLGLtMpMfg7lczgsXsR1
6H/XSyhfwEHkluiuvpjXUL6Ig/SC9W+qb76B8iUcyj5YxJxifQflyziUi+0V
dnoI4ys4LExOvqFX/x7KV3I4Uz6J//xTGF/FAeYuCK3m4Ky0YP/M2zB5DQfL
5zJl9l0wvpbDq8kthntfwszXcfjWEL9Y/M9bKF/P4ax7xMy+azD3GTj8zNt7
+kUSzP2GDnuO7z9WOBHmPyMHobqIdc/DYf43dngjnnJDN+WJPQADAVlU
         "]]}, 
       {RGBColor[1, 0, 0], PointSize[
         NCache[
          Rational[7, 360], 0.019444444444444445`]], AbsoluteThickness[1.6], 
        LineBox[CompressedData["
1:eJxTTMoPSmViYGAQBmIQDQEf7A/z+Sr8ePrAHirgEK5uGtPq+hDK53DQ7JvC
/GQ/jC/g8Eqxnn0p/2MoX8ShmkON9fulJ1C+hMOFXmvLXxnPoXwZBx/uxSpx
fa+gfAWH05sKvjLqvYXylRzuPu8UPzLhHZSv4gBzF4RWc8itaNzEofUeytdw
uHXAcm3uxTdQvpbDxRTTkm8bYObrOLjJt852/gOzX8+hQeNP/hGbp1C+gYMz
D6Nu+6dHUL6hw4YprJ/374T5z8hhfkJW2cUAGN/Y4c6D7a/Mnz+wBwCrSFTE

         "]]}}, {
       {RGBColor[0.368417, 0.506779, 0.709798], AbsolutePointSize[6], 
        AbsoluteThickness[1.6], GeometricTransformationBox[InsetBox[
          StyleBox["\<\"\[FilledCircle]\"\>",
           StripOnInput->False,
           FontSize->8.96], {0., 0.}], CompressedData["
1:eJxTTMoPSmVmYGAQBmJGIGZigIEP9hFv+u1zi57YQwUctthFWmUmP4fyORwW
L+I69L/rJZQv4CByS3RXX8xrKF/EQXrB+jfVN99A+RIOZR8sYk6xvoPyZRzK
xfYKOz2E8RUcFiYn39Crfw/lKzmcKZ/Ef/4pjK/iAHMXhFZzcFZasH/mbZi8
hoPlc5ky+y4YX8vh1eQWw70vYebrOHxriF8s/uctlK/ncNY9YmbfNZj7DBx+
5u09/SIJ5n5Dhz3H9x8rnAjzn5GDUF3EuufhMP8bO7wRT7mhm/LEHgAMdVlW

         "]]}, 
       {RGBColor[1, 0, 0], AbsolutePointSize[6], AbsoluteThickness[1.6], 
        GeometricTransformationBox[InsetBox[
          StyleBox["\<\"\[FilledSquare]\"\>",
           StripOnInput->False,
           FontSize->8.96], {0., 0.}], CompressedData["
1:eJxTTMoPSmVmYGAQBmJGIGZigIEP9of5fBV+PH1gDxVwCFc3jWl1fQjlczho
9k1hfrIfxhdweKVYz76U/zGUL+JQzaHG+v3SEyhfwuFCr7Xlr4znUL6Mgw/3
YpW4vldQvoLD6U0FXxn13kL5Sg53n3eKH5nwDspXcYC5C0KrOeRWNG7i0HoP
5Ws43DpguTb34hsoX8vhYoppybcNMPN1HNzkW2c7/4HZr+fQoPEn/4jNUyjf
wMGZh1G3/dMjKN/QYcMU1s/7d8L8Z+QwPyGr7GIAjG/scOfB9lfmzx/YAwC0
vFTG
         "]]}, {}}}, {}, {}, {}, {}}, InsetBox[
     TemplateBox[{"\"H(X|Y)\"","\"BDM(X|Y)\""},
      "LineLegend",
      DisplayFunction->(FormBox[
        FrameBox[
         StyleBox[
          StyleBox[
           PaneBox[
            TagBox[
             GridBox[{{
                TagBox[
                 GridBox[{{
                    GraphicsBox[{{
                    Directive[
                    EdgeForm[
                    Directive[
                    Opacity[0.3], 
                    GrayLevel[0]]], 
                    PointSize[
                    NCache[
                    Rational[7, 20], 0.35]], 
                    RGBColor[0.368417, 0.506779, 0.709798], 
                    AbsoluteThickness[1.6]], {
                    LineBox[{{0, 8.96}, {20, 8.96}}]}}, {
                    Directive[
                    EdgeForm[
                    Directive[
                    Opacity[0.3], 
                    GrayLevel[0]]], 
                    PointSize[
                    NCache[
                    Rational[7, 20], 0.35]], 
                    RGBColor[0.368417, 0.506779, 0.709798], 
                    AbsoluteThickness[1.6]], {
                    InsetBox[
                    FormBox[
                    StyleBox["\"\[FilledCircle]\"", 
                    Directive[
                    EdgeForm[
                    Directive[
                    Opacity[0.3], 
                    GrayLevel[0]]], 
                    PointSize[
                    Rational[7, 20]], 
                    RGBColor[0.368417, 0.506779, 0.709798], 
                    AbsoluteThickness[1.6]], FontSize -> 8.96, Plain, 
                    StripOnInput -> False], TraditionalForm], 
                    NCache[
                    Scaled[{
                    Rational[1, 2], 
                    Rational[1, 2]}], 
                    Scaled[{0.5, 0.5}]]]}}}, AspectRatio -> Full, 
                    ImageSize -> {20, 8.96}, PlotRangePadding -> None, 
                    ImagePadding -> Automatic, 
                    BaselinePosition -> (Scaled[0.06401785714285718] -> 
                    Baseline)], #}, {
                    GraphicsBox[{{
                    Directive[
                    EdgeForm[
                    Directive[
                    Opacity[0.3], 
                    GrayLevel[0]]], 
                    PointSize[
                    NCache[
                    Rational[7, 20], 0.35]], 
                    AbsoluteThickness[1.6], 
                    RGBColor[1, 0, 0]], {
                    LineBox[{{0, 8.96}, {20, 8.96}}]}}, {
                    Directive[
                    EdgeForm[
                    Directive[
                    Opacity[0.3], 
                    GrayLevel[0]]], 
                    PointSize[
                    NCache[
                    Rational[7, 20], 0.35]], 
                    AbsoluteThickness[1.6], 
                    RGBColor[1, 0, 0]], {
                    InsetBox[
                    FormBox[
                    StyleBox["\"\[FilledSquare]\"", 
                    Directive[
                    EdgeForm[
                    Directive[
                    Opacity[0.3], 
                    GrayLevel[0]]], 
                    PointSize[
                    Rational[7, 20]], 
                    AbsoluteThickness[1.6], 
                    RGBColor[1, 0, 0]], FontSize -> 8.96, Plain, StripOnInput -> 
                    False], TraditionalForm], 
                    NCache[
                    Scaled[{
                    Rational[1, 2], 
                    Rational[1, 2]}], 
                    Scaled[{0.5, 0.5}]]]}}}, AspectRatio -> Full, 
                    ImageSize -> {20, 8.96}, PlotRangePadding -> None, 
                    ImagePadding -> Automatic, 
                    BaselinePosition -> (Scaled[0.06401785714285718] -> 
                    Baseline)], #2}}, 
                  GridBoxAlignment -> {
                   "Columns" -> {Center, Left}, "Rows" -> {{Baseline}}}, 
                  AutoDelete -> False, 
                  GridBoxDividers -> {
                   "Columns" -> {{False}}, "Rows" -> {{False}}}, 
                  GridBoxItemSize -> {
                   "Columns" -> {{All}}, "Rows" -> {{All}}}, 
                  GridBoxSpacings -> {
                   "Columns" -> {{0.5}}, "Rows" -> {{0.8}}}], "Grid"]}}, 
              GridBoxAlignment -> {"Columns" -> {{Left}}, "Rows" -> {{Top}}}, 
              AutoDelete -> False, 
              GridBoxItemSize -> {
               "Columns" -> {{Automatic}}, "Rows" -> {{Automatic}}}, 
              GridBoxSpacings -> {"Columns" -> {{1}}, "Rows" -> {{0}}}], 
             "Grid"], Alignment -> Left, AppearanceElements -> None, 
            ImageMargins -> {{5, 5}, {5, 5}}, ImageSizeAction -> 
            "ResizeToFit"], LineIndent -> 0, StripOnInput -> False], {
          FontFamily -> "Arial"}, Background -> Automatic, StripOnInput -> 
          False], RoundingRadius -> 1, StripOnInput -> False], 
        TraditionalForm]& ),
      Editable->True,
      InterpretationFunction:>(RowBox[{"LineLegend", "[", 
         RowBox[{
           RowBox[{"{", 
             RowBox[{
               RowBox[{"Directive", "[", 
                 RowBox[{
                   RowBox[{"PointSize", "[", 
                    FractionBox["7", "360"], "]"}], ",", 
                   InterpretationBox[
                    ButtonBox[
                    TooltipBox[
                    GraphicsBox[{{
                    GrayLevel[0], 
                    RectangleBox[{0, 0}]}, {
                    GrayLevel[0], 
                    RectangleBox[{1, -1}]}, {
                    RGBColor[0.368417, 0.506779, 0.709798], 
                    RectangleBox[{0, -1}, {2, 1}]}}, DefaultBaseStyle -> 
                    "ColorSwatchGraphics", AspectRatio -> 1, Frame -> True, 
                    FrameStyle -> 
                    RGBColor[
                    0.24561133333333335`, 0.3378526666666667, 
                    0.4731986666666667], FrameTicks -> None, PlotRangePadding -> 
                    None, ImageSize -> 
                    Dynamic[{
                    Automatic, 1.35 CurrentValue["FontCapHeight"]/
                    AbsoluteCurrentValue[Magnification]}]], 
                    StyleBox[
                    RowBox[{"RGBColor", "[", 
                    RowBox[{"0.368417`", ",", "0.506779`", ",", "0.709798`"}],
                     "]"}], NumberMarks -> False]], Appearance -> None, 
                    BaseStyle -> {}, BaselinePosition -> Baseline, 
                    DefaultBaseStyle -> {}, ButtonFunction :> 
                    With[{Typeset`box$ = EvaluationBox[]}, 
                    If[
                    Not[
                    AbsoluteCurrentValue["Deployed"]], 
                    SelectionMove[Typeset`box$, All, Expression]; 
                    FrontEnd`Private`$ColorSelectorInitialAlpha = 1; 
                    FrontEnd`Private`$ColorSelectorInitialColor = 
                    RGBColor[0.368417, 0.506779, 0.709798]; 
                    FrontEnd`Private`$ColorSelectorUseMakeBoxes = True; 
                    MathLink`CallFrontEnd[
                    FrontEnd`AttachCell[Typeset`box$, 
                    FrontEndResource["RGBColorValueSelector"], {
                    0, {Left, Bottom}}, {Left, Top}, 
                    "ClosingActions" -> {
                    "SelectionDeparture", "ParentChanged", 
                    "EvaluatorQuit"}]]]], BaseStyle -> Inherited, Evaluator -> 
                    Automatic, Method -> "Preemptive"], 
                    RGBColor[0.368417, 0.506779, 0.709798], Editable -> False,
                     Selectable -> False], ",", 
                   RowBox[{"AbsoluteThickness", "[", "1.6`", "]"}]}], "]"}], 
               ",", 
               RowBox[{"Directive", "[", 
                 RowBox[{
                   RowBox[{"PointSize", "[", 
                    FractionBox["7", "360"], "]"}], ",", 
                   RowBox[{"AbsoluteThickness", "[", "1.6`", "]"}], ",", 
                   InterpretationBox[
                    ButtonBox[
                    TooltipBox[
                    GraphicsBox[{{
                    GrayLevel[0], 
                    RectangleBox[{0, 0}]}, {
                    GrayLevel[0], 
                    RectangleBox[{1, -1}]}, {
                    RGBColor[1, 0, 0], 
                    RectangleBox[{0, -1}, {2, 1}]}}, DefaultBaseStyle -> 
                    "ColorSwatchGraphics", AspectRatio -> 1, Frame -> True, 
                    FrameStyle -> RGBColor[0.6666666666666666, 0., 0.], 
                    FrameTicks -> None, PlotRangePadding -> None, ImageSize -> 
                    Dynamic[{
                    Automatic, 1.35 CurrentValue["FontCapHeight"]/
                    AbsoluteCurrentValue[Magnification]}]], 
                    StyleBox[
                    RowBox[{"RGBColor", "[", 
                    RowBox[{"1", ",", "0", ",", "0"}], "]"}], NumberMarks -> 
                    False]], Appearance -> None, BaseStyle -> {}, 
                    BaselinePosition -> Baseline, DefaultBaseStyle -> {}, 
                    ButtonFunction :> With[{Typeset`box$ = EvaluationBox[]}, 
                    If[
                    Not[
                    AbsoluteCurrentValue["Deployed"]], 
                    SelectionMove[Typeset`box$, All, Expression]; 
                    FrontEnd`Private`$ColorSelectorInitialAlpha = 1; 
                    FrontEnd`Private`$ColorSelectorInitialColor = 
                    RGBColor[1, 0, 0]; 
                    FrontEnd`Private`$ColorSelectorUseMakeBoxes = True; 
                    MathLink`CallFrontEnd[
                    FrontEnd`AttachCell[Typeset`box$, 
                    FrontEndResource["RGBColorValueSelector"], {
                    0, {Left, Bottom}}, {Left, Top}, 
                    "ClosingActions" -> {
                    "SelectionDeparture", "ParentChanged", 
                    "EvaluatorQuit"}]]]], BaseStyle -> Inherited, Evaluator -> 
                    Automatic, Method -> "Preemptive"], 
                    RGBColor[1, 0, 0], Editable -> False, Selectable -> 
                    False]}], "]"}]}], "}"}], ",", 
           RowBox[{"{", 
             RowBox[{#, ",", #2}], "}"}], ",", 
           RowBox[{"LegendMarkers", "\[Rule]", 
             RowBox[{"{", 
               RowBox[{
                 RowBox[{"{", 
                   RowBox[{"\"\[FilledCircle]\"", ",", "8.96`"}], "}"}], ",", 
                 
                 RowBox[{"{", 
                   RowBox[{"\"\[FilledSquare]\"", ",", "8.96`"}], "}"}]}], 
               "}"}]}], ",", 
           RowBox[{"Joined", "\[Rule]", 
             RowBox[{"{", 
               RowBox[{"True", ",", "True"}], "}"}]}], ",", 
           RowBox[{"LabelStyle", "\[Rule]", 
             RowBox[{"{", "}"}]}], ",", 
           RowBox[{"LegendFunction", "\[Rule]", 
             RowBox[{"(", 
               RowBox[{
                 FrameBox["#1", RoundingRadius -> 1, StripOnInput -> False], 
                 "&"}], ")"}]}], ",", 
           RowBox[{"LegendLayout", "\[Rule]", "\"Column\""}], ",", 
           RowBox[{"LegendMargins", "\[Rule]", "5"}]}], "]"}]& )], 
     Scaled[{0.51, 0.23}], ImageScaled[{0.5, 0.5}],
     BaseStyle->{FontSize -> Larger},
     FormatType->StandardForm]},
   AspectRatio->NCache[GoldenRatio^(-1), 0.6180339887498948],
   Axes->{True, True},
   AxesLabel->{None, None},
   AxesOrigin->{1.09, 0.403},
   DisplayFunction->Identity,
   Frame->{{True, True}, {True, True}},
   FrameLabel->{{
      FormBox["\"Normalized Value\"", TraditionalForm], None}, {
      FormBox["\"Bias Coefficient\"", TraditionalForm], None}},
   FrameTicks->{{Automatic, Automatic}, {{{19, 
        FormBox["19", TraditionalForm]}, {20, 
        FormBox["20", TraditionalForm]}, {21, 
        FormBox["21", TraditionalForm]}, {22, 
        FormBox["22", TraditionalForm]}, {23, 
        FormBox["23", TraditionalForm]}, {24, 
        FormBox["24", TraditionalForm]}, {25, 
        FormBox["25", TraditionalForm]}, {26, 
        FormBox["26", TraditionalForm]}, {27, 
        FormBox["27", TraditionalForm]}, {28, 
        FormBox["28", TraditionalForm]}, {29, 
        FormBox["29", TraditionalForm]}, {30, 
        FormBox["30", TraditionalForm]}, {31, 
        FormBox["31", TraditionalForm]}, {32, 
        FormBox["32", TraditionalForm]}, {33, 
        FormBox["33", TraditionalForm]}, {34, 
        FormBox["34", TraditionalForm]}, {35, 
        FormBox["35", TraditionalForm]}, {36, 
        FormBox["36", TraditionalForm]}, {37, 
        FormBox["37", TraditionalForm]}}, {{19, 
        FormBox["19", TraditionalForm]}, {20, 
        FormBox["20", TraditionalForm]}, {21, 
        FormBox["21", TraditionalForm]}, {22, 
        FormBox["22", TraditionalForm]}, {23, 
        FormBox["23", TraditionalForm]}, {24, 
        FormBox["24", TraditionalForm]}, {25, 
        FormBox["25", TraditionalForm]}, {26, 
        FormBox["26", TraditionalForm]}, {27, 
        FormBox["27", TraditionalForm]}, {28, 
        FormBox["28", TraditionalForm]}, {29, 
        FormBox["29", TraditionalForm]}, {30, 
        FormBox["30", TraditionalForm]}, {31, 
        FormBox["31", TraditionalForm]}, {32, 
        FormBox["32", TraditionalForm]}, {33, 
        FormBox["33", TraditionalForm]}, {34, 
        FormBox["34", TraditionalForm]}, {35, 
        FormBox["35", TraditionalForm]}, {36, 
        FormBox["36", TraditionalForm]}, {37, 
        FormBox["37", TraditionalForm]}}}},
   GridLines->{None, None},
   GridLinesStyle->Directive[
     GrayLevel[0.5, 0.4]],
   ImagePadding->All,
   Method->{"CoordinatesToolOptions" -> {"DisplayFunction" -> ({
         (Identity[#]& )[
          Part[#, 1]], 
         (Identity[#]& )[
          Part[#, 2]]}& ), "CopiedValueFunction" -> ({
         (Identity[#]& )[
          Part[#, 1]], 
         (Identity[#]& )[
          Part[#, 2]]}& )}},
   PlotRange->{{1, 19}, {0.4, 1}},
   PlotRangeClipping->False,
   PlotRangePadding->{{0, 0}, {0, 0}},
   Ticks->{Automatic, Automatic}],
  InterpretTemplate[Legended[
    Graphics[{{}, {{{}, {}, {
         Hue[0.67, 0.6, 0.6], 
         Directive[
          PointSize[
           Rational[7, 360]], 
          RGBColor[0.368417, 0.506779, 0.709798], 
          AbsoluteThickness[1.6]], 
         Line[CompressedData["
1:eJxTTMoPSmViYGAQBmIQDQEf7CPe9NvnFj2xhwo4bLGLtMpMfg7lczgsXsR1
6H/XSyhfwEHkluiuvpjXUL6Ig/SC9W+qb76B8iUcyj5YxJxifQflyziUi+0V
dnoI4ys4LExOvqFX/x7KV3I4Uz6J//xTGF/FAeYuCK3m4Ky0YP/M2zB5DQfL
5zJl9l0wvpbDq8kthntfwszXcfjWEL9Y/M9bKF/P4ax7xMy+azD3GTj8zNt7
+kUSzP2GDnuO7z9WOBHmPyMHobqIdc/DYf43dngjnnJDN+WJPQADAVlU
          "]]}, {
         Hue[0.9060679774997897, 0.6, 0.6], 
         Directive[
          PointSize[
           Rational[7, 360]], 
          AbsoluteThickness[1.6], 
          RGBColor[1, 0, 0]], 
         Line[CompressedData["
1:eJxTTMoPSmViYGAQBmIQDQEf7A/z+Sr8ePrAHirgEK5uGtPq+hDK53DQ7JvC
/GQ/jC/g8Eqxnn0p/2MoX8ShmkON9fulJ1C+hMOFXmvLXxnPoXwZBx/uxSpx
fa+gfAWH05sKvjLqvYXylRzuPu8UPzLhHZSv4gBzF4RWc8itaNzEofUeytdw
uHXAcm3uxTdQvpbDxRTTkm8bYObrOLjJt852/gOzX8+hQeNP/hGbp1C+gYMz
D6Nu+6dHUL6hw4YprJ/374T5z8hhfkJW2cUAGN/Y4c6D7a/Mnz+wBwCrSFTE

          "]]}}, {{
         Directive[
          PointSize[
           Rational[7, 360]], 
          RGBColor[0.368417, 0.506779, 0.709798], 
          AbsoluteThickness[1.6], 
          AbsolutePointSize[6]], 
         GeometricTransformation[
          Inset[
           Style["\[FilledCircle]", FontSize -> 8.96], {0., 
           0.}], CompressedData["
1:eJxTTMoPSmVmYGAQBmJGIGZigIEP9hFv+u1zi57YQwUctthFWmUmP4fyORwW
L+I69L/rJZQv4CByS3RXX8xrKF/EQXrB+jfVN99A+RIOZR8sYk6xvoPyZRzK
xfYKOz2E8RUcFiYn39Crfw/lKzmcKZ/Ef/4pjK/iAHMXhFZzcFZasH/mbZi8
hoPlc5ky+y4YX8vh1eQWw70vYebrOHxriF8s/uctlK/ncNY9YmbfNZj7DBx+
5u09/SIJ5n5Dhz3H9x8rnAjzn5GDUF3EuufhMP8bO7wRT7mhm/LEHgAMdVlW

          "]]}, {
         Directive[
          PointSize[
           Rational[7, 360]], 
          AbsoluteThickness[1.6], 
          RGBColor[1, 0, 0], 
          AbsolutePointSize[6]], 
         GeometricTransformation[
          Inset[
           Style["\[FilledSquare]", FontSize -> 8.96], {0., 
           0.}], CompressedData["
1:eJxTTMoPSmVmYGAQBmJGIGZigIEP9of5fBV+PH1gDxVwCFc3jWl1fQjlczho
9k1hfrIfxhdweKVYz76U/zGUL+JQzaHG+v3SEyhfwuFCr7Xlr4znUL6Mgw/3
YpW4vldQvoLD6U0FXxn13kL5Sg53n3eKH5nwDspXcYC5C0KrOeRWNG7i0HoP
5Ws43DpguTb34hsoX8vhYoppybcNMPN1HNzkW2c7/4HZr+fQoPEn/4jNUyjf
wMGZh1G3/dMjKN/QYcMU1s/7d8L8Z+QwPyGr7GIAjG/scOfB9lfmzx/YAwC0
vFTG
          "]]}, {}}}, {}, {}, {}, {}}, {
     DisplayFunction -> Identity, PlotRangePadding -> {{0, 0}, {0, 0}}, 
      AxesOrigin -> {1.09, 0.403}, PlotRange -> {{1, 19}, {0.4, 1}}, 
      PlotRangeClipping -> False, ImagePadding -> All, DisplayFunction -> 
      Identity, AspectRatio -> GoldenRatio^(-1), Axes -> {True, True}, 
      AxesLabel -> {None, None}, AxesOrigin -> {1.09, 0.403}, DisplayFunction :> 
      Identity, Frame -> {{True, True}, {True, True}}, 
      FrameLabel -> {{"Normalized Value", None}, {"Bias Coefficient", None}}, 
      FrameTicks -> {{Automatic, Automatic}, {{19, 20, 21, 22, 23, 24, 25, 26,
         27, 28, 29, 30, 31, 32, 33, 34, 35, 36, 37}, {19, 20, 21, 22, 23, 24,
         25, 26, 27, 28, 29, 30, 31, 32, 33, 34, 35, 36, 37}}}, 
      GridLines -> {None, None}, GridLinesStyle -> Directive[
        GrayLevel[0.5, 0.4]], 
      Method -> {"CoordinatesToolOptions" -> {"DisplayFunction" -> ({
            (Identity[#]& )[
             Part[#, 1]], 
            (Identity[#]& )[
             Part[#, 2]]}& ), "CopiedValueFunction" -> ({
            (Identity[#]& )[
             Part[#, 1]], 
            (Identity[#]& )[
             Part[#, 2]]}& )}}, PlotRange -> {{1, 19}, {0.4, 1}}, 
      PlotRangePadding -> {{0, 0}, {0, 0}}, Ticks -> {Automatic, Automatic}}], 
    Placed[
     Unevaluated[
      LineLegend[{
        Directive[
         PointSize[
          Rational[7, 360]], 
         RGBColor[0.368417, 0.506779, 0.709798], 
         AbsoluteThickness[1.6]], 
        Directive[
         PointSize[
          Rational[7, 360]], 
         AbsoluteThickness[1.6], 
         RGBColor[1, 0, 0]]}, {"H(X|Y)", "BDM(X|Y)"}, 
       LegendMarkers -> {{"\[FilledCircle]", 8.96}, {
         "\[FilledSquare]", 8.96}}, Joined -> {True, True}, LabelStyle -> {}, 
       LegendFunction -> (Framed[#, RoundingRadius -> 1]& ), LegendLayout -> 
       "Column", LegendMargins -> 5]], {0.51, 0.23}, Identity]]& ],
  AutoDelete->True,
  Editable->True,
  SelectWithContents->False,
  Selectable->True]], "Output",
 CellChangeTimes->{
  3.7422234887399273`*^9, {3.74222362517855*^9, 3.742223648513528*^9}, {
   3.7422237238415413`*^9, 3.742223739479661*^9}, 3.7422239160817366`*^9, 
   3.7422242123975534`*^9, 3.7422248235867586`*^9, 3.742224926476593*^9, {
   3.7422250955679426`*^9, 3.7422251183387547`*^9}, 3.7422303460910587`*^9, 
   3.742231295674001*^9, 3.7426492013534775`*^9, 3.742649747484603*^9, 
   3.7426503379351883`*^9, 3.7427720002575674`*^9, 3.7427725523474827`*^9, 
   3.742773202753398*^9, 3.7427738594745016`*^9, 3.758497439022691*^9, 
   3.767473425268485*^9, 3.7674735115233397`*^9, 3.7674735499968376`*^9, 
   3.7674737665271015`*^9, {3.7674740559320073`*^9, 3.7674740703630047`*^9}, {
   3.767474184845072*^9, 3.7674742046700926`*^9}},
 CellLabel->
  "Out[132]=",ExpressionUUID->"8537785b-7a4e-4ea4-8702-d2f2af07b3b3"]
}, Open  ]]
}, Open  ]]
}, Open  ]]
}, Open  ]]
}, Open  ]]
}, Open  ]]
},
WindowSize->{1329, 608},
WindowMargins->{{Automatic, 309}, {220, Automatic}},
Magnification:>1.5 Inherited,
FrontEndVersion->"11.3 for Microsoft Windows (64-bit) (March 6, 2018)",
StyleDefinitions->"Default.nb"
]
(* End of Notebook Content *)

(* Internal cache information *)
(*CellTagsOutline
CellTagsIndex->{}
*)
(*CellTagsIndex
CellTagsIndex->{}
*)
(*NotebookFileOutline
Notebook[{
Cell[CellGroupData[{
Cell[579, 22, 168, 3, 146, "Title",ExpressionUUID->"8937bcc3-de9a-461d-839e-087799344fbd"],
Cell[CellGroupData[{
Cell[772, 29, 160, 3, 99, "Section",ExpressionUUID->"4e0adc78-62d3-488f-8428-e093e8647c8b"],
Cell[CellGroupData[{
Cell[957, 36, 248, 4, 43, "Input",ExpressionUUID->"fa0fb52b-b952-497d-81ed-0d7f11139e47"],
Cell[1208, 42, 1407, 19, 49, "Output",ExpressionUUID->"e62b555a-0325-4c54-95e2-7d87ccf49ebe"]
}, Open  ]],
Cell[2630, 64, 427, 8, 43, "Input",ExpressionUUID->"b2be6cdd-658b-4502-b1f3-74612e078fb5"],
Cell[3060, 74, 167, 3, 52, "Text",ExpressionUUID->"06dc873a-8aa2-4b7f-b31b-751d6e316654"],
Cell[3230, 79, 772, 22, 73, "Input",ExpressionUUID->"1a4fad55-7145-4460-8669-257ad41d391a"],
Cell[4005, 103, 721, 20, 43, "Input",ExpressionUUID->"cb5d3603-3ee9-4418-9fec-f00cf07eb7d8"],
Cell[4729, 125, 782, 22, 43, "Input",ExpressionUUID->"ab52f4c5-2c0f-4edf-8b74-af0125ee85dd"],
Cell[5514, 149, 782, 22, 43, "Input",ExpressionUUID->"9e68998d-dee2-4337-90a5-fd41a2469ffc"],
Cell[6299, 173, 176, 3, 52, "Text",ExpressionUUID->"c58dc99d-fd47-48af-8614-fc04750b58c4"],
Cell[CellGroupData[{
Cell[6500, 180, 295, 5, 43, "Input",ExpressionUUID->"f2874caf-a71a-438d-8a6c-f05d606a13d0"],
Cell[6798, 187, 1505, 20, 49, "Output",ExpressionUUID->"dd174e94-5e7e-4d84-a8de-3e7ca20da163"]
}, Open  ]],
Cell[8318, 210, 1043, 28, 131, "Input",ExpressionUUID->"ba0523b1-b30b-4e2d-a0af-c5718140a311"]
}, Open  ]],
Cell[CellGroupData[{
Cell[9398, 243, 170, 3, 102, "Chapter",ExpressionUUID->"e40b532e-031f-4583-8094-da3e7a7a702d"],
Cell[9571, 248, 184, 3, 52, "Text",ExpressionUUID->"ff0fefba-8ebc-4a75-8d35-06dacbdd31dd"],
Cell[9758, 253, 317, 7, 43, "Input",ExpressionUUID->"78245ac5-ee33-43b0-bb26-670f4f091a74"],
Cell[10078, 262, 846, 25, 73, "Input",ExpressionUUID->"a0b8102d-c849-4b97-8528-0ae3f0fd13a7"],
Cell[10927, 289, 285, 7, 43, "Input",ExpressionUUID->"288d7640-aec2-47e3-9afe-0d3c62c262dd"],
Cell[11215, 298, 849, 26, 43, "Input",ExpressionUUID->"f87af4ef-40aa-474b-8f8a-3fea9ebf70d3"],
Cell[12067, 326, 560, 13, 43, "Input",ExpressionUUID->"4c3d706f-e0bd-4233-819a-25d00511eec4"],
Cell[CellGroupData[{
Cell[12652, 343, 182, 3, 80, "Subsection",ExpressionUUID->"7103e87a-8e6c-4912-a3cd-e9f3da107a4e"],
Cell[12837, 348, 215, 3, 43, "Input",ExpressionUUID->"c33a5a4f-e78e-4862-b596-f2a033dd8c3e"],
Cell[13055, 353, 5134, 113, 450, "Input",ExpressionUUID->"3dd4e5d5-526f-4401-a5b0-781ba4bf47d2"],
Cell[CellGroupData[{
Cell[18214, 470, 486, 8, 43, "Input",ExpressionUUID->"8c9300bc-4100-459c-b623-5cc492091dc8"],
Cell[18703, 480, 1921, 26, 49, "Output",ExpressionUUID->"c13e3f89-0732-4e4f-9c98-5e86bd4b2363"]
}, Open  ]],
Cell[20639, 509, 198, 3, 52, "Text",ExpressionUUID->"1d47e59e-1b0b-4fa0-b03c-d1442e843aec"],
Cell[20840, 514, 3244, 81, 363, "Input",ExpressionUUID->"db8e7e4d-73f6-4beb-8cf5-9e73ba37478f"],
Cell[CellGroupData[{
Cell[24109, 599, 298, 6, 43, "Input",ExpressionUUID->"d380abdd-aeb5-4e65-877d-4e2af71ee9b1"],
Cell[24410, 607, 1352, 19, 49, "Output",ExpressionUUID->"5fa0bd79-5989-4781-b1b4-6ed7451b3517"]
}, Open  ]]
}, Open  ]],
Cell[CellGroupData[{
Cell[25811, 632, 159, 3, 99, "Section",ExpressionUUID->"dd6537fe-cfbd-4dfd-b188-213afede9a29"],
Cell[25973, 637, 178, 3, 52, "Text",ExpressionUUID->"9d7cfb04-0d36-433a-8c0e-ce52af8e5d21"],
Cell[26154, 642, 268, 4, 43, "Input",ExpressionUUID->"1af7e69d-8344-47b4-af95-7e168e3168e8"],
Cell[26425, 648, 504, 10, 43, "Input",ExpressionUUID->"40eafe60-c744-40be-bc9f-f1969ddd3efc"],
Cell[CellGroupData[{
Cell[26954, 662, 243, 4, 43, "Input",ExpressionUUID->"d7de1833-7b86-4ab8-8a46-a993cf3e3f71"],
Cell[27200, 668, 1449, 22, 49, "Output",ExpressionUUID->"67b85a8a-7c98-4f04-8858-aea8d8adaf27"]
}, Open  ]],
Cell[28664, 693, 312, 7, 52, "Text",ExpressionUUID->"4c8b2ae4-ea21-44d2-a129-2a494bfceb71"],
Cell[CellGroupData[{
Cell[29001, 704, 363, 6, 43, "Input",ExpressionUUID->"39ca712b-ee15-408b-bad9-2f4199f4453d"],
Cell[29367, 712, 1337, 19, 49, "Output",ExpressionUUID->"d0351ff1-2792-4d57-a01b-7eb03760d54b"]
}, Open  ]],
Cell[CellGroupData[{
Cell[30741, 736, 409, 8, 43, "Input",ExpressionUUID->"2e8048c1-36e6-4dcc-8518-4423e5ec64e6"],
Cell[31153, 746, 1326, 18, 49, "Output",ExpressionUUID->"1865911c-a3c7-43c6-bb7e-9b379977b04a"]
}, Open  ]],
Cell[CellGroupData[{
Cell[32516, 769, 350, 6, 43, "Input",ExpressionUUID->"4a33d689-799e-4c98-a537-50dab44ae3a9"],
Cell[32869, 777, 1349, 19, 49, "Output",ExpressionUUID->"249373f7-5378-4bef-9868-5aba9275c226"]
}, Open  ]],
Cell[34233, 799, 195, 3, 52, "Text",ExpressionUUID->"176ba1c1-0e4e-493e-86bf-89740c7035a7"],
Cell[CellGroupData[{
Cell[34453, 806, 468, 10, 43, "Input",ExpressionUUID->"f870a9bf-97ae-4288-bf5a-674e714543f7"],
Cell[34924, 818, 1623, 24, 49, "Output",ExpressionUUID->"43168b69-5e47-4099-bef4-41489e51597b"]
}, Open  ]],
Cell[36562, 845, 417, 8, 86, "Text",ExpressionUUID->"36edf26a-1a2b-4e32-8c98-6bc2685f66f6"],
Cell[CellGroupData[{
Cell[37004, 857, 299, 5, 43, "Input",ExpressionUUID->"3c15c583-534f-4abc-8e4a-932a5aaf5e6e"],
Cell[37306, 864, 1289, 19, 49, "Output",ExpressionUUID->"2967be13-ef59-4fc6-acfb-252e52f73e15"]
}, Open  ]],
Cell[CellGroupData[{
Cell[38632, 888, 387, 8, 43, "Input",ExpressionUUID->"0cc4f1c8-9ed8-4aaf-bce6-6b856a5a478c"],
Cell[39022, 898, 1488, 22, 49, "Output",ExpressionUUID->"a60864de-4af2-472a-897f-9400fb336b2f"]
}, Open  ]],
Cell[CellGroupData[{
Cell[40547, 925, 347, 7, 43, "Input",ExpressionUUID->"af835a72-0b5e-4d1b-bb08-f4f15f4d9d36"],
Cell[40897, 934, 1218, 17, 49, "Output",ExpressionUUID->"d609bcd6-6999-4d77-afcd-6dbd7b76feec"]
}, Open  ]],
Cell[CellGroupData[{
Cell[42152, 956, 317, 6, 43, "Input",ExpressionUUID->"18a38d57-d980-40ef-a7a7-093b49ee48e0"],
Cell[42472, 964, 1268, 17, 49, "Output",ExpressionUUID->"c00fa975-4fe7-4060-9bcd-9865ff68fe7e"]
}, Open  ]],
Cell[CellGroupData[{
Cell[43777, 986, 271, 4, 43, "Input",ExpressionUUID->"9930b1db-2c8f-4f35-91bb-feb300e185c5"],
Cell[44051, 992, 1232, 17, 49, "Output",ExpressionUUID->"1fdf57e6-44d3-41ba-bbab-2f1b0fa588f9"]
}, Open  ]],
Cell[CellGroupData[{
Cell[45320, 1014, 301, 5, 43, "Input",ExpressionUUID->"ff22a2ee-62cd-4812-9aed-b3a71ebdefe1"],
Cell[45624, 1021, 1229, 17, 49, "Output",ExpressionUUID->"7ceb21cc-1b7d-4aeb-8bd7-45a308fb8f47"]
}, Open  ]],
Cell[CellGroupData[{
Cell[46890, 1043, 254, 6, 80, "Subsection",ExpressionUUID->"906acd0b-8829-4853-8b16-bbb76829f690"],
Cell[47147, 1051, 261, 6, 52, "Text",ExpressionUUID->"9751d50e-90ca-40ed-866e-a849a42f50b7"],
Cell[47411, 1059, 1025, 23, 218, "Input",ExpressionUUID->"33fcf89b-def7-4702-9a2f-1d2378077e72"],
Cell[48439, 1084, 276, 6, 86, "Text",ExpressionUUID->"9f940c98-e669-433d-8378-1f45b6165c7f"],
Cell[CellGroupData[{
Cell[48740, 1094, 290, 5, 43, "Input",ExpressionUUID->"5077e013-6f39-4145-aa4b-996d97487e5f"],
Cell[49033, 1101, 1447, 22, 49, "Output",ExpressionUUID->"c7e24421-56ea-48ab-a450-269eb6f9f6a9"]
}, Open  ]],
Cell[CellGroupData[{
Cell[50517, 1128, 304, 6, 43, "Input",ExpressionUUID->"a7324903-c228-454f-98d3-165aa746e9e5"],
Cell[50824, 1136, 1136, 16, 49, "Output",ExpressionUUID->"7e1cfb42-6f8a-4b77-b4e7-0159253f6770"]
}, Open  ]],
Cell[CellGroupData[{
Cell[51997, 1157, 265, 4, 43, "Input",ExpressionUUID->"8f45514a-894d-4f0d-93a2-1d258c613872"],
Cell[52265, 1163, 1198, 17, 49, "Output",ExpressionUUID->"7aeaddc3-8248-45c0-927e-848cf5c9f157"]
}, Open  ]],
Cell[53478, 1183, 245, 6, 52, "Text",ExpressionUUID->"09d816c1-f162-492c-aef8-acf092f67f52"],
Cell[CellGroupData[{
Cell[53748, 1193, 412, 7, 43, "Input",ExpressionUUID->"2ad2c65a-f77f-4fc0-860c-e15c68228bfa"],
Cell[54163, 1202, 1255, 17, 49, "Output",ExpressionUUID->"15756294-1ef9-4809-ae1e-ea72950bfb51"]
}, Open  ]],
Cell[55433, 1222, 296, 6, 86, "Text",ExpressionUUID->"0d4c8b17-9e6b-4652-9760-fa41b9a104f8"],
Cell[CellGroupData[{
Cell[55754, 1232, 495, 12, 43, "Input",ExpressionUUID->"1c9c98ea-938c-4316-aafd-fd7d9773e4d8"],
Cell[56252, 1246, 1301, 20, 49, "Output",ExpressionUUID->"e70b1d74-89f8-4321-b1f6-0757c785ff21"]
}, Open  ]],
Cell[CellGroupData[{
Cell[57590, 1271, 522, 12, 43, "Input",ExpressionUUID->"a4cf8596-da77-4898-9dc1-ab11809cb190"],
Cell[58115, 1285, 1332, 20, 49, "Output",ExpressionUUID->"7582011b-0393-434f-9c76-77c960c5bab6"]
}, Open  ]],
Cell[59462, 1308, 528, 12, 86, "Text",ExpressionUUID->"4d69d33f-4260-4168-bdf5-89e1436d531f"],
Cell[59993, 1322, 695, 15, 119, "Text",ExpressionUUID->"c02843d7-1f7e-4f2b-bd79-9b4d8904cccf"],
Cell[60691, 1339, 351, 9, 52, "Text",ExpressionUUID->"4248c5b8-ddde-44a3-b55d-28a0bee12cc5"]
}, Open  ]],
Cell[CellGroupData[{
Cell[61079, 1353, 254, 8, 80, "Subsection",ExpressionUUID->"cb8d2a72-c039-4d1e-9608-e0ea984119ee"],
Cell[61336, 1363, 215, 5, 52, "Text",ExpressionUUID->"de67452d-9929-470a-a620-0f8a861c3ec0"],
Cell[61554, 1370, 1310, 33, 218, "Input",ExpressionUUID->"6c739ff6-08f4-44d8-96db-73360016e524"],
Cell[CellGroupData[{
Cell[62889, 1407, 332, 6, 43, "Input",ExpressionUUID->"6bd39db3-6fb3-40c4-879f-111eef626248"],
Cell[63224, 1415, 1196, 18, 69, "Output",ExpressionUUID->"474a1a8c-fae9-4743-bac0-cf7cf1abfc97"]
}, Open  ]],
Cell[CellGroupData[{
Cell[64457, 1438, 281, 5, 43, "Input",ExpressionUUID->"c8e31b2a-1b13-491e-b523-08a61af91212"],
Cell[64741, 1445, 1153, 17, 69, "Output",ExpressionUUID->"6b6434ad-11bf-4835-aea7-c4c67192a450"]
}, Open  ]],
Cell[CellGroupData[{
Cell[65931, 1467, 289, 5, 43, "Input",ExpressionUUID->"d106b8b1-4a24-42a6-b69c-46028f2fe7f1"],
Cell[66223, 1474, 1175, 17, 69, "Output",ExpressionUUID->"a2f3abae-e63b-4102-af01-333b48ff8c06"]
}, Open  ]],
Cell[67413, 1494, 332, 7, 86, "Text",ExpressionUUID->"d454e326-1011-4aff-bc78-9c21b49ab582"],
Cell[CellGroupData[{
Cell[67770, 1505, 276, 5, 43, "Input",ExpressionUUID->"93e0b057-90fa-47dc-87c7-4d1c6be24212"],
Cell[68049, 1512, 1190, 16, 49, "Output",ExpressionUUID->"2a9b5673-9239-42c0-966e-4289641e33d8"]
}, Open  ]],
Cell[CellGroupData[{
Cell[69276, 1533, 288, 5, 43, "Input",ExpressionUUID->"5b87169a-7272-4579-aa9d-00b94bf4a420"],
Cell[69567, 1540, 1135, 16, 49, "Output",ExpressionUUID->"53812bed-049f-4c7a-911d-1cd35cfc4826"]
}, Open  ]],
Cell[CellGroupData[{
Cell[70739, 1561, 251, 6, 67, "Subsubsection",ExpressionUUID->"6cf9100e-bb08-47ef-95f6-033eee99c9dd"],
Cell[70993, 1569, 839, 17, 153, "Text",ExpressionUUID->"4b918d78-4047-44fd-ab14-5b6c9c285adb"],
Cell[CellGroupData[{
Cell[71857, 1590, 2498, 54, 450, "Input",ExpressionUUID->"0d29c2a9-d177-4860-8fb5-7a31c067bff0"],
Cell[74358, 1646, 9385, 233, 196, "Output",ExpressionUUID->"8ddedba0-14a1-4aec-a273-95712b473df1"]
}, Open  ]],
Cell[83758, 1882, 261, 8, 52, "Text",ExpressionUUID->"e3cfb15d-daea-45ec-b930-6ba7b73b6c86"],
Cell[84022, 1892, 990, 27, 102, "Input",ExpressionUUID->"00fc1b9f-c081-4830-a8a7-42b3a24fa034"],
Cell[85015, 1921, 252, 5, 43, "Input",ExpressionUUID->"ef1ca3f0-b4d4-4569-a8bc-2d74f2393648"],
Cell[CellGroupData[{
Cell[85292, 1930, 2906, 62, 450, "Input",ExpressionUUID->"93ce0624-8652-4987-b7c9-eea900ab63c9"],
Cell[88201, 1994, 1126, 21, 79, "Output",ExpressionUUID->"485d9e2f-f397-49c1-9283-7cc8fcc472ff"]
}, Open  ]],
Cell[CellGroupData[{
Cell[89364, 2020, 241, 4, 43, "Input",ExpressionUUID->"197e4393-0d7f-4040-8620-d02685fead7d"],
Cell[89608, 2026, 2451, 54, 369, "Output",ExpressionUUID->"a86f2452-12f0-41c9-bd11-7ff44602fb25"]
}, Open  ]]
}, Open  ]],
Cell[CellGroupData[{
Cell[92108, 2086, 210, 4, 67, "Subsubsection",ExpressionUUID->"9c9b820a-1206-4571-9e93-c28eb8ba9b37"],
Cell[92321, 2092, 298, 7, 43, "Input",ExpressionUUID->"86d814d5-a7f6-407c-b4e3-2ddb5fc2bb6e"],
Cell[CellGroupData[{
Cell[92644, 2103, 339, 7, 43, "Input",ExpressionUUID->"088e9c08-6e5a-4108-a3ef-ab1322f6c71b"],
Cell[92986, 2112, 646, 11, 49, "Output",ExpressionUUID->"388adc3f-026a-47f1-a060-297c387a60a9"]
}, Open  ]],
Cell[CellGroupData[{
Cell[93669, 2128, 2483, 55, 450, "Input",ExpressionUUID->"072302a8-2319-46dd-bc01-7e68f2ef0bf9"],
Cell[96155, 2185, 1049, 17, 79, "Output",ExpressionUUID->"f6882ee8-f39d-4109-9c4a-b89f00789854"]
}, Open  ]],
Cell[CellGroupData[{
Cell[97241, 2207, 210, 3, 43, "Input",ExpressionUUID->"02415252-2d69-4c0d-8113-559006520b6c"],
Cell[97454, 2212, 1908, 47, 369, "Output",ExpressionUUID->"d8bc3f5a-37f8-4617-a60e-0db1dc15f940"]
}, Open  ]],
Cell[99377, 2262, 182, 3, 52, "Text",ExpressionUUID->"f072fd30-1f99-478b-8091-2a039e3517ab"],
Cell[CellGroupData[{
Cell[99584, 2269, 1592, 39, 276, "Input",ExpressionUUID->"cb9a518f-c630-490d-adb0-57568b771737"],
Cell[101179, 2310, 19652, 442, 361, "Output",ExpressionUUID->"aa6ad3e2-2c02-45bd-a2ac-c58be060e469"]
}, Open  ]],
Cell[CellGroupData[{
Cell[120868, 2757, 338, 7, 43, "Input",ExpressionUUID->"10be90d3-00c2-444b-b7be-60c0872dafc7"],
Cell[121209, 2766, 454, 8, 49, "Output",ExpressionUUID->"dd2fe06a-f444-48d3-a87e-1a126b6f9518"]
}, Open  ]],
Cell[CellGroupData[{
Cell[121700, 2779, 2345, 54, 450, "Input",ExpressionUUID->"c251baeb-2886-4ee2-8acc-54d72abf920b"],
Cell[124048, 2835, 828, 14, 79, "Output",ExpressionUUID->"abf7b9af-8cd0-4ba8-af4f-7d8534a5d5ea"]
}, Open  ]],
Cell[CellGroupData[{
Cell[124913, 2854, 338, 7, 43, "Input",ExpressionUUID->"f73be8ef-add5-4dc7-aa65-211b8f333af1"],
Cell[125254, 2863, 438, 8, 49, "Output",ExpressionUUID->"1aae5a0b-f7a4-42d4-9c9a-bd890547a2df"]
}, Open  ]],
Cell[CellGroupData[{
Cell[125729, 2876, 2312, 53, 450, "Input",ExpressionUUID->"a0d999f3-c543-4c3e-ae78-75523395d428"],
Cell[128044, 2931, 890, 16, 79, "Output",ExpressionUUID->"c756a961-f65a-44c1-91ac-5fa1ec4058a9"]
}, Open  ]],
Cell[CellGroupData[{
Cell[128971, 2952, 2268, 50, 334, "Input",ExpressionUUID->"79f3dec0-2f31-4b09-af69-74ac5e93a30d"],
Cell[131242, 3004, 33718, 756, 379, "Output",ExpressionUUID->"cd719834-353a-443a-9491-9b4f9a589ba1"]
}, Open  ]],
Cell[164975, 3763, 257, 4, 52, "Text",ExpressionUUID->"defe6457-3152-47e2-9b34-3ccc3a4d2b7d"],
Cell[CellGroupData[{
Cell[165257, 3771, 2099, 47, 450, "Input",ExpressionUUID->"bd27824a-f73d-4798-8034-7df3dd21c4e5"],
Cell[167359, 3820, 1488, 24, 79, "Output",ExpressionUUID->"0c055f8b-f92b-4280-a998-18e7e5499b1f"]
}, Open  ]],
Cell[CellGroupData[{
Cell[168884, 3849, 211, 3, 43, "Input",ExpressionUUID->"2bf3e0ac-f82d-4411-8b10-bd71511e6b09"],
Cell[169098, 3854, 2356, 53, 369, "Output",ExpressionUUID->"abe85e26-1fcf-4965-a468-b41e4b13c079"]
}, Open  ]],
Cell[171469, 3910, 458, 8, 86, "Text",ExpressionUUID->"4c4adbd5-5e9e-4a7f-8f52-9f5b815d9a31"]
}, Open  ]],
Cell[CellGroupData[{
Cell[171964, 3923, 242, 4, 67, "Subsubsection",ExpressionUUID->"e945c99e-7b16-492e-9b63-5f425e32e164"],
Cell[172209, 3929, 222, 5, 52, "Text",ExpressionUUID->"e4eb4755-a3fc-4467-947c-450ba2f6915d"],
Cell[CellGroupData[{
Cell[172456, 3938, 525, 11, 43, "Input",ExpressionUUID->"bb1363ce-8127-4e7c-8884-8d6f1a14ab69"],
Cell[172984, 3951, 961, 15, 49, "Output",ExpressionUUID->"5ec9e54f-bcbb-497c-8a0b-4eb498f2f016"]
}, Open  ]],
Cell[CellGroupData[{
Cell[173982, 3971, 437, 10, 43, "Input",ExpressionUUID->"b7c7fc13-3d26-49cd-8502-86ff3700c830"],
Cell[174422, 3983, 968, 15, 49, "Output",ExpressionUUID->"761cb075-02de-4c9c-839d-eebe418ca133"]
}, Open  ]],
Cell[CellGroupData[{
Cell[175427, 4003, 265, 4, 43, "Input",ExpressionUUID->"d586b637-95f4-4e84-8977-58c048023bc1"],
Cell[175695, 4009, 726, 10, 49, "Output",ExpressionUUID->"409aae71-eea3-489e-bd66-fe97e3151ecc"]
}, Open  ]],
Cell[176436, 4022, 403, 7, 86, "Text",ExpressionUUID->"379c10b5-6d32-4cc6-84ad-ef89b4cd6f7b"],
Cell[CellGroupData[{
Cell[176864, 4033, 301, 6, 43, "Input",ExpressionUUID->"e032579d-632f-4476-b5a0-f5e6ae6125ea"],
Cell[177168, 4041, 663, 9, 49, "Output",ExpressionUUID->"f6f0bff0-fea7-4293-8ead-b8b7245dbef0"]
}, Open  ]],
Cell[CellGroupData[{
Cell[177868, 4055, 299, 6, 43, "Input",ExpressionUUID->"facbc766-ae40-475b-beaf-f9298e19420c"],
Cell[178170, 4063, 653, 9, 49, "Output",ExpressionUUID->"897b66ed-792d-40e7-b3a4-18bb7208c6c0"]
}, Open  ]],
Cell[CellGroupData[{
Cell[178860, 4077, 260, 4, 43, "Input",ExpressionUUID->"326dfdc9-01a8-4d16-94a2-9c8061da4352"],
Cell[179123, 4083, 640, 9, 49, "Output",ExpressionUUID->"b3a322fa-117f-4c87-a58c-1cc71eb51fe9"]
}, Open  ]],
Cell[179778, 4095, 345, 7, 86, "Text",ExpressionUUID->"2c8d870e-b0cb-49c6-bb1f-aae23db4eef6"],
Cell[CellGroupData[{
Cell[180148, 4106, 258, 4, 43, "Input",ExpressionUUID->"0ba2efd9-fb69-47d1-a3ff-0f6fd6c7ac34"],
Cell[180409, 4112, 641, 9, 49, "Output",ExpressionUUID->"2ed2614a-0f0e-4507-884d-ef1749b80a3b"]
}, Open  ]],
Cell[181065, 4124, 304, 7, 52, "Text",ExpressionUUID->"86cff0ca-e2fd-4cd1-aa53-457d88cd4a20"],
Cell[181372, 4133, 375, 8, 43, "Input",ExpressionUUID->"a2673557-3d6a-44b0-bef7-e360b47b08ec"],
Cell[CellGroupData[{
Cell[181772, 4145, 204, 3, 43, "Input",ExpressionUUID->"a8b48098-e11e-490c-968f-52b60e698e6a"],
Cell[181979, 4150, 692, 9, 49, "Output",ExpressionUUID->"f9f33088-c463-44a2-baeb-3fb4acaf4ba7"]
}, Open  ]],
Cell[CellGroupData[{
Cell[182708, 4164, 3346, 73, 566, "Input",ExpressionUUID->"83c878a7-b2f6-473a-b08b-cfd29fea72e1"],
Cell[186057, 4239, 1415, 24, 79, "Output",ExpressionUUID->"575e29da-7fb7-4994-87bd-bd9e494ade71"]
}, Open  ]],
Cell[CellGroupData[{
Cell[187509, 4268, 283, 5, 43, "Input",ExpressionUUID->"38dbf4b6-07f4-4f4b-9ab7-255eefc6401c"],
Cell[187795, 4275, 2197, 50, 372, "Output",ExpressionUUID->"e1e019a6-6757-4a82-a6aa-29a2f46b099c"]
}, Open  ]],
Cell[190007, 4328, 105, 1, 43, "Input",ExpressionUUID->"ae3a8a7f-dff5-4723-9840-c9fdb8cb4b00"],
Cell[CellGroupData[{
Cell[190137, 4333, 384, 7, 43, "Input",ExpressionUUID->"d3f2c8f3-3251-45ad-9d56-6d022e5c8780"],
Cell[190524, 4342, 748, 12, 49, "Output",ExpressionUUID->"ceb68264-63c0-49ff-b560-a80d232904d4"]
}, Open  ]],
Cell[CellGroupData[{
Cell[191309, 4359, 352, 7, 43, "Input",ExpressionUUID->"bfa93f3b-0fe9-487f-a913-3eea8ed93dfb"],
Cell[191664, 4368, 807, 13, 49, "Output",ExpressionUUID->"57b9a8f5-65e6-426d-9633-4d0ed623076c"]
}, Open  ]],
Cell[192486, 4384, 196, 3, 52, "Text",ExpressionUUID->"457081bf-8e49-4599-bf83-c92fb933e86f"],
Cell[CellGroupData[{
Cell[192707, 4391, 2402, 55, 566, "Input",ExpressionUUID->"abc56794-4407-4d04-a56c-b8c16c18ac70"],
Cell[195112, 4448, 1105, 20, 79, "Output",ExpressionUUID->"3f8653a1-dee8-49fb-b367-2f70943e7492"]
}, Open  ]],
Cell[196232, 4471, 105, 1, 43, "Input",ExpressionUUID->"3fc68aec-056e-4890-8cad-e00fcb3e4df1"],
Cell[CellGroupData[{
Cell[196362, 4476, 357, 7, 43, "Input",ExpressionUUID->"16a7bc43-e4d1-47e6-88d2-944db6ece22f"],
Cell[196722, 4485, 2042, 49, 372, "Output",ExpressionUUID->"7db4cbc6-bc2a-4eef-b3b3-e568663bf777"]
}, Open  ]],
Cell[198779, 4537, 182, 3, 52, "Text",ExpressionUUID->"a800916d-71d5-4e0f-b25e-bd0b1a75a82f"]
}, Open  ]],
Cell[CellGroupData[{
Cell[198998, 4545, 186, 3, 67, "Subsubsection",ExpressionUUID->"4be3b358-9921-4a38-80eb-fa4838021817"],
Cell[CellGroupData[{
Cell[199209, 4552, 663, 17, 43, "Input",ExpressionUUID->"9179dc53-faa5-4961-903b-828673d388c8"],
Cell[199875, 4571, 3000, 62, 375, "Output",ExpressionUUID->"a13d8e09-fa12-40db-a7c5-ca8b3b820f8d"]
}, Open  ]],
Cell[CellGroupData[{
Cell[202912, 4638, 154, 3, 43, "Input",ExpressionUUID->"b298012b-9118-4ecc-8ff8-f7e507fe4c2e"],
Cell[203069, 4643, 750, 15, 79, "Output",ExpressionUUID->"15cf7d38-b0ee-4e40-bbf1-deee81122763"]
}, Open  ]],
Cell[CellGroupData[{
Cell[203856, 4663, 154, 3, 43, "Input",ExpressionUUID->"ea200144-ccbf-4a9f-89a9-5e7edf20202e"],
Cell[204013, 4668, 746, 15, 79, "Output",ExpressionUUID->"eb2bd039-bf63-4026-87d9-baa98027670b"]
}, Open  ]],
Cell[CellGroupData[{
Cell[204796, 4688, 229, 5, 43, "Input",ExpressionUUID->"45559419-5a82-4edd-8a78-de4c7d3592fc"],
Cell[205028, 4695, 695, 12, 49, "Output",ExpressionUUID->"b4fd89f4-d1d2-4ba1-ac22-ba77c755a508"]
}, Open  ]],
Cell[CellGroupData[{
Cell[205760, 4712, 2800, 67, 392, "Input",ExpressionUUID->"7c2ae1a1-3969-4ad2-8c7d-e1d1e26cca4c"],
Cell[208563, 4781, 21636, 476, 392, "Output",ExpressionUUID->"8537785b-7a4e-4ea4-8702-d2f2af07b3b3"]
}, Open  ]]
}, Open  ]]
}, Open  ]]
}, Open  ]]
}, Open  ]]
}, Open  ]]
}
]
*)
